# Supplementary material for: Differences in protein structural regions that impact functional specificity in GT2 family β-glucan synthases
Source: PLoS One. 2019 Oct 30;14(10):e0224442. doi: 10.1371/journal.pone.0224442 (PMC6821405; doi:10.1371/journal.pone.0224442)
Supplement: S2 Text — (TXT) [file pone.0224442.s029.txt]

>BgS/1-474
PNDGPNFYWVWFVFIVEFLAFSEVVLFLILMSRYVDRSAEGNRLERQFFERDERELPTVDVFIPTYNEPLDVLERTIVGALALDHPKDKLNVYVLDDGRRDWLRTFCEGRGAIHVTRSDNAHAKAGNMNNGLRVSSGDFIAVFDADFVPYRSFLRRTLPFFMDDTIGIVQTPQHFFNVDPIQSNLGLENLWPDEQRLFFDEIAPSRDGWDVSFCCGSCSIARRKAVDAIGGFPTESITEDLLTTLSMLNRGFKTRYLNERLSMGLAAENLTGYFVQRERWCQGGIQTLYLHNGPLRGPGLSLFQRVMFLPMSWLVQYLVRFIVLLIPIVYLWFGALPLYFTDVADYVSNQVPLLAAYFLLMFWLTPTRYLPLVSTAVGTFSTFRMLPTVLSSLVRPFGKPFKVTPKGSSNEANVFDAYTFTWIAGFIVVTALGLLINIVPETARVEGSFSAIAALWSGINIVVLIIASLICFEK
>up|Q3J125|Q3J125_RHOS4/97-576
-----------SFLFALLLFAVETFSISIFFLNGFLSADPTDR-PFP-RPLQPEELPTVDILVPSYNEPADMLSVTLAAAKNMIYPARLRTVVLCDDGRRRELQQLCRELGVVYSTRERNEHAKAGNMSAALERLKGELVVVFDADHVPSRDFLARTVGYFVDPDLFLVQTPHFFINPDPIQRNLALGDRCPPENEMFYGKIHRGLDRWGGAFFCGSAAVLRRRALDEAGGFAGETITEDAETALEIHSRGWKSLYIDRAMIAGLQPETFASFIQQRGRWATGMMQMLLLKN-PLFRRGLGIAQRLCYLNMSFWFFPLVRMMFLVAPLIYLFFGIEIFVA-TFEEVLAYMPGYLAVSFLVQNALFARQRWPLVSEVYEVAQAPYLARAIVTTLLRPRSARFAVTAKDETLSENYI-SPIYRPLLFTFLLCLSGVLATLVRWVAFPDRSVLLVVGGWAVLNVLLVGFALRAVAEK
>up|Q9X2V0|Q9X2V0_9RHIZ/70-538
------TLWCYTYFTFELISVLYAMGSILILLRRTDWSAVADQG--EAYLAGNPHAPLVDVFICTYNEPLNVLEKSIIAAQAMDYPR--LRVFVCDDTRRGEVRTYCEAAGVNYVTRPDNKHAKAGNLNNALLHTNSDFIMVLDADFAPQANFLRRVTGLFSDPKVAVVQTPQFYFNSDPIQHNLGIDKSFVDDQRVFFDDFQPAKDAVGCAFRVGTSFVVRRAAVNGIGGFPTDALTEDMLLTYRLMERGYVTRWLNEKWSVGLSAEGVPEYITQRTRWCLGTIQIGLLRTGPLWRGNFTLTQRLHYLHLFCWLSKPLILCLLLAPSIYWLTGVSALQ-VDELMFMKLGLSSLALFWTYSTWISGKRTLPLFTEVTHALTAVPITITLFQAIRKPFGRPFKVTEKGGDRSQVRVHLPTGIFFAFVTLSSAVSIVLAVYGLDAPSESSRDCLNLIWSAVAMVIAFTSFICCIE-
>up|H7ES87|H7ES87_PSEST/227-691
---------YFDLTCGLILLAAETYSWVVLILGYLQTSWPLDRKPAS-LPEDTAAWPSVDLLIPTYNEDLSVVRTTVLAALGLDWPREKLKVYICDDGRRDEFRRFAEEVGVGYITRTDNNHAKAGNLNHALKVTSGELIAIFDCDHIPVRSFLQVTTGWFLDPKLALVQTPHHFFSPDPFERNLGSFRRQPNEGELFYGLVQNGNDMWNAAFFCGSCAVLRRTAVEEVGGFAVETVTEDAHTALRLHRAGWNSAYLPTPQAAGLATESLSAHIGQRIRWARGMAQIFRTDN-PLLGRGLTFFQRICYANMLHFLAGLPRLIYLTAPLAFLLLHAYIIYA-PALMIVLYVLPHMIHASLTNARMQGEYRHSFWGEVYETVLAWYIARPTTVALFNPGKGKFNVTAKGGLMDHDQFDWRIARPYLVLAVLNVAGLGFAVWRLFTGPEIGTVLVSSAWVIYNLLIIGAAVAVASE-
>up|K5Y7M2|K5Y7M2_9PSED/227-691
---------YFDLTCGIVLLVAETYSWVVLILGYVQTCWPLDRKPAP-LPQDTSRWPSVDLFIPTYNEDLSVVRTTVLAALGLDWPHDKLHVYICDDGRRDSFRQFAEEVGVGYIVRPDNQHAKAGNLNHALTVTSGELIAIFDCDHIPVRSFLQVTTGWFLDPKLALVQTPHHFFSPDPFERNLGSFRRKPNEGELFYGLVQNGNDMWNASFFCGSCAVLRRDAVESIGGFAVETVTEDAHTALRLHRAGWNSAYLGTPQAAGLATESLSAHIGQRIRWARGMAQIFRTDN-PLLGRGLTIFQRLCYANMLHFLAGLPRLIYLTAPLAFLLLHAYIIYA-PALMIVLYVLPHMIHASLTNARMQGEYRHSFWGEVYETVLAWYIARPTTVALFNPSKGSFNVTAKGGLIDHDQFDWRIARPYLVLAALNVAGLGFAVWRLFTGPEIGTVLVSSAWVIYNLLIIGAAVAVASE-
>up|U3HW10|U3HW10_PSEST/228-691
----------FDLACGLTLLAAETYSWIVLVMGYIQTCWPLDRKPAP-LPKDTARWPSVDLLIPTYNEDLSVVRTTVLAALGLDWPHDKLNIYICDDGRRDEFRHFAEEVGVGYIIRPDNHHAKAGNLNHALTVTGGELIAIFDCDHIPVRSFLQVTTGWFLDPKLALVQTPHHFFSPDPFERNLGSFRRKPNEGELFYGLVQNGNDMWNAAFFCGSCAVLRRTAVESIGGFAVETVTEDAHTALRLHRAGWNSAYLPTPQAAGLATESLSAHIGQRIRWARGMAQIFRTDN-PLLGRGLSFFQRICYANMLHFLAGLPRLIYLTAPLAFLLLHAYIIYA-PALMIVLYVLPHMIHASLTNARMQGEYRHSFWGEVYETVLAWYIARPTTVALLNPGKGKFNVTAKGGLMDHDQFDWRIAQPYLVLALLNVVGLGFAGWRLFNGPEIGTVLVSSAWVIYNLLIIGAAVAVASE-
>ur|UPI0002D56080|UniRef100_UPI0002D56080/227-691
---------YFDLACGITLLVAETYSWIVLILGYIQTCWPLDRKPAP-LPEDSSSWPSVDLFIPTYNEDLSVVRTTVLAALGLDWPRDKLNVYICDDGRRDSFKQFAEEVGVGYIVRPDNKHAKAGNLNHALTVTHSELIAIFDCDHIPVRSFLQVTTGWFLDPKLALVQTPHHFFSPDPFERNLGSFRRKPNEGELFYGLVQNGNDMWNASFFCGSCAVLRRDAVESIGGFAVETVTEDAHTALRLHRAGWNSAYLGTPQAAGLATESLSAHIGQRIRWARGMAQIFRTDN-PLLGPGLTIFQRLCYANMLHFLAGLPRLIYLTAPLAFLLLHAYIIYA-PALMIVLYVLPHMIHASLTNARMQGEYRHSFWGEVYETVLAWYIARPTTVALFNPGKGKFNVTAKGGLIDHDQFDWRIARPYLVLAALNVAGLGFAVWRLFTGPEIGTVLVSSAWVIYNLLIIGAAVAVASE-
>up|F2MVE9|F2MVE9_PSEU6/227-691
---------YFDLACGITLLVAETYSWIVLILGYVQTCWPLDRKPAP-LPEDSSSWPSVDLFIPTYNEDLSVVRTTVLAALGLDWPRDKLNVYICDDGRRDSFKQFAEEVGVGYIVRPDNKHAKAGNLNHALTVTHSELIAIFDCDHIPVRSFLQVTTGWFLDPKLALVQTPHHFFSPDPFERNLGSFRRKPNEGELFYGLVQNGNDMWNASFFCGSCAVLRRDAVESIGGFAVETVTEDAHTALRLHRAGWNSAYLGTPQAAGLATESLSAHIGQRIRWARGMAQIFRTDN-PLLGPGLTIFQRLCYANMLHFLAGLPRLIYLTAPLAFLLLHAYIIYA-PALMIVLYVLPHMIHASLTNARMQGEYRHSFWGEVYETVLAWYIARPTTVALFNPGKGKFNVTAKGGLIDHDQFDWRIARPYLVLAALNVAGLGFAVWRLFTGPEIGTVLVSSAWVIYNLLIIGAAVAVASE-
>ur|UPI0002F54E46|UniRef100_UPI0002F54E46/227-691
---------YFDLACGITLLVAETYSWIVLILGYVQTCWPLDRKPAP-LPEDSSSWPSVDLFIPTYNEDLSVVRTTVLAALGLDWPRDKLNVYICDDGRRDSFKQFAEQVGVGYIVRPDNKHAKAGNLNHALTVTHSELIAIFDCDHIPVRSFLQVTTGWFLDPKLALVQTPHHFFSPDPFERNLGSFRRKPNEGELFYGLVQNGNDMWNASFFCGSCAVLRRDAVESIGGFAVETVTEDAHTALRLHRAGWNSAYLGTPQAAGLATESLSAHIGQRIRWARGMAQIFRTDN-PLLGPGLTIFQRLCYANMLHFLAGLPRLIYLTAPLAFLLLHAYIIYA-PALMIVLYVLPHMIHASLTNARMQGEYRHSFWGEVYETVLAWYIARPTTVALFNPGKGKFNVTAKGGLIDHDQFDWRIARPYLVLAALNVAGLGFAVWRLFTGPEIGTVLVSSAWVIYNLLIIGAAVAVASE-
>ur|UPI000489B5BE|UniRef100_UPI000489B5BE/227-688
------------LALGIVLLLAELYAWLVLLLGYFQNIWPLNRPAK-SLPKNTADWPSVDIFVPSYNEDLEVVRATIYACQGLDWPKDKMEIYLLDDGRRDEFRDFARDVGVHYITRSDNRHAKAGNINNALKQSRGEYVAIFDCDHIPTRAFLQLSMGWFIDPKLALVQTPHHFFSPDPFERNLSNFRKVPNEGGLFYGLIQNGNDLWNGAFFCGSCAVIRRGPLEEIGGVAVETVTEDAHTSLRLHRLGYNSAYIRAPLAAGLATETLSAHIGQRIRWARGMAQILRLDN-PLRGPGLKLRQRLCYFNMLHFLSGIPRLVFLLAPLAFLLLHTYIIYA-PAIMIFLYVLPHMLYSSVVNAKIQGRYRHSFWGEVYETVLSWYIARPTTVALFAPHKGTFNVTAKGGLIHEKYFDWVMSRPYILLVLLNVFGFLVGLWRLYAGPEISAVLLNLFWVVYNLLILGGAVAVAAE-
>up|U5V897|U5V897_9PSED/228-691
----------LDLVCGVILLAAETYSWFVLILGYIQTCWPLQRKPAS-LPQNPGHWPTVDLMIPTYNEDLSVVRTTVLAALGLDWPRDRLRIYILDDGRRDAFRAFADEVGVGYIVRPDNKHAKAGNLNHALGVTESELIAIFDCDHVPVRSFLQMTVGWFLDPKLALVQTPHHFFSPDPFERNLGSFRRRPNEGELFYGLIQDGNDMWNAAFFCGSCAVLRRTALESIGGFAVETVTEDAHTALRMHRQGWTSAYLSIPQAAGLATESLSAHIGQRIRWARGMVQIFRTDN-PLFGRGLSLFQRVCYANMLHFLAGLPRLIFLTAPLAFLLLHAYIIYA-PAVMILLYVLPHMIHASLTNSRMQGKYRQTFWGEVYETVLAWYIARPTTVALFAPKKGKFNVTAKGGLMEQEQFDWRIAQPYLVLAALNVVGLGFAVWRLITGPEIGTVIVSSLWVIYNLLILGAACAVAAE-
>up|D2TJX4|D2TJX4_CITRI/228-691
----------VSLVCGLILLFAETYAWIVLVLGYFQVVWPLNRQPVP-LPKDMSQWPTVDIFVPTYNEDLHVVKNTIYASLGIDWPKDKLNIWILDDGGREEFRQFAQNVGVHYIARTTHEHAKAGNINNALKYAKGEFVSIFDCDHVPTRSFLQMTMGWFLDKKLAMMQTPHHFFSPDPFERNLGRFRKTPNEGTLFYGLVQDGNDMWDATFFCGSCAVIRRKPLDEIGGIAVETVTEDAHTSLRLHRRGYTSAYMRIPQAAGLAPESLSAHIGQRIRWARGMVQIFRLDN-PLTGKGLKFAQRLCYVNMFHFLSGIPRLIFLTAPLAFLLLHAYIIYA-PALMIALFVLPHMVHASLTNSKIQGKYRHSFWSEIYETVLAWYIAPPTLVALINPHKGKFNVTAKGGLVEEEYVDWVISRPYIWLVLINLLGVAVGVWRYFYGPENETVVVSLVWVFYNLIILGGAVAVSVE-
>up|V1H354|V1H354_SALCE/229-691
-----------SLVCGLILLFAETYAWIVLVLGYFQVVWPLNRQPVP-LPKEMSQWPTVDIFVPTYNEDLNVVKNTIYASLGIDWPKDKLNIWILDDGARESFRQFARHVGVHYIARATHEHAKAGNINNALKHAKGEYVAIFDCDHVPTRSFLQMTMGWFLEKKLAMMQTPHHFFSPDPFERNLGRFRKTPNEGTLFYGLVQDGNDMWDATFFCGSCAVIRRKPLDEIGGIAVETVTEDAHTSLRLHRRGYTSAYMRIPQAAGLATESLSAHIGQRIRWARGMVQIFRLDN-PLFGKGLKLAQRLCYLNMFHFLSGIPRLIFLTAPLAFLLLHAYIIYA-PALMIALFVLPHMIHASLTNSKIQGKYRHSFWSEIYETVLAWYIAPPTLVALINPHKGKFNVTAKGGLVEEKYVDWVISRPYIFLVLLNLLGVVVGVWRYYYGPENETVIVSLVWVFYNLVILGGAVAVSVE-
>up|V1FNV3|V1FNV3_SALCE/228-691
----------VSLVCGLILLFAETYAWIVLVLGYFQVVWPLNRQPVP-LPKEMSQWPTVDIFVPTYNEDLNVVKNTIYASLGIDWPKDKLNIWILDDGGRESFRQFARHVGVHYIARATHEHAKAGNINNALKHAKGEYVAIFDCDHVPTRSFLQMTMGWFLEKQLAMMQTPHHFFSPDPFERNLGRFRKTPNEGTLFYGLVQDGNDMWDATFFCGSCAVIRRKPLDEIGGIAVETVTEDAHTSLRLHRRGYTSAYMRIPQAAGLATESLSAHIGQRIRWARGMVQIFRLDN-PLFGKGLKLAQRLCYLNMFHFLSGIPRLIFLTAPLAFLLLHAYIIYA-PALMIALFVLPHMIHASLTNSKIQGKYRHSFWSEIYETVLAWYIAPPTLVALINPHKGKFNVTAKGGLVEEKYVDWVISRPYIFLVLLNLLGVVVGVWRYYYGPENETVIVSLVWVFYNLVILGGAVAVSVE-
>ur|UPI000412733E|UniRef100_UPI000412733E/47-510
----------VSLVCGLILLFAETYAWIVLVLGYFQVVWPLNRQPVP-LPKEMSQWPTVDIFVPTYNEDLNVVKNTIYASLGIDWPKDKLNIWILDDGGRESFRQFARHVGVHYIARATHEHAKAGNINNALKHAKGEFVAIFDCDHVPTRSFLQMTMGWFLEKQLAMMQTPHHFFSPDPFERNLGRFRKTPNEGTLFYGLVQDGNDMWDATFFCGSCAVIRRKPLDEIGGIAVETVTEDAHTSLRLHRRGYTSAYMRIPQAAGLATESLSAHIGQRIRWARGMVQIFRLDN-PLFGKGLKLAQRLCYLNMFHFLSGIPRLIFLTAPLAFLLLHAYIIYA-PALMIALFVIPHMVHASLTNSKIQGKYRHSFWSEIYETVLAWYIAPPTLVALINPHKGKFNVTAKGGLVEEKYVDWVISRPYIFLVLLNLLGVAAGVWRYYYGPENETVIVSLVWVFYNLVILGGAVAVSVE-
>up|V2IQ16|V2IQ16_SALDZ/228-691
----------VSLVCGLILLFAETYAWIVLVLGYFQVVWPLNRQPVP-LPKEMSQWPTVDIFVPTYNEDLNVVKNTIYASLGIDWPKDKLNIWILDDGGRESFRQFARHVGVHYIARATHEHAKAGNINNALKHAKGEFVAIFDCDHVPTRSFLQMTMGWFLEKQLAMMQTPHHFFSPDPFERNLGRFRKTPNEGTLFYGLVQDGNDMWDATFFCGSCAVIRRKPLDEIGGIAVETVTEDAHTSLRLHRRGYTSAYMRIPQAAGLATESLSAHIGQRIRWARGMVQIFRLDN-PLFGKGLKLAQRLCYLNMFHFLSGIPRLIFLTAPLAFLLLHAYIIYA-PALMIALFVLPHMIHASLTNSKIQGKYRHSFWSEIYETVLAWYIAPPTLVALINPHKGKFNVTAKGGLVEEKYVDWVISRPYIFLVLLNLLGVVVGVWRYYYGPENETVIVSLVWVFYNLVILGGAVAVSVE-
>up|V2CBT2|V2CBT2_SALET/228-691
----------VSLVCGLILLFAETYAWIVLVLGYFQVVWPLNRQPVP-LPKEMSQWPTVDIFVPTYNEDLNVVKNTIYASLGIDWPKDKLNIWILDDGGRESFRQFARHVGVHYIARATHEHAKAGNINNALKHAKGEFVAIFDCDHVPTRSFLQMTMGWFLEKQLAMMQTPHHFFSPDPFERNLGRFRKTPNEGTLFYGLVQDGNDMWDATFFCGSCAVIRRKPLDEIGGIAVETVTEDAHTSLRLHRRGYTSAYMRIPQAAGLATESLSAHIGQRIRWARGMVQIFRLDN-PLFGKGLKLAQRLCYLNMFHFLSGIPRLIFLTAPLAFLLLHAYIIYA-PALMIALFVIPHMIHASLTNSKIQGKYRHSFWSEIYETVLAWYIAPPTLVALINPHKGKFNVTAKGGLVEEKYVDWVISRPYIFLVLLNLLGVAAGVWRYYYGPENETVIVSLVWVFYNLVILGGAVAVSVE-
>up|I9K4N6|I9K4N6_SALNE/228-691
----------VSLVCGLILLFAETYAWIVLVLGYFQVVWPLNRQPVP-LPKEMSQWPTVDIFVPTYNEDLNVVKNTIYASLGMDWPKDKLNIWILDDGGRESFRQFARHVGVHYIARATHEHAKAGNINNALKHAKGEFVAIFDCDHVPTRSFLQMTMGWFLEKQLAMMQTPHHFFSPDPFERNLGRFRKTPNEGTLFYGLVQDGNDMWDATFFCGSCAVIRRKPLDEIGGIAVETVTEDAHTSLRLHRRGYTSAYMRIPQAAGLATESLSAHIGQRIRWARGMVQIFRLDN-PLFGKGLKLAQRLCYLNMFHFLSGIPRLIFLTAPLAFLLLHAYIIYA-PALMIALFVIPHMVHASLTNSKIQGKYRHSFWSEIYETVLAWYIAPPTLVALINPHKGKFNVTAKGGLVEEKYVDWVISRPYIFLVLLNLLGVAAGVWRYYYGPENETVIVSLVWVFYNLVILGGAVAVSVE-
>up|H7EEC2|H7EEC2_SALHO/228-691
----------VSLVCGLILLFAETYAWIVLVLGYFQVVWPLNRQPVP-LPKEMSQWPTVDIFVPTYNEDLNVVKNTIYASLGIDWPKDKLNIWILDDGGRESFRQFARHVGVHYIARDTHEHAKAGNINNALKHAKGEFVAIFDCDHVPTRSFLQMTMGWFLEKQLAMMQTPHHFFSPDPFERNLGRFRKTPNEGTLFYGLVQDGNDMWDATFFCGSCAVIRRTPLDEIGGIAVETVTEDAHTSLRLHRRGYTSAYMRIPQAAGLATESLSAHIGQRIRWARGMVQIFRLDN-PLFGKGLTLAQRLCYLNMFHFLSGIPRLIFLTAPLAFLLLHAYIIYA-PALMIALFVLPHMIHASLTNSKIQGKYRHSFWSEIYETVLAWYIAPPTLVALINPHKGKFNVTAKGGLVEEKYVDWVISRPYIFLVLLNLLGVVVGVWRYYYGPENETVIVSLVWVFYNLVILGGAVAVSVE-
>up|F8VM40|F8VM40_SALBC/228-691
----------VSLVCGLILLFAETYAWIVLVLGYFQVVWPLNRQPVP-LPKEMSQWPTVDIFVPTYNEDLNVVKNTIYASLGIDWPKDKLNIWLLDDGGRESFRHFARHVGVHYIARTTHEHAKAGNINNALKHAKGEFVAIFDCDHVPTRSFLQMTMGWFLEKQLAMMQTPHHFFSPDPFERNLGRFRKTPNEGTLFYGLVQDGNDMWDATFFCGSCAVIRRKPLDEIGGIAVETVTEDAHTSLRLHRRGYTSAYMRIPQAAGLATESLSAHIGQRIRWARGMVQIFRLDN-PLFGKGLKLAQRLCYLNMFHFLSGIPRLIFLTAPLAFLLLHAYIIYA-PALMIALFVLPHMIHASLTNSKIQGKYRHSFWSEIYETVLAWYIAPPTLVALINPHKGKFNVTAKGGLVEEKYVDWVISRPYIFLVLLNLLGVVVGIWRYYYGPENETVIVSLVWVFYNLVILGGAVAVSVE-
>up|A0A092HQ71|A0A092HQ71_SALET/228-691
----------VSLVCGLILLFAETYAWIVLVLGYFQVVWPLNRQPVP-LPKEMSQWPTVDIFVPTYNEDLNVVKNTIYASLGIDWPKDKLNIWILDDGGRESFRQFARHVGVHYIARTTHEHAKAGNINNALKHAKGEFVAIFDCDHVPTRSFLQMTMGWFLEKQLAMMQTPHHFFSPDPFERNLGRFRKTPNEGTLFYGLVQDGNDMWDATFFCGSCAVIRRKPLDEIGGIAVETVTEDAHTSLRLHRRGYTSAYMRIPQAAGLATESLSAHIGQRIRWARGMVQIFRLDN-PLFGKGLKLAQRLCYLNMFHFLSGIPRLIFLTAPLAFLLLHAYIIYA-PALMIALFVIPHMVHASLTNSKIQGKYRHSFWSEIYETVLAWYIAPPTLVALINPHKGKFNVTAKGGLVEEKYVDWVISRPYIFLVLLNLLGVAAGVWRYYYGPENETVIVSLVWVFYNLVILGGAVAVSVE-
>up|A0A089GD64|A0A089GD64_SALCE/228-691
----------VSLVCGLFLLFAETYAWIVLVLGYFQVVWPLNRQPVP-LPKEMSQWPTVDIFVPTYNEDLNVVKNTIYASLGIDWPKDKLNIWILDDGGRESFRQFARHVGVHYIARATHEHAKAGNINNALKHAKGEFVAIFDCDHVPTRSFLQMTMGWFLEKQLAMMQTPHHFFSPDPFERNLGRFRKTPNEGTLFYGLVQDGNDMWDATFFCGSCAVIRRKPLDEIGGIAVETVTEDAHTSLRLHRRGYTSAYMRIPQAAGLATESLSAHIGQRIRWARGMVQIFRLDN-PLFGKGLKLAQRLCYLNMFHFLSGIPRLIFLTAPLAFLLLHAYIIYA-PALMIALFVLPHMIHASLTNSKIQGKYRHSFWSEIYETVLAWYIAPPTLVALINPHKGKFNVTAKGGLVEEKYVDWVISRPYIFLVLLNLLGVAAGVWRYYYGPENETVIVSLVWVFYNLVILGGAVAVSVE-
>up|A0A068CVA6|A0A068CVA6_SALBN/228-691
----------VSLVCGLVLLFAETYAWIVLVLGYFQVVWPLNRQPVP-LPKEMSQWPTVDIFVPTYNEDLNVVKNTIYASLGIDWPKDKLNIWLLDDGGRESFRHFARHVGVHYIARTTHEHAKAGNINNALKHAKGEFVAIFDCDHVPTRSFLQMTMGWFLEKQLAMMQTPHHFFSPDPFERNLGRFRKTPNEGTLFYGLVQDGNDMWDATFFCGSCAVIRRKPLDEIGGIAVETVTEDAHTSLRLHRRGYTSAYMRIPQAAGLATESLSAHIGQRIRWARGMVQIFRLDN-PLFGKGLKLAQRLCYLNMFHFLSGIPRLIFLTAPLAFLLLHAYIIYA-PALMIALFVLPHMIHASLTNSKIQGKYRHSFWSEIYETVLAWYIAPPTLVALINPHKGKFNVTAKGGLVEEKYVDWVISRPYIFLVLLNLLGVVVGIWRYYYGPENETVIVSLVWVFYNLVILGGAVAVSVE-
>up|V2AGA5|V2AGA5_SALET/228-691
----------VSLVCGLILLFAETYAWIVLVLGYFQVVWPLNRQPVP-LPKEMSQWPTVDIFVPTYNEDLNVVKNTIYASLGIDWPKDKLNIWILDDGGRESFRQFARHVGVHYIARATHEHAKAGNINNALKHAKGEFVAIFDCDHVPTRSFLQMTMGWFLEKQLAMMQTPHHFFSPDPFERNLGRFRKTPNEGTLFYGLVQDGNDMWDATFFCGSCAVIRRKSLDEIGGIAVETVTEDAHTSLRLHRRGYTSAYMRIPQAAGLATESLSAHIGQRIRWARGMVQIFRLDN-PLFGKGLKLAQRLCYLNMFHFLSGIPRLIFLTAPLAFLLLHAYIIYA-PALMIALFVIPHMVHASLTNSKIQGKYRHSFWSEIYETVLAWYIAPPTLVALINPHKGKFNVTAKGGLVEEKYVDWVISRPYIFLVLLNLLGVAAGVWRYYYGPENETVIVSLVWVFYNLVILGGAVAVSVE-
>up|A0A018U2R3|A0A018U2R3_SALET/73-536
----------VSLVCGLILLFAETYAWIVLVLGYFQVVWPLNRQPVP-LPKEMSQWPTVDIFVPTYNEDLNVVKNTIYASLGIDWPKDKLNIWILDDGGRESFRHFARHVGVHYIARTTHEHAKAGNINNALKHAKGEFVAIFDCDHVPTRSFLQMTMGWFLEKQLAMMQTPHHFFSPDPFERNLGRFRKTPNEGTLFYGLVQDGNDMWDATFFCGSCAVIRRKPLDEIGGIAVETVTEDAHTSLRLHRRGYTSAYMRIPQAAGLATESLSAHIGQRIRWARGMVQIFRLDN-PLFGKGLKLAQRLCYLNMFHFLSGIPRLIFLTAPLAFLLLHAYIIYA-PALMIALFVIPHMVHASLTNSKIQGKYRHSFWSEIYETVLAWYIAPPTLVALINPHKGKFNVTAKGGLVEEKYVDWVISRPYIFLVLLNLLGVAAGVWRYYYGPENETVIVSLVWVFYNLVILGGAVAVSVE-
>up|G9V7H4|G9V7H4_SALMO/228-691
----------VSLVCGMILLFAETYAWIVLVLGYFQVVWPLNRQPVP-LPKEMSQWPTVDIFVPTYNEDLNVVKNTIYASLGIDWPKDKLNIWILDDGGRESFRQFARHVGVHYIARATHEHAKAGNINNALKHAKGEFVAIFDCDHVPTRSFLQMTMGWFLEKQLAMMQTPHHFFSPDPFERNLGRFRKTPNEGTLFYGLVQDGNDMWDATFFCGSCAVIRRKPLDEIGGIAVETVTEDAHTSLRLHRRGYTSAYMRIPQAAGLATESLSAHIGQRIRWARGMVQIFRLDN-PLFGKGLKLAQRLCYLNMFHFLSGIPRLIFLTAPLAFLLLHAYIIYA-PALMIALFVIPHMVHASLTNSKIQGKYRHSFWSEIYETVLAWYIAPPTLVALINPHKGKFNVTAKGGLVEEKYVDWVISRPYIFLVLLNLLGVAAGVWRYYYGPENETVIVSLVWVFYNLVILGGAVAVSVE-
>ur|UPI0001913398|UniRef100_UPI0001913398/228-691
----------VSLVCGLILLFAETYAWIVLVLGYFQVVWPLNRQPVP-LPKEMSQWPTVDIFVPTYNEDLNVVKNTIYASLGIDWPKDKLNIWILDDGGRESFRQFARHVGVHYIARATHEHAKAGNINNALKHAKGEFVAIFDCDHVPTRSFLQMTMGWFLEKQLAMMQTPHHFFSPDPFERNLGRFRKTPNEGTLFYGLVQDGNDMWDATFFCGSCAVIRRKPLDEIGGIAVETVTEDAHTSLRLHRRGYTSAYMRIPQSAGLATESLSAHIGQRIRWARGMVQIFRLDN-PLFGKGLKLAQRLCYLNMFHFLSGIPRLIFLTAPLAFLLLHAYIIYA-PALMIALFVIPHMVHASLTNSKIQGKYRHSFWSEIYETVLAWYIAPPTLVALINPHKGKFNVTAKGGLVEEKYVDWVISRPYIFLVLLNLLGVAAGVWRYYYGPENETVIVSLVWVFYNLVILGGAVAVSVE-
>up|V7R5N6|V7R5N6_SALET/228-691
----------VSLVCGLILLFAETYAWIVLVLGYFQVVWPLNRQPVP-LPKEMSQWPTVDIFVPTYNEDLNVVKNTIYASLGIDWPKDKLNIWILDDGGRESFRHFARHVGVHYIARTTNEHAKAGNINNALKHAKGEFVAIFDCDHVPTRSFLQMTMGWFLEKQLAMMQTPHHFFSPDPFERNLGRFRKTPNEGTLFYGLVQDGNDMWDATFFCGSCAVIRRKPLDEIGGIAVETVTEDAHTSLRLHRRGYTSAYMRIPQAAGLATESLSAHIGQRIRWARGMVQIFRLDN-PLFGKGLKLAQRLCYLNMFHFLSGIPRLIFLTAPLAFLLLHAYIIYA-PALMIALFVIPHMVHASLTNSKIQGKYRHSFWSEIYETVLAWYIAPPTLVALINPHKGKFNVTAKGGLVEEKYVDWVISRPYIFLVLLNLLGVAAGVWRYYYGPENETVIVSLVWVFYNLVILGGAVAVSVE-
>up|L5WCZ8|L5WCZ8_SALEN/119-582
----------VSLVCGLILLFAETYAWIVLVLGYFQVVWPLNRQPVP-LPKEMSQWPTVDIFVPTYNEDLNVVKNTIYASLGIDWPKDKLNIWILDDGGRESFRHFARHVGVHYIARATHEHAKAGNINNALKHAKGEFVAIFDCDHVPTRSFLQMTMGWFLEKQLAMMQTPHHFFSPDPFERNLGRFRKTPNEGTLFYGLVQDGNDMWDATFFCGSCAVIRRKPLDEIGGIAVETVTEDAHTSLRLHRRGYTSAYMRIPQAAGLATESLSAHIGQRIRWARGMVQIFRLDN-PLFGKGLKLAQRLCYLNMFHFLSGIPRLIFLTAPLAFLLLHAYIIYA-PALMIALFVIPHMVHASLTNSKIQGKYRHSFWSEIYETVLAWYIAPPTLVALINPHKGKFNVTAKGGLVEEKYVDWVISRPYIFLVLLNLLGVAAGVWRYYYGPENETVIVSLVWVFYNLVILGGAVAVSVE-
>up|I4CYR4|I4CYR4_PSEST/227-691
---------YFDLACGITLLVAETYSWIVLILGYVQTCWPLDRKPAQ-LPEDSTTWPSVDLFIPTYNEDLSVVRTTVLAALGLDWPRDKLNVYICDDGRRDSFKQFAEEVGVGYIVRPNNMHAKAGNLNHALTVTSSELIAIFDCDHIPVRSFLQVTTGWFLDPKLALVQTPHHFFSPDPFERNLGSFRRKPNEGELFYGLVQNGNDMWNASFFCGSCAVLRRNAVESIGGFAVETVTEDAHTALRLHRAGWNSAYLGTPQAAGLATESLSAHIGQRIRWARGMAQIFRTDN-PLLGPGLTIFQRLCYANMLHFLAGLPRLIYLTAPLAFLLLHAYIIYA-PALMIVLYVLPHMIHASLTNARMQGEYRHSFWGEVYETVLAWYIARPTTVALFNPGKGKFNVTAKGGLIDHDQFDWRIARPYLVLAVLNVAGLGFAIWRLFTGPEIGTVLVSSAWVIYNLLIIGAAVAVASE-
>up|A0A085H8Y5|A0A085H8Y5_9ENTR/228-691
----------VSLVCGLILLFAETYAWIVLVLGYFQVVWPLNRHPVP-LPKDMNEWPSVDIFVPTYNEDLNVVKNTVYASLGIDWPKDKIEIWILDDGAREEFKQFAKDVGVHYVARTTHEHAKAGNINNALKYAKGEFVSIFDCDHVPTRSFLQMTMGWFLDKKLAMMQTPHHFFSPDPFERNLGRFRKTPNEGTLFYGLVQDGNDMWDATFFCGSCAVIRRKPLDEIGGIAVETVTEDAHTSLRLHRRGYTSAYMRLPQAAGLATESLSAHIGQRIRWARGMVQIFRMDN-PLFGKGLKLPQRLCYLNMFHFLSGVPRLIFLTAPLAFLLLHAYIIYA-PALMIALFVLPHMIHASLTNSKIQGKYRHSFWSEIYETVLAWYIAPPTMVALFNPHKGKFNVTAKGGLVEEEYVDWVISRPYIFLVLLNLVGVAFGIWRYLYGPETLTVWISLVWVFYNLIILGGAVAVSVE-
>up|Y1AED3|Y1AED3_ENTCL/228-691
----------VSLVCGLVLLFAETYAWIVLVLGYFQVIWPLNRQPVP-LPKDTAQWPSVDLFVPTYNEDLSVVKNTIYAALGIDWPKDKLKVWILDDGNRPAFRQFAEEVGVKYIARPTHEHAKAGNINNALKYATGEFVSIFDCDHVPTRSFLQMTMGWFLEKELAMMQTPHHFFSPDPFERNLGRFRKTPNEGTLFYGLVQDGNDMWDATFFCGSCAVIRRKPLDEIGGIAVETVTEDAHTSLRLHRRGYTSAYMRIPQAAGLATESLSAHIGQRIRWARGMVQIFRLDN-PLIGKGLKLAQRLCYVNMFHFLSGIPRLIFLTAPLAFLLLHAYIIYA-PALMIALFVLPHMIHASLTNSKIQGKYRHSFWSEIYETVLAWYIAPPTMVALINPHKGKFNVTAKGGLVEEEYVDWVISRPYIFLVLLNIVGVIAGIWRYFYGPENETVFVSMAWVFYNLIILGGAVAVSVE-
>up|B0KHK7|B0KHK7_PSEPG/229-691
-----------DLVFGVILLAAETYSWFVLILGYIQTSWPLQRKPAN-LPANPQHWPTVDLLIPTYNEDLSVVRTTVLAALGLDWPRECLRIYILDDGRRDAFRAFADEAGVGYIVRPDSKHAKAGNLNHALGVTDSELIAIFDCDHVPVRSFLQMTVGWFLDPKLALVQTPHHFFSPDPFERNLGSFRRRPNEGELFYGLIQDGNDMWNAAFFCGSCAVLRRTALESIGGFAVETVTEDAHTALRMHRQGWSSAYLSIPQAAGLATESLSAHIGQRIRWARGMVQIFRTDN-PLFGRGLSLFQRVCYANMLHFLAGLPRLIFLTAPLAFLLLHAYIIYA-PALMILLYVLPHMIHASLTNSRMQGKYRQTFWGEVYETVLAWYIARPTTVALFAPKKGKFNVTAKGGLMEQAQFDWRIAQPYLWLAALNVVGLGFAVWRLFTGPEIGTVIVSSLWVIYNLLIIGAAVAVAAE-
>up|H2FU08|H2FU08_OCESG/222-685
----------LDLTLGLILLAAETYSWLILLLGYIQTCWPLKRRPVP-LPKDTSQWPTVDLLIPTYNEPLSVVRTTVYAALGVDWPADKLKVYILDDGGRMEFRRFAEEAGVGYIARSEHNHAKAGNLNHALKQTSGELVAIFDCDHVPVRSFLQLTAGGFLDPRLALVQTPHHFFSPDPVERNLGLFRRTPNEGELFYGLVQDGNDMWNATFFCGSCALLRRSALEEIGGIAVDTVTEDAHTALRLHRRGWNSAYMRIPQAAGLATESLSAHVGQRIRWARGMAQIFRVDN-PLLGKGLTLFQRLCYANMLHFLAGVPRLVFLLAPLAFLLLHSYIIYA-PAALLMLYVLPHMMHSSLTAARMQGRYRRTFWGEVYETVLAWYIARPTTVALLAPSKGKFNVTAKGGLMTEALFDWRIARPYLVLALLNLAGLGVGVWRFVYGPEQGTVIITCLWVFYNLLIIGAAVAIAAE-
>up|V0BVK7|V0BVK7_SALET/2-461
--------------CGLILLFAETYAWIVLVLGYFQVVWPLNRQPVP-LPKEMSQWPTVDIFVPTYNEDLNVVKNTIYASLGIDWPKDKLNIWILDDGGRESFRQFARHVGVHYIARATHEHAKAGNINNALKHAKGEFVAIFDCDHVPTRSFLQMTMGWFLEKQLAMMQTPHHFFSPDPFERNLGRFRKTPNEGTLFYGLVQDGNDMWDATFFCGSCAVIRRKPLDEIGGIAVETVTEDAHTSLRLHRRGYTSAYMRIPQAAGLATESLSAHIGQRIRWARGMVQIFRLDN-PLFGKGLKLAQRLCYLNMFHFLSGIPRLIFLTAPLAFLLLHAYIIYA-PALMIALFVIPHMVHASLTNSKIQGKYRHSFWSEIYETVLAWYIAPPTLVALINPHKGKFNVTAKGGLVEEKYVDWVISRPYIFLVLLNLLGVAAGVWRYYYGPENETVIVSLVWVFYNLVILGGAVAVSVE-
>up|L6MBZ2|L6MBZ2_SALEN/228-691
----------VSLVCGLILLFAETYAWIVLVLGYFQVVWPLNRQPVP-LPKEMSQWPTVDIFVPTYNEDLNVVKNTIYASLGIDWPKDKLNIWILDDGGRESFRHFARHVGVHYIARATHEHAKAGNINNALKHAKGEFVAIFDCDHVPTRSFLQMTMGWFLEKQLAMMQTPHHFFSPDPFERNLGRFRKTPNEGTLFYGLVQDGKDMWDATFFCGSCAVIRRKPLDEIGGIAVETVTEDAHTSLRLHRRGYTSAYMRIPQAAGLATESLSAHIGQRIRWARGMVQIFRLDN-PLFGKGLKLAQRLCYLNMFHFLSGIPRLIFLTAPLAFLLLHAYIIYA-PALMIALFVIPHMVHASLTNSKIQGKYRHSFWSEIYETVLAWYIAPPTLVALINPHKGKFNVTAKGGLVEEKYVDWVISRPYIFLVLLNLLGVAAGVWRYYYGPENETVIVSLVWVFYNLVILGGAVAVSVE-
>up|V1NDK0|V1NDK0_SALET/166-629
----------VSLVCGMILLFAETYAWIVLVLGYFQVVWPLNRQPVP-LPKEMSQWPTVDIFVPTYNEDLNVVKNTIYASLGIDWPKDKLNIWILDDGGRESFRHFARHVGVHYIARATHEHAKAGNINNALKHAKGEFVAIFDCDHVPTRSFLQMTMGWFLEKQLAMMQTPHHFFSPDPFERNLGRFRKTPNEGTLFYGLVQDGNDMWDATFFCGSCAVIRRKPLDEIGGIAVETVTEDAHTSLRLHRRGYTSAYMRIPQAAGLATESLSAHIGQRIRWARGMVQIFRLDN-PLFGKGLKLAQRLCYLNMFHFLSGIPRLIFLTAPLAFLLLHAYIIYA-PALMIALFVIPHMVHASLTNSKIQGKYRHSFWSEIYETVLAWYIAPPTLVALINPHKGKFNVTAKGGLVEEKYVDWVISRPYIFLVLLNLLGVAAGVWRYYYGPENETVIVSLVWVFYNLVILGGAVAVSVE-
>up|G9Z1B0|G9Z1B0_9ENTR/229-692
----------VSLVCGLVLLFAETYAWIVLVLGYFQIVWPLNRQPVP-LPKDTSTWPTVDIFVPTYNEDLSVVRNTIYASMGIDWPKDKLNIWILDDGGREEFRQFARNLGVHYVARTSHEHAKAGNINNALKQAKGEFVAIFDCDHVPTRSFLQMTMGWFLDPKLAMMQTPHHFFSPDPFERNLGRFRKTPNEGTLFYGLVQDGNDMWDATFFCGSCAVIRREPLDQIGGIAVETVTEDAHTSLRLHRLGYTSAYMRIPQAAGLATESLSAHIGQRIRWARGMVQIFRLDN-PLFGKGLKLPQRLCYLNMFHFLSGIPRLIFLTAPLAFLLLHAYIIYA-PAIMIALFVLPHMVHASLTNSKIQGKYRHSFWSEIYETVLAWYIAPPTLVALINPHKGKFNVTAKGGLVEEEYVDWVISRPYIYLVLLNLLGVAFGIWRYFYGPQHETVWVSLLWVFYNLIILGGAVAVSVE-
>ur|UPI00047F776D|UniRef100_UPI00047F776D/228-691
----------VSLVCGLILLFAETYAWIVLVLGYFQVIWPLNRQPVP-LPKDTAQWPSVDLFVPTYNEDLSVVKNTIYAALGIDWPKDKLKVWILDDGNRPAFRQFAEEVGVEYIARPTHEHAKAGNINNALKYATGEFVSIFDCDHVPTRSFLQMTMGWFLEKELAMMQTPHHFFSPDPFERNLGRFRKTPNEGTLFYGLVQDGNDMWDATFFCGSCAVIRRKPLDEIGGIAVETVTEDAHTSLRLHRRGYTSAYMRIPQAAGLATESLSAHIGQRIRWARGMVQIFRLDN-PLIGKGLKLAQRLCYVNMFHFLSGIPRLIFLTAPLAFLLLHAYIIYA-PALMIALFVLPHMIHASLTNSKIQGKYRHSFWSEIYETVLAWYIAPPTMVALINPHKGKFNVTAKGGLVEEEYVDWVISRPYIFLVLLNIVGVIAGIWRYFYGPENETVFVSMAWVFYNLIILGGAVAVSVE-
>up|V1YYA1|V1YYA1_SALET/228-691
----------VSLVCGLILLFAETYAWIVLVLGYFQVVWPLNRQPVP-LPKEMSQWPTVDIFVPTYNEDLNVVKNTIYASLGIDWPKDKLNIWILDDGGRESFRQFARHVGVHYIARATHEHAKAGNINNALKHAKGEFVAIFDCDHVPTRSFLQMTMGWFLEKQLAMMQTPHHFFSPDPFERNLGRFRKTPNEGTLFYGLVQDGNDMWDATFFCGSCAVIRRKPLDEIGGIAVETVTEDAHTSLRLHRRGYTSAYMRIPQAAGLATESLSAHIGQRIRWARGMVQIFRLDN-PLFGKGLKLAQRLCYLNMFHFLSGMPRLIFLTAPLAFLLLHAYIIYA-PALMIALFVIPHMVHASLTNSKIQGKYRHSFWSEIYETVLAWYIAPPTLVALINPHKGKFNVTAKGGLVEEKYVDWVISRPYIFLVLLNLLGVAAGVWRYYYGPENETVIVSLVWVFYNLVILGGAVAVSVE-
>up|Y1GP08|Y1GP08_9ENTR/228-691
----------VSLVCGLVLLFAETYAWIVLVLGYFQVIWPLNRQPVP-LPKDTTQWPTVDLFVPTYNEDLSVVKNTIYAALGIDWPKDKLKVWILDDGNRPAFRQFAEEVGVEYIARPTHEHAKAGNINNALKYASGEFVSIFDCDHVPTRSFLQMTMGWFLEKELAMMQTPHHFFSPDPFERNLGRFRKTPNEGTLFYGLVQDGNDMWDATFFCGSCAVIRRKPLDEIGGIAVETVTEDAHTSLRLHRRGYTSAYMRIPQAAGLATESLSAHIGQRIRWARGMVQIFRLDN-PLIGKGLKLAQRLCYVNMFHFLSGIPRLIFLTAPLAFLLLHAYIIYA-PALMIALFVLPHMIHASLTNSKIQGKYRHSFWSEIYETVLAWYIAPPTMVALINPHKGKFNVTAKGGLVEEEYVDWVISRPYIFLVLLNIVGVIAGIWRYFYGPENETVFVSMAWVFYNLIILGGAVAVSVE-
>up|V7V5D7|V7V5D7_SALMO/228-691
----------VSLVCGLILLFAETYAWIVLVLGYFQVVWPLNRQPVP-LPQEMSQWPTVDIFVPTYNEDLNVVKNTIYASLGIDWPKDKLNIWILDDGGRESFRHFARHVGVHYIARATHEHAKAGNINNALKHAKGEFVAIFDCDHVPTRSFLQMTMGWFLEKQLAMMQTPHHFFSPDPFERNLGRFRKTPNEGTLFYGLVQDGNDMWDATFFCGSCAVIRRKPLDEIGGIAVETVTEDAHTSLRLHRRGYTSAYMRIPQAAGLATESLSAHIGQRIRWARGMVQIFRLDN-PLFGKGLKLAQRLCYLNMFHFLSGIPRLIFLTAPLAFLLLHAYIIYA-PALMIALFVIPHMVHASLTNSKIQGKYRHSFWSEIYETVLAWYIAPPTLVALINPHKGKFNVTAKGGLVEEKYVDWVISRPYIFLVLLNLLGVAAGVWRYYYGPENETVIVSLVWVFYNLVILGGAVAVSVE-
>up|K4YMG7|K4YMG7_9ENTR/228-691
----------VSLVCGLVLLFAETYAWIVLVLGYFQVIWPLNRQPVP-LPKDTTQWPTVDLFVPTYNEDLSVVKNTIYAALGIDWPKDKLKVWILDDGNRPAFRQFAEEVGVEYIARPTHEHAKAGNINNALKYATGEFVSIFDCDHVPTRSFLQMTMGWFLEKELAMMQTPHHFFSPDPFERNLGRFRKTPNEGTLFYGLVQDGNDMWDATFFCGSCAVIRRKPLDEIGGIAVETVTEDAHTSLRLHRRGYTSAYMRIPQAAGLATESLSAHIGQRIRWARGMVQIFRLDN-PLIGKGLKLAQRLCYVNMFHFLSGIPRLIFLTAPLAFLLLHAYIIYA-PALMIALFVLPHMIHASLTNSKIQGKYRHSFWSEIYETVLAWYIAPPTMVALINPHKGKFNVTAKGGLVEEEYVDWVISRPYIFLVLLNIVGVIAGIWRYFYGPENETVFVSMAWVFYNLIILGGAVAVSVE-
>up|A0A0A5MG36|A0A0A5MG36_ENTCL/228-691
----------VSLVCGLVLLFAETYAWIVLVLGYFQVIWPLNRQPVP-LPKDTAQWPSVDLFVPTYNEDLSVVKNTIYAALGIDWPKDKLKVWILDDGNRPAFRQFAEEVGVEYIARPTHEHAKAGNINNALKYATGEFVSIFDCDHVPTRSFLQMTMGWFLEKELAMMQTPHHFFSPDPFERNLGRFRKTPNEGTLFYGLVQDGNDMWDATFFCGSCAVIRRKPLDEIGGIAVETVTEDAHTSLRLHRRGYTSAYMRIPQAAGLATESLSAHIGQRIRWARGMVQIFRLDN-PLIGKGLKLAQRLCYVNMFHFLSGIPRLIFLTAPLAFLLLHAYIIYA-PALMIALFVLPHMIHASLTNSKIQGKYRHSFWSEIYETVLAWYIAPPTMVALINPHKGKFNVTAKGGLVEEEYVDWVISRPYIFLVLLNIVGVIAGIWRYFYGPENETVFVSMAWVFYNLIILGGAVAVSVE-
>up|S2KM29|S2KM29_9PSED/228-691
----------VDLVCGVILLAAETYSWLVLILGYIQTCWPLERKPAD-LPQDLARWPTVDLMIPTYNEDLSVVRTTVLAALGLDWPRECLRIHILDDGKRDAFRAFAEEVGVGYIVRPNNKHAKAGNLNHALGITDGELIAIFDCDHVPVRSFLQMTVGWFLDPKLALVQTPHHFFSPDPFERNLGSFRRRPNEGELFYGLIQDGNDMWNAAFFCGSCAVLRRTALEDIGGFAVETVTEDAHTALRMHRQGWTSAYLSIPQAAGLATESLSAHIGQRIRWARGMVQIFRTDN-PLLGRGLSLFQRVCYANMLHFLAGLPRLVFLTAPLAFLLLHAYIIYA-PAVMILLYVLPHMIHASLTNARMQGKYRRTFWGEVYETVLAWYIARPTTVALFAPKKGKFNVTAKGGLMEEGQFDWRIAQPYLFLAGLNVAGLGFAVWRLCTGPEIGTVIVSSLWVLYNLLIIGAACAVAAE-
>up|J3IVE8|J3IVE8_9PSED/228-691
----------LDLVCGVILLAAETYSWFVLILGYIQTCWPLERKPAA-LPENPAHWPTVDLMIPTYNEDLSVVRTTVLAALGLDWPRERLRIYILDDGKREAFRAFADEVGVGYIVRPNSKHAKAGNLNHALGVTDSELIAIFDCDHVPVRSFLQMTVGWFLDPKLALVQTPHHFFSPDPFERNLGSFRRRPNEGELFYGLIQDGNDMWNAAFFCGSCAVLRRTALESIGGFAVETVTEDAHTALRLHRQGWTSAYLSTPQAAGLATESLSAHIGQRIRWARGMVQIFRTDN-PLFGRGLSLFQRICYANMLHFLAGLPRLVFLTAPLAFLLLHAYIIYA-PAVMILLYVLPHMIHASLTNSRTQGKYRQTFWGEVYETVLAWYIARPTTVALFAPKKGTFNVTAKGGLMEHGQFDWHIARPYLFLAGLNVAGLGFAVWRLFTGPEIGTVIVSSLWVLYNLLIIGAACAVAAE-
>up|S7UJR0|S7UJR0_ENTCL/228-691
----------VSLVCGLVLLFAETYAWVVLVLGYFQVIWPLNRQPVP-LPKDTSQWPSVDLFVPTYNEDLSVVKNTIYAALGIDWPKDKLKIWVLDDGGRPAFRQFAEEVGVEYIARTTHEHAKAGNINNALKYAKGEFVSIFDCDHVPTRSFLQMTMGWFLEKELAMMQTPHHFFSPDPFERNLGRFRKTPNEGTLFYGLVQDGNDMWDATFFCGSCAVIRRKPLDEIGGIAVETVTEDAHTSLRLHRRGYTSAYMRIPQAAGLATESLSAHIGQRIRWARGMVQIFRLDN-PLIGKGLKLAQRLCYVNMFHFLSGIPRLIFLTAPLAFLLLHAYIIYA-PALMIALFVLPHMIHASLTNSKIQGKYRHSFWSEIYETVLAWYIAPPTMVALINPHKGKFNVTAKGGLVEEEYVDWVISRPYIFLVLLNIVGVIAGIWRYFYGPENETVFVSMAWVFYNLIILGGAVAVSVE-
>ur|UPI0004251BD6|UniRef100_UPI0004251BD6/229-691
-----------DLVCGVILLAAETYSWFVLILGYIQTSWPLQRKPAS-LPANPQHWPTVDLMIPTYNEDLSVVRTTVLAALGLDWPRERLRIHILDDGRRDAFRAFADEVGVGYIVRPDSKHAKAGNLNHALGVTDSELIAIFDCDHVPVRSFLQMTVGWFLDPKLALVQTPHHFFSPDPFERNLGSFRRRPNEGELFYGLIQDGNDMWNAAFFCGSCAVLRRTALHSIGGFAVETVTEDAHTALRMHRQGWSSAYLSIPQAAGLATESLSAHIGQRIRWARGMVQIFRTDN-PLFGRGLSLFQRVCYANMLHFLAGLPRLVFLTAPLAFLLLHAYIIYA-PALMILLYVLPHMIHASLTNSRMQGKYRQTFWGEVYETVLAWYIARPTTVALFAPKKGKFNVTAKGGLMEQEQFDWHIAQPYLWLAALNVAGLGFAVWRLFNGPEIGTVIVSSLWVIYNLLIIGAAVAVAAE-
>up|A0A077ASE9|A0A077ASE9_SALET/228-691
----------VSLVCGLILLFAETYAWIVLVLGYFQVVWPLNRQPVP-LPKEMSQWPTVDIFVPTYNEDLNVVKNTIYASLGIDWPKDKLNIWILDDGGRESFRHFARHVGVHYIARATHEHAKAGNINNALKHAKGEFVAIFDCDHVPTRSFLQMTMGWFLEKQLAMMQTPHHFFSPDPFERNLGRFRKTPNEGTLFYGLVQDGNDMWDSTFFCGSCAVIRRKPLDEIGGIAVETVTEDAHTSLRLHRRGYTSAYMRIPQAVGLATESLSAHIGQRIRWARGMVQIFRLDN-PLFGKGLKLAQRLCYLNMFHFLSGIPRLIFLTAPLAFLLLHAYIIYA-PALMIALFVIPHMVHASLTNSKIQGKYRHSFWSEIYETVLAWYIAPPTLVALINPHKGKFNVTAKGGLVEEKYVDWVISRPYIFLVLLNLLGVAAGVWRYYYGPENETVIVSLVWVFYNLVILGGAVAVSVE-
>up|S5UDF4|S5UDF4_SALPU/228-691
----------VSLVCGLILLFAETYAWIVLVLGYFQVVWPLNRQPVP-LPKEMSQWPTVDIFVPTYNEDLNVVKNTIYASLGIDWPKDKLNIWILDDGGRESFRHFARHVGVHYIARATHEHAKAGNINNALKHAKGEFVAIFDCDHVPTRSFLQMTMGWFLEKQLAMMQTPHHFFSPDPFERNLGRFRKTPNEGTLFYGLVQDGNDMWDATFFCGSCAVIRRKPLDEIGGIAVETVTEDAHTSLRLHRRGYTSAYMRIPQAVGLATESLSAHIGQRIRWARGMVQIFRLDN-PLFGKGLKLAQRLCYLNMFHFLSGIPRLIFLTAPLAFLLLHAYIIYA-PALMIALFVIPHMVHASLTNSKIQGKYRHSFWSEIYETVLAWYIAPPTLVALINPHKGKFNVTAKGGLVEEKYVDWVISRPYIFLVLLNLLGVAAGVWRYYYRPENETVIVSLVWVFYNLVILGGAVAVSVE-
>up|A0A0A0Z9D9|A0A0A0Z9D9_ENTCL/228-691
----------VSLVCGLILLFAETYAWIVLVLGYFQVIWPLNRQPVP-LPKDTTTWPTVDLFVPTYNEDLSVVKNTIYAALGIDWPKDKLKVWILDDGNRPAFRQFAEEVGVEYIARPTHEHAKAGNINNALKYATGEFVSIFDCDHVPTRSFLQMTMGWFLEKELAMMQTPHHFFSPDPFERNLGRFRKTPNEGTLFYGLVQDGNDMWDATFFCGSCAVIRRKPLDEIGGIAVETVTEDAHTSLRLHRRGYTSAYMRIPQAAGLATESLSAHIGQRIRWARGMVQIFRLDN-PLIGKGLKLAQRLCYVNMFHFLSGIPRLIFLTAPLAFLLLHAYIIYA-PALMIALFVLPHMIHASLTNSKIQGKYRHSFWSEIYETVLAWYIAPPTMVALINPHKGKFNVTAKGGLVEEEYVDWVISRPYIFLVLLNIVGVIAGIWRYFYGPENETVFVSMAWVFYNLIILGGAVAVSVE-
>up|T2H800|T2H800_PSEPU/229-691
-----------DLVCGVILLAAETYSWFVLILGYIQTSWPLQRKPAN-LPANPQHWPTVDLMIPTYNEDLSVVRTTVLAALGLDWPRECLRIYILDDGRRDAFRAFADEVGVGYIVRPDSKHAKAGNLNHALGVTDSELIAIFDCDHVPVRSFLQMTVGWFLDPKLALVQTPHHFFSPDPFERNLGSFRRRPNEGELFYGLIQDGNDMWNAAFFCGSCAVLRRTALESIGGFAVETVTEDAHTALRMHRQGWSSAYLSIPQAAGLATESLSAHIGQRIRWARGMVQIFRTDN-PLFGRGLSLFQRVCYANMLHFLAGLPRLVFLTAPLAFLLLHAYIIYA-PALMILLYVLPHMIHASLTNSRMQGKYRQTFWGEVYETVLAWYIARPTTVALFAPKKGKFNVTAKGGLMEQEQFDWHIAQPYLWLAALNVAGLGLAVWRLFTGPEIGTVIVSSLWVVYNLLIIGAAVAVAAE-
>up|C6DGQ1|C6DGQ1_PECCP/229-691
-----------SLVCGMLLLAAETYAWVVLVLGYFQTIWPLNRHPVS-LPEDSKTWPTVDLMIPTYNEPLSVVKPTVYAALGIDWPKDKLNIYILDDGGRAEFKAFAEEVGVHYIARVTHEHAKAGNINNALKQAEGEFVAIFDCDHVPTRSFLQLTMGWFFDKKLAMLQTPHHFFSPDPFERNLGRFRRTPNEGTLFYGLVQDGNDMWDATFFCGSCAILRRKPLDEIGGIAVETVTEDAHTSLRLHRRGYSSAYIRIPQAAGLATESLSAHIGQRIRWARGMVQIFRLDN-PLLGKGLKLGQRLCYANMMHFLSGIPRLIFLTAPLAFLLLHAYIIFA-PALAIALYVLPHMVHASLTNSRIQGRYRHSFWSEIYETVLAWYIARPTTVALFNPHKGKFNVTAKGGLVEEQHVDWVITRPYLVLVLLNIAGVVYGVWRLIYGPELMTVIISLIWVAYNMTILGGAVAVAVE-
>up|V9WZJ0|V9WZJ0_9PSED/228-691
----------TGLVCGVILLAAETYSWFVLILGYIQTCWPLQRKPAN-LPANPAHWPTVDLMIPTYNEDLSVVRTTVLAALGLDWPRECLRIYILDDGRREAFRAFADEVGVGYIVRPDNKHAKAGNLNHALGVTDSELIAIFDCDHVPVRSFLQMTVGWFLDPKLALVQTPHHFFSPDPFERNLGSFRRRPNEGELFYGLIQDGNDMWNAAFFCGSCAVLRRTALESIGGFAVETVTEDAHTALRMHRQGWSSAYLSIPQAAGLATESLSAHIGQRIRWARGMVQIFRTDN-PLFGRGLSLFQRVCYANMLHFLAGLPRLVFLTAPLAFLLLHAYIIYA-PALMILLYVLPHMIHASLTNSRMQGKYRQTFWGEVYETVLAWYIARPTTVALFAPKKGKFNVTAKGGLMEQEQFDWRIAQPYLWLAALNVAGLGFAVWRLFTGPEIGTVIVSSLWVIYNLLIIGAAVAVAAE-
>ur|UPI0002BBD49D|UniRef100_UPI0002BBD49D/228-691
----------VSLVCGLILLFAETYAWIVLVLGYFQVVWPLNRQPVP-LPKEMSQWPTVDIFVPTYNEDLNVVKNTIYASLGIDWPKDKLNIWILDDGGRESFRQFARHVGVHYIARATHEHAKAGNINNVLKHAKGEFVAIFDCDHVPTRSFLQMTMGWFLEKQLAMMQTPHHFFSPDPFERNLGRFRKTPNEGTLFYGLVQDGNDMWDATFFCGSCAVIRRKPLDEIGGIAVETVTEDAHTSLRLHRRGYTSAYMRIPQSAGLATESLSAHIGQRIRWARGMVQIFRLDN-PLFGKGLKLAQRLCYLNMFHFLSGIPRLIFLTAPLAFLLLHAYIIYA-PALMIALFVIPHMVHASLTNSKIQGKYRHSFWSEIYETVLAWYIAPPTLVALINPHKGKFNVTAKGGLVEEKYVDWVISRPYIFLVLLNLLGVAAGVWRYYYGPENETVIVSLVWVFYNLVILGGAVAVSVE-
>up|N4ETJ1|N4ETJ1_ECOLX/228-691
----------VSLVCGLILLFAETYAWIVLVLGYFQVVWPLNRQPVP-LPKDMSLWPSVDIFVPTYNEDLNVVKNTIYASLGIDWPKDKLNIWILDDGGREEFRQFAQNVGVKYIARTTHEHAKAGNINNALKYAKGEFVSIFDCDHVPTRSFLQMTMGWFLEKQLAMMQTPHHFFSPDPFERNLGRFRKTPNEGTLFYGLVQDGNDMWDAPFFCGSCAVIRRKPLDEIGGIAVETVTEDAHTSLRLHRRGYTSAYMRIPQAAGLATESLSAHIGQRIRWARGMVQIFRLDN-PLTGKGLKFAQRLCYVNMFHFLSGIPRLIFLTAPLAFLLLHAYIIYA-PALMIALFVLPHMIHASLTNSKIQGKYRHSFWSEIYETVLAWYIAPPTLVALINPHKGKFNVTAKGGLVEEEYVDWGISRPYIFLVLLNLVGVAVGIWRYFYGPEMLTVVVSMVWVFYNLIVLGGAVAVSVE-
>up|A0A064FP32|A0A064FP32_ENTCL/228-691
----------VSLVCGLVLLFAETYAWIVLVLGYFQVIWPLNRQPVP-LPKDTTTWPTVDLFVPTYNEDLSVVKNTIYAALGIDWPKDKLKVWILDDGNRPAFRQFAEEVGVEYIARPTHEHAKAGNINNALKYATGEFVSIFDCDHVPTRSFLQMTMGWFLEKELAMMQTPHHFFSPDPFERNLGRFRKTPNEGTLFYGLVQDGNDMWDATFFCGSCAVIRRKPLDEIGGIAVETVTEDAHTSLRLHRRGYTSAYMRIPQAAGLATESLSAHIGQRIRWARGMVQIFRLDN-PLIGKGLKLAQRLCYVNMFHFLSGIPRLIFLTAPLAFLLLHAYIIYA-PALMIALFVLPHMIHASLTNSKIQGKYRHSFWSEIYETVLAWYIAPPTMVALINPHKGKFNVTAKGGLVEEEYVDWVISRPYIFLVLLNIVGVIVGVWRYFYGPENETVFVSMAWVFYNLIILGGAVAVSVE-
>up|V4GT76|V4GT76_SALON/3-460
----------------LILLFAETYAWIVLVLGYFQVVWPLNRQPVP-LPKEMSQWPTVDIFVPTYNEDLNVVKNTIYASLGIDWPKDKLNIWILDDGGRESFRQFARHVGVHYIARATHEHAKAGNINNALKHAKGEFVAIFDCDHVPTRSFLQMTMGWFLEKQLAMMQTPHHFFSPDPFERNLGRFRKTPNEGTLFYGLVQDGNDMWDATFFCGSCAVIRRKPLDEIGGIAVETVTEDAHTSLRLHRRGYTSAYMRIPQAAGLATESLSAHIGQRIRWARGMVQIFRLDN-PLFGKGLKLAQRLCYLNMFHFLSGIPRLIFLTAPLAFLLLHAYIIYA-PALMIALFVIPHMVHASLTNSKIQGKYRHSFWSEIYETVLAWYIAPPTLVALINPHKGKFNVTAKGGLVEEKYVDWVISRPYIFLVLLNLLGVAAGVWRYYYGPENETVIVSLVWVFYNLVILGGAVAVSVE-
>up|C0Q177|C0Q177_SALPC/228-691
----------VSLVCGLILLFAETYAWIVLVLGYFQVVWPLNRQPVP-LPKEMSQWPTVDIFVPTYNEDLNVVKNTIYASLGIDWPKDKLNIWILDDGGRESFRHFARHVGVHYIARATHEHAKAGNINNALKHAKGEFVAIFDCDHVPTRSFLQMTMGWFLEKQLAMMQTPHHFFSPDPFERNLGRFRKTPNEGTLFYGLVQDGNDMWDATFFCGSCAVIRRKPLDEIGGIAVETVTEDAHTSLRLHRRGYTSAYMRIPQAAGLATESLSAHIGQRIRWARGMVQIFRLDN-PLFGKGLKLAQRLCYLNMFHFLSGIPRLIFLTAPLAFLLLHAYIIYA-PALMIALFVIPHMVHASLTNSKIQGKYRHSFWSEIYETVLAWYIAPPTLVALINLHKGKFNVTAKGGLVEEKYVDWVISRPYIFLVLLNLLGVAAGVWRYYYGPENETVIVSLVWVFYNLVILGGAVAVSVE-
>up|E9VE63|E9VE63_ECOLX/45-508
----------VSLVCGLILLFAETYAWIVLVLGYFQVVWPLNRQPVP-LPKDMSLWPSVDIFVPTYNEDLNVVKNTIYASLGIDWPKDKLNIWILDDGGREEFRQFAQNVGVKYIARTTHEHAKAGNINNALKYAKGEFVSIFDCDHVPTRSFLQMTMGWFLEKQLAMMQTPHHFFSPDPFERNLGRFRKTPNEGTLFYGLVQDGNDMWDATFFCGSCAVIRRKPLDEIGGIAVETVTEDAHTSLRLHRRGYTSAYMRIPQAAGLATESLSAHIGQRIRWARGMVQIFRLDN-PLTGKGLKFAQRLCYVNMFHFLSGIPRLIFLTAPLAFLLFHAYIIYA-PALMIALFVLPHMIHASLTNSKIQGKYRHSFWSEIYETVLAWYIAPPTLVALINPHKGKFNVTAKGGLVEEEYVDWVISRPYIFLVLLNLVGVAVGIWRYFYGPEMLTVVVSMVWVFYNLIILGGAVAVSVE-
>up|A0A064DMC3|A0A064DMC3_9ENTR/228-691
----------VSLVCGLILLFAETYAWIVLVLGYFQVVWPLNRQPVP-LPKDMSQWPSVDIFVPTYNEDLHVVKNTIYASLGIDWPKDKLNIWILDDGGREEFRQFAQTVGVKYIARTTHEHAKAGNINNALKYAKGEFVSIFDCDHVPTRSFLQMTMGWFLDKKLAMMQTPHHFFSPDPFERNLGRFRKTPNEGTLFYGLVQDGNDMWDATFFCGSCAVIRRKPLDEIGGIAVETVTEDAHTSLRLHRRGYTSAYMRIPQAAGLATESLSAHIGQRIRWARGMVQIFRLDN-PLTGKGLKFAQRLCYVNMFHFLSGVPRLIFLTAPLAFLLLHAYIIYA-PALMIALFVLPHMVHASLTNSKIQGKYRHSFWSEIYETVLAWYIAPPTLVALINPHKGKFNVTAKGGLVEEEYVDWVISRPYIYLVLLNLFGVAVGVWRYFYGPENETVIVSLVWVFYNLIILGGAVAVSVE-
>ur|UPI0003448CC8|UniRef100_UPI0003448CC8/226-689
-----------SLTFGLMLIAAETFSWIVLILGYFQTLWPLNRQPVP-LPKECASWPTIDVLVPTFNEPLSVVKPTLYAVLGIDWPHDKINIYLLDDGNRPAFREFAASIGIHYVARENNEHAKAGNINHALNVCRGEYLAIFDCDHVPTRSFLQMTMGWFIEPKLGMLQTPHHFFSPDPFERNLGRFRRTPNEGTLFYGLVQDGNDVWDATFFCGSCAVIRRSALDAVGGIATGTVTEDAHTSLRMHRQGYTSAYIRIPQAAGLATESLSAHIGQRIRWARGMAQIFRLDN-PLLGKGLKLVQRLCYANMLHFLSGIPRLIFLLAPLAFLLCHAFIIF-APALAIAIYVLPHMIHTSLTNSRIQGRYRHSFWSDIYETVLAWYIARPTTVALFNPRKGKFNVTAKGGLVGERHLDWVITRPYMFLVLLNLAGLFAAVWRLYNGPETETVLVSSVWVIYNMIILGGAVAVSVE-
>up|M5QS12|M5QS12_9PSED/224-687
----------LDLVCGLILLLAETYSWLVLILGYVQTSWPLNRQPAQ-LPRDTSLWPTVDLLIPTYNEELSVTRGTVYAALGIDWPKDKLRIHLLDDGNRPSFKQFAEEAGINYIARTDNRHAKAGNLNHALTQIDGELVAIFDCDHMPARSFLQLTVGWFLDPKLALVQTPHHFLSPDPFERNLGTFRNRPNEGELFYGLIQDGNDMWNAAFFCGSCAIVRRSAIDSIGGFAVETVTEDAHTALRLHRNGWNSAYLRIPQAAGLATESLSAHIGQRIRWARGMVQIFRTDN-PLLGKGLTLFQRICYTNMMHFLVGLPRIVFLTAPLAFLLLHAYIIYA-PALMILLYVLPHMIHASLTNSRMQGAYRQTFWGEVYETVLAWYIARPTTVALFSPSRGKFNVTAKGGMMEENQFDWQTAKPYLVLSLLNVLGLGFAVWRLFYGPEIFTIFVSVLWVIYNLLIIGAAVAVAAE-
>up|S1FNY7|S1FNY7_9ESCH/228-691
----------VSLVCGLILLFAETYAWIVLVLGYFQVVWPLNRQPVP-LPKDMSQWPSVDIFVPTYNEDLSVVKNTIYASLGIDWPKDKLNIWILDDGGREEFRQFAQNVGVKYIARTTHEHAKAGNINNALKYAKGEFVSIFDCDHVPTRSFLQMTMGWFLEKQLAMMQTPHHFFSPDPFERNLGRFRKTPNEGTLFYGLVQDGNDMWDATFFCGSCAVIRRKPLDEIGGIAVETVTEDAHTSLRLHRRGYTSAYMRIPQAAGLATESLSAHIGQRIRWARGMVQIFRLDN-PLTGKGLKFAQRLCYVNMFHFLSGIPRLIFLTAPLAFLLLHAYIIYA-PALMIALFVLPHMIHASLTNSKIQGKYRHSFWSEIYETVLAWYIAPPTLVALINPHKGKFNVTAKGGLVEEEYVDWVISRPYIFLVLLNLFGVAVGIWRYFYGPEMLTVVVSMVWVFYNLIILGGAVAVSVE-
>ur|UPI0005553768|UniRef100_UPI0005553768/220-683
----------LDLVWGLLLLAAEVYTWIILLLGYAQSAWPLKRKPAP-LPKDTRDWPTVDVYIPTYNEPLSVVMPTVHAALGLDWPRDKIKVWLLDDGRREAFRQFAEQAGVGYIVRPDNKHAKAGNLNHALTRTEGEYIAIFDCDHIPVRSFLQATMGWFLDPKLALVQTPHHFFSPDPFERNLGLFRSMPNEGELFYGVIQDGNDLWNAAFFCGSCAVLKREPLLEVGGIAVETVTEDAHTALKLQRRGYNTAYVNVPQAAGLATESLSAHIGQRVRWARGMAQIFRIDN-PFLGKGLSWMQRICYGNMLHFLNGGPRLIFLTAPLAFLLFHAYVIYA-PAIAVLLYVLPHMAHANLTNSRIQGAHRHSFWAEVYETVLAWYIWRPTLAALIDPRQGQFNVTGKGGLVERDYFDWRISLPYLVIIGLNLLGLGFGLWRLFWGPEIPTTLLNLFWVGYNVLLLGAAMSVASE-
>up|V3SN97|V3SN97_9ENTR/228-691
----------VSLVCGLVLLFAETYAWIVLVLGYFQVIWPLNRQPVP-LPKDTTQWPTVDLFVPTYNEDLSVVKNTIYAALGIDWPKDKLKVWILDDGNRPAFRQFAEEVGVEYIARPTHEHAKAGNINNALKYATGEFVSIFDCDHVPTRSFLQMTMGWFLEKELAMMQTPHHFFSPDPFERNLGRFRKTPNEGTLFYGLVQDGNDMWDATFFCGSCAVIRRKPLDEIGGIAVETVTEDAHTSLRLHRRGYTSAYMRIPQAAGLATESLSAHIGQRIRWARGMVQIFRLDN-PLIGKGLELAQRLCYVNMFHFLSGIPRLIFLTAPLAFLLLHAYIIYA-PALMIALFVLPHMIHASLTNSKIQGKYRHSFWSEIYETVLAWYIAPPTMVALINPHKGKFNVTAKGGLVEEEYVDWVISRPYIFLVLLNIVGVIAGIWRYFYGPENETVFVSMAWVFYNLIILGGAVAVSVE-
>up|Z5XUV7|Z5XUV7_9GAMM/126-589
----------VALALGIGLLLAESYAWLVLILGFFQTINPLKRKPLP-LNEDTSTWPTVDIYIPTYNEPLSVVKPTTIAAQSIDWPADKLNIYILDDGKRPEFAEFARQIGVGYLTRSDNNHAKAGNMNQAMKVTQGEYIAIFDCDHIPARSFLQMTMGQFLDSKVCLVQTPHHFFSADPFERNLKNHRKIPNENMLFYGLIQDGNDMWDATFFCGSCAVLRRSALEEIGGFAVETVTEDAHTALRMQRAGYKTTYINIPQAAGLATDSLSAHVGQRIRWARGMAQIFRLDN-PLFGKGLNIAQRLCYLNMLHFLSGIPRIVFLTAPLALIYFNAQIIYA-PFVAIFLYIVPTLLQVKITNSRIQGKYRYSFWGEVYESVLAWYILKPTTVALINPNKGKFNVTEKGGLNDTDHYDWTISRPYIILLLINVIGMTYGVFRLFFGDQIGVLIISMLWASYNVIILGAAVAVAAE-
>ur|UPI000485C9CD|UniRef100_UPI000485C9CD/234-697
----------VSLVCGLVLLFAETYAWVVLVLGYFQVVWPLNRQPVP-LPEEMAQWPSVDIFVPTYNEDLNVVKNTIYASLGIDWPKDKLTIWILDDGGREAFRRFAKEVGVNYIARTTHEHAKAGNINNALKHATGEFVSIFDCDHVPTRSFLQMTMGWFVDKKLAMMQTPHHFFSPDPFERNLGRFRKTPNEGTLFYGLVQDGNDMWDAAFFCGSCAVIRRKPLDEIGGIAVETVTEDAHTSLRLHRRGYTSAYMRIPQAAGLATESLSAHIGQRIRWARGMVQIFRLDN-PLFGKGLKFAQRLCYVNMFHFLSGIPRLIFLTAPLAFLMLHAYIIYA-PALMIALFVLPHMIHASLTNSKIQGKYRHSFWSEIYETVLAWYIAPPTFVALINPHKGKFNVTAKGGLVEEEYVDWVISRPYIFLVLLNVVGLLVGVWRYVYGPQNETVIVSMAWVFYNLIILGGAVAVSVE-
>up|T2Q9D1|T2Q9D1_SALEN/228-691
----------VSLVCGLILLFAETYAWIVLVLGYFQVVWPLNRQPVP-LPKEMSQWPTVDIFVPTYNEDLNVVKNTIYASLGIDWPKDKLNIWILDDGGRESFRHFARHVCVHYIARATHEHAKAGNINNALKHAKGEFVAIFDCDHVPTRSFLQMTMGWFLEKQLAMMQTPHHFFSPDPFERNLGRFRKTPNEGTLFYGLVQDGNDMWDATFFCGSCAVIRRKPLDEIGGIAVETVTEDAHTSLRLHRRGYTSAYMRIPQAAGLATESLSAHIGQRIRWARGMVQIFRLDN-PLFGKGLKLAQRLCYLNMFHFLSGIPRLIFLTAPLAFLLLHAYIIYA-PALMIALFVIPHMVHASLTNSKIQGKYRHSFWSEIYETVLAWYIAPPTLVALINPHKGKFNVTAKGGLVEEKYVDWVISRPYIFLVLLNLLGVAAGVWRYYYGPENETVIVSLVWVFYNLVILGGAVAVSVE-
>up|E7H259|E7H259_9BURK/233-699
-------DTALDLFFSCALLLAELYAFAVMVLGYFQVCWVLDRKPYP-LPANRKVWPTVDIFIPTYNESLDVIKPTVYAALNLDWPADKLRVYLLDDGSRDAFKAFADEVGAGYIKREEHNHAKAGNINHAMTVTDGEFIVIFDCDHVPSCDFLLSTMGWLVDPKIALVQTPHHFYSPDPFEKNMHLDRRLPIENSLFHDFIQKGNDTWNATMFCGSSAVMRRAALNEVGGIAVETVTEDAHTSLKLNRRGWSSAFIDRAVASGLSTETLSAHIGQRIRWARGMIQIFRLDN-PLFGRGLTLPQRLCFFNMLHFLHGLPRLIFLVAPLPYMFADIYIIYA-TAASIFAYVIPHMVHSAVTNQMLQRGYRYPFLSGVYETILSWYILIPTTVALIAPHVGKFNVTAKGGTIDKKYLDWDISKPYLVLIALNLIGLAIGVGKAFFSPNPETLIINLGWIVYNLMILGASMAVAVE-
>up|F5N9J6|F5N9J6_SHIFL/87-549
-----------SLVCGLILLFAETYAWIVLVLGYFQVVWPLNRQPVP-LPKDMSLWPSVDIFVPTYNEDLNVVKNTIYASLGIDWPKDKLNIWILDDGGREEFRQFAQNVGVKYIARTTHEHAKAGNINNALKYAKGEFVSIFDCDHVPTRSFLQMTMGWFLEKQLAMMQTPHHFFSPDPFERNLGRFRKTPNEGTLFYGLVQDGNDMWDATFFCGSCAVIRRKPLDEIGGIAVETVTEDAHTSLRLHRRGYTSVYMRIPQAAGLATESLSAHIGQRIRWARGMVQIFRLDN-PLTGKGLKFAQRLCYVNMFHFLSGIPRLIFLTAPLAFLLLHAYIIYA-PALMIALFVLPHMIHASLTNSKIQGKYRHSFWSEIYETVLAWYIAPPTLVALINPHKGKFNVTAKGGLVEEEYVDWVISRPYIFLVLLNLVGVAVGIWRYFYGPEMLTVVVSMVWVFYNLIVLGGAVAVSVE-
>up|T7UBJ8|T7UBJ8_ECOLX/228-691
----------VSLVCGLILLFAETYAWIVLVLGYFQVVWPLNRQPVP-LPKDMSLWPSVDIFVPTYNEDLNVVKNTIYASLGIDWPKDKLNIWILDDGGREEFRQFAQNVGVKYIARTTHEHAKAGNINNALKYAKGEFVSIFDCDHVPTRSFLQMTMGWFLEKQLAMMQTPHHFFSPDPFERNLGRFRKTPNEGTLFYGLVQDGNDMWDATFFCGSCAVIRRKPLDEIGGIAVETVTEDAHTSLRLHRRGYTSAYMRIPQAAGLATESLSAHIGQRIRWARGMVQIFRLDN-PLTGKGLKFAQRLCYVNMFHFLSGIPRLIFLTAPLAFLLFHAYIIYA-PALMLALFVLPHMIHASLTNSKIQGKYRHSFWSEIYETVLAWYIAPPTLVALINPHKGKFNVTAKGGLVEEEYVDWVISRPYIFLVLLNLVGVAVGIWRYFYGPEMLTVVVSMVWVFYNLIILGGAVAVSVE-
>up|N1GII4|N1GII4_SALET/228-691
----------VSLVCGLILLFAETYAWIVLVLGYFQVVWPLNRQPVP-LPKEMSQWPTVDIFVPPYNEDLNVVKNTIYASLGIDWPKDKLNIWILDDGGRESFRQFARHVGVHYIARATHEHAKAGNINNALKHAKGEFVAIFDCDHVPTRSFLQMTMGWFLEKQLAMMQTPHHFFSPDPFERNLGRFRKTPNEGTLFYGLVQDGNDMWDATFFCGSCAVIRRKPLDEIGGIAVETVTEDAHTSLRLHRRGYTSAYMRIPQAAGLATESLSAHIGQRIRWARGMVQIFRLDN-PLFGKGLKLAQRLCYLNMFHFLSGIPRLIFLTAPLAFLLLHAYIIYA-PALMIALFVIPHMVHASLTNSKIQGKYRHSFWSEIYETVLAWYIAPPTLVALINPHKGKFNVTAKGGLVEEKYVDWVISRPYIFLVLLNLLGVAAGVWRYYYGPENETVIVSLVWVFYNLVILGGAVAVSVE-
>up|A0A094S178|A0A094S178_PECCA/229-691
-----------SLICGLLLLAAETYAWVVLVLGYFQTIWPLNRHPVS-LPEDSKTWPTVDLMIPTYNEPLSVVKPTVYAALGIDWPKDKLNIYILDDGGRTEFKAFAEEVGVHYITRVTHEHAKAGNINNALKQAEGEFVAIFDCDHVPTRSFLQLTMGWFFDKKLAMLQTPHHFFSPDPFERNLGRFRRTPNEGTLFYGLVQDGNDMWDATFFCGSCAILRRKPLDEIGGIAVETVTEDAHTSLRLHRRGYSSAYIRIPQAAGLATESLSAHIGQRIRWARGMVQIFRLDN-PLFGKGLKLGQRLCYANMMHFLSGIPRLIFLTAPLAFLLLHAYIIFA-PALAIALYVLPHMVHASLTNSRIQGRYRHSFWSEIYETVLAWYIARPTTVALFNPHKGKFNVTAKGGLVEEQHVDWVITRPYLVLVLLNIAGVVYAGWRLIYGPEIMTVLISLLWVMYNMTILGGAVAVAVE-
>up|A0A064I405|A0A064I405_ENTCL/228-691
----------VSLVCGLILLFAETYAWIVLVLGYFQVIWPLNRQPVP-LPKDTTTWPTVDLFVPTYNEDLSVVKNTIYAALGIDWPKDKLKVWILDDGNRPAFRQFAEEVGVEYIARPTHEHAKAGNINNALKYATGEFVSIFDCDHVPTRSFLQMTMGWFLEKELAMMQTPHHFFSPDPFERNLGRFRKTPNEGTLFYGLVQDGNDMWDATFFCGSCAVIRRKPLDEIGGIAVETVTEDAHTSLRLHHRGYTSAYMRIPQAAGLATESLSAHIGQRIRWARGMVQIFRLDN-PLIGKGLKLAQRLCYVNMFHFLSGIPRLIFLTAPLAFLLLHAYIIYA-PALMIALFVLPHMIHASLTNSKIQGKYRHSFWSEIYETVLAWYIAPPTMVALINPHKGKFNVTAKGGLVEEEYVDWVISRPYIFLVLLNIVGVIAGIWRYFYGPENETVFVSMAWVFYNLIILGGAVAVSVE-
>ur|UPI0003EB32F2|UniRef100_UPI0003EB32F2/228-691
----------VSLVCGLILLFAETYAWIVLVLGYFQVVWPLNRQPVP-LPKEMSQWPTVDIFVPTYNEDLNVVKNTIYASLGMDWPKDKLNIWILDDGGRESFRQFARHVGVHYIARATHEHAKAGNINNALKHAKGEFVAIFDCDHVPTRSFLQMTMGWFLEKQLAMMQTPHHFFSPDPFERNLGRFRKTPNEGTLFYGLVQDGNDMWDATFFCGSCAVIRRKPLDEIGGIAVETVTEDAHTSLRLHRRGYTSAYMRIPQAAGLATESLSAHIGQRIRWARGMVQIFRLDN-PLFGKGLKLAQRLCYLNMFHFLSGIPRLIFLTAQLAFLLLHAYIIYA-PALMIALFVIPHMVHASLTNSKIQGKYRHSFWSEIYETVLAWYIAPPTLVELINPHKGKFNVTAKGGLVEEKYVDWVISRPYIFLVLLNLLGVAAGVWRYYYGPENETVIVSLVWVFYNLVILGGAVAVSVE-
>ur|UPI000379CDE7|UniRef100_UPI000379CDE7/228-691
----------VSLVCGLILLFAETYASIVLVLGYFQVVWPLNRQPVP-LPKDMSLWPSVDIFVPTYNEDLNVVKNTIYASLGIDWPKDKLNIWILDDGGREEFRQFAQNVGVKYIARTTHEHAKAGNINNALKYAKGEFVSIFDCDHVPTRSFLQMTMGWFLEKQLAMMQTPHHFFSPDPFERNLGRFRKTPNEGTLFYGLVQDGNDMWDATFFCGSCAVIRRKPLDEIGGIAVETVTEDAHTSLRLHRRGYTSAYMRIPQAAGLATESLSAHIGQRIRWARGMVQIFRLDN-PLTGKGLKFAQRLCYVNMFHFLSGIPRLIFLTAPLAFLLFHAYIIYA-PALMIALFVLPHMIHASLTNSKIQGKYRHSFWSEIYETVLAWYIAPPTLVALINPHKGKFNVTAKGGLVEEEYVDWVISRPYIFLVLLNLVGVAVGIWRYFYGPEMLTVVVSMVWVFYNLIILGGAVAVSVE-
>up|T8PZ36|T8PZ36_ECOLX/228-691
----------VSLVCGLILLFAETYAWIVLVLGYFQVVWPLNRQPVP-LPKDMSLWPSVDIFVPTYNEDLNVVKNTIYASLGIDWPKDKLNIWILDDGGREEFRQFAQNVGVKYIARTTHEHAKAGNINNALKYAKGEFVSIFDCDHVPTRSFLQMTMGWFLEKQLAMMQTPHHFFSPDPFERNLGRFRKTPNEGTLFYGLVQDGNDMWDATFFCGSCAVIRRKPLDEIGGIAVETVTEDAHTSLRLHRRGYTSAYMRIPQAAGLATESLSAHIGQRIRWARGMVQIFRLDN-PLTGKGLKFAQRLCYVNMFHFLSGIPRLIFLTAPLAFLLFHAYIIYA-PALMIALFVLPHMIHASLTNSKIQGKYRHSFWSEIYETVLAWYIAPPTLVALIHPHKGKFNVTAKGGLVEEEYVDWVISRPYIFLVLLNLVGVAVGIWRYIYGPEMLTVVVSMVWVFYNLIILGGAVAVSVE-
>up|R5PKS0|R5PKS0_9BURK/276-742
-------DTALDLFFSCALLLAELYAFAVMVLGYFQVCWVLDRKPYP-LPANRKVWPTVDIFIPTYNESLDVIKPTVYAALNLDWPADKLRVYLLDDGSRDAFKAFANEVGAGYIKREEHNHAKAGNINHAMTVTDGEFIVIFDCDHVPSCDFLLSTMGWLVDPKIALVQTPHHFYSPDPFEKNMHLDRRLPIENSLFHDFIQKGNDTWNATMFCGSSAVMRRAALNEVGGIAVETVTEDAHTSLKLNRRGWSSAFIDRAVASGLSTETLSAHIGQRIRWARGMIQIFRLDN-PLFGRGLTLPQRLCFFNMLHFLHGLPRLIFLVAPLPYMFADIYIIYA-TAASIFAYVIPHMVHSAVTNQMLQRGYRYPFLSGVYETILSWYILIPTTVALIAPHVGKFNVTAKGGTIDKKYLDWDISKPYLVLIALNLIGLAIGFGKAFFSPNPETLIINLGWIVYNLMILGASMAVAVE-
>up|V4DUK6|V4DUK6_ECOLX/228-691
----------VSLVCGLILLFAETYAWIVLVLGYFQVVWPLNRQPVP-LPKDMSLWPSVDIFVPTYNEDLNVVKNTIYASLGIDWPKDKLNIWILDDGGREEFRQFAQNVGVKYIARTTHEHAKAGNINNALKYAKGEFVSIFDCDHVPTRSFLQMTMGWFLEKQLAMMQTPHHFFSPDPFERNLGRFRKTPNEGTLFYGLVQDGNDMWDATFFCGSCAVIRRKPLDEIGGIAVETVTEDAHTSLRLHRRGYTSAYMRIPQAAGLATESLSAHIGQRIRWARGMVQIFRLDN-PLTGKGLKFAQRLCYVNMFHFLSGIPRLIFLTAPLAFLLLHAYIIYA-PALMIALFVLPHMIHTSLTNSKIQGKYRHSFWSEIYETVLAWYIAPPTLVALINPHKGKFNVTAKGGLVEEEYVDWVISRPYIFLVLLNLVGVAVGIWRYFYGPEMLTVVVSMVWVFYNLIVLGGAVAVSVE-
>up|G9Y4A6|G9Y4A6_HAFAL/75-537
-----------SLICGLLLLAAETYAWVVLVLGYFQTIWPLNRQPAP-MPEDVKSWPTIDIMVPTYNEDMSVVKPTIYAALGIDWPKEKLNIWLLDDGGREEFREFAEQVGVKYIARTTHEHAKAGNINNALKQATGEFVAIFDCDHVPTRSFLQLTLGWFFDKKLGMMQTPHHFFSPDPFERNLGRFRRTPNEGTLFYGLLQDGNDMWDATFFCGSCAVLRRSALDEVGGIAVETVTEDAHTSLRLHRRGWTSAYIRIPQAAGLATESLSAHIGQRIRWARGMVQIFRLDN-PLLGKGLKLAQRICYANMLHFLSGIPRLIFLTAPLAFLLMHAYIIF-APALAIALYVIPHIVHSSLTNSKIQGKYRHSFWSEIYETVLAWYIARPTTVALLNPHKGKFNVTAKGGLVEHQHVDWVITRPYLILVLLNFAGLILGIWRMSFGPEIWTVAMSMAWVFYNMIILGGAVAVSVE-
>up|S0SZT3|S0SZT3_ECOLX/228-691
----------VSLVCGLILLFAETYAWIVLVLGYFQVVWPLNRQPVP-LPKDMSLWPSVDIFVPTYNEDLNVVKNTIYASLGIDWPKDKLNIWILDDGGREEFRQFAQNVGVKYIARTTHEHAKAGNINNALKYAKGEFVSIFDCDHVPTRSFLQMTMGWFLEKQLAMMQTPHHFFSPDPFERNLGRFRKTPNEGTLFYGLVQDGNDMWDATFFCGSCAVIRRKPLDEIGGIAVETVTEDAHTSLRLHRRGYTSAYMSIPQAAGLATESLSAHIGQRIRWARGMVQIFRLDN-PLTGKGLKFAQRLCYVNMFHFLSGIPRLIFLTAPLAFLLFHAYIIYA-PALMIALFVLPHMIHASLTNSKIQGKYRHSFWSEIYETVLAWYIAPPTLVALINPHKGKFNVTAKGGLVEEEYVDWVISRPYIFLVLLNLVGVAVGIWRYFYGPEMLTVVVSMVWVFYNLIILGGAVAVSVE-
>ur|UPI00050BC069|UniRef100_UPI00050BC069/228-691
----------VSLVCGLILLFAETYAWIVLVLGYFQVVWPLNRQPVP-LPKDMSLWPSVDIFVPTYNEDLNVVKNTIYASLGIDWPKDKLNIWILDDGGREEFRQFAQNVGVKYIARTTHEHAKAGNINNALKYAKGEFVSIFDCDHVPTRSFLQMTMGWFLEKQLAMMQTPHHFFSPDPFERNLGRFRKTPNEGTLFYGLVQDGNDMWDATFFCGSCAVIRRKPLDEIGGIAVETVTEDAHTSLRLHRRGYTSAYMRIPQAAGLATESLSAHIGQRIRWARGMVQIFRLDN-PLTGKGLKFAQRLCYVNMFHFLSGIPRLIFLTAPLAFLLLHAYIIYA-PALMIALFVLPHMIHASLTNSKIQGKYRHSFWSEIYETVLAWYIAPPTLVALINPHKGKFNVTAKGGLVEEEYVDWVISRPYIFLVLLNLVGVAVGIWRYFYGPEMLTVVVSMVWVFYNLIVLGGAVAVSVE-
>up|Q7X246|Q7X246_9ENTR/228-691
----------VSLVCGLILLFAETYAWIVLVLGYFQVVWPLNRQPVP-LPKYMSQWPSVDIFVPTYNEDLHVVKNTIYASLGIDWPKDKLNIWILDDGGREEFRQFAQTVGVKYIARTTHEHAKAGNINNALKYAKGEFVSIFDCDHVPTRSFLQMTMGWFLDKKLAMMQTPHHFFSPDPFERNLGRFRKTPNEGTLFYGLVQDGNDMWDATFFCGSCAVIRRKPLDEIGGIAVETVTEDAHTSLRLHRRGYTSAYMRIPQAAGLATESLSAHIGQRIRWARGMVQIFRLDN-PLTGKGLKFAQRLCYVNMFHFLSGVPRLIFLTAPLAFLLLHAYIIYA-PALMIALFVLPHMVHASLTNSKIQGKYRHSFWSEIYETVLAWYIAPPTLVALINPHKGKFNVTAKGGLVEEEYVDWVISRPYIYLVLLNLFGVAVGVWRYFYGPENETVIVSLVWVFYNLIILGGAVAVSVE-
>up|A0A029HE12|A0A029HE12_ECOLX/228-691
----------VSLVCGLILLFAETYAWIVLVLGYFQVVWPLNRQPVP-LPKDMSLWPSVDIFVPTYNEDLNVVKNTIYASLGIDWPKDKLNIWILDDGGREEFRQFAQNVGVKYIARTTHEHAKAGNINNALKYAKGEFVSIFDCDHVPTRSFLQMTMGWFLEKQLAMMQTPHHFFSPDPFERNLGRFRKTPNEGTLFYGLVQDGNDMWDATFFCGSCAVIRRKPLDEIGGIAVETVTEDAHTSLRLHRRGYTSAYMRIPQAAGLATESLSAHIGQRIRWARGMVQIFRLDN-PLTGKGLKFAQRLCYVNMFHFLSGIPRLIFLTAPLAFLLLHAYIIYA-PALMIVLFVLPHMIHASLTNSKIQGKYRHSFWSEIYETVLAWYIAPPTLVALINPHKGKFNVTAKGGLVEEEYVDWVISRPYIFLVLLNLVGVAVGIWRYFYGPEMLTVVVSMVWVFYNLIVLGGAVAVSVE-
>up|L0LYY7|L0LYY7_ENTBF/228-691
----------VSLVCGLILLFAETYAWIVLVLGYFQVVWPLNRQPVP-LPKDMNQWPTVDIFVPTYNEDLNVVKNTVYASLGIDWPKDKVSIWILDDGNRPEFRQFAKDVGVEYVARSTHEHAKAGNINNALKLAKGEFVSIFDCDHVPTRSFLQMTMGWFLDKKLAMMQTPHHFFSPDPFERNLGRFRKTPNEGTLFYGLVQDGNDMWDATFFCGSCAVIRRKPLDEIGGIAVETVTEDAHTSLRLHRRGYTSAYMRLPQAAGLATESLSAHIGQRIRWARGMVQIFRLDN-PLTGKGLKFAQRLCYVNMFHFLSGVPRLIFLTAPLAFLLLHAYIIYA-PALMIALFVLPHMIHASLTNSKIQGKYRHSFWSEIYETVLAWYIAPPTLVALINPHKGKFNVTAKGGLVKEEYVDWVISRPYIYLVLINLVGVAFGIWRYMYGPEDETVWVSLVWVFYNLIILGGAVAVSVE-
>up|G7FZQ2|G7FZQ2_9GAMM/33-495
-----------ALALGAGLLLAETYAWLVLILGFFQTINPLERKPIP-LPRNTDLWPTVDVYIPTYNEPLSVVKPTTLAALSIDWPEDKLNVYILDDGKRPEFADFAKEVGVGYLTRPDNNHAKAGNMNSAMRYTHGEYIAIFDCDHVPARSFLQTTMGQFLDSKVCLVQTPHHFFSADPFERNLNNHSQIPNENMLFYGLIQDGNDMWDATFFCGSCAVLKREALDNIGGFAFETVTEDAHTALRMQRAGYKTAYINIPQAAGLATDSLSAHIGQRIRWARGMAQIFRLDN-PLMGKGLSIPQRLCYINMLHFLSGIPRIVFLTAPLALIYFNAYIIYA-PFLAIFIYVVPTLIQIKATNSRIQGKYRYSFWGEVYESVLAWYILKPTTVALFNPNKGKFNVTEKGGLNDEEHYDWGISKPYLILLAINLLGIVFGVLRLIFGDQIGVLVISMGWALYNMIILGAAVAVAAE-
>up|N2EIB7|N2EIB7_ECOLX/228-691
----------VSLVCGLILLFAETYAWIVLVLGYFQVVWPLNRQPVP-LPKDMSLWPSVDIFVPTYNEDLNVVKNTIYASLGIDWPKDKLNIWILDDGGREEFRQFAQNVGVKYIARTTHEHAKAGNINNALKYAKGEFVSIFDCDHVPTRSFLQMTMGWFLEKQLAMMQTPHHFFSPDPFERNLGRFRKTPNEGTLFYGLVQDGNDMWDATFFCGSCAVIRRKPLDEIGGIAVETVTEDAHTSLRLHRRGYTSAYMRIPQAAGLATENLSAHIGQRIRWARGMVQIFRLDN-PLTGKGLKFAQRLCYVNMFHFLSGIPRLIFLTAPLAFLLLHAYIIYA-PALMIALFVLPHMIHASLTNSKIQGKYRHSFWSEIYETVLAWYIAPPTLVALINPHKGKFNVTAKGGLVEEEYVDWVISRPYIFLVLLNLVGVAVGIWRYFYGPEMLTVVVSMVWVFYNLIVLGGAVAVSVE-
>up|A0A017I319|A0A017I319_ECOLX/228-691
----------VSLVCGLILLFAETYAWIVLVLGYFQVVWPLNRQPVP-LPKDMSLWPSVDIFVPTYNEDLSVVKNTIYASLGIDWPKDKLNIWILDDGGREEFRQFAQNVGVKYIARTTHEHAKAGNINNALKYAKGEFVSIFDCDHVPTRSFLQMTMGWFLEKQLAMMQTPHHFFSPDPFERNLGRFRKTPNEGTLFYGLVQDGNDMWDATFFCGSCAVIRRKPLDEIGGIAVETVTEDAHTSLRLHRRGYTSAYMRIPQAAGLATESLSAHIGQRIRWARGMVQIFRLDN-PLTGKGLKFAQRLCYVNMFHFLSGIPRLIFLTAPLAFLLLHAYIIYA-PALMIALFVLPHMIHASLTNSKIQGKYRHSFWSEIYETVLAWYIAPPTLVALINPHKGKFNVTAKGGLVEEEYVDWVISRPYIFLVLLNLVGVAVGIWRYFYGPEMLTVVVSMVWVFYNLIILGGAVAVSVE-
>ur|UPI0002E83115|UniRef100_UPI0002E83115/90-558
------MSSFVDLTLGLGLVAAEVYSFIVLVLGYFQVAWPLHRKPMP-LPEDQSLWPSVDVLIPTYNEPLSVVRTTVLAATVLDWPADKLNIYLLDDGRRDEFRAFCEEVGVQYITRTNNNHAKAGNINAALKKTSGEYVAIFDCDHMPTRSFLQMSMGWFLDEKMAVVQTPHYFFSADPFERNLGNFGRVPNEGELFYGLLQDGNDQWNATFFCGSCAVIKRAPLEEVGGVAIETVTEDAHTAIRLHRAGYRSAYIPVPQAAGLATESLSAHVGQRIRWARGMAQILRVDN-PMFGKGLSFVQRLCYTNMLHFFYGLPRIIFLTAPLAFLFFGAHVIHA-SALMILAYALPHIVMANLTNLRVQGKHRHLLWNEVYETTLAWYILRPTLMAVINPKLGKFNVTAKGGLVQRSYFDAQIARPYLLLLLLNLAGVIAGIVRMVMAQEVNTIWLNLGWTVYNMIMLGAVIATSSE-
>up|A0A097SGT7|A0A097SGT7_PECCA/229-691
-----------SLICGLLLLAAETYAWVVLVLGYFQTIWPLNRHPVS-LPEDSKTWPTVDLMIPTYNEPLSVVKPTVYAALGIDWPKDKLNIYILDDGGRAEFKAFAEEVGVHYIARVTHEHAKAGNINNALKQAEGEFVAIFDCDHVPTRSFLQLTMGWFFDKKLAMLQTPHHFFSPDPFERNLGRFRRTPNEGTLFYGLVQDGNDMWDATFFCGSCAILRRKPLDEIGGIAVETVTEDAHTSLRLHRRGYSSAYIRIPQAAGLATESLSAHIGQRIRWARGMVQIFRLDN-PLFGKGLKLGQRLCYANMMHFLSGIPRLIFLTAPLAFLLLHAYIIFA-PALAIALYVLPHMVHASLTNSRIQGRYRHSFWSEIYETVLAWYIARPTTVALFNPHKGKFNVTAKGGLVEEQHVDWVITRPYLVLVLLNIAGVVYAGWRLIYGPEIMTVLISLLWVMYNMTILGGAVAVAVE-
>up|F4V7N2|F4V7N2_ECOLX/244-707
----------VSLVCGLILLFAETYAWIVLVLGYFQVVWPLNRQPVP-LPKDMSLWPSVDIFVPTYNEDLNVVKNTIYASLGIDWPKDKLNIWILDDGGREEFRQFAQNVGVKYIARTTHEHAKAGNINNALKYAKGEFVSIFDCDHVPTRSFLQMTMGWFLEKQLAMMQTPHHFFSPDPFERNLGRFRKTPNEGTLFYGLVQDGNDMWDATFFCGSCAVIRRKPLDEIGGIAVETVTEDAHTSLRLHRRGYTSAYMRIPQAAGLATESLSAHIGQRIRWARGMVQIFRLDN-PLTGKGLKFAQRLCYVNMFHFLSGIPRLIFLTAPLAFLLLHAYIIYA-PALMIALFVLPHMIHASLTNSKIQGKYRHSFWSEIYETVLAWYIAPPTLVALINPHKGEFNVTAKGGLVEEEYVDWVISRPYIFLVLLNLVGVAVGIWRYFYGPEMLTVVVSMVWVFYNLIVLGGAVAVSVE-
>up|N3KBN2|N3KBN2_ECOLX/228-691
----------VSLVCGLILLFAETYAWIVLVLGYFQVVWPLNRQPVP-LPKDMSLWPSVDIFVPTYNEDLNVVKNTIYASLGIDWPKDKLNIWILDDGGREEFRQFAQNVGVKYIARTTHEHAKAGNINNALKYAKGEFVSIFDCDHVPTRSFLQMTMGWFLEKQLAMMQTPHHFFSPDPFERNLGRFRKTPNEGTLFYGLVQDGNDMWDATFFCGSCAVIRRKPLDEIGGIAVETVTEDAHTSLRLHRRGYTSAYMRIPQAAGLATESLSAHIGQRIRWARGMVQIFRLDN-PLTGKGLKFAQRLCYVNMFHFLSGIPRLIFLTAPLAFLLLHAYIIYA-PALMIALFVLPHMIHASLTNSKIQGKYRHSFWSEIYETVLAWYIAPPTLGALINPHKGKFNVTAKGGLVEEEYVDWVISRPYIFLVLLNLVGVAVGIWRYFYGPEMLTVVVSMVWVFYNLIVLGGAVAVSVE-
>ur|UPI000525F8B0|UniRef100_UPI000525F8B0/195-656
------------VICGLLLLLAETYSWLVLILGYFQTIWPLDRKPYP-LPLNIAEWPSVDIYIPTYNEDLSVVRSTVLASLGIDWPKDKLNIYILDDGKRESFRQFAAEVGVHYLIRSDNRHAKAGNLNAAMKVTKGDFLVIFDCDHIPTSSFLQMTMGWFLSPKLGVMQTPHHFLSPDPFERNLGNFRRTPNENTLFYGLVQNGNDMWDATFFCGSCAILRRTAVESIGGFAVETVTEDAHTSLRLHRNGWTSAYIRIPQAAGLATESLSAHIGQRIRWARGMVQIFRLDN-PLMGKGLSLPQRLCYCNMLHFLAGVPRLIYLLSPLAFLILHAYILYA-PALLILLFVLPHIAHASITNSRIQGRYRYSFWSEIYETVLSWYIARPTTVALINPHKGKFNVTAKGGLVEENVFDWTISKSFLFLAGLNVVGLLFGVYRYVTGPEQGTVIISMLWTVYNLIILGGAIAVAAE-
>up|A0A084CGF0|A0A084CGF0_9PSED/230-691
------------LVCGVILLAAETYSWCVLILGYIQTCWPLQRKPAN-LPANPGHWPTVDLMIPTYNEDLAVVRTTVLAALGLDWPRECLRIYILDDGRRDAFRAFADEVGVGYIVRPDNKHAKAGNLNHALGVTDSELIAIFDCDHVPVRSFLQMTVGWFLDPKLALVQTPHHFFSPDPFERNLGSFRRRPNEGELFYGLIQDGNDMWNAAFFCGSCAVLRRTALQSIGGFAVETVTEDAHTALRMHRQGWSSAYLSIPQAAGLATESLSAHIGQRIRWARGMVQIFRTDN-PIFGRGLSLFQRVCYANMLHFLAGLPRLVFLTAPLAFLLLHAYIIYA-PALMILLYVLPHMIHASLTNSRMQGKYRQTFWGEVYETVLAWYIARPTTVALFAPKKGTFNVTAKGGLMEQGQFDWRIAQPYLWLAALNVAGLGFAVWRLFTGPEVGTVIVSSLWVVYNLLIIGAAVAVAAE-
>up|A0A094RM97|A0A094RM97_PECCA/229-691
-----------SLICGLLLLAAETYAWVVLVLGYFQTIWPLNRHPVS-LPEDSKTWPTVDLMIPTYNEPLSVVKPTVYAALGIDWPKDKLNIYILDDGGRTEFKAFAEEVGVHYIARVTHEHAKAGNINNALKQAEGEFVAIFDCDHVPTRSFLQLTMGWFFDKKLAMLQTPHHFFSPDPFERNLGRFRRTPNEGTLFYGLVQDGNDMWDATFFCGSCAILRRKPLDEIGGIAVETVTEDAHTSLRLHRRGYSSAYIRIPQAAGLATESLSAHIGQRIRWARGMVQIFRLDN-PLFGKGLKLGQRLCYANMMHFLSGIPRLIFLTAPLAFLLLHAYIIFA-PALAIALYVLPHMVHASLTNSRIQGRYRHSFWSEIYETVLAWYIARPTTVALFNPHKGKFNVTAKGGLVEEQHVDWVITRPYLVLVLLNIAGVVYAGWRLIYGPEIMTVLISLLWVMYNMTILGGAVAVAVE-
>up|A0A0A0FWU1|A0A0A0FWU1_ECOLX/185-648
----------VSLVCGLILLFAETYAWIVLVLGYFQVVWPLNRQPVP-LPKDMSLWPSVDIFVPTYNEDLNVVKNTIYASLGIDWPKDKLNIWILDDGGREEFRQFAQNVGVKYIARTTHEHAKAGNINNALKYAKGEFVSIFDCDHVPTRSFLQMTMGWFLEKQLAMMQTPHHFFSPDPFERNLGRFRKTPNEGTLFYGLVQDGNDMWDATFFCGSCAVIRRKPLDEIGGIAVETVTEDAHTSLRLHRRGYTSAYMRIPQAAGLATESLSAHIGQRIRWARGMVQIFRLDN-PLTGKGLKFAQRLCYVNMFHFLSGIPRLIFLTAPLAFLLLHAYIIYA-PALMIALFVLPHMIHVSLTNSKIQGKYRHSFWSEIYETVLAWYIAPPTLVALINPHKGKFNVTAKGGLVEEEYVDWVISRPYIFLVLLNLVGVAVGIWRYFYGPEMLTVVVSMVWVFYNLIVLGGAVAVSVE-
>up|U4W2S1|U4W2S1_ENTAG/228-691
-----------SLVFGLLLIAAETYAWVVLVLGYFQTLWPLNRQPVS-MPVDRDQWPGIDLLVPTYNEPLSVVRPTIYAAMGIDWPKDRLSIYLLDDGDRPEFRDFAASVGINYVVRPTHEHAKAGNINHALKKYRSEFVVIFDCDHVPTRAFLQMTMGWFIDPRLAMMQTPHHFFSPDPFERNLGRFRRTPNEGSLFYGLVQDGNDTWDATFFCGSCAVLRRSALDEIGGIAVETVTEDAHTSLRLHRRGYTSAYIRIPQAAGLATESLSAHIGQRIRWARGMVQIFRLDN-PLFGKGLKWVQRLCYANMLHFLSGIPRLVFLLAPLAFLLCHAYIIYA-PALAIAIYVLPHMLHTSLTNSRIQGRWRHSFWSEVYETVLAWYIARPTTVALFNPHKGKFNVTAKGGLVEEEHLDWVITKPYMLLVLLNLAGVLMAFWRMQHGPANETVWVSLIWVLYNMIILGGAVAVSVE-
>up|A0A090V6P1|A0A090V6P1_9ENTR/228-691
----------VSLVCGLILLFAETYAWIVLVLGYFQVVWPLNRQPVP-LPKDMSLWPTVDIFVPTYNEDLHVVKNTIYASLGIDWPKDKLNIWILDDGGREEFRQFAQTVGVKYIARTTHEHAKAGNINNALKYAKGEFVSIFDCDHVPTRSFLQMTMGWFLDKNLAMMQTPHHFFSPDPFERNLGRFRKTPNEGTLFYGLVQDGNDMWDATFFCGSCAVIRRKPLDEIGGIAVETVTEDAHTSLRLHRRGYTSAYMRIPQAAGLATESLSAHIGQRIRWARGMVQIFRLDN-PLTGKGLKFAQRLCYVNMFHFLSGVPRLIFLTAPLAFLLLHAYIIYA-PALMIALFVLPHMIHASLTNSKIQGKYRHSFWSEIYETVLAWYIAPPTLVALINPHKGKFNVTAKGGLVEEEYVDWVISRPYIYLVLINLFGVAVGVWRYFYGPENETVIVSLVWVFYNLIILGGAVAVSVE-
>up|T9MST2|T9MST2_ECOLX/228-691
----------VSLVCGLILLFAETYAWIVLVLGYFQVVWPLNRQPVP-LPKDMSLWPSVDIFVPTYNEDLNVVKNTIYASLGIDWPKDKLNIWILDDGGREEFRQFAQNVGVKYIARTTHEHAKAGNINNALKYAKGEFVSIFDCDHVPTRSFLQMTMGWFLEKQLAMMQTPHHFFSPDPFERNLGRFRKTPNEGTLFYGLVQDGNDMWDATFFCGSCAVIRRKPLDEIGGIAVETVTEDAHTSLRLHRRGYTSAYMRIPQAAGLATESLSAHIGQRIRWARGMVQIFRLDN-PLTGKGLKFAQRLCYVNMFHFLSGIPRLIFLTAPLAFLLLHAYIIYA-PALMIALFVLPHMIHACLTNSKIQGKYRHSFWSEIYETVLAWYIAPPTLVALINPHKGKFNVTAKGGLVEEEYVDWVISRPYIFLVLLNLVGVAVGIWRYFYGPEMLTVVVSMVWVFYNLIVLGGAVAVSVE-
>up|N2IX16|N2IX16_9PSED/225-686
------------VICGLLLLLAETYSWLVLILGYFQTIWPLDRKPYP-LPLNIAEWPSVDIYIPTYNEDLAVVRSTVLASLGIDWPKDKLNIYILDDGKRESFRQFAAEVGVHYLIRSDNRHAKAGNLNAAMKVTKGDFLVIFDCDHIPTSSFLQMTMGWFLSPKLGVMQTPHHFLSPDPFERNLGNFRRTPNENTLFYGLVQNGNDMWDATFFCGSCAILRRTAVESIGGFAVETVTEDAHTSLRLHRNGWTSAYIRIPQAAGLATESLSAHIGQRIRWARGMVQIFRLDN-PLMGKGLSLPQRLCYCNMLHFLAGVPRLIYLLSPLAFLILHAYILYA-PALLILLFVLPHIAHASITNSRIQGRYRYSFWSEIYETVLSWYIARPTTVALINPHKGKFNVTAKGGLVEENVFDWTISKSFLFLAGLNVVGLLFGVYRYVTGPEQGTVIISMLWTVYNLIILGGAIAVAAE-
>up|T7W051|T7W051_ECOLX/228-691
----------VSLVCGLILLFAETYAWIVLVLGYFQVVWPLNRQPVP-LPKDMSLWPSVDIFVPTYNEDLNVVKNTIYASLGIDWPKDKLNIWILDDGGREEFRQFAQNVGVKYIARTTHEHAKAGNINNALKYAKGEFVSIFDCDHVPTRSFLQMTMGWFLEKQLAMMQTPHHFFSPDPFERNLGRFRKTPNEGTLFYGLVQDGNDMWDATFFCGSCAVIRRKPLDEIGGIAVETVTEDAHTSLRLHRRGYTSAYMRIPQAAGLATESLSAHIGQRIRWARGMVQIFRLDN-PLTGKGLKFAQRLCYVNMFHFLSGIPRLIFLTAPLAFLLLHAYIIYA-PALMIALFVLPHMIHASLTNSKIQGKYRHSFWSEIYETVLAWYIAPPMLVALINPHKGKFNVTAKGGLVEEEYVDWVISRPYIFLVLLNLVGVAVGIWRYFYGPEMLTVVVSMVWVFYNLIVLGGAVAVSVE-
>up|M5H4C0|M5H4C0_9GAMM/127-589
-----------ALALGAGLLLAETYAWLVLILGFFQTINPLERKPIP-LPRNTELWPTVDVYIPTYNEPLSVVKPTTLAALSIDWPEDKLNVYILDDGKRPEFADFAKEVGVGYLTRPDNNHAKAGNMNSAMRYTHGEYIAIFDCDHVPARSFLQTTMGQFLDSKVCLVQTPHHFFSADPFERNLNNHSQIPNENMLFYGLIQDGNDMWDATFFCGSCAVLKREALDNIGGFAFETVTEDAHTALRMQRAGYKTAYINIPQAAGLATDSLSAHIGQRIRWARGMAQIFRLDN-PLIGKGLSIPQRLCYINMLHFLSGIPRIVFLTAPLALIYFNAYIIYA-PFLAIFIYVVPTLIQIKATNSRIQGKYRYSFWGEVYESVLAWYILKPTTVALFNPNKGKFNVTEKGGLNDEEHYDWGISKPYLILLAINLLGIVFGVLRLIFGDQIGVLVISMGWALYNMIILGAAVAVAAE-
>up|D4DZZ5|D4DZZ5_SEROD/227-689
-----------SLVCGLLLLVAETYAWVVLVLGYFQTVWPLNRQPVP-LPENSDSWPTIDLMVPTYNEDLGVVKPTIYAALGVDWPQDKINIYILDDGNRPEFRAFADEVGVKYIARPTHEHAKAGNINNALKQASGEFVAIFDCDHVPTRSFLQLTMGWFFDNKLAMLQTPHHFFSPDPFERNLGRFRQTPNEGTLFYGLVQDGNDMWDATFFCGSCAILRRSALDEIGGIAVETVTEDAHTSLRLHRLGYTSAYIRIPQAAGLATESLSAHIGQRIRWARGMVQIFRLDN-PLFGKGLKLAQRLCYANMLHFLSGIPRLIFLTAPLAFLLLHAYIIFA-PALAIALYVLPHMIHSSLTNSRIQGKYRHSFWSEIYETVLAWYIARPTTVALFNPHKGKFNVTAKGGLVEEEHVDWVITRPYMVLVLLNLAGLCFGVWRIMHGPEIMTVIVSLVWVLYNMTILGGAVAVAVE-
>up|F3KSG2|F3KSG2_9BURK/235-698
----------LDLIWGLLLLAAEVYTWIILLLGYVQSAWPLKRKPAP-LPEDTRDWPTVDVFIPTYNEPLNVVMPTVHAALGLDWPRDKIKVWLLDDGRREAFRQFAEQSGVGYIVRPDNKHAKAGNLNHALTRTEGEYIAVFDCDHIPVRSFLQATMGWFLDPKLALVQTPHHFFSPDPFERNLGLFRTMPNEGELFYGVIQDGNDLWNAAFFCGSCAVLKRAPLQEVGGIAVETVTEDAHTALKLQRLGYNTAYINVPQAAGLATESLSAHIGQRIRWARGMAQIFRIDN-PFLGKGLNWMQRICYGNMLHFLNGGPRLIFLTAPLAFLLFHAYVIYT-PAIAVLLYVLPHMVHANITNSRIQGAHRHSFWAEVYETVLAWYIWRPTLAALIDPRQGQFNVTGKGGLVERNYFDWRISLPYLVIIGLNLLGLGFGIWRVFWGPEIPTTLLNLFWVGYNVLLLGAAVSVASE-
>up|K5IX39|K5IX39_ECOLX/221-684
----------VSLVCGLILLFAETYAWIVLVLGYFQVVWPLNRQPVP-LPKDMSLWPSVDIFVPTYNEDLNVVKNTIYASLGIDWPKDKLNIWILDDGGREEFRQFAQNVGVKYIARTTHEHAKAGNINNALKYAKGEFVSIFDCDHVPTRSFLQMTVGWFLEKQLAMMQTPHHFFSPDPFERNLGRFRKTPNEGTLFYGLVQDGNDMWDATFFCGSCAVIRRKPLDEIGGIAVETVTEDAHTSLRLHRRGYTSAYMRIPQAAGLATESLSAHIGQRIRWARGMVQIFRLDN-PLTGKGLKFAQRLCYVNMFHFLSGIPRLIFLTAPLAFLLLHAYIIYA-PALMIALFVLPHMIHASLTNSKIQGKYRHSFWSEIYETVLAWYIAPPTLVALINPHKGKFNVTAKGGLVEEEYVDWVISRPYIFLVLLNLVGVAVGIWRYFYGPEMLTVVVSMVWVFYNLIVLGGAVAVSVE-
>up|A0A080I0V9|A0A080I0V9_ECOLX/228-691
----------VSLVCGLILLFAETYAWIVLVLGYFQVVWPLNRQPVP-LPKDMSLWPSVDIFVPTYNEDLNVVKNTIYASLGIDWPKDKLNIWILDDGGREEFRQFAQNVGVKYIARTTHEHAKAGNINNALKYAKGEFVSIFDCDHVPTRSFLQMTMGWFLEKQLAMMQTPHHFFSPDPFERNLGRFRKTPNEGTLFYGLVQDGNDMWDATFFCGSCAVIRRKPLDEIGGIAVETVTEDAHTSLRLHRRGYTSAYMRIPQAAGLATESLSAHIGQRIRWARGMVQIFRLDN-PLTGKGLKFAQRLCYVNMFHFLSGIPRLIFLTAPLAFLLLHAYIIYA-PALMIALFVLPHMIHASLTNSKIQGKYRHSFWSEIYETVLAWYIAPPTLVALINPHKGKFNVTAKGGVVEEEYVDWVISRPYIFLVLLNLVGVAVGIWRYFYGPEMLTVVVSMVWVFYNLIVLGGAVAVSVE-
>up|A0A093RDF2|A0A093RDF2_PECCC/229-691
-----------SLICGLLLLAAETYAWVVLVLGYFQTIWPLNRHPVS-LPEDSKTWPTVDLMIPTYNEPLSVVKPTVYAALGIDWPKDKLNIYILDDGGRAEFKAFAEEVGVHYIARVTHEHAKAGNINNALKQAEGEFVAIFDCDHIPTRSFLQLTMGWFFDKKLAMLQTPHHFFSPDPFERNLGRFRRTPNEGTLFYGLVQDGNDMWDATFFCGSCAILRRKPLDEIGGIAVETVTEDAHTSLRLHRRGYSSAYIRIPQAAGLATESLSAHIGQRIRWARGMVQIFRLDN-PLFGKGLKLGQRLCYANMMHFLSGIPRLIFLTAPLAFLLLHAYIIFA-PALAIALYVLPHMVHASLTNSRIQGRYRHSFWSEIYETVLAWYIARPTTVALFNPHKGKFNVTAKGGLVEEQHVDWVITRPYLVLVLLNIAGVVYAGWRLIYGPEIMTVLISLLWVMYNMTILGGAVAVAVE-
>up|V6FUQ0|V6FUQ0_ECOLX/228-691
----------VSLVCGLILLFAETYAWIVLVLGYFQVVWPLNRQPVP-LPKDMSLWPSVDIFVPTYNEDLNVVKNTIYASLGIDWPKDKLNIWILDDGGREEFRQFAQNVGVKYIARTTHEHAKAGNINNALKYAKGEFVSIFDCDHVPTRSFLQMTMGWFLEKQLAMMQTPHHFFSPDPFERNLGRYRKTPNEGTLFYGLVQDGNDMWDATFFCGSCAVIRRKPLDEIGGIAVETVTEDAHTSLRLHRRGYTSAYMRIPQAAGLATESLSAHIGQRIRWARGMVQIFRLDN-PLTGKGLKFAQRLCYVNMFHFLSGIPRLIFLTAPLAFLLLHAYIIYA-PALMIALFVLPHMIHASLTNSKIQGKYRHSFWSEIYETVLAWYIAPPTLVALINPHKGKFNVTAKGGLVEEEYVDWVISRPYIFLVLLNLVGVAVGIWRYFYGPEMLTVVVSMVWVFYNLIVLGGAVAVSVE-
>up|T2MXI4|T2MXI4_ECOLX/228-691
----------VSLVCGLILLFAETYAWIVLVLGYFQVVWPLNRQPVP-LPKDMSLWPSVDIFVPTYNEDLNVVKNTIYASLGIDWPKDKLNIWILDDGGREEFRQFAQNVGVKYIARTTHEHAKAGNINNALKYAKGEFVSIFDCDHVPTRSFLQMTMGWFLEKQLAMMQTPHHFFSPDPFERNLGRFRKTPNEGTLFYGLVQDGNDMWDATFFCGSCAVIRRKPLDEIGGIAVETVTEDAHTSLRLHRRGYTSAYMRISQAAGLATESLSAHIGQRIRWARGMVQIFRLDN-PLTGKGLKFAQRLCYVNMFHFLSGIPRLIFLTAPLAFLLFHAYIIYA-PALMIALFVLPHMIHASLTNSKIQGKYRHSFWSEIYETVLAWYIAPPTLVALINPHKGKFNVTAKGGLVEEEYVDWVISRPYIFLVLLNLVGVAVGIWRYFYGPEMLTVVVSMVWVFYNLIILGGAVAVSVE-
>ur|UPI0002B933EA|UniRef100_UPI0002B933EA/228-691
----------VSLVCGLILLFAETYAWIVLVLGYFQVVWPLNRQPVP-LPKDMSLWPSVDIFVPTYNEDLNVVKNTIYASLGIDWPKDKLTIWILDDGGREEFRQFAQNVGVKYIARTTHEHAKAGNINNALKYAKGEFVSIFDCDHVPTRSFLQMTMGWFLEKQLAMMQTPHHFFSPDPFERNLGRFRKTPNEGTLFYGLVQDGNDMWDATFFCGSCAVIRRKPLDEIGGIAVETVTEDAHTSLRLHRRGYTSAYMRIPQAAGLATESLSAHIGQRIRWARGMVQIFRLDN-PLTGKGLKFAQRLCYVNMFHFLSGIPRLIFLTAPLAFLLLHAYIIYA-PALMIALFVLPHMIHASLTNSKIQGKYRHSFWSEIYETVLAWYIAPPTLVALINPHKGKFNVTAKGGLVEEEYVDWVISRPYIFLVLLNLVGVAVGIWRYFYGPEMLTVIVSMVWVFYNLIILGGAVAVSVE-
>up|A0A083YKW4|A0A083YKW4_ENTAG/228-691
-----------SLVFGLLLIAAETYAWVVLVLGYFQTLWPLNRQPVS-MPVDRDQWPGIDLLVPTYNEPLSVVRPTIYAAMGIDWPKDRLNIYLLDDGDRPEFRDFAASVGINYVVRPTHEHAKAGNINHALKKYRSEFVVIFDCDHVPTRAFLQMTMGWFIDPRLAMMQTPHHFFSPDPFERNLGRFRRTPNEGSLFYGLVQDGNDTWDATFFCGSCAVLRRSALDEIGGIAVETVTEDAHTSLRLHRRGYTSAYIRIPQAAGLATESLSAHIGQRIRWARGMVQIFRLDN-PLFGKGLKWVQRLCYANMLHFLSGIPRLVFLLAPLAFLLCHAYIIYA-PALAIAIYVLPHMLHTSLTNSRIQGRWRHSFWSEVYETVLAWYIARPTTVALFNPHKGKFNVTAKGGLVEEEHLDWVITKPYMLLVLLNLAGVLMAFWRMQHGPANETVWVSLIWVLYNMIILGGAVAVSVE-
>ur|UPI00037BF99E|UniRef100_UPI00037BF99E/95-558
-----------DLVLGSGLLVAELYAFLVLVLGYFQVAWPLNRRPVP-LPQDQSQWPTVDVFIPTYNEPLAVVRTTVLAASVLDWPEDKLNVYVLDDGRRDELREFCEQAGVHYLTRTNNSHAKAGNINAALKKTSGEFVAIFDCDHMPSRSFLQVAMGWLVDPKLAVVQTPHYFFSPDPFERNLGTFGKVPNEGHLFYGLLQDGNDAWNATFFCGSCAVIRRGPLEEVGGVAVETVTEDAHTAIRLHQRGYGSAYLPIPQAAGLATESLSAHVGQRIRWARGMAQIFRVDN-PLFARGLSFAQRICYTNMLHFFYGLPRIIFLTAPLAFLLFGAHVIHA-SALMILAYALPHIVQSGLTNLRVQGHYRSLLWNEVYETTLAWYILLPTTMAVINPKLGKFNVTAKGGLVQRSYFDTQIAKPYLFLLVLNLTGMAAGILRLVFGGEVQTLWLNLGWTAYNMMILGATIATCSE-
>up|M8S618|M8S618_ECOLX/228-691
----------VSLVCGLILLFAETYAWIVLVLGYFQVVWPLNRQPVP-LPKDMSLWPSVDIFVPTYNEDLNVVKNTIYASLGIDWPKDKLNIWILDDGGREEFRQFAQNVGVKYIARTTHEHAKAGNINNALKYAKGEFVSIFDCDHVPTRSFLQMTMGWFLEKQLAMMQTPHHFFSPDPFERNLGRFRKTPNEGTLFYGLVQDGNDMWDATFFCGSCAVIRRKPLDEIGGIAVETVTEDAHTSLRLHRRGYTSAYMRIPQAAGLATESLSAHIGQRIRWARGMVQIFRLDN-PLTGKGLKFAQRLCYVNMFHFLSGIPRLIFLTAPLAFLLLHAYIIYA-PALMIALFVLPHMIHASLTNSKIQGKYRHSFWSEIYETVLAWYIAPPTLVALINPHKGKFNVTAKGGLGEEEYVDWVISRPYIFLVLLNLVGVAVGIWRYFYGPEMLPVVVSMVWVFYNLIVLGGAVAVSVE-
>up|I2X021|I2X021_ECOLX/228-691
----------VSLVCGLILLFAETYAWIVLVLGYFQVVWPLNRQPVP-LPKDMSLWPSVDIFVPTYNEDLNVVKNTIYASLGIDWPKDKLNIWILDDGGREEFRQFAQNVGVKYIARTTHEHAKAGNINNALKYAKGEFVSIFDCDHVPTRSFLQMTMGWFLEKQLAMMQTPHHFFSPDPFERNLGRFRKTPNEGTLFYGLVQDGNDMWDATFFCGSCAVIRRKPLDEIGGIAVETVTEDVHTSLRLHRRGYTSAYMRIPQAAGLATESLSAHIGQRIRWARGMVQIFRLDN-PLTGKGLKFAQRLCYVNMFHFLSGIPRLIFLTAPLAFLLLHAYIIYA-PALMIALFVLPHMIHASLTNSKIQGKYRHSFWSEIYETVLAWYIAPPTLVALINPHKGKFNVTAKGGLVEEEYVDWVISRPYIFLVLLNLVGVAVGIWRYFYGPEMLTVVVSMVWVFYNLIVLGGAVAVSVE-
>up|C4U500|C4U500_YERAL/225-688
----------VSLVCGLLLLLAETYAWVVLVLGYFQTIWPLNRQPVP-MPEDMNSWPTIDLMVPTYNEDLGVVKPTIYAALGIDWPKDKINIYILDDGNRPAFREFAAEVGVNYIARPTHEHAKAGNINNALKQASGEFVAIFDCDHVPTRSFLQLTLGWFFDKKLGMIQTPHHFFSPDPFERNLGRFRQTPNEGTLFYGLVQDGNDMWDATFFCGSCAVLRRSALDAVGGIAVETVTEDAHTSLRLHRKGYTSAYIRIPQAAGLATESLSAHIGQRIRWARGMVQIFRLDN-PLFGKGLKWVQRLCYANMLHFLSGIPRLIFLTAPLAFLLLHAYIIFA-PALAIALYVLPHMIHASLTNSRLQGKYRHSFWSEIYETVLAWYIARPTTIALLNPHKGTFNVTAKGGLVEEQHVDWVITRPYMALVLLNLAGLIAGLWRLGYGPATETVVISLVWVIYNMTILGGAVAVAVE-
>up|A0A093SCG8|A0A093SCG8_PECCC/229-691
-----------SLICGLLLLAAETYAWVVLVLGYFQTIWPLNRHPVS-LPEDSKTWPTVDLMIPTYNEPLSVVKPTVYAALGIDWPKDKLNIYILDDGGRAEFKAFAEEVGVHYIARVTHEHAKAGNINNALKQAKGEFVAIFDCDHVPTRSFLQLTMGWFFDKKLAMLQTPHHFFSPDPFERNLGRFRRTPNEGTLFYGLVQDGNDMWDATFFCGSCAILRRKPLDEIGGIAVETVTEDAHTSLRLHRLGYSSAYIRIPQAAGLATESLSAHIGQRIRWARGMVQIFRLDN-PLFGKGLKLGQRLCYANMMHFLSGIPRLIFLTAPLAFLLLHAYIIFA-PALAIALYVLPHMVHASLTNSRIQGRYRHSFWSEIYETVLAWYIARPTTVALFNPHKGKFNVTAKGGLVEEQHVDWVITRPYLVLVLLNIAGVMYGIWRLIYGPEIMTVLISLLWVVYNMTILGGAVAVAVE-
>up|C4TR33|C4TR33_YERKR/225-688
----------VSLVCGLLLLLAETYAWVVLVLGYFQTIWPLNRQPVP-MPEDINSWPTIDLMVPTYNEDLGVVKPTIYAALGIDWPKDKINIYILDDGNRPAFREFAAEVGVHYIARPTHEHAKAGNINNALKQATGEFVAIFDCDHVPTRSFLQLTVGWFFDKKLGMIQTPHHFFSPDPFERNLGRFRQTPNEGTLFYGLVQDGNDMWDATFFCGSCAVLRRSALDEVGGIAVETVTEDAHTSLRLHRKGYTSAYIRIPQAAGLATESLSAHIGQRIRWARGMVQIFRLDN-PLMGKGLKFVQRLCYANMLHFLSGIPRLIFLTAPLAFLLLHAYIIFA-PALAIALYVLPHMIHASLTNSRLQGKYRHSFWSEIYETVLAWYIARPTTVALLNPHKGTFNVTAKGGLVEEQHVDWVITRPYMALVLLNLAGLIAGLWRLGYGPATETVVISLVWVIYNMTILGGAVAVAVE-
>up|A0A094R932|A0A094R932_PECCA/229-691
-----------SLICGMLLLAAETYAWVVLVLGYFQTIWPLNRHPVS-LPEDSKTWPTVDLMIPTYNEPLSVVKPTVYAALGIDWPKDKLNIYILDDGGRAEFKAFAEDVGVHYIARVTHEHAKAGNINNALKQAKGEFVAIFDCDHVPTRSFLQLTMGWFFDKKLAMLQTPHHFFSPDPFERNLGRFRRTPNEGTLFYGLVQDGNDMWDATFFCGSCAILRRKPLDEIGGIAVETVTEDAHTSLRLHRLGYSSAYIRIPQAAGLATESLSAHIGQRIRWARGMVQIFRLDN-PLFGKGLKLGQRLCYANMMHFLSGIPRLIFLTAPLAFLLLHAYIIFA-PALAIALYVLPHMVHASLTNSRIQGRYRHSFWSEIYETVLAWYIARPTTVALFNPHKGKFNVTAKGGLVEEQHVDWVITRPYLVLVLLNIAGIVYGLWRLIYGPEIMTVLISLLWVVYNMTILGGAVAVAVE-
>up|D2ZJ36|D2ZJ36_9ENTR/228-691
----------VSLVCGLVLLFAETYAWIVLVLGYFQVVWPLNRQPVP-LPKDTTQWPSVDLFVPTYNEDLSVVKNTIYAALGIDWPKDKLKIWILDDGGRAEFRQFAEEVGVEYIARTTHEHAKAGNINNALKYAKGEFVSIFDCDHVPTRSFLQMTMGWFLEKELAMMQTPHHFFSPDPFERNLGRFRKTPNEGTLFYGLVQDGNDMWDATFFCGSCAVIRRKPLDEIGGIAVETVTEDAHTSLRLHRRGYTSAYMRIPQAAGLATESLSAHIGQRIRWARGMVQIFRLDN-PLTGKGLKLAQRLCYVNMFHFLSGIPRLIFLTAPLAFLLLHAYIIYA-PALMIALFVLPHMIHASLTNSKIQGKYRHSFWSEIYETVLAWYIAPPTMVALINPHKGKFNVTAKGGLVEEEYVDWVISRPYIFLVLLNIVGVIAGIWRYYYGPENETVFVSVAWVFYNLIILGGAVAVSVE-
>up|J7L458|J7L458_PECCC/229-691
-----------SLICGLLLLAAETYAWVVLVLGYFQTIWPLNRHPVS-LPEDSKTWPTVDLMIPTYNEPLSVVKPTVYAALGIDWPKDKLNIYILDDGGRAEFKAFAEEVGVHYIARVTHEHAKAGNINNALKQAKGEFVAIFDCDHVPTRSFLQLTMGWFFDKKLAMLQTPHHFFSPDPFERNLGRFRRTPNEGTLFYGLVQDGNDMWDATFFCGSCAILRRKPLDEIGGIAVETVTEDAHTSLRLHRLGYSSAYIRIPQAAGLATESLSAHIGQRIRWARGMVQIFRLDN-PLLGKGLKLGQRLCYANMMHFLSGIPRLIFLTAPLAFLLLHAYIIFA-PALAIALYVLPHMVHASLTNSRIQGRYRHSFWSEIYETVLAWYIARPTTVALFNPHKGKFNVTAKGGLVEEQHVDWVITRPYLVLVLLNIAGVVYGLWRLIYGPEIMTVLISLLWVVYNMTILGGAVAVAVE-
>up|T5GP72|T5GP72_VIBPH/74-537
----------VALFLGGVLLLAETYSWIVLMLGYFQNIWPLNRKPVS-MPPDQSTWPTIDLMIPTYNEDLDVVKATVYASLGVDWPKDKLNIHILDDGKRDSFRDFAKSVGVNYIRRPTNEHAKAGNINYALKHTSGEFVAIFDCDHIPTRAFFQLTMGMFLDPKLALIQTPHHFFSPDPFERNLSNFRNVPNEGNLFYGLIQDGNDLWDATFFCGSCAILRREPLEEVGGIAVETVTEDAHTSLRMHRLGYRSAYLKQPISAGLATETLSAHVGQRIRWARGMAQIFRVDN-PLTGKGLKLSQRLCYVNMLHFLSGIPRIVFLIAPLAYLLLHSYVIYA-PALAIILYVLPHMIHASMTNSRMQGDYRYSFWGEVYETVLAWYIARPTTVALFAPHKGTFNVTAKGGLVEKSHYDWVISRPYLVLVALNILGFAVGIYRMGWGPEIGTVIVNLVWTMYNLLILGAAVAVAVE-
>up|N4N0T0|N4N0T0_ECOLX/228-691
----------VSLVCGLILLFAETYAWIVLVLGYFQVVWPLNRQPGP-LPKDMSLWPSVDIFVPTYNEDLNVVKNTIYASLGIDWPKDKLNIWILDDGGREEFRQFAQNVGVKYIARTTHEHAKAGNINNALKYAKGEFVSIFDCDHVPTRSFLQMTMGWFLEKQLAMMQTPHHFFSPDPFERNLGRFRKTPNEGTLFYGLVQDGNDMWDATFFCGSCAVIRRKPLDEIGGIAVETVTEDAHTSLRLHRRGYTSAYMRIPQAAGLATESLSAHIGQRIRWARGMVQIFRLDN-PLTGKGLKFAQRLCYVNMFHFLSGIPRLIFLTAPLAFLLLHAYIIYA-PALMIALFVLPHMIHASLTNSKIQGKYRHSFWSEIYETVLAWYIAPPTLVALINPHKGKFNVTAKGGLVEEEYVDWVISRPYIFLVLLNLVGVAVGIWRYFYGPEMLTVVVSMVWVFYNLIVLGGAVAVSVE-
>up|A0A017LBN0|A0A017LBN0_ECOLX/228-691
----------VSLVCGLILLFAETYAWIVLVLGYFQVVWPLNRQPVP-LPKDMSLWPSVDIFVPTYNEDLNVVKNTIYASLGIDWPKDKLNIWILDDGGREEFRQFAQNVGVKYIARTTHEHAKAGNINNALKYAKGEFVSIFDCDHVPTRSFLQMTMGWFLEKQLAMMQTPHHFFSPDPFERNLGRFRKTPNEGTLFYGLVQDGNDMWDATFFCGSCAVIRRKPLDEIGGIAVETVTEDAHTSLRLHRRGYTSAYMRIPQAAGLATESLSAHIGQRIRWARGMVQIFRLDN-PLTGKGLKFAQRLCYVNMFHFLSGIPRLIFLTAPLAFLLLHAYIIYA-PALMIALFVLPHMIHASLTNSKIQGKYRHSFWSEIYETVLAWYTAPPTLVALINPHKGKFNVTAKGGLVEEEYVDWVISRPYIFLVLLNLVGVAVGIWRYFYGPEMLTVVVSMVWVFYNLIVLGGAVAVSVE-
>up|E5YMK9|E5YMK9_9ENTR/224-687
----------VSLICGLLLLAAETYAWVVLVLGYFQTIWPLNRQPAP-MPEDIKSWPTIDIMVPTYNEDMSVVKPTIYAALGIDWPKEKLNIWLLDDGGREEFREFAEQVGVKYVARTTHEHAKAGNINNALKQATGEFVAIFDCDHVPTRSFLQLTLGWFFDKKLGMMQTPHHFFSPDPFERNLGRFRRTPNEGTLFYGLLQDGNDMWDATFFCGSCAVLRRSALDEVGGIAVETVTEDAHTSLRLHRRGWTSAYIRIPQAAGLATESLSAHIGQRIRWARGMVQIFRLDN-PLLGKGLKLAQRICYANMLHFLSGIPRLIFLTAPLAFLLMHAYIIF-APALAIALYVIPHIVHSSLTNSKIQGKYRHSFWSEIYETVLAWYIARPTTVALLNPHKGKFNVTAKGGLVEHQHVDWVITRPYLILVLLNFAGLILGIWRMSFGPEIWTVAMSMAWVFYNMIILGGAVAVSVE-
>up|A0A078LR78|A0A078LR78_CITKO/230-692
-----------SLVCGLILLFAETYAWIVLVLGYFQVVWPLNRQPVP-LPKEMAQWPTVDIFIPTYNEDLSVVKNTVYASLGIDWPKDKLSIWILDDGGREEFRQFAQTVGVQYIARTTHEHAKAGNINNALKYAKGEFVSIFDCDHVPTRSFLQMTMGWFLEKKLAMMQTPHHFFSPDPFERNLGRFRKTPNEGTLFYGLVQDGNDMWDATFFCGSCAVIRRKPLDEIGGIAVETVTEDAHTSLRLHRRGYTSAYMRIPQAAGLATESLSAHIGQRIRWARGMVQIFRLDN-PLFGKGLKLAQRLCYVNMFHFLSGIPRLIFLTAPLAFLLLHAYIIYA-PALMIALFVLPHMIHASLTNSKIQGKYRHSFWSEIYETVLAWYIAPPTMVALINPHKGKFNVTAKGGLVEEEYVDWVISRPYIFLVLLNLLGVVVGVWRYYYGPANETVIVSLVWVFYNLIILGGAVAVSVE-
>up|R5ZZP5|R5ZZP5_9PROT/236-702
-------NSYTSVIFTWLLIIAETYAFIVMLLGYFQVCWVLDRKPAS-LPKDKERWPSVDIFIPTYNEPLDVVKPTVYAALTVDWPKEKLNVYILDDGSRKEFKDFACEVGAGYIEREEHKHAKAGNINHAMGITKGDFIAIFDCDHVPVKTFLQKTMGWFLDEKIALVQTPHHFYSQDPFEKNLHLKENVPNENSLFHDFIQKGNDTWNATMFCGSCAIMRRKALEEVGGIAVETVTEDAHTSLKLNRRGWSSAFLSTPLSAGLSTETLAAHIGQRIRWARGMVQIFRLDN-PLFGKGLTIPQRLCFLNMIHFLHGLPRIIFLIAPLPFLFANIYVIYA-SAIAIFVYLIPHMVHSTMTTYMIHRGYRFPFISALYETILSWYIFVPTLVALIAPHKGKFNVTAKGGVIDKEYLDWAVARPYFYLLLLNLAGFFIGIYRMIGAGEVLMLLINLGWIIYNLIILFAAMAVTVE-
>ur|UPI00035D244E|UniRef100_UPI00035D244E/227-689
-----------SLTCGLLLLVAETYAWVVLVLGYFQTVWPLNRQPVP-MPADSSTWPTIDLLVPTYNEDLGVVKPTIYAALGIDWPKEKVTIYILDDGNRPEFKAFAEEVGVKYIARPTHEHAKAGNINNALKQATGEFVAIFDCDHVPTRSFLQLTMGWFFDKKLAMLQTPHHFFSPDPFERNLGRFRQTPNEGTLFYGLVQDGNDMWDATFFCGSCAILRRSALDEIGGIAVETVTEDAHTSLRLHRRGHTSAYIRIPQAAGLATESLSAHIGQRIRWARGMVQIFRLDN-PLFGKGLKLAQRLCYANMLHFLSGIPRLIFLTAPLAFLLLHAYIIFA-PALAIALYVLPHMIHASLTNSRIQGKYRHSFWSEIYETVLAWYIARPTTVALFNPHKGKFNVTAKGGLVEEEHVDWVITRPYMFLVILNLAGLVFGVWRLGYGPEVMTVIISLVWVLYNMTILGGAVAVAVE-
>up|R7C4E5|R7C4E5_9BURK/228-693
--------SWIEIVLGLILLAAEIYAFLVMVLGYFQVCWVLDRKPAP-LPANRSTWPHVDIFIPTYNESLDIIKPTVFAALNLDWPKEKLHVYLLDDGSRPAFADFMREVGAGYIKRKEHNHAKAGNINHAMTVTNGEFITIFDCDHVPSCDFLLKTMGWLVNPKIALVQTPHHFYSPDPFEKNMHLERAMPIENALFHDFIQKGNDTWNATMFCGSSAVMRRKALEEVGGIAVETVTEDAHTSLKLNRRGWSSAFIDTPVASGLSTDNLAAHIGQRIRWARGMIQIFRLDN-PLLGRGLTLPQRLCFFNMLHFFHGLPRIIFLVAPLPYMFFGTYVIYA-TAASIFAYVLPHMIHSALTNQRLQRGHRYPFLSGVYETILSWYILLPTTVAVIFPHKGKFNVTAKGGTIGQKYLDWHISVPYLILLGLNAAGLVVGIFKAFMSPDPETLAINIGWIAYNLMILGATMAVAVE-
>up|U0N9R5|U0N9R5_ECOLX/228-691
----------VSLVCGLILLFAETYAWIVLVLGYFQVVWPLNRQPVP-LPKDMSLWPSVDIFVPTYNEDLNVVKNTIYASLGIDWPKDKLNIWILDDGGREEFRQFAQNVGVKYIARTTHEHAKAGNINNALKYAKGEFVSIFDCDHVPTRSFLQMTMGWFLEKQLAMMQTPHHFFSPDPFERNLGRFRKTPNEGTLFYGLVQDGNDMWDATFFCGSCAVIRRKPLDEIGGIAVETVTEDAHTSLRLHRRGYTSAYMRIPQAAGLATESLSAHIGQRIRWARGMVQIFRLDN-PLTDKGLKFAQRLCYVNMFHFLSGIPRLIFLTAPLAFLLLHAYIIYA-PALMIALFVLPHMIHASLTNSKIQGKYRHSFWSEIYETVLAWYIAPPTLVALINPHKGKFNVTAKGGLVEEEYVDWVISRPYIFLVLLNLVGVAVGIWRYFYGPEMLTVVVSMVWVFYNLIVLGGAVAVSVE-
>up|W8TUT1|W8TUT1_YEREN/143-606
----------VSLVCGLLLLLAETYAWVVLVLGYFQTIWPLNRQPVP-MPEDINSWPTIDLMVPTYNEDLGVVKPTIYAALGIDWPKDKINIYILDDGNRPAFREFAAEVGVHYIARPTHEHAKAGNINNALKQATGEFVAIFDCDHVPTRSFLQLTVGWFFDKKLGMIQTPHHFFSPDPFERNLGRFRQTPNEGTLFYGLVQDGNDMWDATFFCGSCAVLRRSALDEVGGIAVETVTEDAHTSLRLHRKGYTSGYIRIPQAAGLATESLSAHIGQRIRWARGMVQIFRLDN-PLLGKGLKFVQRLCYANMLHFLSGIPRLIFLTAPLAFLLLHAYIIFA-PALAIALYVLPHMIHASLTNSRLQGKYRHSFWSEIYETVLAWYIARPTTVALLNPHKGTFNVTAKGGLVEEQHVDWVITRPYMALVLLNLAGLIAGLWRLGYGPATETVIISLVWVIYNMTILGGAVAVAVE-
>ur|UPI00040E760D|UniRef100_UPI00040E760D/228-691
----------VSLVCGLILLFAETYAWIVLVLGYFQVVWPLNRQPVP-LPKDMSLWPSVDIFVPTYNEDLNVVKNTIYASLGIDWPKDKLNIWILDDGGREEFRQFAQNVGVKYIARTTHEHAKAGNINNALKYAKGEFVSIFDCDHVPTRSFLQMTMGWFLEKQLAMMQTPHHFFSPDPFERNLGRFRKTPNEGTLFYGLVQDGNDMWDATFFCGSCAVIRRKPLDEIGGIAVETVTEDAHTSLRLHRRGYTSAYMRIPQAAGLATESLSAHIGQRIRWARGMVQIFRLDN-PLTGKGLKFAQRLCYVNMFHFLSGIPRLIFLTAPLAFLLLHAYIIYA-PALMIALFVLPHMIHASLTNSKIHGKYRHSFWSEIYETVLAWYIAPPTLVALINPHKGKFNVTAKGGLVEEEYVDWVISRPYIFLVLLNLVGVAVGIWRYFYGPEMLTVVVSMVWVFYNLIVLGGAVAVSVE-
>up|S0V2R2|S0V2R2_ECOLX/228-691
----------VSLVCGLILLFAETYAWIVLVLGYFQVVWPLNRQPVP-LPKDMSLWPSVDIFVPTYNEDLNVVKNTIYASLGIDWPKDKLNIWILDDGGREEFRQFAQNVGVKYIARTTHEHAKAGNINNALKYAKGEFVSIFDCDHVPTRSFLQMTMGWFLEKQLAMMQTPHHFFSPDPFERNLGRFRKTPNEGTLFYGLVQDGNDIWDATFFCGSCAVIRRKPLDEIGGIAVETVTEDAHTSLRLHRRGYTSAYMRIPQAAGLATESLSAHIGQRIRWARGMVQIFRLDN-PLTGKGLKFAQRLCYVNMFHFLSGIPRLIFLTAPLAFLLLHAYIIYA-PALMIALFVLPHMIHASLTNSKIQGKYRHSFWSEIYETVLAWYIAPPTLVALINPHKGKFNVTAKGGLVEEEYVDWVISRPYIFLVLLNLVGVAVGIWRYFYGPEMLTVVVSMVWVFYNLIVLGGAVAVSVE-
>up|A0A061JWS7|A0A061JWS7_PSEST/224-688
---------SFDLACGLILLLAESYSWLVLILGYVQTCWPLDRQPAP-LPDSPQQWPSVDLLIPTYNEDLSVVRTTVLAALGLDWPADRLRIHLCDDGRREQFRQFAEEVGIGYITRPDNRHAKAGNLNHALGVTSGELIAIFDCDHVPVRSFLQVTAGWFVDAKMALVQTPHHFFSPDPFERNLGSFRHKPNEGELFYGLVQNGNDMWNAAFFCGSCAVLRRSAIESIGGFAVETVTEDAHTALRLHRAGWNSAYLRTPQAAGLATESLSAHIGQRIRWARGMAQIFRTDN-PLLGKGLTIFQRLCYANMLHFLVGLPRLIYLTAPLAFLLLHAYIIYA-PALLIVLYVLPHMIHASLTNARLQGKHRHSFWGEVYETVLAWYIARPTTVALFNPGKGKFNVTAKGSLMDENQFDWHIARPYLLLALLNALGLGFAAWRIIYGPEIATVLVSTIWVLYNLLIIGTAVAVAAE-
>up|A0A088L1Q9|A0A088L1Q9_YERKR/231-694
----------VSLVCGLLLLLAETYAWVVLVLGYFQTIWPLNRQPVP-MPEDINSWPTIDLMVPTYNEDLGVVKPTIYAALGIDWPKDKINIYILDDGNRPAFRDFAAEVGVHYIARPTHEHAKAGNINNALKQATGEFVAIFDCDHVPTRSFLQLTVGWFFDKKLGMIQTPHHFFSPDPFERNLGRFRQTPNEGTLFYGLVQDGNDMWDATFFCGSCAVLRRSALDEVGGIAVETVTEDAHTSLRLHRKGYTSAYIRIPQAAGLATESLSAHIGQRIRWARGMVQIFRLDN-PLLGKGLKLVQRLCYANMLHFLSGIPRLIFLTAPLAFLLLHAYIIFA-PALAIALYVLPHMIHASLTNSRLQGKYRHSFWSEIYETVLAWYIARPTTVALLNPHKGTFNVTAKGGLVEEQHVDWVITRPYMALVLLNLAGLIAGLWRLGYGPATETVVISLVWVIYNMTILGGAVAVAVE-
>up|A8T850|A8T850_9VIBR/236-699
----------VALVLGGILLLAETYSWIVLMLGYFQNIWPLNRKPVS-MPTDQSTWPTIDLMIPTYNEDLDVVKATVYASMGVDWPKDKLNIHILDDGKRDSFRDFAKSVGVNYIRRPTNEHAKAGNINYALKQTNGEFVAIFDCDHIPTRAFFQLTMGMFLDPKLALIQTPHHFFSPDPFERNLSNFRNVPNEGNLFYGLIQDGNDLWDATFFCGSCAILRREPLEEVGGIAVETVTEDAHTSLRMHRLGYRSAYLKQPISAGLATETLSAHVGQRIRWARGMAQIFRVDN-PLTGKGLKLSQRLCYLNMLHFLSGIPRIIFLIAPLAFLLLHSYVIYA-PALAIILYVLPHMIHASMTNSRMQGDYRYSFWGEVYETVLAWYIARPTTVALFAPHKGTFNVTAKGGLVEKSHYDWVISRPYLVLVALNIIGFAVGLYRMGWGPEVGTVIVNLLWTIYNLLILGAAVAVAVE-
>up|D8AG31|D8AG31_ECOMS/228-691
----------VSLVCGLILLFAETYAWIVLVLGYFQVVWPLNRQPVP-LPKDMSLWPSVDIFVPTYNEDLNVVKNTIYASLGIDWPKDKLNIWILDDGGREEFRQFAQNVGVKYIARTTHEHAKAGNINSALKYAKGEFVSIFDCDHVPTRSFLQMTMGWFLEKQLAMMQTPHHFFSPDPFERNLGRFRKTPNEGTLFYGLVQDGNDMWDATFFCGSCAVIRRKPLDEIGGIAVETVTEDAHTSLRLHRRGYTSAYMRIPQAAGLATESLSAHIGQRIRWARGMVQIFRLDN-PLTGKGLKFAQRLCYVNMFHFLSGIPRLIFLTAPLAFLLLHAYIIYA-PALMIALFVLPHMIHASLTNSKIQGKYRHSFWSEIYETVLAWYIAPPTLVALINPHKGKFNVTAKGGLVEEEYVDWVISRPYIFLVLLNLVGVAVGIWRYFYGPEMLTVVVSMVWVFYNLIVLGGAVAVSVE-
>up|A0A070HU40|A0A070HU40_ECOLX/228-691
----------VSLVCGLILLFAETYAWIVLVLGYFQVVWPLNRQPVP-LPKDMSLWPSVDIFVPTYNEDLNVVKNTIYASLGIDWPKDKLNIWILDDGGREEFRQFAQNVGVKYIARTTHEHAKAGNINNALKYAKGEFVSIFDCDHVPTRSFLQMTMGWFLEKQLAMMQTPHHFFSPDPFERNLGRFRKTPNEGTLFYGLVQDGNDMWDATFFCGSCAVIRRKPLDEIGGIAVETVTEDAHTSLRLHRRGYTSAYMRIPQAAGLATESLSAHIGQRIRWARGMVQIFRLDN-PLTGKGLKFAQRLCYVNMFHFLSGIPRLLFLTAPLAFLLLHAYIIYA-PALMIALFVLPHMIHASLTNSKIQGKYRHSFWSEIYETVLAWYIAPPTLVALINPHKGKFNVTAKGGLVEEEYVDWVISRPYIFLVLLNLVGVAVGIWRYFYGPEMLTVVVSMVWVFYNLIVLGGAVAVSVE-
>up|A0A026TUE6|A0A026TUE6_ECOLX/228-691
----------VSLVCGLILLFAETYAWIVLVLGYFQVVWPLNRQPVP-LPKDMSLWPSVDIFVPTYNENLNVVKNTIYASLGIDWPKDKLNIWILDDGGREEFRQFAQNVGVKYIARTTHEHAKAGNINNALKYAKGEFVSIFDCDHVPTRSFLQMTMGWFLEKQLAMMQTPHHFFSPDPFERNLGRFRKTPNEGTLFYGLVQDGNDMWDATFFCGSCAVIRRKPLDEIGGIAVETVTEDAHTSLRLHRRGYTSAYMRIPQAAGLATESLSAHIGQRIRWARGMVQIFRLDN-PLTGKGLKFAQRLCYVNMFHFLSGIPRLIFLTAPLAFLLLHAYIIYA-PALMIALFVLPHMIHASLTNSKIQGKYRHSFWSEIYETVLAWYIAPPTLVALINPHKGKFNVTAKGGLVEEEYVDWVISRPYIFLVLLNLVGVAVGIWRYFYGPEMLTVVVSMVWVFYNLIVLGGAVAVSVE-
>up|A0A073SB63|A0A073SB63_ECOLX/228-691
----------VSLVCGLILLFAETYAWIVLVLGYFQVVWPLNRQPVP-LPKDMSLWPSVDIFVPTYNEDLNVVKNTIYASLGIDWPKDKLNIWILDDGGREEFRQFAQNVGVKYIARTTHEHAKAGNINNALKYAKGEFVSIFDCDHVPTRSFLQITMGWFLEKQLAMMQTPHHFFSPDPFERNLGRFRKTPNEGTLFYGLVQDGNDMWDATFFCGSCAVIRRKPLDEIGGIAVETVTEDAHTSLRLHRRGYTSAYMRIPQAAGLATESLSAHIGQRIRWARGMVQIFRLDN-PLTGKGLKFAQRLCYVNMFHFLSGIPRLIFLTAPLAFLLLHAYIIYA-PALMIALFVLPHMIHASLTNSKIQGKYRHSFWSEIYETVLAWYIAPPTLVALINPHKGKFNVTAKGGLVEEEYVDWVISRPYIFLVLLNLVGVAVGIWRYFYGPEMLTVVVSMVWVFYNLIVLGGAVAVSVE-
>ur|UPI000414DFAD|UniRef100_UPI000414DFAD/229-691
-----------DLVCGVILLAAETYSWFVLILGYIQTSWPLQRKPAS-LPANPGHWPTVDLMIPTYNEDLAVVRTTVLAALGLDWPREKLRIYLLDDGRREAFRAFADEVGVGYIVRADNKHAKAGNLNHALSVTDSELIAIFDCDHVPVRSFLQLTVGWFLDSTLALVQTPHHFFSPDPFERNLGSFRRRPNEGELFYGLIQDGNDMWNAAFFCGSCAVLRRTALESIGGFAVETVTEDAHTALRMHRQGWSSAYLSIPQAAGLATESLSAHIGQRIRWARGMVQIFRTDN-PLFGRGLSLFQRVCYANMLHFLAGLPRLVFLTAPLAFLLLHAYIIYA-PALMILLYVLPHMIHASLTNSRMQGKYRQTFWGEVYETVLAWYIARPTTVALFAPKKGTFNVTAKGGLMEQEQFDWRIAQPYLWLAAFNVAGLGFAVWRLFTGPEIGTVIVSSLWVVYNLLIIGAAVAVAAE-
>up|A0A078YWX7|A0A078YWX7_ECOLX/228-691
----------VSLVCGLILLFAETYAWIVLVLGYFQVVWPLNRQPVP-LPKDMSLWPSVDIFVPTYNEDLNVVKNTIYASLGIDWPKDKLNIWILDDGGREEFRQFAQNVGVKYIARTTHEHAKAGNINNALKYAKGEFVSIFDCDHVPTRSFLQMTMGWFLEKQLAMMQTPHHFFSPDPFERNLGRFRKTPNEGTLFYGLVQDGNDMWDATFFCGSCAVIRRKPLDEIGGIAVETVTEDAHTSLRLHRRGYTSAYMRIPQAAGLATESLSAHIGQRIRWARGMVQIFRLDN-PLTGKELKFAQRLCYVNMFHFLSGIPRLIFLTAPLAFLLLHAYIIYA-PALMIALFVLPHMIHASLTNSKIQGKYRHSFWSEIYETVLAWYIAPPTLVALINPHKGKFNVTAKGGLVEEEYVDWVISRPYIFLVLLNLVGVAVGIWRYFYGPEMLTVVVSMVWVFYNLIVLGGAVAVSVE-
>up|K3U3C1|K3U3C1_ECOLX/2-461
--------------CGLILLFAETYAWIVLVLGYFQVVWPLNRQPVP-LPKDMSLWPSVDIFVPTYNEDLNVVKNTIYASLGIDWPKDKLNIWILDDGGREEFRQFAQNVGVKYIARTTHEHAKAGNINNALKYAKGEFVSIFDCDHVPTRSFLQMTMGWFLEKQLAMMQTPHHFFSPDPFERNLGRFRKTPNEGTLFYGLVQDGNDMWDATFFCGSCAVIRRKPLDEIGGIAVETVTEDAHTSLRLHRRGYTSAYMRIPQAAGLATESLSAHIGQRIRWARGMVQIFRLDN-PLTGKGLKFAQRLCYVNMFHFLSGIPRLIFLTAPLAFLLLHAYIIYA-PALMIALFVLPHMIHASLTNSKIQGKYRHSFWSEIYETVLAWYIAPPTLVALINPHKGKFNVTAKGGLVEEEYVDWVISRPYIFLVLLNLVGVAVGIWRYFYGPEMLTVVVSMVWVFYNLIVLGGAVAVSVE-
>up|A0A0A5RBF1|A0A0A5RBF1_SERMA/227-689
-----------SLVCGLLLLVAETYAWVVLVLGYFQTIWPLNRQPVP-LPEGSASWPTIDLMVPTYNEDLGVVKPTIYAALGIDWPKEKVNIYLLDDGNRPEFRAFADEVGVKYIARPTHEHAKAGNINNALKQATGEFVAIFDCDHVPTRSFLQLTMGWFFDKKLAMLQTPHHFFSPDPFERNLGRFRQTPNEGTLFYGLVQDGNDMWDATFFCGSCAILRRSALDEIGGIAVETVTEDAHTSLRLHRRGHTSAYIRIPQAAGLATESLSAHIGQRIRWARGMVQIFRLDN-PLLGKGLKLAQRLCYANMLHFLSGIPRLIFLTAPLAFLLLHAYIIFA-PALAIALYVLPHMIHASLTNSRIQGKYRHSFWSEIYETVLAWYIARPTTVALFNPHKGKFNVTAKGGLVEEEHVDWVITRPYMFLVILNLAGLAFGVWRLAYGPEVMTVIISLVWVLYNMTILGGAVAVAVE-
>up|E7STP8|E7STP8_SHIBO/228-691
----------VSLVCGLILFFAETYAWIVLVLGYFQVVWPLNRQPVP-LPKDMSLWPSVDIFVPTYNEDLNVVKNTIYASLGIDWPKDKLNIWILDDGGREEFRQFAQNVGVKYIARTTHEHAKAGNINNALKYAKGEFVSIFDCDHVPTRSFLQMTMGWFLEKQLAMMQTPHHFFSPDPFERNLGRFRKTLNEGTLFYGLVQDGNDMWDATFFCGSCAVIRRKPLDEIGGIAVETVTEDAHTSLRLHRRGYTSAYMRIPQAAGLATESLSAHIGQRIRWARGMVQIFRLDN-PLTGKGLKFAQRLCYVNMFHFLSGIPRLIFLTAPLAFLLLHAYIIYA-PALMIALFVLPHMIHASLTNSKIQGKYRHSFWSEIYETVLAWYIAPPTLVALINPHKGKFNVTAKGGLVEEEYVDWVISRPYIFLVLLNLVGVAVGIWRYFYGSEMLTVVVSMVWVFYNLIVLGGAVAVSVE-
>up|T8C3A8|T8C3A8_ECOLX/228-691
----------VSLVCGLILLFAETYAWIVLVLGYFQVVWPLNRQPVP-LPKDMSLWPSVDIFVPTYNEDLNVVKNTIYASLGIDWPKDKLNIWILDDGGREEFRQFAQNVGVKYIARTTHEHAKAGNINNALKYAKGEFVSIFDCDHVPTRSFLQMTMGWFLEKQLAMMQTPHHFFSPDPFERNLGRFRKTPNEGTLFYGLVQDGNDMWDATFFCGSCAVIRRKPLDEIGGIAVETVTEDAHTSLRLHRRGYTSAYMRIPQAAGLATESLSAHIGQRIRWARGMVQIFRLDN-PLTGKGLKFAQRLCYVNMFHFLSGILRLIFLTAPLAFLLLHAYIIYA-PALMIALFVLPHMIHASLTNSKIQGKYRHSFWSEIYETVLAWYIAPPTLVALINPHKGKFNVTAKGGLVEEEYVDWVISRPYIFLVLLNLVGVAVGIWRYFYGPEMLTVVVSMVWVFYNLIVLGGAVAVSVE-
>up|Q3IER5|Q3IER5_PSEHT/249-712
----------LALFLGLGLLLAETYAWLVLILGFFQTINPLERKPIA-MPKNTDLWPTVDVYIPTYNEPLSVVKPTTLAAMSIDWPADKLNVYILDDGKRPEFAQFAEQVGVGYLTRPDNNHAKAGNMNSAMRYTDGEYIAIFDCDHVPARSFLQMTMGQFLDSKVCLVQTPHHFFSADPFERNLNNHSQVPNENMLFYGLIQDGNDMWDATFFCGSCAVLKRQALDDIGGFAFETVTEDAHTALRMQRAGYKTAYINIPQAAGLATDSLSAHIGQRIRWARGMAQIFRLDN-PLLGKGLNLPQRLCYINMLHFLSGVPRIVFLTAPLALIYFNAYIIYA-PFLAIFIYVVPTLIQVKATNSRIQGKYRYSFWGEVYETVLAWYILKPTTVALFNPNKGKFNVTEKGGLNNKEHYDWGISKPYMVLLAINLLGIIVGTLRAFFGEQIGVLIISMAWATYNIIILGAAVAVAAE-
>up|F9R9M3|F9R9M3_9VIBR/236-699
----------IALVLGGILLIAESYSWVVLILGYFQNIWPLSRKPLE-MPKDTSTWPTIDLMIPTYNEDLDVVKATVYASLGVDWPKDKLNIYVLDDGKRDSFREFAQSVGVNYIRRPTNEHAKAGNINYALKQTHGEYVAIFDCDHIPTRAFFQLTMGMFLDPKLALVQTPHHFFSPDPFERNLSNFRNVPSEGSLFYGLIQDGNDLWDATFFCGSCAILRRKPLEEVGGIAVETVTEDAHTSLRMHRLGYHSAYLKQPISAGLATETLSAHVGQRIRWARGMAQIFRVDN-PLTGKGLKWSQRLCYANMLHFLSGIPRIVFLVAPLAFLLLHSYVIYA-PALAIILYVLPHMIHASMTNSRMQGDYRYSFWGEVYETVLAWYIARPTTVALFAPHKGEFNVTAKGGLVEKSHYDWVISRPYLILVAFNILGFAVGFYRLGWGPEIGTVIVNLVWTMYNLLILGAAVAVAVE-
>up|C4UH00|C4UH00_YERRU/174-637
----------VSLVCGLLLLLAETYAWVVLVLGYFQTIWPLNRQPVP-MPEDISTWPTVDLMVPTYNEDLSVVKPTIYAALGIDWPKDKINIYILDDGNRPEFKAFAEQVGVNYIARTTHEHAKAGNVNHALKQAKGEFVAIFDCDHVPTRSFLQLTVGWFFDLKLGMLQTPHHFFSPDPFERNLGRFRQTPNEGTLFYGLVQDGNDMWDATFFCGSCAVLRRSALDDVGGIAVETVTEDAHTSLRLHRKGYTSAYIRIPQAAGLATESLSAHIGQRIRWARGMVQIFRLDN-PLLGKGLKFVQRLCYANMLHFLAGIPRLIFLTAPLAFLLMHAYIIF-APALAIALYVLPHMIHASLTNSRLQGKYRHSFWSEIYETVLAWYIARPTTVALLNPRKGKFNVTAKGGLVEEQHVDWVITRPYMALVLLNLAGLIAGLWRLGNGPTNETVVISLVWVIYNMTILGGAVAVAVE-
>up|F9RT60|F9RT60_9VIBR/236-699
----------IALVLGGVLLIAESYSWIVLILGYFQNIWPLSRKPLE-MPKDTSTWPTIDLMIPTYNEDLDVVKATVYASLGVDWPKDKLNIYVLDDGKRDSFREFAQSVGVNYIRRPTNEHAKAGNINYALKQTHGEYVAIFDCDHIPTRAFFQLTMGMFLDPKLALVQTPHHFFSPDPFERNLSNFRNVPSEGSLFYGLIQDGNDLWDATFFCGSCAILRRKPLEEVGGIAVETVTEDAHTSLRMHRLGYHSAYLKQPISAGLATETLSAHVGQRIRWARGMAQIFRVDN-PLTGKGLKWSQRLCYANMLHFLSGIPRIVFLVAPLAFLLLHSYVIYA-PALAIILYVLPHMIHASMTNSRMQGDYRYSFWGEVYETVLAWYIARPTTVALFAPHKGEFNVTAKGGLVEKSHYDWVISRPYLILVAFNILGFAVGFYRLGWGPEIGTVIVNLVWTMYNLLILGAAVAVAVE-
>up|T8Z5A7|T8Z5A7_ECOLX/228-691
----------VSLVCGLILLFAETYAWIVLVLGYFLVVWPLNRQPVP-LPKDMSLWPSVDIFVPTYNEDLNVVKNTIYASLGIDWPKDKLNIWILDDGGREEFRQFAQNVGVKYIARTTHEHAKAGNINNALKYAKGEFVSIFDCDHVPTRSFLQMTMGWFLEKQLAMMQTPHHFFSPDPFERNLGRFRKTPNEGTLFYGLVQDGNDMWDATFFCGSCAVIRRKPLDEIGGIAVETVTEDAHTSLRLHRRGYTSAYMRIPQAAGLATESLSAHIGQRIRWARGMVQIFRLDN-PLTGKGLKFAQRLCYVNMFHFLSGIPRLIFLTAPLAFLLLHAYIIYA-PALMIALFVLPHMIHASLTNSKIQGKYRHSFWSEIYETVLAWYIAPPTLVALINPHKGKFNVTAKGGLVEEEYVDWVISRPYIFLVLLNLVGVAVGIWRYFYGPEMLTVVVSMVWVFYNLIVLGGAVAVSVE-
>up|S0YX76|S0YX76_ECOLX/228-691
----------VSLVCGLILLFAETYAWIVLVLGYFQVVWPLNRQPVP-LPKDMSLWPSVDIFVPTYNEDLNVVKNTIYASLGIDWPKDKLNIWILDDGGREEFRQFAQNVGVKYIARTTHEHAKAGNINNALKYAKGEFVSIFDCDHVPTRSFLQMTLGWFLEKQLAMMQTPHHFFSPDPFERNLGRFRKTPNEGTLFYGLVQDGNDMWDATFFCGSCAVIRRKPLDEIGGIAVETVTEDAHTSLRLHRRGYTSAYMRIPQAAGLATESLSAHIGQRIRWARGMVQIFRLDN-PLTGKGLKFAQRLCYVNMFHFLSGIPRLIFLTAPLAFLLLHAYIIYA-PALMIALFVLPHMIHASLTNSKIQGKYRHSFWSEIYETVLAWYIAPPTLVALINPHKGKFNVTAKGGLVEEEYVDWVISRPYIFLVLLNLVGVAVGIWRYFYGPEMLTVVVSMVWVFYNLIVLGGAVAVSVE-
>ur|UPI0003EF8344|UniRef100_UPI0003EF8344/228-691
----------VSLVCGLILLFAETYAWIVLVLGYFQVVWPLNRQPVP-LPKDMSLWPSVDIFVPTYNEDLNVVKNTIYASLGIDWPKDKLNIWILDDGGREEFRQFAQNVGVKYIARTTHEHAKAGNINNALKYAKGEFVSIFDCDHVPTRSFLQMTMGWFLEKQLAMMQTPHHFFSPDPFERNLGRFRKTPNEGTLFYGLVQDGNDMWDATFFCGSCAVIRRKPLDEIGGIAVETVTEDAHTSLRLHRRGYTSAYMRIPQAAGLATESLSAHIGQRIRWARGMVQIFRLDN-PLTGKGLKFAQRLCYVNMFHFLSGIPRLIFLTAPLAFLLLHAYIIYA-PALMIALFVLPHMIHASLTNSKIQGKYRHSFWSEIYETVLAWYIAPPTLVALINPHKGKFNVTAKGRLVEEEYVDWVISRPYIFLVLLNLVGVAVGIWRYFYGPEMLTVVVSMVWVFYNLIVLGGAVAVSVE-
>up|A0A069CVP5|A0A069CVP5_SERLI/227-689
-----------SLTCGLLLLIAETYAWVVLVLGYFQTVWPLNRQPVP-MPADSATWPTIDLLVPTYNEDLGVVKPTIYAALGIDWPKEKVSIYILDDGNRPEFKAFAEEVGVKYIARPTHEHAKAGNINNALKQATGEFVAIFDCDHVPTRSFLQLTMGWFFDKKLAMLQTPHHFFSPDPFERNLGRFRQTPNEGTLFYGLVQDGNDMWDATFFCGSCAILRRSALDEIGGIAVETVTEDAHTSLRLHRRGHTSAYIRIPQAAGLATESLSAHIGQRIRWARGMVQIFRLDN-PLLGKGLKLAQRLCYANMLHFLSGIPRLIFLTAPLAFLLLHAYIIFA-PALAIALYVLPHMIHASLTNSRIQGKYRHSFWSEIYETVLAWYIARPTTVALFNPHKGKFNVTAKGGLVEEEHVDWVITRPYMFLVILNLAGLVFGVWRLGYGPEIMTVIISLVWVLYNMTILGGAVAVAVE-
>up|B6ZS78|B6ZS78_ECO57/228-691
----------VSLVCGLILLFAETYAWIVLVLGYFQVVWPLNRQPVP-LPKDMSLWPSVDIFVPTYNEDLNVVKNTIYASLGIDWPKDKLNIWILDDGGREEFRQFAQNVGVKYIARTTHEHAKAGNINNALKYAKGEFVSIFDCDHVPTRSFLQMTVGWFLEKQLAMMQTPHHFFSPDPFERNLGRFRKKPNEGTLFYGLVQDGNDMWDATFFCGSCAVIRRKPLDEIGGIAVETVTEDAHTSLRLHRRGYTSAYMRIPQAAGLATESLSAHIGQRIRWARGMVQIFRLDN-PLTGKGLKFAQRLCYVNMFHFLSGIPRLIFLTAPLAFLLLHAYIIYA-PALMIALFVLPHMIHASLTNSKIQGKYRHSFWSEIYETVLAWYIAPPTLVALINPHKGKFNVTAKGGLVEEEYVDWVISRPYIFLVLLNLVGVAVGIWRYFYGPEMLTVVVSMVWVFYNLIVLGGAVAVSVE-
>up|E8H896|E8H896_ECO57/2-461
--------------CGLILLFAETYAWIVLVLGYFQVVWPLNRQPVP-LPKDMSLWPSVDIFVPTYNEDLNVVKNTIYASLGIDWPKDKLNIWILDDGGREEFRQFAQNVGVKYIARTTHEHAKAGNINNALKYAKGEFVSIFDCDHVPTRSFLQMTVGWFLEKQLAMMQTPHHFFSPDPFERNLGRFRKTPNEGTLFYGLVQDGNDMWDATFFCGSCAVIRRKPLDEIGGIAVETVTEDAHTSLRLHRRGYTSAYMRIPQAAGLATESLSAHIGQRIRWARGMVQIFRLDN-PLTGKGLKFAQRLCYVNMFHFLSGIPRLIFLTAPLAFLLLHAYIIYA-PALMIALFVLPHMIHASLTNSKIQGKYRHSFWSEIYETVLAWYIAPPTLVALINPHKGKFNVTAKGGLVEEEYVDWVISRPYIFLVLLNLVGVAVGIWRYFYGPEMLTVVVSMVWVFYNLIVLGGAVAVSVE-
>up|A0A031RC03|A0A031RC03_SERMA/227-689
-----------SLVCGLLLLVAETYAWVVLVLGYFQTIWPLNRQPVP-LPADSASWPTIDLMVPTYNEDLGVVKPTIYAALGIDWPKEKVNIYILDDGNRPEFRAFAAEVGVKYIARPTHEHAKAGNINNALKQATGEFVAIFDCDHVPTRSFLQLTMGWFFDKKLAMLQTPHHFFSPDPFERNLGRFRQTPNEGTLFYGLVQDGNDMWDATFFCGSCAILRRSALDEIGGIAVETVTEDAHTSLRLHRRGHTSAYIRIPQAAGLATESLSAHIGQRIRWARGMVQIFRLDN-PLLGKGLKLAQRLCYANMLHFLSGIPRLIFLTAPLAFLLLHAYIIFA-PALAIALYVLPHMIHASLTNSRIQGKYRHSFWSEIYETVLAWYIARPTTVALFNPHKGKFNVTAKGGLVEEEHVDWVITRPYMFLVILNLAGLAFGVWRLAYGPEVMTVIISLVWVLYNMTILGGAVAVAVE-
>up|B7UL86|B7UL86_ECO27/228-691
----------VSLVCGLILLFAETYAWIVLVLGYFQVVWPLNRQPVP-LPKDMSLWPSVDIFVPTYNEDLNVVKNTIYASLGIDWPKDKLNIWILDDGGREEFRQFAQNVGVKYIARTTHEHAKAGNINNALKYAKGEFVSIFDCDHVPTRSLLQMTMGWFLEKQLAMMQTPHHFFSPDPFERNLGRFRKTPNEGTLFYGLVQDGNDMWDATFFCGSCAVIRRKPLDEIGGIAVETVTEDAHTSLRLHRRGYTSAYMRIPQAAGLATESLSAHIGQRIRWARGMVQIFRLDN-PLTGKGLKFAQRLCYVNMFHFLSGIPRLIFLTAPLAFLLFHAYIIYA-PALMIALFVLPHMIHASLTNSKIQGKYRHSFWSEIYETVLAWYIAPPTLVALINPHKGKFNVTAKGGLVEEEYVDWVISRPYIFLVLLNLVGVAVGIWRYFYGPEMLTVVVSMVWVFYNLIILGGAVAVSVE-
>up|T8XB96|T8XB96_ECOLX/228-691
----------VSLVCGLILLFAETYAWIVLVLGYFQVVWPLNRQPVP-LPKDMSLWPSVDTFVPTYNEDLNVVKNTIYASLGIDWPKDKLNIWILDDGGREEFRQFAQNVGVKYIARTTHEHAKAGNINNALKYAKGEFVSIFDCDHVPTRSFLQMTMGWFLEKQLAMMQTPHHFFSPDPFERNLGRFRKTPNEGTLFYGLVQDGNDMWDATFFCGSCAVIRRKPLDEIGGIAVETVTEDAHTSLRLHRRGYTSAYMRIPQAAGLATESLSAHIGQRIRWARGMVQIFRLDN-PLTGKGLKFAQRLCYVNMFHFLSGIPRLIFLTAPLAFLLFHAYIIYA-PALMIALFVLPHMIHASLTNSKIQGKYRHSFWSEIYETVLAWYIAPPTLVALINPHKGKFNVTAKGGLVEEEYVDWVISRPYIFLVLLNLVGVAVGIWRYFYGPEMLTVVVSMVWVFYNLIILGGAVAVSVE-
>up|A0A085H1V5|A0A085H1V5_HAFAL/217-680
----------VSLICGLLLLAAETYAWVVLVLGYFQTIWPLNRQPAP-MPEDVKSWPTIDIMVPTYNEDMSVVKPTIYAALGIDWPKEKLNIWLLDDGGREEFREFAETVGVKYIARTTHEHAKAGNINNALKQATGEFVAIFDCDHVPTRSFLQLTLGWFFDKKLGMMQTPHHFFSPDPFERNLGRFRRTPNEGTLFYGLLQDGNDMWDATFFCGSCAVLRRTALDEVGGIAVETVTEDAHTSLRLHRRGWTSAYIRIPQAAGLATESLSAHIGQRIRWARGMVQIFRLDN-PLFGKGLKLAQRICYANMLHFLSGIPRLIFLTAPLAFLLMHAYIIF-APALAIALYVIPHIVHSSLTNSKIQGKYRHSFWSEIYETVLAWYIARPTTVALFNPHKGKFNVTAKGGLVEHQHVDWVITRPYLILVLLNFAGLILGIWRMSFGPEIWTVAMSMVWVFYNMVILGGAVAVSVE-
>up|T9IQ17|T9IQ17_ECOLX/228-691
----------VSLVCGLILLFAETYAWIVLVLGYFQVVWPLNRQPVP-LPKDMSLWPSVDIFVPTYNEDLNVVKNTIYASLGIDWPKDKLNIWILDDGGREEFRQFAQNVGVKYIARTTHEHAKAGNINNALKYAKGEFVSIFDCDHVPTRSFLQMTMGWFLEKQLAMMQTPHHFFSPDPFERNLGRFRKTPNEGMLFYGLVQDGNDMWDATFFCGSCAVIRRKPLDEIGGIAVETVTEDAHTSLRLHRRGYTSAYMRIPQAAGLATESLSAHIGQRIRWARGMVQIFRLDN-PLTGKGLKFAQRLCYVNMFHFLSGIPRLIFLTAPLAFLLLHAYIIYA-PALMIALFVLPHMIHASLTNSKIQGKYRHSFWSEIYETVLAWYIAPPTLVALINPHKGKFNVTAKGGLVGEEYVDWVISRPYIFLVLLNLVGVAVGIWRYFYGPEMLTVVVSMVWVFYNLIVLGGAVAVSVE-
>up|T8J5V0|T8J5V0_ECOLX/109-572
----------VSLVCGLILLFAETYAWIVLVLGYFQVVWPLNRQPVP-LPKDMSLWPSVDIFVPTYNEDLNVVKNTIYASLGIDWPKDKLNIWILDDGGREEFRQFAQNVGVKYIARTTHEHAKAGNINNALKYAKGEFVSIFDCDHVPTRSFLQMTMGWFLEKQLAMMQTPHHFFSPDPFERNLGRFRKTPNEGTLFYGLVQDGNDMWDATFFCGSCAVIRRKPLDEIGGIAVETVTEDAHTSLRLHRRGYTSAYMRIPQAAGLATESLSAHIGQRIRWARGMVQIFRLDN-PLTGKGLKFAQRLCYVNMFHFLSGIPRLIFLTAPLAFLLLHAYIIYA-PALMIALFVLPNMIHASLTNSKIQGKYRHSFWSEIYETVLAWYIAPPTLVALINPHKGKFNVTAKGGLVEEEYVDWVISRPYIFLVLLNLVGVAVGIWRYFYGPEMLTVVVSMVWVFYNLIVLGGAVAVSVE-
>up|G2S4H3|G2S4H3_ENTAL/228-691
----------VSLVCGLILLFAETYAWIVLVLGYFQVIWPLNRQPVP-LPKDTTQWPSVDLFVPTYNEDLTVVKNTIYAALGIDWPKDKLKIWILDDGGRAEFRQFADEVGVEYIARTTHEHAKAGNINNALKYAKGEFVSIFDCDHVPTRSFLQMTMGWFLEKQLAMMQTPHHFFSPDPFERNLGRFRKTPNEGTLFYGLVQDGNDMWDATFFCGSCAVIRRKPLDEIGGIAVETVTEDAHTSLRLHRRGYTSAYMRIPQAAGLATESLSAHIGQRIRWARGMVQIFRLDN-PLVGKGLKLAQRLCYVNMFHFLSGIPRLIFLTAPLAFLLLHAYIIYA-PALMIALFVLPHMIHASLTNSKIQGKYRHSFWSEIYETVLAWYIAPPTMVALINPHKGKFNVTAKGGLVEEEYVDWVISRPYIFLVLLNIVGVIAGIWRYFYGPENETVFVSMAWVFYNLIILGGAVAVSVE-
>up|A0A094V2I4|A0A094V2I4_YEREN/231-694
----------VSLVCGLLLLLAETYAWVVLVLGYFQTIWPLNRQPVP-MPEDINSWPTIDLMVPTYNEDLGVVKPTIYAALGIDWPKDKINIYILDDGNRPAFKAFAAEVGVRYIARPTHEHAKAGNINNALKQATGEFVAIFDCDHVPTRSFLQLTVGWFFDKKLGMIQTPHHFFSPDPFERNLGRFRQTPNEGTLFYGLVQDGNDMWDATFFCGSCAVLRRSALDEVGGIAVETVTEDAHTSLRLHRKGYTSAYIRIPQAAGLATESLSAHIGQRIRWARGMVQIFRLDN-PLLGKGLKFVQRLCYANMLHFLSGIPRLIFLTAPLAFLLLHAYIIFA-PALAIALYVLPHMIHASLTNSRLQGKYRHSFWSEIYETVLAWYIARPTTVALLNPHKGTFNVTAKGGLVEAQHVDWVITRPYMALVLLNLAGLIAGLWRLGYGPATETVVISLVWVIYNMTILGGAVAVAVE-
>up|Q327T3|Q327T3_SHIDS/244-707
----------VSLVCGLILLFAETYAWIVLVLGYFLVVWPLNRQPVP-LPKDMSLWPSVDIFVPTYNEDLNVVKNTIYASLGIDWPKDKLNIWILDDGGREEFRQFAQNVGVKYIARTTHEHAKAGNINNALKYAKGEFVSIFDCDHVPTRSFLQMTMGWFLEKQLAMMQTPHHFFSPDPFERNLGRFRKTPNEGTLFYGLVQDGNDMWDATFFCGSCAVIRRKPLDEIGGIAVETVTEDAHTSLRLHRRGYTSAYMRIPQAAGLATESLSAHIGQRIRWARGMVQIFRLDN-PLTGKGLKFAQRLCYVNMFHFLSGIPRLIFLTAPLAFLLLHVYIIYA-PALMIALFVLPHMIHASLTNSKIQGKYRHSFWSEIYETVLAWYIAPPTLVALINPHKGKFNVTAKGGLVEEEYVDWVISRPYIFLVLLNLVGVAVGIWRYFYGPEMLTVVVSMVWVFYNLIVLGGAVAVSVE-
>up|M8LG29|M8LG29_ECOLX/228-691
----------VSLVCGLILLFAETYAWIVLVLGYFQVVWPLNRQPVP-LPKDMSLWPSVDIFVPTYNEDLNVVKNTIYASLGIDWPKDKLNIWILDDGGREEFRQFAQNVGVKYIARTTHEHAKAGNINNALKYAKGEFVSIFDCDHVPTRSFLQMTMGWFLEKQLAMMQTPHHFFSPDPFERNLGRFRKTPNEGTLFYGLVQDGNDMWDATFFCGSCAVIRRKPLDEIGGIAVETVTEDAHTSLRLHRRGYPSAYMRIPQAAGLATESLSAHIGQRIRWARGMVQIFRLDN-PLTGKGLKFAQRLCYVNMFHFLSGIPRLIFLTAPLAFLLLHAYIIYA-PALMIALFVLPHMIHASLTNSKIQGKYRHSFWSEIYETVLAWYIAPPTLVALINPHKGKFNVTAKGGLVEEEYVDWVISRPYIFLVLLNLVGVAVGIWRYFYGPEMLTVVVSMVWVFYNLIVLGGAVAVSVE-
>up|A0A0A5LI34|A0A0A5LI34_SERMA/227-689
-----------SLVCGLLLLVAETYAWVVLVLGYFQTVWPLNRQPVP-LPADSATWPTIDLMVPTYNEDLGVVKPTIYAALGIDWPKEKVNIYILDDGNRPEFRAFADEVGVKYIARPTHEHAKAGNINNALKQATGEFVAIFDCDHVPTRSFLQLTMGWFFDKKLAMLQTPHHFFSPDPFERNLGRFRQTPNEGTLFYGLVQDGNDMWDATFFCGSCAILRRSALDEIGGIAVETVTEDAHTSLRLHRRGHTSAYIRIPQAAGLATESLSAHIGQRIRWARGMVQIFRLDN-PLLGKGLKLAQRLCYANMLHFLSGIPRLIFLTAPLAFLLLHAYIIFA-PALAIALYVLPHMIHASLTNSRIQGKYRHSFWSEIYETVLAWYIARPTTVALFNPHKGKFNVTAKGGLVEEEHVDWVITRPYMFLVILNLAGLAFGVWRLAYGPEVMTVIISLVWVLYNMTILGGAVAVAVE-
>up|A0A090RYA1|A0A090RYA1_9VIBR/220-681
------------MILGLVLLMAETYSWMVLLLSYFQTIWPLNRTPE-ALPEDSNTWPSIDLFIPTYNEELEVVRATVLAATAIDWPKNKINIYILDDGKRDDFQAFAEQSGVGYIRRPTNEHAKAGNLNYALKRTHGDYVAIFDCDHIPTRAFFQVTMGAFLDDNLALVQTPHHFFSPDPFERNLSRFRQLPNEGNLFYGLIQDGNDMWDAAFFCGSCAILRRGPLEEVGGVAVETVTEDAHTALKMHRLGYRSAYLKEPISAGLATDSLSAHIGQRIRWARGMAQIFRTDN-PLFGKGLSWQQRLCYLNMMHFLSGIPRLIFMVAPLAFLILDAYIIYA-PALAIVLFVLPHMFHANVANSRIQGQYRHSFWGEVYETVLAWYIAIPTTVALFSPGKGSFNVTAKGGLIDKRFFDWDISKPIIGLLLLNLTGFAVGIFRLFDYEDTTTVLVNLFWVMYNLIVLGVALAVAAE-
>up|W0SY66|W0SY66_SERMA/227-689
-----------SLVCGLLLLVAETYAWVVLVLGYFQTIWPLNRQPVP-LPADSATWPTIDLMVPTYNEDLGVVKPTIYAALGIDWPKEKVNIYILDDGNRPEFRAFAAEVGVKYIARPTHEHAKAGNINNALKQATGEFVAIFDCDHVPTRSFLQLTMGWFFDKKLAMLQTPHHFFSPDPFERNLGRFRQTPNEGTLFYGLVQDGNDMWDATFFCGSCAILRRSALDEIGGIAVETVTEDAHTSLRLHRRGHTSAYIRIPQAAGLATESLSAHIGQRIRWARGMVQIFRLDN-PLLGKGLKLAQRLCYANMLHFLSGIPRLIFLTAPLAFLLLHAYIIFA-PALAIALYVLPHMIHASLTNSRIQGKYRHSFWSEIYETVLAWYIARPTTVALFNPHKGKFNVTAKGGLVEEEHVDWVITRPYMFLVILNLAGLAFGVWRLAYGPEVMTVIISLVWVLYNMTILGGAVAVAVE-
>ur|UPI00039B60AC|UniRef100_UPI00039B60AC/228-691
----------VSLVCGLVLLVAETYAWVVLVLGYFQVIWPLNRQPVP-LPKDLKAWPSVDIFVPTYNEDLHVVKNTIYASLGIDWPKDKLKIWILDDGNREEFRRFAQSVGVEYVARPTHEHAKAGNINNALKLAKGEFVSIFDCDHVPTRSFLQLTLGWFLDKKLAMMQTPHHFFSPDPFERNLGRFRKTPNEGTLFYGLVQDGNDMWDATFFCGSCAVIRRGPLDEIGGIAVETVTEDAHTSLRLHRRGYTSAYMRIPQAAGLATESLSAHIGQRIRWARGMVQIFRLDN-PLFGKGLKLGQRLCYVNMLHFLSGVPRLIFLTAPLAFLLLHAYIIYA-PALMIALFVLPHMAHASLTNSKIQGKYRHSFWSEIYETVLAWYITWPTMVALFNPHKGKFNVTAKGGLVEEEYVDWVISRPYLMLVLINLLGVLVGVWRYFYGPEMLTVIVSIVWVFYNLIILGGAVAVSVE-
>ur|UPI000530A9CE|UniRef100_UPI000530A9CE/228-691
----------VSLVCGLILLFAETYAWIVLVRGYFQVVWPLNRQPVP-LPKDMSLWPSVDIFVPTYNEDLNVVKNTIYASLGIDWPKDKLNIWILDDGGREEFRQFAQNVGVKYIARTTHEHAKAGNINNALKYAKGEFVSIFDCDHVPTRSFLQMTMGWFLEKQLAMMQTPHHFFSPDPFERNLGRFRKTPNEGTLFYGLVQDGNDMWDATFFCGSCAVIRRKPLDEIGGIAVETVTEDAHTSLRLHRRGYTSAYMRIPQAAGLATESLSAHIGQRIRWARGMVQIFRLDN-PLTGKGLKFAQRLCYVNMFHFLSGIPRLIFLTAPLAFLLFHAYIIYA-PALMIALFVLPHMIHASLTNSKIQGKYRHSFWSEIYETVLAWYIAPPTLVALINPHKGKFNVTAKGGLVEEEYVDWVISRPYIFLVLLNLVGVAVGIWRYFYGPEMLTVVVSMVWVFYNLIILGGAVAVSVE-
>up|A0A086ETB1|A0A086ETB1_PECCA/229-691
-----------SLICGLLLLAAETYAWVVLVLGYFQTIWPLNRHPVS-LPEDSKTWPTVDLMIPTYNEPLSVVKPTVYAALGIDWPKDKLNIYILDDGGRAEFKAFAEDVGVHYIARVTHEHAKAGNINNALKQAKGEFVAIFDCDHVPTRSFLQLTMGWFFDKKLAMLQTPHHFFSPDPFERNLGRFRRTPNEGTLFYGLVQDGNDMWDATFFCGSCAILRRKPLDEIGGIAVETVTEDAHTSLRLHRLGYSSAYIRIPQAAGLATESLSAHIGQRIRWARGMVQIFRLDN-PLLGKGLKLGQRLCYANMMHFLSGIPRLIFLTAPLAFLLLHAYIIFA-PALAIALYVLPHMVHASLTNSRIQGRYRHSFWSEIYETVLAWYIARPTTVALFNPHKGKFNVTAKGGLVEEQHVDWVITRPYLVLVLLNIAGVVYGLWRLIYGPEIMTVLISLLWVVYNMTILGGAVAVAVE-
>ur|UPI0002F2BB36|UniRef100_UPI0002F2BB36/231-694
----------VSLVCGLLLLLAETYAWVVLVLGYFQTIWPLNRQPVP-MPEDINSWPTIDLMVPTYNEDLGVVKPTIYAALGIDWPKDKINIYILDDGNRPAFKAFAAEVGVHYIARPTHEHAKAGNINNALKQATGEFVAIFDCDHVPTRSFLQLTVGWFFDKKLGMIQTPHHFFSPDPFERNLGRFRQTPNEGTLFYGLVQDGNDMWDATFFCGSCAVLRRSALDEVGGIAVETVTEDAHTSLRLHRKGYTSAYIRIPQAAGLATESLSAHIGQRIRWARGMVQIFRLDN-PLLGKGLKFVQRLCYANMLHFLSGIPRLIFLTAPLAFLLLHAYIIFA-PALAIALYVLPHMIHASLTNSRLQGKYRHSFWSEIYETVLAWYIARPTTVALLNPHKGTFNVTAKGGLVEAQHVDWVITRPYMALVLLNLAGLIAGLWRLGYGPATETVVISLVWVIYNMTILGGAVAVAVE-
>up|A0A071LXC7|A0A071LXC7_9ENTR/228-691
----------LSLMFGLILLFAETYAWVVLVMGYFQIAWPLNRHPVP-LPEDQSQWPVVDIFVPTYNEDLSVVEGTIYAALGIDWPKDKLNIWILDDGGRESFRAFAQKVGVRYIARTSHEHAKAGNINNALKYAKGDFVAIFDCDHVPTRSFLQLTVGWFFDKKLAMMQTPHHFFSPDPFERNLGRFRKTPNEGTLFYGLVQDGNDMWDATFFCGSCAVIRRGPLDEIGGIAVETVTEDAHTSLRLHRRGYTSAYMRIPQAAGLATESLSAHIGQRIRWARGMIQIFRMDN-PLFGKGLKLAQRLCYANMLHFLSGIPRLIFLTAPLAFLLFHAYIIFA-PALMIALFVLPHMVHASLTNSRIQGKYRHSFWSEIYETVLAWYIAPPTVVALINPHKGKFNVTAKGGLVEEEYVDWVITRPYLWLVMVNLLGVAVGIWRMFYGPDHETVVVSLAWVFYNLIILGGAVAVSVE-
>up|K8CVX3|K8CVX3_CROSK/79-541
-----------SLVCGLVLLVAETYAWVVLVLGYFQVIWPLNRQPVP-LPKDLKAWPSVDIFVPTYNEDLHVVKNTIYASLGIDWPKDKLKIWILDDGNREEFRRFAQSVGVEYVARPTHEHAKAGNINNALKLAKGEFVSIFDCDHVPTRSFLQLTLGWFLDKKLAMMQTPHHFFSPDPFERNLGRFRKTPNEGTLFYGLVQDGNDMWDATFFCGSCAVIRRGPLDEIGGIAVETVTEDAHTSLRLHRRGYTSAYMRIPQAAGLATESLSAHIGQRIRWARGMVQIFRLDN-PLFGKGLKLGQRLCYVNMLHFLSGVPRLIFLTAPLAFLLLHAYIIYA-PALMIALFVLPHMAHASLTNSKIQGKYRHSFWSEIYETVLAWYITRPTMVALFNPHKGKFNVTAKGGLVEEEYVDWVISRPYLMLVLINLLGVLVGVWRYFYGPEMLTVIVSIVWVFYNLIILGGAVAVSVE-
>ur|UPI00048896B9|UniRef100_UPI00048896B9/228-691
----------VSLVCGLILLFAETYAWIVLVLGYFQVVWPLNRQPVP-LPKDMSLWPSVDIFVPTYNEDLNVVKNTIYASLGIDWPKDKLNIWILDDGGREEFRQFAQNVGVKYIARTTHEHAKAGNINNALKYAKGEFVSIFDCDHVPTRSFLQMTMGWFLEKQLAMMQTPHHFFSPDPFERNLGRFRKTPNEGTLFYGLVQDGNDMWDATFFCGSCAVIRRKPLDEIGGIAVETVTEDAHTSLRLHRRGYTSAYMRIPQAAGLATESLSVHIGQRIRWARGMVQIFRLDN-PLTGKGLKFAQRLCYVNMFHFLSGIPRLIFLTAPLAFLLLHAYIIYA-PALMIALFVLPHMIHASLTNSKIQGKYRHSFWSEIYETVLAWYIAPPTLVALINPHKGKFNVTAKGGLVEEEYVDWVISRPYIFLVLLNLVGVAVGIWRYFYGPEMLTVVVSMVWVFYNLIVLGGAVAVSVE-
>up|A0A069J5C2|A0A069J5C2_CROSK/228-691
----------VSLVCGLVLLVAETYAWVVLVLGYFQVIWPLNRQPVP-LPKDLKAWPSVDIFVPTYNEDLHVVKNTIYASLGIDWPKDKLKIWILDDGDREEFRRFAQSVGVEYVARPTHEHAKAGNINNALKLAKGEFVSIFDCDHVPTRSFLQLTLGWFLDKKLAMMQTPHHFFSPDPFERNLGRFRKTPNEGTLFYGLVQDGNDMWDATFFCGSCAVIRRGPLDEIGGIAVETVTEDAHTSLRLHRRGYTSAYMRIPQAAGLATESLSAHIGQRIRWARGMVQIFRLDN-PLFGKGLKLGQRLCYVNMLHFLSGVPRLIFLTAPLAFLLLHAYIIYA-PALMIALFVLPHMAHASLTNSKIQGKYRHSFWSEIYETVLAWYITRPTMVALFNPHKGKFNVTAKGGLVEEEYVDWVISRPYLMLVLINLLGVLVGVWRYFYGPEMLTVIVSIVWVFYNLIILGGAVAVSVE-
>up|A0A017I1B1|A0A017I1B1_ECOLX/87-549
-----------SLVCGLILLFAETYAWIVLVLGYFQVVWPLNRQPVP-LPKDMSLWPSVDIFVPTYNEDLNVVKNTIYASLGIDWPKDKLNIWILDDGGREEFRQFAQNVGVKYIARTTHEHAKAGNINNALKYAKGEFVSIFDCDHVPTRSFLQMTMGWFLEKQLAMMQTPHHFFSPDPFERNLGRFRKTPNEGTLFYGLVQDGNDMWDATFFCGSCAVIRRKPLDEIGGIAVETVTEDAHTSLRLHRRGYTSAYMRIPQAAGLATESLSAHIGQRIRWVRGMVQIFRLDN-PLTGKGLKFAQRLCYVNMFHFLSGIPRLIFLTAPLAFLLLHAYIIYA-PALMIALFVLPHMIHVSLTNSKIQGKYRHSFWSEIYETVLAWYIAPPTLVALINPHKGKFNVTAKGGLVEEEYVDWVISRPYIFLVLLNLVGVAVGIWRYFYGPEMLTVVVSMVWVFYNLIVLGGAVAVSVE-
>up|A0A011R1F8|A0A011R1F8_VIBPH/74-537
----------VALFLGGVLLLAETYSWIVLMLGYFQNIWPLNRKPVS-MPPDQSTWPTIDLMIPTYNEDLDVVKATVYASLGVDWPKDKLNIHILDDGKRDSFRDFAKSVGVNYIRRPTNEHAKAGNINYALKQTSGEFVAIFDCDHIPTRAFFQLTMGMFLDPKLALIQTPHHFFSPDPFERNLSNFRNVPNEGNLFYGLIQDGNDLWDATFFCGSCAILRREPLEEVGGIAVETVTEDAHTSLRMHRLGYRSAYLKQPISAGLATETLSAHVGQRIRWARGMAQIFRVDN-PLTGKGLKLSQRLCYVNMLHFLSGIPRIVFLIAPLAYLLLHSYVIYA-PALAIILYVLPHMIHASMTNSRMQGDYRYSFWGEVYETVLAWYIARPTTVALFAPHKGTFNVTAKGGLVEKSHYDWVISRPYLVLVALNILGFAVGIYRMGWGPEIGTVIVNLVWTMYNLLILGAAVAVAVE-
>up|A0A026IAT6|A0A026IAT6_ECOLX/228-691
----------VSLVCGLILLFAETYAWIVLVLGYFQVVWPLNRQPVP-LPKDMSLWPSVDIFVPTYNENLNVVKNTIYASLGIDWPKDKLNIWILDDGGREEFRQFAQNVGVKYIARTTHEHAKAGNINNALKYAKGEFVSIFDCDHVPTRAFLQMTMGWFLEKQLAMMQTPHHFFSPDPFERNLGRFRKTPNEGTLFYGLVQDGNDMWDATFFCGSCAVIRRKPLDEIGGIAVETVTEDAHTSLRLHRRGYTSAYMRIPQAAGLATESLSAHIGQRIRWARGMVQIFRLDN-PLTGKGLKFAQRLCYVNMFHFLSGIPRLIFLTAPLAFLLLHAYIIYA-PALMIALFVLPHMIHASLTNSKIQGKYRHSFWSEIYETVLAWYIAPPTLVALINPHKGKFNVTAKGGLVEEEYVDWVISRPYIFLVLLNLVGVAVGIWRYFYGPEMLTVVVSMVWVFYNLIVLGGAVAVSVE-
>up|A0A079ZFG7|A0A079ZFG7_ECOLX/228-691
----------VSLVCGLILLFAETYAWIVLVLGYFQVVWPLNRQPVP-LPKDMSLWPSVDIFVPTYNEDLNVVKNTIYASLGIDWPKDKLNIWILDDGGREEFRQFAQNVGVKYIARTTHEHAKAGNINNALKYAKGEFVSIFDCDHVPTRSFLQMTMGWFLEKQLAMMQTPHHFFSPDPFERNLGRFRKTPNEGTLFYGLVQDGNDMWDATFFCGSCAVIRRKPLDEIGGIAVETVTEDAHTSLRLHRRGYTSAYMRIPQAAGLATESLSAHIGQRIRWARGMVQIFRLDN-PLTGKGLKFAQRLCYVNMFHFLSGIPRLIFLTAPLAFLLLHAYIIYA-PALMIALFVLPHMIHASLTNSKIQGKYRHFFWSEIYETVLAWYIAPPTLVALINPHKGKFNVTAKGGLVEEEYVDWVISRPYIFLVLLNLVGVAVGIWRYFYGPEMLTVVVSMVWVFYNLIVLGGAVAVSVE-
>ur|UPI0001A43DF9|UniRef100_UPI0001A43DF9/229-691
-----------SLICGLLLLAAETYAWVVLVLGYFQTIWPLNRHPVS-LPEDSKTWPTVDLMIPTYNEPLSVVKPTVYAALGIDWPKDKLNIYILDDGGRAEFKTFAEKVGVHYIARVTHEHAKAGNINNALKQAEGEFVAIFDCDHVPTRSFLQLTMGWFFDKKLAMLQTPHHFFSPDPFERNLGRFRRTPNEGTLFYGLVQDGNDMWDATFFCGSCAILRRKPLDEIGGIAVETVTEDAHTSLRLHRRGYSSAYIRIPQAAGLATESLSAHIGQRIRWARGMVQIFRLDN-PLFGKGLKLGQRLCYANMMHFLSGIPRLIFLTAPLAFLLLHAYIIFA-PALAIALYVLPHMVHASLTNSRIQGRYRHSFWSEIYETVLAWYIARPTTVALFNPHKGKFNVTAKGGLVEEQHVDWVITRPYLVLVLLNIAGVVYAGWRLIYGPEIMTVLISLLWVMYNMTILGGAVAVAVE-
>up|G2A5R4|G2A5R4_ECOLX/228-691
----------VSLVCGLILLFAETYAWIVLVLGYFQVVWPLNRQPVP-LPKDMSLWPSVDIFVPTYNEDLNVVKNTIYASLGIDWPKDKLNIWILDDGGREEFRQFAQNVGVKYIARTTHEHAKAGNINNALKYAKGEFVSIFDCDHVPTRSFLQMTMGWFLEKQLAMMQTPHHFFSPEPFERNLGRFRKTPNEGTLFYGLVQDGNDMWDATFFCGSCAVIRRKPLDEIGGIAVETVTEDAHTSLRLHRRGYTSAYMRIPQAAGLATESLSAHIGQRIRWARGMVQIFRLDN-PLTGKGLKFAQRLCYVNMFHFLSGIPRLIFLTAPLAFLLLHAYIIYA-PALMIALFVLPHMIHASLTNSKIQGKYRHSFWSEIYETVLAWYIAPPTLVALINPHKGKFNVTAKGGLVEEEYVDWVISRPYIFLVLLNLVGVAVGIWRYFYGPEMLTVVVSMVWVFYNLIVLGGAVAVSVE-
>up|M8Z0W1|M8Z0W1_ECOLX/228-691
----------VSLVCGLILLFAETYAWIVLVLGYFQVVWPLNRQPVP-LPKDMSLWPSVDIFVPTYNEDLNVVKNTIYASLGIDWPKDKLNIWILDDGGREEFRQFAQNVGVKYIARTTHEHAKAGNINNALKYAKGEFVSIFDCDHVPTRSFLQMTMGWFLEKQLAMMQTPHPFFSPDPFERNLGRFRKTPNEGTLFYGLVQDGNDMWDATFFCGSCAVIRRKPLDEIGGIAVETVTEDAHTSLRLHRRGYTSAYMRIPQAAGLATESLSAHIGQRIRWARGMVQIFRLDN-PLTGKGLKFAQRLCYVNMFHFLSGIPRLIFLTAPLAFLLLHAYIIYA-PALMIALFVLPHMIHASLTNSKIQGKYRHSFWSEIYETVLAWYIAPPTLVALINPHKGKFNVTAKGGLVEEEYVDWVISRPYIFLVLLNLVGVAVGIWRYFYGPEMLTVVVSMVWVFYNLIVLGGAVAVSVE-
>up|B1Y242|B1Y242_LEPCP/223-686
----------WESLLGGGLLCAELYAWLIMVLGFVQTSRPLKRPVA-PIELPRDQWPTVDVYIPTYNEPLSVIGPTVLAARDLDWPADRLVVHVLDDGHRPEVRAYAEAAGVNYISRDNNRHAKAGNLNNALAETGGEYIAIFDCDHMPARGFLVNTMGWMLDSNCAMVQTPHHFFSADPFERNLDTFRRVPNEGVLFYGLVQDGNDVWNASFFCGSCAVLRRSALEQIGGIATETVTEDAHTALKLHRKGWRTAYLNVTHAAGLATESLSGHVRQRIRWARGMAQIFRLDN-PLLGRGLTVMQRLCYANMLHFFYGLPRLIFLTAPLGYLYFEFHIIHA-SVGVLLLYLLPHLVLPHIANAHIAGPHRHTFWSELYETVLAWYVAVPTTVALFNPSAGKFDVTAKGGLVEETHLDWNISRPYFFLVILNAIGAVFGIFRLFWDPEWGTITLNMAWTIYNLLALGAAIGVAREK
>ur|UPI0005182A74|UniRef100_UPI0005182A74/228-691
----------VSLVCGLVLLVAETYAWVVLVLGYFQVIWPLNRQPVP-LPKDLKAWPSVDIFVPTYNEDLHVVKNTIYASLGIDWPKDKLKIWILDDGNREEFRRFAESVGVEYVARPTHEHAKAGNINNALKLAKGDFVSIFDCDHVPTRSFLQLTLGWFLDKKLAMMQTPHHFFSPDPFERNLGRFRKTPNEGTLFYGLVQDGNDMWDATFFCGSCAVIRRGPLDEIGGIAVETVTEDAHTSLRLHRRGYTSAYMRIPQAAGLATESLSAHIGQRIRWARGMVQIFRLDN-PLFGKGLKLGQRLCYVNMLHFLSGVPRLIFLTAPLAFLLLHAYIIYA-PALMIALFVLPHMAHASLTNSKIQGKYRHSFWSEIYETVLAWYITRPTMVALFNPHKGKFNVTAKGGLVEEEYVDWVISRPYLMLVLINLLGVLVGIWRYFYGPEMLTVIVSIVWVFYNLIILGGAVAVSVE-
>ur|UPI0003F6018B|UniRef100_UPI0003F6018B/227-689
-----------SLVCGLLLLVAETYAWVVLVLGYFQTVWPLNRQPVP-LPADSATWPTIDLIVPTYNEDLGVVKPTIYAALGIDWPKEKVNIYILDDGNRPEFRAFADEVGVKYIARPTHEHAKAGNINNALKQATGEFVAIFDCDHVPTRSFLQLTMGWFFDKKLAMLQTPHHFFSPDPFERNLGRFRQTPNEGTLFYGLVQDGNDMWDATFFCGSCAILRRSALDEIGGIAVETVTEDAHTSLRLHRRGHTSAYIRIPQAAGLATESLSAHIGQRIRWARGMVQIFRLDN-PLLGKGLKLAQRLCYANMLHFLSGIPRLIFLTAPLAFLLLHAYIIFA-PALAIALYVLPHMIHASLTNSRIQGKYRHSFWSEIYETVLAWYIARPTTVALFNPHKGKFNVTAKGGLVEEEHVDWVITRPYMFLVVLNLAGLAFGVWRLAYGPEVMTVIISLVWVLYNMTILGGAVAVAVE-
>up|R7KLC6|R7KLC6_9BURK/224-689
--------SAMGIFLSCLLLAAELYAFVVMVLGYFQVCWVLDRKPYP-MPNDQALWPHVDIFIPTYNESLDVVKPTVFAALNLQWPADKLHVYILDDGSRPLFEEFAKQVGAGYIKREEHNHAKAGNINHAMTVTNGEFVTIFDCDHVPSSDFLVKTMGWLIDPNIALVQTPHHFYSPDPFEKNLHLDRTMPIENSLFHDFIQKGNDTWNATMFCGSSAVMRRKALEEVGGIAVETVTEDAHTSLKLNRKGWSSAFIDLPLASGLSTETLAAHIGQRIRWARGMIQIFRLDN-PFLGKGLSLPQRLCFFNMFHFFHGLPRLIFLVAPLPYMFANVYVIYA-TAAAIFAYVLPHMIHSALTNQILQRGYRYPFLSGVYETVLSWYILLPTTVALIFPHKGKFNVTAKGGTIGEKYLDWPVSRPYLILIGLNMIGLLIGFYKAFFDPNPETLAINMGWIAYNLMILGASMAVAVE-
>up|Y1MPT5|Y1MPT5_9ENTR/109-572
----------VSLVCGLVLLFAETYAWIVLVLGYFQVIWPLNRQPVP-LPKDTTQWPTVDLFVPTYNEDLSVVKNTIYAALGIDWPKDKIKIWILDDGGRAEFRQFADEVGVEYIARTTHEHAKAGNINNALKYAKGEFVSIFDCDHVPTRSFLQMTMGWFLEKELAMMQTPHHFFSPDPFERNLGRFRKTPNEGTLFYGLVQDGNDMWDATFFCGSCAVIRRKPLDEIGGIAVETVTEDAHTSLRLHRLGYTSAYMRIPQAAGLATESLSAHIGQRIRWARGMVQIFRLDN-PLMGKGLKLAQRLCYVNMFHFLSGIPRLIFLTAPLAFLLLHAYIIYA-PALMIALFVLPHMIHASLTNSKIQGKYRHSFWSEIYETVLAWYIAPPTMVALINPHKGKFNVTAKGGLVEEEYVDWVISRPYIFLVLLNIVGVIVGIWRYFYGPENETVFVSMAWVFYNLIILGGAVAVSVE-
>up|Y1HPG3|Y1HPG3_9ENTR/228-691
----------VSLVCGLVLLFAETYAWIVLVLGYFQVIWPLNRQPVP-LPKDTTQWPTVDLFVPTYNEELSVVKNTIYAALGIDWPKDKIKIWILDDGGRAEFRQFADEVGVEYIARTTHEHAKAGNINNALKYAKGEFVSIFDCDHVPTRSFLQMTMGWFLEKELAMMQTPHHFFSPDPFERNLGRFRKTPNEGTLFYGLVQDGNDMWDATFFCGSCAVIRRKPLDEIGGIAVETVTEDAHTSLRLHRLGYTSAYMRIPQAAGLATESLSAHIGQRIRWARGMVQIFRLDN-PLMGKGLKLAQRLCYVNMFHFLSGIPRLIFLTAPLAFLLLHAYIIYA-PALMIALFVLPHMIHASLTNSKIQGKYRHSFWSEIYETVLAWYIAPPTMVALINPHKGKFNVTAKGGLVEEEYVDWVISRPYIFLVLLNIVGVIVGIWRYFYGPENETVFVSMAWVFYNLIILGGAVAVSVE-
>up|V3J6I0|V3J6I0_ENTCL/228-691
----------VSLVCGLVLLFAETYAWIVLVLGYFQVIWPLNRQPVP-LPKDTTQWPTVDLFVPTYNEDLSVVKNTIYAALGIDWPKDKIKIWILDDGGRAEFRQFADEVGVEYIARTTHEHAKAGNINNALKYAKGEFVSIFDCDHVPTRSFLQMTMGWFLEKELAMMQTPHHFSSPDPFERNLGRFRKTPNEGTLFYGLVQDGNDMWDATFFCGSCAVIRRKPLDEIGGIAVETVTEDAHTSLRLHRLGYTSAYMRIPQAAGLATESLSAHIGQRIRWARGMVQIFRLDN-PLMGKGLKLAQRLCYVNMFHFLSGIPRLIFLTAPLAFLLLHAYIIYA-PALMIALFVLPHMIHASLTNSKIQGKYRHSFWSEIYETVLAWYIAPPTMVALINPHKGKFNVTAKGGLVEEEYVDWVISRPYIFLVLLNIVGVIVGIWRYFYGPENETVFVSMAWVFYNLIILGGAVAVSVE-
>up|A0A094XUP7|A0A094XUP7_ENTCL/228-691
----------VSLVCGLVLLFAETYAWIVLVLGYFQVIWPLNRQPVP-LPKDTSQWPTVDLFVPTYNEDLSVVKNTIYAALGIDWPKDKLKIWILDDGGRAAFREFAQEVGVEYIARTSHEHAKAGNINNALKYATGEFVSIFDCDHVPTRSFLQMTMGWFLEKALAMMQTPHHFFSPDPFERNLGRFRKTPNEGTLFYGLVQDGNDMWDATFFCGSCAVIRRKPLDEIGGIAVETVTEDAHTSLRLHRRGYTSAYMRIPQAAGLATESLSAHIGQRIRWARGMVQIFRLDN-PLLGKGLKLAQRLCYVNMFHFLSGIPRLIFLTAPLAFLLLHAYIIYA-PALMIALFVLPHMIHASLTNSKIQGKYRHSFWSEIYETVLAWYIAPPTMVALINPHKGKFNVTAKGGLVEEEYVDWVISRPYIFLVLLNIVGVIAGIWRYFYGPENETVFVSMAWVFYNLIILGGAVAVSVE-
>ur|UPI0005191324|UniRef100_UPI0005191324/78-541
----------VSLVCGLVLLVAETYAWVVLVLGYFQVIWPLNRQPVP-LPKDLNTWPSVDIFVPTYNEDLHVVKNTIYASLGMDWPKDKLTIWLLDDGAREEFRRFAESVGVQYVARKTHEHAKAGNINNALKLAKGDFVSIFDCDHVPTRSFLQMTVGWFLDKKLAMMQTPHHFFSPDPFERNLGRFRKTPNEGTLFYGLVQDGNDMWDATFFCGSCAVIRRGPLDEIGGIAVETVTEDAHTSLRLHRRGYTSAYMRIPQAAGLATESLSAHIGQRIRWARGMVQIFRLDN-PLFGKGLKLGQRLCYVNMLHFLSGVPRLIFLTAPLAFLLLHAYIIYA-PALMIALFVLPHMAHASLTNSKIQGKYRHSFWSEIYETVLAWYITRPTMVALFNPHKGKFNVTAKGGLVEEEYVDWVISRPYLMLVLINLFGILVGIWRYFYGPEMLTVIVSIVWVFYNLIILGGAVAVSVE-
>ur|UPI0002D2D5D5|UniRef100_UPI0002D2D5D5/225-688
----------FDLVCGLTLLVAETYTWLILLLGYVQTSWPLNRKPAQ-LPADTSQWPVVDLLIPTYNEELSVTRGTVYAALGIDWPKDKLRIHLLDDGNRPSFKTFAEEVGINYIARTDNRHAKAGNLNHALKLLDGDLVAIFDCDHMPARSFLQLTVGWFLDPKLALVQTPHHFLSPDPFERNLGTFRNRPNEGELFYGLIQDGNDMWNAAFFCGSCAILRRTAIDSIGGFAVETVTEDAHTALRLHRNGWTSAYLRIPQAAGLATESLSAHIGQRIRWARGMVQIFRTDN-PLLGKGLTIFQRICYTNMMHFLVGLPRLVFLTAPLAFLFFHAYIIYA-PAVMILLYVLPHMIHASLTNSRMQGAYRQTFWGEVYETVLAWYIARPTTVALFSPSRGKFNVTAKGGMMEENQFDWQTAKPYLILSVLNVLGLGFAVWRLFYGPEIFTVIVSVLWVIYNLLIIGAAVAVAAE-
>ur|UPI000517E0DE|UniRef100_UPI000517E0DE/228-691
----------VSLVCGLVLLVAETYAWVVLVLGYFQVIWPLNRQPVP-LPKDLKTWPSVDIFVPTYNEDLHVVKNTIYASLGIDWPKDKLKIWILDDGNREEFRRFAESVGVEYVARPTHEHAKAGNINNALKLAKGDFVSIFDCDHVPTRSFLQLTLGWFLDKKLAMMQTPHHFFSPDPFERNLGRFRKTPNEGTLFYGLVQDGNDMWDATFFCGSCAVIRRGPLDEIGGIAVETVTEDAHTSLRLHRRGYTSAYMRIPQAAGLATESLSAHIGQRIRWARGMVQIFRLDN-PLFGKGLKLGQRLCYVNMLHFLSGVPRLIFLTAPLAFLLLHAYIIYA-PALMIALFVLPHMAHASLTNSKIQGKYRHSFWSEIYETVLAWYITRPTMVALFNPHKGKFNVTAKGGLVEEEYVDWVISRPYLMLVLINLLGVLVGIWRYFYGPEMLTVIVSIVWVFYNLIILGGAVAVSVE-
>up|A0A023UPR4|A0A023UPR4_SERPL/227-689
-----------SLICGLLLLAAETYAWVVLVLGYFQTVWPLNRQPVP-LPADSATWPTIDLMVPTYNEDLGVVKPTIYAALGIDWPKEKVNIYLLDDGNRPEFKAFAEEVGVKYIARPTHEHAKAGNINNALKQATGEFVAIFDCDHVPTRSFLQLTMGWFFDKKLAMLQTPHHFFSPDPFERNLGRFRQTPNEGTLFYGLVQDGNDMWDATFFCGSCAILRRSALDEIGGIAVETVTEDAHTSLRLHRRGHTSAYIRIPQAAGLATESLSAHIGQRIRWARGMVQIFRLDN-PLFGKGLKLAQRLCYANMLHFLSGIPRLIFLTAPLAFLLLHAYIIFA-PALAIALYVLPHMIHASLTNSRIQGKYRHSFWSEIYETVLAWYIARPTTVALFNPHKGKFNVTAKGGLVEEEHVDWVITRPYMFLVVLNLAGLIFGAWRMAYGPEVMTVIVSLVWVLYNMTILGGAVAVAVE-
>up|N3INA6|N3INA6_ECOLX/228-691
----------VSLVCGLILLFAETYAWIVLVLGYFQVVWPLNRQPVP-LPKDMSLWPSVDIFVPTYNEDLNVVKNTIYASLGIDWPKDKLNIWIFDDGGREEFRQFAQNVGVKYIARTTHEHAKAGNINNALKYAKGEFVSIFDCDHVPTRSFLQMTMGWFLEKQLAMMQTPHHFFSPDPFERNLGRFRKTPNEGTLFYGLVQDGNDMWDATFFCGSCAVIRRKPLDEIGGIAVETVTEDAHTSLRLHRRGYTSAYMRIPQAAGLATESLSAHIGQRIRWARGMVQIFRLDN-PLTGKGLKFAQRLCYVNMFHFLSGIPRLIFLTAPLAFLLLHAYIIYA-PALMIALFVLPHMIHASLTNSKIQGKYRHSFWSEIYETVLAWYIAPPTLVALINPHKGKFNVTAKGGLVEEEYVDWVISRPYIFLVLLNLVGVAVGIWRYFYGPEMLTVVVSMVWVFYNLIVLGGAVAVSVE-
>up|C4SLV7|C4SLV7_YERFR/109-572
----------VSLVCGLLLLLAETYAWIVLVLGYFQTIWPLNRQPVP-MPDDINSWPTIDLMVPTYNEDLGVVKPTIYAALGIDWPKDKINIYLLDDGNRPAFKAFAAEVGVHYIARPTHEHAKAGNINNALKQATGEFVAIFDCDHVPTRSFLQLTVGWFFDKKLGMIQTPHHFFSPDPFERNLGRFRQTPNEGTLFYGLVQDGNDMWDATFFCGSCAVLRRSALDAVGGIAVETVTEDAHTSLRLHRKGYTSAYIRIPQAAGLATESLSAHIGQRIRWARGMVQIFRLDN-PLFGKGLKLVQRLCYANMLHFLSGIPRLIFLTAPLAFLLLHAYIIFA-PALAIALYVLPHMIHASLTNSRLQGKYRHSFWSEIYETVLAWYIARPTTVALLNPHKGTFNVTAKGGLVEEQHVDWVITRPYITLVLLNLAGLIAGLWRLGHGPSTETVIISLVWVIYNMTILGGAVAVAVE-
>up|A0A088DR98|A0A088DR98_9ENTR/227-689
-----------SLVCGLLLLVAETYAWVVLVLGYFQTIWPLNRQPVP-LPEDSATWPTIDLMVPTYNEDLGVVKPTIYAALGIDWPKEKVNIYILDDGNRPEFRAFAAEVGVKYIARPTHEHAKAGNINNALKQATGEFVAIFDCDHVPTRSFLQLTMGWFFDKKLAMLQTPHHFFSPDPFERNLGRFRQTPNEGTLFYGLVQDGNDMWDATFFCGSCAILRRSALDEIGGIAVETVTEDAHTSLRLHRRGHTSAYIRIPQAAGLATESLSAHIGQRIRWARGMVQIFRLDN-PLLGKGLKLAQRLCYANMLHFLSGIPRLIFLTAPLAFLLLHAYIIFA-PALAIALYVLPHMIHASLTNSRIQGKYRHSFWSEIYETVLAWYIARPTTVALFNPHKGKFNVTAKGGLVEEEHVDWVITRPYMFLVVLNLAGLAFGAWRLAYGPEVMTVIISLVWVLYNMTILGGAVAVAVE-
>ur|UPI000413112D|UniRef100_UPI000413112D/81-547
-------FNAWDIFWACGLIVAELYAYMILVLGFVQTAWPLHRKPEP-LPADPAQWPTVDVFIPSYNEPLQIVRPTVLAALALDWPQDKLNIYLLDDGRREEFRQFCEEVGVTHLTRSDNKYAKAGNINAALQRTGGEFIAIFDCDHIPVRSFLQMTMGTMIDPRVSLVQTPHHFFSPDPFERNLNTFRKVPNEGELFYGLIQDGNDSWDASFFCGSCAVLRRQTLDEIGGIATDTVTEDAHTSLRMHARGWKSAYINIPQAAGLATESLSAHIGQRIRWARGMAQIFRVDN-PMTMRGLKLGQRLCYTNMMHFFYGLPRLIFLTSPLAYLLLGADIIK-AQGWMVLAYAAPHVLLATITNSRLQGRYRHSFWAEIYETVLAPFIIAPTLLAVLNPKLGKFNVTAKGGIVDRDYFDKDIARPYYVLFLLNLAGLSVGIGRLLLGNHPDTVLLNLGWTAYNLLIIGGALAVASEK
>up|V2T4H5|V2T4H5_ECOLX/228-691
----------VSLVCGLILLFAETYAWIVLVLGYFQVVWPLNRQPVP-LPKDMSLWPSVDIFVPTYNEDLNVVKNTIYASLGIDWPKDKLNIWILDDGGREEFRQFAQNVGVKYIARTTHEHAKAGNINNALKYAKGEFVSIFDCDNVPTRSFLQMTMGWFLEKQLAMMQTPHHFFSPDPFERNLGRFRKTPNEGTLFYGLVQDGNDMWDATFFCGSCAVIRRKPLDEIGGIAVETVTEDAHTSLRLHRRGYTSAYMRIPQAAGLATESLSAHIGQRIRWARGMVQIFRLDN-PLTGKGLKFAQRLCYVNMFHFLSGIPRLIFLTAPLAFLLLHAYIIYA-PALMIALFVLPHMIHASLTNSKIQGKYRHSFWSEIYETVLAWYIAPPTLVALINPHKGKFNVTAKGGLVEEEYVDWVISRPYIFLVLLNLVGVAVGIWRYFYGPEMLTVVVSMVWVFYNLIVLGGAVAVSVE-
>up|N3WN02|N3WN02_ECOLX/228-691
----------VSLVCGLILLFAETYAWIVLVLGYFQVVWPLNRQPVP-LPKDMSLWPSVDIFVPTYNEDLNVVKNTIYASLGIDWPKDKLNIWILDDGGREEFRQFAQNGGVKYIARTTHEHAKAGNINNALKYAKGEFVSIFDCDHVPTRSFLQMTMGWFLEKQLAMMQTPHHFFSPDPFERNLGRFRKTPNEGTLFYGLVQDGNDMWDATFFCGSCAVIRRKPLDEIGGIAVETVTEDAHTSLRLHRRGYTSAYMRIPQAAGLATESLSAHIGQRIRWARGMVQIFRLDN-PLTGKGLKFAQRLCYVNMFHFLSGIPRLIFLTAPLAFLLLHAYIIYA-PALMIALFVLPHMIHASLTNSKIQGKYRHSFWSEIYETVLAWYIAPPTLVALINPHKGKFNVTAKGGLVEEEYVDWVISRPYIFLVLLNLVGVAVGIWRYFYGPEMLTVVVSMVWVFYNLIVLGGAVAVSVE-
>up|N2DST2|N2DST2_ECOLX/228-691
----------VSLVCGLILLFAETYAWIVLVLGYFQVVWPLNRQPVP-LPKDMSLWPSVDIFVPTYNEDLNVVKNTIYASLGIDWPKDKLNIWILDDGGREEFRQFAQNVGVKYIARTTHEHAKAGNINNALKYAKGEFVSIFDCDHVPTRSFLQMTMGWFLEKQLAMMQTPHHFFSPDPFERNLGRFRKTPNEGTLFYGLVQDGNDMWDATFFCGSCAVIRRKPLDEIGGIAVETVTEDAHTSLRLHRRGYTSAYMRIPQAAGLATESLSAHIGQRIRWARGMVQIFRLDN-PLTGKGLKFAQRLCYVNMFHFLSGIPRLIFLTAPLAFLLLHAYIIYA-PALMIALFVLPHMSHASLTNSKIQGKYRHSFWSEIYETVLAWYIAPPTLVALINPHKGKFNVTAKGGLVEEEYVDWVISRPYIFLVLLNLVGVAVGIWRYFYGPEMLTVVVSMVWVFYNLIVLGGAVAVSVE-
>ur|UPI000380B61C|UniRef100_UPI000380B61C/228-691
----------VSLVCGLILLFAETYAWIVLVLGYFQVVWPLNRQPVP-LPKDMSLWPSVDIFVPTYNEDLNVVKNTIYASLGIDWPKDKLNIWILDDGGREEFRQFAQNVGVKYIARTTHEHAKAGNINNALKYAKGEFVSIFDCDHVPTRSFLQMTMGWFLEKQLARMQTPHHFFSPDPFERNLGRFRKTPNEGTLFYGLVQDGNDMWDATFFCGSCAVIRRKPLDEIGGIAVETVTEDAHTSLRLHRRGYTSAYMRIPQAAGLATESLSAHIGQRIRWARGMVQIFRLDN-PLTGKGLKFAQRLCYVNMFHFLSGIPRLIFLTAPLAFLLLHAYIIYA-PALMIALFVLPHMIHASLTNSKIQGKYRHSFWSEIYETVLAWYIAPPTLVALINPHKGKFNVTAKGGLVEEEYVDWVISRPYIFLVLLNLVGVAVGIWRYFYGPEMLTVVVSMVWVFYNLIVLGGAVAVSVE-
>ur|UPI00053B32EB|UniRef100_UPI00053B32EB/228-691
----------VSLVCGLILLFAETYAWIVLVLGYFQVVWPLNRQPVP-LPKDMSLWPSVDIFVPTYNEDLNVVKNTIYASLGIDWPKDKLNIWILDDGGREEFRQFAQNVGVKYIARTTHEHAKAGNINNALKYAKGEFVSIFDCDHVPTRSFLQMTMGWFLEKQLAMMQTPHHFFSPDPFERNLGRFRKTPNEGTLFYGLVQDGNDMWDATFFCGSCAVIRRKPLDEIGGIAVETVTEDAHTSLRLHRRGYTSAYMRIPQAAGLATESLSAHIGQRIRWARGMVQIFRLDN-PLTGKGLKFAQRLCYVNMFHFLSGIPRLIFLTAPLAFLLLHAYIIYA-PALMIALFVLSHMIHASLTNSKIQGKYRHSFWSEIYETVLAWYIAPPTLVALINPHKGKFNVTAKGGLVEEEYVDWVISRPYIFLVLLNLVGVAVGIWRYFYGPEMLTVVVSMVWVFYNLIVLGGAVAVSVE-
>ur|UPI00040B8E11|UniRef100_UPI00040B8E11/236-699
----------VALFLGSVLLLAETYSWLVLILGYFQNIWPLNRKPSK-MPESKELWPSIDVMIPTYNEGLDVVRATVYAALGVDWPQDKINIYILDDGKRDSFRDFAEEVGVHYIRRPTNEHAKAGNINYALAQTSSEYVAVFDCDHIPTRVFFQLTMGMFLDPKLALIQTPHHFFSPDPFERNLSNFRNVPNEGNLFYGLIQDGNDLWDSTFFCGSCAILRREPLEEVGGIAVETVTEDAHTSLRMHRLGYRSAYLKQPISAGLATETLSAHVGQRIRWARGMAQIFRVDN-PLTGKGLKWPQRLCYANMLHFLSGIPRIVFLIAPLAFLLLHSYIIYA-PALAIILYVLPHMIHASITNSRMQGDYRYSFWGEVYETVLAWYIARPTTIALFAPNKGTFNVTAKGGLVEKSHYDWLISKPYLVLVMLNIIGLGFGFYRLGWGPEIGTVLINIIWTLYNLLILGAAVAVAME-
>up|J2RXK8|J2RXK8_9PSED/223-684
------------LACGVLLLIAETYSWLVLLLGYIQTCWPLNRPPAQ-LPRDTRLWPTVDLLIPTYNEDLSIVRSTVYAALGIDWPHDKLRISILDDGKREEFRLFAEQAGVNYITRNDNKHAKAGNLNQALKQLDGELVAIFDCDHVPVRSFLQLTVGWFLDPKLALVQTPHHFLSPDPFERNLDTFRQRPNEGELFYGLVQDGNDMWNAAFFCGSCAVLRRSAIDEIGGFAVETVTEDAHTALRLHRKGWNSAYVRIPQAAGLATESLSAHIGQRIRWARGMAQIFRTDN-PLLGKGLTIFQRICYANMLHFLAGLPRLVFLTAPLAFLLMHAYIIYA-PALMIMLYVIPHMVHASLTNSRMQGEHRLTFWGEVYETVLAWYIARPTTVALFNPKKGKFNVTAKGGLMTEDQFDWGIARPYLVLAVLNIAGLFFAVWRLFYGPEIGTTLVSSLWVIYNLLIVGAAVAIAAE-
>up|D8C2D6|D8C2D6_ECOLX/244-707
----------VSLVCGLILLFAETYAWIVLVLGYFQVVWPLNRQPVP-LPKDMSLWPSVDIFVPTYNEDLNVVKNTIYASLGIDWPKDKLNIWILDDGGREEFRPFAQNVGVKYIARTTHEHAKAGNINNALKYAKGEFVSIFDCDHVPTRSFLQMTMGWFLEKQLAMMQTPHHFFSPDPFERNLGRFRKTPNEGTLFYGLVQDGNDMWDATFFCGSCAVIRRKPLDEIGGIAVETVTEDAHTSLRLHRRGYTSAYMRIPQAAGLATESLSAHIGQRIRWARGMVQIFRLDN-PLTGKGLKFAQRLCYVNMFHFLSGIPRLIFLTAPLAFLLLHAYIIYA-PALMIALFVLPHMIHASLTNSKIQGKYRHSFWSEIYETVLAWYIAPPTLVALINPHKGKFNVTAKGGLVEEEYVDWVISRPYIFLVLLNLVGVAVGIWRYFYGPEMLTVVVSMVWVFYNLIVLGGAVAVSVE-
>up|K8CNP6|K8CNP6_9ENTR/79-541
-----------SLVCGLVLLVAETYAWVVLVLGYFQVIWPLNRQPVP-LPKDLKAWPSVDIFVPTYNEDLHVVKNTIYASLGIDWPKDKLKIWILDDGNREEFRRFAASVGVEYVARPTHEHAKAGNINNALKLAKGDFVSIFDCDHVPTRSFLQLTLGWFLDKKLAMMQTPHHFFSPDPFERNLGRFRKTPNEGTLFYGLVQDGNDMWDATFFCGSCAVIRRGPLDEIGGIAVETVTEDAHTSLRLHRRGYTSAYMRIPQAAGLATESLSAHIGQRIRWARGMVQIFRLDN-PLFGKGLKLGQRLCYVNMLHFLSGVPRLIFLTAPLAFLLLHAYIIYA-PALMIALFVLPHMAHASLTNSKIQGKYRHSFWSEIYETVLAWYITRPTMVALFNPHKGKFNVTAKGGLVEEEYVDWVISRPYLMLVLINLLGVLVGIWRYFYGPEMLTVIVSIVWVFYNLIILGGAVAVSVE-
>ur|UPI000329E574|UniRef100_UPI000329E574/116-578
-----------SLTCGLILLVAETYAWVVLVFGYFQVVWPLNRKPAP-LPESTEEWPSVDIFIPTYNEELSVVKNTVYASLGLDWPKEKLTIWILDDGGRAAFREFAREVGVEYIARATHEHAKAGNINNALSRAKADYVAIFDCDHVPTRSFLQMTMGWFLDRKLGVMQTPHHFFSPDPFERNLGRFRKTPNEGTLFYGLVQDGNDMWNATFFCGSCAIIRRAALDEIGGIAVETVTEDAHTSLRLHRKGYTSAYIRIPQAAGLATESLSAHIGQRIRWARGMVQIFRMDN-PLLGKGLTMAQRICYANMLHFLSGIPRLVFLTAPLAFLLLHAYIIYA-PALMIALFVIPHMLHGSITTSRIQGRYRYSFWSEIYETVLAWYIAPPTVMALINPKIGKFNVTAKGGLVKEEYVDWVISRPYLGLVLLNLLGVAFGIWRCFYGPENETVWISLLWVMYNLIVLGGAVAVSVE-
>ur|UPI0004029253|UniRef100_UPI0004029253/255-717
-----------ALALGGGLLLAETYAWLVLILGFFQTINPLERKPVP-LPKNTDLWPTVDVYIPTYNEPLSVVRPTTLAALSIDWPADKLNVYILDDGKRPEFKEFAEEIGVGYLARSDNNHAKAGNMNSAMRYTDGEYIAIFDCDHVPARSFLQMTMGQFLDSKVCLVQTPHHFFSADPFERNLNNHSQIPNENMLFYGLIQDGNDMWDATFFCGSCAVLKRAALDDIGGFAFETVTEDAHTALRMQRAGYKTAYINIPQAAGLATDSLSAHIGQRIRWARGMAQIFRLDN-PLMGKGLSIPQRLCYINMLHFLSGIPRIVFLTAPLALIYFNAYIIYA-PFLAIFIYVVPTLIQIKATNSRIQGKYRYSFWGEVYESVLAWYILKPTTVALFNPNKGKFNVTEKGGLNDEEHYDWGISKPYLILLLINLLGILVGVLRLFLGDQIGVLIISMGWAFYNIIILGAAVAVAAE-
>ur|UPI000425B2ED|UniRef100_UPI000425B2ED/223-684
------------LACGVMLLIAETYSWLVLLLGYVQTCWPLRRPPAQ-LPRDTRLWPTVDLLIPTYNEDLSIVRGTVYAALGIDWPHDKLRISILDDGKRDAFRLFAEQAGVNYITRSDNKHAKAGNLNHALQQLDGELVAIFDCDHVPVRSFLQLTVGWFLDPKLALVQTPHHFLSPDPFERNLDTFRQRPNEGELFYGLVQDGNDMWNAAFFCGSCAVLRRSALDDIGGFAVETVTEDAHTALRLHRQGWNSAYVRIPQAAGLATESLSAHIGQRIRWARGMAQIFRTDN-PLLGKGLTIFQRICYANMLHFLAGLPRLVFLTAPLAFLLLHAYIIYA-PALMIVLYVIPHMVHASLTNSRMQGEHRLTFWGEVYETVLAWYIARPTTVALFNPKKGKFNVTAKGGLMSENQFDWGIARPYLVLAALNVLGLGFAVWRLFTGPEVGTILVSMLWVLYNLLIVGAAVAIAAE-
>up|A0A066RLE7|A0A066RLE7_ECOLX/228-691
----------VSLVCGLILLFAETYAWIVLVLGYFQVVWPLNRQPVP-LPKDMSLWPSVDIFVPTYNEDLNVVKNTIYASLGIDWPKDKLNIWILDDGGREEFRQFAQNVGVKYIARTTHEHAKAGNINNALKYAKGEFVSIFDCDHVPTRSFLQMTMGWFLEKQLAMMQIPHHFFSPDPFERNLGRFRKTPNEGTLFYGLVQDGNDMWDATFFCGSCAVIRRKPLDEIGGIAVETVTEDAHTSLRLHRRGYTSAYMRIPQAAGLATESLSAHIGQRIRWARGMVQIFRLDN-PLTGKGLKFAQRLCYVNMFHFLSGIPRLIFLTAPLAFLLLHAYIIYA-PALMIALFVLPHMIHASLTNSKIQGKYRHSFWSEIYETVLAWYIAPPTLVALINPHKGKFNVTAKGGLVEEEYVDWVISRPYIFLVLLNLVGVAVGIWRYFYGPEMLTVVVSMVWVFYNLIVLGGAVAVSVE-
>up|V6MIR1|V6MIR1_PROHU/222-685
----------FSLFCGLLLLLAETYAWCVLFLSFMQCIWPLHRKPIS-MPEDMTQWQSVDIFIPTYNEDLHVVKPTVYASLNLDWPKDKLTIYLLDDGSRPEFKAFAQEVGIRYITREKHDFAKAGNINHALTFTSGEFVAIFDCDHIPTRSFLQFTMGWFLDEKIALVQTPHHFFSPDPFERNLGNFRETPNEGTLFYGLVQDGNDTWNAAFFCGSCAVLRRTALDEIGGIAVETVTEDAHTSLRLHRHGWRSAYIRIPQAAGLATESLSAHIGQRIRWAKGMVQIFRLDN-PLFGKGLSVPQRLCYLNMLHFFSGIPRMIFLLAPLTFLIFHAYIIYA-PAIAIALYVVPYLIHISLASAKLQGAYRHSFWGEVYETILAWYTTRPVLSTLFSPHKGTFNVTGKGGVMEEGFVDWRINRPYLLFLNLNLLGILFAFWRIATGDEAWAVAMCLLWVCYNLILLGVAIAVSVE-
>up|B3WV71|B3WV71_SHIDY/186-649
----------VSLVCGLILLFAETYAWIVLVLGYFQVVWPLNRQPVP-LPKDMSLWPSVDIFVPTYNEDLNVVKNTIYASLGIDWPKDKLNIWILDDGGREEFRQFAQNVGVKYIARTTHEHAKAGNINNALKYVKGEFVSIFDCDHVPTRSFLQMTMGWFLEKQLAMMQTPHHFFSPDPFERNLGRFRKTLNEGTLFYGLVQDGNDMWDATFFCGSCAVIRRKPLDEIGGIAVETVTEDAHTSLRLHRRGYTSAYMRIPQAAGLATESLSAHIGQRIRWARGMVQIFRLDN-PLTGKGLKFAQRLCYVNMFHFLSGIPRLIFLTAPLAFLLLHAYIIYAL-ALMIALFVLPHMIHASLTNSKIQGKYRHSFWSEIYETVLAWYIAPPTLVALINPHKGKFNVTAKGGLVEEEYVDWVISRPYIFLVLLNLVGVAVGIWRYFYGPEMLTVVVSMVWVFYNLIVLGGAVAVSVE-
>up|F3BF01|F3BF01_PSEHA/255-717
-----------ALALGGGLLLAETYAWLVLILGFFQTINPLERKPVP-LPKNTDLWPTVDVYIPTYNEPLSVVRPTTLAALSIDWPADKLNVYILDDGKRPEFKKFAEEIGVGYLARSDNNHAKAGNMNSAMRYTDGEYIAIFDCDHVPARSFLQMTMGQFLDSKVCLVQTPHHFFSADPFERNLNNHSQIPNENMLFYGLIQDGNDMWDATFFCGSCAVLKRAALDDIGGFAFETVTEDAHTALRMQRAGYKTAYINIPQAAGLATDSLSAHIGQRIRWARGMAQIFRLDN-PLMGKGLSIPQRLCYINMLHFLSGIPRIVFLTAPLALIYFNAYIIYA-PFLAIFIYVVPTLIQIKATNSRIQGKYRYSFWGEVYESVLAWYILKPTTVALFNPNKGKFNVTEKGGLNDEEHYDWGISKPYLILLLINLLGIIVGVLRLFLGDQIGVLIISMGWAFYNIIILGAAVAVAAE-
>up|L4FA71|L4FA71_ECOLX/228-691
----------VSLVCGLILLFAETYAWIVLVLGYFQVVWPLNRQPVP-LPKDMSLWPSVDIFVPTYNEDLNVVKNTIYASLGIDWPKDKLNIWILDDGGREEFRQFAQNVGVKYIARTTHEHAKAGNINNALKYAKGEFVSIFDCDHVPTRSFLQMTMGWFLEKQLAMMQTPHHFFSPDPFERNLGRFRKTPNEGTLFYGLVQDGNDMWDATFFCGSCAVIRRKPLDEIGGIAVETVTEDAHTSLRLHRRGYTSAYMRIPQAAGLATESLSAHIGQRIRWARGMVQIFRLDN-PLTGKGLKFAQRLCYVNMFHFLSGIPRLIFLTALLAFLLLHAYIIYA-PALMIALFVLPHMIHASLTNSKIQGKYRHSFWSEIYETVLAWYIAPPTLVALINPHKGKFNVTAKGGLVEEEYVDWVISRPYIFLVLLNLVGVAVGIWRYFYGPEMLTVVVSMVWVFYNLIVLGGAVAVSVE-
>ur|UPI000534FF6D|UniRef100_UPI000534FF6D/231-694
-----------SLIFGLLLIVAETYAWVVLVLGYFQTLWPLNRQPVS-MPATLDQWPSVDLLVPTYNEPLSVVKPTIYAAMGIDWPKDRLNIYLLDDGSREEFREFAASVGVNYVVRPTHEHAKAGNINHALKRCRSEFVSIFDCDHVPTRAFLQMTIGWFIDPKLAMLQTPHHFFSPDPFERNLGRFRRTPNEGSLFYGLVQDGNDTWDATFFCGSCAVLRRSALDEIGGIAVETVTEDAHTSLRLHRRGYASAYIRIPQAAGLATESLSAHIGQRIRWARGMVQIFRLDN-PLFGKGLKWVQRLCYANMLHFLSGIPRLIFLLAPLAFLLCHAYIIYA-PALAIAIYVLPHMLHTSLTNSRIQGRWRHSFWSEVYETVLAWYIARPTTVALFNPHKGKFNVTAKGGLVEEHHLDWVITKPYMFLVLLNLAGVAMAFWRMNYGPANETVWVSLVWVIYNMVILGGAVAVSVE-
>up|W1Z1R5|W1Z1R5_9GAMM/254-717
----------VALTLGAGLLLAETYAWLVLILGFFQTINPLERKPVP-LPENTDLWPTVDVYIPTYNEPLSVVQPTTLAAMSIDWPADKLNVYILDDGKRPEFKEFAQKVGVGYLTRPDNNHAKAGNMNSAMRYTNGDYIAIFDCDHVPARSFLQMTMGQFLDSKVCLVQTPHHFFSADPFERNLNNHSQIPNENMLFYGLIQDGNDMWDATFFCGSCAVLKREALDNIGGFAFETVTEDAHTALRMQRAGYKTAYINIPQAAGLATDSLSAHIGQRIRWARGMAQIFRLDN-PILGKGLDIPQRLCYLNMLHFLSGIPRIVFLTAPLALIYFNAYIIYA-PFLAIFIYVVPTLIQIKATNSRIQGKYRYSFWGEVYESVLAWYILKPTTVALINPNKGKFNVTEKGGLNDKEHYDWGISKPYLVLLLINLVGMLVGVLRLGFGDQVGVLLISMGWAIYNIIILGAAVAVAAE-
>up|B3HMQ7|B3HMQ7_ECOLX/228-691
----------VSLVCGLILLFAETYAWIVLVLGYFQVVWPLNRQPVP-LPKDMSLWPSVDIFVPTYNEDLNVVKNTIYASLGIDWPKDKLNIWILDDGGREEFRQFAQNVGVKYIARTTHEHAKAGNINNALKYAKGEFVSIFDCDHVPTRSFRQMTMGWFLEKQLAMMQTPHHFFSPDPFERNLGRFRKTPNEGTLFYGLVQDGNDMWDATFFCGSCAVIRRKPLDEIGGIAVETVTEDAHTSLRLHRRGYTSAYMRIPQAAGLATESLSAHIGQRIRWARGMVQIFRLDN-PLTGKGLKFAQRLCYVNMFHFLSGIPRLIFLTAPLAFLLFHAYIIYA-PALMIALFVLPHMIHASLTNSKIQGKYRHSFWSEIYETVLAWYIAPPTLVALINPHKGKFNVTAKGGLVEEEYVDWVISRPYIFLVLLNLVGVAVGIWRYFYGPEMLTVVVSMVWVFYNLIILGGAVAVSVE-
>up|N3CLH4|N3CLH4_ECOLX/228-691
----------VSLVCGLILLFAETYAWIVLVLGYFQVVWPLNRQPVP-LPKDMSLWPSVDIFVPTYNEDLNVVKNTIYASLGIDWPKDKLNIWILDDGGREEFRQFAQNVGGKYIARTTHEHAKAGNINNALKYAKGEFVSIFDCDHVPTRSFLQMTMGWFLEKQLAMMQTPHHFFSPDPFERNLGRFRKTPNEGTLFYGLVQDGNDMWDATFFCGSCAVIRRKPLDEIGGIAVETVTEDAHTSLRLHRRGYTSAYMRIPQAAGLATESLSAHIGQRIRWARGMVQIFRLDN-PLTGKGLKFAQRLCYVNMFHFLSGIPRLIFLTAPLAFLLLHAYIIYA-PALMIALFVLPHMIHASLTNSKIQGKYRHSFWSEIYETVLAWYIAPPTLVALINPHKGKFNVTAKGGLVEEEYVDWGISRPYIFLVLLNLVGVAVGIWRYFYGPEMLTVVVSMVWVFYNLIVLGGAVAVSVE-
>up|L0MB51|L0MB51_SERMA/227-689
-----------SLTCGLLLLVAETYAWVVLVLGYFQTVWPLDRQPVE-MPPDSSRWPTVDLMVPTYNEDLSVVKPTIYAALGIDWPRDKLNIFILDDGNRPEFRAFAEEVGVKYIARATHEHAKAGNINHALQHAGGEFVAIFDCDHVPTRSFLQLTMGWFFDSKLAMLQTPHHFFSPDPFERNLGRFRQTPNEGTLFYGLVQDGNDMWDATFFCGSCAILRRTALDEIGGIAVETVTEDAHTSLRLHRLGYTSAYIRIPQAAGLATESLSAHIGQRIRWARGMVQIFRLDN-PLFGKGLKLAQRLCYANMLHFLSGIPRLIFLTAPLAFLLLHAYIIFA-PALAIALYVLPHMIHSSLTNSRIQGKYRHSFWSEIYETVLAWYIARPTTVALFNPHKGKFNVTAKGGLVAEEHVDWVITRPYMALVLLNLAGLCFGIWRMMYGPEVMTVIVSLVWVLYNMTILGGAVAVAVE-
>up|A0A011SFT1|A0A011SFT1_VIBPH/173-636
----------VALFLGGVLLLAETYSWIVLMLGYFQNIWPLNRKPVS-MPPDQSTWPTIDLMIPTYNEDLDVVKATVYASLGVDWPKDKLNIHILDDGKRDSFRDFAKSVGVNYIRRPTNEHAKAGNINYALKQTSGEFVAIFDCDHIPTRAFFQLTMGMFLDPKLALIQTPHHFFSPDPFERNLSNFRNVPNEGNLFYGLIQDGNDLWDATFFCGSCAILRRKPLEEVGGIAVETVTEDAHTSLRMHRLGYRSAYLKQPISAGLATETLSAHVGQRIRWARGMAQIFRVDN-PLTGKGLKLSQRLCYVNMLHFLSGIPRIVFLIAPLAYLLLHSYVIYA-PALAIILYVLPHMIHASMTNSRMQGDYRYSFWGEVYETVLAWYIARPTTVALFAPHKGTFNVTAKGGLVEKSHYDWVISRPYLVLVALNILGFAVGIYRMGWGPEIGTVIVNLVWTMYNLLILGAAVAVAVE-
>up|G0BWN5|G0BWN5_9ENTR/227-689
-----------SLTCGLLLLAAETYAWVVLVLGYFQTVWPLNRQPVP-LPADSATWPTIDLMVPTYNEDLGVVKPTIYAALGIDWPKEKVNIYLLDDGNRPEFKAFAEEVGVKYIARPTHEHAKAGNINNALKQATGEFVAIFDCDHVPTRSFLQLTMGWFFDKKLAMLQTPHHFFSPDPFERNLGRFRQTPNEGTLFYGLVQDGNDMWDATFFCGSCAILRRSALDEIGGIAVETVTEDAHTSLRLHRRGHTSAYIRIPQAAGLATESLSAHIGQRIRWARGMVQIFRLDN-PLFGKGLKLAQRLCYANMLHFLSGIPRLIFLTAPLAFLLLHAYIIFA-PALAIALYVLPHMIHASLTNSRIQGKYRHSFWSEIYETVLAWYIARPTTVALFNPHKGKFNVTAKGGLVEEEHVDWVITRPYMFLVVLNLAGLIFGAWRMVYGPEVMTVIVSLVWVLYNMTILGGAVAVAVE-
>up|I6DX90|I6DX90_SHISO/109-572
----------VSLVCGLILLFAETYAWIVLVLGYFQVVWPLNRQPVP-LPKDMSLWPSVDIFVPTYNENLNVVKNTIYASLGIDWPKDKLNIWILDDGGREEFRQFAQNVGVKYIARTTHEHAKAGNINNALKYAKGEFVSIFDCDHVPTRSFLQMTMGWFLEKQLAMMQTPHHFFSPDPFERNLGRFRKTPNEGTLFYGLVQDGNDMWDATFFCGSYAVIRRKPLDEIGGIAVETVTEDAHTSLRLHRRGYTSAYMRIPQAAGLATESLSAHIGQRIRWARGMVQIFRLDN-PLTGKGLKFAQRLCYVNMFHFLSGIPRLIFLTAPLAFLLLHAYIIYA-PALMIALFVLPHMIHASLTNSKIQGKYRHSFWSEIYETVLAWYIAPPTLVALINPHKGKFNVTAKGGLVEEEYVDWVISRPYIFLVLLNLVGVAVGIWRYFYGPEMLTVVVSMVWVFYNLIVLGGAVAVSVE-
>ur|UPI000466D8E9|UniRef100_UPI000466D8E9/228-691
----------VSLVCGLILLFAETYAWIVLVLGYFQVIWPLNRQPVP-LPKDMNSWPSVDIFVPTYNEDLNVVKNTIYASLGIDWPKDKLQIWLLDDGGREEFKAFAHTVGVNYIARTEHNHAKAGNINNALKYAKGDFVSIFDCDHVPTRSFLQLTMGWFMDKKLAMMQTPHHFFSPDPFERNLGRFRQTPNEGTLFYGLVQDGNDMWDATFFCGSCAVIRRGPLDEIGGIAVETVTEDAHTSLRLHRRGYTSAYMRIPQAAGLATESLSSHIGQRIRWARGMVQIFRLDN-PLFGKGLKLAQRLCYVNMFHFLSGVPRLIFLTAPLAFLLLHAYIIYA-PAIMIALFVLPHMVHASLTNSKIQGKYRHSFWSEIYETVLAWYIARPTMVALFNPHKGKFNVTAKGGLVENEYVDWVISRPYLWLVVINLIGVGFGIWRYFTGPETLTVLVSLLWVFYNLIILGGAVAVSVE-
>up|U1UHX3|U1UHX3_SERMA/227-689
-----------SLVCGLLLLVAETYAWVVLVLGYFQTIWPLNRQPVP-LPEDSATWPTIDLMVPTYNEDLGVVKPTLYAALGIDWPKEKVNIYILDDGNRPEFRAFAAEVGVKYIARPTHEHAKAGNINNALKQATGEFVAIFDCDHVPTRSFLQLTMGWFFDKKLAMLQTPHHFFSPDPFERNLGRFRQTPNEGTLFYGLVQDGNDMWDAAFFCGSCAILRRSALDEIGGIAVETVTEDAHTSLRLHRRGHTSAYIRIPQAAGLATESLSAHIGQRIRWARGMVQIFRLDN-PLLGKGLKLAQRLCYANMLHFLSGIPRLIFLTAPLAFLLLHAYIIFA-PALAIALYVLPHMIHASLTNSRIQGKYRHSFWSEIYETVLAWYIARPTTVALFNPHKGKFNVTAKGGLVEEEHVDWVITRPYMFLVVLNLAGLAFGAWRLAYGPEVMTVIISLVWVLYNMTILGGAVAVAVE-
>up|Q88JL4|Q88JL4_PSEPK/230-691
------------LVFGVILLAAETYSWFVLILGYIQTSWPLQRKPAN-LPANTRHWPTVDLLIPTYNEDLSVVRTTVMAALGLDWPRECLRIYILDDGRRDAFRAFADEVGVGYIVRPDSKHAKAGNLNHALGVTDSELIAIFDCDHVPVRSFLQLTVGWFLDAKLALVQTPHHFFSPDPFERNLGSFRRRPNEGELFYGLIQDGNDMWNAAFFCGSCAVLRRTALESIGGFAVETVTEDAHTALRLHRQGWTSAYLSIPQAAGLATESLSAHIGQRIRWARGMVQIFRTDN-PLFGRGLSLFQRVCYANMLHFLAGLPRLVFLTAPLAFLLLHAYIIYA-PALMILLYVLPHMIHASLTNSRMQGRYRQTFWGEVYETVLAWYIARPTTVALFAPKKGTFNVTAKGGLMEQEQFDWRIAQPYLWLAALNVVGLGFAVWRLVTGPEIGTVIVSSLWVIYNLLIIGAAVAVAAE-
>up|F3WPG2|F3WPG2_SHIBO/228-691
----------VSLVCGLILLFAETYAWIVLVLGYFQVVWPLNRQPVP-LPKDMSLWPSVDIFVPTYNEDLNVVKNTIYASLGIDWPKDKLNIWILDDGGREEFHQFAQNVGVKYIARTTHEHAKAGNINNALKYAKGEFVSIFDCDHVPTRSFLQMTMGWFLEKQLAMMQTPHHFFSPDPFERNLGRFRKTLNEGTLFYGLVQDGNDMWDATFFCGSCAVIRRKPLDEIGGIAVETVTEDAHTSLRLHRRGYTSAYMRIPQAAGLATESLSAHIGQRIRWARGMVQIFRLDN-PLTGKGLKFAQRLCYVNMFHFLSGIPRLIFLTAPLAFLLLHAYIIYA-PALMIALFVLPHMIHASLTNSKIQGKYRHSFWSEIYETVLAWYIAPPTLVALINPHKGKFNVTAKGGLVEEEYVDWVISRPYIFLVLLNLVGVAVGIWRYFYGPEMLTVVVSMVWVFYNLIVLGGAVAVSVE-
>up|F0KWL2|F0KWL2_YERE3/231-694
----------VSLVCGLLLLLAETYAWVVLVLGYFQTIWPLNRQPVP-MPEDINSWPTIDLMVPTYNEDLGVVKPTIYAALGIDWPKDKINIYILDDGNRPAFKAFATEVGVHYIARPTHEHAKAGNINNALKRATGEFVAIFDCDHVPTRSFLQLTVGWFFDKKLGMIQTPHHFFSPDPFERNLGRFRQTPNEGTLFYGLVQDGNDMWDATFFCGSCAVLRRSALDEVGGIAVETVTEDAHTSLRLHRKGYTSAYIRIPQAAGLATESLSAHIGQRIRWARGMVQIFRLDN-PLLGKGLKFVQRLCYANMLHFLSGIPRLIFLTAPLAFLLLHAYIIFA-PALAIALYVLPHMIHASLTNSRLQGKYRHSFWSEIYETVLAWYIARPTTVALLNPHKGTFNVTAKGGLVEAQHVDWVITRPYMALVLLNLAGLIAGLWRLGYGPATETVVISLVWVIYNMTILGGAVAVAVE-
>up|I6SK17|I6SK17_ENTCL/228-691
----------VSLICGLVLLFAETYAWIVLVLGYFQVIWPLNRQPVP-LPKDTSTWPTVDLFVPTYNEDLSVVKNTIYAALGIDWPKDKLKIWILDDGGRAAFRQFAEEVGVEYIARISHEHAKAGNINNALKYATGEFVSIFDCDHVPTRSFLQMTMGWFLEKELAMMQTPHHFFSPDPFERNLGRFRKTPNEGTLFYGLVQDGNDMWDATFFCGSCAVIRRKPLDEIGGIAVETVTEDAHTSLRLHRRGYTSAYMRIPQAAGLATESLSAHIGQRIRWARGMVQIFRLDN-PLLGKGLKLAQRLCYVNMFHFLSGIPRLIFLTAPLAFLLLHAYIIYA-PALMIALFVLPHMIHASLTNSKIQGKYRHSFWSEIYETVLAWYIAPPTMVALINPHKGKFNVTAKGGLVEEEYVDWVISRPYIFLVLLNIVGVIAGIWRYFYGPENETVFVSMAWVFYNLIILGGAVAVSVE-
>up|A0A095T9R2|A0A095T9R2_9ENTR/228-691
-----------SLIFGLLLIAAETYAWVVLVLGYFQTLWPLNRQPVS-MPTDRSQWPSVDLLVPTYNEPLSVVRPTLYAALGIDWPKDRLTIYLLDDGNRPEFRDFAASVGINYVVRPSNEHAKAGNINHALKKYRSDFVSIFDCDHVPTRSFLQMAMGWFIDPRLAMLQTPHHFFSPDPFERNLGRFRRTPNEGSLFYGLVQDGNDTWDATFFCGSCAILRRTALEEIGGIAVETVTEDAHTSLRLHRRGYTSAYIRIPQAAGLATESLSAHIGQRIRWARGMVQIFRLDN-PLFGKGLKWVQRLCYANMLHFLSGIPRLVFLLAPLAFLLCHAYIIYA-PALAIAIYVLPHMLHTSLTNSRIQGRWRHSFWSEVYETVLAWYIARPTTVALFNPHKGKFNVTAKGGLVEEQHLDWVITKPYMLLVLLNLAGVLMAFWRIQHGPANETVCVSLIWVIYNMIILGGAVAVSVE-
>ur|UPI000305233C|UniRef100_UPI000305233C/239-702
----------LALFLGVILLIAESYSWLVLMLGYFQNIWPLNRKPVA-MPDNEEEWPTIDLMIPTYNEDLDVVRATVYAALGVDWPSDKINIFILDDGKRDSFRDFAKEAGVGYIRRPLNNHAKAGNINYALKQTSGEFVAIFDCDHIPTRAFFQISMGWFIDPKLAMIQTPHHFFSPDPFERNLSNFRDVPNEGNLFYGLIQDGNDLWDSTFFCGSCAVIRREPLEAVGGIAVETVTEDAHTSLRMHRLGYRSAYLRKPLSAGLATETLSAHIGQRIRWARGMAQIFRVDN-PFTGKGLKWQQRLCYANMLHFLSGIPRIIYLLAPLAFLLLHTYIIFA-PALAIILYVLPHMVHSSMTNSRMQGSYRHSFWGEVYETVLSWYIARPTTVALFAPHKGTFNVTAKGGLIEEEHYDWGISTPYLALVFLNVLGVAFGVYRLFYGPEIGSVVVNLFWVFYNLLILGGAVAVAEE-
>up|N4AN53|N4AN53_ECOLX/228-691
----------VSLVCGLILLFAETYAWIVLVLGYFQVVWPLNRQPVP-LPKDMSLWPSVDIFVPTYNEDLNVVKNTIYASLGIDWPKDKLNIWILDDGGREEFRQFAQNVGVKYIARTTHEHAKAGNINNALKYAKGEFVSIFDCDHVPTRSFLQMTMGWFLEKQLAMMQTPHHFFSPDPFERNLGRFRKTPNEGTLFYGLVQDGNDMWDATFFCGSCAVIRRKPLDEIGGIAVETVTEDAHTSLRLHRRGYTSAYMRIPQAAGLATESLSAHIGQRIRWARGMGQIFRLDN-PLTGKGLKFAQRLCYVNMFHFLSGIPRLIFLTAPLAFLLLHAYIIYA-PALMIALFVLPHMIHASLTNSKIQGKYRHSFWSEIYETVLAWYIAPPTLVALINPHKGKFNVTAKGGLVEEEYVDWVISRPYIFLVLLNLVGVAVGIWRYFYGPEMLTVVVSMVWVFYNLIVLGGAVAVSVE-
>up|K8AAQ7|K8AAQ7_9ENTR/190-653
----------VSLVCGLVLLVAETYAWVVLVLGYFQVIWPLNRQPVP-LPKDLKEWPSVDIFVPTYNEDLHVVKNTIYASLGIDWPKDKLTIWILDDGGREEFRRFAESVGVQYVARTTHEHAKAGNINNALKLAKGDFVSIFDCDHVPTRSFLQMTLGWFLDKKLAMMQTPHHFFSPDPFERNLGRFRKTPNEGTLFYGLVQDGNDMWDATFFCGSCAVIRRGPLDEIGGIAVETVTEDAHTSLRLHRRGYTSAYMRIPQAAGLATESLSAHIGQRIRWARGMVQIFRLDN-PLFGKGLKLGQRLCYVNMLHFLSGVPRLIFLTAPLAFLLLHAYIIYA-PALMIALFVLPHMAHASLTNSKIQGKYRHSFWSEIYETVLAWYITRPTMVALFNPHKGKFNVTAKGGLVEEEYVDWVISRPYLMLVLINLFGILVGIWRYFYGPEMLTVVVSIVWVFYNLIILGGAVAVSVE-
>ur|UPI00047478F4|UniRef100_UPI00047478F4/235-699
---------WLASILGSALLLAESYAWLVLILGYFQSINPLKRRPEP-LPENTCDWPSVDVYIPTYNEPLSVVKPTTLAALNLEWPADKINVYILDDGCRESFKEFAEAVGAGYIIRDKHTHAKAGNMNNAMKYTHGDYIAIFDCDHIPARSFLQLTMGQFLDKKVCMVQTPHHFFSADPFEKNLKNHSKIPNENMLFYGLIQDGNDMWNATFFCGSCAVLKRSALEDIGGFAFDTVTEDAHTALRMQRRGYKTAYINIPQAAGLATDSLSAHVGQRIRWARGMAQIFRIDN-PLLGQGLNWRQRACYLNMMHFLSGIPRLIFLTAPLALIFFNSFIIHA-EFLAIMLYVIPTLLQIKITNSRIQGKYRYSFWGEVYESVLAWYILKPTTIALINPNKGKFNVTEKGGLNEQDFYDWNISAPCLVLFFINAFGFIYACIRLIFGSYVAVLLISMAWTFYNLIVLGAAIAVAAE-
>up|A0A089PJ10|A0A089PJ10_PLUGE/228-690
-----------SLTCGLILLVAETYAWVVLVFGYFQVVWPLNRKPAP-LPESTEEWPSVDIFIPTYNEELSVVKNTVYASLGLDWPKEKLTIWILDDGGRAAFREFAREVGVEYIARATHEHAKAGNINNALSRAKADYVAIFDCDHVPTRSFLQMTMGWFLDRKLGVMQTPHHFFSPDPFERNLGRFRKTPNEGTLFYGLVQDGNDMWNATFFCGSCAIIRRTALDEIGGIAVETVTEDAHTSLRLHRKGYTSAYIRIPQAAGLATESLSAHIGQRIRWARGMVQIFRMDN-PLLGKGLTMAQRICYANMLHFLSGIPRLVFLTAPLAFLLLHAYIIYA-PALMIALFVIPHMLHGSITTSRIQGRYRYSFWSEIYETVLAWYIAPPTVMALINPKIGKFNVTAKGGLVKEEYVDWVISRPYLGLVLLNLLGVAFGIWRCFYGPENETVWISLLWVMYNLIVLGGAVAVSVE-
>ur|UPI000314E151|UniRef100_UPI000314E151/227-689
-----------SLTCGLLLLVAETYAWVVLVLGYFQTVWPLNRQPVP-LPEDSATWPTIDLMVPTYNEDLGVVKPTIYAALGIDWPKEKVNIYILDDGNRPEFRAFAAEVGVKYIARPTHEHAKAGNINNALKQATGEFVAIFDCDHVPTRSFLQLTMGWFFDKKLAMLQTPHHFFSPDPFERNLGRFRQTPNEGTLFYGLVQDGNDMWDATFFCGSCAILRRSALDEIGGIAVETVTEDAHTSLRLHRRGHTSAYIRIPQAAGLATESLSAHIGQRIRWARGMVQIFRLDN-PLLGKGLKLAQRLCYANMLHFLSGIPRLIFLTAPLAFLLLHAYIIFA-PALAIALYVLPHMIHASLTNSRIQGKYRHSFWSEIYETVLAWYIARPTTVALFNPHKGKFNVTAKGGLVEEEHVDWVITRPYMFLVVLNLAGLAFGAWRLAYGPEVMTVIISLVWVLYNMTILGGAVAVAVE-
>up|A0A080USN3|A0A080USN3_SERMA/227-689
-----------SLVCGLLLLVAETYAWVVLVLGYFQTVWPLNRQPVP-LPADSATWPTIDLMVPTYNEDLGVVKPTIYAALGIDWPKEKVNIYILDDGNRPEFRAFAAEVGVKYIARPTHEHAKAGNINNALKQATGEFVAIFDCDHVPTRSFLQLTMGWFFDKKLAMLQTPHHFFSPDPFERNLGRFRQTPNEGTLFYGLVQDGNDMWDATFFCGSCAILRRSALDEIGGIAVETVTEDAHTSLRLHRRGHTSAYIRIPQAAGLATESLSAHIGQRIRWARGMVQIFRLDN-PLLGKGLKLAQRLCYANMLHFLSGIPRLIFLTAPLAFLLLHAYIIFA-PALAIALYVLPHMIHASLTNSRIQGKYRHSFWSEIYETVLAWYIARPTTVALFNPHKGKFNVTAKGGLVEEEHVDWVITRPYMFLVVLNLAGLAFGAWRLAYGPEVMTVIISLVWVLYNMTILGGAVAVAVE-
>ur|UPI000237BA6E|UniRef100_UPI000237BA6E/228-691
----------VSLVCGLVLLFAETYAWIVLVLGYFQVIWPLNRQPVP-LPKDTTQWPSVDLFVPTYNEDLTVVKNTIYAALGIDWPKDKLKIWILDDGGRAEFRQFAEEVGVEYIARTTHEHAKAGNINNALKYATGEFVSIFDCDHVPTRSFLQMTMGWFLEKELAMMQTPHHFFSPDPFERNLGRFRKTPNEGTLFYGLVQDGNDMWDATFFCGSCAVIRRKPLDEIGGIAVETVTEDAHTSLRLHRLGYTSAYMRIPQAAGLATESLSAHIGQRIRWARGMVQIFRLDN-PLMGKGLKLAQRLCYVNMFHFLSGIPRLIFLTAPLAFLLLHAYIIYA-PALMIALFVLPHMIHASLTNSKIQGKYRHSFWSEIYETVLAWYIAPPTMVALINPHKGKFNVTAKGGLVEEEYVDWVISRPYIFLVLLNIVGVIVGIWRYFYGPENETVFVSMAWVFYNLIILGGAVAVSVE-
>up|A0A086EL14|A0A086EL14_PECCA/229-691
-----------SLICGLLLLAAETYAWVVLVLGYFQTIWPLNRHPVS-LPEDSTTWPTVDLMIPTYNEPLSVVKPTVYAALGIDWPKDKLNIYILDDGGRAEFKVFAEEVGVHYIARVTHEHAKAGNINNALKQAKGEFVAIFDCDHVPTRSFLQLTMGWFFDKKLAMLQTPHHFFSPDPFERNLGRFRRTPNEGTLFYGLVQDGNDMWDATFFCGSCAILRRKPLDEIGGIAVETVTEDAHTSLRLHRLGYSSAYIRIPQAAGLATESLSAHIGQRIRWARGMVQIFRLDN-PLLGKGLKLGQRLCYANMMHFLSGIPRLIFLTAPLAFLLLHAYIIFA-PALAIALYVLPHMVHASLTNSRIQGRYRHSFWSEIYETVLAWYIARPTTVALFNPHKGKFNVTAKGGLVEEQHVDWVITRPYLVLVLLNIAGVVYGLWRLIYGPEIMTVLISLLWVVYNMTILGGAVAVAVE-
>ur|UPI000535751C|UniRef100_UPI000535751C/228-691
-----------SLIFGLLLIAAETYAWVVLVLGYFQTLWPLNRQPVS-MPADRSQWPSVDLLVPTYNEPLSVVRPTLYAALGIDWPKDRLTIYLLDDGNRPEFRDFAASVGINYVVRPSNEHAKAGNINHALKKYRSDFVSIFDCDHVPTRSFLQMAMGWFIDPRLAMLQTPHHFFSPDPFERNLGRFRRTPNEGSLFYGLVQDGNDTWDATFFCGSCAILRRTALEEIGGIAVETVTEDAHTSLRLHRRGYTSAYIRIPQAAGLATESLSAHIGQRIRWARGMVQIFRLDN-PLFGKGLKWVQRLCYANMLHFLSGIPRLVFLLAPLAFLLCHAYIIYA-PALAIAIYVLPHMLHTSLTNSRIQGRWRHSFWSEVYETVLAWYIARPTTVALFNPHKGKFNVTAKGGLVEEQHLDWVITKPYMLLVLLNLAGVLMAFWRIQHGPANETVCVSLIWVIYNMIILGGAVAVSVE-
>ur|UPI000403F2CF|UniRef100_UPI000403F2CF/227-689
-----------SLTCGLLLLAAETYAWVVLVLGYFQTVWPLNRQPVP-MPVDSSTWPTVDLMVPTYNEDLGVVKPTIYAALGIDWPKDKINIYILDDGNRPEFKAFAAEVGVKYIARPTHEHAKAGNINHALKHASGDFVAIFDCDHVPTRSFLQLTMGWFFDKKLAMLQTPHHFFSPDPFERNLGRFRQTPNEGTLFYGLVQDGNDMWDATFFCGSCAILRRTALDEIGGIAVETVTEDAHTSLRLHRLGHTSAYIRIPQAAGLATESLSAHIGQRIRWARGMVQIFRLDN-PLLGKGLKFAQRLCYANMLHFLSGIPRLIFLTAPLAFLLMHAYIIF-APALAIALYVLPHMIHASLTNSRIQGKYRHSFWSEIYETVLAWYIARPTTVALFNPHKGKFNVTAKGGLVTQEHVDWVITRPYLLLVILNLAGLGFGVWRFFYGPEMMTVVISLIWVIYNMTILGGAVAVAVE-
>up|A0A086G6K7|A0A086G6K7_9ENTR/227-689
-----------SLVCGLLLLVAETYAWVVLVLGYFQTIWPLNRQPVP-LPEDSATWPTIDLMVPTYNEDLGVVKPTLYAALGIDWPKEKVNIYILDDGNRPEFRAFAAEVGVKYIARPTHEHAKAGNINNALKQATGEFVAIFDCDHVPTRSFLQLTMGWFFDKKLAMLQTPHHFFSPDPFERNLGRFRQTPNEGTLFYGLVQDGNDMWDATFFCGSCAILRRSALDEIGGIAVETVTEDAHTSLRLHRRGHTSAYIRIPQAAGLATESLSAHIGQRIRWARGMVQIFRLDN-PLLGKGLKLAQRLCYANMLHFLSGIPRLIFLTAPLAFLLLHAYIIFA-PALAIALYVLPHMIHASLTNSRIQGKYRHSFWSEIYETVLAWYIARPTTVALFNPHKGKFNVTAKGGLVEEEHVDWVITRPYMFLVVLNLAGLAFGAWRLAYGPEVMTVIISLVWVLYNMTILGGAVAVAVE-
>ur|UPI00039B0964|UniRef100_UPI00039B0964/228-691
----------VSLVCGLVLLVAETYAWVVLVLGYFQVIWPLNRQPVP-LPKDLNTWPSVDIFVPTYNEDLHVVKNTIYASLGMDWPKDKLTIWILDDGGREEFRRFAESVGVQYVARTTHEHAKAGNINNALKLAKGDFVSIFDCDHVPTRSFLQMTVGWFLDKKLAMMQTPHHFFSPDPFERNLGRFRKTPNEGTLFYGLVQDGNDMWDATFFCGSCAVIRRGPLDEIGGIAVETVTEDAHTSLRLHRRGYTSAYMRIPQAAGLATESLSAHIGQRIRWARGMVQIFRLDN-PLFGKGLKLGQRLCYVNMLHFLSGVPRLIFLTAPLAFLLLHAYIIYA-PALMIALFVLPHMAHASLTNSKIQGKYRHSFWSEIYETVLAWYITRPTMVALFNPHKGKFNVTAKGGLVEEEYVDWVISRPYLMLVLINLFGILVGIWRYFYGPEMLTVIVSIVWVFYNLIILGGAVAVSVE-
>up|M8ZRZ0|M8ZRZ0_ECOLX/228-691
----------VSLVCGLILLFAETYAWIVLVLGYFQVVWPLNRQPVP-LPKDMSLWPSVDIFVPTYNEDLNVVKNTIYASLGIDWPKDKLNIWILDDGGREEFRQFAQNVGVKYIARTTHEHAKAGNINNALKYAKGEFVSIFDCDHVPTRSFLQMTMGWFLEKQLAMMQTPHHFFSPDPFERNLGRFRKTPNEGTLFYGLVQDGNDMWDATFFCGSCAVIRRKPLDEIGGIAVETVTEDAHTSLRLHRRGYTSAYMRIPQAAGLATESLSAHIGQRIRWARGMVQIFRLDN-PLTGKGLKFAQRLCYVNMFHFLSGIPRLIFLTAPLAFLLLHAYIIYA-PALMIALFVLPHMIHASLTNSKIQGKYRHSFWSEIYETVLAWDIAPPTLVALINPHKGKFNVTAKGGLVEEEYVDWVISRPYIFLVLLNLVGVAVGIWRYFYGPEMLTVVVSMVWVFYNLIVLGGAVAVSVE-
>ur|UPI0004910FFC|UniRef100_UPI0004910FFC/95-558
-----------DLVLGSGLLVAELYAFLVLVLGYFQVAWPLNRRPVP-LPQDQSQWPTVDVFIPTYNEPLAVVRTTVLAASVLDWPEDKLNIYVLDDGRREGLREFCEQAGVHYLTRTNNSHAKAGNINAALKKTSGEFVAIFDCDHMPSRSFLQVAMGWLVDPKLAVVQTPHYFFSPDPFERNLGTFGKVPNEGHLFYGLLQDGNDAWNATFFCGSCAVIRRGPLEEVGGVAVETVTEDAHTAIRLHQRGYGSAYLPIPQAAGLATESLSAHVGQRIRWARGMAQIFRVDN-PLFARGLSFAQRICYTNMLHFFYGLPRIIFLTAPLAFLLFGAHVIHA-SALMILAYALPHIVQSGLTNLRVQGHYRSLLWNEVYETTLAWYILLPTTMAVINPKLGKFNVTAKGGLVQRSYFDTQIAKPYLFLLVLNLTGMAAGILRLVFGGEVQTLWLNLGWTAYNMMILGATIATCSE-
>up|A0A086FER5|A0A086FER5_SERMA/227-689
-----------SLVCGLLLLVAETYAWVVLVLGYFQTIWPLNRQPVP-LPADSATWPTIDLMVPTYNEDLGVVKPTVYAALGIDWPKEKVNIYILDDGNRPEFRAFAAEVGVKYIARPTHEHAKAGNINNALKQATGEFVAIFDCDHVPTRSFLQLTMGWFFDKKLAMLQTPHHFFSPDPFERNLGRFRQTPNEGTLFYGLVQDGNDMWDATFFCGSCAILRRSALDEIGGIAVETVTEDAHTSLRLHRRGHTSAYIRIPQAAGLATESLSAHIGQRIRWARGMVQIFRLDN-PLLGKGLKLAQRLCYANMLHFLSGIPRLIFLTAPLAFLLLHAYIIFA-PALAIALYVLPHMIHASLTNSRIQGKYRHSFWSEIYETVLAWYIARPTTVALFNPHKGKFNVTAKGGLVEEEHVDWVITRPYMFLVILNLAGLAFGAWRLAYGPEVMTVIISLVWVLYNMTILGGAVAVAVE-
>up|A0A061KL29|A0A061KL29_ECOLX/228-691
----------VSLVCGLILLFAETYAWIVLVLGYFQVVWPLNRQPVP-LPKDMSLWPSVDIFVPTYNEDLNVVKNTIYASLGIDWPKDKLNIWILDDGGREEFRQFAQNVGVKYIARTTHEHAKAGNINNALKYAKGEFVSIFDCDHVPTRSFLQMTMGWFLEKQLAMMQTPHHFFSPDPFERNLGRFRKTPNEGTLFYGLVQDGNDMWDATFFCGSCAVIRRKPLDEIGGIAVETVTEDAHTSLRLHRRGYTSANMRIPQAAGLATESLSAHIGQRIRWARGMVQIFRLDN-PLTGKGLKFAQRLCYVNMFHFLSGIPRLIFLTAPLAFLLLHAYIIYA-PALMIALFVLPHMIHASLTNSKIQGKYRHSFWSEIYETVLAWYIAPPTLVALINPHKGKFNVTAKGGLVEEEYVDWMISRPYIFLVLLNLVGVAVGIWRYFYGPEMLTVVVSMVWVFYNLIVLGGAVAVSVE-
>up|B8L0X1|B8L0X1_9GAMM/228-693
--------STFDLVCGVILLAAETYSWLVLMLGYVQVAWPLRRRPAP-LPADVRQWPTVDVLIPTYNEDLALVRHTVYAAMGLDWPADKLRIHILDDGKREEFRAFAERAGVNYITRTDNRHAKAGNLNHALTLIDGELVAIFDSDHLPVRSFLQITCGWFLDPKLALVQTPHHFFSADPFERNLQVFRSDPNEGELFYGLVQDGNDLWNAAFFCGSCAVLRREAIDAIGGFATETVTEDAHTALRLHRKGWNSAYLRIPQAAGLATDSLGAHVNQRIRWARGMVQIFRIDN-PLLGKGLSLFQRFCYANMLHFLAGIPRLVFLTAPLAFLLLHVYIIYA-PALAILLFVVPHMAHASLTNARIQGKYRRPFWGEVYETVLAWYIARPTTVALFSPGRGKFNVTDKGGTQAGDRFDWRVARPYLVLALLNVLGLCFAVWRFMHGPERGTVVVSSLWVLYNLLIIGGALAVAAE-
>ur|UPI0002F892CA|UniRef100_UPI0002F892CA/229-691
-----------DLVFGVILLAAETYSWFVLILGYIQTSWPLQRKPAN-LPANTRHWPTVDLLIPTYNEDLSVVRTTVMAALGLDWPRECLRIYILDDGRRDAFRAFADEVGVGYIVRPDSKHAKAGNLNHALGVTDSELIAIFDCDHVPVRSFLQLTVGWFLDAKLALVQTPHHFFSPDPFERNLGSFRRRPNEGELFYGLIQDGNDMWNAAFFCGSCAVLRRTALESIGGFAVETVTEDAHTALRLHRQGWTSAYLSIPQAAGLATESLSAHIGQRIRWARGMVQIFRTDN-PLFGRGLSLFQRVCYANMLHFLAGLPRLVFLTAPLAFLLLHAYIIYA-PALMILLYVLPHMIHASLTNSRMQGKYRQTFWGEVYETVLAWYIARPTTVALFAPKKGTFNVTAKGGLMEQEQFDWRIAQPYLWLAALNVVGLGFAVWRLVTGPEIGTVIVSSLWVIYNLLIIGAAVAVAAE-
>up|U2NZQ5|U2NZQ5_9ENTR/231-695
----------ISLAFGLLLIGAETYSWTVLVLGYFQTLWPLNRHPLS-MPEEITVWPSVDILVPTYNEPLSVVKPTIYAAMGIDWPRDKLNIYILDDGTRDEFREFAASVGVQYVVRPTHEHAKAGNINHALKRCQSEYVAIFDCDHVPTRSFLQMTMGWFLDKQLAMLQTPHHFFSPDPFERNLGRFRQTPNEGSLFYGLVQDGNDTWDAAFFCGSCAVLRRDALDEIGGIAVETVTEDAHTSLRLHRRGYTSAYIRIPQAAGLATESLSAHIGQRIRWARGMVQIFRLDN-PLFGKGLKLVQRLCYANMLHFLAGIPRLIFLLAPLAFLLCHAYIIYA-PALAIAIYVLPHMLHTSLTNSRIQGRWRHSFWSEVYETVLAWYIARPTTVALFNPHKGKFNVTAKGGLVEKRHLDWVITKPYMFLVLLNLAGIVMAFWRMAYGPSNETIWVSLIWVIYNMVILGGAVAVSVE-
>up|I4ZFT9|I4ZFT9_ENTCL/228-691
----------VSLVCGLVLLFAETYAWIVLVLGYFQVIWPLNRQPVP-LPKDTTQWPTVDLFVPTYNEDLSVVKNTIYAALGIDWPKDKIKIWILDDGGRAEFRQFADEVGVEYIARTTHEHAKAGNINNALKYAKGEFVSIFDCDHVPTRSFLQMTMGWFLEKELAMMQTPHHFLSPDPFERNLGRFRKTPNEGTLFYGLVQDGNDMWDATFFCGSCAVIRRKPLDEIGGIAVETVTEDAHTSLRLHRLGYTSAYMRIPQAAGLATESLSAHIGQRIRWARGMVQIFRLDN-PLMGKGLKLAQRLCYVNMFHFLSGIPRLIFLTAPLAFLLLHAYIIYA-PALMIALFVLPHMIHASLTNSKIQGKYRHSFWSEIYETVLAWYIAPPTMVALINPHKGKFNVTAKGGLVEEEYVDWVISRPYIFLVLLNIVGVIVGIWRYFYGPENETVFVSMAWVFYNLIILGGAVAVSVE-
>up|V4HCC1|V4HCC1_PSEPU/229-691
-----------DLVFGVILLAAETYSWFVLILGYIQTSWPLQRKPAN-LPANARHWPTVDLLIPTYNEDLSVVRTTVMAALGLDWPRECLRIYILDDGRRDAFRAFADEVGVGYIVRPDSKHAKAGNLNHALGVTDSELIAIFDCDHVPVRSFLQLTVGWFLDAKLALVQTPHHFFSPDPFERNLGSFRRRPNEGELFYGLIQDGNDMWNAAFFCGSCAVLRRTALESIGGFAVETVTEDAHTALRLHRQGWTSAYLSIPQAAGLATESLSAHIGQRIRWARGMVQIFRTDN-PLFGRGLSLFQRVCYANMLHFLAGLPRLVFLTAPLAFLLLHAYIIYA-PALMILLYVLPHMIHASLTNSRMQGKYRQTFWGEVYETVLAWYIARPTTVALFAPKKGTFNVTAKGGLMEQEQFDWRIAQPYLWLAALNVVGLGFAVWRLVTGPEIGTVIVSSLWVIYNLLIIGAAVAVAAE-
>ur|UPI000473760F|UniRef100_UPI000473760F/228-691
----------VSLVCGLLLLAAETYAWVVLVLGYFQTIWPLNRHPVS-LPEDSSTWPTVDLMIPTYNEPLSVVKPTVYAALGIDWPKDKLNIYILDDGGRAEFKAFAEEVGVHYIARVTHEHAKAGNINNALKQAKGEFVAIFDCDHVPTRSFLQLTMGWFFDKKLAMLQTPHHFFSPDPFERNLGRFRRTPNEGTLFYGLVQDGNDMWDATFFCGSCAILRRKPLDEISGIAVETVTEDAHTSLRLHRRGYSSAYIRIPQAAGLATESLSAHIGQRIRWARGMVQIFRLDN-PLLGKGLKLGQRLCYANMMHFLSGIPRLIFLTAPLAFLLIHAYIIFA-PALAIALYVLPHMVHASLTNSRIQGRYRHSFWSEIYETVLAWYIARPTTVALFNPHKGKFNVTAKGGLVEEQHVDWVITRPYLVLVLLNIAGVVYGIWRLIDGPEIMTVLISLLWVTYNMTILGGAVAVAVE-
>up|A0A026EZ54|A0A026EZ54_ECOLX/228-691
----------VSLVCGLILLFAETYAWIVLVLGYFQVVWPLNRQPVP-LPKDMSLWPSVDIFVPTYNEDLNVVKNTIYASLGIDWPKDKLNIWILDDGGREEFRQFAQNVGVKYIACTTHEHAKAGNINNALKYAKGEFVSIFDCDHVPTRSFLQMTMGWFLEKQLAMMQTPHHFFSPDPFERNLGRFRKTPNEGTLFYGLVQDGNDMWDATFFCGSCAVIRRKPLDEIGGIAVETVTEDAHTSLRLHRRGYTSAYMRIPQAAGLATESLSAHIGQRIRWARGMVQIFRLDN-PLTGKGLKFAQRLCYVNMFHFLSGIPRLIFLTAPLAFLLLHAYIIYA-PALMIALFVLPHMIHASLTNSKIQGKYRHSFWSEIYETVLAWYIAPPTLVALINPHKGKFNVTAKGGLVEEEYVDWVISRPYIFLVLLNLVGVAVGIWRYFYGPEMLTVVVSMVWVFYNLIVLGGAVAVSVE-
>up|B1EHK7|B1EHK7_ESCAT/228-691
----------VSLVCGLILLFAETYAWIVLVLGYFQVVWPLNRQPVP-LPKDMSLWPSVDIFVPTYNEDLNVVKNTIYASLGIDWPKDKLTIWILDDGGREEFRQFAQNVGVKYIARTTHEHAKAGNINNALKYAKGEFVSIFDCDHVPTRSFLQMTMGWFLEKQLAMMQTPHHFFSPDPFERNLGRFRKTPNEGTLFYGLVQDGNDMWDATFFCGSCAVIRRKPLDEIGGIAVGTVTEDAHTSLRLHRRGYTSAYMRIPQAAGLATESLSAHIGQRIRWARGMVQIFRLDN-PLTGKGLKFAQRLCYVNMFHFLSGIPRLIFLTAQLAFLLLHAYIIYA-PALMIALFVLPHMIHASLTNSKIQGKYRHSFWSEIYETVLAWYIAPPTLVALINPHKGKFNVTAKGGLVEEEYVDWVISRPYIFLVLLNLVGVAVGIWRYFYGPEMLTVIVSMVWVFYNLIILGGAVAVSVE-
>ur|UPI00056CCD34|UniRef100_UPI00056CCD34/208-671
----------ISLFFGLLLLLAETYAWCVLFLSFMQCIWPLHRKPIS-MPEDITKWQSVDIFIPTYNEDLQIVKPTIYASLNLDWPKDKLTIYLLDDGDRPEFKAFAQEVGIRYIAREKHNFAKAGNINHALSLASGEFVAIFDCDHIPTRSFLQFTMGWFLDEKMALVQTPHHFFSPDPFERNLGNFRETPNEGTLFYGLVQDGNDTWNATFFCGSCAVLRRTALDEIGGIAVETVTEDAHTSLRLHRHGWRSAYIRIPQAAGLATESLSAHIGQRIRWAKGMVQIFRLDN-PLFGKGLSIPQRLCYLNMLHFFSGIPRMIFLLAPLTFLIFHAYIIYA-PAIAIALYVVPYLIHISLASSKLQGAYRHSFWGEIYETILAWYTTRPVLSTLFSPYKGKFNVTEKGGMMEEGFVDWNINRPYLLFFNLNLLGILFAFWRIATGDEAWATVMCLLWVCYNLILLGVAIAVSVE-
>up|U1JDB6|U1JDB6_9GAMM/255-717
-----------ALALGGGLLLAETYAWLVLILGFFQTINPLERKPIP-LPKNTDLWPTVDVYIPTYNEPLSVVRPTTLAALSIDWPADKLNVYILDDGKRSEFKEFAEEIGVGYLARSDNNHAKAGNMNSAMRYTDGEYIAIFDCDHVPARSFLQMTMGQFLDSKVCLVQTPHHFFSADPFERNLNNHSQIPNENMLFYGLIQDGNDMWDATFFCGSCAVLKRAALDDIGGFAFETVTEDAHTALRMQRAGYKTAYINIPQAAGLATDSLSAHIGQRIRWARGMAQIFRLDN-PLMGKGLSFPQRLCYINMLHFLSGIPRIVFLTAPLALIYFNAYIIYA-PFIAIFIYVVPTLIQIKATNSRIQGKYRYSFWGEVYESVLAWYILKPTTVALFNPNKGKFNVTEKGGLNDEEHYDWGISKPYLILLLINLLGIIVGVLRLFLGDQIGVLIISMGWAFYNIIILGAAVAVAAE-
>up|A0A028NR99|A0A028NR99_ECOLX/228-691
----------VSLVCGLILLFAETYAWIVLVLGYFQVVWPLNRQPVP-LPKDMSLWPSVDIFVPTYNEDLNVVKNTIYASLGIDWPKDKLNIWILDDGGREEFRQFAQNVGVKYIASTTHEHAKAGNINNALKYAKGEFVSIFDCDHVPTRSFLQMTMGWFLEKQLAMMQTPHHFFSPDPFERNLGRFRKTPNEGTLFYGLVQDGNDMWDATFFCGSCAVIRRKPLDEIGGIAVETVTEDAHTSLRLHRRGYTSAYMRIPQAAGLATESLSAHIGQRIRWARGMVQIFRLDN-PLTGKGLKFAQRLCYVNMFHFLSGIPRLIFLTAPLAFLLLHAYIIYA-PALMIALFVLPHMIHASLTNSKIQGKYRHSFWSEIYETVLAWYIAPPTLVALINPHKGKFNVTAKGGLVEEEYVDWVISRPYIFLVLLNLVGVAVGIWRYFYGPEMLTVVVSMVWVFYNLIVLGGAVAVSVE-
>up|A0A084YRC8|A0A084YRC8_9ENTR/227-689
-----------SLTCGLLLLVAETYAWVVLVLGYFQTVWPLNRQPVP-MPADSSTWPTIDLLVPTYNEDLGVVKPTIYAALGIDWPKEKVTIYILDDGNRPEFKAFAEEVGVKYIARPTHEHAKAGNINNALKQATGEFVAIFDCDHVPTRSFLQLTMGWFFDKKLAMLQTPHHFFSPDPFERNLGRFRQTPNEGTLFYGLVQDGNDMWDATFFCGSCAILRRGALDEIGGIAVETVTEDAHTSLRLHRRGHTSAYIRIPQAAGLATESLSAHIGQRIRWARGMVQIFRLDN-PLLGKGLKLAQRLCYANMLHFLSGIPRLIFLTAPLAFLLLHAYIIFA-PALAIALYVLPHMIHASLTNSRIQGKYRHSFWSEIYETVLAWYIARPTTVALFNPHKGKFNVTAKGGLVEEEHVDWVITRPYMFLVILNLAGLAFGVWRLGYGPEVMTVIISLVWVLYNMTILGGAVAVAVE-
>up|A0A093SGK5|A0A093SGK5_9ENTR/228-691
----------VSLVCGLLLLAAETYAWVVLVLGYFQTIWPLNRYPVS-LPEDSKTWPTVDLMIPTYNEPLSVVKPTVYAALGIDWPKDKLNIYILDDGGRAEFKAFAEEVGVHYIARITHEHAKAGNINNALKQATGEFVAIFDCDHVPTRSFLQLTMGWFFDKKLAMLQTPHHFFSPDPFERNLGRFRRTPNEGTLFYGLVQDGNDMWDATFFCGSCAILRRKPLDEINGIAVETVTEDAHTSLRLHRRGYSSAYIRIPQAAGLATESLSAHIGQRIRWARGMVQIFRLDN-PLFGKGLKLGQRLCYANMMHFLSGIPRLIFLTAPLAFLLMHAYIIF-APALAIALYVLPHMVHASLTNSRIQGRYRHSFWSEIYETVLAWYIARPTTVALFNPHKGKFNVTAKGGLVEEQHVDWVITRPYLVLVLLNIAGVLYGIWRLIYGPEIMTVFISLLWVVYNMTILGGAVAVAVE-
>ur|UPI0004A3DECC|UniRef100_UPI0004A3DECC/236-699
----------VALFLGGVLLLAETYSWIVLMLGYFQNIWPLNRKPVS-MPPDQSTWPTIDLMIPTYNEDLDVVKATVYASLGVDWPKDKLNIHILDDGKRDSFRDFAKSVGVNYIRRPTNEHAKAGNINYALKQTCGEFVAIFDCDHIPTRAFFQLTMGMFLDPKLALIQTPHHFFSPDPFERNLSNFRNVPNEGNLFYGLIQDGNDLWDATFFCGSCAILRREPLEEVGGIAVETVTEDAHTSLRMHRLGYRSAYLKQPISAGLATETLSAHVGQRIRWARGMAQIFRVDN-PLTGKGLKLSQRLCYVNMLHFLSGIPRIVFLIAPLAYLLLHSYVIYA-PALAIILYVLPHMIHASMTNSRMQGDYRYSFWGEVYETVLAWYIARPTTVALFAPHKGTFNVTAKGGLVEKSHYDWVISRPYLVLVALNILGFAVGIYRMGWGPEIGTVIVNLVWTMYNLLILGAAVAVAVE-
>up|U2N5A4|U2N5A4_SERFO/227-689
-----------SLTCGLLLLAAETYAWVVLVLGYFQTVWPLNRQPVP-MPADSNTWPTVDLLVPTYNEDLGVVKPTVYAALGIDWPKDKINIYILDDGNRPEFKAFAAEVGVKYIARPTHEHAKAGNINNALKHASGDFVAIFDCDHVPTRSFLQLTMGWFFDKKLAMLQTPHHFFSPDPFERNLGRFRQTPNEGTLFYGLVQDGNDMWDATFFCGSCAILRRTALDEIGGIAVETVTEDAHTSLRLHRLGHTSAYIRIPQAAGLATESLSAHIGQRIRWARGMVQIFRLDN-PLLGKGLKFAQRLCYANMLHFLSGIPRLIFLTAPLAFLLMHAYIIF-APALAIALYVLPHMIHASLTNSRIQGKYRHSFWSEIYETVLAWYIARPTTVALFNPHKGKFNVTAKGGLVTQEHVDWVITRPYLLLVTLNLAGLGFGVWRFFYGPEMMTVVISLIWVIYNMTILGGAVAVAVE-
>up|E8M1W5|E8M1W5_9VIBR/236-699
----------LALFLGGILLMAETYSWIVLMLGYFQNIWPLNRKPAP-MPEDQSLWPTIDMMIPTYNEDLDVVKATVYAAMGVDWPKDKLKIHILDDGKRDSFRDFAQQVGVNYIRRPTNEHAKAGNINYALKHTDGQFVAIFDCDHIPTRAFFQLTMGMFINPELALIQTPHHFFSPDPFERNLANFRDVPNEGNLFYGLIQDGNDLWDATFFCGSCAILRREPLEQVGGIAVETVTEDAHTSLRMHRLGYRSAYLKQPISAGLATETLSAHVGQRIRWARGMAQIFRVDN-PLMGKGLKLSQRLCYLNMLHFLSGIPRIVFLIAPLAFLLLHSYVIYA-PALAIVLYVLPHMVHASMTNSRMQGDYRYSFWGEVYETVLAWYIARPTTVALFAPHKGTFNVTAKGGLVEKSHYDWVISLPYLALVGLNILGFAVGLYRIGWGPEIGTVIVNLLWTVYNLLILGAAVAVAVE-
>ur|UPI0003EF8E48|UniRef100_UPI0003EF8E48/228-691
----------VSLVCGLILLFAETYAWIVLVLGYFQVVWPLNRQPVP-LPKDMSLWPSVDIFVPTYNEDLNVVKNTIYASLGIDWPKDKLNIWILDDGGREEFRQFAQNVGVKYIAPTTHEHAKAGNINNALKYAKGEFVSIFDCDHVPTRSFLQMTMGWFLEKQLAMMQTPHHFFSPDPFERNLGRFRKTPNEGTLFYGLVQDGNDMWDATFFCGSCAVIRRKPLDEIGGIAVETVTEDAHTSLRLHRRGYTSAYMRIPQAAGLATESLSAHIGQRIRWARGMVQIFRLDN-PLTGKGLKFAQRLCYVNMFHFLSGIPRLIFLTAPLAFLLLHAYIIYA-PALMIALFVLPHMIHASLTNSKIQGKYRHSFWSEIYETVLAWYIAPPTLVALINPHKGKFNVTAKGGLVEEEYVDWVISRPYIFLVLLNLVGVAVGIWRYFYGPEMLTVVVSMVWVFYNLIVLGGAVAVSVE-
>up|R8ASE3|R8ASE3_PLESH/233-694
------------LSFGLGLLAAETYSWLVLMLGYFQTIWPLHRSPYP-LPSDPKLWPSVDIYIPTYNEDLSVIRPTVYAALGLDWPQEKLNIYILDDGRRSYLADFAREVGVHYLIRDNNFHAKAGNLNAALKKTHGEFVTVFDCDHIPTRSFLQMTLGWFVDPHMAMMQTPHHFFSPDPFERNLGNFRKTPNENTLFYGLVQDGNDTWDATFFCGSCAVLRRTALEEIGGFAVETVTEDAHTSLRLHRHGYRSAYIRIPQAAGLATESLSAHVGQRIRWARGMVQIFRLDN-PLFGKGLSWAQRLCYTNMLHFLSGVPRLVYLTAPLAFLIFHSYIIYA-PAVMIMLYVIPHMTHASMTNSRIQGKYRYSFWSEIYETVLSWYIARPTTVALFNPRKGSFNVTAKGGLIDEQYFDWDISKPFLVLAMLNFLGVLFAGYRLIWGPEAITVVISLLWTLYNLLLLGGAVAVASE-
>up|H4I2L5|H4I2L5_ECOLX/228-691
----------VSLVCGLILLFAETYAWIVLVLGYFQVVWPLNRQPVP-LPKDMSLWPSVDIFVPTYNEDLNVVKNTIYASLGIDWPKDKLNIWILDDGGREEFRQFAQNVGVKYIARTTHEHAKAGNINNALKYAKGEFVSIFDCDHVPTRSLLQMTMGWFLEKQLAMMQTPHHFFSPDPFERNLGRFRKTPNEGTLFYGLVQDGNDMWDATFFCGSCAVIRRKLLDEIGGIAVETVTEDAHTSLRLHRRGYTSAYMRIPQAAGLATESLSAHIGQRIRWARGMVQIFRLDN-PLTGKGLKFAQRLCYVNMFHFLSGIPRQIFLTAPLAFLLFHAYIIYA-PALMIALFVLPHMIHASLTNSKIQGKYRHSFWSEIYETVLAWYIAPPTLVALINPHKGKFNVTAKGGLVEEEYVDWVISRPYIFLVLLNLVGVAVGIWRYFYGPEMLTVVVSMVWVFYNLIILGGAVAVSVE-
>up|A0A084A583|A0A084A583_9ENTR/230-692
-----------SLICGLLLLLAETYAWIVLVLGYFQTIWPLHRQPVP-MPDDISTWPTVDMMIPTYNEDLSVVKPSVYAALGIDWPKEKLNIYILDDGNRPEFKQFAEEVGVKYIARPTHEHAKAGNINNALRYATGELVTIFDCDHVPTRSYLQLTVGWFFDKKLAMLQTPHHFFSPDPFERNLGRFRQTPNEGTLFYGLVQDGNDMWDATFFCGSCAILRRSALDEIGGIAVETVTEDAHTSLRLHRQGHTSAYIRIPQAAGLATESLSAHVGQRIRWARGMVQIFRLDN-PLLGKGLKLVQRLCYVNMLHFLSGVPRLIFLTAPLAFLLFHAYIIFA-PALMIALFVIPHMIHASLTNSRIQGKYRHSFWSEIYETVMAWYIARPTTVALFSPHKGKFNVTAKGGLVDQDHVDWVISRPYLILVMFNFAGLLFGFWRLFYGPETMTVFISLVWVIYNIIILGGAMAVAVE-
>up|B2U4K1|B2U4K1_SHIB3/228-691
----------VSLVCGLILLFAETYAWIVLVLGYFQVVWPLNRQPVP-LPKDMSLWPSVDIFVPTYNEDLNVVKNTIYASLGIDWPKDKLNIWILDDGGREEFRQFAQNVGVKYIARTTHEHAKAGNINNALKYAKGEFVSIFDCDHVPTRSFLQMTMGWFLEKQLAMMQTPHHIFSPDPFERNLGRFRKTPNEGTLFYGLVQDGNDMWDATFFCGSCAVIRRKPLDEIGGIAVETVTEDAHTSLRLHCRGYTSAYMRIPQAAGLATESLSAHIGQRIRWARGMVQIFRLDN-PLTGKGLKFAQRLCYVNMFHFLSGIPRLIFLTAPLAFLLLHAYIIYA-PALMIALFVLSHMIHASLTNSKIQGKYRHSFWSEIYETVLAWYIAPPTLVALINPHKGKFNVTAKGGLVEEEYVDWVISRPYIFLVLLNLVGVAVGIWRYFYGPEMLTVVVSMVWVFYNLIVLGGAVAVSVE-
>up|N1L2U8|N1L2U8_YEREN/231-694
----------VSLVCGLLLLLAETYAWVVLVLGYFQTIWPLNRQPVP-MPEDINSWPTIDLMVPTYNEDLGVVKPTIYAALGIDWPKDKINIYILDDGNRPAFKAFATEVGVHYIARSTHEHAKAGNINNALKRATGEFVAIFDCDHVPTRSFLQLTVGWFFDKKLGMIQTPHHFFSPDPFERNLGRFRQTPNEGTLFYGLVQDGNDMWDATFFCGSCAVLRRSALDEVGGIAVETVTEDAHTSLRLHRKGYTSAYIRIPQAAGLATESLSAHIGQRIRWARGMVQIFRLDN-PLLGKGLKFVQRLCYANMLHFLSGIPRLIFLTAPLAFLLLHAYIIFA-PALAIALYVLPHMIHASLTNSRLQGKYRHSFWSEIYETVLAWYIARPTTVALLNPHKGTFNVTAKGGLVEAQHVDWVITRPYMALVLLNLAGLIAGLWRLGYGPATETVVISLVWVIYNMTILGGAVAVAVE-
>up|E3XSG9|E3XSG9_ECOLX/228-691
----------VSLVCGLILLFAETYAWIVLVLGYFQVVWPLNRQPVP-LPKDMSLWPSVDIFVPTYNEDLNVVKNTIYASLGIDWPKDKLNIWILDDGGREEFRQFAQNVGVKYIARTTHEHAKAGNINNALKYAKGEFVSIFDCDHVPTRSLLQMTMGWFLEKQLAMMQTPHHFFSPDPFERNLGRFRKTPNEGTLFYGLVQDGNDMWDATFFCGSCAVIRRKPLDEIGGIAVETVTEDAHTSLRLHRRGYTSAYMRIPQAAGLATESLSAHIGQRIRWARGMVQIFRLDN-PLTGKGLKFAQRLCYVNMFHFLSGIPRQIFLTAPLAFLLFHAYIIYA-PALMIALFVLPHMIHASLTNSKIQGKYRHSFWSEIYETVLAWYIAPPTLVALINPHKGKFNVTAKGGLVEEEYVDWVISRPYIFLVLLNLVGVAVGIWRYFYGPEMLTVVVSMVWVFYNLIILGGAVAVSVE-
>up|A0A064E2N0|A0A064E2N0_ENTAE/228-691
----------VSLVCGLILLFAETYAWIVLVLGYFQVVWPLNRQPVP-LPEDMNEWPTVDIFVPTYNEDLSVVKNTIYASQGIDWPKDKLNIWILDDGGREEFRQFAKDVGVHYIARTSHEHAKAGNINNALKYAKGEFVSIFDCDHVPTRSFLQMTMGWFLDKKLAMMQTPHHFFSPDPFERNLGRFRKTPNEGTLFYGLVQDGNDMWDATFFCGSCAVIRRGPLDEIGGIAVETVTEDAHTSLRLHRRGYTSAYMRIPQAAGLATESLSAHIGQRIRWARGMVQIFRLDN-PLFGKGLKLAQRICYVNMLHFLSGIPRLIFLTAPLAFLLLHAYIIYA-PALMIALFVLPHMIHASLTNSKIQGKYRHSFWSEIYETVLAWYIAPPTFVALINPHKGKFNVTAKGGLVKDEYVDWVISRPYIYLVLLNLVGVAVGIWRFMYGPENETVWVSIIWVFYNLIILGGAVAVSVE-
>ur|UPI0004A48D6B|UniRef100_UPI0004A48D6B/236-699
----------VALFLGGVLLLAETYSWIVLMLGYFQNIWPLNRKPVS-MSPDQSTWPTIDLMIPTYNEDLDVVKATVYASLGVDWPKDKLNIHILDDGKRDSFRDFAKSVGVNYIRRPTNEHAKAGNINYALKQTSGEFVAIFDCDHIPTRAFFQLTMGMFLDPKLALIQTPHHFFSPDPFERNLSNFRNVPNEGNLFYGLIQDGNDLWDATFFCGSCAILRREPLEEVGGIAVETVTEDAHTSLRMHRLGYRSAYLKQPISAGLATETLSAHVGQRIRWARGMAQIFRVDN-PLTGKGLKLSQRLCYVNMLHFLSGIPRIVFLIAPLAYLLLHSYVIYA-PALAIILYVLPHMIHASMTNSRMQGDYRYSFWGEVYETVLAWYIARPTTVALFAPHKGTFNVTAKGGLVEKSHYDWVISRPYLVLVALNILGFAVGIYRMGWGPEIGTVIVNLVWTMYNLLILGAAVAVAVE-
>up|I3UN69|I3UN69_PSEPU/206-667
------------LIFGVILLAAETYSWFVLILGYIQTSWPLQRKPAN-LPANVRHWPTVDLLIPTYNEDLSVVRTTVMAALGLDWPRECLRIYILDDGRRDAFRAFADEVGVGYIVRPDSKHAKAGNLNHALGVTDSELIAIFDCDHVPVRSFLQLTVGWFLDAKLALVQTPHHFFSPDPFERNLGSFRRRPNEGELFYGLIQDGNDMWNAAFFCGSCAVLRRTALESIGGFAVQTVTEDAHTALRLHRQGWTSAYLSIPQAAGLATESLSAHIGQRIRWARGMVQIFRTDN-PLFGRGLSLFQRVCYANMLHFLAGLPRLVFLTAPLAFLLLHAYIIYA-PALMILLYVLPHMIHASLTNSRMQGKYRQTFWGEVYETVLAWYIARPTTVALFAPKKGTFNVTAKGGLMEQEQFDWRIAQPYLWLAALNVVGLGFAVWRLVTGPEIGTVIVSSLWVIYNLLIIGAAVAVAAE-
>ur|UPI00047BA069|UniRef100_UPI00047BA069/223-687
----------VSLVFGLLLVVAETYAWGVLVLGYFQTLWPLHRQPVA-LPDDPKVWPTVDLLIPTYNEPLSVVKPTLYAALGIDWPQDKLTIYVLDDGDRAEFREFADSIGVRYIARSTHEHAKAGNINHALRTASSEYVTIFDCDHVPARSFLQMTMGWFLDPKMAMLQTPHHFFSPDPFERNLGRFRRTPNEGTLFYGLVQDGNDVWDATFFCGSCAIIRRSALDEIGGIAVETVTEDAHTSLRLHRLGYSSAYIRIPQAAGLATESLSAHIGQRIRWARGMVQIFRLDN-PLMGKGLTFMQRLCYANMLHFLSGIPRLIFLLAPLAFLLCHAYIIF-APALAIAIYVLPHMLHTSLTNSRIQGRYRHSFWSEVYETVLAWYIARPTTVALFNPNKGTFNVTAKGGLVTQKHLDWVITRPYVMLVLLNLAGLVMAFWRLYYGPQNETVVVSLIWVLYNMVILGGAVSVAVE-
>up|N1L1V1|N1L1V1_YEREN/231-694
----------VSLVCGLLLLLAETYAWVVLVLGYFQTIWPLNRQPVP-MPEDINSWPTIDLMVPTYNEDLGVVKPTIYAALGIDWPKDKINIYILDDGNRPAFKAFATEVGVHYIARPTHEHAKAGNINNALKRATGEFVAIFDCDHVPTRSFLQLTVGWFFDKKLGMIQTPHHFFSPDPFERNLGRFRQTPNEGTLFYGLVQDGNDMWDTTFFCGSCAVLRRSALDEVGGIAVETVTEDAHTSLRLHRKGYTSAYIRIPQAAGLATESLSAHIGQRIRWARGMVQIFRLDN-PLLGKGLKFVQRLCYANMLHFLSGIPRLIFLTAPLAFLLLHAYIIFA-PALAIALYVLPHMIHASLTNSRLQGKYRHSFWSEIYETVLAWYIARPTTVALLNPHKGTFNVTAKGGLVEAQHVDWVITRPYMALVLLNLAGLIAGLWRLGYGPATETVVISLVWVIYNMTILGGAVAVAVE-
>up|Q5DZ42|Q5DZ42_VIBF1/237-700
----------LALFLGCVLLIAETYAWIVLILGYFQNIWPLNRQPAS-LPEDQSTWPTIDMMIPTYNEDLDVVRATVYSALGVDWPKEKLNIFILDDGKRDSFKEFAKEVGVGYIRRPTNEHAKAGNINYALKQTSGEFVAIFDCDHIPTRAFFQLTMGWFLDKKLGLIQTPHHFFSPDPFERNLSNFGVVPNEGSLFYGLIQDGNDLWDASFFCGSCAVLRREPLEEVGGIAVETVTEDAHTSLRMHRLGYRSAYLRKPLSAGLATETLSAHIGQRIRWARGMAQIFRVDN-PLLGKGLKWQQRLCYANMLHFLSGIPRIIFLLAPLVFLIMHTYIIYA-PALAIILYVLPHMVHASMTNSRMQGEYRYSFWGEVYETVLSWYIARPTTVALFAPHKGTFNVTAKGGLIEETHYDWSISKPYWLLVILNVLGIGFGLYRLGWGPELGSVVVNLLWVFYNLLILGGAVAVAEE-
>up|J8T7Z9|J8T7Z9_9ENTR/225-688
----------VSLVCGLLLLAAETYAWVVLVLGYFQTIWPLNRHPVS-LPEDSTTWPAVDLMIPTYNEPLSVVKPTVYAALGIDWPKDKLNIYILDDGGRAEFKAFAEEVGVHYIARVTHEHAKAGNINNALKQAKGEFVAIFDCDHVPTRSFLQLTMGWFFDKKLAMLQTPHHFFSPDPFERNLGRFRRTPNEGTLFYGLVQDGNDMWDATFFCGSCAILRRKPLDEISGIAVETVTEDAHTSLRLHRRGYSSAYIRIPQAAGLATESLSAHIGQRIRWARGMVQIFRLDN-PLLGKGLKLGQRLCYANMMHFLSGIPRLIFLTAPLAFLLLHAYIIFA-PALAIALYVLPHMVHASLTNSRIQGRYRHSFWSEIYETVLAWYIARPTTVALFNPHKGKFNVTAKGGLVEEQHVDWVITRPYLVLVLLNIAGVVYGIWRLIDGPEIMTVLISLLWVAYNMTILGGAVAVAVE-
>ur|UPI00051A7625|UniRef100_UPI00051A7625/228-691
----------VSLVCGLLLLAAETYAWVVLVLGYFQTIWPLNRHPVS-LPEDSTTWPTVDLMIPTYNEPLSVVKPTVYAALGIDWPKDKLNIYILDDGGRAEFKAFAEEVGVHYIARVTHEHAKAGNINNALKQAKGEFVAIFDCDHVPTRSFLQLTMGWFFDKKLAMLQTPHHFFSPDPFERNLGRFRRTPNEGTLFYGLVQDGNDMWDATFFCGSCAILRRKPLDEISGIAVETVTEDAHTSLRLHRRGYSSAYIRIPQAAGLATESLSAHIGQRIRWARGMVQIFRLDN-PLLGKGLKLGQRLCYANMMHFLSGIPRLIFLTAPLAFLLIHAYIIFA-PALAIALYVLPHMVHASLTNSRIQGRYRHSFWSEIYETVLAWYIARPTTVALFNPHKGKFNVTAKGGLVEEQHVDWVITRPYLVLVLLNIAGVVYGIWRLIDGPEIMTVLISLLWVTYNMTILGGAVAVAVE-
>up|V5ULC0|V5ULC0_9BURK/46-506
-------------IVGYTLVAAEMYTWMILLFGYIQTVWPLHRRITP-LPPDTRLWPSVDVYIPTYNEGLDVVRPTVYAACGIDWPPEKLNIYLLDDGRRDEMRRFAEQAGVHYVTRADNRHAKAGNINHALGQTQGEFIAIFDCDHIPVRSFLQTTMGAFLDERCSLVQTPHHFFSDDPFERNLATRGAVPNEGRLFYGVVQDGNDFWNASFFCGSCAVLRRTALDEVGGVAVETVTEDAHTALKMHRRGWNTVYLKVVQAAGLATESLSGHVGQRIRWARGMAQIFRVDN-PLFGRGLKFGQRICYANMLHFFYGIPRIIFLLAPICYLFFGLHIVQAA-ALSICAYVLPHIAHANIANSRIQGKYRHSFWSDVYEAVLAWYVALPTTVAFINPRYGKFNVTAKGGLIEQSFFDWSISKPYLVLLGFNLLGFLAGIVRYFYGPEGGALGFNLAWVTFNLAVLGAAVAVATE-
>up|U1U610|U1U610_9ENTR/231-694
-----------SLTFGLLLIGAETYAWTVLVLGYFQTLWPLNRQPVS-MPPEIASWPSVDILVPTYNEPLSVVKPTIYAALGIDWPQDKLNIYILDDGTREEFREFAASVGVNYVVRPSHEHAKAGNINHALKTTRSEYVAIFDCDHVPTRSFLQLTMGWFLDHRLGMLQTPHHFFSPDPFERNLGRFRQTPNEGSLFYGLVQDGNDTWDAAFFCGSCAVLRRSALDEIGGIAVETVTEDAHTSLRLHRRGYTSAYIRIPQAAGLATESLSAHIGQRIRWARGMVQIFRLDN-PLFGKGLKLVQRLCYANMLHFLAGIPRLIFLLAPLAFLLCHAYIIYA-PALAIAIYVLPHMVHTSLTNSRIQGRWRHSFWSEVYETVLAWYIARPTTVALFNPHKGKFNVTAKGGLVEERHLDWVITKPYMLLVLLNIAGIGMGFWRMAHGPANETIWVSLVWVVYNMIILGGAVAVSVE-
>up|U2LSW4|U2LSW4_SERFO/227-689
-----------SLTCGLLLLAAETYAWVVLVLGYFQTVWPLNRQPVP-MPADSNTWPTVDLLVPTYNEDLGVVKPTVYAALGIDWPKDKINIYILDDGNRPEFKAFAAEVGVKYIARPTHEHAKAGNINNALKHASGDFVAIFDCDHVPTRSFLQLTMGWFFDKKLAMLQTPHHFFSPDPFERNLGRFRQTPNEGTLFYGLVQDGNDMWDATFFCGSCAILRRTALDEIGGIAVETVTEDAHTSLRLHRLGHTSAYIRIPQAAGLATESLSAHIGQRIRWARGMVQIFRLDN-PLLGKGLKLAQRLCYANMLHFLSGIPRLIFLTAPLAFLLMHAYIIF-APALAIALYVLPHMIHASLTNSRIQGKYRHSFWSEIYETVLAWYIARPTTVALFNPHKGKFNVTAKGGLVTQEHVDWVITRPYLLLVTLNLAGLGFGVWRFFYGPEMMTVVISLIWVIYNMTILGGAVAVAVE-
>up|E3GA41|E3GA41_ENTLS/228-691
----------LSLTFGLILLFAETYAWIVLVFGYFQIIWPLNRHPVP-LPEKMSDWPTVDIFVPTYNEDLNVVKNTIYASLGIDWPKDKLTIWILDDGGREEFRQFAKDVGVEYIARTSHEHAKAGNINNALKMAKGEFVAIFDCDHVPTRSFLQMTMGWFRDEKLAVMQTPHHFFSPDPFERNLGRFRKTPNEGTLFYGLVQDGNDMWDATFFCGSCAVIRREPLDRIGGIAVETVTEDAHTSLRLHRLGYTSAYMRIPQAAGLATESLSAHIGQRIRWARGMVQIFRTDN-PLFGKGLKLPQRICYANMLHFLSGVPRLVFLTAPLAFLLFHAYIIYA-PALMIALFVLPHMIHASLTNSRIQGKYRHSFWSEIYETVLAWYIAPPTMVALINPKIGKFNVTAKGGLVKEEYVDWVISKPYLYLVLLNLLGVAVGIWRHFYGPENETVWVSLLWVFYNLIILGGAVAVSVE-
>ur|UPI0004E0E0C8|UniRef100_UPI0004E0E0C8/78-541
----------VSLVCGLVLLFAETYAWIVLVLGYFQVIWPLNRQPVP-LPKDMSTWPSVDIFVPTYNEDLNVVKNTIYASLGIDWPKDKLQIWLLDDGGREEFKEFAHTVGVNYIARTEHNHAKAGNINNALKYAKGDFVSIFDCDHVPTRSFLQLTMGWFIDKKLAMMQTPHHFFSPDPFERNLGRFRQTPNEGTLFYGLVQDGNDMWDATFFCGSCAVIRRGPLDEIGGIAVETVTEDAHTSLRLHRRGHTSAYMRIPQAAGLATESLSSHIGQRIRWARGMVQIFRLDN-PLFGKGLKLAQRLCYVNMFHFLSGIPRLIFLTAPLAFLLLHAYIIYA-PAIMIALFVLPHMMHASLTNSKIQGKYRHSFWSEIYETVLAWYIARPTMVALFNPHKGKFNVTAKGGLVESEYIDWVISRPYLWLVVINLVGVGFGIWRYFAGPENETVLVSLLWVFYNLIILGGAVAVSVE-
>up|N2QCY7|N2QCY7_ECOLX/228-691
----------VSLVCGLILLFAETYAWIVLVLGYFQVVWPLNRQPVP-LPKDMSLWPSVDIFVPTYNEDLNVVKNTIYASLGIDWPKDKLNIWILDDGGREEFRQFAQNVGGKYIARTTHEHAKAGNINNALKYAKGEFVSIFDCDHVPTRSFLQMTMGWFLEKQLAMMQTPHHFFSPDPFERNLGRFRKTPNEGTLFYGLVQDGNDMWDATFFCGSCAVIRRKPLDEIGGIAVETVTEDAHTSLRLHRRGYTSAYMRIPQAAGLATESLSAHIGQRIRWAHGMVQIFRLDN-PLTGKGLKFAQRLCYVNMFHFLSGIPRLIFLTAPLAFLLLHAYIIYA-PALMIALFVLPHMIHASLTNSKIQGKYRHSFWSEIYETVLAWYIAPPTLVALINPHKGKFNVTAKGGLVEEEYVDWVISRPYIFLVLLNLVGVAVGIWRYFYGPEMLTVVVSMVWVFYNLIVLGGAVAVSVE-
>ur|UPI0004BA46B4|UniRef100_UPI0004BA46B4/236-699
----------VSLICGLLLLAAETYAWLVLVLGYFQTVWPLHRPPTP-LTMTPDKWPMVDIMVPTYNEDLGVVKPTVYAALGIDWPKDKLNIYILDDGGREEFKAFAEEVGVRYIARTTHEHAKAGNINNALKEAKGEFVAIFDCDHVPTRSFLQLTLGWFFDTKLGMLQTPHHFFSPDPFERNLGRFRETPNEGTLFYGLVQDGNDMWDAAFFCGSCAILRRTALDEIGGIAVETVTEDAHTSLRLHRRGHTSAYIRIPQAAGLATESLSAHIGQRIRWARGMVQIFRLDN-PLFGKGLKLGQRLCYANMLHFLSGIPRLIFLTAPLAFLLLHAYIIFA-PALAIALYVLPHMIHASLTNSRIQGKYRHSFWSEIYETVLAWYIARPTTVALFNPHKGKFNVTAKGGLVENQHVDWLISRPYMALVLINFVGLLAGAWRFIYGPSIETVIISLIWVIYNMIILGGAMAVSIE-
>ur|UPI000534223A|UniRef100_UPI000534223A/231-694
-----------SLIFGLLLIVAETYAWVVLVLGYFQTLWPLNRQPVS-MPDTLDQWPSVDLLVPTYNEPLSVVKPTIYAAMGIDWPKDRLNIYLLDDGGREEFREFAASVGVNYVVRPTHEHAKAGNINHALKRCRSEFVSIFDCDHVPTRAFLQMTIGWFIDPKLAMLQTPHHFFSPDPFERNLGRFRRTPNEGSLFYGLVQDGNDTWDATFFCGSCAVLRRSALDEIGGIAVETVTEDAHTSLRLHRRGYASAYIRIPQAAGLATESLSAHIGQRIRWARGMVQIFRLDN-PLFGKGLKWVQRLCYANMLHFLSGIPRLIFLLAPLAFLLCHAYIIYA-PALAIAIYVLPHMLHTSLTNSRIQGRWRHSFWSEVYETVLAWYIARPTTVALFNPHKGKFNVTAKGGLVEEHHLDWVITKPYMFLVLLNLAGVAMAFWRMNYGPANETVWVSLVWVIYNMVILGGAVAVSVE-
>up|I4SK32|I4SK32_ECOLX/5-459
-------------------LFAETYAWIVLVLGYFQVVWPLNRQPVP-LPKDMSLWPSVDIFVPTYNEDLNVVKNTIYASLGIDWPKDKLNIWILDDGGREEFRQFAQNVGVKYIARTTHEHAKAGNINNALKYAKGEFVSIFDCDHVPTRSFLQMTMGWFLEKQLAMMQTPHHFFSPDPFERNLGRFRKTPNEGTLFYGLVQDGNDMWDATFFCGSCAVIRRKPLDEIGGIAVETVTEDAHTSLRLHRRGYTSAYMRIPQAAGLATESLSAHIGQRIRWARGMVQIFRLDN-PLTGKGLKFAQRLCYVNMFHFLSGIPRLIFLTAPLAFLLLHAYIIYA-PALMIALFVLPHMIHASLTNSKIQGKYRHSFWSEIYETVLAWYIAPPTLVALINPHKGKFNVTAKGGLVEEEYVDWVISRPYIFLVLLNLVGVAVGIWRYFYGPEMLTVVVSMVWVFYNLIVLGGAVAVSVE-
>ur|UPI0005705876|UniRef100_UPI0005705876/224-687
----------IALFLGFGLLAAETYAWFILILGFFQTIRPLKRKPVK-LPKDTSTWPTVDVYIPTYNEPLSVVKPTTISALALDWPEDKLNVYILDDGKRDEFKQFAAEIGVGYIVRPTNFHAKAGNLNHAMRYTDGDLIAIFDCDHVPVRSFLQMTIGQFVDPKMCLVQTPHHFFSADPFEKNLGNFAQIPNENMLFYGLIQDGNDLWDATFFCGSCAVIRRSAIEEIGGFAFETVTEDAHTALKMQRKGYRTAYINIPQAAGLATDSLSTHVGQRIRWARGMAQIFRVDN-PLLGRGLSLSQRFCYLNAMHFFSGIPRIVFLTAPLALIYFDAYIIYA-PFLAILLYVVPTLMQVKITNSRIQGKWRYSFWGEVYEAVLAWYILKPTTVALFAPNKGKFNVTEKGGLTDKDFYDWEISKPYLFLATINLIGLVVGVFRLFFGDQIGVLLISMAWALYNFMILGAAIAVAAE-
>up|A0A090NX56|A0A090NX56_SHIDY/228-691
----------VSLVCGLILLFAETYAWIVLVLGYFLVVWPLNRQPVP-LPKDMSLWPSVDIFVPTYNEDLNVVKNTIYASLGIDWPKDKLNIWILDDGGREEFRQFAQNVGVKYIARTTHEHAKAGNINNALKYAKGEFVSIFDCDHVPTRSFLQMTMGWFLEKQLAMMQTPHHFFSPDPFERNLGRFRKTPNEGTLFYGLVQDGNDMWDATFFCGSCAVIRHKPLDEIGGIAVETVTEDAHTSLRLHRRGYTSAYMRIPQAAGLATESLSAHIGQRIRWARGMVQIFRLDN-PLTGKGLKFAQRLCYVNMFHFLSGIPRLIFLTAPLAFLLLHVYIIYA-PALMIALFVLPHMIHASLTNSKIQGKYRHSFWSEIYETVLAWYIAPPTLVALINPHKGKFNVTAKGGLVEEEYVDWVISRPYIFLVLLNLVGVAVGIWRYFYGPEMLTVVVSMVWVFYNLIVLGGAVAVSVE-
>ur|UPI0003B58668|UniRef100_UPI0003B58668/224-685
------------LALGILLLLAELYAWVVLVLGYFQNIWPLNRPLA-ALPEDRQKWPTVDILVPTYNEELDVVRATIYACLGLDWPADKLNIYILDDGRRESFRAFASDVGVKYITRTDNRHAKAGNINHALKQIDGEFVAIFDCDHIPTRAFLQVAMGGFLDSKLALVQTPHHFFSPDPFERNLSNFRKVPNEGGLFYGLIQNGNDLWNGTFFCGSCAIIRRAPLDEIGGIAVETVTEDAHTSLRLHRRGYRSSYVRAPVAAGLATETLSAHIGQRIRWARGMSQILRIDN-PLKGKGLQWPQRLCYFNMLHFLSGIPRLIFLVAPLAFLLLHTYIIYA-PAAMLFLYVLPHMVYASVVNARIQGRYRHSFWGEVYETVLSWYIARPTAVALFAPNKGSFNVTAKGGLIYEKYFDWVMSRPYILLVVANVIGLAVGIGWLLRGAETGAVLLNLSWTFYNLLILGGAVAVAAE-
>up|A4WFV5|A4WFV5_ENT38/228-691
----------VSLVCGLVLLFAETYAWIVLILGYFQVVWPLNRQPVP-LPKDTRVWPTVDIFVPTYNEDLSVVKNTIYASLGIDWPKDKLKIWLLDDGGREEFRQFAQSVGVEYIARTTHEHAKAGNINNALKYATGEFVSIFDCDHVPTRSFLQMTMGWFLEKQLAMMQTPHHFFSPDPFERNLGRFRKTPNEGTLFYGLVQDGNDMWDATFFCGSCAVIRRVPLDEIGGIAVETVTEDAHTSLRLHRRGYTSAYMRIPQAAGLATESLSAHIGQRIRWARGMVQIFRLDN-PLFGKGLKMAQRLCYLNMFHFLSGIPRLIFLTAPLAFLLLHAYIIF-APALMIALFVLPHMIHASLTNSKIQGKYRHSFWSEIYETVLAWYIAPPTLVALINPHKGKFNVTAKGGLVEEEYVDWVISRPYIFLVLLNIVGVLVGIWRYFYGPESETVIVSLAWVFYNLIILGGAVAVSVE-
>ur|UPI0003044020|UniRef100_UPI0003044020/253-716
----------LALTLGIGLLLAESYAWLVLILGFFQTINPLHRKPIP-LHKDTALWPTVDVYIPTYNEPLNVVRPTAIAAQSIDWPADKLNIYILDDGKRPEFKEFADEIGVGYLDRPDHKHAKAGNMNHAMKHTSGEYIAIFDCDHIPARSFLQMTMGQFIDSKVCLVQTPHHFFSADPFERNLNNHRQIPNENMLFYGLIQDGNDMWDATFFCGSCAVLKRQALEEIGGFAVETVTEDAHTALRMQRAGYKTTYINIPQAAGLATDSLSAHIGQRIRWARGMAQIFRLDN-PLLGKGLNIGQRLCYINMLHFLSGIPRIVFLTAPLALIYFNAYIIYA-PFIAIFLYIVPTLLQVKITNSRIQGKYRYSYWGEVYESVLAWYILKPTTVALFNPNKGKFNVTEKGGFNDKARYDWLISKPYIILLAFNVIGMCYGVFRLFFGDQIGVLLISMLWASYNTMILGAAVAVAAE-
>up|I7B4M1|I7B4M1_PSEPT/229-691
-----------DLVFGVILLAAETYSWFVLILGYIQTSWPLQRKPAN-LPANVRHWPTVDLLIPTYNEDLSVVRTTVMAALGLDWPRECLRIYILDDGRRDAFRAFADEVGVGYIVRPDSKHAKAGNLNHALGVTDSELIAIFDCDHVPVRSFLQLTVGWFLDAKLALVQTPHHFFSPDPFERNLGSFRRRPNEGELFYGLIQDGNDMWNAAFFCGSCAVLRRTALESIGGFAVETVTEDAHTALRLHRQGWTSAYLSIPQAAGLATESLSAHIGQRIRWARGMVQIFRTDN-PLFGRGLSLFQRVCYANMLHFLAGLPRLVFLTAPLAFLLLHAYIIYA-PALMIMLYVLPHMIHASLTNSRMQGKYRQTFWGEVYETVLAWYIARPTTVALFAPKKGTFNVTAKGGLMEQEQFDWRIAQPYLWLAALNVVGLGFAVWRLVTGPEIGTVIVSSLWVIYNLLIIGAAVAVAAE-
>up|A0XXD3|A0XXD3_9GAMM/256-718
-----------ALTLGAGLLLAETYAWMVLILGFFQTINPLERKPV-MLPKNTDLWPTVDIYIPTYNEPLSVVRPTTLAALSIDWPADKLKVYILDDGKRPEFGEFAKQVGAGYLTRPDNNHAKAGNMNSAMRYTDGDYIAIFDCDHVPARSFLQMTMGQFLDSKVCLVQTPHHFFSADPFERNLNNHSQIPNENMLFYGLIQDGNDMWDATFFCGSCAVLKREALDEIGGFAFETVTEDAHTALRMQRAGYKTAYINIPQAAGLATDSLSAHIGQRIRWARGMAQIFRLDN-PLLGKGLNIPQRLCYLNMLHFLSGIPRIVFLTAPLALIYFNAYIIYA-PFLAIFIYVVPTLIQIKATNSRIQGKYRYSFWGEVYESVLAWYILKPTTVALFNPNKGKFNVTEKGGLNDKEHYDWGISKPYLVLLAINLVGMLVGILRLFFGDQVGVLLISMGWALYNIIILGAAVAVAAE-
>ur|UPI0002E70C65|UniRef100_UPI0002E70C65/230-691
------------LVFGVILLAAETYSWFVLILGYIQTSWPLQRKPAN-LPANVRHWPTVDLLIPTYNEDLSVVRTTVMAALGLDWPRECLRIYILDDGRRDAFRAFADEVGVGYIVRPDSKHAKAGNLNHALGVTDSELIAIFDCDHVPVRSFLQLTVGWFLDARLALVQTPHHFFSPDPFERNLGSFRRRPNEGELFYGLIQDGNDMWNAAFFCGSCAVLRRTALESIGGFAVETVTEDAHTALRLHRQGWTSAYLSIPQAAGLATESLSAHIGQRIRWARGMVQIFRTDN-PLFGRGLSLFQRVCYANMLHFLAGLPRLVFLTAPLAFLLLHAYIIYA-PALMILLYVLPHMIHASLTNSRMQGKYRQTFWGEVYETVLAWYIARPTTVALFAPKKGTFNVTAKGGLMEQEQFDWRIAQPYLWLAVLNVVGLGFAGWRLVTGPEIGTVIVSSLWVIYNLLIIGAAVAVAAE-
>up|A5W2B5|A5W2B5_PSEP1/230-691
------------LVFGVILLAAETYSWFVLILGYIQTSWPLQRKPAN-LPANARHWPTVDLLIPTYNEDLSVVRTTVMAALGLDWPRECLRIYILDDGRRDAFRAFADEVGVGYIVRPDSKHAKAGNLNHALGVTDSELIAIFDCDHVPVRSFLQLTVGWFLDAKLALVQTPHHFFSPDPFERNLGSFRRRPNEGELFYGLIQDGNDMWNAAFFCGSCAVLRRTALESIGGFAVETVTEDAHTALRLHRQGWTSAYLSIPQAACLATESLSAHIGQRIRWARGMVQIFRTDN-PLFGRGLSLFQRVCYANMLHFLAGLPRLVFLTAPLAFLLLHAYIIYA-PALMILLYVLPHMIHASLTNSRMQGKYRQTFWGEVYETVLAWYIARPTTVALFAPKKGTFNVTAKGGLMEQEQFDWRIAQPYLWLAALNVVGLGFAGWRLVTGPEIGTVIVSSLWVIYNLLIIGAAVAVAAE-
>up|D0KCI8|D0KCI8_PECWW/228-691
----------VSLVCGLLLLAAETYAWVVLVLGYFQTIWPLNRHPVS-LPEDNTTWPTVDLMIPTYNEPLSVVKPTVYAALGIDWPKDKLNIYILDDGGRAEFKAFADEVGVHYIARVTHEHAKAGNINNALKQAKGEFVAIFDCDHVPTRSFLQLTMGWFFDKKLAMLQTPHHFFSPDPFERNLGRFRRTPNEGTLFYGLVQDGNDMWDATFFCGSCAILRRKPLDEISGIAVETVTEDAHTSLRLHRRGYSSAYIRIPQAAGLATESLSAHIGQRIRWARGMVQIFRLDN-PLLGKGLKLGQRLCYANMMHFLSGIPRLIFLTAPLAFLLIHAYIIFA-PALAIALYVLPHMVHASLTNSRIQGRYRHSFWSEIYETVLAWYIARPTTVALFNPHKGKFNVTAKGGLVEEQHVDWVITRPYLVLVLLNIAGVVYGIWRLIDGPEIMTVLISLLWVTYNMTILGGAVAVAVE-
>up|A0A081VDC1|A0A081VDC1_BURCE/229-689
-------------VAGYLLYGAEAYTWMILLLGFVQTAWPLDRPIVP-LPDDPDTWPTVDVYIPTYNEPLSVVKPTVFAAQSIDWPSAKLRVYLLDDGKRPEFEAFAREAGIDYVTRDDNRHAKAGNINRALPKTHGEYIAIFDCDHVPTRSFLQTTMGVFLDPKCALVQTPHHFFSPDPFERNLGTFREIPNEGNLFYGLVQSGNDLWNATFFCGSCAVLKRSALEEVGGVAVETVTEDAHTALKLHRRGYTSAYLPTVQAAGLATESLAGHVKQRTRWARGMAQIFRIDN-PFLGRGLGFIQRICYGNMLHFFYGIPRLVFLTIPLAYLFFHLYFINA-SALALASYVIPYLVLANVANSRMQGRYRHSFWAEVYESVLAWYIALPTTVAFFSPKHGKFNVTDKGGKIDEGYVDWSTSKPYLVLFGLNVLAIVAGLWRLVIDQEASTILITLGWTVYNLAMLGAALAVARE-
>up|A0A090V4C1|A0A090V4C1_ESCVU/228-691
----------VSLVCGLVLLFAETYAWIVLVLGYFQVVWPLNRQPVS-LPKDMSLWPSVDIFVPTYNEDLNVVKNTIYAALGIDWPKDKLKIWILDDGGRETFRQFAETVGVEYVARTTHEHAKAGNINNALQYAKGDFVSIFDCDHVPTRSFLQLTMGWFIDKKLAMMQTPHHFFSPDPFERNLGRFRQTPNEGTLFYGLVQDGNDMWDATFFCGSCAVIRRGPLDEIGGIAVETVTEDAHTSLRLHRRGHTSAYMRIPQAAGLATESLSSHIGQRIRWARGMVQIFRLDN-PLFGKGLKLAQRLCYVNMFHFLSGVPRLIFLTAPLAFLLLHAYIIYA-PALMIALFVLPHMVHASLTNSKIQGKYRHSFWSEIYETVLAWYIARPTMVALFNPHKGKFNVTSKGGLVEEEYVDWVISRPYIFLVLLNIVGVLVGIWRYFYGPETETVVVSIVWVFYNLIVLGGAVAVSVE-
>up|U4QRG9|U4QRG9_9BACT/28-490
-----------DWVASVMLVLVEAYAAVMTFLGFFVMVSPVRRTSP-PLPKEEKECPTVDVMIPVYNEPVDVIRPTIFAASQLEYPLSRLRVWILDDGRRKEIEALSGELGVGYLTRPDNKGAKAGNLNHALGKTDGDLIAIFDCDHVPLPRFLQKTAGFFLRPDLALVQTPHHFYSRDPFERNIGFGNQVPGEPDLFYHVIQPGMDLWNAAYFCGSAAVLRRSALKEIGGFRTETVTEDAHTSLCLHDRGYRSYYLEEALVTGLSPDSMRDLIKQRVRWCRGMIQIFRIDN-PLFKKGLSFPQKLCYMNIFYWFFSIPRLFFLVAPLLYIYFRIYSVHA-GLEDMLLYLLPYLLVAQGSSLFFYRSRRSLLWSIVYEIPLSFYLIFPAFTALLFPKKGTFHVTPKGTRTDSDRLDFPVARPAILLFALNVGGLVLGVQQFLSRPGHSMLLMNLFWTGFNTLLIGMSLGAMIER
>up|B5EV33|B5EV33_VIBFM/237-700
----------LALFLGCVLLMAETYAWIVLILGYFQNIWPLNRQPAS-LPEDQSLWPTIDMMIPTYNEDLDVVRATVYSALGVDWPKEKLNIFILDDGKRDSFKEFAKEVGVGYIRRPTNEHAKAGNINYALKQTSGEFVAIFDCDHIPTRAFFQLTMGWFLDKKLGLIQTPHHFFSPDPFERNLSNFGVVPNEGSLFYGLIQDGNDLWDASFFCGSCAVLRREPLEEVGGIAVETVTEDAHTSLRMHRLGYRSAYLRKPLSAGLATETLSAHIGQRIRWARGMAQIFRVDN-PLLGKGLKWQQRLCYANMLHFLSGIPRIIFLLAPLVFLLMHTYIIYA-PALAIILYVLPHMVHASMTNSRMQGEYRYSFWGEVYETVLSWYIARPTTVALFAPHKGTFNVTAKGGLIEETHYDWSISKPYWLLVILNILGIGFGLYRLGWGPELGSVVVNLLWVFYNLLILGGAVAVAEE-
>up|A0A064F4X8|A0A064F4X8_ENTAE/82-545
----------VSLVCGLILLFAETYAWIVLVLGYFQVVWPLNRQPVP-LPEDMNEWPTVDIFVPTYNEDLSVVKNTIYASQGIDWPKDKLNIWILDDGGREEFRQFAKDVGVHYIARTSHEHAKAGNINNALKYAKGEFVSIFDCDHVPTRSFLQMTMGWFLDKKLAMMQTPHHFFSPDPFERNLGRFRKTPNEGTLFYGLVQDGNDMWDATFFCGSCAVIRRGPLDEIGGIAVETVTEDAHTSLRLHRRGHTSAYMRIPQAAGLATESLSAHIGQRIRWARGMVQIFRLDN-PLFGKGLKLAQRICYVNMLHFLSGIPRLIFLTAPLAFLLLHAYIIYA-PALMIALFVLPHMIHASLTNSKIQGKYRHSFWSEIYETVLAWYIAPPTFVALINPHKGKFNVTAKGGLVKDEYVDWVISRPYIYLVLLNLVGVAVGIWRFMYGPENETVWVSIIWVFYNLIILGGAVAVSVE-
>up|B6AKK5|B6AKK5_9BACT/104-566
-----------DWVASVMLVLVEAYAAVMTFLGFFVMVSPVRRTSP-PLPKEEKECPTVDVMIPVYNEPVDVIRPTIFAASQLEYPLSRLRVWILDDGRRKEIEALSGELGVGYLTRPDNKGAKAGNLNHALGKTDGDLIAIFDCDHVPLPRFLQKTAGFFLRPDLALVQTPHHFYSRDPFERNIGFGNQVPGEPDLFYHVIQPGMDLWNAAYFCGSAAVLRRSALKEIGGFRTETVTEDAHTSLCLHDRGYRSYYLEEALVTGLSPDSMRDLIKQRVRWCRGMIQIFRIDN-PLFKKGLSFPQKLCYMNIFYWFFSIPRLFFLVAPLLYIYFRIYSVHA-GLEDMLLYLLPYLLVAQGSSLLFYRSRRSLLWSIVYEIPLSFYLIFPAFTALLFPKKGTFHVTPKGTRTDSDRLDFPVARPAILLFALNVGGLVLGVQQFLSRPGHSMLLMNLFWTGFNTLLIGMSLGAMIER
>ur|UPI00046880D3|UniRef100_UPI00046880D3/227-689
-----------SLTCGLLLLGAETYAWVVLVLGYFQTVWPLNRQPVP-MPADSNTWPTVDLMVPTYNEDLGVVKPTIYAALGIDWPKDKINIYILDDGNRAEFKAFAEEVGVKYIARPTHEHAKAGNINNALKHASGDFVAIFDCDHVPTRSFLQLTMGWFFDKKLAMLQTPHHFFSPDPFERNLGRFRQTPNEGTLFYGLVQDGNDMWDATFFCGSCAILRRTALDEIGGIAVETVTEDAHTSLRLHRLGHTSAYIRIPQAAGLATESLSAHIGQRIRWARGMVQIFRLDN-PLLGKGLKFAQRLCYANMLHFLSGIPRLIFLTAPLAFLLMHAYIIF-APALAIALYVLPHMIHASLTNSRIQGKYRHSFWSEIYETVLAWYIARPTTVALFNPHKGKFNVTAKGGLITQEHVDWVITRPYLLLVVLNLAGLGFGVWRFFYGPEMMTVVISLVWVIYNMTILGGAVAVAVE-
>up|A0A085GD91|A0A085GD91_9ENTR/228-690
-----------SLICGLLLLAAETYSWVVLVLGYFQTIWPLNRKPVP-MPADIAVWPQVDLLIPTYNEPLSVVKPAMYAALGLDWPKEKLTIWLLDDGNRPEFADFAKEIGVQYIARPTHEHAKAGNINNALKQCKGELVAIFDCDHVPTRSFLQLTVGWFFDSKLGMLQTPHHFFSPDPFERNLGRVRRTPNEGELFYGLVQDGNDLWDASFFCGSCAVLRRSVLDEIGGIAVETVTEDAHTSLRMHRHGHTSAYIRIPQAAGLATESLSAHVNQRIRWARGMVQIFRLDN-PLWGKGLKLAQRLCYANMLHFLAGIPRLIFLTAPLAFLLLNAYIIYA-PALAIALYVLPHMVHASLATSRVQGKYRHSFWSEIYETVLAWYIARPTTVALFNPHAGSFNVTAKGGMHDKSYVDWKITRPYQFLMLLNLLGFGVGIWRLFHTQEFYTVLISLAWVTYNMIILGGAIAVAFE-
>ur|UPI00040AD7F8|UniRef100_UPI00040AD7F8/255-717
-----------ALALGGGLLLAETYAWLVLILGFFQTVNPLERKPVP-LPKDTDLWPTVDVYIPTYNEPLSVVRPTTLAALSIDWPADKLNVYILDDGKRSEFKDFAAEIGVGYLARSDNNHAKAGNMNSAMRYTDGEYIAIFDCDHVPARSFLQMTMGQFLDSKVCLVQTPHHFFSADPFERNLNNHSQIPNENMLFYGLIQDGNDMWDATFFCGSCAVLKREALDNIGGFAFETVTEDAHTALRMQRAGYKTAYINIPQAAGLATDSLSAHIGQRIRWARGMAQIFRLDN-PLMGKGLSIPQRLCYINMLHFLSGIPRIVFLTAPLALIYFNAYIIYA-PFIAIFIYVVPTLIQIKATNSRIQGKYRYSFWGEVYESVLAWYILKPTTVALFNPNKGKFNVTEKGGLNDEEHYDWGISKPYLILLLINLLGIIVGVLRLFLGDQIGVLIISMGWAFYNIIILGAAVAVAAE-
>ur|UPI0003EF9652|UniRef100_UPI0003EF9652/228-691
----------VSLVCGLILLFAETYAWIVLVLGYFQVVWPLNRQPVP-LPKDMSLWPSVDIFVPTYNEDLNVVKNTIYASLGIDWPKDKLNIWILDDGGREEFRQFAQNVGVKYIARTTHEHAKAGNINNALKYAKGEFVSIFDCDHVPTRSFLQMTMGWFLEKQLAMMQTPHHFFSPDPFERNLGRFRKTPNEGTLFYGLVQDGNDMWDATFFCGSCAVIRRKPLDEIGGIAVETVTEDAHTSLCLHRRGYTSAYMRIPQAAGLATESLSAHIGQRIRWARGMVQIFRLDN-PLTGKGLKFAQRLCYVNMFHFLSGIPRLIFLTAPLAFLLLHAYIIYA-PALMIALFVLPHMIHASLTNSKIQGKYRHSFWSEIYDTVLAWYIAPPTLVALINPHKGKFNVTAKGGLVEEEYVDWVISRPYIFLVLLNLVGVAVGIWRYFYGPEMLTVVVSMVWVFYNLIVLGGAVAVSVE-
>up|C4T230|C4T230_YERIN/207-670
----------VSLVCGLLLLFAETYAWVVLVLGYFQTIWPLNRQPVA-MPDDINSWPTIDLMVPTYNEDLGVVKPTIYAALGIDWPKDKINIYILDDGNRPAFKAFAAEVGVHYIARPTHEHAKAGNINHALKQAHGEFVAIFDCDHVPTRSFLQLTLGWFFDTRLGILQTPHHFFSPDPFERNLGRFRQTPNEGTLFYGLVQDGNDMWDATFFCGSCAVLRRSALDAVGGIAVETVTEDAHTSLRMHRKGYSSAYIRIPQAAGLATESLSAHIGQRIRWARGMVQIFRLDN-PLFGKGLRWVQRLCYVNMLHFLSGVPRLIFLTAPLAFLLLHAYIIFA-PALAIALYVLPHMIHASLTNSRLQGKYRHSFWSEIYETVLAWYIARPTTIALLNPHKGTFNVTAKGGLVEEQHVDWVITRPYMTLVLLNLAGLIAGLWRLGHGPSNETVVISLVWVIYNMTILGGAVAVAVE-
>ur|UPI00041C3C65|UniRef100_UPI00041C3C65/227-689
-----------SLTCGLLLLAAETYAWVVLVLGYFQTVWPLNRQPVP-MPADSNTWPTVDLLVPTYNEDLGVVKPTVYAALGIDWPKDKINIYILDDGNRPEFKAFAAEVGVKYIARPTHEHAKAGNINNALKYASGDFVAIFDCDHVPTRSFLQLTMGWFFDKKLAMLQTPHHFFSPDPFERNLGRFRQTPNEGTLFYGLVQDGNDMWDATFFCGSCAILRRTALDEIGGIAVETVTEDAHTSLRLHRLGHTSAYIRIPQAAGLATESLSAHIGQRIRWARGMVQIFRLDN-PLLGKGLKFAQRLCYANMLHFLSGIPRLIFLTAPLAFLLMHAYIIF-APALAIALYVLPHMIHASLTNSRIQGKYRHSFWSEIYETVLAWYIARPTTVALFNPHKGKFNVTAKGGLVTQEHVDWVITRPYLLLVTLNLAGLGFGVWRFFYGPEMMTVVISLIWVIYNMTILGGAVAVAVE-
>up|G7EEU5|G7EEU5_9GAMM/127-589
-----------ALALGAGLLLAETYAWLVLILGFFQTINPLERKPV-MLPKNTDLWPTVDIYIPTYNEPLSVVRPTTLAALSIDWPADKLRVYILDDGKRPEFGEFAKEVGAGYLTRPDNNHAKAGNMNSAMRYTDGEYIAIFDCDHVPARSFLQMTMGQFLDSKVCLVQTPHHFFSADPFERNLNNHSQIPNENMLFYGLIQDGNDMWDATFFCGSCAVLKREALDDIGGFAFETVTEDAHTALRMQRAGYKTAYINIPQAAGLATDSLSAHIGQRIRWARGMAQIFRLDN-PLLGKGLNIPQRLCYLNMLHFLSGIPRIVFLTAPLALIYFNAYIIYA-PFIAIFVYVVPTLIQIKATNSRIQGKYRYSFWGEVYESVLAWYILKPTTVALFNPNKGKFNVTEKGGLNDKEHYDWGISKPYLILLAINLSGMLVGILRLFFGDQVGVLLISMGWALYNIIILGAAVAVAAE-
>up|A0A089Q4W4|A0A089Q4W4_9ENTR/227-690
----------VSLAFGLGLLFAETYAWLVLVMGYFQVVWPLNRQPVP-MPKDMSTWPVVDIFVPTYNEELHVVKGTIYASLGIDWPKDKLNIWILDDGGREEFKQFADMVGVNYIARPTHEHAKAGNINNALKHAKGDFVAIFDCDHVPTRSFLQLTMGWFFEKQLAMMQTPHHFFSPDPFERNLGRFRKTPNEGTLFYGLVQDGNDMWDATFFCGSCAVIRRGPLDEIGGIAVETVTEDAHTSLRLHRRGYTSAYLRIPQAAGLATESLSAHIGQRIRWARGMTQIFRLDN-PFFGKGLKFAQRLCYANMFHFLSGIPRLIFLTAPLAFLLFHAYIIYA-PAIMIALFVLPHMVHASLTNSKIQGKYRHSFWSEIYETVLAWYIAQPTLVALFNPHKGKFNVTAKGGLVENEYVDWVITRPYLVLVLVNLLGVAVGAWRFFYGPENETVVVSLLWVFYNLIILGGAVAVSVE-
>ur|UPI000463B56F|UniRef100_UPI000463B56F/92-558
--------SFVDLTLGLGLVLAEVYAYLILVLGYFQVAWPLNRKPLP-LPADQSQWPTVDVFIPTYNEPLSVVRTTVLAATVLDWPADRLNIHVLDDGRREEFREFCEQVGVHYITRTNNNHAKAGNINAALKKTSGEFVAIFDCDHIPARSFLQVSMGWFLDPKLAVVQTPHYFFSPDPFERNLGTFGKVPNEGKLFYGLLQDGNDVWDATFFCGSCAVIRREPLEQIGGVAVETVTEDAHTALRLHRNGYHSAYIPIPQAAGLATESLSAHVGQRIRWARGMAQIFRVDN-PMFARGLRLVQRICYTNMLHFFYGLPRIIFLTAPLAFLFFGAHVIHA-SALMIMAYALPHIAQSMVTNLRVQGRHRHLLWNEVYETTLAWYILRPTLMAVINPKLGKFNVTAKGGLVERAYFDAQIAKPYLALLALNLAGVAAGAIRLLTADEVQTIWLNLGWTVYNMIILGATIATSSE-
>up|M9W3N0|M9W3N0_RAOOR/228-691
----------VSLVCGIVLLFAETYAWLVLVLGYFQVIWPLNRQPVP-LPKDMAEWPTVDIFVPTYNEDLNVVKNTIYASQGIDWPKDKLNIWILDDGGREEFRQFAKDVGVHYIARTTHEHAKAGNINNALKYAKGEFVSIFDCDHVPTRSFLQMTMGWFLEKELAMMQTPHHFFSPDPFERNLGRFRKTPNEGTLFYGLVQDGNDMWDATFFCGSCAVIRRAPLDEIGGIAVETVTEDAHTSLRLHRRGYTSAYMRIPQAAGLATESLSAHIGQRIRWARGMVQIFRLDN-PLFGKGLKFAQRLCYVNMMHFLSGIPRLIFLVAPLAFLLLHAYIIYA-PALMIALFVLPHMIHASLTNSKIQGKYRHSFWSEIYETTLAWYIAPPTFVALINPHKGKFNVTAKGGLVEDEYVDWVISRPYIYLVLLNLVGVAAGIWRHLYGPENETVWVSIVWVFYNLIILGGAVAVSVE-
>up|K8W9J6|K8W9J6_9ENTR/231-694
----------ISLICGLLLLGAETYAWFVLILGFVQTIWPLNRKPVQ-LPVESASWPTVDIMVPTYNEPLSVVKPTIYACLGIDWPKDKINIYILDDGGRDEFQQFAQEAGVHYIARPTHEYAKAGNINNALKVAKGEFVTIFDCDHIPTRSFLQLTMGAFLEHRLAVVQTPHHFFSPDPFERNIGNFRKTPNEGALFYGLLQDGNDTWDATFFCGSCAVIRRTALDEVGGIAVETVTEDAHTSLKLHRRGWSSAYIRIPLAAGLATESLSSHIGQRIRWARGMVQIFRLDN-PLFGKGLKLIQRLCYVNMMHFLAGIPRIIFLTAPLAFLLFHAYIIFA-PALAIALYVIPHMVLASLANSKIQGKYRHTLWSEIYETVLAWYIARPTTVALFNPHKGKFNVTAKGGLIDKEYIDWTINKPYLFLAFLNIVGLIFGIWRLTVGSEIPTVIMSMLWVVYNMIILGGAVAVSLE-
>up|S3JIC6|S3JIC6_9ENTR/227-690
----------VSLVFGLVLLFAETYAWLVLVMGYFQVVWPLNRQPVP-MPKDINTWPVVDIFVPTYNEDLHVVKGTIYASMGIDWPKDKLNIWILDDGGRDEFKQFADMVGVNYIARTTHEHAKAGNINNALKHAKGDFVAIFDCDHVPTRSFLQLTMGWFFEKQLAMMQTPHHFFSPDPFERNLGRFRKTPNEGTLFYGLVQDGNDMWDATFFCGSCAVIRRGPLDEIGGIAVETVTEDAHTSLRLHRRGYTSAYLRIPQAAGLATESLSAHIGQRIRWARGMTQIFRLDN-PFFGKGLKFAQRLCYANMFHFLSGVPRLIFLTAPLAFLLFHAYIIYA-PAIMIALFVLPHMIHASLTNSKIQGKYRHSFWSEIYETVLAWYIAQPTLVALFNPHKGKFNVTAKGGLVENEYVDWVITRPYLMLVLINLLGVVVGAWRFFYGPENETVVVSLLWVFYNLIILGGAVAVSVE-
>up|Q84I45|Q84I45_SALTM/228-691
----------VSLVCGLILLFAETYAWIVLVLGYFQVVWPLNRQPVP-LPKEMSQWPTVDIFVPTYNEDLNVVKNTIYASLGIDWPKDKLNIWILDDGGRESFRHFARHVGVHYIARTTHEHAKAGNINNALKHAKGEFVAIFDCEHVPTRSFLQMTMGWFLEKQLAMMQTPHHFFSPGPFERNLGRFRKTPNEGTLFYGLVQDGNDMWDATFFCGSCAVIRRKPLDEIGGIAVETVTEDAHTSLRLHRRSYTSAYMRIPQAVGLATESLSAHIGQRIRWARGMVQIFRLDN-PLFGKGLKLAQRLCYLNMFHFLSGIPRLIFLTAPLAFLLLHAYIIYA-PALMIALFVIPHMVHASLTNSKIQGKYRHSFWSEIYETVLAWYIAPPTLVALINPHKGKFNVTAKGGLVEEKYVDWVISRPYIFLVLLNLLGVAAGVWRYYYGPENETVIVSLVWVFYNLVILGGAVAVSVE-
>up|Q39HE0|Q39HE0_BURL3/229-689
-------------VAGYLLYGAEAYTWMILLLGFVQTAWPLDRPIVP-LPDDPDTWPTVDIYIPTYNEPLSVVKPTVFAAQSIDWPSAKLRVYLLDDGKRPEFEAFAREAGIDYVTRDDNRHAKAGNINRALPKTHGEYIAIFDCDHVPTRSFLQTTMGVFLDPKCALVQTPHHFFSPDPFERNLGTFREIPNEGNLFYGLVQSGNDLWNATFFCGSCAVLKRSALEEVGGVAVETVTEDAHTALKLHRRGYTSAYLPTVQAAGLATESLAGHVKQRTRWARGMAQIFRIDN-PFLGRGLGFIQRICYGNMLHFFYGIPRLVFLTIPLAYLFFHLYFINA-SALALASYVIPYLVLANVANSRMQGRYRHSFWAEVYESVLAWYIALPTTVAFFSPKHGKFNVTDKGGKIDEGYVDWSTSKPYLVLFGLNVLAILAGLWRLVADQEASTILITLGWTVYNLAMLGAALAVARE-
>up|W7G0W9|W7G0W9_STEMA/228-693
--------STFDLICGLVLLAAETYSWLVLMLGYVQVAWPLRRRPAP-LPADVQQWPTVDVLIPTYNEDLALVRHTVYAAMGLDWPADKLRIHILDDGRREEFRAFAERTGVNYITRTDNRHAKAGNLNHALTLIDGELVAIFDSDHLPVRSFLQVSCGWFLDPKLALVQTPHHFFSADPFERNLQVFRSDPNEGELFYGLVQDGNDLWNAAFFCGSCAVLRREAIDAIGGFATETVTEDAHTALRLHRNGWNSAYLRIPQAAGLATDSLGAHVNQRIRWARGMVQIFRIDN-PLIGKGLSLFQRFCYANMLHFLAGIPRLVFLTAPLAFLLLHVYIIYA-PALAILLFVVPHMAHASLTNARIQGKYRRPFWGEVYETVLAWYIARPTTIALFSPGRGKFNVTDKGGTQAGDRFDWRVARPYLVLALLNVLGLCFAVWRFMHGPERGTVVVSSLWVLYNLLIIGGALAVAAE-
>up|L4XHP8|L4XHP8_ECOLX/228-691
----------VSLVCGLILLFAETYAWIVLVLGYFQVVWPLNRQPVP-LPKDMSLWPSVDIFVPTYNEDLNVVKNTIYASLGIDWPKDKLNIWILDDGGREEFRQFAQNVGVKYIARTTHEHAKAGNINNALKYAKGEFVSIFECDHVPTRSFLQMTMGWFLEKQLAMMQTPHHFFSPDPFERNLGRFRKTPNEGTLFYGLVQDGNDMWDATFFCGSCAVIRRKPLDEIGGIAVETVTEDAHTSLRLHRRGYTSAYMRIPQAAGLATESLSAHIGQRIRWARGMVQIFRLDN-PLTGKGLKFAQRLCYVNMFHFLSGIPRLIFLTAPLAFLLLHAYIIYA-PALMIALFVLPHMIHASLTNSKIQGKYRHSFWSEIYETVLAWYIAPPTLVALINPHKGKFNVTAKGGLVEEEYVDWVISRPYIFLVLLNLVGVAVGIWRYFYGPEMLTVVVSMVWVFYNLIVLGGAVAVSVE-
>up|E6WHC4|E6WHC4_PANSA/232-695
-----------SLAFGLLLIGAETYSWTVLVLGYFQTLWPLNRHPLS-MPDEITVWPSVDILVPTYNEPLSVVKPTIYAAMGIDWPRDKLNIYILDDGTRDEFRAFAASVGVQYVVRPTHEHAKAGNINHALKRCQSEYVAIFDCDHVPTRSFLQMTMGWFLDKQLAMLQTPHHFFSPDPFERNLGRFRQTPNEGSLFYGLVQDGNDTWDAAFFCGSCAVLRRTALDEIGGIAVETVTEDAHTSLRLHRRGYTSAYIRIPQAAGLATESLSAHIGQRIRWARGMVQIFRLDN-PLFGKGLKLVQRLCYANMLHFLAGIPRLIFLLAPLAFLLCHAYIIYA-PALAIAIYVLPHMLHTSLTNSRIQGRWRHSFWSEVYETVLAWYIARPTTVALFNPHKGKFNVTAKGGLVEKRHLDWVITKPYMFLVLLNLAGIVMAFWRMAYGPSNETIWVSLIWVLYNMIILGGAVAVSVE-
>ur|UPI00048F801A|UniRef100_UPI00048F801A/92-558
--------SFVDLTLGLGLVLAEVYAYLILVLGYFQVSWPLNRKPLP-LPADQSQWPTVDVFIPTYNEPLSVVRTTVLAATVLDWPADRLNIHVLDDGRREEFREFCEQVGVHYITRTNNNHAKAGNINAALKKTSGEFVAIFDCDHIPARSFLQVSMGWFLDPELAVVQTPHYFFSPDPFERNLGTFGKVPNEGKLFYGLLQDGNDVWDATFFCGSCAVIRREPLEQIGGVAVETVTEDAHTALRLHRNGYHSAYIPIPQAAGLATESLSAHVGQRIRWARGMAQIFRVDN-PVFARGLRLVQRICYTNMLHFFYGLPRIIFLTAPLAFLFFGAHVIHA-SALMIMAYALPHIAQSMVTNLRVQGRHRHLLWNEVYETTLAWYILRPTLMAVINPKLGKFNVTAKGGLVERAYFDAQIAKPYLALLALNLAGVAAGAIRLLIADEVQTIWLNLGWTVYNMIILGATIATSSE-
>ur|UPI000420D9D8|UniRef100_UPI000420D9D8/237-700
----------LALMLGILLLLAETYSWIVLILGYFQNIWPLNRKPVA-LPPETKVWPTIDVMIPTYNEDLDVVRATVYASLGVDWPKDKLNIYILDDGKRDSFRDFAREVGVHYLRRPTNEHAKAGNINYALQRSQGEFVAIFDCDHIPARAFFQLTMGLFLDPKLALIQTPHHFFSPDPFERNLANFRDVPNEGNLFYGLIQDGNDLWDATFFCGSCAILRRGPLEEVGGIAVETVTEDAHTSLRMHRLGYHSAYLKQPISAGLATETLSAHVGQRIRWARGMAQIFRVDN-PLTGKGLKLSQRLCYANMLHFLSGIPRIIFLIAPLAFLLLHSFIIYA-PALAIILYVLPHMVHASMTNSRMQGEFRYSFWGEVYETVLAWYIARPTTVALFAPHKGQFNVTAKGGLVKESHYDWVISRPYLVLVLLNVIGLGMGIYRLGWGPEMATVLVNIVWTLYNLLILGAAVAVAVE-
>up|H4JU54|H4JU54_ECOLX/228-691
----------VSLVCGLILLFAETYAWIVLVLGYFQVVWPLNRQPVP-LPKDMSLWPSVDIFVPTYNEDLNVVKNTIYASLGIDWPKDKLNIWILDDGGREEFRQFAQNVGVKYIARTTHEHVKAGNINNALKYAKGEFVSIFDCDHVPTRSLLQMTMGWFLEKQLAMMQTPHHFFSPDPFERNLGRFRKTPNEGTLFYGLVQDGNDMWDATFFCGSCAVIRRKPLDEIGGIAVETVTEDAHTSLRLHRRGYTSAYMRIPQAAGLATESLSAHIGQRIRWARGMVQIFRLDN-PLTGKGLKFAQRLCYVNMFHFLSGIPRQIFLTAPLAFLLFHAYIIYA-PALMIALFVLPHMIHASLTNSKIQGKYRHSFWSEIYETVLAWYIAPPTLVALINPHKGKFNVTAKGGLVEEEYVDWVISRPYIFLVLLNLVGVAVGIWRYFYGPEMLTVVVSMVWVFYNLIILGGAVAVSVE-
>up|S6JPV9|S6JPV9_9PSED/226-688
-----------DLICGLILLIAETYSWLILLLGYVQTSWPLNRQPAQ-LPADINEWPVVDLLIPTYNEELSVTRGTVYAALGIDWPKDKLRIHLLDDGNRPSFKTFADEVGINYIARTDNRHAKAGNLNHALTLLDGELVAIFDCDHMPARSFLQLTVGWFLDPTLALVQTPHHFLSPDPFERNLGTFRNRPNEGELFYGLIQDGNDMWNAAFFCGSCAIVRRTAIDSIGGFAVETVTEDAHTALRLHRNGWTSAYLRIPQAAGLATESLSAHIGQRIRWARGMVQIFRTDN-PLLGKGLTIFQRICYTNMMHFLVGLPRLVFLTAPLAFLLFHAYIIYA-PAVMILLYVLPHMIHASLTNSRMQGAYRQTFWGEVYETVLAWYIARPTTVALFSPSRGKFNVTAKGGMMEENQFDWQTAKPYLVLSVLNVVGLGFAVWRLFTGPEIFTVLVSVLWVVYNLLIIGAAVAVAAE-
>up|A0A0A3ZBB6|A0A0A3ZBB6_9ENTR/228-691
-----------SLTFGLLLIAAETYSWVVLVLGYFQTLWPLHRQPVQ-MPEDPASWPTIDLLVPTYNEPLSVVKPTLYAALGIDWPKDKLTIYVLDDGDRTEFRQFAAEIGVKYIARPSHDFAKAGNINYALRTERGEYVAIFDCDHVPTRSFLQVSLGWFLDPKLAMLQTPHHFFSPDPFERNLGRFRRTPNEGTLFYGLVQDGNDVWNAAFFCGSCAVIRRSALDEIGGVAVETVTEDAHTSLRLHRKGYTSAYIRIPQAAGLATESLSAHIGQRIRWARGMVQIFRLDN-PLMGKGLKLVQRLCYANMLHFLAGIPRLIFLLAPLAFLLFHAFIIF-APALTIAIFVLPHMVHTSLTNSRIQGRWRHSFWSEVYETVLAWYIARPTTVALFSPHKGRFNVTAKGGLVEERHLDWVITRPYMCLVLVNLAGLFAAFWRLYYGPEVLTVIVSLVWVLYNMIILGGAVAVSVE-
>up|N4CDK6|N4CDK6_ECOLX/228-691
----------VSLVCGLILLFAETYAWIVLVLGYFQVVWPLNRQPVP-LPKDMSLWPSVDIFVPTYNEDLNVVKNTIYASLGIDWPKDKLNIWILDDGGREEFRQFAQNVGGKYIARTTHEHAKAGNINNALKYAKGEFVSIFDCDHVPTRSFLQMTMGWFLEKQLAMMQTPHHFFSPDPFERNLGRFRKTPNEGTLFYGLVQDGNDMWDATFFCGSCAVIRRKPLDEIGGIAVETVTEDAHTSLRLHRRGYTSAYMRIPQAAGLATESLSAHIGQRIRWARGMGQIFRLDN-PLTGKGLKFAQRLCYVNMFHFLSGIPRLIFLTAPLAFLLLHAYIIYA-PALMIALFVLPHMIHASLTNSKIQGKYRHSFWSEIYETVLAWYIAPPTLVALINPHKGKFNVTAKGGLVEEEYVDWVISRPYIFLVLLNLVGVAVGIWRYFYGPEMLTVVVSMVWVFYNLIVLGGAVAVSVE-
>up|S0DF04|S0DF04_9ZZZZ/228-691
----------VSLVCGLILLFAETYAWVVLVLGYFQVIWPLNRQPVS-MPQDMTQWPSVDIFVPTYNEEIGVVKNTIYASLGIDWPKDKLKIWILDDGGREEFRQFALDVGVEYIARPTHEHAKAGNINNALKHATGEFVAIFDCDHVPTRSFLQMTMGWFRDQKLAVMQTPHHFFSPDPFERNLGRFRKTPNEGTLFYGLVQDGNDMWDATFFCGSCAVIRRGPLDEVGGIAVETVTEDAHTSLRLHRRGYTSAYMRIPQAAGLATESLSAHIGQRIRWARGMVQIFRTDN-PLFGKGLKMSQRICYANMLHFLSGVPRLIFLTAPLAFLLLHAYIIYA-PALMIALFVLPHMIHSSLTTSKIQGKYRHSFWSEIYETVLAWYIAPPTIVALINPKIGKFNVTAKGGLVKEEYVDWVISRPYLWLVLLNLFGIAVGIWRYFYGPENETVWVSIVWVFYNLIILGGAVAVSVE-
>ur|UPI00053ADE31|UniRef100_UPI00053ADE31/213-674
------------LTIGLLLLAAETYAWVVLILGYIQTCWPLERQPAQ-MPRDTRLWPTVDLLIPTYNEDLSVVRGTVYAALGIDWPQDKLRIYILDDGKRENFRQFAVDVGVGYITRADNRHAKAGNLNHALSRIDGELVAIFDCDHIPVRSFLQLTVGWFLDPKLALVQTPHHFLSPDPFERNLNMFRRRPNEGELFYGLVQDGNDMWNAAFFCGSCAVLRRAALDEIGGFAVETVTEDAHTALRLHRRGWNSAYVRIPQAAGLATESLSAHIGQRIRWARGMAQIFRTDN-PLLGKGLTIFQRVCYANMMHFLAGLPRLVFLTAPLAFLFLHAYIIYA-PALMILLYVLPHMIHASLTNSRMQGSFRQTFWGEVYETVLAWYIARPTTVALFNPRKGKFNVTAKGGLMEHNQFDWKIAQPYLVLSALNIAGLGFAFWRLFTGPEIGTVLVSTLWVIYNLLIIGAAVAIAAE-
>ur|UPI0004154F1F|UniRef100_UPI0004154F1F/228-693
--------STFDLVCGVVLLAAETYSWLVLMLGYVQVAWPLRRRPAP-LPADIRQWPTVDVLIPTYNEDLALVRHTVYAAMGLDWPADKLRIHILDDGKREEFRAFAERAGVNYVTRADNRHAKAGNLNHALTLIDGELVAIFDSDHLPVRSFLQITCGWFLDPKLALVQTPHHFFSADPFERNLQVFRSDPNEGELFYGLVQDGNDLWNAAFFCGSCAVLRREAIDAIGGFATETVTEDAHTALRLHRKGWNSAYLRIPQAAGLATDSLGAHVNQRIRWARGMVQIFRIDN-PLLGKGLSLFQRFCYANMLHFLAGIPRLVFLTAPLAFLLLHVYIIYA-PALAILLFVVPHMAHASLTNARIQGKYRRPFWGEVYETVLAWYIARPTTVALFSPGRGKFNVTDKGGTQAGDRFDWRVAQPYLVLALLNVLGLCFAVWRFMHGPERGTVVVSSLWVLYNLLIIGGALAVAAE-
>up|U1M1E0|U1M1E0_9GAMM/236-699
----------IALFLGFGLLAAEAYAWFILILGFFQTMRPLKRKPVK-LPKDTSSWPTVDVYIPTYNEPLSVVKPTTISALALDWPEDKLNVYILDDGKRDEFKEFAAEIGVGYIVRPNNFHAKAGNLNHAMRYTDGELIAIFDCDHVPVRSFLQMTIGQFVDSKMCLVQTPHHFFSADPFEKNLGNFAQTPNENMLFYGLIQDGNDLWDATFFCGSCAVIRRSAIEEIGGFAFETVTEDAHTALKMQRKGYRTAYINIPQAAGLATDSLSTHVGQRIRWARGMAQIFRVDN-PLLGRGLSLSQRFCYLNAMHFFSGIPRIVFLTAPLALIYFDAYIIYA-PFLAILLYVVPTLMQVKITNSRIQGKWRYSFWGEVYEAVLAWYILKPTTVALFAPNKGKFNVTEKGGLTDKDFYDWEISKPYLFLATINLIGLVVGVFRIFFGDQIGVLLISMAWALYNFMILGAAIAVAAE-
>up|A0A034SX25|A0A034SX25_9ENTR/215-677
-----------SLICGLLLLAAETYAWVVLLLGYFQSVWPLNRPPVA-LPKAMDQWPIVDILIPTYNEDLRVVKPTIYAALGIDWPRDRINIYLLDDGGRDSFRQFAEEVGVHYIARPTHEHAKAGNLNYALKRINGEFVAVFDCDHVPTRTFLQLTMGWFLDARLAILQTPHHFFSPDPFERNLGNFRRTPNEGQLFYGLLQDGNDMWNATFFCGSCAVLRRTALDEVGGIAVETVTEDAHTSLRLHRKGWTSAYIRIPLSAGLATESLSAHIGQRMRWARGMTQIFRLDN-PFLGKGLTLGQRLCYANMMHFLSGIPRLIFLVAPLAFLLFHTYVIFA-PAMAIVLYVIPHMYHSSLARIRLQGRHRHSYWNEIYETVLAWYIARPTLVALINPKKGRFNVTQKGGLVSHNHMDWVISSPYLSLVLLSVLGLLFGVWRLIFGPQNETVLLTVGWVIYNLVILGGAAAVAVE-
>up|A0A0A3YQE7|A0A0A3YQE7_9ENTR/231-694
-----------SLTFGLLLIGAETYSWTVLVLGYFQTLWPLNRQPVS-MPPEITSWPSVDILVPTYNEPLSVVKPTIYAAMGIDWPQDKLNIYLLDDGSREEFREFAASVGINYVVRPTHEHAKAGNINHALKVARSDYVAIFDCDHVPTRSFLQMTMGWFLDHRLAMLQTPHHFFSPDPFERNLGRFRQTPNEGSLFYGLVQDGNDTWDAAFFCGSCAVLRRAALDEIGGIAVETVTEDAHTSLRLHRQGYTSAYIRIPQAAGLATESLSAHIGQRIRWARGMVQIFRLDN-PLMGKGLKLVQRLCYANMLHFLAGIPRLIFLLAPLAFLLCHAYIIYA-PALAIAIYVLPHMVHTSLTNSRIQGRWRHSFWSEVYETVLAWYIARPTTVALFNPHKGKFNVTAKGGLVEERHLDWVITKPYMMLVLLNIAGIGMAFWRMAYGPANETIWVSLVWVVYNMIILGGAVAVSVE-
>up|H1R4P9|H1R4P9_ALIFS/237-700
----------LALFLGCVLLMAETYAWIVLILGYFQNIWPLNRQPAS-LPEDQSLWPTIDMMIPTYNEDLDVVRATVYSALGVDWPKEKLNIFILDDGKRDSFKEFAKEVGVGYIRRPTNEHAKAGNINYALKQTSGEFVAIFDCDHIPTRAFFQLTMGWFLDKKLGLIQTPHHFFSPDPFERNLSNFGVVPNEGSLFYGLIQDGNDLWDASFFCGSCAVLRREPLEEVGGIAVETVTEDAHTSLRMHRLGYRSAYLRKPLSAGLATETLSAHIGQRIRWARGMAQIFRVDN-PLLGKGLKWQQRLCYANMLHFLSGIPRIIFLLAPLVFLIMHTYIIYA-PALAIILYVLPHMVHASMTNSRMQGEYRYSFWGEVYETVLSWYIARPTTVALFAPHKGTFNVTAKGGLIEETHYDWSISKPYWLLVIFNILGIGFGLYRLGWGPELGSVVVNLLWVFYNLLILGGAVAVAEE-
>ur|UPI0005678F57|UniRef100_UPI0005678F57/238-700
-----------ALGLGSLLLLAETYAWLVLMLGYFQNIWPLNRKPVA-LPAEVKSWPTIDVMIPTYNEDLDVVRATVYASLGVDWPKDKLNIYILDDGKRDSFRDFADEVGVHYIRRPTNEHAKAGNINYALKQSSGEYVAIFDCDHIPARAFFQLTMGLFLDPKLALIQTPHHFFSPDPFERNLSNFRNIPNEGNLFYGLIQDGNDLWDATFFCGSCAVLRRAPLEEVGGIAVETVTEDAHTSLRMHRLGYHSAYLKQPISAGLATETLSAHVGQRIRWARGMAQIFRVDN-PLTGKGLKLSQRLCYANMLHFLSGIPRLVFLTAPLAFLLLHEYIIYA-PAMAIVLYVLPHMIHASMTNSRMQGDYRYSFWGEVYETVLAWYIARPTTVALFAPHKGKFNVTAKGGLVEASHYDWVISRPYLVLVLLNVLGLGVGVYRLGWGPEFTTVLVNLIWTLYNLLILGAAVAVAVE-
>up|A0A093SCL0|A0A093SCL0_PECAT/228-691
----------VSLVCGLLLLAAETYAWVVLVLGYFQTIWPLNRYPVS-LPKDSKTWPTVDLMIPTYNEPLSVVKPTVYAALGIDWPKDKINIYILDDGGRAEFKAFAEEVGVHYIARVTHEHAKAGNINNALKQATGEFVAIFDCDHVPTRSFLQLTMGWFFDKKLAMLQTPHHFFSPDPFERNPGRFRRTPNEGTLFYGLVQDGNDMWDATFFCGSCAILRRKPLDEINGIAVETVTEDAHTSLRLHRRGYSSAYIRIPQAAGLATESLSAHIGQRIRWARGMVQIFRLDN-PLFGKGLKLGQRLCYANMMHFLSGIPRLIFLTAPLAFLLMHAYIIF-APALAIALYVLPHMVHASLTNSRIQGRYRHSFWSEIYETVLAWYIARPTTVALFNPHKGKFNVTAKGGLVEEQHVDWVITRPYLVLVLLNIAGVLYGIWRLIYGPEIMTVFISLLWVVYNMTILGGAVAVAVE-
>ur|UPI00031ECD69|UniRef100_UPI00031ECD69/227-688
------------LVCGLILLLAETYSWMVLILGYVQTSWPLNRKPAQ-LPPDLNLWPTVDLLIPTYNEELSVTRGTVYAALGIDWPKDKLRIHLLDDGNRASFKMFAEEVGINYIARTDNRHAKAGNLNHALTQIDGDLVAIFDCDHMPARSFLQLTVGWFLDPKLALVQTPHHFLSPDPFERNLGTFRNRPNEGELFYGLVQDGNDMWNAAFFCGSCAIVRRTAIDSIGGFAVETVTEDAHTALRLHRNGWNSAYLRIPQAAGLATESLSAHIGQRIRWARGMVQIFRTDN-PLLGKGLTVFQRVCYANMLHFLVGLPRLVFLTAPLAFLLLHAYIIYA-PALMILLYVLPHMIHASLTNSRMQGAYRQTFWGEVYETVLAWYIARPTTVALFSPSRGKFNVTAKGGMMEENQFDWQTAKPYLVLSVLNVLGLGFAVWRLFTGPEIITIIVSVLWVIYNLLIIGAAVAVAAE-
>up|F3QLR1|F3QLR1_9BURK/202-668
-------NSYTSVIFTWLLIIAETYAFIVMLLGYFQVCWVLDRKPAS-LPKDKERWSSVDIFIPTYNEPLDVVKPTVYAALTVDWPKEKLNVYILDDGSRKEFKDFACEVGAGYIEREEHKHAKAGNINHAMGITKGDFIAIFDCDHVPVKTFLQKTMGWFLDEKIALVQTPHHFYSQDPFEKNLHLKENVPNENSLFHDFIQKGNDTWNATMFCGSCAIMRRKALEEVGGIAVETVTEDAHTSLKLNRRGWSSAFLSTPLSAGLSTETLAAHIGQRIRWARGMVQIFRLDN-PLFGKGLTIPQRLCFLNMIHFLHGLPRIIFLIAPLPFLFANIYVIYA-SAIAIFVYLIPHMVHSTMTTYMIHRGYRFPFISALYETILSWYIFVPTLVALIAPHKGKFNVTAKGGVIDKEYLDWAVARPYFYLLLLNLAGFFIGLYRMVGASEVLMLLINLGWIIYNLIILFAAMAVTVE-
>up|A0A034T0Y7|A0A034T0Y7_9ENTR/220-683
----------FSLICGLLLLAAETYAWVVLLLGYFQSVWPLNRPPVA-LPKAMDQWPIVDVLIPTYNEDLRVVKPTIYAALGIDWPRDRINIYLLDDGGRDSFRQFAEEVGVHYLARPTHEHAKAGNLNYALKRIKGEFVAVFDCDHVPTRTFLQLTMGWFLDARLAILQTPHHFFSPDPFERNLGNFRRTPNEGQLFYGLLQDGNDMWNATFFCGSCAVLRRTALDEVGGIAVETVTEDAHTSLRLHRKGWTSAYIRIPLAAGLATESLSAHIGQRMRWARGMTQIFRLDN-PFLGKGLTLGQRLCYANMMHFLSGIPRLIFLVAPLAFLLFHTYVIFA-PAMAIVLYVIPHMFHSSLARIRLQGRHRHSYWNEIYETVLAWYIARPTLVALINPKKGRFNVTQKGGLVSHNHMDWVISSPYLSLVLLSVLGLVFGAWRLFFGPQNETVLLTVGWVIYNLVILGGAAAVAVE-
>up|S0DGN1|S0DGN1_9ZZZZ/228-691
----------VSLVCGLILLFAETYAWIVLVLGYFQVVWPLNRQPVP-LPEDMNEWPTVDIFVPTYNEDLSVVKNTIYASQGIDWPKDKLNIWILDDGGREEFRQFAKDVGVHYIARTSHEHAKAGNINNALKYARGEFVSIFDCDHVPTRSFLQMTMGWFLDKKLAMMQTPHHFFSPDPFERNLGRFRKTPNEGTLFYGLVQDGNDMWDATFFCGSCAVIRRGPLDEIGGIAVETVTEDAHTSLRLHRRGHTSAYMRIPQAAGLATESLSAHIGQRIRWARGMVQIFRLDN-PLFGKGLKLAQRICYVNMLHFLSGIPRLIFLTAPLAFLLLHAYIIYA-PALMIALFVLPHMIHASLTNSKIQGKYRHSFWSEIYETVLAWYIAPPTFVALINPHKGKFNVTAKGGLVKDEYVDWVISRPYIYLVLLNLVGVAVGIWRFMYGPENETVWVSIIWVFYNLIILGGAVAVSVE-
>ur|UPI00034C24CE|UniRef100_UPI00034C24CE/269-728
--------------VGYTLVAAEMYTWMILLFGYIQTVWPLQRRITP-LPPDTREWPSVDIYIPTYNEGLDVVRPTVYAACGIDWPPEKLNIYLLDDGRRDEMREFAALAGVHYVTRPDNRHAKAGNINHALGKTQGEFVAIFDCDHIPVRSFLQTTMGAFLDPRCSLVQTPHHFFSDDPFERNLATRGAVPNEGRLFYGIVQDGNDFWNASFFCGSCAVLRRTALDEVGGVAVETVTEDAHTALKMHRRGWNTVYLKVVQAAGLATESLSSHVGQRIRWARGMAQIFRVDN-PLFGRGLKFGQRICYANMLHFFYGIPRIIFLLAPIAYLFFGLHIVQAA-ALSICAYVLPHIAHANIANSRIQGKYRHSFWSDVYEAVLAWYVALPTTVAFINPRYGKFNVTAKGGLIEQSFFDWNISKPYLVLLGFNLLGFLAGVLRYFYAPEMGALVFNLAWVTFNLAVLGAAVAVATE-
>up|W6JCV5|W6JCV5_9ENTR/228-691
----------VSLVCGLVLLFAETYAWIVLVLGYFQVVWPLNRQPVP-LPKDMSLWPSVDIFVPTYNEDLNVVKNTIYASLGIDWPKDKLKIWILDDGGREEFRQFAKSVGVEYIARTTHEHAKAGNINNALKHAKGEFVSIFDCDHVPTRSFLQMTMGWFLEKKLAMMQTPHHFFSPDPFERNLGRFRKTPNEGTLFYGLVQDGNDMWDATFFCGSCAVIRRGPLDQIGGIAVETVTEDAHTSLRLHRLGHTSAYMRIPQAAGLATESLSAHIGQRIRWARGMVQIFRLDN-PLMGKGLKLAQRLCYVNMFHFLSGIPRLIFLTAPLAFLLLHAYIIYA-PALMIALFVLPHMIHASLTNSKIQGKYRHSFWSEIYETVLAWYIAPPTLVALFNPHKGKFNVTAKGGLVEEEYVDWVISRPYIYLVLLNLVGVLVGIWRYFYGPENETVFVSIAWVFYNMVILGGAVAVSVE-
>up|A0A085A2Q2|A0A085A2Q2_9ENTR/228-691
----------VSLVCGMILLFAETYAWIVLVLGFFQVVWPLNRHPVS-LPKDTSLWPAVDIFVPTYNEDLSVVRNTVYASLGIDWPKDKLNIWILDDGGREEFRQFAKNLGVHYVARTTHEHAKAGNINNALKMAKGDLVSIFDCDHVPTRSFLQMTVGWFLDPKLAVMQTPHHFFSPDPFERNLGRFRKTPNEGTLFYGLVQDGNDMWDATFFCGSCAVISRKALDEIGGIAVETVTEDAHTSLRLHRRGYTSAYMRIPQAAGLATESLSAHIGQRIRWARGMVQIFRLDN-PLFGKGLKFAQRICYLNMFHFLSGIPRLIFLTAPLAFLLLHAYIIYA-PAIMIALFVLPHMIHASLTNSKIQGKFRHSFWSEIYETVLAWYIAPPTLVALINPHKGTFNVTAKGGLVEEEYVDWVISRPYIYLVLLNLVGVAFGIWRYFYGPENETVWVSLLWVFYNMIILGGAVAVSVE-
>ur|UPI00048A1088|UniRef100_UPI00048A1088/228-690
-----------SLMCGLLLLMAETYAWVVLVLGFFQTIWPLHRKPVP-LPQDVSLWPSVDIMVPTYNEGLNVVKPTIYAALGVDWPEDRRTIYILDDGNRPEFRAFAEEVGVEYIARPTHEHAKAGNINHALKQAKGEFVAIFDCDHVPTRTFLQLTMGWFFDKKLAMLQTPHHFFSPDPFERNLGSFRHTPNEGALFYGLVQDGNDMWDATFFCGSCAVIKRTALDQVGGIAVETVTEDAHTSLRLHRAGYTSAYIRIPLAAGLATETLSAHISQRIRWARGMVQIFRLDN-PLLGRGLKLSQRLCYVNMLHFLAGIPRLIFLTAPLAFLFFHAYIIFA-PALAIALYVLPHMIHASLTNSRLQGKFRHSFWSEIYETVLAWYIARPTTVALFNPHKGKFNVTAKGGLVENSYVDWVISRPYFILVILNVVGLIAAAWRIYSGPEISTVLVSAAWVTYNLIVLGGAVAVSVE-
>up|A0A089USU4|A0A089USU4_9ENTR/227-690
----------VSLVFGLGLLFAETYAWLVLVMGYFQVVWPLNRQPVP-MPKDMNTWPVVDIFVPTYNEELHVVKGTIYASLGIDWPKDKLNIWILDDGGRDEFKQFADMVGVNYIARSTHEHAKAGNINNALKHAKGDFVAIFDCDHVPTRSFLQLTMGWFFEKSLAMMQTPHHFFSPDPFERNLGRFRKTPNEGTLFYGLVQDGNDMWDATFFCGSCAVIRRGPLDEIGGIAVETVTEDAHTSLRLHRRGYTSAYLRIPQAAGLATESLSAHIGQRIRWARGMTQIFRLDN-PFFGKGLKFAQRLCYANMFHFLSGIPRLIFLTAPLAFLLLHAYIIYA-PAIMIALFVLPHMIHASLTNSKIQGKYRHSFWSEIYETVLAWYIAQPTLVALFNPHKGKFNVTAKGGLVENEYVDWVITRPYLILVLINLLGVAFGAWRFFYGPENETVVVSLLWVFYNLIILGGAVAVSVE-
>ur|UPI0003604B96|UniRef100_UPI0003604B96/228-693
--------STFDLVCGVVLLAAETYSWLVLMLGYVQVAWPLRRRPAP-LPADIRQWPTVDVLIPTYNEDLALVRHTVYAAMGLDWPADKLRIHILDDGKREEFRAFAERTGVNYITRADNRHAKAGNLNHALTLIDGELVAIFDSDHLPVRSFLQITCGWFLDPKLALVQTPHHFFSADPFERNLQVFRSDPNEGELFYGLVQDGNDLWNAAFFCGSCAVLRREAIDAIGGFATETVTEDAHTALRLHRKGWNSAYLRIPQAAGLATDSLGAHVNQRIRWARGMVQIFRIDN-PLLGKGLSLFQRFCYANMLHFLAGIPRLVFLTAPLAFLLLHVYIIYA-PALAILLFVVPHMAHASLTNARIQGKYRRPFWGEVYETVLAWYIARPTTVALFSPGRGKFNVTDKGGTQAGDRFDWRVAQPYLVLALLNVLGLCFAVWRFVHGPERGTVIVSSLWVLYNLLIIGGALAVAAE-
>up|A0A084DHG9|A0A084DHG9_9BURK/229-689
-------------VAGYLLYGAEAYTWMILLLGFVQTAWPLDRTVVP-LPDDPDSWPSVDIYIPTYNEPLSVVKPTVFAAQSIDWPAAKLRVYLLDDGRRPEFAAFAAEAGIDYLTRDDNRHAKAGNINRALPKTHGEYIAIFDCDHVPTRSFLQTTMGVFLDPKCALVQTPHHFFSPDPFERNLGTFREIPNEGNLFYGLVQSGNDLWNATFFCGSCAVLKRSALEEVGGVAVETVTEDAHTALKLHRRGYTSAYLPTVQAAGLATESLAGHVKQRTRWARGMAQIFRIDN-PFLGRGLGLIQRICYGNMLHFFYGIPRLVFLTIPLAYLFFHLYFINA-SALALASYVIPYLVLSNVANSRMQGRYRHSFWAEVYESVLAWYIALPTTVAFFSPKHGKFNVTDKGGKIDEGYVDWSTSKPYLVLFALNVLAIVAGVWRLVADQEASTILITLGWTAYNLAMLGAALAVARE-
>ur|UPI000428DF8A|UniRef100_UPI000428DF8A/222-684
-----------SLLCGLLLLVAETYAWVVLVLGYFQSIWPLNRPPVA-LPKEMAQWPSVDILVPTYNEDLRVVKPTIYAALGIDWPRDRINIYLLDDGNRENFRSFAQEVGIHYIARPTHEHAKAGNLNYALKRITGEFVAVFDCDHVPTRTFLQLTMGWFLEKRLAILQTPHHFFSPDPFERNLGNFRRTPNEGHLFYGLLQNGNDMWNAAFFCGSCTVLRRCALDEVGGIAVETVTEDAHTSLRLHRKGWSSAYIRIPLAAGLATESLSAHIGQRMRWARGMTQIFRIDN-PFLGRGLSMGQRLCYANMLHFLSGIPRLIFLLAPLAFLLFHTYVIFA-PALAILLYVLPHMYHSSLARVRLQGRYRHSYWNEIYETVLAWYIARPTLVALINPRKGRFNVTQKGGLVTQNHMDWVISSPYLILVLLNVLGLAFGVWRLVWGPEWFTVLLTIAWVIYNLIILGGAAAVAVE-
>up|A0A0A5L3P5|A0A0A5L3P5_PROMI/228-691
----------LSLFFGILLLLAETYAWIVLFLSFMQCIWPLHRQPIS-MPQDTTQWPTVDIFIPTYNEALQVVKPTLYACLNIDWPKDKLTIYLLDDGSRPEFAAFAKEIGIRYITREKHDFAKAGNINHALSKACGEYVAIFDCDHIPTRSFLQFTMGWFLDEKMALVQTPHHFFSPDPFERNLGNFRETPNEGTLFYGLVQDGNDTWNAAFFCGSCAVLRRCALDEIGGLAVETVTEDAHTSLRLHRHGWTSAYIRIPLAAGLATGSLSAHIGQRIRWAKGMIQIFRLDN-PLFGKGLTLPQRFCYLNMLHFLSGIPRMIFLLAPLTFLIFHAYIIYA-PAIAIALYVVPYLLHIWLAATKLQGPYRHSFWGEIYETILAWYTTRPVLSTLFSPYKGKFNVTEKGAIMKKSFVDWQINRPYILFLNLNLLGILFAFWRIATSDERLAVLMCLVWVCYNLVLLGVAIAVSVE-
>up|J3C3G7|J3C3G7_9ENTR/227-690
-----------SLTFGLLLIGAETYAWAVLVLGYFQTLWPLNRQPVS-MPPEITSWPSVDILVPTYNEPLSVVKPTIYAAMGIDWPQDKLNIYLLDDGTREEFREFAASVGVNYVVRPTHEHAKAGNINHALKAVRSEYVAIFDCDHVPTRSFLQLTMGWFLDHRLAMLQTPHHFFSPDPFERNLGRFRQTPNEGSLFYGLVQDGNDTWDAAFFCGSCAVLRRTALDQIGGIAVETVTEDAHTSLRLHRQGYTSAYIRIPQAAGLATESLSAHIGQRIRWARGMVQIFRLDN-PLFGKGLKLVQRLCYANMLHFLAGIPRLIFLLAPLAFLLFHAYIIYA-PALAIAIYVLPHMLHTSLTNSRIQGRWRHSFWSEVYETVLAWYIARPTTVALFNPHKGKFNVTAKGGLVAERHLDWVITKPYMMLVLLNIAGIGMAFWRMAYGPEMLTIWVSLVWVIYNMIILGGAVAVSVE-
>up|A0K6L0|A0K6L0_BURCH/229-689
-------------VAGYLLYGAEAYTWMILLLGFVQTAWPLDRPIVP-LPDDPDTWPTVDVYIPTYNEPLSVVKPTVFAAQSIDWPSAKLRVYLLDDGRRPEFAAFAAEAGIDYLTRDDNRHAKAGNINRALPKTHGEYIAIFDCDHVPTRSFLQTTMGVFLDPKCALVQTPHHFFSPDPFERNLGTFREIPNEGNLFYGLVQSGNDLWNATFFCGSCAVLKRSALEEVGGVAVETVTEDAHTALKLHRRGYTSAYLPTVQAAGLATESLAGHVKQRTRWARGMAQIFRIDN-PFLGRGLGLIQRICYGNMLHFFYGIPRLIFLTIPLAYLFFHLYFINA-SSLALASYVIPYLVLANVANSRMQGRYRHSFWAEVYESVLAWYIALPTTVAFFSPKHGKFNVTDKGGKIDEGYVDWSTSKPYLVLFALNVLAIVAGLWRLVADQETSTILITLGWTVYNLAMLGAALAVARE-
>up|D8ML95|D8ML95_ERWBE/228-691
-----------SLTFGVLLIAAETYSWVVLVLGYFQTLWPLQRQPVP-MPADTASWPSIDLLVPTYNEALSVVKPTLYAALGIDWPKDKLTIYLLDDGNREEFRQFAAEIGIKYIARSGNAHAKAGNINHALKSERSEYVAIFDCDHVPTRSFLQVSLGWFLDPKLAMLQTPHHFFSPDPFERNLGRFRRTPNEGTLFYGLVQDGNDVWDAAFFCGSCAVIRRSALDEIGGIAVETVTEDAHTSLRLHRKGYTSAYIRIPQAAGLATESLSAHIGQRIRWARGMVQIFRLDN-PLMGKGLKLVQRLCYANMLHFLAGIPRLIFLLAPLAFLLFHAFIIF-APALVIAIFVLPHMVHTSMTNSRIQGRWRHSFWSEVYETVLAWYIARPTTVALFNPHKGKFNVTAKGGLVEEQHLDWVITKPYMCLVLINLAGVFAAFWRLHYGPEVLTVIVSLVWVLYNMIILGGAVAVSVE-
>up|U2FJH4|U2FJH4_9BURK/75-535
-------------VAGYLLYGAEAYTWMILLLGFVQTAWPLDRPIVP-LPDDPDTWPTVDIYIPTYNEPLSVVKPTVFAAQSIDWPSAKLRVYLLDDGRRPEFAAFAAEAGIDYLTRDDNRHAKAGNINRAMPKTHGEYIAIFDCDHVPTRSFLQTTMGVFLDPKCALVQTPHHFFSPDPFERNLGTFREIPNEGNLFYGLVQSGNDLWNATFFCGSCAVLKRSALEEVGGVAVETVTEDAHTALKLHRRGYTSAYLPTVQAAGLATESLAGHVKQRTRWARGMAQIFRIDN-PFLGRGLGLIQRICYGNMLHFFYGIPRLVFLTIPLAYLFFHLYFINA-SSLALASYVIPYLVLANVANSRMQGRYRHSFWAEVYESVLAWYIALPTTVAFFSPKHGKFNVTDKGGKIDEGYVDWSTSKPYLVLFGLNVLAILAGIWRLVADQEASTILITLGWTVYNLAMLGAALAVARE-
>up|A0A0A2VYQ5|A0A0A2VYQ5_BEABA/363-825
-----------SLAFGLGLLFAETYAWLVLVMGYFQVVWPLNRQPVP-MPKDMNTWPVVDIFVPTYNEELHVVKGTIYASLGIDWPKDKLNIWILDDGGRDEFKQFADMVGVNYIARPTHEHAKAGNINNALKYAKGDFVAIFDCDHVPTRSFLQLTMGWFFEKSLAMMQTPHHFFSPDPFERNLGRFRKTPNEGTLFYGLVQDGNDMWDATFFCGSCAVIRRGPLDEIGGIAVETVTEDAHTSLRLHRRGYTSAYLRIPQAAGLATESLSAHIGQRIRWARGMTQIFRLDN-PFFGKGLKFAQRLCYANMFHFLSGIPRLIFLTAPLAFLLFHAYIIYA-PAIMIALFVLPHMIHASLTNSKIQGKYRHSFWSEIYETVLAWYIAQPTLVALFNPHKGKFNVTAKGGLVENEYVDWVITRPYLVLVLINLLGVAFGAWRFFYGPENETVLVSLLWVFYNLIILGGAVAVSVE-
>ur|UPI00016A4FF6|UniRef100_UPI00016A4FF6/66-527
------------AWAGYLLFAAEAYTWLILLLGFIQTAWPLDRPVVP-LPDDPHAWPTVDVYIPTYNEPLSVVKPTVFAAQSIDWPSAKLRVYLLDDGKRPEFEAFAREAGVGYLTRDDNRHAKAGNINRALPKTHGEYVAIFDCDHVPTRSFLQTTMGVFLDPKCALVQTPHHFFSPDPFERNLGTFRQVPNEGTLFYGLVQSGNDLWNATFFCGSCAILKRSALEEIGGVAVETVTEDAHTALKLHRRGYTSAYLPTVQAAGLATESLAGHVKQRTRWARGMAQIFRIDN-PFLGRGLGFVQRICYGNMLHFFYGIPRLIFLTMPLAYLFFHLYFINA-SAVALASYVVPYLVLANIANSRMQGRFRHSFWAEVYESVLAWYIALPTTVAFLSPKHGKFNVTDKGGKIEEGYVDWSTSKPYLVLFAVNVIAILAGLSRLIVDQEASTILITMGWTVYNLAMLGAALAVARE-
>up|B9BEE0|B9BEE0_9BURK/22-481
--------------AGYLLYGAEAYTWMILLLGFVQTAWPLDRPIVP-LPADPDTWPSVDIYIPTYNEPLSVVKPTVFAAQSIDWPTDKLRVYLLDDGRRPEFAAFARDAGIGYLTRDDNRHAKAGNINRALPKTRGEYIAIFDCDHVPTRSFLQTTMGEFLDPKCALVQTPHHFFSPDPFERNLGTFREVPNEGNLFYGLVQSGNDLWNAAFFCGSCAVLKRSALEEVGGVAVETVTEDAHTALKLHRRGYTSAYLPTVQAAGLATESLAGHVKQRTRWARGMAQIFRIDN-PFLGRGLGFVQRICYGNMLHFFYGIPRLVFLTIPFAYLFFHLYFINA-SALALASYVIPYLVLANVANSRMQGRFRHSFWAEVYESVLAWYIALPTTVAFLSPKHGKFNVTDKGGRIDEGYVDWSTSKPYLVLLALNALAIVAGLWRLVAEQEATTILITLGWTVYNLAMLGAALAVARE-
>up|K8AJK1|K8AJK1_9ENTR/228-691
----------VSLVCGLVLLVAETYAWVVLVLGYFQVIWPLNRQPVP-LPKDLNTWPSVDIFVPTYNEDLHVVKNTIYASLGIDWPKDKLTIWILDDGGREEFRLFAESVGVQYVARTTHEHAKAGNINNALKLAKGDFVSIFDCDHVPTRSFLQLTLGWFLDKKLAMMQTPHHFFSPDPFERNLGRFRKTPNEGTLFYGLVQDGNDMWDATFFCGSCAVIRRGPLDEIGGIAVETVTEDAHTSLRLHRRGYTSAYMRIPQAAGLATESLSAHIGQRIRWARGMVQIFRLDN-PLFGKGLKLGQRLCYVNMLHFLSGVPRLIFLTAPLAFLLLHAYIIYA-PALMIALFVLPHMAHASLTNSKIQGKYRHSFWSEIYETVLAWYITRPTMVALFNPHKGKFNVTAKGGLVEEEYVDWVISRPYLMLVLINLFGVLVGIWRYFYGPEMLTVIVSIVWVFYNLIILGGAVAVSVE-
>up|V9ZVC1|V9ZVC1_AERHY/208-671
----------VSLTCGLLLLAAETYAWIVLLLGYWQTAWPLNRPPAP-LPADPAQWPSVDLMIPTYNEDLAIVKGTVYAALALDWPADKLTIWLLDDGDRAQFRAFAEEAGIRYVARPTHEHAKAGNINHALKQASGDLVAIFDCDHLPTRSFLQMTVGWFYDPKLGVVQTPHHFFSADPFEHNLQRFRKMPNEGALFYGLVQDGNDMWDASFFCGSCAVIKRSALDEIGGIAVETVTEDAHTSLRLHRLGYTSAYIRIPLAAGLATESLSAHIGQRIRWARGMVQILRLDN-PLFGKGLNLGQRLCYFNMLHFLSGIPRLIFLTAPLAFLILHAYIIYA-PAAAIALYMLPHIFHSALTNSRLQGKVRHSFWGEVYETVLAWYIARPTTVALFAPHKGKFNVTAKGGMTEELYLDLSVSRPYLILILLNLCGLGFGIWRICTGPEVLTLILGMLWTLYNMTILGGALAVAFE-
>up|A0A0A5KEW3|A0A0A5KEW3_PROMI/228-691
----------LSLFFGILLLLAETYAWIVLFLSFMQCIWPLHRQPIS-MPQDTTQWPTVDIFIPTYNEALQVVKPTLYACLNIDWPKDKLTIYLLDDGSRPEFAAFAKEIGIQYITREKHDFAKAGNINHALSKACGEYVAIFDCDHIPTRSFLQFTMGWFLDEKMALVQTPHHFFSPDPFERNLGNFRETPNEGTLFYGLVQDGNDTWNAAFFCGSCAVLRRCALDEIGGLAVETVTEDAHTSLRLHRHGWTSAYIRIPLAAGLATGSLSAHIGQRIRWAKGMIQIFRLDN-PLFGKGLTLPQRFCYLNMLHFLSGIPRMIFLLAPLTFLIFHAYIIYA-PAIAIALYVVPYLLHIWLAATKLQGPYRHSFWGEIYETILAWYTTRPVLSTLFSPYKGKFNVTEKGAIMKKSFVDWQINRPYILFLNLNLLGILFAFWRIATGDERLAVLMCLVWVCYNLVLLGVAIAVSVE-
>up|K6JRB1|K6JRB1_KLEOX/46-509
----------VSLVCGIILLFAETYAWVVLVLGYFQVVWPLNRQPVP-LPEDMAQWPTVDIFVPTYNEDLNVVKNTIYASQGIDWPKDKLNIWILDDGGREEFRQFAKDVGVHYIARTTHEHAKAGNINNALKYAKGEFVSIFDCDHVPTRSFLQMTMGWFLEKKLAMMQTPHHFFSPDPFERNLGRFRKTPNEGTLFYGLVQDGNDMWDATFFCGSCAVIRRGPLDEIGGIAVETVTEDAHTSLRLHRRGHTSAYMRIPQAAGLATESLSAHIGQRIRWARGMVQIFRLDN-PLFGKGLKLAQRVCYVNMLHFLSGIPRLIFLTAPLAFLLLHAYIIYA-PALMIALFVLPHMIHASLTNSKIQGKYRHSFWSEIYETVLAWYIAPPTFVALINPHKGKFNVTAKGGLVEDEYVDWVISRPYIYLVLLNLVGVGVGIWRFIYGPENETVWVSIIWVFYNLIILGGAVAVSVE-
>ur|UPI00048506C5|UniRef100_UPI00048506C5/241-702
------------AFVGYVLFAAELYTWVVLVFGYVQTAWPLRRKPSA-LPDDPADWPTVDIYIPTYNEPLSVVRPTVFAASTIDWPRDKLRVYLLDDGDRDEFRDFAAQVGVGYIRREEHTHAKAGNINHALPLTQGDLIAIFDCDHIPTRSFLQTTVGTFLDPKCAVVQTPHHFFSPDPFERNFDTFHRVPNEGSLFYGLIQDGNDFWDATFFCGSCAIIKRKPLESIGGIAVETVTEDAHTSLRLHREGYTSAYLRTVQAAGLATESLAGHIGQRIRWARGMTQIFRVDN-PWFGKGLSFFQRLCYSNMLHFFYGIPRLIFLVMPCAFLFFGLHVINTA-APVILAYVLPYLLISAIANSRIQGHYRHSFWAEAYESVLAWYIVLPTTMAFINPKLGKFNVTSKGGHIERDYLDWTISTPYLVLLGLNAIGVLAGIGRLTIWQEPATVFMNLFWAFVNLTVLGLAVGVAKE-
>up|R9VS21|R9VS21_9ENTR/228-691
----------VSLVCGLVLLFAETYAWIVLVLGYFQVVWPLNRQPVP-LPKDMSLWPSVDIFVPTYNEDLNVVKNTIYASLGIDWPKDKLKIWILDDGGREEFRQFAKSVGVEYIARTTHEHAKAGNINNALKHAKGEFVSIFDCDHVPTRSFLQMTMGWFLEKKLAMMQTPHHFFSPDPFERNLGRFRKTPNEGTLFYGLVQDGNDMWDATFFCGSCAVIRRGPLDQIGGIAVETVTEDAHTSLRLHRLGHTSAYMRIPQAAGLATESLSAHIGQRIRWARGMVQIFRLDN-PLTGKGLKLAQRLCYVNMFHFLSGVPRLIFLTAPLAFLLLHAYIIYA-PALMIALFVLPHMIHASLTNSKIQGKYRHSFWSEIYETVLAWYIAPPTLVALFNPHKGKFNVTAKGGLVEEEYVDWVISRPYIYLVLLNLLGVLVGIWRYFYGPENETVFVSIAWVFYNMVILGGAVAVSVE-
>up|A0A0A5QL77|A0A0A5QL77_PROMI/228-691
----------LSLFFGILLLLAETYAWIVLFLSFMQCIWPLHRQPIS-MPQDTTQWPTVDIFIPTYNEALQVVKPTLYACLNIDWPKDKLTIYLLDDGSRPEFAAFAKEIGIQYITREKHDFAKAGNINHALSKACGEYVAIFDCDHIPTRSFLQFTMGWFLDEKMALVQTPHHFFSPDPFERNLGNFRETPNEGTLFYGLVQDGNDTWNAAFFCGSCAVLRRCALDEIGGLAVETVTEDAHTSLRLHRHGWTSAYIRIPLAAGLATGSLSAHIGQRIRWAKGMIQIFRLDN-PLFGKGLTLPQRFCYLNMLHFLSGIPRIIFLLAPLTFLIFHAYIIYA-PAIAIALYVVPYLLHIWLAATKLQGPYRHSFWGEIYETILAWYTTRPVLSTLFSPYKGKFNVTEKGAIMKKSFVDWQINRPYILFLNLNLLGILFAFWRIATGDERLAVLMCLVWVCYNLVLLGVAIAVSVE-
>up|V2G4U9|V2G4U9_9BURK/88-554
-------ATPIEVTIGYLLFAAEAYTWLVLILGYVQTAWPLSRRPKP-MPADPTQWPTVDVYIPTYNEPLSVVQPTVYAARSLDWPSGKLNIYLLDDGRRPQMQAFAEQAGVHYLTRSDNRHAKAGNINHALSVTQGDYIAIFDCDHIPTRSFLQMTMGEFIDPRCAMVQTPHHFFSPDPFERNFDTFRRVPNEGSLFYGLIQDGNDLWNAAFFCGSCAVIKRAPLAEIGGIAVETVTEDAHTALKLHRRGYNTAYLRTVQAAGLATESLASHIGQRIRWARGMAQIFRIDN-PLFGKGLKLFQRLCYSNMLHFFYGIPRLIFLTMPLAYLVFGMHVINT-SAAMIAAYVLPYLVIANITNSRIQGKYRHSFWAEVYESVLAWYIVLPTTMAFINPRLGKFNVTAKGGRIEDDYLDWTISKPYLLLLALNVAGLGMGVGRLLMGTEPGTVVMNMVWASVNLLMLGAAIGVAKE-
>up|A6GNP7|A6GNP7_9BURK/105-575
---TFNEGMAIDYAFGFGLLVAELYAFIVLIFGYIQTIWPLKRLPTP-LPIDSSSWPTVDIFIPSYNEPLEVVKPTILAAMAIDWPADKIKVYVLDDGRRADFREYCETVGVVHVTRPNNFHAKAGNINAALENTSGEYVAIFDCDHIPTRSFLQVVMGWFSYPKLAMIQTPHHFFSPDPFEKNLKTFKKVPNEGELFYGLIQDGNDFWNASFFCGSCAVIRRTHLLEVGGIAVETVTEDAHTALKLHRKGYDTAYLAVPQAAGLATESLSGHVGQRIRWARGMAQIFRTDN-PLLGKGLSFGQRICYVNMMHFFYGLPRIIFLTAPIAYLVFGAHVIYA-SAIEIATYAIPFLILANTANSHIQGNYRHSFWNEVYETVLAWYILRPTLYALVNPKAGGFNVTAKGGLIEKTYFDLKISGPYIFILLMNLAGLTFGIWRLFTESEFLTTVINMFWTGYNVLLLGASVLVARE-
>ur|UPI0003F8C8AF|UniRef100_UPI0003F8C8AF/229-689
-------------VAGYLLYGAEAYTWMILLLGFVQTAWPLDRPIVP-LPDDPDTWPTVDIYIPTYNEPLSVVKPTVFAAQSIDWPSAKLRVYLLDDGRRPEFAAFAAEAGIDYLTRDDNRHAKAGNINRALPKTHGEYIAIFDCDHVPTRSFLQTTMGVFLDPKCALVQTPHHFFSPDPFERNLGTFREVPNEGNLFYGLVQSGNDLWNATFFCGSCAVLKRSALEEVGGVAVETVTEDAHTALKLHRRGYTSAYLPTVQAAGLATESLAGHVKQRTRWARGMAQIFRIDN-PFLGRGLGLIQRICYGNMLHFFYGIPRLVFLTIPLAYLFFHLYFINA-SSLALASYVIPYLVLANIANSRMQGRYRHSFWAEVYESVLAWYIALPTTVAFFSPKHGKFNVTDKGGKIDEGYVDWSTSKPYLVLFALNVLAIVAGLWRLVAEQEASTILITLGWTVYNLAMLGAALAVARE-
>ur|UPI000466EE10|UniRef100_UPI000466EE10/233-702
----LQFATTTEAVIGYLLYAAECYTWLVLALSYLQTAWPLHRKPKP-LPADSSLWPTVDVFIPTYNESLAVVQPTVYAARSMDWPPDKLRVYILDDGHRPAMREFAEAAGVGYITRDNNRHAKAGNINQALPRTSGDYIAIFDCDHIPTRSFLQMTMGEFLDPKCALVQTPHHFFSPDPFERNFDTFRRVPNEGSLFYGLIQDGNDLWNATFFCGSCAVIKRAPLLEIGGIAVETVTEDSHTALKLHRRGYNSAYLRTVQAAGLATESLSSHIGQRIRWARGMAQIFRLDN-PLLGKGLTLFQRLCYSNMLHFFYGIPRLIFLTMPIAYLYFGLHVINT-SALMIMAYVLPYLLIANVTNSRLQGRYRHSFWAEVYESVLAWYIVLPTTVAFINPRAGKFNVTAKGGQIADDYLDWTISKPYLVLLALNVAGLVFGVLRLLFWGEPATVLMNMGWATFNLIMLGAAVGVARE-
>ur|UPI0005166E74|UniRef100_UPI0005166E74/228-691
----------VSLVCGVVLLFAETYAWLVLVLGYFQVIWPLNRQPVP-LPKDMAEWPTVDIFVPTYNEDLNVVKNTIYASQGIDWPKDKLNIWILDDGGREEFRQFAKDVGVHYIARATHEHAKAGNINNALKYAKGEFVSIFDCDHVPTRSFLQMTMGWFLEKALAMMQTPHHFFSPDPFERNLGRFRKTPNEGTLFYGLVQDGNDMWDATFFCGSCAVIRRGPLDEIGGIAVETVTEDAHTSLRLHRRGYTSAYMRIPQAAGLATESLSAHIGQRIRWARGMVQIFRLDN-PLFGKGLKFAQRLCYVNMMHFLSGIPRLIFLVAPLAFLLLHAYIIYA-PALMIALFVLPHMIHASLTNSKIQGKYRHSFWSEIYETTLAWYIAPPTFVALINPHKGKFNVTAKGGLVEDEYVDWVISRPYIYLVLLNLVGVAAGVWRHFYGPENETVWVSIVWVFYNLIILGGAVAVSVE-
>up|B1FXN7|B1FXN7_9BURK/239-699
-------------IVGYALFGAEAYTWLVLLLGFVQTAWPLERKVSP-LPDDRSRWPSVDVYIPTYNEPLAVVKPTILAAQGIDWPEDRLHIYLLDDGKRPEFEAFAREAGIRYLTRTDNLHAKAGNINRALAKTSGDYIAIFDCDHVPSRSFLQTTMGTFLDPLCAMVQTPHHFFSPDPFERNLNTFRRVPNEGELFYGLVQSGNDLWNATFFCGSCAVIKRAPLEEVGGVAVETVTEDAHTALKLHRRGYTTAYLPYVQAAGLATESLAGHIKQRTRWARGMAQIFRIDN-PFFGRGLNLFQRICYGNMLHFFYGVPRLIFLTMPMAFLFFGMYVIN-ASATTIAGFVLPYIMLSSIANSRLQGRYRRSFWAEVYESVLAWYIAVPTTLAFFSPKHGKFNVTDKGGRMDEGYLDWSVSKPYIVLLVLNVVAMLAGVYRIVFGVEFATVLMNVFWTAYNLVMLGAAVSVARE-
>up|L2EM82|L2EM82_9BURK/212-681
----LQFATTTEAVIGYLLYAAECYTWLVLALSYLQTAWPLHRKPKP-LPADSSLWPTVDVFIPTYNESLAVVQPTVYAARSMDWPADKLRVYILDDGRRPAMREFAEAAGVGYITRDNNRHAKAGNINQALPRTSGDYIAIFDCDHIPTRSFLQMTMGEFLDPKCALVQTPHHFFSPDPFERNFDTFRRVPNEGSLFYGLIQDGNDLWNATFFCGSCAVIKRAPLLEIGGIAVETVTEDSHTALKLHRRGYNSAYLRTVQAAGLATESLSSHIGQRIRWARGMAQIFRLDN-PLLGKGLTLFQRLCYSNMLHFFYGIPRLIFLTMPIAYLYFGLHVINT-SALMIMAYVLPYLLIANVTNSRLQGRYRHSFWAEVYESVLAWYIVLPTTVAFINPRAGKFNVTAKGGQIADDYLDWTISKPYLVLLALNVAGLVFGVLRLLFWGEPATVLMNMGWATFNLIMLGAAVGVARE-
>up|A0A095E3H5|A0A095E3H5_BURCE/229-689
-------------VAGYLLYGAEAYTWMILLLGFVQTAWPLDRPIVP-LPDDPDTWPTVDVYIPTYNEPLSVVKPTVFAAQSIDWPSAKLRVYLLDDGRRPEFAAFAAEAGIDYLTRDDNRHAKAGNINRALPKTHGEYIAIFDCDHVPTRSFLQTTMGVFLDPKCALVQTPHHFFSPDPFERNLGTFREVPNEGNLFYGLVQSGNDLWNATFFCGSCAVLKRSALEEVGGVAVETVTEDAHTALKLHRRGYTSAYLPTVQAAGLATESLAGHVKQRTRWARGMAQIFRIDN-PFLGRGLGLIQRICYGNMLHFFYGIPRLVFLTIPLAYLFFHLYFINA-SSLALASYVIPYLVLANIANSRMQGRYRHSFWAEVYESVLAWYIALPTTVAFFSPKHGKFNVTDKGGKIDEGYVDWSTSKPYLVLFALNVLAIVAGLWRLVADQEASTILITLGWTVYNLAMLGAALAVARE-
>up|K0IRW2|K0IRW2_9ENTR/228-691
----------VSLVCGLILLFAETYAWIVLILGYFQVVWPLNRQPVP-LPKEMALWPSVDIFVPTYNEDLNVVKNTIYASLGIDWPKDKLKIWILDDGGREEFRVFANTVGVEYIARTTHEHAKAGNINNALKYAKGEFVSIFDCDHVPTRSFLQMTMGWFLEKKLAMMQTPHHFFSPDPFERNLGRFRKTPNEGTLFYGLVQDGNDMWDATFFCGSCAVIRREPLDQIGGIAVETVTEDAHTSLRLHRLGYTSAYMRIPQAAGLATESLSAHIGQRIRWARGMVQIFRLDN-PLFGKGLKLGQRLCYVNMFHFLSGIPRLIFLTAPLAFLLLHAYIIYA-PALMIALFVLPHMIHASLTNSKIQGKYRHSFWSEIYETVLAWYIAPPTMVALFNPHKGEFNVTAKGGLVEEEYVDWVISRPYIYLVLINVLGLAVGVWRYFYGPENETVFVSMAWVFYNMVILGGAVAVSVE-
>up|A0A085IRS4|A0A085IRS4_RAOPL/228-691
----------VSLVCGIVLLFAETYAWLVLVLGYFQVIWPLNRQPVP-LPKDMAEWPTVDIFVPTYNEDLNVVKNTIYASQGIDWPKDKLNIWILDDGGREEFRQFAKDVGVHYIARATHEHAKAGNINNALKYAKGEFVSIFDCDHVPTRSFLQMTMGWFLEKALAMMQTPHHFFSPDPFERNLGRFRKTPNEGTLFYGLVQDGNDMWDATFFCGSCAVIRRGPLDEIGGIAVETVTEDAHTSLRLHRRGYTSAYMRIPQAAGLATESLSAHIGQRIRWARGMVQIFRLDN-PLFGKGLKFAQRLCYVNMMHFLSGIPRLIFLVAPLAFLLLHAYIIYA-PALMIALFVLPHMIHASLTNSKIQGKYRHSFWSEIYETTLAWYIAPPTFVALINPHKGKFNVTAKGGLVEDEYVDWVISRPYIYLVLLNLVGVAAGVWRHFYGPENETVWVSIVWVFYNLIILGGAVAVSVE-
>up|E6WVP8|E6WVP8_PSEUU/95-558
-----------DMVLGSGLLVAELYAFVVLVFGFFQVAWPLNRKPVP-LPADQALWPTVDVFIPTYNEPLSVVRTTVLAASVLDWPEDRLNVYVLDDGRRDELREFCEQAGVHYLTRTNNSHAKAGNINAALKKTSGEFVAIFDCDHMPSRSFLQVAMGWLVDPNLAVVQTPHYFFSPDPFERNLDTFGKVPNEGHLFYGLLQDGNDTWNATFFCGSCAVIRRGPLEEVGGVAVETVTEDAHTAIRLHQRGYDSAYLPIPQAAGLATESLSAHVGQRIRWARGMAQIFRVDN-PMFTRGLKLAQRLCYTNMIHFFYGLPRIIFLTAPLAFLLFGAHVIHA-SALMILAYALPHILQSGLTNLRVQGRYRSLLWNEVYETTLAWYILLPTTMAVINPKLGKFNVTAKGGLVRKSYFDAQIAKPYLFLLVLNLTGMAAGVLRLVFGGEVQTLWLNLGWTAYNMMILGATIATCSE-
>up|A0A072MPV0|A0A072MPV0_KLEPN/75-537
-----------SLVCGIILLFAETYAWVVLVLGYFQVVWPLNRQPVP-LPEDMDLWPTVDIFVPTYNEDLNVVKNTIYASQGIDWPKDKLNIWILDDGGREAFRQFAKDVGVHYIARTSHEHAKAGNINNALKYAKGEFVSIFDCDHVPTRSFLQMTMGWFLEKELAMMQTPHHFFSPDPFERNLGRFRKTPNEGTLFYGLVQDGNDMWDATFFCGSCAVIRRGPLDEIGGIAVETVTEDAHTSLRLHRRGYTSAYMRIPQAAGLATESLSAHIGQRIRWARGMVQIFRLDN-PLFGKGLKLVQRVCYANMLHFLSGIPRLIFLTAPLAFLLLHAYIIYA-PALMIALFVLPHMIHASLTNSKIQGKYRHSFWSEIYETVLAWYIAPPTFVALINPHKGKFNVTAKGGLVEEEYVDWVISRPYIYLVLLNLVGVAVGIWRFMYGPENETVWVSIVWVFYNLIILGGAVAVSVE-
>ur|UPI0004A7F365|UniRef100_UPI0004A7F365/220-680
-------------IVGYALFGAEAYTWLVLLLGFVQTAWPLERKVSP-LPDDRSRWPSVDVYIPTYNEPLSVVKPTILAAQGIDWPEDRLHIYLLDDGKRPEFEAFAREAGIRYLTRTDNLHAKAGNINRALAKTSGDYIAIFDCDHVPSRSFLQTTMGTFLDPLCAMVQTPHHFFSPDPFERNLNTFRRVPNEGELFYGLVQSGNDLWNATFFCGSCAVIKRAPLEEVGGVAVETVTEDAHTALKLHRRGYTTAYLPYVQAAGLATESLAGHIKQRTRWARGMAQIFRIDN-PFFGRGLNLFQRICYGNMLHFFYGVPRLIFLTMPMAFLFFGMYVIN-ASATTIAGFVLPYIMLSSIANSRLQGRYRRSFWAEVYESVLAWYIAVPTTLAFFSPKHGKFNVTDKGGRMDEGYLDWSVSKPYIVLLVLNVVAMLAGVYRIVFGVEFATVLMNVFWTAYNLVMLGAAVSVARE-
>up|A0A060UKX0|A0A060UKX0_9GAMM/101-567
-------YHWYDFIPTFILLAAESYAWITLFLGYIQTAWPLQRKPIP-LTPDSKLWPDVDIYIPTYNEPLSVVRSTVIASLTIDWPEDKLHVYLLDDGTRDEFRDFATRIGASYITRTEHSHAKAGNLNHAMTQTNGEYIAIFDCDHIPARSFLQITMGWMEDPRIALLQTPHHFYSPDPFERNLELFRLVPNEGELFYGLIQDGNDLWDATFFCGSCAVLRRDALQEIGGIAVETVTEDAHTALKLQRRGWKTAYLNIPQAAGLATENLASHVGQRIRWARGMAQIFRVDN-PLLGKGLNGWQRLCYLNMAHFFFALPRLVFLTAPLAYLLFGLRVLDAY-AITFAAYSLPHLFLANLTNSRIQGRHRYSFWNEVYETALAPYILLPVLLAVLNPRLGKFNVTAKGGINAQTHFDTHIARPYMILWLVNLVGLLAAGLRLTVESDVSTIVMTSIWTLYNIVIISAAMAVARE-
>up|A0A063XUI6|A0A063XUI6_9ENTR/228-691
----------VSLVCGLVLLFAETYAWIVLVLGYFQVAWPLNRQPVP-LPKDMSLWPSVDIFVPTYNEDLSVVKNTIYASLGIDWPKDKLKIWILDDGGREEFRQFASMVGVEYIARTTHEHAKAGNINNALKYAKGEFVSIFDCDHVPTRSFLQMTMGWFLEKKLAMMQTPHHFFSPDPFERNLGRFRKTPNEGTLFYGLVQDGNDMWDATFFCGSCAVIRRGPLDQIGGIAVETVTEDAHTSLRLHRLGHTSAYMRIPQAAGLATESLSAHIGQRIRWARGMVQIFRLDN-PLFGKGLKLPQRLCYVNMFHFLSGIPRLIFLTAPLAFLLLHAYIIYA-PALMIALFVLPHMIHASLTNSKIQGKYRHSFWSEIYETVLAWYIAPPTLVALFNPHKGKFNVTAKGGLVEEEYVDWVISRPYIFLVLLNLVGVLVGIWRYFYGPENETVFVSMAWVFYNMVILGGAVAVSVE-
>up|A0A088U5T2|A0A088U5T2_BURCE/229-689
-------------IAGYLLYGAEAYTWMILLLGFVQTAWPLDRPIVP-LPDDPDTWPTVDIYIPTYNEPLSVVKPTVFAAQSIDWPSAKLRVYLLDDGRRPEFAAFAAEAGIDYLTRDDNRHAKAGNINRALPKTHGEYIAIFDCDHVPTRSFLQTTMGVFLDPKCALVQTPHHFFSPDPFERNLGTFREIPNEGNLFYGLVQSGNDLWNATFFCGSCAVLKRSALEEVGGVAVETVTEDAHTALKLHRRGYTSAYLPTVQAAGLATESLAGHVKQRTRWARGMAQIFRIDN-PFLGRGLGLIQRICYGNMLHFFYGIPRLVFLTIPLAYLFFHLYFINA-SSLALASYVIPYLVLANVANSRMQGRYRHSFWAEVYESVLAWYIALPTTVAFFSPKHGKFNVTDKGGKIDEGYVDWSTSKPYLVLFGLNVLAILAGIWRLVADQEASTILITLGWTVYNLAMLGAALAVARE-
>up|A0A038CMM8|A0A038CMM8_RAOOR/228-691
----------VSLVCGIVLLFAETYAWLVLVLGYFQVIWPLNRQPVP-LPKDMAEWPTVDIFVPTYNEDLNVVKNTIYASQGIDWPKDKLNIWILDDGGREEFRQFAKDVGVHYIARTTHEHAKAGNINNALKYAKGEFVSIFDCDHVPTRSFLQMTMGWFLEKALAMMQTPHHFFSPDPFERNLGRFRKTPNEGTLFYGLVQDGNDMWDATFFCGSCAVIRRGPLDEIGGIAVETVTEDAHTSLRLHRRGYTSAYMRIPQAAGLATESLSAHIGQRIRWARGMVQIFRLDN-PLFGKGLKFAQRLCYVNMMHFLSGIPRLIFLVAPLAFLLLHAYIIYA-PALMIALFVLPHMIHASLTNSKIQGKYRHSFWSEIYETTLAWYIAPPTFVALINPHKGKFNVTAKGGLVEDEYVDWVISRPYIYLVLLNLVGVAAGVWRHFYGPENETVWVSIVWVFYNLIILGGAVAVSVE-
>ur|UPI000497959D|UniRef100_UPI000497959D/228-691
----------VSLVCGIILLFAETYAWVVLVLGYFQVVWPLNRQPVP-LPEDMDLWPTVDIFVPTYNEDLNVVKNTIYASQGIDWPKDKLNIWILDDGGRETFRQFAKDVGVHYIARTSHEHAKAGNINNALKYAKGEFVSIFDCDHVPTRSFLQMTMGWFLEKELAMMQTPHHFFSPDPFERNLGRFRKTPNEGTLFYGLVQDGNDMWDATFFCGSCAVIRRGPLDEIGGIAVETVTEDAHTSLRLHRRGYTSAYMRIPQAAGLATESLSAHIGQRIRWARGMVQIFRLDN-PLFGKGLKLVQRVCYANMLHFLSGIPRLIFLTAPLAFLLLHAYIIYA-PALMIALFVLPHMIHASLTNSKIQGKYRHSFWSEIYETVLAWYIAPPTFVALINPHKGKFNVTAKGGLVEEEYVDWVISRPYIYLVLLNLVGVAVGIWRFMYGPENETVWVSIVWVFYNLIILGGAVAVSVE-
>ur|UPI00036D1375|UniRef100_UPI00036D1375/228-691
----------VSLVCGLILLFAETYAWIVLVMGYFQVIWPLNRQPVP-LPKDMSTWPAVDIFVPTYNEDLHVVKGTIYASLGIDWPRDKINIWILDDGGREEFRQFAEDVGVKYVARTTHEHAKAGNINNAMKLAKGDFVAIFDCDHVPTRSFLQLTMGWFFDKKLALMQTPHHFFSPDPFERNLGRFRKTPNEGTLFYGLVQDGNDMWDATFFCGSCAVIRRQALNEIGGIAVETVTEDAHTSLRLHRRGYTSAYMRIPQAAGLATESLSAHIGQRIRWARGMVQIFRLDN-PFFGKGLKLQQRLCYANMFHFLSGLPRLIFLTAPLAFLLLHAYIIYA-PAIMIALFVLPHMVHASLTNSKIQGKFRHSFWSEIYETVLAWYITPPTLVALINPHKGTFNVTAKGGLVKHEYVDWVITRPYLWLVLINLLGIAVGVWRFFWGPENETVVVSIVWVVYNLIILGGAVAVSVE-
>ur|UPI00037FC067|UniRef100_UPI00037FC067/228-691
----------LSLFFGILLLLAETYAWIVLFLSFMQCIWPLHRQPIS-MPQDTTQWPTVDIFIPTYNEALQVVKPTLYACLNIDWPKDKLTIYLLDDGSRPEFAAFAKEIGIRYITREKHDFAKAGNINHALSKACGEYVAIFDCDHIPTRSFLQFTMGWFLDEKMALVQTPHHFFSPDPFERNLGNFRETPNEGTLFYGLVQDGNDTWNAAFFCGSCAVLRRCALDEIGGLAVETVTEDAHTSLRLHRHGWTSAYIRIPLAAGLATGSLSAHIGQRIRWAKGMIQIFRLDN-PLFGKGLTLPQRFCYLNMLHFLSGIPRMIFLLAPLTFLIFHAYIIYA-PAIAIALYVVPYLLHIWLAATKLQGPYRHSFWGEIYETILAWYTTRPVLSTLFSPYKGKFNVTEKEAIMKKSFVDWQINRPYILFLNLNLLGILFAFWRIATGDERLAVLMCLVWVCYNLVLLGVAIAVSVE-
>up|J4JNF0|J4JNF0_9BURK/96-556
-------------IAGYLLYGAEAYTWMILLLGFVQTAWPLDRPIVP-LPADPDTWPSVDIYIPTYNEPLSVVKPTVFAAQSIDWPTDKLRVYLLDDGRRPEFAAFARDAGIGYLTRDDNRHAKAGNINRALPKTHGEYIAIFDCDHVPTRSFLQTTMGEFLDPKCALVQTPHHFFSPDPFERNLGTFREVPNEGNLFYGLVQSGNDLWNAAFFCGSCAVLKRSALEEVGGVAVETVTEDAHTALKLHRRGYTSAYLPTVQAAGLATESLAGHVKQRTRWARGMAQIFRIDN-PFLGRGLGFVQRICYGNMLHFFYGIPRLVFLTIPFAYLFFHLYFINA-SALALASYVIPYLVLANVANSRMQGRFRHSFWAEVYESVLAWYIALPTTVAFLSPKHGKFNVTDKGGRIDEGYVDWSTSKPYLVLLALNALAIVAGLWRLVAEQEATTILITLGWTVYNLAMLGAALAVARE-
>up|J2WBF7|J2WBF7_9PSED/116-577
------------AVFGYGLVLAELYALLVLVFGYIQTAWPLQRKPQ-FLQQPPAQWPTVDVFIPTYNEALGIVKLVVLAAQAIDWPEGKLRVHVLDDGRREEFKAFCQQIGVNYITRDNNQHAKAGNLNEALKVTDGEFIAIFDADHVPTRSFLQITMGWFLDPNLALLQTPHFFYSPDPFEKNLDTFRSVPNEGELFYGLVQDGNDLWNAAFFCGSCAVIRRTHLLEVGGIATETVTEDAHTALKLNRRGFNTAYLAIPQAAGLATESLSRHISQRIRWARGMVQIFRTDN-PLFGKGLNLGQRICYLNMMHFFYSLPRLVFLTAPLAYLFFDAQIFHA-SALMVTVYVLPHIFHSSLTNSSIQGRFRHSFWNEVYESVLAWHIMRPVLLALISPSLGKFNVTDKGGTIEKDYFNWKLARPYIVLLTLNMIGLAIGVVKLIGSDEATTLLINLVWTVYNIIIVSTAVAVATE-
>up|S6GZN5|S6GZN5_9PSED/224-685
------------LICGMILLVAETYSWVVLILGYIQTCWPLGRKPAP-LPRDTRLWPSVDLLIPTYNEDLSIVRGTVYAAMGIDWPADKLNIYILDDGKRESFRQFAAEVGVGYITRSDNRHAKAGNLNHALKQLNGELVAIFDCDHIPVRSFLQMTTGGFLDPKLALVQTPHHFLSPDPFERNLNVFREHPNEGELFYGLIQDGNDMWNAAFFCGSCAVLRRSALDAIGGFAVETVTEDAHTALRLHRNGWNSAYIKLPQAAGLATESLSAHIGQRIRWARGMAQIFRTDN-PLLGKGLTLFQRICYANMMHFLAGLPRLVFLMAPLAFLFLHAYIIYA-PALMILLYVLPHMIHASLTNSRLQGDYRRTFWGEVYETVLAWYIARPTTVALFNPSKGKFNVTAKGGLMEQNQFDWKIAQPYLLLALLNITGLGFAVWRLICGPEIVTVAVSILWVIYNLLIIGGAMAVAAE-
>up|A0A0A2WDB3|A0A0A2WDB3_PROMI/228-691
----------LSLFFGILLLLAETYAWIVLFLSFMQCIWPLHRQPIS-MPQDTTQWPTVDIFIPTYNEALQVVKPTLYACLNIDWPKDKLTIYLLDDGSRPEFAAFAKEIGIRYITREKHDFAKAGNINHALSKACGEYVAIFDCDHIPTRSFLQFTMGWFLDEKMALVQTPHHFFSPDPFERNLGNFRETPNEGTLFYGLVQDGNDTWNAAFFCGSCAVLRRCALDEIGGLAVETVTEDAHTSLRLHRHGWTSAYIRIPLAAGLATGSLSAHIGQRIRWAKGMIQIFRLDN-PLFGKGLTLPQRFCYLNMLHFLSGIPRMIFLLAPLTFLIFHAYIIYA-PAIAIALYVVPYLLHIWLAATKLQGPYRHSFWGEIYETILAWYTTCPVLSTLFSPYKGKFNVTEKGAIMKKSFVDWQINRPYILFLNLNLLGILFAFWRIATGDERLAVLMCLVWVCYNLVLLGVAIAVSVE-
>up|J7JC10|J7JC10_BURCE/229-689
-------------FAGYLLYGAEAYTWMILLLGFVQTAWPLDRPLVP-LPDDPDRWPSVDIYIPTYNEPLSVVKPTVFAAQSIDWPTEKLRVYLLDDGRRPEFEAFAQEAGIGYLTRDDNRHAKAGNINRALPKTHGEYIAIFDCDHVPTRSFLQTTMGVFLDPKCALVQTPHHFFSPDPFERNLGTFREIPNEGNLFYGLVQSGNDLWNATFFCGSCAVLKRTALEEVGGVAVETVTEDAHTALKLHRRGYTSAYLPTVQAAGLATESLAGHVKQRTRWARGMAQIFRIDN-PFLGRGLGFVQRICYGNMLHFFYGIPRLVFLTIPLAYLFFHLYFINA-SSIALASYVIPYLVLANVANSRMQGRYRHSFWAEVYESVLAWYIALPTTVAFFSPQHGKFNVTDKGGKIDEGYVDWSTSKPYLVLFAVNVLAILAGLWRLVADQEASTILITLGWTVYNLAMLGAALAVARE-
>up|A0A017II06|A0A017II06_ECOLX/92-552
-------------LFSVTLLVAETYAWFVLLLGYFQVCFPLNRESIP-LPENKEEWPVVDILIPTYNEPFTVVKNTVYGALALDWPTDKLNIWLLDDGSRDEFRKFANELGIYYVARETHEHAKAGNINNALKIANGEFVAIFDCDHIPSVSFLKKTMGWFIDKKLSMLQTPHHFFSPDPFERNLGQFRQKPNEGHLFYGLIQNGTDTWNASFFCGSCAIIRRSALDEVGGIAVETVTEDAHTSLRLHRAGYSSAYLRYPLAAGLATETLSAHIGQRIRWARGMIQILRIDN-PLLGKGLTLSQRLCYLSMMHFLSGVPRLIFLFAPLCPIFFSVNLIDA-SVADIMSYVLPYLFVIILTNSRVQGKYRHSFWNEIYEMVLAWYITLPTLVALLAPAKGRFNVTAKGGLIKNKFVDWRISYPYLIFAILNVIGLIIGVINVYSLQGHILNLFCLIWLFYNAIIIGATLAVSIE-
>ur|UPI0004E1E3DE|UniRef100_UPI0004E1E3DE/220-684
---------TFTAICAITLLIAEMYTFVILILSYFQVSWVLERKPYP-LPKDHSLWPSVDIYIPSYNEPLDVVKPCLLAALDIDWPEDKLNVYMLDDGSREEFETYCKSIGVGYIKRKEHNHAKAGNINHALTKTNGELIAIFDCDHIPTRAFLQMTVGWMVDKNIALVQTPHHFYSEDPFEKNLSLKGKIPAENALFHDFIQKGNDTWNATMFCGSCAVIRRAPLEEIGGIAVETVTEDAHTSLRLNRKGYSSAFISMPLAAGLATESLADHINQRIRWARGMIQIFRIDN-PLLGKGLTIPQRLCFTNMIHFLHGLPRIIFLIAPLPYLFFNVYVIF-ATGLAILSYVFPYMLHTTITNQRIQGNKRFYFWGVIYETILSWYITLPTLIALISPKHGKFNVTSKGSSNDKDYFDWTVSKPYIFLIFLNFAGLVYGIYKMIFDPEISTILINLGWVSYNLLVLGAAAAVALE-
>up|F0G385|F0G385_9BURK/79-539
-------------VAGYLLYGAEAYTWMILLLGFVQTAWPLDRPIVP-LPGDPDTWPSVDVYIPTYNEPLSVVKPTVFAAQSIDWPTAKLRVYLLDDGRRPEFAAFAREAGIDYLTRDDNLHAKAGNINRALPKTHGEYIAIFDCDHVPTRSFLQTTMGVFLDPKCALVQTPHHFFSPDPFERNLGTFRDIPNEGNLFYGLVQSGNDLWNATFFCGSCAVLRRTALEEVGGVAVETVTEDAHTALKLHRRGYTSAYLPTVQAAGLATESLAGHVKQRTRWARGMAQIFRIDN-PFLGRGLGFVQRICYGNMLHFFYGIPRLVFLTIPFAYLFFHLYFINA-SALALASYVVPYLVLANVANSRMQGRYRHSFWAEVYESVLAWYIALPTTVAFFSPKHGKFNVTDKGGRIDQGYVDWSTSKPYLVLFGLNVLAIAAGLWRLVADQEASTILITLGWTVYNLAMLGAALAVARE-
>up|H8DKR7|H8DKR7_9ENTR/226-689
-----------SLVLGLLLIAAETYAWVVLVLGYFQTLWPLNRQPVS-MPADRALWPSVDLLVPTYNEPLSVVRPTLYAALGIDWPKDRLNIYLLDDGNRPEFRAFAASIGVNYVVRPSNEHAKAGNINHALKHCRSDFVSIFDCDHVPTRAFLQMTMGWFIDPRLAMLQTPHHFFSPDPFERNLGRFRRTPNEGSLFYGLVQDGNDTWDATFFCGSCAILRRTALEEIGGIAVETVTEDAHTSLRLHRLGYTSAYIRIPQAAGLATESLSAHIGQRIRWARGMVQIFRLDN-PLFGKGLKWVQRLCYANMLHFLSGIPRLIFLLAPLAFLLCHAYIIYA-PALAIAVYVLPHMLHTSLTNSRIQGRWRHSFWSEVYETVLAWYIALPTTVALINPHKGKFNVTAKGGLVEKRHLDWVITRPYMLLVLLNLAGVGMAFWRMQHGPANETVWVSLVWVIYNMVILGGAVAVSVE-
>up|A0A089WCL5|A0A089WCL5_9ENTR/231-694
-----------SLTFGLLLIGAETYSWTVLVLGYFQTLWPLNRQPVS-MPPEITSWPSVDILVPTYNEPLSVVKPTIYAAMGIDWPQDKLNIYLLDDGTREEFREFAASVGVNYVVRPTHEHAKAGNINHALKVASSDYVAIFDCDHVPTRSFLQLTMGWFLDHRLAMLQTPHHFFSPDPFERNLGRFRQTPNEGSLFYGLVQDGNDTWDAAFFCGSCAVLRRTALDQIGGIAVETVTEDAHTSLRLHRQGYTSAYIRIPQAAGLATESLSAHIGQRIRWARGMVQIFRLDN-PLMGKGLKLVQRLCYANMLHFLAGIPRLIFLLAPLAFLLCHAYIIYA-PALAIAIYVLPHMVHTSLTNSRIQGRWRHSFWSEVYETVLAWYIARPTTVALFNPHKGKFNVTAKGGLVEERHLDWVITKPYMMLVLLNIAGIGMAFWRMAYGPEMLTIWVSLVWVVYNMIILGGAVAVSVE-
>ur|UPI00050ADE99|UniRef100_UPI00050ADE99/56-517
-------------LFSVTLLAAETYAWFVLLLGYFQVCFPLNRESIP-LPENKEEWPIVDILIPTYNEPFTVVKNTVYGALALDWPKDKLHIWILDDGARDEFRKFANESGIYYVARETHEHAKAGNINNALKIANGEFVAIFDCDHIPSVSFLKKTMGWFIDKKLSMLQTPHHFFSPDPFERNLGQFRQKPNEGHLFYGLIQNGTDTWNASFFCGSCAIIRRSALDEVGGIAVETVTEDAHTSLRLHRAGYSSAYLRYPLAAGLATETLSAHIGQRIRWARGMIQILRIDN-PLLGKGLTLSQRLCYLSMMHFLSGVPRLIFLFAPLCPIFFSVNLIDA-SVADIMSYVLPYLFVIILTNSRVQGKYRHSFWNEIYEMVLAWYITLPTLVALLAPAKGRFNVTAKGGLIKNKFVDWRISYPYLIFAILNVIGLIIGIVNVYSLQGHILNLFCLIWLFYNIIIIGATLAVSIEQ
>up|B1JZP5|B1JZP5_BURCC/229-689
-------------VAGYLLYGAEAYTWMILLLGFVQTAWPLDRPIVP-LPDDPDTWPTVDVYIPTYNEPLSVVKPTVFAAQSIDWPSAKLRVYLLDDGRRPEFAAFAAEAGIDYLTRDDNLHAKAGNINRALPKTHGEYIAIFDCDHVPTRSFLQTTMGVFLDPKCALVQTPHHFFSPDPFERNLGTFREIPNEGNLFYGLVQSGNDLWNATFFCGSCAVLKRSALEEVGGVAVETVTEDAHTALKLHRRGYTSAYLPTVQAAGLATESLAGHVKQRTRWARGMAQIFRIDN-PFLGRGLGFIQRICYGNMLHFFYGIPRLIFLTIPLAYLFFHLYFINA-SSLALASYVIPYLVLANVANSRMQGRYRHSFWAEVYESVLAWYIALPTTVAFFSPKHGKFNVTDKGGKIDEGYVDWSTSKPYLVLFALNVLAIVAGLWRLVADQEASTILITLGWTVYNLAMLGAALAVARE-
>ur|UPI000373146C|UniRef100_UPI000373146C/116-577
------------AVFGYGLVLAELYALLVLVFGYIQTAWPLQRKPQ-FLQQPPAEWPTVDVFIPTYNEALGIVKLVVLAAQAIDWPEGKLRVHVLDDGRREEFKAFCQQIGVNYITRDNNQHAKAGNLNEALKVTDGEFIAIFDADHVPTRSFLQITMGWFLDPNLALLQTPHFFYSPDPFEKNLDTFRSVPNEGELFYGLVQDGNDLWNAAFFCGSCAVIRRTHLLEVGGIATETVTEDAHTALKLNRRGFNTAYLAIPQAAGLATESLSRHISQRIRWARGMVQIFRTDN-PLFGKGLNLGQRICYLNMMHFFYSLPRLVFLTAPLAYLFFDAQIFHA-SALMVTVYVLPHIFHSSLTNSSIQGRFRHSFWNEVYESVLAWHIMRPVLLALISPSLGKFNVTDKGGTVEKDYFNWKLARPYIVLLTLNMIGLAIGVVKLVGSDEVTTLLINLIWTVYNIIIVSTAVAVATE-
>ur|UPI0003117915|UniRef100_UPI0003117915/235-698
----------FALFLGCVLLMAETYAWIVLILGYFQNIWPLNRQPVS-LPTDQSTWPTIDMMIPTYNEDLDVVRATVYSALGIDWPKEKLNIFILDDGKRESFKEFAEEIGVGYIRRPTNEHAKAGNINYALKQTSSEYVAIFDCDHIPTRAFFQMTMGWFLDEKLGLIQTPHHFFSPDPFERNLSNFGDVPNEGSLFYGLIQDGNDLWDASFFCGSCAVLRREPLEEVGGIAVETVTEDAHTSLRMHRLGYRSAYLRKPLSAGLATETLSAHIGQRIRWARGMAQIFRVDN-PLLGKGLKWQQRLCYANMLHFLSGIPRIIFLLSPLVFLLLHTYIIYA-PALAIILYVLPHMVHASMTNSRMQGEYRYSFWGEVYETVLSWYIARPTTVALFAPHKGTFNVTAKGGLIEDTHYDWTISKPYWLLVILNVLGIGFGLYRLGWGPELGSVVVNLLWVFYNLLILGGAVAVAEE-
>ur|UPI000372E3F0|UniRef100_UPI000372E3F0/116-577
------------AVFGYGLVLAELYALLVLVFGYIQTAWPLQRKPQ-FLQQPPAEWPTVDVFIPTYNEALGIVKLVVLAAQAIDWPEGKLRVHVLDDGRREEFKAFCQKIGVNYITRDNNRHAKAGNLNEALKVTDGEFIAVFDADHVPTRSFLQITMGWFLDPNLALLQTPHFFYSPDPFEKNLDTFRSVPNEGELFYGLVQDGNDLWNAAFFCGSCAVIRRTHLLEVGGIATETVTEDAHTALKLNRRGFNTAYLAIPQAAGLATESLSRHISQRIRWARGMVQIFRTDN-PLFGKGLNLGQRICYLNMMHFFYSLPRLVFLTAPLAYLFFDAQIFHA-SALMVTVYVLPHIFHSSLTNSSIQGRFRHSFWNEVYESVLAWHIMRPVLLALISPSLGKFNVTDKGGTVEKDYFNWKLARPYIVLLTLNMIGLAIGVVKLVGSDEVTTLLINLVWTVYNIIIVSTAVAVATE-
>up|Q1Z1Y1|Q1Z1Y1_PHOPR/237-700
----------LALVLGLLLLFAETFAWVVLILGYFQNIWPLNRKPAH-LPVDTELWPSIDLMIPTYNEDLDVVKATVYASLGVDWPKDKLNIYILDDGKRDSFKKFAKEAGVHYIRRPLNNHAKAGNINYALERSSGEYVAIFDCDHIPTRAFFQLTMGLFLDPKLALVQTPHHFFSPDPFERNLSNFRDVPNEGSLFYGLIQDGNDLWDGTFFCGSCAVLRRKPLEEIGGIAVETVTEDAHTSLRMHRLGYNSAYLKQPLSAGLATETLSAHVGQRIRWARGMAQIFRVDN-PLTGKGLKWQQRLCYANMLHFLSGIPRIIFLIAPLAFLLLHSYVIYA-PALAIVLYVLPHMVHASITNSRIQGDYRFSFWGEVYETVLAWYIARPTTIALFAPHKGTFNVTAKGGLIHKTHYDWVISKPYLALVFLNIIGAGFGIYRLGWGPEIATVIVNILWTIYNLLILGGAVAVAAE-
>up|A0A088U7J0|A0A088U7J0_9BURK/229-689
-------------VAGYLLYGAEAYTWMILLLGFVQTAWPLDRPIVP-LPGDPDTWPSVDVYIPTYNEPLSVVKPTVFAAQSIDWPTAKLRVYLLDDGRRPEFAAFAREAGIDYLTRDDNLHAKAGNINRALPKTHGEYIAIFDCDHVPTRSFLQTTMGVFLDPKCALVQTPHHFFSPDPFERNLGTFREIPNEGNLFYGLVQSGNDLWNATFFCGSCAVLRRTALEEVGGVAVETVTEDAHTALKLHRRGYTSAYLPTVQAAGLATESLAGHVKQRTRWARGMAQIFRIDN-PFLGRGLGFVQRICYGNMLHFFYGIPRLVFLTIPFAYLFFHLYFINA-SALALASYVVPYLVLANVANSRMQGRYRHSFWAEVYESVLAWYIALPTTVAFFSPKHGKFNVTDKGGRIDQGYVDWSTSKPYLVLFGLNVLAIAAGLWRLVADQEASTILITLGWTVYNLAMLGAALAVARE-
>ur|UPI000483BE8F|UniRef100_UPI000483BE8F/228-689
------------AIVGYVLFAAELYTWVVLMLGYVQTAWPLRRKPSP-LPDDPADWPTVDIYIPTYNEPLSVVRPTVFAASSIDWPRDKLRIYLLDDGDRDEFRDFAAHVGVGYIRREEHTHAKAGNINHALKLTSGELIAIFDCDHIPTRSFLQTTVGTFLDPKCAMVQTPHHFFSPDPFERNFDTFHRVPNEGSLFYGLIQDGNDFWDATFFCGSCAVIKRGPLESIGGIATETVTEDAHTSLRLHRNGFTSAYLRTVQAAGLATESLASHIGQRIRWARGMAQIFRLDN-PWFGKGLSFFQRMCYSNMLHFFYGLPRLIFLVMPCAYLYFGLHVINT-PATVILAYVLPYLVTAAIANSRIQGRYRHSFWAEAYESVLAWYIVLPTTIAVVNPKLGKFNVTSKGGHIEEDYLDWTISTPYLVLLGINVVAILFGIGRLTIWQEPATVGMNLFWALVNLTVLGLAVGVAKE-
>up|V3D3L3|V3D3L3_KLEPN/228-691
----------VSLVCGIILLFAETYAWVVLVLGYFQVVWPLNRQPVP-LPEDMDLWPTVDIFVPTYNEDLNVVKNTIYASQGIDWPKDKLNIWILDDGGREAFRQFAKDVGVHYIARTSHEHAKAGNINNALKYAKGEFVSIFDCDHVPTRSFLQMTMGWFLEKELAMMQTPHHFFSPDPFERNLGRFRKTPNEGTLFYGLVQDGNDMWDATFFCGSCAVIRRGPLDEIGGIAVETVTEDAHTSLRLHRRGYTSAYMRIPQAAGLATESLSAHIGQRIRWARGMVQIFRLDN-PLFGKGLKLAQRVCYANMLHFLSGIPRLIFLTAPLAFLLLHAYIIYA-PALMIALFVLPHMIHASLTNSKIQGKYRHSFWSEIYETVLAWYIAPPTFVALINPHKGKFNVTAKGGLVEEEYVDWVISRPYIYLVLLNLVGVAVGIWRFMYGPENETVWVSIVWVFYNLIILGGAVAVSVE-
>up|A0A068MIP6|A0A068MIP6_KLEOX/228-691
----------VSLVCGIILLFAETYAWVVLVLGYFQVVWPLNRQPVP-LPEDMAQWPTVDIFVPTYNEDLNVVKNTIYASQGIDWPKDKLNIWILDDGGREEFRQFAKDVGVHYIARTTHEHAKAGNINNALKYAKGEFVSIFDCDHVPTRSFLQMTMGWFLEKELAMMQTPHHFFSPDPFERNLGRFRKTPNEGTLFYGLVQDGNDMWDATFFCGSCAVIRRGPLDEIGGIAVETVTEDAHTSLRLHRRGHTSAYMRIPQAAGLATESLSAHIGQRIRWARGMVQIFRLDN-PLFGKGLKLAQRICYVNMLHFLSGIPRLIFLTAPLAFLLLHAYIIYA-PALMIALFVLPHMIHASLTNSKIQGKYRHSFWSEIYETVLAWYIAPPTFVALINPHKGKFNVTAKGGLVEDEYVDWVISRPYIYLVLLNLVGVGVGIWRFMYGPENETVWVSIIWVFYNLIILGGAVAVSVE-
>up|J2U8W1|J2U8W1_9ENTR/227-690
-----------SLTFGLLLIGAETYSWTVLVLGYFQTLWPLNRQPVS-MPPEITAWPSVDILVPTYNEPLSVVKPTIYAAMGIDWPQDKLNIYLLDDGTREEFREFAASVGIHYVVRASHEHAKAGNINHALKTVRSDYVAIFDCDHVPTRSFLQLTMGWFLDHRLAMLQTPHHFFSPDPFERNLGRFRQTPNEGSLFYGLVQDGNDTWDAAFFCGSCAVLRRSALDQIGGIAVETVTEDAHTSLRLHRQGYTSAYIRIPQAAGLATESLSAHIGQRIRWARGMVQIFRLDN-PLFGKGLKLVQRLCYANMLHFLAGIPRLIFLLAPLAFLLCHAYIIYA-PALAIAIYVLPHMLHTSLTNSRIQGRWRHSFWSEVYETVLAWYIARPTTVALFNPHKGKFNVTAKGGLVAERHLDWVITKPYMMLVLLNIAGIAMAFWRMAYGPEMLTIWVSLVWVLYNMIILGGAVAVSVE-
>up|B9CIH4|B9CIH4_9BURK/231-690
--------------AGYLLYGAEAYTWMILLLGFVQTAWPLDRPIVP-LPADPDTWPSVDIYIPTYNEPLSVVKPTVFAAQSIDWPTDKLRVYLLDDGRRPEFAAFARDAGIGYLTRDDNRHAKAGNINRALPKTHGEYIAIFDCDHVPTRSFLQTTMGEFLDPKCALVQTPHHFFSPDPFERNLGTFREVPNEGNLFYGLVQSGNDLWNAAFFCGSCAVLKRSALEEVGGVAVETVTEDAHTALKLHRRGYTSAYLPTVQAAGLATESLAGHVKQRTRWARGMAQIFRIDN-PFLGRGLGFVQRICYGNMLHFFYGIPRLVFLTIPFAYLFFHLYFINA-SALALASYVIPYLVLANVANSRMQGRFRHSFWAEVYESVLAWYIALPTTVAFLSPKHGKFNVTDKGGRIDEGYVDWSTSKPYLVLLALNALAIVAGLWRLVAEQEATTILITLGWTVYNLAMLGAALAVARE-
>up|A0A094QD55|A0A094QD55_9GAMM/93-559
-------YHWYDIAITLTLFLAEVYAWLVLVLGFLQTAYPLQRKPQP-LPTSTQDWPTVDVYIPTYNESLDVVRPTVLAAMQMDWPRDKFAVYLLDDGVRSEFRDFARDVGVGYITRSEHKHAKAGNLNHALGKTDGEYIAIFDSDHVPTRSFLQVAMGWFLDDKLGLVQTPHHFYSPDPFERNLNVFKRVPNEGELFYGVVQDGNDLWNAAFFCGSCAVMRREALEQIGGIATETVTEDAHTSLKLQRLGWNSAYLNVPQAAGLATDSFSGHVGQRIRWARGMAQIMRVDN-PLTGPGLKPMQRLCYLNMLHFFFAVPRLIFLTAPLLYLYFGVYVINAY-ALSIAAYSLPHLALAMIANSRVQGRHRNSFWNEVYETALAPYILLPTLLAVINPKLGKFNVTAKGGLVRKAYFDRRFAAPFVVLFLLNAGGLVAAVMRWHLEPDTATIVMTTAWTIYNLLMISVVLGVNWE-
>ur|UPI00030D85AF|UniRef100_UPI00030D85AF/237-700
----------LALFLGCVLLMAETYAWIVLILGYFQNIWPLNRQPAS-LPEDQSLWPTIDMMIPTYNEDLDVVRATVYSALGVDWPKEKLNIFILDDGKRDSFKEFAKEVGVGYIRRPTNEHAKAGNINYALKQTSGEFVAIFDCDHIPTRAFFQLTMGWFLDKKLGLIQTPHHFFSPDPFERNLSNFGVVPNEGSLFYGLIQDGNDLWDASFFCGSCAVLRREPLEEVGGIAVETVTEDAHTSLRMHRLGYSSAYLRKPLSAGLATETLSAHIGQRIRWARGMAQIFRVDN-PLLGKGLKWQQRLCYANMLHFLSGIPRIIFLLAPLVFLLMHTYIIYA-PALAIILYVLPHMVHASMTNSRMQGEYRYSFWGEVYETVLSWYIARPTTVALFAPHKGTFNVTAKGGLIEVTHYDWSISKPYWLLVILNILGIGFGLYRLGWGPELGSVVVNLLWVFYNLLILGGAVAVAEE-
>ur|UPI00048D0586|UniRef100_UPI00048D0586/116-577
------------AVFGYGLVLAELYALLVLVFGYVQTAWPLQRKPQ-FLQQPPAQWPTVDVFIPTYNEALGIVKLVVLAAQAIDWPEGKLRVHVLDDGRREEFKAFCQKIGVNYITRDNNQHAKAGNLNEALKVTDGEFIAVFDADHVPTRSFLQITMGWFLDPNLALLQTPHFFYSPDPFEKNLDTFRSVPNEGELFYGLVQDGNDLWNAAFFCGSCAVIRRTHLLEVGGIATETVTEDAHTALKLNRRGFNTAYLAIPQAAGLATESLSRHISQRIRWARGMVQIFRTDN-PLFGKGLNLGQRICYLNMMHFFYSLPRLVFLTAPLAYLFFDAQIFHA-SALMVTVYVLPHIFHSSLTNSSIQGRFRHSFWNEVYESVLAWHIMRPVLLALISPSLGKFNVTDKGGTVEKDYFNWKLARPYIVLLTLNMIGLAIGVVKLVGSDEVTTLLINLVWTVYNIIIVSTAVAVATE-
>up|R4YFL5|R4YFL5_KLEPN/77-540
----------VSLVCGIILLFAETYAWVVLVLGYFQVVWPLNRQPVP-LPEDMDLWPTVDIFVPTYNEDLNVVKNTIYASQGIDWPKDKLNIWILDDGGREAFRQFAKDVGVHYIARTSHEHAKAGNINNALKYAKGEFVSIFDCDHVPTRSFLQMTMGWFLEKELAMMQTPHHFFSPDPFERNLGRFRKTPNEGTLFYGLVQDGNDMWDATFFCGSCAVIRRCPLDEIGGIAVETVTEDAHTSLRLHRRGYTSAYMRIPQAAGLATESLSAHIGQRIRWARGMVQIFRLDN-PLFGKGLKLVQRVCYANMLHFLSGIPRLIFLTAPLAFLLLHAYIIYA-PALMIALFVLPHMIHASLTNSKIQGKYRHSFWSEIYETVLAWYIAPPTFVALINPHKGKFNVTAKGGLVEEEYVDWVISRPYIYLVLLNLVGVAVGIWRFMYGPENETVWVSIVWVFYNLIILGGAVAVSVE-
>up|T5KJM8|T5KJM8_STEMA/228-693
--------STFDLVCGVVLLAAETYSWLVLMLGYVQVAWPLRRRPAP-LPADIRQWPTVDVLIPTYNEDLALVRHTVYAAMGLDWPADKLRLHILDDGKREEFRAFAERTGVNYITRADNRHAKAGNLNHALTLIDGELVAIFDSDHLPVRSFLQITCGWFLDPKLALVQTPHHFFSADPFERNLQVFRSDPNEGELFYGLVQDGNDLWNAAFFCGSCAVLRREAIDAIGGFATETVTEDAHTALRLHRKGWNSAYLRIPQAAGLATDSLGAHVNQRIRWARGMVQIFRIDN-PLLGKGLSLFQRFCYANMLHFLAGIPRLVFLTAPLAFLLLHVYIIYA-PALAILLFVVPHMAHASLTNARIQGKYRRPFWGEVYETVLAWYIARPTTVALFSPGRGKFNVTDKGGTQAGDRFDWRVAQPYLVLALLNVLGLCFAVWRFVHGPERGTVIVSSLWVLYNLLIIGGALAVAAE-
>up|Q1LL41|Q1LL41_RALME/233-702
----LQFATTTEAVIGYLLYAAECYTWLVLALSYLQTAWPLHRKPKP-LPADSSLWPTVDVFIPTYNESLAVVQPTVYAARSMDWPPDKLRVYILDDSHRPAMREFAEAAGVGYITRDNNRHAKAGNINQALPRTSGDYIAIFDCDHIPTRSFLQMTMGEFLDPKCALVQTPHHFFSPDPFERNFDTFRRVPNEGSLFYGLIQDGNDLWNATFFCGSCAVIKRAPLLEIGGIAVETVTEDSHTALKLHRRGYNSAYLRTVQAAGLATESLSSHIGQRIRWARGMAQIFRLDN-PLLGKGLTLFQRLCYSNMLHFFYGIPRLIFLTMPIAYLYFGLHVINT-SALMIMAYVLPYLLIANVTNSRLQGRYRHSFWAEVYESVLAWYIVLPTTVAFINPRAGKFNVTAKGGQIADDYLDWTISKPYLVLLALNVAGLVFGVLRLLFWGEPATVLMNMGWATFNLIMLGAAVGVARE-
>up|A0A089VXP0|A0A089VXP0_9ENTR/227-690
----------LSLAFGLGLLFAETYAWLVLVMGYFQVVWPLNRQPVP-MPKDMNTWPVVDIFVPTYNEELHVVKGTIYASLGIDWPKDKLNIWILDDGGRDEFKQFADMVGVNYIARPTHEHAKAGNINNALKYAKGDLVAIFDCDHVPTRSFLQLTVGWFFEKSLAMMQTPHHFFSPDPFERNLGRFRKTPNEGTLFYGLVQDGNDMWDATFFCGSCAVIRRGPLDEIGGIAVETVTEDAHTSLRLHRRGYTSAYLRIPQAAGLATESLSAHIGQRIRWARGMTQIFRLDN-PFFGKGLKFAQRLCYANMFHFLSGIPRLIFLTAPLAFLLFHAYIIYA-PAIMIALFVLPHMIHASLTNSKIQGKYRHSFWSEIYETVLAWYIAQPTLVALFNPHKGKFNVTAKGGLVENEYVDWVITRPYLILVLINLLGVAFGAWRFFYGPENETVVVSLLWVFYNLIILGGAVAVSVE-
>up|A0A022H9P1|A0A022H9P1_KLEOX/228-691
----------VSLVCGIILLFAETYAWVVLVLGYFQVVWPLNRQPVP-LPEDMAQWPTVDIFVPTYNEDLNVVKNTIYASQGIDWPKDKLNIWILDDGGREEFRQFAKDVGVHYIARTTHEHAKAGNINNALKYAKGEFVSIFDCDHVPTRSFLQMTMGWFLEKELAMMQTPHHFFSPDPFERNLGRFRKTPNEGTLFYGLVQDGNDMWDATFFCGSCAVIRRGPLDEIGGIAVETVTEDAHTSLRLHRRGHTSAYMRIPQAAGLATESLSAHIGQRIRWARGMVQIFRLDN-PLFGKGLKLAQRICYVNMLHFLSGIPRLIFLTAPLAFLLLHAYIIYA-PALMIALFVLPHMIHASLTNSKIQGKYRHSFWSEIYETVLAWYIAPPTVVALINPHKGKFNVTAKGGLVEDEYVDWVISRPYIYLVLLNLVGVGVGIWRFMYGPENETVWVSIIWVFYNLIILGGAVAVSVE-
>up|A9ACB4|A9ACB4_BURM1/230-690
-------------IAGYLLYGAEAYTWMILLLGFVQTAWPLDRPIVP-LPADPDTWPSVDVYIPTYNEPLSVVKPTVFAAQSIDWPTDKLRVYLLDDGRRPEFAAFARDAGIGYLTRDDNRHAKAGNINRALPKTHGEYIAIFDCDHVPTRSFLQTTMGEFLDPKCALVQTPHHFFSPDPFERNLGTFREVPNEGNLFYGLVQSGNDLWNAAFFCGSCAVLKRSALEEVGGVAVETVTEDAHTALKLHRRGYTSAYLPTVQAAGLATESLAGHVKQRTRWARGMAQIFRIDN-PFLGRGLGFVQRICYGNMLHFFYGIPRLVFLTIPFAYLFFHLYFINA-SALALASYVIPYLVLANVANSRMQGRFRHSFWAEVYESVLAWYIALPTTVAFLSPKHGKFNVTDKGGRIDEGYVDWSTSKPYLVLLALNALAIAAGLWRLVAEQEATTILITLGWTVYNLAMLGAALAVARE-
>up|G7HTD8|G7HTD8_9BURK/229-689
-------------VAGYLLYGAEAYTWMILLLGFVQTAWPLDRPIVP-LPDDPDNWPTVDVYIPTYNEPLSVVKPTVFAAQSIDWPSAKLRVYLLDDGRRPEFAAFAAEAGIDYLTRDDNLHAKAGNINRALPKTHGEYIAIFDCDHVPTRSFLQTTMGVFLDPKCALVQTPHHFFSPDPFERNLGTFREISNEGNLFYGLVQSGNDLWNATFFCGSCAVLKRSALEEVGGVAVETVTEDAHTALKLHRRGYTSAYLPTVQAAGLATESLAGHVKQRTRWARGMAQIFRIDN-PFLGRGLGLIQRICYGNMLHFFYGIPRLVFLTIPLAYLFFHLYFINA-SSLALASYVIPYLVLANIANSRMQGRYRHSFWAEVYESVLAWYIALPTTVAFFSPKHGKFNVTDKGGKIDEGYVDWSTSKPYLVLFALNVLAIAAGLWRLVADQEASTILITLGWTVYNLAMLGAALAVARE-
>ur|UPI000485491B|UniRef100_UPI000485491B/214-675
------------LACGTILLVAETYSWLVLIVGYIQTCWPLNRKPKP-LPRDISLWPSVDLLIPTYNEDLSIVRSTVYAAMGLDWPADKLNIYILDDGKRESFRQFAAEAGVGYIARTDNRHAKAGNLNHALKLISGELIAIFDCDHVPVRSFLQLTTGGFLDPKLALVQTPHHFLSPDPFERNLNVFRVRPNEGELFYGLVQDGNDMWNAAFFCGSCAVLRRTAIEAIGGFAVETVTEDAHTALRLHRQGWNSAYIKIPQAAGLATESLSAHIGQRIRWARGMAQIFRTDN-PLLGRGLTFFQRVCYANMIHFLAGLPRLVFLTAPLAFLLLHAYIIYA-PAAMILLYVMPHMIHASLTNSRMQGQYRHTFWGEVYETVLAWYIARPTTVALFNPKKGKFNVTAKGGLMADNQFDWKIAQPYLLLALLNVAGLGFAIWRLRYGPETETVLVSSLWVIYNMLIVGAAVAVAAE-
>up|A0A095DSZ2|A0A095DSZ2_BURCE/229-689
-------------VAGYLLYGAEAYTWMILLLGFVQTAWPLDRPIVP-LPDDPDNWPTVDVYIPTYNEPLSVVKPTVFAAQSIDWPSAKLRVYLLDDGRRPEFAAFAAEAGIDYLTRDDNLHAKAGNINRALPKTHGEYIAIFDCDHVPTRSFLQTTMGVFLDPKCALVQTPHHFFSPDPFERNLGTFREIPNEGNLFYGLVQSGNDLWNATFFCGSCAVLKRSALEEVGGVAVETVTEDAHTALKLHRRGYTSAYLPTVQAAGLATESLAGHVKQRTRWARGMAQIFRIDN-PFLGRGLGLIQRICYGNMLHFFYGIPRLVFLTIPLAYLFFHLYFINA-SSLALASYVIPYLVLANIANSRMQGRYRHSFWAEVYESVLAWYIALPTTVAFFSPKHGKFNVTDKGGKIDEGYVDWSTSKPYLVLFALNVLAIAAGLWRLVADQEASTILITLGWTVYNLAMLGAALAVARE-
>ur|UPI0004B29DEE|UniRef100_UPI0004B29DEE/111-576
--------SWIDFVFGYALLAAEIYSLVVLCLGYLQTSWPLRREPQ-MMTAPPSEWPTVDVFIPTYNEALDIVSLTILAAQAIDWPKDKLRVHVLDDGRREEFRQFCDSCGVNYLVRDNNRHAKAGNLNEALKVTDGEFVAIFDADHVPTRSFLQICVGWFRDPKLAMLQTPHFFFSPDPFEKNLNTFRSVPNEGELFYGLVQDGNDLWNATFFCGSCAVMRRTALMDVGGIAVETLTEDAHTALKMSRAGYNTAYLAIPQAAGLATESLARHIRQRIRWARGMAQIFRTDN-PLAGKGLTFGQRLCYLNMLHFFYGLPRLIFLTAPLTYLFFDAHIFQA-PALMISAYVLPHVLHASLTNSRIQGRFRHSFWNEVYETVLAWYIMGPVLLALVNPKLGGFNVTDKGGVITDNHFDWKLARPYIILLTLNVVGMLFGFWQLATGDAVTTILINMAWTLYNIVISSAAMAVASE-
>up|A0A069NUH3|A0A069NUH3_9BURK/228-688
-------------IVGYALFGAEAYTWMILLFGFVQTAWPLERAVS-KLPDDPADWPSVDVFIPTYNEPLSVVKPTLFAAQGIDWPRDKLNIWLLDDGHRPEFEALARAAGIGYITRDDNQHAKAGNINRALAKTHGEYIAIFDCDHVPTRSFLQATMGTFFDPKCALVQTPHHFFSPDPFERNLDTFRRVPNEGNLFYGLVQAGNDLWNATFFCGSCAVIKRAPLEEVGGIAVETVTEDAHTALKLHRRGYTTAYLPTVQAAGLATESLASHIKQRTRWARGMAQIFRIDN-PFFGRGLNFFQRLCYGNMLHFFYGIPRLVFLTMPMWYLFFQMYFINAA-ATTIAGFVLPYIVIANIANSRMQGKFRHSFWAEVYESVLAWYIALPTTIAFFSPKHGKFNVTDKGGRIDETYIDWAMSKPYLVLLGLNAFAMSVGIVKLIAGAEDATILMNVFWTLYNLVMLGAAVSVARE-
>ur|UPI0004A71427|UniRef100_UPI0004A71427/90-551
------------TFFSFGLVAAEMYAFIVLFLGYFQVLWPLQRKPVA-LPRQVDEWPTVDIYIPTYNEPLSVVRPTVLASLDVDWPREKLRIYVLDDGRRDEFKAFCEEVGATHITRADSKHAKAGNLNRALAKTQGEFIAIFDCDHIPTRSFLQVAMGWMVDPKLAMMQTPHHFFSPDPFERNLGTFRKVPNEGELFYGLLQDGNDFWNATFFCGSCAVMRRTALDDVGGIATETVTEDAHTALKMHRRGWKTAYLNLPQAAGLATESLSAHVGQRIRWARGMAQIFRIDN-PIIAKGLSIGQRLCYANMLHFFYGLPRLVFLTAPLSYLFFEAHIIEA-SALAIAAYAAPHLVHANITNSRLQGAFRHSFWAEVYETVLATYILIPTTVALINPKMGAFNVTAKGGLVDKDYFDRSIANPYLVLLALNLAGFCFGIVRFLFWNELDTVLLNMFWTVYNAVILGAAVAVAWE-
>up|A0A087NRQ0|A0A087NRQ0_PSEPY/229-689
-------------VAGYLLYGAEAYTWMILLLGFVQTAWPLDRPIVP-LPDDPDTWPTVDIYIPTYNEPLSVVKPTVFAAQSIDWPTAKLRVYLLDDGRRPEFAAFAAEAGIDYLTRDDNLHAKAGNINRALPKTHGEYIAIFDCDHVPTRSFLQTTMGVFLDPKCALVQTPHHFFSPDPFERNLGTFREIPNEGNLFYGLVQSGNDLWNATFFCGSCAVLKRSALEEVGGVAVETVTEDAHTALKLHRRGYTSAYLPTVQAAGLATESLAGHVKQRTRWARGMAQIFRIDN-PFLGRGLGFIQRICYGNMLHFFYGIPRLVFLTIPLAYLFFHLYFINA-SSLALASYVIPYLVLANVANSRMQGRYRHSFWAEVYESVLAWYIALPTTVAFFSPKHGKFNVTDKGGKIDEGYVDWSTSKPYLVLFALNVLAIVAGLWRLVADQEASTILITLGWTVYNLAMLGAALAVARE-
>up|A0A0A5KKD6|A0A0A5KKD6_PROMI/228-693
----------LSLFFGILLLLAETYAWIVLFLSFMQCIWPLHRQPIS-MPQDTTQWPTVDIFIPTYNEALQVVKPTLYACLNIDWPKDKLTIYLLDDGSRPEFAAFAKEIGIQYITREKHDFAKAGNINHALSKACGEYVAIFDCDHIPTRSFLQFTMGWFLDEKMALVQTPHHFFSPDPFERNLGNFRETPNEGTLFYGLVQDGNDTWNAAFFCGSCAVLRRCALDEIGGLAVETVTEDAHTSLRLHRHGWTSAYIRIPLAAGLATGSLSAHIGQRIRWAKGMIQIFRLDN-PLFGKGLTLPQRFCYLNMLHFLSGIPRMIFLLAPLTFLIFHAYIIYAPAIAIIALYVVPYLLHIWLAATKLQGPYRHSFWGEIYETILAWYTTRPVLSTLFSPYKGKFNVTEKGAIMKKSFVDWQINRPYILFLNLNLLGILFAFWRIATGDERLAVLMCLVWVCYNLVLLGVAIAVSVE-
>ur|UPI0002E1B056|UniRef100_UPI0002E1B056/113-577
---------WVDMAFGYGLVLAEIYALVVLVFGYLQTAWPLRRQPVL-LKSPPSDWPVVDVFIPSYNEALDIVKLTIFAAQAMDWPKDKLRVHVLDDGRREDFREFCEQINVNYITRDNNRHAKAGNLNEALKVTSGEFVAFFDADHVPTRSFLQVSIGWFLDPKLAMLQTPHFFFSPDPFEKNLDTFRSVPNEGELFYGLVQDGNDLWNATFFCGSCAVIRRKPLMEVGGVAVETVTEDAHTALKLNRAGYNTAYLAIPQAAGLATESLSSHISQRIRWARGMAQIFRTDN-PLFGKGLNLGQRLCYLNMLHFFYGLPRLVFLTAPLAFLFFDAQIFHAA-GLMITAYALPHIFHASLTNSTIQGRFRHSFWNEVYETVLAWYIMGPVLVALVNPKRGGFNVTNKGGIIDEKFFDWKLARPYIVLLTLNMAGLAWGLLRLALGEATTTLLINLVWTLYNVIITSAAVAVASE-
>up|W1EMH3|W1EMH3_KLEPN/181-644
----------VSLVCGIILLFAETYAWVVLVLGYFQVVWPLNRQPVS-LPEDMDLWPTVDIFVPTYNEDLNVVKNTIYASQGIDWPKDKLNIWILDDGGREAFRQFAKDVGVHYIARTSHEHAKAGNINNALKYAKGEFVSIFDCDHVPTRSFLQMTMGWFLEKELAMMQTPHHFFSPDPFERNLGRFRKTPNEGTLFYGLVQDGNDMWDATFFCGSCAVIRRGPLDEIGGIAVETVTEDAHTSLRLHRRGYTSAYMRIPQAAGLATESLSAHIGQRIRWARGMVQIFRLDN-PLFGKGLKLVQRVCYANMLHFLSGIPRLIFLTAPLAFLLLHAYIIYA-PALMIALFVLPHMIHASLTNSKIQGKYRHSFWSEIYETVLAWYIAPPTFVALINPHKGKFNVTAKGGLVEEEYVDWVISRPYIYLVLLNLVGVAVGIWRFMYGPENETVWVSIVWVFYNLIILGGAVAVSVE-
>up|D4ZDH8|D4ZDH8_SHEVD/242-705
----------LALFLGGILLMAETYAWIVLLLGYFQNIWPLNRKPVA-LPVDQTTWPEIDIMIPSYNEGLDVVRATVYASLGVDWPKDKLNIYILDDGKRDDFRDFAKEAGVNYIRRPTNEHAKAGNINYALAQTKSEFVAIFDCDHIPTRAFFQLAMGFFLDPKMSLVQTPHHFFSPDPFERNLASFRDIPNEGNLFYGLIQDGNDMWDATFFCGSCAILRRAPLEEVGGIAVETVTEDAHTSLRLHRLGYHSAYLKQPLSAGLATETLSAHIGQRIRWARGMAQIFRLDN-PLTGSGLKWQQRLCYVNMLHFLSGIPRIIFLIAPLTFLLLHSYVISA-PAFAIILYALPHMVHASVTNSRIQGKYRYSFWGEVYETVLAWYIAKPTTVALFAPHKGNFNVTAKGGLIDKSYFDWVFSLPYLTLVIMNIIGLGFGVYRIGWGPEIGTVIVNILWTIYNLLILGGAVAVAAE-
>ur|UPI00016A97D6|UniRef100_UPI00016A97D6/26-487
------------AFVGYLLYAAEAYTWLILVLGFVQTAWPLERPVA-RLPDDPAGWPSVDVYIPTYNEPLAVVKPTVFAAQSLDWPADKLRVYLLDDGRRPEFEAFARDAGIGYLTRDDNRHAKAGNINSALAQTRGEYVAIFDCDHVPTRSFLQTTMGAFLDPKCALVQTPHHFFSPDPFERNLGTFRRVPNEGSLFYGLVQAGNDLWNAAFFCGSCAVLKRGPLEEVGGVAVETVTEDAHTALKLHRRGYTSAYLPTVQAAGLATESLAGHIRQRARWARGMAQIFRIDN-PFVGRGLGFFQRVCYGNMLHFFYGVPRLVFLTMPIAYLFFHLYFINA-SALALASYVLPYMALAHVANSRMQGRFRHSFWAEVYESVLAWYIALPTTIAFLSPKHGRFNVTAKGGRIDEGYVDWATSKPYLALFVLNVAAIAAGLVRLVLGGEASTILMNVTWALYNLAMLGAALAVARE-
>up|G0CCP6|G0CCP6_XANCA/92-557
---------AVDFILGLGLLGAELYAFVILVLGYFQVLWPLNRKPVP-LPADQSLWPSVDVFIPTYNEPLSVVRTTVLAASVIDWPAEKITIHLLDDGRRDEFRAFCAEVGINYVTRTNNAHAKAGNINAALKKCSGEYVAIFDCDHIPTRSFLQVAMGWFLDTKLALVQMPHYFFSPDPFERNLDTHGKVPNEGELFYGLLQDGNDQWNATFFCGSCAVIKRTALEEVGGVAVETVTEDAHTALKLQRRGYRTAYLAVPQAAGLATESLSGHVAQRIRWARGMAQIARIDN-PLLGRGLKLSQRLCYLNMLHFFYGLPRIIYLTAPLAYLFFGAHVIQA-SALMILAYALPHILQANLTNLRVQSRFRHLLWNEVYETTLAWYIFRPTLVALLNPKLGKFNVTPKGGLVARSYFDAQIAKPYLFLLLLNVVGVVAGVLRLIYVGEQQTIWFNLAWTLYNMVLLGATIATASE-
>up|A0A088VL26|A0A088VL26_9BURK/229-689
-------------FAGYLLYGAEAYTWMILLLGFVQTAWPLDRPIVP-LPDDPDTWPSVDIYIPTYNEPLSVVKPTVFASQSIDWPSAKLRVYLLDDGRRPEFEAFAREAGIGYLTRDDNRHAKAGNINRALPKTHGEYIAIFDCDHVPTRSFLQTTMGVFLDPKCALVQTPHHFFSPDPFERNLGTFREIPNEGNLFYGLVQSGNDLWNATFFCGSCAVLKRTALEEVGGVAVETVTEDAHTALKLHRRGYTSAYLPTVQAAGLATESLAGHVKQRTRWARGMAQIFRIDN-PFLGRGLGFIQRICYGNMLHFFYGIPRLVFLTIPLAYLFFHLYFINA-SSVALASYVIPYLVLANVANSRMQGRYRHSFWAEVYESVLAWYIALPTTVAFFSPKHGKFNVTDKGGKIDEGYVDWSTSKPYLVLFGLNVLAIVAGLWRLVAEQEASTILITLGWTVYNLAMLGAALAVARE-
>up|H3N3Q6|H3N3Q6_KLEOX/229-691
-----------SLVCGIILLFAETYAWVVLVLGYFQVVWPLNRQPVP-LPEDMAQWPTVDIFVPTYNEDLNVVKNTIYASQGIDWPKDKINIWILDDGGREEFRQFAKDVGVHYIARTTHEHAKAGNINNALKYAKGEFVSIFDCDHVPTRSFLQMTMGWFLEKELAMMQTPHHFFSPDPFERNLGRFRKTPNEGTLFYGLVQDGNDMWDATFFCGSCAVIRRGPLDEIGGIAVETVTEDAHTSLRLHRRGHTSAYMRIPQAAGLATESLSAHIGQRIRWARGMVQIFRLDN-PLFGKGLKLAQRVCYVNMLHFLSGIPRLIFLTAPLAFLLLHAYIIYA-PALMIALFVLPHMIHASLTNSKIQGKYRHSFWSEIYETVLAWYIAPPTFVALINPHKGKFNVTAKGGLVEDEYVDWVISRPYIYLVLLNLVGVGVGIWRFMYGPENETVWVSIIWVFYNLIILGGAVAVSVE-
>up|A0A059Z331|A0A059Z331_KLEPN/228-691
----------VSLVCGIILLFAETYAWVVLVLGYFQVVWPLNRQPVP-LPEDMDLWPTVDIFVPTYNEDLNVVKNTIYASQGIDWPKDKLNIWILDDGGREAFRQFTKDVGVHYIARTSHEHAKAGNINNALKYAKGEFVSIFDCDHVPTRSFLQMTMGWFLEKELAMMQTPHHFFSPDPFERNLGRFRKTPNEGTLFYGLVQDGNDMWDATFFCGSCAVIRRGPLDEIGGIAVETVTEDAHTSLRLHRRGYTSAYMRIPQAAGLATESLSAHIGQRIRWARGMVQIFRLDN-PLFGKGLKLVQRVCYANMLHFLSGIPRLIFLTAPLAFLLLHAYIIYA-PALMIALFVLPHMIHASLTNSKIQGKYRHSFWSEIYETVLAWYIAPPTFVALINPHKGKFNVTAKGGLVEEEYVDWVISRPYIYLVLLNLVGVAVGIWRFMYGPENETVWVSIVWVFYNLIILGGAVAVSVE-
>up|A2WAY5|A2WAY5_9BURK/222-682
-------------IAGYLLYGAEAYTWMILLLGFVQTAWPLDRPVVP-LPDDPDTWPTVDVYIPTYNEPLSVVKPTVFAAQSIDWPSAKLRVYLLDDGRRPEFAEFARDAGIGYLTRDDNRHAKAGNINHALPNTHGEYVAIFDCDHVPTRSFLQTTMGVFLDPTCALVQTPHHFFSPDPFERNLGTFREVPNEGNLFYGLVQSGNDLWNAAFFCGSCAVLKRSALEEVGGVAVETVTEDAHTALKLHRRGYTSAYLPTVQAAGLATESLAGHVKQRTRWARGMAQIFRIDN-PFIGRGLGFVQRICYGNMLHFFYGIPRLVFLTIPLAYLFFHLYFINA-SAFALASYVIPYLVLANIANSRMQGRYRHSFWAEVYESVLAWYIALPTTVAFLSPKHGKFNVTDKGGKIDEGYVDWSTSKPYLVLFALNVLAIGAGLWRLVADHEASTILITLGWTVYNLAMLGAALAVARE-
>ur|UPI00057230FB|UniRef100_UPI00057230FB/219-680
------------AFVGYLLYAAEAYTWLILVLGFVQTAWPLERPVA-RLPDDPAGWPSVDVYIPTYNEPLAVVKPTVFAAQSLDWPADKLRVYLLDDGRRPEFEAFARDAGIGYLTRDDNRHAKAGNINSALAQTRGEYVAIFDCDHVPTRSFLQTTMGAFLDPKCALVQTPHHFFSPDPFERNLGTFRRVPNEGSLFYGLVQAGNDLWNAAFFCGSCAVLKRGPLEEVGGVAVETVTEDAHTALKLHRRGYTSAYLPTVQAAGLATESLAGHIRQRARWARGMAQIFRIDN-PFVGRGLGFFQRVCYGNMLHFFYGVPRLVFLTMPIAYLFFHLYFINA-SALALASYVLPYMALTHVANSRMQGRFRHSFWAEVYESVLAWYIALPTTIAFLSPKHGRFNVTAKGGRIDEGYVDWATSKPYLALFVLNVAAIAAGLVRLVLGGEASTILMNVTWALYNLAMLGAALAVARE-
>up|D8A7L5|D8A7L5_ECOMS/92-552
-------------FFSLTLLAAETYAWFVLLLGYFQVCFPLNRESIP-LPDNKEEWPDVDIFIPTYNEPFTVVKNTVYGALALDWPKDKLHVWLLDDGARDEFRKFADESGICYVARETHEHAKAGNINNALKIANGEFVAIFDCDHIPSVSFLKKTMGWFIDKKLSMLQTPHHFFSPDPFERNLGQFRQKPNEGHLFYGLIQNGTDTWNASFFCGSCAVIRRSALDEVGGIAVETVTEDAHTSLRLHRAGYSSAYLRYPLAAGLATETLSAHIGQRIRWARGMIQILRIDN-PLLGKGLTLSQRLCYLSMMHFLSGVPRLIFLFAPLCPIFFSVNLIDA-SVADIMSYVLPYLFVIIFTNSRVQGEYRHSFWNEIYEMVLAWYITLPTLVALLAPAKGRFNVTAKGGLIKNKFVDWRISYPYLIFAILNLIGLIIGVINIYRLQGHLLNLFCLIWLIYNTIIIGATLAVSIE-
>ur|UPI00048E4D02|UniRef100_UPI00048E4D02/240-700
-------------VFGYLLFAAELYTWIVLFLGYVQTIWPLNRQPAQ-LPPDPATWPTVDVLIPTYNEPLRVLQPTVYAALGLDWPQEKLRIYILDDGARDEVRDFARDAGVGYLARTEHAHAKAGNINSALRHTQGEYVAIFDCDHMPVRSFLQMTMGEFIDPKCAMVQTPHHFFSPDPFERNFDTFRRVPNEGSLFYGLIQDGNDFWNATFFCGSCAVIKRAPLEEVGGIAVETVTEDAHTALKLHRRGYNSAYIRIVQAAGLATENLAGHIGQRIRWARGMAQIFRIDN-PMFGKGLHLFQRLCYTNMLHFFYGIPRLIFLTMPIAYLYFGLHVIHT-SAVLIMAYVLPYLFVANVTNSRLQGRYRHSFWAEVYESVLAWYIVLPTTMAFINPKLGKFNVTAKGGQIREEYLDWTISKPYLVLLALNTIALLLGFGRILLDPEPSAIIMNLGWALANLVMLGAAIGVARE-
>up|Z5DF63|Z5DF63_KLEPN/228-691
----------VSLVCGIILLFAETYAWVVLVLGYFQVVWPLNRQPVP-LPEDMDLWPTVDIFVPTYNEDLNVVKNTIYASQGIDWPKDKLNIWILDDGGREAFRQFAKDVGVHYIARTSHEHAKAGNINNALRYAKGEFVSIFDCDHVPTRSFLQMTMGWFLEKELAMMQTPHHFFSPDPFERNLGRFRKTPNEGTLFYGLVQDGNDMWDATFFCGSCAVIRRGPLDEIGGIAVETVTEDAHTSLRLHRRGHTSAYMRIPQAAGLATESLSAHIGQRIRWARGMVQIFRLDN-PLFGKGLKLAQRVCYANMLHFLSGIPRLIFLTAPLAFLLLHAYIIYA-PALMIALFVLPHMIHASLTNSKIQGKYRHSFWSEIYETVLAWYIAPPTFVALINPHKGKFNVTAKGGLVEEEYVDWVISRPYIYLVLLNLVGVAVGIWRFMYGPENETVWVSIVWVFYNLIILGGAVAVSVE-
>up|J3GCK3|J3GCK3_9PSED/116-577
------------AVFGYGLVLAELYALLVLVFGYVQTAWPLHRKPQ-FLQQPPAEWPTVDVFIPTYNEALGIVKLVVLAAQAIDWPEGKLRVHVLDDGRREEFKVFCQQIGVNYITRDNNQHAKAGNLNEALKVTDGEFIAIFDADHVPTRSFLQITMGWFFDPNLALLQTPHFFYSPDPFEKNLETFRSVPNEGELFYGLVQDGNDLWNAAFFCGSCAVIRRTHLLEVGGIATETVTEDAHTALKLNRRGFNTAYLAIPQAAGLATESLSRHISQRIRWARGMAQIFRTDN-PLFGKGLNLGQRICYLNMMHFFYSLPRLVFLTAPLAYLLFDAQIFHA-SALMVTVYVLPHIFHSSLTNSAIQGRFRHSFWNEVYESVLAWYIMRPVLLALINPSLGKFNVTDKGGTIEDDYFNWKLARPYIVLLTLNMIGLVIGVVKLIGSDQATTLLINLAWTVYNIIIVSTAVAVATE-
>up|A0A066JZ49|A0A066JZ49_KLEPN/228-691
----------VSLVCGIILLFAETYAWVVLVLGYFQVVWPLNRQPVP-LPEDMDLWPTVDIFVPTYNEDLNVVKNTIYASQGIDWPKDKLNIWILDDGGREAFRQFAKDVGVHYIARTSHEHAKAGNINNALKYAKGEFVSIFDCDHVPTRSFLQMTMGWFLEKELAMMQTPHHFFSPDPFERNLGRFRKTPNEGTLFYGLVQDGNDMWDATFFCGSCAVIRRGPLDEIGGIAVETVTEDAHTSLRLHRRGHTSAYMRIPQAAGLATESLSAHIGQRIRWARGMVQIFRLDN-PLFGKGLKLAQRVCYANMLHFLSGIPRLIFLTAPLAFLLLHAYIIYA-PALMIALFVLPHMIHASLTNSKIQGKYRHSFWSEIYETVLAWYIAPPTFVALINPHKGKFNVTAKGGLVEEEYVDWVISRPYIYLVLLNLVGVAVGIWRFMYGPENETVWVSIVWVFYNLIILGGAVAVSVE-
>ur|UPI0002EA4C7C|UniRef100_UPI0002EA4C7C/221-684
----------FSLICGLLLLAAESYAWVVLVLGYFQSIWPLNRPPVA-LPKDVTQWPTVDILVPTYNEDLRVVKPTIYAALGIDWPRDRINIYLLDDGNRESFRHFAQEVGIHYIARPTHEHAKAGNLNYALKRISGEFVAVFDCDHVPTRTFLQLTMGWFLEKRLAILQTPHHFFSPDPFERNLGNFRRTPNEGQLFYGLLQNGNDMWNAAFFCGSCTVLRRCALDEIGGIAVETVTEDAHTSLRLHRQGWSSAYIRIPLAAGLATESLSAHIGQRMRWARGMTQIFRLDN-PFLGRGLSMGQRLCYANMLHFLSGIPRLIFLLAPLAFLLFHTYVIFA-PALAIILYVLPHMYHSSLARVRLQGRYRHSYWNEIYETVLAWYIARPTLVALINPRKGRFNVTQKGGLVAQNHMDWVISSPYLILVLLNVLGLLFGAWRLLFGPENETVLLTVAWVMYNLIILGGAAAVAVE-
>ur|UPI0003B79179|UniRef100_UPI0003B79179/86-549
-----------DLFLASGLLAAETYAYLILVLGYFQVMWPLHRRPIP-LPDDHDQWPMVDVYIPTYNEPLSVVKPTVLAALEIDWPQDRIKIYLLDDGRRPEFATFAKQVGAIHMTRPDNNHAKAGNINHALTKTKGEFIAIFDCDHIPTRSFLQLTLGTLLDSRMALVQTPHHFFSPDPFERNLRTFRKVPNEGELFYGLLQDGNDLWNATFFCGSCAVIRRTAIEEIGGIAVETVTEDAHTALRMHQRGWSSAYINIPQAAGLATESLSAHIGQRIRWARGMAQIFRIDN-PLLAKGLSFGQRLCYSNMAHFFYGIPRLIFLTSPLAFLMFGAQIIK-AEALMIVVYALPHLALAVLTNSRVQGKHRHSWWAEVYETVLATFIILPTTLALINPKLGKFNVTAKGGIVDRDYFDGDIAKPYFFLYLLNVIGIVIGCVRLFFADLTNTVWLNMAWATYNLIILGAALSVASER
>ur|UPI00031E2699|UniRef100_UPI00031E2699/222-684
-----------SLICGLLLLAAESYAWVVLVLGYFQSIWPLNRPPVA-LPKDVTQWPTVDILVPTYNEDLRVVKPTIYAALGIDWPRDRINIYLLDDGNRESFRHFAQEVGIHYIARPTHEHAKAGNLNYALKRITGEFVAVFDCDHVPTRTFLQLTMGWFLEKRLAILQTPHHFFSPDPFERNLGNFRRTPNEGQLFYGLLQNGNDMWNAAFFCGSCTVLRRCALDEIGGIAVETVTEDAHTSLRLHRQGWSSAYIRIPLAAGLATESLSAHIGQRMRWARGMTQIFRLDN-PFLGRGLSMGQRLCYANMLHFLSGIPRLIFLLAPLAFLLFHTYVIFA-PALAIILYVLPHMYHSSLARVRLQGRYRHSYWNEIYETVLAWYIARPTLVALINPRKGRFNVTQKGGLVAQNHMDWVISSPYLILVLLNVLGLLFGAWRLLFGPENETVLLTVAWVMYNLIILGGAAAVAVE-
>ur|UPI00056DA685|UniRef100_UPI00056DA685/56-517
-------------FFSVTLLVAETYAWLVLLLGYFQVCFPLNRECIP-LPDNKEEWPNVDILIPTYNEPLTVVKNTVYGALALDWPKDKLHVWILDDGARQEFRRFADESGIHYVARETHEHAKAGNINNALKIANGEFVAIFDCDHIPSVSFLTKTMGWFIDEKLSMLQTPHHFFSPDPFERNLGQFRQKPNEGHLFYGLIQNGTDTWNASFFCGSCAIIRRSALDEVGGIAVETVTEDAHTSLRLHRAGYSSAYLRYPLAAGLATETLSAHIGQRIRWARGMIQILRIDN-PLLGKGLTLSQRLCYLSMMHFLSGVPRLIFLCAPLCPIFFSVNLIDA-SIADIMSYVLPYLFVIVLTNSRIQGKYRHSFWNEIYEMVLAWYITLPTLVALLAPAKGRFNVTAKGGLIKNKFVDWRISYPYLIFAILNLLGLIMGIVNFYNLQGHILNLFCLVWLLYNTIIIGATLAVSIEQ
>ur|UPI000577B570|UniRef100_UPI000577B570/56-516
-------------LFSVTLLVAETYAWFVLLLGYFQVCFPLNRESIP-LPENKEEWPVVDILIPTYNEPFTVVKNTVYGALALDWPTDKLNIWLLDDGARDEFRKFANESGIYYVARETHEHAKAGNINNALKIANGEFVAIFDCDHIPSVSFLKKTMGWFIDKKLSMLQTPHHFFSPDPFERNLGQFRQKPNEGHLFYGLIQNGTDTWNASFFCGSCAIIRRSALDEVGGIAVETVTEDAHTSLRLHRAGYNSAYLRYPLAAGLATETLSAHIGQRIRWARGMIQILRIDN-PLLGKGLTLSQRLCYLSMMHFLSGVPRLIFLFAPLCPIFFSVNLIDA-SVADIMSYVLPYLFVIILTNSRVQGKYRHSFWNEIYEMVLAWYITLPTLVALLAPAKGRFNVTAKGGLIKNKFVDWRISYPYLIFAILNVIGLIIGVINVYSLQGHILNLFCLIWLFYNAIIIGATLAVSIE-
>up|V3R6D0|V3R6D0_KLEPN/228-691
----------VSLVCGIILLFAETYAWVVLVLGYFQVVWPLNRQPVP-LPEDMDLWPTVDIFVPTYNEDLNVVKNTIYASQGIDWPKDKLNIWILDDGGREAFRQFAKDVGVHYIARTSHEHAKAGNINNALKYAKGEFVSIFDCDHVPTRSFLQMTMGWFLEKELAMMQTPHHFFSPDPFERNLGRFRKTPNEGTLFYGLVQDGNDMWDATFFCGSCAVIRRGPLDEIGGIAVETVTEDAHTSLRLHRRGHTSAYMRIPQAAGLATESLSAHIGQRIRWARGMVQIFRLDN-PLFGKGLKLAQRVCYANMLHFLSGIPRLIFLTAPLAFLLLHAYIIYA-PALMIALFVLPHMIHASLTNSKIQSKYRHSFWSEIYETVLAWYIAPPTFVALINPHKGKFNVTAKGGLVEEEYVDWVISRPYIYLVLLNLVGVAVGIWRFMYGPENETVWVSIVWVFYNLIILGGAVAVSVE-
>ur|UPI00047BF0D7|UniRef100_UPI00047BF0D7/106-570
---------WANIFFMLVLLSAEFYAFSILFLGYIQTIRPLRRRPVP-LPRDIDQWPHVDVLIPTYNEPLAVVRSTAFAALNMDYPEDKLHVYVLDDGRREEFRKFCEEAGVGYIIRKDNKHAKAGNINHALTLLDSPYVAIFDCDHVPTRSFLQVTLGWFLDKKLGMLQTPHFFYSPDPFERNLHQFMSIPNEGELFYGVVQDGNDLWNATFFCGSCAVLRREALEQIGGIATETVTEDAHTSLRMQIHGWNTAYINIPQAAGLATESLSSHVGQRIRWARGMVQVMRTDN-PLFAKGLKWPQRLCYFNMIHFLYAGPRLVFLTAPLVYMLLGRINIPGY-WIAIAAYALPHLFLANVTNFRVQGKFRHSFWNEVYETVLAPYILGPTLLALVNPKLGKFNVTAKGGIVRRSYFDKRIALPYITLILLNVLALLIAPIRYFYWNHPGTVIMNVVWVLFNMVIIGTANAVAYE-
>up|A0A071MW54|A0A071MW54_9BURK/229-689
-------------VAGYLLYGAEAYTWMILLLGFVQTAWPLDRPIVP-LPDDPDTWPTVDVYIPTYNEPLSVVKPTVFAAQSIDWPTAKLRVYLLDDGRRPEFAAFAAEAGIDYLTRDDNRHAKAGNINRALPKTHGEYIAIFDCDHVPTRSFLQTTMGVFLDPKCALVQTPHHFFSPDPFERNLGTFREIPNEGNLFYGLVQSGNDLWNATFFCGSCAVLKRSALEEVGGVAVETVTEDAHTALKLHRRGYTSAYLPTVQAAGLATESLAGHVKQRTRWARGMAQIFRIDN-PFLGRGLGLIQRICYGNMLHFFYGIPRLVFLTIPLAYLFFHLYFINA-SSLALASYVIPYLVLANVANSRMQGRFRHSFWAEVYESVLAWYIALPTTVAFFSPKHGKFNVTDKGGKIDEGYVDWSTSKPYLVLFGLNVLAILAGLWRLAADQEASTILITLGWTVYNLAMLGAALAVARE-
>up|A0A014Q045|A0A014Q045_9ENTR/228-691
-----------SLTFGFLLIAAETYSWVVLILGYFQTLWPLHRQPVS-MPEAISSWPTVDLLIPTFNEPLSVVKPTLYAALGIDWPKEKLNIYLLDDGNRADFCAFAAEIGVHYVARTSREHAKAGNINHALTHCRGEFVALFDCDHVPTRSFLQMTLGWFLDPRLAMLQTPHHFFSPDPFERNLGRFRRTPNEGTLFYGLVQDGNDVWDAAFFCGSCAVIRRTALDEIGGIAVDTVTEDAHTSLRLHRHGYTSAYIRIPQAAGLATESLSAHIGQRIRWARGMVQIFRLDN-PLKGKGLKLVQRLCYANMLHFLAGIPRLIFLLAPLAFLLFHAFIIF-APALTIAIFVLPHMLHTSLTNSRIQGRWRHSFWSEVYETVLAWYIAIPTTVALFRPHKGRFNVTAKGGLVEKRHLDWVITRPYMLLVLLNLLGVLAAVWRLHAGPEVLTVLVSLIWVLYNMVILGGAVAVSVE-
>up|G0JSC4|G0JSC4_9GAMM/81-547
-------YHWYDFVPTFILLAAESYAWVTLFLGYIQTAWPLQRKPIP-LTPDTRLWPDVDIYIPTYNEPLSVVRSTVIASLTIDWPEDKLHVYLLDDGTRDEFRDFATQIGASYITRTEHSHAKAGNLNHAMTQTNGEYIAIFDCDHIPARSFLQITMGWMEDPRIALLQTPHHFYSPDPFERNLELFRLVPNEGELFYGLIQDGNDLWDATFFCGSCAVLRRDALQEIGGIAVETVTEDAHTALKLQRRGWKTAYLNIPQAAGLATENLASHVGQRIRWARGMAQIFRVDN-PLLGKGLNGWQRLCYLNMAHFFFALPRLVFLTAPLAYLLFGLRVLDAY-AITFAAYSLPHLFLANLTNSRIQGRHRYSFWNEVYETALAPYILLPVWLAVLNPRLGKFNVTAKGGIIKQTHFDTHIARPYMILWLVNIVGLVAAGLRLTLESDVSTIAMTSLWTLYNTVIISAAMAVARE-
>up|S0DEE3|S0DEE3_9ZZZZ/228-691
----------VSLVCGLTLLFAETYAWIVLVLGYFQVIWPLNRMPVP-LPKDMALWPSVDIFIPTYNEDLNVVKNTVYASLGIDWPKDKLKIWILDDGGREEFRQFAKDVEVEYVARTTHEHAKAGNINNALKLAKGELVSIFDCDHVPTRSFLQMTVGWFLDKKLGVMQTPHHFFSPDPFERNLGRFRKTPNEGTLFYGLVQDGNDMWDATFFCGSCAVIRRGPLDEVGGIAVETVTEDAHTSLRLHRRGYTSAYMRIPQAAGLATESLSAHIGQRIRWARGMVQIFRMDN-PLFGKGLKWSQRICYANMLHFLSGVPRLIFLTAPLAFLLLHAYIIYA-PALMIALFVLPHMIHASLTNSKIQGKYRHSFWSEIYETVLAWYIAPPTIVALINPKIGTFNVTAKGGLVKEEYVDWVISRPYLLLVILNLVGVVVGIWRYFTGPENETVWVSIVWVFYNLIILGGAVAVSVE-
>up|C6C639|C6C639_DICDC/84-547
------------ALLGIGLFAAELYVWVVLMLGFLQTTWPLERTIE-PLPEDSSLWPTVDVYIPTYNESLDVVRDTVLAAQCIDYPRDKMKVYLLDDGKRDEFAVFAAQAGVGYITRNNNAHAKAGNLNHAMTLTQGELICVFDCDHVAKRIFLQATVGPFLDPKLALLQTPHYFYSPDPFERNLRLASNMPNEGSLFYGPVQQGNDTWNATFFCGSCAVIRRAALDEIGGFAVETVTEDAHTAMKLQRRGWKSAFLSIPLAAGLATERLVLHVIQRTRWARGMTQIFRMDN-PLLGRGLTWQQRLCYLNMLHFLFGLPRVVFLTAPLAYLLFNLNIIHS-SAEMIFAYVLPHLVMSIYVNSRMNGRYRYSFWGEIYEAVMSFHLVIPTLVTLISPKHGKFNVTDKGGLLDEGFFDFRIVRPHIITAFLLVAGLAAGITRMLAHEDPYVVALNMGWAAFCLLILLAAIAVARE-
>up|B6ESJ5|B6ESJ5_ALISL/235-698
----------FALFLGCVLLMAETYAWIVLILGYFQNIWPLNRQPVS-LPTDQSTWPTIDMMIPTYNEDLDVVRATVYSALGIDWPKEKLNIFILDDGKRESFKEFAEEIGVGYIRRPTNEHAKAGNINYALKQTSSEYVAIFDCDHIPTRAFFQMTMGWFLDEKLGLIQTPHHFFSPDPFERNLSNFGDVPNEGSLFYGLIQDGNDLWDASFFCGSCAVLRREPLEEVGCIAVETVTEDAHTSLRMHRLGYRSAYLRKPLSAGLATETLSAHIGQRIRWARGMAQIFRVDN-PLLGKGLKWQQRLCYVNMLHFLSGIPRIIFLLSPLVFLLLHTYIIYA-PALAIILYVLPHMVHASMTNSRMQGEYRYSFWGEVYETVLSWYIARPTTVALFAPHKGTFNVTAKGGLIENTHYDWTISKPYWLLVILNVLGIGFGLYRLGWGPELGSVVVNLLWVFYNLLILGGAVAVAEE-
>up|J1IHS1|J1IHS1_9PSED/112-577
--------TWLDMLFGYGLVLAELYALVVLIFGYVQTAWPLRREPV-WLKTEPSEWPTVDVFIPTYNEALSIVKLTIFAAQAMDWPKDKLRVHVLDDGRRDDFRDFCRKIGVNYIRRDNNFHAKAGNLNEALKVTDGEYIALFDADHVPTRSFLQVSLGWFLDPKLAMLQTPHFFFSPDPFEKNLDTFRAVPNEGELFYGLVQDGNDLWNATFFCGSCAVIRRKPLLEIGGVAVETVTEDAHTALKLNRLGYNTAYLAIPQAAGLATESLSRHINQRIRWARGMAQIFRTDN-PLLGKGLKWGQRICYANMLHFFYGLPRLVFLTAPLAYLIFGAQIFHA-SALMIVAYVLPHLVHSSLTNSRIQGRFRHSFWNEVYETVLAWYILPPVLVALVNPKAGGFNVTDKGGIIDKQFFDWKLARPYLVLLAVNLVGLCFGLYQLIWGDESTTVAINLTWTLYNLIITSAAVAVASE-
>up|K4ULK9|K4ULK9_KLEPN/227-690
----------VSLVCGIILLFAETYAWVVLVLGYFQVVWPLNRQPVP-LPEDMDLWPTVDIFVSTYNEDLNVVKNTIYASQGIDWPKDKLNIWILDDGGREAFRQFAKDVGVHYIARTSHEHAKAGNINNALKYAKGEFVSIFDCDHVPTRSFLQMTMGWFLEKELAMMQTPHHFFSPDPFERNLGRFRKTPNEGTLFYGLVQDGNDMWDATFFCGSCAVIRRGPLDEIGGIAVETVTEDAHTSLRLHRRGYTSAYMRIPQAAGLATESLSAHIGQRIRWARGMVQIFRLDN-PLFGKGLKLVQRVCYANMLHFLSGIPRLIFLTAPLAFLLLHAYIIYA-PALMIALFVLPHMIHASLTNSKIQGKYRHSFWSEIYETVLAWYIAPPTFVALINPHKGKFNVTAKGGLVEEEYVDWVISRPYIYLVLLNLVGVAVGIWRFMYGPENETVWVSIVWVFYNLIILGGAVAVSVE-
>ur|UPI000483BAA5|UniRef100_UPI000483BAA5/244-704
-------------VVGYILYAAELYTWIVLIFGYVQTAWPLRRKPQP-LPDDPADWPTVDLYIPTYNEPLSVVRPTVFATSSIDWPRDKLRVYILDDGDRDEFRDFAREAGVGYLRRDEHTHAKAGNINHAMPLTQGEYIAIFDCDHIPTRSFLQTTVGVFLDKKCAMVQTPHHFFSPDPFERNFDTFHRVPNEGSLFYGLIQDGNDFWDATFFCGSCAVIKRAALEHIGGIATETVTEDAHTSLRLHRHGYTSAYLRTVQAAGLATDSLADHIGQRIRWARGMTQIFRIDN-PWIGKGLSFFQRMCYSNMLHFFYGFPRLIFLVMPGAYLYFGLHVINT-PAPVILAYVVPYLVIAAIANSRIQGRYRHSFWAEAYESVLAWYIVLPTTMAFINPKLGKFNVTSKGGHIEHEYLDWTISKPYLVLLAINAFSVLAGIGRLTIWREPATVFMNLFWAAVNLTVLGLALGVAKE-
>up|K1JXB5|K1JXB5_9BURK/226-689
----------LDLFFGVLLLVAEVYAFSVMVLGYFQVCWVLDRKPAA-LPADRSVWPHVDIFIPTYNESLDVIKPTVYAALNMDWPADKLHVYVLDDGSRDFIQAFAEAAGAGYIKREEHNHAKAGNINHAMTVTSGEYIVIFDCDHVPSNDFLVSTTGWLVDPKIALVQTPHHFYSPDPFEKNMHLERAMPIENSLFHDFIQKGNDTWNATMFCGSSAVMRRKALEEIGGIAVETVTEDAHTSLKLNRRGWNSAFISRPLASGLSTETLAAHIGQRIRWARGMIQIFRLDN-PMLGKGLTLPQRLCFFNMLHFLHGLPRIIFLLAPLPYMYADIYVIYA-TAASVFAYVIPHMVHTAVTNSILQKGYRYPFLGGVYEAVLSWYILIPTTVALIFPHYGKFNVTAKGGTIGEKYLDWHISWPFVALIALNAVGLFIGLEKAFFDPDPQTLVINLGWIAYNLMVLGAAMSVAVE-
>up|G2LTG4|G2LTG4_9XANT/92-557
---------AVDFILGLGLLGAELYAFVILVLGYFQVLWPLNRKPVP-LPADQRLWPSVDVFIPTYNEPLSVVRTTVLAASVIDWPAGKITIHLLDDGRRDEFRAFCAEVGINYVTRTNNAHAKAGNINAALKKCSGDYVAIFDCDHIPTRSFLQVAMGWFLDTKLALVQMPHYFFSPDPFERNLDTHGKVPNEGELFYGLLQDGNDQWNATFFCGSCAVIKRTALEEVGGVAVETVTEDAHTAIKLQRRGYRTAYLAVPQAAGLATESLSGHVAQRIRWARGMAQIARIDN-PLLGRGLKLSQRLCYLNMLHFFYGLPRIIYLTAPLAYLFFGAHVIQA-SALMILAYALPHILQANLTNLRVQSRFRHLLWNEVYETTLAWYIFRPTLVALLNPKLGKFNVTPKGGLVSRSYFDAQIAKPYLFLLLLNVVGVVAGVLRLIYVGEQQTIWFNLAWTLYNMVLLGATIATASE-
>ur|UPI0005645018|UniRef100_UPI0005645018/228-690
-----------SLICGLLLLGAETYSWTVLVLGYIQTLWPLNRKPVP-MPADVSTWPTVDLLIPTYNEDLSVVKPTLYAALGLDWPRDKLTIYLLDDGNRQEFADFAHEIGVKYIARETRENAKAGNINNALKQAKSQLVAIFDCDHVPTRSFLQLTVGWFFDKKLSMLQTPHHFFSPDPFERNLGRMRRTPNEGELFYGLVQDGNDLWDASFFCGSCAVLRRDVLDEIGGIAVETVTEDAHTSLRMHRHGYTSAYIRIPQAAGLATESLSAHISQRIRWARGMVQIFRLDN-PMFGKGLKLAQRLCYANMLHFLAGIPRLIFLTAPLAFLLLHAYIIYA-PAVAIALYVLPHMIHASLTNSRVQGKYRHSFWNEIYETVLAWYIARPTTVALFNPHAGAFNVTAKGGLNKHAYVDWKISRPYQILMLLNLAGLFFGAYRIVYGREILTVLVSMAWVIYNMIILGGAIAVAFE-
>up|L8DA00|L8DA00_9GAMM/184-647
----------FALFLGFGLLAAEIYAWVILILGFFQTIHPLERKPV-VLPKDTSLWPSVDVYIPTYNEPLSVVKPTVIAALALDWPEDKLNIYVLDDGKREEFREFAQQVGANYLIRPNNHHAKAGNLNHAMKHTDGELIAIFDCDHIPVRSFLQMTVGQFLDEKMCLVQTPHHFFSADPFEKNLNNFAKVPNENMLFYGLIQDGNDMWDATFFCGSCAVLRRSALDDIGGFAVETVTEDAHTALKMQRKGYHTAYINIPQAAGLATDSLSTHVGQRIRWARGMAQILRLDN-PLAGKGLSLAQRLCYLNTLHFFAGVPRIVFLTAPLAFIYFDAYIIF-APFMAILLYVVPSLVQVKITNSRIQGKWRYSFWGEVYETVLAWYILKPTTMALIMPHKGKFNVTQKGGLTEKDFYDWDISKPYLVLAIFNVVGLVIGFGRLGVSDQIGILIISMAWSLYNLMIIGAAICVATE-
>ur|UPI0004701B22|UniRef100_UPI0004701B22/112-577
--------TWVDMFFGYGLVAAEFYALVVLIFGYVQTAWPLRRTPV-WLETEPEEWPTVDVFIPTYNEALSIVKLTIFAAQAMDWPKDKLRVHVLDDGRRDDFRDFCRKIGVNYIRRDNNIHAKAGNLNEALKVTDGEYIALFDADHVPTRSFLQVSLGWFLDPKLAMLQTPHFFFSPDPFEKNLDTFRAVPNEGELFYGLVQDGNDLWNATFFCGSCAVIRREPLLEIGGVAVETVTEDAHTALKLNRLGYNTAYLAIPQAAGLATESLSRHINQRIRWARGMAQIFRTDN-PLLGKGLKWGQRICYANMLHFFYGLPRLVFLTAPLAYLVFGAEIFHA-SALMIVAYVLPHLVHSSLTNSRIQGRFRHSFWNEVYETVLAWYILPPVLVALVNPKAGGFNVTDKGGIIDKQFFDWKLARPYLVLLLVNLVGIGFGVHQLIWGDESTTVVINLTWTLYNLIITSAAVAVASE-
>up|F0BRN9|F0BRN9_9XANT/92-557
---------AVDFILGLGLLGAELYAFVILVLGYFQVLWPLNRKPVP-LPADQRLWPSVDVFIPTYNEPLSVVRTTVLAASVIDWPAGKITIHLLDDGRRDEFRAFCAEVGINYVTRTNNAHAKAGNINAALKKCSGDYVAIFDCDHIPTRSFLQVAMGWFLDTKLALVQMPHYFFSPDPFERNLDTHGKVPNEGELFYGLLQDGNDQWNATFFCGSCAVIKRTALEEVGGVAVETVTEDAHTALKLQRRGYRTAYLAVPQAAGLATESLSGHVAQRIRWARGMAQIARIDN-PLLGRGLKLSQRLCYLNMLHFFYGLPRIIYLTAPLAYLFFGAHVIQA-SALMILAYALPHILQANLTNLRVQSRFRHLLWNEVYETTLAWYIFRPTLVALLNPKLGKFNVTPKGGLVSRSYFDAQIAKPYLFLLLLNVVGVVAGVLRLIYVGEQQTIWFNLAWTLYNMVLLGATIATASE-
>up|A0A087L2V0|A0A087L2V0_9ENTR/226-689
----------FSLICGLLLLAAETYAWAVLVLCYFQTAWPLHRQPVP-MPMDVDSWPTVDLMVPTYNEDLGVVKPAVYAALGIDWPKEKLNIYILDDGNRPEFKAFAEKVGVRYIARPTHEHAKAGNINNALKQATGEFVAIFDCDHVSTRSFLQLTIGWFFDKKLAMLQTPHHFFSPDPFERNLGRFRQTPNEGTLFYGLVQDGNDMWDATFFCGSCAVLRRSALDEIGGIAVETVTEDAHTSLRLHRMGHSSAYIRIPQAAGLATESLAAHVGQRIRWARGMAQIFRLDN-PLLGKGLKLGQRLCYANMLHFFSGGPRLIFLIAPLVFLLLHAYIIYA-PALAIALYVLPHMIHASLTSSRIQSKYRYSFWGEIYETVLAWYIAKPTTVALFSPHKGKFNVTTKGVQSDQDHFDWVITRPYLFLVILNLAGIGFGIWRLFFGPELMTVVLNLVWVLYNMLILGGAIAVAVE-
>up|A0A064VQ42|A0A064VQ42_KLEPN/228-691
----------VSLVCGIILLFAETYAWVVLVLGYFQVVWPLNRQPVP-LPEDMDLWPTVDIFVPTYNEDLNVVKNTIYASQGIDWPKDKLNIWILDDGGREVFRQFAKDVGVHYIARTSHEHAKAGNINNALKYAKGEFVSIFDCDHVPTRSFLQMTMGWFLEKELAMMQTPHHFFSPDPFERNLGRFRKTPNEGTLFYGLVQDGNDMWDATFFCGSCAVIRRGPLDEIGGIAVETVTEDAHTSLRLHRRGHTSAYMRIPQAAGLATESLSAHIGQRIRWARGMVQIFRLDN-PLFGKGLKLAQRVCYANMLHFLSGIPRLIFLTAPLAFLLLHAYIIYA-PALMIALFVLPHMIHASLTNSKIQGKYRHSFWSEIYETVLAWYIAPPTFVALINPHKGKFNVTAKGGLVEEEYVDWVISRPYIYLVLLNLVGVAVGIWRFMYGPENETVWVSIVWVFYNLIILGGAVAVSVE-
>up|B1YNG9|B1YNG9_BURA4/229-689
-------------VAGYLLYGAEAYTWMILLLGFVQTAWPLDRPIVP-LPDDPDSWPSVDIYIPTYNEPLSVVKPTVFAAQSIDWPTGKLRVYLLDDGKRPEFAAFAREAGIGYLTRDDNLHAKAGNINRALPKTHGEYIAIFDCDHVPTRSFLQTTMGVFLDPKCALVQTPHHFFSPDPFERNLGTFREIPNEGNLFYGLVQSGNDLWNATFFCGSCAVLKRTALEEVGGVAVETVTEDAHTALKLHRRGYTSAYLPTVQAAGLATESLAGHVKQRTRWARGMAQIFRIDN-PFLGRGLGFIQRICYGNMLHFFYGIPRLVFLTIPLAYLFFHLYFINA-SSIALASYVIPYLVLANVANSRMQGRYRHSFWAEVYESVLAWYIALPTTVAFFSPKHGKFNVTDKGGKIDEGYVDWSTSKPYLVLFALNVLAIAAGLWRLVADQEASTILITLGWTVYNLAMLGAALAVARE-
>up|T6INB9|T6INB9_ECOLX/1-444
------------------------------MLGYFQVVWPLNRQPVP-LPKDMSLWPSVDIFVPTYNEDLNVVKNTIYASLGIDWPKDKLNIWILDDGGREEFRQFAQNVGVKYIARTTHEHAKAGNINNALKYAKGEFVSIFDCDHVPTRSFLQMTMGWFLEKQLAMMQTPHHFFSPDPFERNLGRFRKTPNEGTLFYGLVQDGNDMWDATFFCGSCAVIRRKPLDEIGGIAVETVTEDAHTSLRLHRRGYTSAYMRIPQAAGLATESLSAHIGQRIRWARGMVQIFRLDN-PLTGKGLKFAQRLCYVNMFHFLSGIPRLIFLTAPLAFLLFHAYIIYA-PALMIALFVLPHMIHASLTNSKIQGKYRHSFWSEIYETVLAWYIAPPTLVALINPHKGKFNVTAKGGLVEEEYVDWVISRPYIFLVLLNLVGVAVGIWRYFYGPEMLTVVVSMVWVFYNLIILGGAVAVSVE-
>up|I3ZES2|I3ZES2_TERRK/105-588
---------GLDAFFIFTLVLAEAYAFAILYLGYIQTLWPLRRTPVP-LPDDPNDWPEIDLLIPTYNEPLNVVRYTALAAMHIDWPADKINVYVLDDGKREEFRIFCEEAGIGYMTREDNHHAKAGNINRALKRLKAPLVAIFDCDHVPTRSFLQVTVGWFLDQKLGMLQTPHHFYSPDPFERNLGQFRTIPNEGELFYGIVQDGNDFWNATFFCGSCAVLRRTALDEIGGIAVETVTEDAHTSLRMQMNGWNTAYINIPQAAGLATERLSGHVKQRIRWARGMIQILRTDN-PLFAKGLKPMQRLCYFNMTHFLYGLPRLIFLFAPLIYLVLGHTNVPGY-WAAILAFAFPHLVLSSMTNSRIQGQHRHSFWNEIYETVLAPYIFLPTFMAIVNPKLGSFNVTAKGGVVSRRFFDSRIALPFLTMLGFNFIGMLCAIANMYDGAHPGTIVMNVIWTLFNTLILGVACGVAWE-
>ur|UPI000289E2C3|UniRef100_UPI000289E2C3/116-577
------------MLFGYGLVLAELYALVVLIFGYVQTAWPLRREPV-WLKTEPSEWPTVDVFIPTYNEALSIVKLTIFAAQAMDWPKDKLRVHVLDDGRRDDFREFCRKIGVNYIRRDNNFHAKAGNLNEALKVTDGEYIALFDADHVPTRSFLQVSLGWFLDPKLAMLQTPHFFFSPDPFEKNLDTFRAVPNEGELFYGLVQDGNDLWNATFFCGSCAVIRRKPLLEIGGVAVETVTEDAHTALKLNRLGYNTAYLAIPQAAGLATESLSRHINQRIRWARGMAQIFRTDN-PLLGKGLKWGQRICYANMLHFFYGLPRLVFLTAPLAYLIFGAQIFHA-SALMIVAYVLPHLVHSSLTNSRIQGRFRHSFWNEVYETVLAWYILPPVLVALVNPKAGGFNVTDKGGIIDKQFFDWKLARPYLVLLAVNLVGLCFGLYQLIWGDESTTVAINLTWTLYNLIITSAAVAVASE-
>up|A0A077LNJ7|A0A077LNJ7_9PSED/113-579
---------WVDMLFGYGLVLAELYALIVLLCGYLQTCWPLQREPVL-MKGHPDSWPVVDLFIPTYNEALSIVKLTIFAAQAIDWPRDKLRVHVLDDGRREDFRQFCAQVGVNYITRDNNRHAKAGNLNEALKVTDGEYVAIFDADHVPTRSFLQLCMGWFLDPKLAMLQTPHFFFSPDPFEKNLNTFRAVPNEGELFYGLVQDGNDLWNAAFFCGSCAIIRRKPLEQIGGVAVETVTEDAHTALKLSRAGYNTAYLAIPQAAGLATESLSRHISQRIRWARGMAQIFRTDN-PLLGKGLKMGQRFCYLNMLHFFYGLPRLAFLTAPLAFLFFDARIFQ-ASALMITVYVLPHILHASITNSTMQGRFRHSFWNEVYETVLAWYIMGPVLMALINPKFGGFNVTDKGGIIDEKFFEWKLARPYIVLLGLNLAGLLCGIVMLIQGSNEETILINLAWTLYNIIIAGAAVAVASE-
>up|K3FXT8|K3FXT8_ECOLX/2-446
-----------------------------LVLGYFQVVWPLNRQPVP-LPKDMSLWPSVDIFVPTYNEDLNVVKNTIYASLGIDWPKDKLNIWILDDGGREEFRQFAQNVGVKYIARTTHEHAKAGNINNALKYAKGEFVSIFDCDHVPTRSFLQMTVGWFLEKQLAMMQTPHHFFSPDPFERNLGRFRKTPNEGTLFYGLVQDGNDMWDATFFCGSCAVIRRKPLDEIGGIAVETVTEDAHTSLRLHRRGYTSAYMRIPQAAGLATESLSAHIGQRIRWARGMVQIFRLDN-PLTGKGLKFAQRLCYVNMFHFLSGIPRLIFLTAPLAFLLLHAYIIYA-PALMIALFVLPHMIHASLTNSKIQGKYRHSFWSEIYETVLAWYIAPPTLVALINPHKGKFNVTAKGGLVEEEYVDWVISRPYIFLVLLNLVGVAVGIWRYFYGPEMLTVVVSMVWVFYNLIVLGGAVAVSVE-
>up|Q0BGA2|Q0BGA2_BURCM/229-689
-------------VAGYLLYGAEAYTWMILLLGFVQTAWPLDRPIVP-LPDDPDSWPSVDIYIPTYNEPLSVVKPTVFAAQSIDWPTGKLRVYLLDDGKRPEFAAFAREAGIGYLTRDDNLHAKAGNINRALPKTHGEYIAIFDCDHVPTRSFLQTTMGVFLDPKCALVQTPHHFFSPDPFERNLGTFREIPNEGNLFYGLVQSGNDLWNATFFCGSCAVLKRTALEEVGGVAVETVTEDAHTALKLHRRGYTSAYLPTVQAAGLATESLAGHVKQRTRWARGMAQIFRIDN-PFLGRGLGFIQRICYGNMLHFFYGIPRLVFLTIPLAYLFFHLYFINA-SSIALASYVIPYLVLANVANSRMQGRYRHSFWAEVYESVLAWYIALPTTVAFLSPKHGKFNVTDKGGKIDEGYVDWSTSKPYLVLFALNVLAIAAGLWRLVADQEASTILITLGWTVYNLAMLGAALAVARE-
>ur|UPI0002FF0770|UniRef100_UPI0002FF0770/98-563
---------AVDFILGLGLLGAELYAFVILVLGYFQVLWPLNRKPVP-LPADQRLWPSVDVFIPTYNEPLSVVRATVLAASVIDWPAGKITIHLLDDGRRDEFRAFCAEVGINYVTRTNNAHAKAGNINAALKKCSGEYVAIFDCDHIPTRSFLQVAMGWFLDTKLALVQMPHYFFSPDPFERNLDTHGKVPNEGELFYGLLQDGNDQWNATFFCGSCAVIKRTALEEVGGVAVETVTEDAHTALKLQRRGYRTAYLAVPQAAGLATESLSGHVAQRIRWARGMAQIARIDN-PLLGRGLKLSQRLCYLNMLHFFYGLPRIIYLTAPLAYLFFGAHVIQA-SALMILAYALPHILQANLTNLRVQSRFRHLLWNEVYETTLAWYIFRPTLVALLNPKLGKFNVTPKGGLVARSYFDAQIAKPYLFLLLLNVVGVVAGVLRLIYVGEQQTIWFNLAWTLYNMVLLGATIATASE-
>up|I2B429|I2B429_SHIBC/227-690
----------LSLTCGLILLFAEIYAWLVLVLGYFQVIWPLHRQPVQ-LPLAMEKWPQVDIFIPTYNEDLHVVKGTVYASLGIDWPKDKLSIWLLDDGGRPEFEDFARDAGIHYLARKTHEHAKAGNINHALQYARGEFVAIFDCDHLPTRSFLQLTMGWFYDKKLAMMQTPHHFFSPDPFERNLGRFRKTPNEGMLFYGLVQDGNDMWDATFFCGSCAVIRRGPLDDIGGIAVETVTEDAHTSLRLHRRGYTSAYMRIPQAAGLATESLSAHIGQRIRWARGMVQIFRLDN-PLLGRGLKLAQRLCYTNMLHFLSGIPRLIFLTAPLAFLLLHAYIIYA-PALMIALFVLPHMIHAGLTNSHIQGKYRHSFWGEIYETVIAWYIARPTLVALFNPRKGKFNVTAKGGLVTHEYIDWIISRPYLVLVLLNILGVLAGGIRMIYGPELLTVIISLLWVFYNLLILGGAVAVSVE-
>ur|UPI0005729547|UniRef100_UPI0005729547/43-502
--------------VGYLLYAAEAYTWLILVLGFVQTAWPLERPVA-RLPDDSACWPSVDVYIPTYNEPLAVVKPTIFAAQSLDWPAGKLNVYLLDDGRRPEFEAFARDAGIGYLTREDNRHAKAGNINSALARTHGEYVAIFDCDHVPTRSFLQTTMGAFLDPNCALVQTPHHFFSPDPFERNLGTFRRVPNEGSLFYGLVQAGNDLWNAAFFCGSCAVLKRGPLEEVGGVATETVTEDAHTALKLHRRGYKSAYLPTVQAAGLATESLAGHIRQRARWARGMAQIFRIDN-PFVGRGLGFFQRLCYGNMLHFFYGIPRLVFLTMPIAYLFFHLYFINA-SALALASYVLPYMALAHVANARMQGRFRHSFWAEVYESVLAWYIALPTTIAFLSPKHGRFNVTAKGGRIDEGYVDWATSKPYLALFVLNVAAIFAGGVRLAAGGEASTILMNITWALYNLAMLGAALAVARE-
>up|Q46VF5|Q46VF5_CUPPJ/237-700
----------VEAVFGYLLLIAELYTWIVLFLGYLQTIWPLNRRPAA-LSPDPADWPTVDVFIPTYNEPLRVLQPTVYAARSMDWPAGKMNVYVLDDGGREEIRAFAEEAGVHYLARDEHSHAKAGNINSALKQTAGEYVAIFDCDHIPTRSFLQMTMGEFLDPNCAMVQTPHHFFSPDPFERNFDTFRRVPNEGSLFYGLIQDGNDFWNATFFCGSCAVIKRAPLTEIGGIAVETVTEDAHTALKLHRLGYNSAYLRTVQAAGLATENLAGHIGQRIRWARGMAQIFRIDN-PMFGKGLHLFQRLCYSNMLHFFYGIPRLIFLTMPIAYLYFGLHVIHT-SAVLLMAYVIPYLMVASITNSRLQGRYRHSFWAEVYESVLAWYIVLPTTMAFVNPRLGKFNVTAKGGQIEEDYLDWTISKPYVLLLALNVVGLALGAGRVLFDDEASAVIMNMGWALFNLVMLGAAIGVARE-
>up|A0A0A4JEK0|A0A0A4JEK0_BURPE/230-690
-------------CVGYLLYAAEAYTWLILVLGFVQTAWPLERPVA-RLPDDPAGWPSVDVYIPTYNEPLAVVKPTIFAAQSLDWPADKLNVYLLDDGRRPEFEAFARDAGIGYLTRDDNRHAKAGNINSALARTHGEYIAIFDCDHVPTRSFLQTTMGAFLDPNCALVQTPHHFFSPDPFERNLGTFRRVPNEGSLFYGLVQAGNDLWNAAFFCGSCAVLKRDPLEAIGGVAIETVTEDAHTALKLHRRGYTSAYLPTVQAAGLATESLAGHIRQRARWARGMAQIFRIDN-PFVGRGLGFFQRVCYGNMLHFFYGIPRLVFLTMPIAYLFFHLYFINA-SALALASYVLPYMALAHVANARMQGRFRHSFWAEVYESVLAWYIALPTTLAFLSPRHGRFNVTAKGGRIDEGYVDWATSRPYLALFVLNVAAIAAGGVRLAASGEASTILMNVAWALYNLAMLGAALAVARE-
>up|A0A081W8G6|A0A081W8G6_9XANT/92-557
---------AVDFILGLGLLGAELYAFVILVLGYFQVLWPLDRKPVP-LPADQSLWPSVDVFIPTYNEPLSVVRTTVLAASVIDWPAGKITIHLLDDGRRDAFRDFCAEVGINYVTRTNNAHAKAGNINAALKKCSGEYVAIFDCDHIPTRSFLQVAMGWFLDTRLALVQMPHYFFSPDPFERNLGTHGKVPNEGELFYGLLQDGNDQWNATFFCGSCAVIKRSALEEVGGVAVETVTEDAHTALKLQRRGYRTAYLAVPQAAGLATESLSGHVAQRIRWARGMAQIARIDN-PLLGRGLRLSQRLCYLNMLHFFYGLPRIIYLTAPLAYLFFGAHVIQA-SALMILAYALPHLLQANLTNLRVQSRFRHLLWNEVYETTLAWYIFRPTLVALLNPKLGKFNVTPKGGLVARSYFDAQIAKPYLFLLLLNLAGVAAGVLRLIYVGEQQTIWFNLAWTLYNMVLLGATIATASE-
>up|A0A0A6TL13|A0A0A6TL13_9XANT/92-557
---------AVDFILGLGLLGAELYAFVILVLGYFQVLWPLNRKPVP-LPADQRLWPSVDVFIPTYNEPLSVVRTTVLAASVIDWPAGKITIHLLDDGRRDEFRAFCAEVGINYVTRTNNAHAKAGNINAALKKCSGEYVAIFDCDHIPTRSFLQVAMGWFLDTKLALVQMPHYFFSPDPFERNLDTHGKVPNEGELFYGLLQDGNDQWNATFFCGSCAVIKRTALEEVGGVAVETVTEDAHTALKLQRRGYRTAYLAVPQAAGLATESLSGHVAQRIRWARGMAQIARIDN-PLLGRGLKLSQRLCYLNMLHFFYGLPRIIYLTAPLAYLFFGAHVIQA-SALMILAYALPHILQANLTNLRVQSRFRHLLWNEVYETTLAWYIFRPTLVALLNPKLGKFNVTPKGGLVARSYFDAQIAKPYLFLLLLNVVGVVAGVLRLIYVGEQQTIWFNLAWTLYNMVLLGATIATASE-
>ur|UPI00053518C8|UniRef100_UPI00053518C8/84-547
------------AILGIGLYIAELYVWLILILGFLQTTWPLKRTIE-PLPEDTSLWPTVDVYIPTYNESLDVVRDTVLAAQCIDYPRDKIKVYLLDDGKRREFAVFAADVGVGYITRDDNSHAKAGNLNHAMKITKGELICVFDCDHVATRTFLQATVGPFLDPKLALLQTPHYFYSPDPFERNLRAARSIPNEGALFYGPVQQGNDNWNATFFCGSCAVIRRSALEEIGGFAVETVTEDAHTALKMQRRGWGSAFLAIPLAAGLATERLGLHVIQRTRWARGMTQIFRVDN-PLLGRGLKWQQRLCYLNMLHFQFGLPRVIFLTAPLAYLLFNLNIIHS-SASLIFAYVLPHLVLSLSVNSRMNGRFRYTFWGEIYETVMCFHLVIPTILTLLSPKHGKFNVTDKGGVLDQGFFDFHIVRPHVIVALLLSIGIVAGIVRATMHDDPYVIALNVGWAIFSLIILMAAIAVARE-
>up|N9U5Z5|N9U5Z5_9GAMM/209-672
----------VSLGCGLLLLFAETYAWVVLLLGYWQTAWPLHRPPAP-LPLDQRLWPSVDLMIPTYNEDLAIVKGTVYGALALDWPRDKLTIWLLDDGDRPAFRDFAEEAGIRYVARPTHEHAKAGNINHALKQAQGELVAIFDCDHLPTRSFLQMTVGWFFDPSLALVQTPHHFFSADPFERNLSRFRKMPNEGALFYGLIQDGNDTWDASFFCGSCAVIKRSALDRIGGIAVETVTEDAHTSLRLHRLGYTSAYIRIPQAAGLATESLSAHIGQRIRWARGMVQILRLDN-PLFGKGLNLGQRLCYFNMLHFMSGIPRLIFLTAPLAFLILHAYIIYA-PAGAIALYMLPHIFHSALTNSRLQGKVRHSFWGEVYETVLAWYIARPTTVALFAPHKGKFNVTAKGGMTDEVYLDLEVSRPYLLLMLLNLCGLGFGIWRIATGLEIPTLILGMLWVLYNMTILGGALAVAFE-
>up|V5AVG7|V5AVG7_ENTCL/228-691
----------VSLVCGLVLLFAETYAWIVLVLGYFQVIWPLNRQPVP-LPKDMSLWPSVDIFVPTYNEDLNVVKNTIYASLGIDWPKDKLKVWILDDGGREEFRQFAKQVGVEYIARTSHEHAKAGNINNALKYAKGEFVSIFDCDHVPTRSFLQMTMGWFLEKKLAMMQTPHHFFSPDPFERNLGRFRKTPNEGTLFYGLVQDGNDMWDATFFCGSCAVIRRGPLDQIGGIAVETVTEDAHTSLRLHRLGNTSAYMRIPQAAGLATESLSAHIGQRIRWARGMVQIFRLDN-PLMGKGLKFAQRLCYVNMFHFLSGIPRLIFLTAPLAFLLLHAYIIYA-PAIMIALFVMPHMVHASLTNSKIQGKFRHSFWSEIYETVLAWYIAPPTLVALINPHKGKFNVTAKGGLVEEEYVDWVISRPYIFLVLLNLLGVAVGIWRYFYGPENETVFVSIAWVFYNMVILGGAVAVSVE-
>up|S0WEL4|S0WEL4_ECOLX/35-495
-------------FFSLTLLAAETYAWFVLLLGYFQVCFPLNRESIP-LPDNKEEWPDVDIFIPTYNEPFTVVKNTVYGALALDWPKDKLHVWLLDDGARDEFRKFADESGNCYVARETHEHAKAGNINNALKIANGEFVAIFDCDHIPSVSFLKKTMGWFIDKKLSMLQTPHHFFSPDPFERNLGQFRQKPNEGHLFYGLIQNGTDTWNASFFCGSCAVIRRSALDEVGGIAVETVTEDAHTSLRLHRAGYSSAYLRYPLAAGLATETLSAHIGQRIRWARGMIQILRIDN-PLLGKGLTLSQRLCYLSMMHFLSGVPRLIFLFAPLCPIFFSVNLIDA-SVADIMSYVLPYLFVIIFTNSRVQGEYRHSFWNEIYEMVLAWYITLPTLVALLAPAKGRFNVTAKGGLIKNKFVDWRISYPYLIFAILNLIGLIIGVINIYRLQGHLLNLFCLIWLIYNTIIIGATLAVSIE-
>ur|UPI000474F110|UniRef100_UPI000474F110/230-697
------FASTTEAVVGYVLYAAEWYTWLVLALSYVQTAWPLNRKPKS-LPADPTQWPTIDVFIPTYNEPLNVIQPTVFAARSMDWPADKLRVFILDDGRRPAIREFAETVGVGYLTRDNNRHAKAGNINQALPRTSGDYIAIFDCDHIPTRSFLQMTMGEFLDPKCALVQTPHHFFSPDPFERNFDTFRRVPNEGSLFYGLIQDGNDFWNATFFCGSCAVIKRAPLLEIGGIAVETVTEDAHTALKLHRLGYNSAYLRTVQAAGLATESLSGHIGQRIRWARGMAQIFRLDN-PMLGRGLSLFQRLCYSNMLHFFYGIPRLIFLTMPISYLYFGLHVINT-EALMIMAYVLPYLLIANITNSRLQGRYRHSFWAEVYESVLAWYIVLPTTVAFINPRAGKFNVTAKGGQIADDYLDWTISKPYLVLLALNVIGLGIGVVRLLFAEEPATVLMNMGWALFNLIMLGAAVGVARE-
>ur|UPI0003454061|UniRef100_UPI0003454061/128-592
---------WFDAAFGIGLVLAELYAFVVLMLGYFQTAWPLQRRPVP-MPPDSANWPTVDIFIPTYNEPLSVVKPTVFAAMSLDWPRDKINVYVLDDGRREEFREFCERVGVTHVTRNHNRHAKAGNINEALKSTHGEYVAIFDCDHIPTRSFLQICMGWFLDRKLAMLQTPHYFFSPDPFEKNLRTFQEVPNEGELFYGLVQDGNDLWDATFFCGSCAIIRRAPLLEVGGIAVETVTEDAHTALKLHRKGYGTAYLAIPQAAGLATESLSGHVGQRIRWARGMAQICRVDN-PLLGPGLSLPQRLCYLNMLHFFYGLPRLVFLTAPLAYLLFGAHVIQA-SALTIAIFALPHLLHANMSNSRIQGKFRHSFWNEVYESVLAWYIMRPVLVAFVNPAAGKFNVTPKGGVIEEAYFDWVISRPYLVLLLFNLLGVVVGFLRLFLWNEATTVVLNLIWTFYNLIILGASIAVASE-
>ur|UPI000363F609|UniRef100_UPI000363F609/229-689
-------------ILGYLLFGAEAYTWVILLLGFVQTAWPLKRAVA-KLPTDTSSWPTVDIYIPTYNEPLAVVRPTVFAAQGIDWPADKLRVYLLDDGRREEFRAFAQACGIGYLTRDDNRHAKAGNINSALARTQGEYVAIFDCDHVPTRSFLQTTMGTFLDARCAMVQTPHHFFSPDPFERNLGTFRRVPNEGNLFYGLVQSGNDLWNASFFCGSCAILKRDALEEVGGIAVETVTEDAHTALKLHRRGYTTAYLPTVQAAGLATESLAGHIQQRTRWARGMAQIFRIDN-PFIGRGLGFFQRLCYGNMLHFFYGVPRLVFLTMPMAYLFFQMYFINA-SATTIAGFVLPYIVLANLANSRMQGKYRHSFWAEVYESVLAWYIVLPTTIAFFSPKHGKFNVTDKGGRIGEGYFDWSTSKPYLVLLALNSGALAAGVYRLMFGQETATILMNVFWTLYNLVMLGAASSVARE-
>up|A0A073T9G1|A0A073T9G1_ECOLX/1-444
------------------------------MLGYFQVVWPLNRQPVP-LPKDMSLWPSVDIFVPTYNEDLNVVKNTIYASLGIDWPKDKLNIWILDDGGREEFRQFAQNVGVKYIARTTHEHAKAGNINNALKYAKGEFVSIFDCDHVPTRSFLQMTMGWFLEKQLAMMQTPHHFFSPDPFERNLGRFRKTPNEGTLFYGLVQDGNDMWDATFFCGSCAVIRRKPLDEIGGIAVETVTEDAHTSLRLHRRGYTSAYMRIPQAAGLATESLSAHIGQRIRWARGMVQIFRLDN-PLTGKGLKFAQRLCYVNMFHFLSGIPRLIFLTAPLAFLLLHAYIIYA-PALMIALFVLPHMIHASLTNSKIQGKYRHSFWSEIYETVLAWYIAPPTLVALINPHKGKFNVTAKGGLVEEEYVDWVISRPYIFLVLLNLVGVAVGIWRYFYGPEMLTVVVSMVWVFYNLIVLGGAVAVSVE-
>ur|UPI00023766B9|UniRef100_UPI00023766B9/115-582
------FTNWLDAAFGYGLVLAELYAFAVLLIGYFQTAWPLQRRPVP-MPEDISTWPSVDVFIPSYNEPLEVVRQTVFSAMSLDWPADRLHVYVLDDGRRPEFREFCEELGVGYLIRDNNHHAKAGNINAALKVTHSEYIAIFDCDHIPTRSFLQVCMGWFFDTNLVMLQTPHVFFSPDPFERNLDTFHRMPNEGELFYGIVQDGNDLWNASFFCGSCAIIRRKELLEVGGIAVETVTEDAHTALKLSRLGYNTAYLEVPQAAGLATESLSGHVGQRIRWARGMAQIARTDN-PLFGKGLKFGQRLCYLNMLHFFYGLPRLVFLTAPLAYLFFGAHVFQA-TALMITAYALPHLAHASVTNSRIQGRFRHSFWNEVYESVLAWYIMRPVIVAFINPKLGKFNVTAKGGVIEKAYFDWTIARPYVVLLLINLVGFSVGIWKLFSSAETTTLVINMVWTTYNVILLGASVAVASE-
>up|A0A063B5F3|A0A063B5F3_9BURK/230-691
------------TVSGYLLYGAEAYTWLILVLGFVQTAWPLDRSIVP-LPDDPDTWPTVDVYIPTYNEPLSVVKPTIFAAQSMDWPAAKLRVYLLDDGRRPEFEAFAREAGVEYVTRSDNRHAKAGNINAALSKTRGEYIAIFDCDHVPTRSFLQTTMGVLVDPTCALVQTPHHFFSPDPFERNLGTFRNVPNEGNLFYGLVQSGNDLWNAAFFCGSCAVIKRGPLEEVGGVAVETVTEDAHTALKLHRRGYSSAYLPTVQAAGLATESLASHVQQRTRWARGMAQIFRIDN-PFLGRGLKFMQRVCYSNMLHFFYGIPRLIFLTMPIAYLFFHLYFISA-SAEALASYVVPYMVLSNIANSRMQGRFRHSFWAEVYESVLAWYIALPTTVAFFSPKHGKFNVTDKGGKIDEGYVDWSTSKPYVVLLVINVLAIGAGIWRLFSDHEAATIFITMSWTVYNLVMLGASLAVARE-
>ur|UPI00046472AB|UniRef100_UPI00046472AB/92-557
---------AVDFILGLGLLGAELYAFVILVLGYFQVLWPLDRKPVP-LPADQALWPSVDVFIPTYNEPLSVVRTTVLAASVIDWPAGKITIHLLDDGRRDAFRDFCAEVGINYVTRTNNAHAKAGNINAALKKCSGEYVAIFDCDHIPTRSFLQVAMGWFLDTRLALVQMPHYFFSPDPFERNLGTHGKVPNEGELFYGLLQDGNDQWNATFFCGSCAVIKRSALEEVGGVAVETVTEDAHTALKLQRRGYRTAYLAVPQAAGLATESLSGHVAQRIRWARGMAQIARIDN-PLLGRGLRLSQRLCYLNMLHFFYGLPRIIYLTAPLAYLFFGAHVIQA-SALMILAYALPHILQANLTNLRVQSRFRHLLWNEVYETTLAWYIFRPTLVALLNPKLGKFNVTPKGGLVARSYFDAQIAKPYLFLLLLNLAGVAAGVLRLIYVGEQQTIWFNLAWTLYNMVLLGATIATASE-
>up|F0B8N5|F0B8N5_9XANT/92-557
---------AVDFILGLGLLGAELYAFVILVLGYFQVLWPLNRKPVP-LPADQSLWPSVDVFIPTYNEPLSVVRTTVLAASVIDWPAGKITIHLLDDGRRDAFREFCAEVGINYVTRTNNAHAKAGNINAALKKCSGEYVAIFDCDHIPTRSFLQVAMGWFLDTKLALVQMPHYFFSPDPFERNLDTHGKVPNEGELFYGLLQDGNDQWNATFFCGSCAVIKRTALEEVGGVAVETVTEDAHTALKLQRRGYRTAYLAVPQAAGLATESLSGHVAQRIRWARGMAQIARIDN-PLLGRGLKLSQRLCYLNMLHFFYGLPRIIYLTAPLAYLFFGAHVIQA-SALMILAYALPHILQANLTNLRVQSRFRHLLWNEVYETTLAWYIFRPTLVALLNPKLGKFNVTPKGGLVARSYFDAQIAKPYLFLLLLNVAGVVAGVLRLVYVGEQQTIWFNLAWTLYNMVLLGATIATASE-
>up|A0A095S875|A0A095S875_BURPE/36-495
--------------VGYLLYAAEAYTWLILVLGFVQTAWPLERPVA-RLPDDPAGWPSVDVYIPTYNEPLAVVKPTIFAAQSLDWPADKLNVYLLDDGRRPEFEAFARDAGIGYLTRDDNRHAKAGNINSALARTHGEYIAIFDCDHVPTRSFLQTTMGAFLDPNCALVQTPHHFFSPDPFERNLGTFRRVPNEGSLFYGLVQAGNDLWNAAFFCGSCAVLKRGPLEAIGGVAIETVTEDAHTALKLHRRGYTSAYLPTVQAAGLATESLAGHIRQRARWARGMAQIFRIDN-PFVGRGLGFFQRVCYGNMLHFFYGIPRLVFLTMPIAYLFFHLYFINA-SALALASYVLPYMALAHVANARMQGRFRHSFWAEVYESVLAWYIALPTTLAFLSPRHGRFNVTAKGGRIDEGYVDWATSRPYLALFVLNVAAIAAGGVRLAASGEASTILMNVAWALYNLAMLGAALAVARE-
>up|A0A0A4EDD3|A0A0A4EDD3_9XANT/92-557
---------AVDFILGLGLLGAELYAFVILVLGYFQVLWPLNRKPVP-LPADQRLWPSVDVFIPTYNEPLSVVRTTVLAASVIDWPAGKITIHLLDDGRRDEFRAFCAEVGINYVTRTNNAHAKAGNINAALKKCSGDYVAIFDCDHIPTRSFLQVAMGWFLDTRLALVQMPHYFFSPDPFERNLDTHGKVPNEGELFYGLLQDGNDQWNATFFCGSCAVIKRTALEEVGGVAVETVTEDAHTALKLQRRGYRTAYLAVPQAAGLATESLSGHVAQRIRWARGMAQIARIDN-PLLGRGLKLSQRLCYLNMLHFFYGLPRIIYLTAPLAYLFFGAHVIQA-SALMILAYALPHILQANLTNLRVQSRFRHLLWNEVYETTLAWYIFRPTLVALLNPKLGKFNVTPKGGLVARSYFDAQIAKPYLFLLLLNVVGVVAGVLRLIYVGEQQTIWFNLAWTLYNMVLLGATIATASE-
>up|Z4WFW9|Z4WFW9_9XANT/109-574
---------AVDFILGLGLLGAELYAFVILVLGYFQVLWPLNRKPVP-LPADQRLWPSVDVFIPTYNEPLSVVRTTVLAASVIDWPAGKITIHLLDDGRRDEFRAFCAEVGINYVTRTNNAHAKAGNINAALKKCSGDYVAIFDCDHIPTRSFLQVAMGWFLDTKLALVQMPHYFFSPDPFERNLDTHGKVPNEGELFYGLLQDGNDQWNATFFCGSCAVIKRTALEEVGGVAVETVTEDAHTALKLQRRGYRTAYLAVPQAAGLATESLSGHVAQRIRWARGMAQIARIDN-PLLGRGLKLSQRLCYLNMLHFFYGVPRIIYLTAPLAYLFFGAHVIQA-SALMILAYALPHILQANLTNLRVQSRFRHLLWNEVYETTLAWYIFRPTLVALLNPKLGKFNVTPKGGLVARSYFDAQIAKPYLFLLLLNVVGMVAGVLRLIYVGEQQTIWFNLAWTLYNMVLLGATIATASE-
>up|L9EUS8|L9EUS8_ECOLX/1-444
------------------------------MLGYFQVVWPLNRQPVP-LPKDMSLWPSVDIFVPTYNEDLNVVKNTIYASLGIDWPKDKLNIWILDDGGREEFRQFAQNVGVKYIARTTHEHAKAGNINNALKYAKGEFVSIFDCDHVPTRSFLQMTVGWFLEKQLAMMQTPHHFFSPDPFERNLGRFRKTPNEGTLFYGLVQDGNDMWDATFFCGSCAVIRRKPLDEIGGIAVETVTEDAHTSLRLHRRGYTSAYMRIPQAAGLATESLSAHIGQRIRWARGMVQIFRLDN-PLTGKGLKFAQRLCYVNMFHFLSGIPRLIFLTAPLAFLLLHAYIIYA-PALMIALFVLPHMIHASLTNSKIQGKYRHSFWSEIYETVLAWYIAPPTLVALINPHKGKFNVTAKGGLVEEEYVDWVISRPYIFLVLLNLVGVAVGIWRYFYGPEMLTVVVSMVWVFYNLIVLGGAVAVSVE-
>ur|UPI0004E12D7F|UniRef100_UPI0004E12D7F/74-542
-------PSWIDMFFGYLLLFAELYVYVVLLLSFFQLSWALKRKIVP-LPKDTSLWPTVDVYIPTYNESLDVVRDTVLAAQCIEYPKDKMKIYLLDDGKRKEFATFATEANVGYITRTNNDHAKAGNLNHAMKITDGELIAIFDCDHIATKIFLQSTVGGFLDPKLALIQTPHHFYSPDPIQRNLYLGRDIPAENDLFYGPIQRGNDNWNATFFCGSCAVIRRKALDEIGGFAVETVTEDAHTALRLQRKGWKTAFLDHILAGGLATERLVLHLQQRNRWARGMVQIFRLDN-PLLGKGLTLPQRLCYLSTMYFFFAIPVLIFLFTPVLYLLFGVSIVHG-SVELLLSYAIPHLILSVFAGSRLYGKYRYSFWGPIYDLVLSFHLVLPTTVTLFSPHSGSFNVTDKGDTVDKAYFDALSVRPHLIAAGILVLSIIIGVTKLFVPNQLEPTLLNIGWTVFNLVLLTAAICVARE-
>up|D4T1E4|D4T1E4_9XANT/109-574
---------AVDFILGLGLLGAELYAFVILVLGYFQVLWPLNRKPVP-LPADQRLWPSVDVFIPTYNEPLSVVRTTVLAASVIDWPAGKITIHLLDDGRRDEFRAFCAEVGINYVTRTNNAHAKAGNINAALKKCSGDYVAIFDCDHIPTRSFLQVAMGWFLDTRLALVQMPHYFFSPDPFERNLDTHGKVPNEGELFYGLLQDGNDQWNATFFCGSCAVIKRTALEEVGGVAVETVTEDAHTTLKLQRRGYRTAYLAVPQAAGLATESLSGHVAQRIRWARGMAQIARIDN-PLLGRGLKLSQRLCYLNMLHFFYGVPRIIYLTAPLAYLFFGAHVIQA-SALMILAYALPHILQANLTNLRVQSRFRHLLWNEVYETTLAWYIFRPTLVALLNPKLGKFNVTPKGGLVARSYFDAQIAKPYLFLLLLNVVGVVAGVLRLIYVGEQQTIWFNLAWTLYNMVLLGATIATASE-
>ur|UPI00050940D5|UniRef100_UPI00050940D5/228-691
----------VSLVCGIILLFAETYAWVVLVLGYFQVVWPLNRQPVP-LPEDMDLWPTVDIFVPTYNEDLNVVKNTIYASQGIDWPKDKLNIRILDDGGREAFRQFAKDVGVHYIARTSHEHVKAGNINNALKYAKGEFVSIFDCDHVPTRSFLQMTMGWFLEKELAMMQTPHHFFSPDPFERNLGRFRKTPNEGTLFYGLVQDGNDMWDATFFCGSCAVIRRGPLDEIGGIAVETVTEDAHTSLRLHRRGYTSAYMRIPQAAGLATESLSAHIGQRIRWARGMVQIFRLDN-PLFGKGLKLVQRVCYANMLHFLSGIPRLIFLTAPLAFLLLHAYIIYA-PALMIALFVLPHMIHASLTNSKIQGKYRHSFWSEIYETVLAWYIAPPTFVALINPHKGKFNVTAKGGLVEEEYVDWVISRPYIYLVLLNLVGVAVGIWRFMYGPENETVWVSIVWVFYNLIILGGAVAVSVE-
>up|A0A081W226|A0A081W226_9XANT/92-557
---------AVDFILGLGLLGAELYAFVILVLGYFQVLWPLDRKPVP-LPADQSLWPSVDVFIPTYNEPLSVVRTTVLAASVIDWPAGKITIHLLDDGRRDAFRDFCAEVGINYVTRTNNAHAKAGNINAALKKCSGEYVAILDCDHIPTRSFLQVAMGWFLDTRLALVQMPHYFFSPDPFERNLGTHGKVPNEGELFYGLLQDGNDQWNATFFCGSCAVIKRSALEEVGGVAVETVTEDAHTALKLQRRGYRTAYLAVPQAAGLATESLSGHVAQRIRWARGMAQIARIDN-PLLGRGLRLSQRLCYLNMLHFFYGLPRIIYLTAPLAYLFFGAHVIQA-SALMILAYALPHLLQANLTNLRVQSRFRHLLWNEVYETTLAWYIFRPTLVALLNPKLGKFNVTPKGGLVARSYFDAQIAKPYLFLLLLNLAGVAAGVLRLIYVGEQQTIWFNLAWTLYNMVLLGATIATASE-
>ur|UPI000361E5B8|UniRef100_UPI000361E5B8/212-672
-------------FAGYLLFAAEAYTWLILLLGFVQTAWPLDRPVVP-LPDDTDLWPTVDVYIPTYNEPLSVVKPTVFAAQSMDWPSAKLRVYLLDDGKRAEFEAFAREAGIDYLTRDDNRHAKAGNINRALPKTHGEYLAIFDCDHVPTRSFLQTTMGEFLDPKCALVQTPHHFFSPDPFERNLGTFREVPNEGNLFYGLVQAGNDLWNATFFCGSCAILKRSALEEVGGVAVETVTEDAHTALKLHRRGYTSAYLPTVQAAGLATESLAGHVKQRTRWARGMAQIFRIDN-PFLGRGLGLVQRICYGNMLHFFYGVPRLIFLTMPLAYLFFHLYFINA-SAVALASYVVPYLVLANIANSRMQGRYRHSFWAEVYESVLAWYIALPTTVAFLSPRHGKFNVTDKGGKIEEGYVDWSTSKPYLVLFAVNVIAILAGISRLIVDQEASTIMITMGWTFYNLAMLGAALAVARE-
>up|J3DVB8|J3DVB8_9PSED/115-577
-----------DAVFGYGLVLAELYALLVLVFGYVQTAWPLHRKPQ-FLQQPPAEWPTVDVFIPTYNESLGIVKLVVLAAQAIDWPEGKLRVHMLDDGRREEFKVFCEQIGVNYITRDNNQHAKAGNLNEALKVTDGEFIAIFDADHVPTRSFLQITMGWFLDPNLALLQTPHFFYSPDPFEKNLDTFRSVPNEGELFYGLVQDGNDLWNAAFFCGSCAVIRRTHLLEVGGIATETVTEDAHTALKLNRRGFNTAYLAVPQAAGLATESLSRHISQRIRWARGMAQIFRTDN-PLFGKGLNLGQRICYLNMMHFFYSLPRLVFLTAPLAYLFFDAQIFHA-SALMVTVYVLPHIFHSSLTNSSIQGRFRHSFWNEVYESVLAWYIMRPVLLALISPSLGKFNVTDKGGTLDKDYFNWKLARPYIVLLTLNMIGLAIGVVKLIGSDEATTLLINLAWTVYNIVIVSTAVAVATE-
>ur|UPI0004043286|UniRef100_UPI0004043286/92-557
---------AVDFILGLGLLGAELYAFVILVLGYFQVLWPLNRKPVP-LPADQSLWPSVDVFIPTYNEPLSVVRTTVLAASVIDWPAGKITIHLLDDGRRDEFREFCAEVGINYVTRTNNAHAKAGNINAALKKCSGEYVAIFDCDHIPTRSFLQVAMGWFLDTKLALVQMPHYFFSPDPFERNLDTHGKVPNEGELFYGLLQDGNDQWNATFFCGSCAVIKRTALQEVGGVAVETVTEDAHTALKLQRRGYRTAYLAVPQAAGLATESLSGHVAQRIRWARGMAQIARIDN-PLLGRGLRLSQRLCYLNMLHFFYGLPRIIYLTAPLAYLFFGAHVIQA-SALMILAYALPHILQANLTNLRVQSRFRHLLWNEVYETTLAWYIFRPTLVALINPKLGKFNVTPKGGLVARSYFDAQIAKPYLFLLLLNVVGVVAGVLRLIYVGEQQTIWFNLAWTLYNMVLLGATIATASE-
>up|A0A097DT33|A0A097DT33_BURTH/229-689
-------------CVGYLLYAAEAYTWLILVLGFVQTAWPLERPVA-RLPDDSACWPSVDVYIPTYNEPLAVVKPTIFAAQSLDWPAGKLNVYLLDDGRRPEFEAFARDAGIGYLTREDNRHAKAGNINSALARTHGEYVAIFDCDHVPTRSFLQTTMGAFLDPNCALVQTPHHFFSPDPFERNLGTFRRVPNEGSLFYGLVQAGNDLWNAAFFCGSCAVLKRGPLEEVGGVATETVTEDAHTALKLHRRGYKSAYLPTVQAAGLATESLAGHIRQRARWARGMAQIFRIDN-PFVGRGLGFFQRLCYGNMLHFFYGIPRLVFLTMPIAYLFFHLYFINA-SALALASYVLPYMALAHVANARMQGRFRHSFWAEVYESVLAWYIALPTTIAFLSPKHGRFNVTAKGGRIDEGYVDWATSKPYLALFVLNVAAIFAGGVRLAAGGEASTILMNITWALYNLAMLGAALAVARE-
>up|A0A095QXN3|A0A095QXN3_BURPE/40-499
--------------VGYLLYAAEAYTWLILVLGFVQTAWPLERPVA-RLPDDPAGWPSVDVYIPTYNEPLAVVKSTIFAAQSLDWPADKLNVYLLDDGRRPEFEAFARDAGIGYLTRDDNRHAKAGNINSALARTHGEYIAIFDCDHVPTRSFLQTTMGAFLDPNCALVQTPHHFFSPDPFERNLGTFRRVPNEGSLFYGLVQAGNDLWNAAFFCGSCAVLKRGPLEAIGGVAIETVTEDAHTALKLHRRGYTSAYLPTVQAAGLATESLAGHIRQRARWARGMAQIFRIDN-PFVGRGLGFFQRVCYGNMLHFFYGIPRLVFLTMPIAYLFFHLYFINA-SAFALASYVLPYMALAHVANARMQGRFRHSFWAEVYESVLAWYIALPTTLAFLSPRHGRFNVTAKGGRIDEGYVDWATSRPYLALFVLNVAAIAAGGVRLAASGEASTILMNVAWALYNLAMLGAALAVARE-
>up|K8GC40|K8GC40_9XANT/92-557
---------AVDFILGLGLLGAELYAFVILVLGYFQVLWPLNRKPVP-LPADQRLWPSVDVFIPTYNEPLSVVRTTVLAASVIDWPAGKITIHLLDDGRRDEFRAFCAEVGINYVTRTNNAHAKAGNINAALKKCSGDYVAIFDCDHIPTRSFLQVAMGWFLDTRLALVQMPHYFFSPDPFERNLDTHGKVPNEGELFYGLLQDGNDQWNATFFCGSCAVIKRTALEEVGGVAVETVTEDAHTALKLQRRGYRTAYLAVPQAAGLATESLSGHVAQRIRWARGMAQIARIDN-PLLGRGLKLSQRLCYLNMLHFFYGVPRIIYLTAPLAYLFFGAHVIQA-SALMILAYALPHILQANLTNLRVQSRFRHLLWNEVYETTLAWYIFRPTLVALLNPKLGKFNVTPKGGLVARSYFDAQIAKPYLFLLLLNVVGVVAGVLRLIYVGEQQTIWFNLAWTLYNMVLLGATIATASE-
>ur|UPI00055683FE|UniRef100_UPI00055683FE/84-547
------------AILGIGLYLAELYVWLILILGFLQTTWPLKRTIE-PLPDDTSLWPTVDVYVPTYNESLDVVRDTVLAAQCIDYPRDKLKVYLLDDGKRSEFAVFAADVGVGYITRDDNSHAKAGNLNHAMKITKGELICIFDCDHVATRTFLQATVGPFLDPKLALLQTPHYFYSPDPFERNLRAARTIPNEGALFYGPVQQGNDNWNATFFCGSCAVIRRSALEEIGGFAVETVTEDAHTALKMQRLGWGSAFLAIPLAAGLATERLGLHVVQRNRWARGMTQIFRVDN-PLFGRGLKWQQRLCYLNMLHFQFGLPRVAFLTAPLAYLLFNLNIIHS-SASLIFAYVLPHLVMSLYVNSRMNGKFRYTFWGEIYETVMCFHLVIPTLLTMLAPKRGKFNVTDKGGLLDQGFFDFHIVRPHVIVAVLLTIGIVAGVVRAVAHDDPYVIALNVGWAVFSLIILMAAIAVARE-
>up|S6HTC7|S6HTC7_9PSED/83-547
---------WIDIAFGYGLVLAEFYALVVLIFGYLQTAWPLRRQPVL-LKSPPSEWPVVDVFIPSYNEALDIVKLTIFAAQAMDWPKDKLRVHVLDDGRREDFRQFCEQINVNYITRNNNRHAKAGNLNEALQVTSGEFVAFFDADHVPTRSFLQVSIGWFLDPKLAMLQTPHFFFSPDPFEKNLDTFRSVPNEGELFYGLVQDGNDLWNATFFCGSCAVIRRKPLMEVGGVAVETVTEDAHTALKLNRAGYNTAYLAIPQAAGLATESLSGHISQRIRWARGMAQIFRTDN-PLFGKGLNLGQRLCYLNMLHFFYGLPRLVFLTAPLAFLFFDAQIFHAA-GLMIMAYALPHIFHASLTNSTIQGRFRHSFWNEVYETVLAWYIMGPVLVALVNPKHGGFNVTDKGGIIDEKYFDWKLARPYIVLLTLNMAGMAYGLARLAMGEATTTVLINLVWTLYNVVITSAAVAVASE-
>up|A0A0A4EHF2|A0A0A4EHF2_BURPE/230-690
-------------CVGYLLYAAEAYTWLILVLGFVQTAWPLERPVA-RLPDDPAGWPSVDVYIPTYNEPLAVVKSTIFAAQSLDWPADKLNVYLLDDGRRPEFEAFARDAGIGYLTRDDNRHAKAGNINSALARTHGEYIAIFDCDHVPTRSFLQTTMGAFLDPNCALVQTPHHFFSPDPFERNLGTFRRVPNEGSLFYGLVQAGNDLWNAAFFCGSCAVLKRGPLEAIGGVAIETVTEDAHTALKLHRRGYTSAYLPTVQAAGLATESLAGHIRQRARWARGMAQIFRIDN-PFVGRGLGFFQRVCYGNMLHFFYGIPRLVFLTMPIAYLFFHLYFINA-SALALASYVLPYMALAHVANARMQGRFRHSFWAEVYESVLAWYIALPTTLAFLSPRHGRFNVTAKGGRIDEGYVDWATSRPYLALFVLNVAAIAAGGVRLAASGEASTILMNVAWALYNLAMLGAALAVARE-
>ur|UPI000532D175|UniRef100_UPI000532D175/85-547
-------------ILGIGLFIAELYVWVILLLGFLQTAWPLERVIE-PMPEDTQSWPTVDVYIPTYNESLDVVRDTVLAAQCIDYPREKMKIYLLDDGKRSEFAVFASQAGVGYITRDNNAHAKAGNLNHALRLTQGELICVFDCDHVAKRIFLQATVGPFLDPKLALLQTPHYFYSPDPFERNLRAARNMPNEGALFYGPVQQGNDLWNAAFFCGSCAVIRRSALDEIGGFAVETVTEDAHTAIKMQRKGWKSAFLSMPLAAGLATERLVLHVIQRTRWARGMTQIFRVDN-PLFGRGLSWPQRLCYLNMLHFQFGLPRVVFLTAPLAYLLFNLNIIHA-SAAMIFAYALPHLMVSMYLNSRMNGRFRYSFWGEIYETVMAFHLVIPTIVTLFSPTRGKFNVTDKGGLLDEGFFDFRIVRPHIVAAVLLGAGVVAGITRIVAHDDPYVMLLNVGWALLSLLTLLAAIAVARE-
>ur|UPI000534D02A|UniRef100_UPI000534D02A/85-547
-------------ILGIGLYLAEIYVWLILILGFLQTTWPLKRTIE-PLPDDVTLWPTVDVYVPTYNESLDVVRDTVLAAQCIDYPRDKLKVYLLDDGKRPEFAVFAADVGVGYITRDDNSHAKAGNLNHAMKITKGELICVFDCDHVATRTFLQATVGPFLDPKLALLQTPHYFYSPDPFERNLRAARTIPNEGALFYGPVQQGNDNWNATFFCGSCAVIRRAALEEIGGFAVETVTEDAHTALKMQRRGWGSAFLAIPLAAGLATERLGLHVVQRTRWARGMTQIFRVDN-PLLGRGLKWQQRLCYLNMLHFQFGLPRVVFLTAPLAYLLFNLNIIHS-SASLIFAYVLPHLVMSLYVNSRMNGRFRYTFWGEIYETVMCFHLVIPTLLTLLSPRHGKFNVTDKGGLLDQGFFDFHIVRPHVIVAALLGIGIAAGVGRAVMHDDPYVIALNVGWALFSLIILMAAIAVARE-
>up|M4WLN5|M4WLN5_XANCI/92-557
---------AVDFILGLGLLGAELYAFVILVLGYFQVLWPLNRKPVP-LPADQRLWPSVDVFIPTYNEPLSVVRTTVLAASVIDWPAGKITIHLLDDGRRDEFRAFCAEVGINYVTRTNNAHAKAGNINAALKKCSGDYVAIFDCDHIPTRSFLQVAMGWFLDTKLALVQMPHYFFSPDPFERNLDTHGKVPNEGELFYGLLQDGNDQWNATFFCGSCAVIKRTALEEVGGVAVETVTEDAHTALKLQRRGYRTAYLAVPQAAGLATESLSGHVAQRIRWARGMAQIARIDN-PLLGRGLKLSQRLCYLNMLHFFYGVPRIIYLTAPLAYLFFGGHVIQA-SALMILAYALPHILQANLTNLRVQSRFRHLLWNEVYETTLAWYIFRPTLVALLNPKLGKFNVTPKGGLVARSYFDAQIAKPYLFLLLLNVVGMVAGVLRLIYVGEQQTIWFNLAWTLYNMVLLGATIATASE-
>up|A0A0A4HUA1|A0A0A4HUA1_BURPE/230-690
-------------CVGYLLYAAEAYTWLILVLGFVQTAWPLERPVA-RLPDDPAGWPSVDVYIPTYNEPLAVVKPTIFAAQSLDWPADKLNVYLLDDGRRPEFEAFARDAGIGYLTRDDNRHAKAGNINSALARTHGEYIAIFDCDHVPTRSFLQTTMGAFLDPNCALVQTPHHFFSPDPFERNLGTFRRVPNEGSLFYGLVQAGNDLWNAAFFCGSCAVLKRGPLEAIGGVAIETVTEDAHTALKLHRRGYTSAYLPTVQAAGLATESLAGHIRQRARWARGMAQIFRIDN-PFVGRGLGFFQRVCYGNMLHFFYGIPRLVFLTMPIAYLFFHLYFINA-SALALASYVLPYMALAHVANARMQGRFRHSFWAEVYESVLAWHIALPTTLAFLSPRHGRFNVTAKGGRIDEGYVDWATSRPYLALFVLNVAAIAAGGVRLAASGEASTILMNVAWALYNLAMLGAALAVARE-
>up|Q2KWQ7|Q2KWQ7_BORA1/109-574
---------WTDAFFGYGLLLAEIYALVMMLLSYFQTAWPLRRKPLP-LPADTSLWPSVDVYVPTYNEPLDVVRQTVLAAQALDWPADRLNVYVLDDGRRPEFQAFCEQIGIGYLTRSDNKHAKAGNINAALARTQGEYVAIFDCDHVPVRSFLQICMGWFLDPKLAMLQTPHVFFSPDPFERNLGTFRNVPNEGELFYGVVQDGNDLWNATFFCGSCAVIRRTALTAIGGMATESVTEDALTALKMNRLGYNTAYLALPQAAGLATENLSRHIGQRTRWARGMAQILRVNN-PLLGKGLKLGQRLCYLSMLHFFFGLPRVVFLTAPLAYLFFG-ARVFEASAIMVAAYVLPHIVMSSLTGSRIQGKFRHSFWNEVYESVLAWYVMRSALQALINPKGAQFNVTAKGGIIEDSYFDWALARPYVIIMGLNLLGLTLGVMALLKGEGVQTLLLNLIWTFYNIMMTSASVAVA---
>up|C5NH50|C5NH50_BURML/82-542
-------------CVGYLLYAAEAYTWLILVLGFVQTAWPLERPVA-RLPDDPAGWPSVDVYIPTYNEPLAVVKPTIFAAQSLDWPADKLNVYLLDDGRRPEFEAFARDAGIGYLTRDDNRHAKAGNINSALARTHGEYIAIFDCDHVPTRSFLQTTMGAFLDPNCALVQTPHHFFSPDPFERNLGTFRRVPNEGSLFYGLVQAGNDLWNAAFFCGSCAVLKRGPLEAIGGVAIETVTEDAHTALKLHRRGYTSAYLPTVQAAGLATESLAGHIRQRARWARGMAQIFRIDN-PFVGRGLGFFQRVCYGNMLHFFYGIPRLVFLTMPIAYLFFHLYFINA-SALALASYVLPYMALAHVANARMQGRFRHSFWAEVYESVLAWYIALPTTLAFLSPRHGRFNVTAKGGRIDEGYVDWATSRPYLALFVLNVAAIAAGGVRLAASGEASTILMNVAWALYNLAMLGAALAVARE-
>up|A0A0A3NJ58|A0A0A3NJ58_BURPE/230-690
-------------CVGYLLYAAEAYTWLILVLGFVQTAWPLERPVA-RLPDDPAGWPSVDVYIPTYNEPLAVVKSTIFAAQSLDWPADKLNVYLLDDGRRPEFEAFARDAGIGYLTRDDNRHAKAGNINSALARTHGEYIAIFDCDHVPTRSFLQTTMGAFLDPNCALVQTPHHFFSPDPFERNLGTFRRVPNEGSLFYGLVQAGNDLWNAAFFCGSCAVLKRGPLEAIGGVAIETVTEDAHTALKLHRRGYTSAYLPTVQAAGLATESLAGHIRQRARWARGMAQIFRIDN-PFVGRGLGFFQRVCYGNMLHFFYGIPRLVFLTMPIAYLFFHLYFINA-SALALASYVLPYMALAHVANARMQGRFRHSFWVEVYESVLAWYIALPTTLAFLSPRHGRFNVTAKGGRIDEGYVDWATSRPYLALFVLNVAAIAAGGVRLAASGEASTILMNVAWALYNLAMLGAALAVARE-
>up|P58931|BCSA_PSEFS/112-577
--------TWVDMFFGYGLVAAEFYALIVLIFGYVQTAWPLRRTPV-WLKTEPEEWPTVDVFIPTYNEALSIVKLTIFAAQAMDWPKDKLRVHVLDDGRRDDFREFCRKVGVNYIRRDNNFHAKAGNLNEALKVTDGEYIALFDADHVPTRSFLQVSLGWFLDPKLAMLQTPHFFFSPDPFEKNLDTFRAVPNEGELFYGLVQDGNDLWNATFFCGSCAVIRREPLLEIGGVAVETVTEDAHTALKLNRLGYNTAYLAIPQAAGLATESLSRHINQRIRWARGMAQIFRTDN-PLLGKGLKWGQRICYANMLHFFYGLPRLVFLTAPLAYLIFGAEIFHA-SALMIVAYVLPHLVHSSLTNSRIQGRFRHSFWNEVYETVLAWYILPPVLVALVNPKAGGFNVTDKGGIIDKQFFDWKLARPYLVLLAVNLIGLGFGIHQLIWGDASTTVAINLTWTLYNLIITSAAVAVASE-
>up|H1S6Q5|H1S6Q5_9BURK/132-596
---------WFDTAFGIGLVLAEIYAFVVLMLGYFQTAWPLKRRPVG-MPADSASWPTVDIFIPTYNEPLSVVKPTVFAAMSLDWPRDKINVYVLDDGRREEFREFCEKVGVTHVTRNHNRHAKAGNINEALKGTHGEYVAIFDCDHIPTRSFLQISMGWFLDPKLAMLQTPHYFFSPDPFEKNLRTFQEVPNEGELFYGLVQDGNDLWDATFFCGSCAVIRRAPLLEVGGIAVETVTEDAHTALKLHRKGYGTAYLAIPQAAGLATESLSGHVGQRIRWARGMAQICRVDN-PLFGPGLSIPQRLCYLNMLHFFYGLPRLVFLTAPLAYLLFGAHVIQA-SALTIATFALPHLLHANMTNSRIQGKFRHSFWNEVYESVLAWYIMRPVLVAFVNPAAGKFNVTPKGGVIEEAYFDWVISRPYLVLLLFNVLGVVVGFLRLFLWNEATTVVLNLIWTFYNLIILGASIAVASE-
>up|F8GNH2|F8GNH2_CUPNN/110-574
--------NWVDAAFGIGLVLAELYAFVVLLLGYFQTAWPLKRRPVP-MPADSATWPTVDIFIPTYNEPLSVVKPTVFAAMSMDWPRDKINVYVLDDGRREEFRAFCEKVGVTHVTRNHNRHAKAGNINEALKNTHGEYVAIFDCDHIPTRSFLQICMGWFIDRKLAMLQTPHYFFSPDPFEKNLRTFQEVPNEGELFYGLVQDGNDLWDATFFCGSCAIIRRAPLLEVGGIAVETVTEDAHTALKLHRKGYGTAYLAIPQAAGLATESLSGHVGQRIRWARGMAQICRVDN-PLLGPGLSLPQRLCYLNMLHFFYGLPRLVFLTAPLAYLLFGAHVIQA-SALTIAIFALPHMLHANMTNSRIQGKFRHSFWNEVYESVLAWYIMRPVLVAFVNPAAGKFNVTPKGGVIEEAYFDWVISRPYLVLLLFNLLGVVVGLLRLFVWHEATTVVLNLAWTFYNLIILGASIAAASE-
>up|J3C6T6|J3C6T6_9ENTR/84-547
------------AILGIGLYLAELYVWLILILGFLQTTWPLKRTIE-PLPDDTSLWPTVDVYVPTYNESLDVVRDTVLAAQCIDYPRDKLKVYLLDDGKRSEFAVFAADVGVGYITRDDNNHAKAGNLNHAMKITKGELICIFDCDHVATRTFLQATVGPFLDPKLALLQTPHYFYSPDPFERNLRAARSIPNEGSLFYGPVQQGNDNWNATFFCGSCAVIRRSALEEIGGFAVETVTEDAHTALKMQRLGWGSAFLAIPLAAGLATERLGLHVVQRNRWARGMTQIFRVDN-PLFGRGLKWQQRLCYLNMLHFQFGLPRVAFLTAPLAYLLFNLNIIHS-SASLIFAYVLPHLVMSLYVNSRMNGKFRYTFWGEIYETVMCFHLVIPTLLTMLAPKRGKFNVTDKGGLLDQGFFDFHIVRPHVIVAVLLSIGIIAGVVRATAHDDPYVIALNVGWAVFSLIILMAAIAVARE-
>up|J3I9G0|J3I9G0_9PSED/116-577
------------AVFGYGLVLAELYALLVLVFGYVQTAWPLHRKPQ-FLQQPPAEWPTVDVFIPTYNEALGIVKLVVLAAQAIDWPEGKLRVHMLDDGRREEFKVFCEQIGVNYITRDNNQHAKAGNLNEALKVTDGEFIAIFDADHVPTRSFLQITMGWFLDPNLALLQTPHFFYSPDPFEKNLDTFRSVPNEGELFYGLVQDGNDLWNAAFFCGSCAVIRRTHLLEVGGIATETVTEDAHTALKLNRRGFNTAYLAVPQAAGLATESLSRHISQRIRWARGMAQIFRTDN-PLFGKGLNLGQRICYLNMMHFFYSLPRLVFLTAPLAYLLFDAQIFHA-SALMVTVYVLPHIFHSSLTNSSIQGRFRHSFWNEVYESVLAWYIMRPVLLALISPSLGKFNVTDKGGTLEKDYFNWKLARPYIVLLTLNMIGLAIGVVKLIGSDEATTLLINLAWTVYNIVIVSTAVAVATE-
>up|A0A0A4GH97|A0A0A4GH97_9PSED/112-576
---------WLDILFGYGLLAAEFYALIVLIFGYLQTAWPLRRQPVL-MSTPPSEWPVVDVFIPTYNEALDIVKVTIFAAQAIDWPKDKLRVHVLDDGRREDFRTFCDSIGVNYLARDNNRHAKAGNLNEALKVTEGEFVAIFDADHVPTRSFLQICVGWFVDPKLAMLQTPHFFFSPDPFEKNLNTFRSVPNEGELFYGLVQDGNDLWNATFFCGSCAVMRRTALMEIGGVAVETVTEDAHTALKMNRAGYNTAYLAIPQAAGLATESLSRHISQRIRWARGMAQIFRTDN-PLMGRGLKLGQRLCYLNMLHFFYGLPRLAFLTAPLAYLFFGAQIFHA-SALMITAYVLPHILHASLTNSRIQGRFRHSFWNEVYETVLAWYIMGPVLMALVNPKFGGFNVTDKGGIIDRKFFEWKLARPYIVLLTLNVAGIAFGLWQLFQGEAMTTILINMAWTLYNVIITSASVAVASE-
>ur|UPI00040E4CCD|UniRef100_UPI00040E4CCD/229-689
-------------ILGYLLFGAEAYTWAILLLGFVQTAWPLKRAVA-SLPIDTSSWPSVDIYIPTYNEPMAVVRPTVFAAQGIDWPADKLRVYLLDDGRRDEFKAFAHACGIGYLTRDDNRHAKAGNINSALASTQGEYVAIFDCDHVPTRSFLQTTMGTFLDARCAMVQTPHHFFSPDPFERNLGTFRRVPNEGNLFYGLVQSGNDLWNASFFCGSCAVLKRAALEEVGGIAVETVTEDAHTALKLHRRGYTTAYLPTVQAAGLATESLAGHIRQRTRWARGMAQIFRIDN-PFLGRGLSFFQRLCYGNMLHFFYGVPRLVFLTMPMAYLFFQMYFINA-SATTIAGFVLPYIVLANVANSRMQGKFRHSFWAEVYESVLAWYIALPTTIAFFSPKHGKFNVTDKGGRIGESHFDWSTSKPYLVLLALNTGALAAGVYRLMFGPETATILMNVFWTLYNLVMLGAAASVARE-
>up|A0A0A1RHC1|A0A0A1RHC1_XANCI/92-557
---------AVDFILGLGLLGAELYAFVILVLGYFQVLWPLNRKPVP-LPADQRLWPSVDVFIPTYNEPLSVVRITVLAASVIDWPAGKITIHLLDDGRRDEFRAFCAEVGINYVTRTNNAHAKAGNINAALKKCSGDYVAIFDCDHIPTRSFLQVAMGWFLDTKLALVQMPHYFFSPDPFERNLDTHGKVPNEGELFYGLLQDGNDQWNATFFCGSCAVIKRTALEEVGGVAVETVTEDAHTALKLQRRGYRTAYLAVPQAAGLATESLSGHVAQRIRWARGMAQIARIDN-PLLGRGLKLSQRLCYLNMLHFFYGVPRIIYLTAPLAYLFFGAHVIQA-SALMILAYALPHILQANLTNLRVQSRFRHLLWNEVYETTLAWYIFRPTLVALLNPKLGKFNVTPKGGLVARSYFDAQIAKPYLFLLLLNVVGVVAGVLRLIYVGEQQTIWFNLAWTLYNMVLLGATIATASE-
>ur|UPI0004276D68|UniRef100_UPI0004276D68/95-564
-----DFAGFWQTFLGTGLVLAEFYAIVVLVLSYFQLLWPLERKPVP-LPDDPDEWPTVDVFIPTYNEPLDVVRPTVFAALALDWPAEKLRVHLLDDGRREEFRRFCAEVGCNYVIRPDNKGAKAGNINHALARTDGEYVVVFDCDHVPTRGFLQLTMGWMIDKGLAMIQTPHYFYSPDPFERNLVVGHRVPNEGLLFYGLIQQGNDFWGATFFCGSCAVIRRTALEAVGGVPTETVTEDAHCSLKMQRLGWRTAYLRVPLAAGLATERLIIHIGQRMRWARGMIQILRIEN-PLFGRGLSLPQRLCYFLMFHFLFPLPRFVFLTAPLAFLLFGENVIA-ASPLAIVAYAGPHIIHSIATASRLQTTARHSFWSEIYETVLTVYLLPVTLSTLIDPRRGRFNVTDKGGTLEEGYFDLRAVGPNMLLAVALIAGVLLGVYGLAVNPEFQAYALNVFWAVLCLIAVLAGIAVGR--
>up|A0A088ZNC1|A0A088ZNC1_BURPE/230-690
-------------CVGYLLYAAEAYTWLILVLGFVQTAWPLERPVA-RLPDDPAGWPSVDVYIPTYNEPLAVVKPTIFAAQSLDWPADKLNVYLLDDGRRPEFEAFARDAGIGYLTRDDNRHAKAGNINSALARTRGEYIAIFDCDHVPTRSFLQTTMGAFLDPNCALVQTPHHFFSPDPFERNLGTFRRVPNEGSLFYGLVQAGNDLWNAAFFCGSCAVLKRGPLEAIGGVAIETVTEDAHTALKLHRRGYTSAYLPTVQAAGLATESLAGHIRQRARWARGMAQIFRIDN-PFVGRGLGFFQRVCYGNMLHFFYGIPRLVFLTMPIAYLFFHLYFINA-SALALASYVLPYMALAHVANARMQGRFRHSFWAEVYESVLAWYIALPTTLAFLSPRHGRFNVTAKGGRIDEGYVDWATSRPYLALFVLNVAAIAAGGVRLAASGEASTILMNVAWALYNLAMLGAALAVARE-
>ur|UPI00054B9876|UniRef100_UPI00054B9876/112-577
--------TWVDMFFGYGLVAAEFYALVVLIFGYVQTAWPLRRTPV-WLKTEPEEWPTVDVFIPTYNEALSIVKLTIFAAQAMDWPKDKLRVHVLDDGRRDDFRDFCRKIGVNYIRRDNNVHAKAGNLNAALKVTDGEYVALFDADHVPTRSFLQVSLGWFLDPKLAMLQTPHFFFSPDPFEKNLDTFRAVPNEGELFYGLVQDGNDLWNATFFCGSCAVIRREPLLAIGGVAVETVTEDAHTALKLNRLGYNTAYLAIPQAAGLATESLSRHINQRIRWARGMAQIFRTDN-PLLGKGLKWGQRICYANMLHFFYGLPRLVFLTAPLAYLVFGAEIFHA-SALMIVAYVLPHLVHSSLTNSRIQGRFRHSFWNEVYETVLAWYILPPVLVALVNPKAGGFNVTDKGGIIDKQFFDWKLARPYLVLLLVNLVGIGFGVHQLIWGDESSTVAINLTWTLYNLIITSAAVAVASE-
>ur|UPI0005721C66|UniRef100_UPI0005721C66/220-680
-------------CVGYLLYAAEAYTWLILVLGFVQTAWPLERPVA-RLPDDPAGWPSVDVYIPTYNEPLAVVKSTIFAAQSLDWPADKLNVYLLDDGRRPEFEAFARDAGIGYLTRDDNRHAKAGNINSALARTHGEYIAIFDCDHVPTRSFLQTTMGTFLDPNCALVQTPHHFFSPDPFERNLGTFRRVPNEGSLFYGLVQAGNDLWNAAFFCGSCAVLKRGPLEAIGGVAIETVTEDAHTALKLHRRGYTSAYLPTVQAAGLATESLAGHIRQRARWARGMAQIFRIDN-PFVGRGLGFFQRVCYGNMLHFFYGIPRLVFLTMPIAYLFFHLYFINA-SALALASYVLPYMALAHVANARMQGRFRHSFWAEVYESVLAWYIALPTTLAFLSPRHGRFNVTAKGGRIDEGYVDWATSRPYLALFVLNVAAIAAGGVRLAASGEASTILMNVAWALYNLAMLGAALAVARE-
>up|A0A0A4R6X6|A0A0A4R6X6_BURPE/140-600
-------------CVGYLLYAAEAYTWLILVLGFVQTAWPLERPVA-RLPDDPAGWPSVDVYIPTYNEPLAVVKPTIFAAQSLDWPADKLNVYLLDDGRRPEFEAFARDAGIGYLTRDDNRHAKAGNINSALARTHGEYIAIFDCDHVPTRSFLQTTMGAFLDPNCALVQTPHHFFSPDPFERNLGTFRRVPNEGSLFYGLVQAGNDLWNAAFFCGSCAVLKRGPLEAIGGVAIETVTEDAHTALKLHRRGYTSAYLPTVQAAGLATESLAGHIRQRARWARGMAQIFRIDN-PFVGRGLGFFQRVCYGNMLHFFYGIPRLVFLTMPIAYLFFHWYFINA-SALALASYVLPYMALAHVANARMQGRFRHSFWAEVYESVLAWYIALPTTLAFLSPRHGRFNVTAKGGRIDEGYVDWATSRPYLALFVLNVAAIAAGGVRFAASGEASTILMNVAWALYNLAMLGAALAVARE-
>up|A0A0A4V762|A0A0A4V762_BURPE/230-690
-------------CVGYLLYAAEAYTWLILVLGFVQTAWPLERPVA-RLPDDPAGWPSVDVYIPTYNEPLAVVKPTIFAAQSLDWPADKLNVYLLDDGRRPEFEAFARDAGIGYLTRDDNRHAKAGNINSALARTRGEYIAIFDCDHVPTRSFLQTTMGAFLDPNCALVQTPHHFFSPDPFERNLGTFRRVPNEGSLFYGLVQAGNDLWNAAFFCGSCAVLKRGPLEAIGGVAIETVTEDAHTALKLHRRGYTSAYLPTVQAAGLATESLAGHIRQRARWARGMAQIFRIDN-PFVGRGLGFFQRVCYGNMLHFFYGIPRLVFLTMPIAYLFFHLYFINA-SALVLASYVLPYMALAHVANARMQGRFRHSFWAEVYESVLAWYIALPTTLAFLSPRHGRFNVTAKGGRIDEGYVDWATSRPYLALFVLNVAAIAAGGVRLAASGEASTILMNVAWALYNLAMLGAALAVARE-
>up|A0A089FF01|A0A089FF01_BURPE/230-690
-------------CVGYLLYAAEAYTWLILVLGFVQTAWPLERPVA-RLPDDPAGWPSVDVYIPTYNEPLAVVKLTIFAAQSLDWPADKLNVYLLDDGRRPEFEAFARDAGIGYLTRDDNRHAKAGNINSALARTHGEYIAIFDCDHVPTRSFLQTTMGAFLDPNCALVQTPHHFFSPDPFERNLGTFRRVPNEGSLFYGLVQAGNDLWNAAFFCGSCAVLKRGPLEAIGGVAIETVTEDAHTALKLHRRGYTSAYLPTVQAAGLATESLAGHIRQRARWARGMAQIFRIDN-PFVGRGLGFFQRVCYGNMLHFFYGIPRLVFLTMPIAYLFFHLYFINA-SALALASYVLPYMALAHVANARMQGRFRHSFWAEVYESVLAWYIALPTTLAFLSPRHGRFNVTAKGGRIDEGYVDWATSRPYLALFVLNVAAIAAGGVRLAASGEASTILMNVAWALYNLAMLGAALAVARE-
>ur|UPI00035DB1AC|UniRef100_UPI00035DB1AC/111-574
---------WVDAAFGIGLVLAELYAFVVLLLGYFQTAWPLKRRPVP-MPADSATWPTVDIFIPTYNEPLSVVKPTVFAAMSMDWPRDKINVYVLDDGRREEFRAFCEKVGVTHVTRNHNRHAKAGNINEALKNTHGEYVAIFDCDHIPTRSFLQICMGWFIDHKLAMLQTPHYFFSPDPFEKNLRTFQDVPNEGELFYGLVQDGNDLWDATFFCGSCAIIRREPLLEVGGIAVETVTEDAHTALKLHRKGYGTAYLAIPQAAGLATESLSGHVGQRIRWARGMAQICRVDN-PLLGPGLSLPQRLCYLNMLHFFYGLPRLVFLTAPLAYLLFGAHVIQA-SALTISIFALPHMLHANMTNSRIQGKFRHSFWNEVYESVLAWYIMRPVLVAFVNPAAGKFNVTPKGGVIEEAYFDWVISRPYLVLLLFNLLGVVVGLLRLFLWHEATTVVLNLTWTFYNLIILGASIAAASE-
>up|Q6LRE9|Q6LRE9_PHOPR/239-702
----------LALVLGLILLLAETFAWVVLILGYFQNIWPLNRKPAL-LPVDTTLWPSIDLMIPTYNEDLDVVKATVYASLGVDWPKDKLNIYILDDGKRDSFKKFAKEAGVHYIRRPLNNYAKAGNINYALERSGGEYVAIFDCDHIPTRAFFQLTMGLFLDPKLALVQTPHHFFSPDPFERNLSNFRDVPNEGSLFYGLIQDGNDLWDGTFFCGSCAVLRRKPLEEVGGIAVETVTEDAHTSLRMHRLGYSSAYLKQPLSAGLATETLSAHVGQRIRWARGMAQIFRVDN-PLTGKGLKWQQRLCYANMLHFLSGIPRIIFLIAPLAFLLLHSYVIYA-PALAIVLYVLPHMVHASITNSRIQGDYRFSFWGEVYETVLAWYIARPTTIALFAPHKGTFNVTAKGGLIHKTHYDWVISKPYLALVFLNIIGAGFGIYRLGWGPEIATVIVNVLWTVYNLLILGGAVAVAAE-
>up|A0A069IBB6|A0A069IBB6_9BURK/128-592
---------WFDAAFGIGLVLAELYAFVVLMLGYFQTAWPLKRRPVP-MPADVASWPTVDIFIPTYNEPLSVVKPTVFAAMSLDWPRDKINVYVLDDGRRDEFREFCEKVGVTHITRNHNRHAKAGNINEALKSTHGEYVAIFDCDHIPTRSFLQICMGWFIDRKLAMLQTPHYFFSPDPFEKNLHTFQEVPNEGELFYGLVQDGNDLWDATFFCGSCAIIRRAPLLEVGGIAVETVTEDAHTALKLHRKGYGTAYLAIPQAAGLATESLSGHVGQRIRWARGMAQICRVDN-PLFGPGLSLPQRLCYLNMLHFFYGLPRLVFLTAPLAYLLFGAHVIQA-SALTIAIFALPHLLHANMTNSRIQGEFRHSFWNEVYESVLAWYIMRPVLVAFVNPAAGKFNVTPKGGVIEEAYFDWVISRPYLVLLLFNLLGVVVGFLRLFLWNEATTVVLNLIWTFYNLIILGASIAVASE-
>up|A0A010SJ12|A0A010SJ12_PSEFL/224-685
------------LVCGMILLVAETYSWVVLILGYIQTCWPLGRKPAL-LPRDTRLWPSVDLLIPTYNEDLSIVRGTVYAAMGIDWPADKLNIYILDDGRRESFRQFAAEVGVGYITRSDNRHAKAGNLNHALKQLSGELVAIFDCDHIPVRSFLQMTTGGFLDPKLALVQTPHHFLSPDPFERNLDVFREHPNEGELFYGLIQDGNDMWNAAFFCGSCAVLRRAALDAIGGFAVETVTEDAHTALRLHRSGWNSAYIKLPQAAGLATESLSAHIGQRIRWARGMAQIFRTDN-PLLGKGLSVFQRICYANMMHFLAGLPRLVFLMAPLAFLFLHAYIIYA-PALMILLYVLPHMIHASLTNSRMQGAYRRTFWGEVYETVLAWYIARPTTVALFNPKKGKFNVTAKGGLMEHNQFDWKIAQPYLLLSLLNITGLGFAIWRLICGPEIVTVVVSVLWVVYNLVIIGGAMAVAAE-
>up|J2SEG3|J2SEG3_9PSED/115-577
-----------DAVFGYGLVLAELYALLVLVFGYVQTAWPLHRKPQ-FLQQPPAEWPTVDVFIPTYNESLGIVKLVVLAAQAIDWPEGKLRVHMLDDGRREEFKVFCQQIGVNYITRDNNQHAKAGNLNEALKVTDGEFIAIFDADHVPTRSFLQITMGWFLDPNLALLQTPHFFYSPDPFEKNLDTFRSVPNEGELFYGLVQDGNDLWNAAFFCGSCAVMRRTHLLEVGGIATETVTEDAHTALKLNRRGFNTAYLAVPQAAGLATESLSRHISQRIRWARGMAQIFRTDN-PLFGKGLNLGQRICYLNMMHFFYSLPRLVFLTAPLAYLFFDAQIFHA-SALMVTVYVLPHIFHSSLTNSSIQGRFRHSFWNEVYESVLAWYIMRPVLLALISPSLGKFNVTDKGGTIEKDYFNWKLARPYIVLLTLNMIGLAIGVVKLIGSDEATTLLINLAWTVYNIVIVSTAVAVATE-
>up|A3NLJ9|A3NLJ9_BURP6/230-690
-------------CVGYLLYAAEAYTWLILVLGFVQTAWPLERPVA-RLPDDPAGWPSVDVYIPTYNEPLAVVKPTIFAAQSLDWPADKLNVYLLDDGRRPEFEAFARDAGIGYLTRDDNRHAKAGNINSALARTHGEYIAIFDCDHVPTRSFLQTTMGAFLDPNCALVQTPHHFFSPDPFERNLGTFRRVPNEGSLFYGLVQAGNDLWNAAFFCGSCAVLKRGPLEAIGGVAIETVTEDAHTALKLHRRGYTSAYLPTVQAAGLATESLAGHIRQRARWARGMAQIFRIDN-PFVGRGLGFFQRVCYGNMLHFFYGIPRLVFLTMPIAYLFFHLYFINA-SALALASYVLPYMALAHIANARMQGRFRHSFWAEVYESVLAWYIALPTTLAFLSPRHGRFNVTAKGGRIDEGYVDWATSRPYLALFVLNVAAIAAGGVRLAASGEASTILMNVAWALYNLAMLGAALAVARE-
>ur|UPI0004221455|UniRef100_UPI0004221455/112-577
--------TWIDMFFGYGLVAAEFYALIVLIFGYVQTAWPLRRTPV-WLKTEPEEWPTVDVFIPTYNEALSIVKLTIFAAQAMDWPKDKLRVHVLDDGRRDDFRDFCRKVGVNYIRRDNNFHAKAGNLNEALKVTDGEYIALFDADHVPTRSFLQVSLGWFLDPKLAMLQTPHFFFSPDPFEKNLDTFRAVPNEGELFYGLVQDGNDLWNATFFCGSCAVIRRKPLLEIGGVAVETVTEDAHTALKLNRLGYNTAYLAIPQAAGLATESLSRHINQRIRWARGMAQIFRTDN-PLLGKGLKWGQRICYANMLHFFYGLPRLVFLTAPLAYLVFGAEIFHA-SALMIVAYVLPHLVHSSLTNSRIQGRFRHSFWNEVYETVLAWYILPPVLVALVNPKAGGFNVTDKGGIIDKQFFDWKLARPYLVLLTVNLIGLGFGIHQLIWGDESTTVAINLTWTLYNLIITSAAVAVASE-
>up|A0A0A1VI09|A0A0A1VI09_9BURK/114-584
-----GFTNWVDACFGFGLLLAELYAFLVLLIGYFQTAWPLQRRPVP-MPQDVDTWPSVDVFIPTYNEPLEVVKQTVFSAMQMDWPEDRLHVYVLDDGRREEFRDFCEELGVGYLTRDNNAHAKAGNINAALAVTGSDYVAIFDCDHIPTRSFLQICMGWFIDPKLAMLQTPHHFFSPDPFEKNLDTFHVMPNEGELFYGIVQDGNDLWNAAFFCGSCAIIKRAPLLEVGGVAVETVTEDAHTALKLSRHGYNTAYLELPQAAGLATESLSAHVGQRIRWARGMAQICRVDN-PLFGPGLKLGQRLCYFNMLHFFYGLPRLVFLTAPLAYLFFSAHVFQA-TAAMITAYALPHLMHASITNSRIQGRFRYSFWNEVYESVLAWYIMRPVLVAFVNPKLGKFNVTAKGGVIEQSYFDWSIARPYLILLLLNLLGFAVGIWRMVAVGPSSTLVINMVWTAYNIILTSASLAVASE-
>up|V9YIV6|V9YIV6_BURPE/230-690
-------------CVGYLLYAAEAYTWLILVLGFVQTAWPLERPVA-RLPDDPAGWPSVDVYIPTYNEPLAVVKPTIFAAQSLDWPADKLNVYLLDDGRRPEFEAFARDAGIGYLTRDDNRHAKAGNINSALARTHGEYIAIFDCDHVPTRSFLQTTMGAFLDPNCALVQTPHHFFSPDPFERNLGTFRRVPNEGSLFYGLVQAGNDLWNAAFFCGSCAVLKRGPLEAIGGVAIETVTEDAHTALKLHRRGYTSAYLPTVQAAGLATESLAGHIRQRARWARGMAQIFRIDN-PFVGRGLGFFQRVCYGNMLHFFYGIPRLVFLTMPIAYLFFHLYFINA-STLALASYVLPYMALAHVANARMQGRFRHSFWAEVYESVLAWYIALPTTLAFLSPRHGRFNVTAKGGRIDEGYVDWATSRPYLALFVLNVAAIAAGGVRLAASGEASTILMNVAWALYNLAMLGAALAVARE-
>ur|UPI00056AF0B2|UniRef100_UPI00056AF0B2/108-574
------KVHWYEYPFIFLLFGAELYSWIILVLGYLQTAYPRGRKADP-LPPDTESWPTVDILIPTYNEPLAVVRTTLLAALNMDWPPEKKRVFLLDDGNREEFATFAAQTGVTYVARPEHRHAKAGNVNYALARSDGKYVALFDCDHVPTRSFLQTTVGILESPRVAFVQTPHHFYSPDPYERNLNVFKKLPNEGELFYGVIQDGNDLWNASTFCGSCTVLRRKALNEIQGFAVDTVTEDAHTSIRLHRLGWESAYLNLPQAAGLATPSLSAHIRQRIRWARGMIQIFRIEN-PLLARGLTLAQKLCYLNMLFFLSSLPRIIFLTAPLAYLYFGVRIFD-ADAYSIASYAFPTIALSLLANAAINGRHRHSFWNQVYETTLAPYIFLPTLLAMVRPDLGTFNVTAKEGRIEKEFYDRRIARPFIILWVLNLGGLISGILRYTGGFEIPTIVLTLAWTVHNLLIIGTTLAVGWE-
>ur|UPI0005725CB2|UniRef100_UPI0005725CB2/220-680
-------------CVGYLLYAAEAYTWLILVLGFVQTAWPLERPVA-RLPDDPAGWPSVDVYIPTYNEPLAVVKPTIFAAQSLDWPADKLNVYLLDDGRRPEFEAFARDAGIGYLTRDDNRHAKAGNINSALARTHGEYIAIFDCDHVPTRSFLQTTMGVFLDPNCALVQTPHHFFSPDPFERNLGTFRRVPNEGSLFYGLVQAGNDLWNAAFFCGSCAVLKRGPLEAIGGVAIETVTEDAHTALKLHRRGYTSAYLPTVQAAGLATESLAGHIRQRARWARGMAQIFRIDN-PFVGRGLGFFQRVCYGNMLHFFYGIPRLVFLTMPIAYLFFHLYFINA-SALALASYVLPYMALAHVANARMQGRFRHSFWAEVYESVLAWYIALPTTLAFLSPRHGRFNVTAKGGRIDEGYVDWATSRPYLALFVLNVAAIAAGGVRLAASGEASTILMNVAWALYNLAMLGAALAVARE-
>up|R0G1A3|R0G1A3_9BURK/130-594
---------WLDIIFGYGLLAAEIYSLIVLTLGYLQTAWPLRRKPQ-MLTMPPSEWPTVDVFIPSYNESLDIVSLTIFAAQAIDWPQEKLRVHVLDDGRREDFREFCNNIGVNYLVRSDNKHAKAGNLNEALKVTDGEFVAIFDADHVPTRSFLQICMGWFYDPKLAMLQTPHFFFSPDPFEKNLNTFRSVPNEGELFYGLVQDGNDLWNAAFFCGSCAVMRRTALMEIGGIAVETLTEDAHTALKMNRAGYNTAYLAIPQAAGLATENLARHIRQRVRWARGMAQIFRVDN-PLRGKGLKLGQRFCYLNMLHFFYGLPRLIFLTAPLTYLFFGAHIFHA-SALMITAYVLPHVLHASLTNSRIQGRFRHSFWNEVYETVLAWYILGPVLLALVNPKLGGFNVTDKGGIILDKHFDWKLARPYIVLLLLNLLGMVFGVWQLVMGDAMTTILINMAWTLYNVIISSAAMAVASE-
>up|A0A096ZDR0|A0A096ZDR0_BURTH/232-691
--------------VGYLLYAAEAYTWLILVLGFVQTAWPLERPVA-RLPDDSACWPSVDVYIPTYNEPLAVVKPTIFAAQSLDWPAGKLNVYLLDDGRRPEFEAFARDAGIGYLTREDNRHAKAGNINSALARTHGEYVAIFDCDHVPTRSFLQTTMGAFLDPNCALVQTPHHFFSPDPFERNLGTFRRVPNEGSLFYGLVQAGNDLWNAAFFCGSCAVLKRGPLEEVGGVATETVTEDAHTALKLHRRGYTSAYLPTVQAAGLATESLAGHIRQRARWARGMAQIFRIDN-PFVGRGLGFFQRLCYGNMLHFFYGIPRLVFLTMPIAYLFFHLYFINA-SALALASYVLPYMALAHVANARMQGRFRHSFWAEVYESVLAWYIALPTMIAFLSPKHGRFNVTAKGGRIDEGYVDWATSKPYLALFVLNVAAIFAGGVRLAAGGEASTILMNITWALYNLAMLGAALAVARE-
>ur|UPI00055278DB|UniRef100_UPI00055278DB/140-605
--------SWLDICFGYGLLAAELYSLLVLTLGYLQTAWPLRRKPQ-MLTMPPAEWPTVDVFIPSYNESLDIVSLTIFAAQAIDWPQDKLRVHVLDDGRREEFREFCDNIGVNYLVRSDNKHAKAGNLNEALKVTDGEFVAIFDADHVPTRSFLQICMGWFYDPKLAMLQTPHFFFSPDPFEKNLNTFRSVPNEGELFYGLVQDGNDLWNATFFCGSCAVMRRTALMEIGGIATETLTEDAHTALKMNRAGYNTAYLAIPQAAGLATENLARHIRQRVRWARGMAQIFRVDN-PLKGRGLRLGQRLCYLNMLHFFYGLPRLIFLTAPLTYLFFGAHIFQA-SALMITAYVLPHVLHASLTNSRIQGRFRHSFWNEVYETVLAWYILGPVLLALVNPKLGGFNVTDKGGIITDDHFDWKLARPYMVLLGLNVAGLGFGIWQLIHGDAVTTILINMAWTLYNVIISSAAMAVASE-
>up|A0A0A4QKI7|A0A0A4QKI7_BURPE/230-690
-------------CVGYLLYAAEAYTWLILVLGFVQTAWPLERPVA-RLPDDPAGWPSVDVYIPTYNEPLAVVKPTIFAAQSLDWPADKLNVYLLDDGRRPEFEAFARDAGIGYLTRDDNRHAKAGNINSALARTHGEYIAIFDCDHVPTRSFLQTTMGTFLDPNCALVQTPHHFFSPDPFERNLGTFRRVPNEGSLFYGLVQAGNDLWNAAFFCGSCAVLKRGPLEAIGGVAIETVTEDAHTALKLHRRGYTSAYLPTVQAAGLATESLAGHIRQRARWARGMAQIFRIDN-PFVGRGLGFFQRVCYGNMLHFFYGIPRLVFLTMPIAYLFFHLYFINA-SALALASYVLPYMALAHVANARMQGRFRHSFWAEVYESVLAWYIALPTTLAFLSPRHGRFNVTAKGGRIDEGYVDWATSRPYLALFVLNVAAIAAGGVRLAASGEASTILMNVAWALYNLAMLGAALAVARE-
>ur|UPI00051AB6EB|UniRef100_UPI00051AB6EB/213-676
----------ISLFCGLLLLAAETYAWVVLILGYWQTAWPLNRPPVP-MPADIASWPSVDLMIPTYNEDLAIVKGTVYASLALDWPKDKLTIWLLDDGGREEFRQFAEEVGIRYVARATHEHAKAGNINHALKLASGELVAIFDCDHLPTRSFLQMTVGWFFDPALGLVQTPHHFFSADPFERNLHRFRKMPNEGALFYGLVQDGNDMWDATFFCGSCAVIKRSALDEIGGLAVETVTEDAHTSLRLHRRGYTSAYMRIPQAAGLATESLSAHIGQRIRWARGMVQILRLDN-PLFGKGISLGQRLCYFNMLHFLSGVPRLIFLTAPLAFLILHAYVIYA-PAAAIALYMLPHLLHSALTNSRIQGKVRHSFWGEVYETVLAWYIARPTTVALFAPHKGKFNVTAKGGLTEEVYLDLEVSRPYLILVLLNICGLGFGIWRILVGPSDETLILSMLWALYNMTILGGALAVAFE-
>ur|UPI00036A83D4|UniRef100_UPI00036A83D4/103-585
-------WTALDGLFIVLLLFAETYAFVTLFLGYMQTLWPLRRTPVP-LPDDPDLWPAIDLLIPTYNEPLSVVKFTALAAMNIDWPADRLNVYVLDDGRREEFRKFCEEAGVGYMTRDDNQHAKAGNINHALARLNAPYVAIFDCDHVPTRSFLQVTLGWFLDNKLGMLQTPHHFYSPDPFERNLEQFRVVPNEGEFFYSIVQDGNDFWNATFFCGSCAVLRRSALDEIGGIAVETITEDAHTSLRMQMKGWNTAYINIPQAAGLATERLSGHIRQRIRWARGMVQIMRTDN-PLFAPGLTAAQRLCYFNMTHFLYALPRLIFLTAPLIYLIFGRVNLPGY-WAAILAYAFPHIVLSSIANSRIQGHHRHSYWNEIYETVLAPYILIPTLLALINPRSGTFDVTAKGGVVNHKFFDKRIAQPFLLMVAMNGLGILCALAGMYDGNHVGTIVMNLLWTCFNMVILGVATSVAWE-
>up|A0A095PA02|A0A095PA02_BURPE/40-499
--------------VGYLLYAAEAYTWLILVLGFVQTAWPLERPVA-RLPDDPAGWPSVDVYIPTYNEPLAVVKPTIFAAQSLDWPADKLNVYLLDDGRRPEFEAFARDAGIGYLTRDDNRHAKAGNINSALARTHGEYIAIFDCDHVPTRSFLQTTMGAFLDPNCALVQTPHHFFSPDPFERNLGTFRRVPNEGSLFYGLVQAGNDLWNAAFFCGSCAVLKRGPLEAIGGVAIETVTEDAHTALKLHRRGYTSAYLPTVQAAGLATESLAGHIRQRARWARGMAQIFRIDN-PFVGRGLGFFQRVCYGNMLHFFYGIPRLVFLTMPIAYLFFHLYFINA-SALALASYVLPYMALAHVANARMQGRFRHSFWAEVYESVLAWYIALPTTLAFLSPRHGCFNVTAKGGRIDEGYVDWATSRPYLALFVLNVAAIAAGGVRLAASGEASTILMNVAWALYNLAMLGAALAVARE-
>up|A4JDL2|A4JDL2_BURVG/229-689
-------------VAGYLLYGAEAYTWMILLLGFIQTAWPLDRPIVP-LPADPDTWPSVDIYIPTYNEPLSVVKPTVFAAQSIDWPTAKLRVYLLDDGRRPEFAAFAREAGIGYLTRDDNLHAKAGNINRALPRTHGEYIAIFDCDHVPTRSFLQTTMGVFLDPKCALVQTPHHFFSPDPFERNLGTFREVPNEGNLFYGLVQSGNDLWNATFFCGSCAVLKRSALEEVGGVAVETVTEDAHTALKLHRRGYTSAYLPTVQAAGLATESLAGHVKQRTRWARGMAQIFRIDN-PFVGRGLGLIQRICYGNMLHFFYGIPRLVFLTIPLAYLFFHLYFINA-SSVALASYVVPYLVLANVANSRMQGRFRHSFWAEVYESVLAWYIALPTTVAFFSPKHGKFNVTDKGGKIDEGYVDWSTSKPYLVLFALNVLAIAAGLWRLVADQEATTILITLGWTVYNLAMLGAALAVARE-
>up|R5EM66|R5EM66_9GAMM/223-687
----------VTAVCALLLLAAEIYAYIVLVLSYFQVCWVLDRKPYP-LPKDTSLWPTVDIFIPSYNEPLEVVKPCLLAALDLDWPQDKLKVHMLDDGTRKDFENYCKEIGVNYIIRKEHNHAKAGNINHALTVTNGEIIAIFDCDHVPTRAFLQMTVGWMVDQKIALVQTPHHFYSDDPFEKNLSIKGDVPAENSLFHDFIQKGNDTWNATMFCGSCAIIRRKPLEEIGGIAVETVTEDAHTSLRLNRKGYSSAFISMPLAAGLATESLADHINQRIRWARGMVQIFRIDN-PLFGKGLTIPQRICFANMIHFLHGLPRIIFLLAPLPFLFFNVYVI-FASGLMIFAYVLPHMVHSTITNQKIQDNKRFYFWGVIYETILSWYITVPTLVALISPKHGKFNVTAKGESNEETYFDWTVSKSYIFLIILNFAGLIYGFYRIATDPEVWIILINIAWVCYNLLVLGAASAVALEK
>up|I2DLR2|I2DLR2_9BURK/229-689
-------------VAGYLLYGAEAYTWMILLLGFIQTAWPLDRPIVP-LPDDPDTWPSVDIYIPTYNEPLSVVKPTVFAAQSIDWPTAKLRVYLLDDGRRPEFAAFAREAGIGYLTRDDNLHAKAGNINRALPRTHGEYIAIFDCDHVPTRSFLQTTMGVFLDPKCALVQTPHHFFSPDPFERNLGTFREVPNEGNLFYGLVQSGNDLWNATFFCGSCAVLKRSALEEVGGVAVETVTEDAHTALKLHRRGYTSAYLPTVQAAGLATESLAGHVKQRTRWARGMAQIFRIDN-PFVGRGLGLIQRICYGNMLHFFYGIPRLVFLTIPLAYLFFHLYFINA-SSVALASYVVPYLVLANVANSRMQGRFRHSFWAEVYESVLAWYIALPTTVAFFSPKHGKFNVTDKGGKIDEGYVDWSTSKPYLVLFALNVLAIAAGLWRLVADQEATTILITLGWTVYNLAMLGAALAVARE-
>ur|UPI0005561265|UniRef100_UPI0005561265/61-527
-------LRVIELFFMFLLLAAEMYAFAILLLGFIQMIYPLRRPPAP-LPEDVDEWPDVDLLIPTYNEPLSVVRSTTLASINIDYPADKLHVYLLDDGRRAEFREFCEKVGIGYVIRPDNNHAKAGNINSALKKMTSPLVAIFDCDHVPTRSFLQVTAGWFLDKKLGMLQTPHHFYSPDPFERNLGNYRTVPNEGELFYGLLQDGNDLWNATFFCGSCAVLRRTALNEIGGIAVETVTEDAHTSLRMQMRGWNTAYINRPQAAGLATESLSAHVGQRIRWARGMIQILRVDN-PLFARNLKLTQRLCYFNMVHFLYALPRLIFLTAPLVYMLFGLRNIPGL-WITIGAYAVPHLVLSTLTNSRLQGKYRYSFWNEIYETVLAPYILGPTLLALINPKLGKFNVTAKGGVVAKRYFDKTIARPYGFLLLLNYLGLAIAPWRFFVHNHKGAVLMNVFWIVFNCVILGTANAVAVE-
>up|I3CYG6|I3CYG6_9BURK/138-603
--------SWLDIVFGYGLLAAEMYSLLVLTLGYLQTAWPLRRKPQ-MLTMPPSQWPTVDIFIPSYNESLDIVSLTIFAAQAIDWPQDKLRVHVLDDGRREQFREFCDNIGVNYLVRSNNKHAKAGNLNEALKVTDGEFVAIFDADHVPTRSFLQICMGWFYDPKLAMLQTPHFFFSPDPFEKNLNTFRSVPNEGELFYGLVQDGNDLWNAAFFCGSCAVMRRTALTEIGGIATETLTEDAHTALKMNRAGYNTAYLAIPQAAGLATENLARHIRQRVRWARGMAQIFRVDN-PLKGRGLRLGQRLCYLNMLHFFYGLPRLIFLTAPLTYLFFGAHIFHA-SALMITAYVLPHVLHASLTNSRIQGRFRHSFWNEVYETVLAWYILGPVLLALINPKLGGFNVTDKGGIITDDHFDWKLARPYMLLLALNVAGLGFGIWQLIHGDAVTTILINMAWTLYNVIISSAAMAVASE-
>ur|UPI00036D7FEA|UniRef100_UPI00036D7FEA/84-547
------------AILGIALYIAELYVWVILILGFLQTTWPLKRTIE-PLPDDVSLWPTVDVYVPSYNESLDVVRDTVLAAQCIDYPRDKLKIYLLDDGKRSEFAVFAADVGVGYITRDDNRHAKAGNLNHAMSITKGELICVFDCDHVATRTFLQATVGPFLDPKLALMQTPHYFYSPDPFERNLRAARSIPNEGALFYGPVQQGNDNWNATFFCGSCAVIRRTALEEVGGFATETVTEDAHTALKMQRRGWGSAFLAIPLAAGLATERLGLHVIQRTRWARGMTQIFRVDN-PLLGRGLTWQQRLCYLNMLHFQFGLPRVIFLVAPLAYLLFNLNIIHS-SASLIFAYVLPHLVMSVGVNSRMNGRFRYTFWGEIYETVMCFHLVIPTFLTMLSPKHGKFNVTDKGGLLDQGFFDFHIVRPHVIVAVLLTIGIVAGVVRAVAHDDPYVIALNVGWALFSLIILMAAIAVARE-
>up|A0A0A1B4G4|A0A0A1B4G4_9ENTR/228-691
-----------SLTFGLLLIAAETYAWVVLVLGYFQTLWPLHRQPVS-MPEDTRHWPTVDLLVPTYNEPMSVVKPTIYAALGIDWPKDKLNIFILDDGGREEFRQFAASVGVNYVARATHEHAKAGNINNALRTVKSEFVTIFDCDHVPTRSFLQMTLGWFLDKKLAMLQTPHHFFSPDPFERNLGRFRRTPNEGTLFYGLVQDGNDTWDATFFCGSCAVLRRTALDEIGGIAVETVTEDAHTSLRLHRRGHTSAYIRIPQAAGLATESLSAHIGQRIRWARGMVQIFRLDN-PLMGRGLKLVQRLCYANMLHFLSGIPRLIFLLAPLAFLLCHAYIIFA-PALAIAIYVMPHMLHTSLTNSRIQGRYRHSFWSEVYETVLAWYIARPTTVALFNPHKGKFNVTAKGGLVEEQHLDWVITKPYMILVLLNLAGVFMAGWRVVYGPQNETVLVSLLWVFYNMIILGGAVAVSVE-
>ur|UPI0003A96AF4|UniRef100_UPI0003A96AF4/84-547
------------AILGIGLFIAELYVWVILLLGFLQTAWPLERVIE-PMPEDTRLWPTVDVYIPTYNESLDVVRDTVLAAQCIDYPRDKMKIYLLDDGRRSEFAVFASQAGVGYITRDNNAHAKAGNLNHALKLTQGELICVFDCDHVAKRIFLQATVGPFLDPKLALLQTPHYFYSPDPFERNLRAARDMPNEGALFYGPVQQGNDLWNAAFFCGSCAVIRRAALDEIGGFAVETVTEDAHTAIKMQRRGWKSAFLSIPLAAGLATERLVLHVIQRTRWARGMTQIFRVDN-PLLGRGLTWQQRLCYLNMLHFQFGLPRVVFLTAPLAYLLFNLNIIHA-SAAMIFAYALPHLVVSMYLNSRMNGRYRHSFWGEIYETVMAFHLVIPTIVTLFSPTRGKFNVTDKGGLLDEGFFDFRIVRPHIVAAILLGAGVVAGITRIVAHDDPYVMVLNVAWALISLLTLLAAIAVARE-
>up|A0A059XP28|A0A059XP28_9BACT/90-556
------KVHWYEYPFIFLLFGAELYSWIILVLGYLQTAYPRGRKADP-LPPDPESWPTVDILIPTYNEPLAVVRTTVLAALNMDWPPEKKKVFLLDDGNREEFATFAAQTGVVYVARPEHRHAKAGNVNYALARSDGKYVALFDCDHVPTRSFLQTTVGILESSRVAFVQTPHHFYSPDPYERNLNVFKKLPNEGELFYGVIQDGNDLWNASTFCGSCTVLRRKALNEIQGFAVDTVTEDAHTSIRLHRLGWESAYLNLPQAAGLATPSLSAHIRQRIRWARGMIQIFRIEN-PLLARGLTLAQKLCYLNMLFFLSSLPRIIFLTAPLAYLYFGVRIFD-ADAYSIASYAFPTIALSLLANAAINGRHRHSFWNQVYETTLAPYIFLPTLLAMVRPDLGTFNVTAKEGRIEKEFYDRRIARPFIILWVLNLGGLISGILRYTGGFEIPTIVLTLAWTVHNLLIIGTTLAVGWE-
>up|V9QN99|V9QN99_9PSED/112-577
--------TWLDMFFGYGLVAAEFYALIVLIFGYVQTAWPLRRTPV-WLTTEPEEWPTVDVFIPTYNEALSIVKLTIFAAQAMDWPKDKLRVHVLDDGRRDEFRDFCRKVGVNYIRRDNNFHAKAGNLNEALKVTDGEYVALFDADHVPTRSFLQVSLGWFLDPKLAMLQTPHFFFSPDPFEKNLDTFRAVPNEGELFYGLVQDGNDLWNATFFCGSCAVIRRKPLLEIGGVAVETVTEDAHTALKLNRLGYNTAYLAIPQAAGLATESLSRHINQRIRWARGMAQIFRTDN-PLLGKGLKWGQRICYANMLHFFYGLPRLVFLTAPLAYLIFGAEIFHA-SALMIVAYVLPHLVHSSLTNSRIQGRFRHSFWNEVYETVLAWYILPPVLVALVNPKAGGFNVTDKGGIIDKQFFDWKLARPYLVLLAVNLIGLGFGIHQLVWGDASTTVAINLTWTLYNLIITSAAVAVASE-
>up|A0A023RQI8|A0A023RQI8_AERME/213-676
----------LSLTCGLLLLAAETYAWVVLLLGYWQTAWPLHRPPAP-LPADPAQWPRVDLMIPTYNEDLAIVKGTVYAAMGLDWPADKLTIWLLDDGGRESFREFAEGAGIRYVARPTHEHAKAGNINYALRQASGDLVAIFDCDHLPTRSFLQMTVGWFYAPRLGVVQTPHHFFSADPFEHNLQRFRKMPNEGALFYGLVQDGNDMWDASFFCGSCAVIKRSALDEIGGIAVETVTEDAHTSLRLHRLGYTSAYIRIPLAAGLATESLSAHIGQRIRWARGMVQILRLDN-PLFGKGLNLGQRLCYFNMLHFLSGIPRLIFLTAPLAFLILHAYIIYA-PAAAIALYMLPHIFHSALTNSRLQGKVRHSFWGEVYETVLAWYIARPTTVALFAPHKGKFNVTAKGGMTEEVYLDLAVSRPYLILILLNLCGLGFGIWRIATGPEVLTLILSMLWTLYNMTILGGALAVAFE-
>up|W0LDE9|W0LDE9_SERFO/228-691
----------FSLVCGLLLLAAETYAWAVLVLCYFQTVWPLNRQPMP-MPEDISIWPVVDLMVPTYNEDLGVVKPTIYAALGIDWPKDKLNIYILDDGNRPEFKAFAEELGVNYIARATHEHAKAGNINHALKQATGEFVAIFDCDHVSTRSFLQLTMGWFLEKNLAMLQTPHHFFSPDPFERNLGRFRQTPNEGTLFYGLVQDGNDMWDATFFCGSCAVLRRSALDEIGGIAVETVTEDAHTSLRLHRLGYNSAYIRIPQAAGLATESLAAHVGQRIRWARGMAQIFRLDN-PLAGKGLKIGQRLCYANMLHFFSGGPRLVFLLAPLVFLLLHAYIIYA-PALAIALYVLPHMIHASLTSSRMQGKYRYSFWGEIYETVLAWYIARPTAAALFNPHQDKFNVTAKGGLAVEDYFDWVITRPYLCLVILNLAGIGFGLWRLVFGPEIMTVVLNLVWVFYNMLILGGAIAVAVE-
>up|A0A095SWT9|A0A095SWT9_BURPE/230-690
-------------CVGYLLYAAEAYTWLILVLGFVQTAWPLERPVA-RLPDDPAGWPSVDVYIPTYNEPLAVVKPTIFAAQSLDWPADKLNVYLLDDGRRPEFEAFARDAGIGYLTRDDNRHAKAGNINSALARTHGEYIAIFDCDHVPTRSFLQTTMGAFLDPNCALVQTPHHFFSPDPFERNLGTFRRVPSEGSLFYGLVQAGNDLWNAAFFCGSCAVLKRGPLEAIGGVAIETVTEDAHTALKLHRRGYTSAYLPTVQAAGLATESLAGHIRQRARWARGMAQIFRIDN-PFVGRGLGFFQRVCYGNMLHFFYGIPRLVFLTMPIAYLFFHLYFINA-SALALASYVLPYMALAHVANARMQGRFRHSFWAEVYESVLAWYIALPTTLAFLSPRHGRFNVTAKGGRIDEGYVDWATSRPYLALFVLNVAAIAAGGVRLAASGEASTILMNVAWALYNLAMLGAALAVARE-
>up|E8X1E3|E8X1E3_GRATM/101-577
----NTQWTALDAFFIWLLVGAEAYAFVILFLGYLQTLWPLRRTPVP-LPEDPDNWPAVDLLIPTYNEPLSVVRFTALAAMNIDWPADKLNVYILDDGKREEFRQFAQDAGVGYMTRDDNKFAKAGNINRALERLDAPFVAIFDSDHVPTRSFMQVTMGWFLDRKLGMLQTPHHFYSPDPFERNLDQFRVIPNEGELFYGVVQDGNDFWNATFFCGSCAVLRRTALDEIGGIAVETVTEDAHTSLRMQMNGWNTAYINIPQAAGLATERLSGHVKQRIRWARGMVQILRIEN-PLFVGGLTIWQRLCYFNMTHFLYALPRLIFLTAPLIYLIFGHTNVPGY-WAAILAYAFPHLMLSSLTNSRIQGQHRHSFWNEIYETVLAPYIFLPTMLALINPKLGSFNVTAKGGVVNKSFFDSRIALPFLVLLGFNVFGVLMAIPRYFHV---WTIIMNLIWTFFNITILGVATAVAWE-
>up|D4GGJ4|D4GGJ4_PANAM/84-547
------------AILGIGLYIAELYVWLILILGFLQTTWPLKRTIE-PLPEDTHLWPTVDVYIPTYNESLDVVRDTVLAAQCIDYPRDKIKVYLLDDGKRREFAVFAADVGVGYITRDDNSHAKAGNLNHAMKITKGELICVFDCDHVATRTFLQATVGPFLDPKLALLQTPHYFYSPDPFERNLSAARSIPNEGSLFYGPVQQGNDNWNATFFCGSCAVIRRSALEEIGGFAVETVTEDAHTALKMQRLGWGSAFLAIPLAAGLATERLGLHVIQRTRWARGMTQIFRVDN-PLFGRGLKWQQRLCYLNMLHFQFGLPRVVFLTAPLAYLLFNLNIIHS-SASLIFAYVLPHLVLSLYVNSRMNGRFRYTFWGEIYETVMCFHLVIPTILTLLSPKHGKFNVTDKGGVLDQGFFDFHIVRPHVIVAFLLSIGIVAGIVRATMHDDPYVIALNVGWAVFSLIILMAAIAVARE-
>ur|UPI0004B35995|UniRef100_UPI0004B35995/116-577
------------AVFGYGLVLAELYALLVLVFGYVQTAWPLHRKPQ-ILQQAPDQWPTVDIFIPTYNESLSIVKLVVLASQAIDWPEAKLRVHVLDDGRREEFRIFCEQIGVNYITRDNNQHAKAGNLNEALKVTDGEFIAVFDADHVPTRSFLQVTMGWFFDPNLALLQTPHFFYSPDPFEKNLDTFRSVPNEGELFYGLVQDGNDLWNATFFCGSCAVMRRTHLLEVGGIATETVTEDAHTALKLNRRGFNTAYLAIPQAAGLATENLSRHIRQRVRWARGMAQIFRTDN-PLLGKGLNLGQRICYLNMMHFFYSLPRLVFLTAPLAYLIFDAQIFHA-SALMVMVYVLPHIFHSSLTNSSIQGRFRHSFWNEVYESVLAWYIMRPVLLALIKPSLGTFNVTDKGGTIKNDYFDWKLARPYIVLLTLNMLGLVIGSVKLIGSDEVATLLINLAWTLYNIIIVSTAVAVATE-
>up|A0A024HIW2|A0A024HIW2_PSESB/113-578
--------TWLSAFFGYGLVAAEFYALVVLVFGYVQTAWPLRRRPQL-MQGDPAEWPTVDVFIPTYNEALSIVKLSIFAAQAIDWPKDKLRVHVLDDGRREEFRDFCRRIGVNYLTRGDNKHAKAGNLNAALKVTDGEYVAIFDCDHVPTRSFLQIGIGWFLDPKLAMLQTPHFFFSPDPFEKNLDTFRAVPNEGELFYGLVQDGNDLWNATFFCGSCAILRRSTLEEVGGVAVETVTEDAHTALKLNRAGYNTAYLAIPQAAGLATESLSRHIAQRIRWARGMAQIFRTDN-PLLGKGLNIGQRICYANMLHFFYGLPRLVFLTAPLAYLVFGAEIFHA-SALMISAYALPHLFHANLTNSRIQGRFRHSFWNEVYETVLAWYIMPPVLMALVNPKFGGFNVTDKGGIIDREFFDWKLARPYIILLLVNLAGLACGIQQLVWGDTRTTVLINLAWTLYNLVITSAAVAVASE-
>ur|UPI000480C5B5|UniRef100_UPI000480C5B5/112-577
--------TWLDMFFGYGLVAAEFYALIVLIFGYVQTAWPLRRTPV-WLKTEPEEWPTVDVFIPTYNEALSIVKLTIFAAQAMDWPKDKLRVHVLDDGRRDDFREFCRKVGVNYIRRDNNFHAKAGNLNEALKVTDGEYIALFDADHVPTRSFLQVSLGWFLDPKLAMLQTPHFFFSPDPFEKNLDTFRAVPNEGELFYGLVQDGNDLWNATFFCGSCAVIRREPLLAIGGVAVETVTEDAHTALKLNRLGYNTAYLAIPQAAGLATESLSRHINQRIRWARGMAQIFRTDN-PLLGKGLKWGQRICYANMLHFFYGLPRLVFLTAPLAYLVFGAEIFHA-SALMIVAYVLPHLVHSSLTNSRIQGRFRHSFWNEVYETVLAWYILPPVLVALVNPKAGGFNVTDKGGIIDKQFFDWKLARPYLVLLAVNLVGLGFGIHQLIWGDASTTVAINLTWTLYNLIITSAAVAVASE-
>ur|UPI00035F521A|UniRef100_UPI00035F521A/229-689
-------------ILGYLLFGAEAYTWVILLLGFVQTAWPLNRAVA-SLPADTSSWPSVDIYIPTYNESLAVVRSTVFAAQGIDWPADKLRVYLLDDGRREEFKAFAQACGIGYLTRDDNRHAKAGNINSALASTQGEYVAIFDCDHVPTRSFLQTTMGTFLDARCAMVQTPHHFFSPDPFERNLGTFRRVPNEGNLFYGLVQSGNDLWNASFFCGSCAILKRAALEEVGGIAVETVTEDAHTALKLHRRGYTTAYLPTVQAAGLATESLASHIRQRTRWARGMTQIFRIDN-PFVGRGLSFFQRLCYGNMLHFFYGVPRLVFLTMPMAYLFFQMYFINA-SATTIAGFVLPYIVLANVANSRMQGKYRHSFWAEVYESVLAWYIVLPTTVAFFSPRHGKFNVTDKGGRIGEGYFDWSTSKPYLVLLLLNTGALAAGVYRLMFGQETATILMNVFWTLYNLVMLGAAASVARE-
>ur|UPI000554B9D7|UniRef100_UPI000554B9D7/76-537
-------------TFGYLLLLAEGYAVLMLLCSYFQTLWPLHRRPAP-LPADTSAWPTVDVYIPTYNEPLDVVRQSVLAATLLDWPADKLRVYLLDDGRRDEFRAFCEQAGVDYLTRPDNTHAKAGNLNAALAKTHGEYIAVFDCDHVTTRSFLQICMGWFLDPKMAMVQTPHVFYSPDPFERNLETYRKVPNEGDLFYGVLQNGNDLWNAAFFCGSCAVLRRSALDEVGGVATESVTEDALTALKMSMKGYNTGYLAIPQAAGLATESLGRHIGQRIRWARGMAEIFRQFN-PLLISGLTLPQRLCYLSMMHFFFGLPRIVFLITPMAYLFFGAHVFHA-SALMVLAYAVPHLVISSIGASRIQGRFRHSFWSEVYETVLAWYVILPALQAVLFPGSRGFNVTSKGGVIRQSFLDWAMARPYIVLLLINLAGFAVGVAGLIRSPGWPSILFNLVWVIYNVMNLSAAAGVASE-
>ur|UPI000566047E|UniRef100_UPI000566047E/81-542
------------MVLGYGLVAAELYALAVLVFGYLQTIWPLRRTPVP-LPADPAAWPTVDVFIPTYNEALSIVKLSILAAQAIDWPRDKLRVHVLDDGRREDFRHFCATAGVSYLVRENNEHAKAGNLNAALKVTDGEYIAIFDADHVPTRSFLQVCLGWFLDPQLAMLQTPHFFFSPDPFEKNLKTFRTVPNEGELFYGLVQDGNDLWNATFFCGSCAVIRRTMLEEVGGVATETVTEDAHTALKLNRLGYNTAYLGIPQAAGLATESLSRHIAQRIRWARGMAQIFRMDN-PLLGKGLALGQRLCYLNMLHFFYGLPRLVFLTAPLAYLLFSAQIFHA-SALLITCYVLPHVLHSNLTNSRIQGEFRHSFWNEVYETVLAWYILRPTLLALINPRLGKFNVTDKGGIIARDYFDWELARPYIVLLALNLLGLGVGIGRLFFGDAVTTVAINLVWTLYNLVIASAAVAVASE-
>up|I7ZEG1|I7ZEG1_9GAMM/105-570
--------SLVDNAFAIGLILAELYAYTVLVLGYFQVLWPLQRKPAP-IPMALAEWPTVDIYIPTYNEPLKVVRPTVLAALAMDWPKDRFRVYVLDDGRRQEFRDFCAAVGATHITRNDSKHAKAGNLNRAMEKTAGEYIAIFDCDHVPTRSFLQITLGWFLDQRLGMLQTPHHFFSPDPFERNLGTFRKVPNEGELFYGLLQDGNDFWNATFFCGSCAVLRRTALQEVGGIAVETVTEDAHTALKMHRLGWNTAYINLAQAAGLATESLSAHVGQRIRWARGMAQIFRVDN-PLLAKGLNWGQRLCYTNMLHFFYGLPRIVFLTAPLSYLFFEAHIIQA-GALLILAYAAPHIMHANLTNSRLQGPFRHSFWAEVYETVLATYILMPTLLALINPKLGTFNVTAKGGLVQNEYFDRDIAKPYVMILMANVVGVIVGIGRMLYWNELDTVVLNLFWTAYNILIAGAALSVAWE-
>up|J3D6L8|J3D6L8_9ENTR/84-547
------------AILGIGLYLAELYVWLILILGFLQTTWPLKRTIE-PLPDDISLWPTVDVYVPTYNESLDVVRDTVLAAQCIDYPRDKLKVYLLDDGKRSEFAVFAADVGVGYITRDDNSHAKAGNLNHAMKITKGELICIFDCDHVATRTFLQATVGPFLDPKLALLQTPHYFYSPDPFERNLRAARSIPNEGSLFYGPVQQGNDNWNATFFCGSCAVIRRSALEEIGGFAVETVTEDAHTALKMQRLGWGSAFLAIPLAAGLATERLGLHVVQRNRWARGMTQIFRVDN-PLFGRGLKWQQRLCYLNMLHFQFGLPRVAFLTAPLAYLLFNLNIIHS-SASLIFAYVLPHLVMSLYVNSRMNGKFRYTFWGEIYETVMCFHLVIPTLVTMLAPKRGKFNVTDKGGLLDQGFFDFHIVRPHVIVALLLSIGIIAGVVRAVAHDDPYVIALNVGWAVFSLIILMAAIAVARE-
>ur|UPI00039ADC08|UniRef100_UPI00039ADC08/109-576
----------LDAIWGTFVVAAELYSCVVLLLGYFQTSWPLKRAPVP-LPASRDEWPTVDVFIPTYNEPLSVVKPTIYAAMALDYPAAKLSIHVLDDGRRPEFKAFCEEVGVHWTIRTHNRHAKAGNINEALKHTSGEYFAIFDCDHIPTRSFLQVCLGWFLDKRLAMLQTPHHFFSADPFERNLGTFRKVPNEGELFYGLVQDGNDLWNATFFCGSCALLRRSMVEEIGGIAVETVTEDAHTALKLHRRGYTTAYLAIPQAAGLATESLSGHIGQRIRWARGMTQIFRVDN-PLLGGGLKISQRLCYLNMMHFFYGIPRLIFLTAPLSFLFFGAHIIDAA-ASTIAIYALPHMAHANVTNSRMQRAFRHSFWAEVYESVLASYITLPTLLALINPKLGKFNVTAKGGQIEKNYFDWAISRPYLLLLLLNVLGIVAGVAHIGFNWEVQTTLLNLAWTGYNVLILGACVAAARER
>up|H8L5X8|H8L5X8_FRAAD/106-568
------------CVLGIGLLLAETYSFVVLLLGYVQVLWPLHRQPAP-LPADPGQWPTVDVLVPTYNEPLELVKTTLMAALALDWPADKIKIYLLDDGRREAFRELCESLGVEYMIRGNNRHAKAGNINAALARTQGEFVAIFDCDHMATRSFLQLTMGWFLDRRLALMQTPHYYFSPDPMERNLGTFGRIPNEGELFYGLLQDGNDLWDATFFCGSCAVLRRTHLESVGGVATETVTEDAHTALKLHRRGYRSAYLAIPQASGLATESLSSHVGQRIRWARGMIQIFRIDN-PLLGKGLTLAQRLCYLNMLHFLYGLPRLIFLTAPLASLLFGLHVIHT-SAVMLLAYAGPHVAMAYMANHRNQGRFRHLLWNEVYETVLAWYILLPTLLALINPKLGKFNVTSKGGLVASSYFDAKIARPYVYLLLVNLLGILAGMWHLYHSPNAGTMWINVFWTMYNIAVTGAAIAAARE-
>up|A0A066HPP5|A0A066HPP5_KLEPN/228-689
----------VSLVCGIILLFAETYAWVV--LGYFQVVWPLNRQPVP-LPEDMDLWPTVDIFVPTYNEDLNVVKNTIYASQGIDWPKDKLNIWILDDGGREAFRQFAKDVGVHYIARTSHEHAKAGNINNALKYAKGEFVSIFDCDHVPTRSFLQMTMGWFLEKELAMMQTPHHFFSPDPFERNLGRFRKTPNEGTLFYGLVQDGNDMWDATFFCGSCAVIRRGPLDEIGGIAVETVTEDAHTSLRLHRRGYTSAYMRIPQAAGLATESLSAHIGQRIRWARGMVQIFRLDN-PLFGKGLKLVQRVCYANMLHFLSGIPRLIFLTAPLAFLLLHAYIIYA-PALMIALFVLPHMIHASLTNSKIQGKYRHSFWSEIYETVLAWYIAPPTFVALINPHKGKFNVTAKGGLVEEEYVDWVISRPYIYLVLLNLVGVAVGIWRFMYGPENETVWVSIVWVFYNLIILGGAVAVSVE-
>ur|UPI00054FCAC2|UniRef100_UPI00054FCAC2/188-651
----------IEAFLGYGLLAAEAYTWLVVVLGFIQTAWPLQRRPAA-LQGVPASWPTVDVYIPTYNEPLSVVRTTVLAAMALDWPEDKVKVFILDDGRREEFRAFAESMGVGYIVRPDNNHAKAGNLNHALGKTDGDLVAIFDCDHIPTRSFLTTAVGWFQDPKCAMLQTPHHFFSPDPFERNLGTFRRVPNEGALFYGLIQDGNDFWNATFFCGSCAVIRRGPLMEVGGIAVETVTEDAHTALKLHRRGYTTAYINETQAAGLATESLSAHVGQRIRWARGMAQIFRVDN-PFLGKGLTLWQRICYANMVHFFFGLPRLVFLTAPMAFLFFEWHIINA-GAIMIALYVLPYILQSNIANAHVQGEHRHTFWAEVYETVLAWYVALPTTVALINPRLGKFNVTAKGGLVEQPYFDWVISRPYTVLVLLNFAAFGFGLGRLFFWNETATVLMNLLWTTYSILMLGAALGVASE-
>ur|UPI0005343068|UniRef100_UPI0005343068/84-547
------------AILGIGLYIAELYVWLILILGFLQTTWPLKRTIE-PLPEDTHLWPTVDVYIPTYNESLDVVRDTVLAAQCIDYPRDKIKVYLLDDGKRREFAVFAADVGVGYITRDDNSHAKAGNLNHAMKITKGELICVFDCDHVATRTFLQATVGPFLDPKLALLQTPHYFYSPDPFERNLSAARSIPNEGSLFYGPVQQGNDNWNATFFCGSCAVIRRSALEEIGGFAVETVTEDAHTALKMQRLGWGSAFLAIPLAAGLATERLGLHVIQRTRWARGMTQIFRVDN-PLFGRGLKWQQRLCYLNMLHFQFGLPRVAFLTAPLAYLLFNLNIIHS-SASLIFAYVLPHLVLSLYVNSRMNGRFRYTFWGEIYETVMCFHLVIPTILTLLSPKHGKFNVTDKGGVLDQGFFDFHIVRPHVIVAFLLSVGIVAGIVRATMHDDPYVIALNVGWAVFSLIILMAAIAVARE-
>up|A0A099PVI2|A0A099PVI2_9XANT/95-557
------------FILGLGLLGAELYAFVILVLGYFQVLWPLDRKPVP-LPADQRLWPSVDVFIPTYNEPLSVVRTTVLAASVIDWPAGKITIHLLDDGRRDAFREFCAEVGINYVTRTNNAHAKAGNINAALKKCSGEYVAIFDCDHIPTRSFLQVAMGWFLDTGLALVQMPHYFFSPDPFERNLDTHGKVPNEGELFYGLLQDGNDQWNATFFCGSCAVIKRSALEEVGGVAVETVTEDAHTALKLQRRGYRTAYLAVPQAAGLATESLSGHVAQRIRWARGMAQIARIDN-PLLGRGLKLSQRLCYLNMLHFFYGLPRIIYLTAPLAYLFFGAHVIQA-SALMILAYALPHLLQANLTNLRVQSRFRHLLWNEVYETTLAWYIFRPTLVALLNPKLGKFNVTPKGGLVARGYFDAQIAKPYLFLLLLNLAGVVAGVLRLVYVGEQQTIWFNLAWTLYNMVLLGATIATASE-
>ur|UPI000377BB14|UniRef100_UPI000377BB14/229-688
--------------FGYGLIAAECYTWLILALGYLQYCWPLHRKPVS-LPADTARWPTVDVFVPTYNEPLRVVRPTVLAALGMDWPRDKLRVHILDDGRRDEFRAFAAECGARYLTRPDNAHAKAGNLNRALGQTDGELIAIFDCDHIPVRSFLQTTVGWMLDPKCAMLQTPHHFFSPDPFERNLGTFRRVPNEGSLFYGLVQDGNDLWNATFFCGSCAVLRRKPLEEVGGIAVETVTEDAHTALKMQRRGYNTAYLRLTQAAGLATDSLSIHVGQRIRWARGMAQIFRLDN-PLFGPGLNFFQRLCYSNMLHFFNGLPRLVFLTAPLAYLYFEMHVINAA-AATLITYALPHLFLANLTNSRVQGRYRHSFWAEAYETVLAWYIAWPTTVALFRPHAGSFNVTAKGGLVERDYFDWRIAMPYLVLMIANVVGVALGVVRLVDWNEPATVLMNMAWAVYSLIMLGAALGVAAE-
>ur|UPI000494F401|UniRef100_UPI000494F401/84-547
------------AILGIGLYIAELYVWLILILGFLQTTWPLKRTIE-PLPDDTHLWPTVDVYIPTYNESLDVVRDTVLAAQCIDYPRDKIKVYLLDDGKRREFAVFAADVGVGYITRDDNSHAKAGNLNHAMKITKGELICVFDCDHVATRTFLQATVGPFLDPKLALLQTPHYFYSPDPFERNLSAARSIPNEGSLFYGPVQQGNDNWNATFFCGSCAVIRRSALEEIGGFAVETVTEDAHTALKMQRLGWGSAFLAIPLAAGLATERLGLHVIQRTRWARGMTQIFRVDN-PLFGRGLKWQQRLCYLNMLHFQFGLPRVVFLTAPLAYLLFNLNIIHS-SASLIFAYVLPHLVLSLYVNSRMNGRFRYTFWGEIYETVMCFHLVIPTILTLLSPKHGKFNVTDKGGVLDQGFFDFHIVRPHVIVAFLLSIGIVAGIVRATMHDDPYVIALNVGWAVFSLIILMAAIAVARE-
>ur|UPI000360BF56|UniRef100_UPI000360BF56/126-587
------------AVFGIGLVLAELYAFTVLMLGYFQTAWPLQRRPVP-MPADSATWPTVDVFIPTYNEPLSVVKPTVFAAMSLDWPRDKINVYVLDDGRREEFRAFCEKVGVTHVTRNHNRHAKAGNINEALKDTNGEYVAIFDCDHIPTRSFLQICMGWFLDRRLSMLQTPHYFFSPDPFEKNLQTFQEVPNEGELFYGLVQDGNDLWDATFFCGSCAIIRRAPLLEVGGIAVETVTEDAHTALKLHRKGYGTAYLAIPQAAGLATESLSGHVGQRIRWARGMAQICRLDN-PLLGPGLTIWQRMCYLNMLHFFYGLPRLVFLTAPLAYLLFGAHVIQA-SALTIATFALPHLLHANMTNSRVQGQFRHSFWNEVYESVLAWYIMRPVLVAFFNPAAGKFNVTPKGGVIEEAYFDWEISRPYLVLLLLNLLGIGVGLLRLFLWNEATTVVLNLIWTCYNLVILGASIAVASE-
>ur|UPI000532F4F7|UniRef100_UPI000532F4F7/84-547
------------AILGIGLFIAEFYVWVILLLGFLQTVWPLERVIE-PMPEDTQLWPTVDIYIPTYNESLDVVRDTVLAAQCIDYPRDKMKVYLLDDGRRSEFAVFASQVGIGYITRDNNAHAKAGNLNHALKLTQGELICVFDCDHVAKRIFLQATVGPFLDPKLALLQTPHYFYSPDPFERNLRAARDMPNEGALFYGPVQQGNDLWNAAFFCGSCAVIRRTALDEIGGFAVETVTEDAHTAIKMQRKGWKSAFLSIPLAAGLATERLVLHVIQRIRWARGMTQIFRVDN-PLLGRGLSWPQRLCYLNMLHFQFGLPRVVFLTAPLAYLLFNLNIIHA-SAAMIFAYALPHLMISMYLNSRMNGRFRYSFWGEIYETVMAFHLVFPTLITLFSPKRGKFNVTDKGGLLDEGFFDFRIVRPHIVAAVLLGAGVLAGITRIAAHDDPYVIVLNVVWALFSLLTLLAAIAVARE-
>up|R7WW20|R7WW20_9BURK/269-728
--------------AGYTLIAAEVYTWLILLLGYVQTVWPLRRPIT-PLPPDTSQWPTVDIYIPTFNEALEVVRPSVYAASGIDWPSDKLNIYLLDDGRRDFMREFAELAGVHYMTRPDNRHAKAGNINHALGKTQGEFIAIFDCDHIPVRSFLQTTMGAFLDERCSLVQTPHHFFSDDPFERNLATRGAVPNEGRLFYGIVQDGNDLWNAAFFCGSCAVLRRTALEEVGGVAIETVTEDAHTALKMHRRGWNSVYLKVVQAAGLATESLSGHVGQRIRWARGMTQIFRVDN-PIFGRGLSLGQRICYASMLHFLYGIPRIIFLLAPMCYLFFGLHIVQAA-ALSICAYVLPHIAHANIANSRIQGKYRHSFWSDVYEAVLAWYVALPTTLAFINPRYGKFNVTTKGGLIEQSFFDWSISKPYLVLLSVNFLGFVAGVLRYFYGPEMGALIFNLGWTTFNLAVLGAAVAVATE-
>up|R5ER77|R5ER77_9GAMM/83-548
--------SWIDMIFGILLLIAEIYVYMVLLLSFFQLSWSLKRKIVP-LPKDTSLWPTVDVYIPTYNESLEVVRDTVLAAQCLEYPKDKIKVYLLDDGKRKEFASFATEANVGYITRQNNDHAKAGNLNHAMTLTNGELIAIFDCDHISTKIFLQSTVGAFLDEKLALMQTPHHFYSPDPIQRNLYLGRDIPPENDLFYGPIQRGNDNWNATFFCGSCAVIRRKALDEIGGFAVETVTEDAHTALRLQRRGWKTAFLDHILAGGLATEKLVQHLQQRNRWARGMIQIFRLDN-PLLGKGLSFAQRLCYLSTTYFFFAVPCIIFMVTPLLYLIFGISIVHG-SVGLLLSYALPHLVLSIFSNSRLYGNYRYSFWGQIYDTILSFHLVLPTLVTLFLPHHGSFNVTDKGQTVEKAFFDATSVRPHLITLGLLIFAVIFSIVKLSIPSQLGPTLLNIFWACVNSILLLAAICVG---
>ur|UPI0005352715|UniRef100_UPI0005352715/84-547
------------AILGIGLYIAELYVWLILILGFLQTTWPLKRTIE-PLPEDTHLWPAVDVYIPTYNESLDVVRDTVLAAQCIDYPRDKIKVYLLDDGKRREFAVFAADVGVGYITRDDNSHAKAGNLNHAMKITKGELICVFDCDHVATRTFLQATVGPFLDPKLALLQTPHYFYSPDPFERNLSAARSIPNEGSLFYGPVQQGNDNWNATFFCGSCAVIRRSALEEIGGFAVETVTEDAHTALKMQRLGWGSAFLAIPLAAGLATERLGLHVIQRTRWARGMTQIFRVDN-PLFGRGLKWQQRLCYLNMLHFQFGLPRVVFLTAPLAYLLFNLNIIHS-SASLIFAYVLPHLVLSLYVNSRMNGRFRYTFWGEIYETVMCFHLVIPTILTLLSPKHGKFNVTDKGGVLDQGFFDFHIVRPHVIVAFLLSIGIVAGIVRATMHDDPYVIALNVGWAVFSLIILMAAIAVARE-
>ur|UPI000362F0D9|UniRef100_UPI000362F0D9/113-577
---------WLDILFGYGLVLAEFYALVVLIFGYVQTAWPLRRRPVL-LAGDPSDWPTVDVFIPTYNEALNIVKLSIFAAQAMDWPKDKLRVHVLDDGRREEFRRFCSNIGVNYITRDNNFHAKAGNLNEALKVTDGEYIAMFDADHVPTRSFLQIGMGWFLDSKLAMLQTPHFFFSPDPFEKNLNTFRAVPNEGELFYGLVQDGNDLWNATFFCGSCAILRRKPLEEIGGVAVETVTEDAHTALKLNRAGYNTAYLAIPQAAGLATESLSRHISQRIRWARGMAQIFRVDN-PLMGKGLNLGQRICYANMLHFFYGLPRLVFLTAPLAYLIFGAQIFHA-SALMITAYALPHLFHSNLTNSRIQGRFRHSFWNEVYETVLAWYIMPPVLMALVNPRFGGFNVTDKGGIIDKEYFDWKLARPYIVLLALNLIGLLCGIWQFIWGETAITVLINCVWTLYNLIITSAAVAVASE-
>up|A0A069NJD2|A0A069NJD2_9BURK/229-689
-------------LVGYALFGAEAYTWMIQLFGFIQTAWPLQRAIVP-MPPDPAAWPTVDVYIPTYNEPLSVVRPTVFAAQGIDWPADKLRIYLLDDGRRPEFRAFAHAAGIEYLVRDDNHHAKAGNINRALERTHGEYIAIFDCDHVPARSFLQTTMGTFLEPKCAMVQTPHHFFSPDPFERNLATFHRVPNEGYLFYGLVQAGNDLWNASFFCGSCAIIKRSALEEVGGVAVETVTEDAHTALKLHRRGYTTAYLPTVQAAGLATESLASHIRQRVRWARGMAQIFRIDN-PFFGRGLSIFQRLCYGNMLHFFYGIPRLVFLTMPMAYLFFHMHFIHA-PAPAIVAYVLPYIALANVANSRLQGGFRHSFWAEVYESVLAWYVALPTTIAVLSPKHGKFNVTDKGGRIDQGYFDWSVSRPYILLVALNALALAVGCWSLVAGDEVPTVLMNMLWTTYNLVLLGGALCVARE-
>up|A0A0A4W707|A0A0A4W707_BURPE/230-690
-------------CVGYLLYAAEAYTWLILVLGFVQTAWPLERPVA-RLPDDPAGWPSVDVYIPTYNEPLAVVKPTIFAAQSLDWPADKLNVYLLDDGRRPEFEAFARDAGIGYLTRDDNRHAKAGNINSALARTHGEYIAIFDCDHVPTRSFLQTSMGAFLDPNCALVQTPHHFFSPDPFERNLGTFRRVPNEGSLFYGLVQAGNDLWNAAFFCGSCAVLKRGPLEAIGGVAIETVTEDAHTALKLHRRGYTSAYLPTVQAAGLATESLAGHIRQRARWARGMAQIFRIDN-PFVGRGLGFFQRVCYGNMLHFFYGIPRLVFLTMPIAYLFFHLYFINA-SALALASYVLPYMALAHVANARMQGRFRHSFWAEVYESVLAWYIALPTTLAFLSPRHGRFNVTAKGGRIDEGYVDWATSRPYLALFVLNVAAIAAGGVRLAASGEASTILMNVAWALYNLAMLGAALAVARE-
>ur|UPI00054FA317|UniRef100_UPI00054FA317/71-534
----------VEAFLGYGLLAAEAYTWLVVVLGFVQTAWPLQRQSVP-LQGAPLEWPSVDVFIPTYNESLDVVRPTVLAAMAMDWPKDKLRVYLLDDGRREAFRAFAAEVGVHYVARADNRHAKAGNLNNALGMTQGELVAIFDCDHIPTRSFLQTCVGWFQDARCAMLQTPHHFFSPDPFERNLGTFRRVPNEGALFYGLVQDGNDFWNATFFCGSCAVIRRAPLMEVGGIAVETVTEDAHTALKLHRRGYTTAYINEAQAAGLATESLSAHVGQRIRWARGMAQIFRTDN-PFLGKGLTLWQRICYGNMLHFFFGLPRLVFFTAPMAYLFFHLHIIHA-QAALLALYVLPYILQSNIANAHVQGKYRHTFWAEVYETVLAWYVALPTTLAMINPKLGKFNVTAKGGLVERAYFDWTTSLPYAVLVLLNSAAFVAGLARLLWWNEPATVVLNLVWTAYSLLMLGAAMGVASE-
>ur|UPI0002EBA8B4|UniRef100_UPI0002EBA8B4/114-579
--------SWVDMAFGYGLVLAEIYALVVLVFGYLQTAWPLRRQPVL-LKGPPSEWPVVDVFIPSYNEALDIVKLTIFAAQAIDWPKDKLRVHVLDDGRREDFRDFCEQIGVNYITRDNNRHAKAGNLNEALKVTSGEFVAFFDADHVPTRSFLQVSIGWFLDPKLAMLQTPHFFFSPDPFEKNLNTFRSVPNEGELFYGLVQDGNDLWNATFFCGSCAVLRREPLLEVGGVAVETVTEDAHTALKLNRAGYNTAYLAIPQAAGLATESLSRHISQRIRWARGMAQIFRTDN-PLVGRGLHMGQRLCYLNMLHFFYGLPRLVFLTAPLAYLFFDAQIFHA-TGLMISAYALPHIFHASLTNSSIQGRFRHSFWNEVYETVLAWYIMGPVLMALVNPKFGGFNVTDKGGIIDQTFFDWKLARPYIILLALNVAGMIFGFVRLAQGDESATLLINLVWTIYNLIITSAAVAVASE-
>up|U1VBG5|U1VBG5_9ENTR/84-547
------------AILGIGLYLAELYVWLILILGFLQTSWPLKRTIE-PLPDDTRLWPTVDVYVPTYNESLDVVRDTVLAAQCIDYPRDKIKVYLLDDGKRSEFAVFAADVGVGYITRDDNRHAKAGNLNHAMKITKGELICVFDCDHVATRTFLQATVGPFLDPKLALLQTPHYFYSPDPFERNLRAARSIPNEGSLFYGPVQQGNDNWNATFFCGSCAVIRRSALEQIGGFAVETVTEDAHTALKMQRLGWGSAFLAIPLAAGLATERLGLHVIQRTRWARGMTQIFRVDN-PLLGRGLKWQQRLCYLNMLHFQFGLPRVAFLTAPLAYLLFNLNIIHS-SASLIFAYVLPHLVMSLYVNSRMNGKFRYTFWGEIYETVMCFHLVIPTLLTLLSPKHGKFNVTDKGGLLDQGFFDFHIVRPHVIVAALLSIGIVAGVVRAVAHDDPYVIALNVGWAVFSLIILMAAIAVARE-
>up|A0A095LNM5|A0A095LNM5_BURPE/230-692
-------------CVGYLLYAAEAYTWLILVLGFVQTAWPLERPVA-RLPDDPAGWPSVDVYIPTYNEPLAVVKPTIFAAQSLDWPADKLNVYLLDDGRRPEFEAFARDAGIGYLTRDDNRHAKAGNINSALARTHGEYIAIFDCDHVPTRSFLQTTMGAFLDPNCALVQTPHHFFSPDPFERNLGTFRRVPNEGSLFYGLVQAGNDLWNAAFFCGSCAVLKRGPLEAIGGVAIETVTEDAHTALKLHRRGYTSAYLPTVQAAGLATESLAGHIRQRARWARGMAQIFRIDN-PFVGRGLGFFQRVCYGNMLHFFYGIPRLVFLTMPIAYLFFHLYFINASLALALASYVLPYMALAHVANARMQGRFRHSFWAEVYESVLAWYIALPTTLAFLSPRHGRFNVTAKGGRIDEGYVDWATSRPYLALFVLNVAAIAAGGVRLAASGEASTILMNVAWALYNLAMLGAALAVARE-
>ur|UPI0003A5F158|UniRef100_UPI0003A5F158/84-547
------------AILGIGLFIAELYVWVILLLGFLQTAWPLERVIE-PMPEDTRLWPTVDVYIPTYNESLDVVRDTVLAAQCIDYPRDKMKIYLLDDGRRSEFAVFASQAGVGYITRDNNAHAKAGNLNHALKLTQGELICVFDCDHVAKRIFLQATVGPFLDPKLALLQTPHYFYSPDPFERNLRAARDMPNEGALFYGPVQQGNDLWNAAFFCGSCAVIRRAALDEIGGFAVETVTEDAHTAIKMQRRGWKSAFLSIPLAAGLATERLVLHVIQRTRWARGMTQIFRVDN-PLLGRGLTWQQRLCYLNILHFQFGLPRVVFLTAPLAYLLFNLNIIHA-SAAMIFAYALPHLVVSMYLNSRMNGRYRHSFWSEIYETVMAFHLVIPTIVTLFSPTRGKFNVTDKGGLLDEGFFDFCIVRPHIVAAILLGAGVVAGITRIVAHDDPYVMVLNVAWALISLLTLLAAIAVARE-
>ur|UPI000470F370|UniRef100_UPI000470F370/111-572
-----------DAFFGYGLLLAELYALTVMLLSYFQTAWPLHRRPVP-LPQDTAQWPTVDVYIPTYNEPLDMVRQSVLAALALDWPADRLKVYVLDDGRRPEFRAFCEEAGAHYLIRDNNRHAKAGNINAALEKTDGEYIVVFDCDHVTVRSFLQVCMGWFLDPRLALLQTPHVFFSPDPFERNLGTFRNVPNEGELFYGVVQDGNDLWNATFFCGSCAVMRRSALLDVGGVATESVTEDALTALKMNRKGYNTAYLAVPQAAGLATENLSRHIGQRTRWARGMAQIIRVNN-PLLGRGLQLGQRLCYLSMLHFFFGLPRVVFLTAPLAYLFFHASVFQA-SAVMVAAYALPHIIVASMTGSRIQGRFRHSFWNEVYESVLAWYIMRPALQTLISPKSASFNVTAKGGVIEESYFDWGLARPYVVLLCLNVLGLIIGVIGLAVGFARMTILLNLGWTLYNIVMTSASVAVA---
>ur|UPI000551670D|UniRef100_UPI000551670D/85-547
-------------ILGIGLFIAEVYVWLILILGYLQTSWPLKRTIE-PMPEDINLWPTVDIYVPSYNESLDVVRDTVLAAQCIDYPRDKIKIYLLDDGKRSEFAVFAADAGVGYITRDDNRHAKAGNLNHAMRITKGELITVFDCDHVATRAFLQATVAPFLDPKLALLQTPHYFYSPDPFERNLKAAREIPNEGALFYGPVQQGNDNWNATFFCGSCAVIRRSALEEIGGFATETVTEDAHTALKMQRRGWKSAFLSLPLAAGLATERLGLHVVQRTRWARGMTQIFRVDN-PLLGRGLKWQQRLCYLNMLHFQFGLPRVVFLTAPLAYLLFNLNIIHS-SASLIFAYVLPHLVMSLYVNSRMNGRFRATFWGEIYETVMAFHLVIPTILTMLSPKHGKFNVTDKGGLLDVGFFDFNIVRPHVICAALLLIGVVSGVIRAVAHDDPYVIALNVGWALFSLIILMAAIAVARE-
>up|A6GMN6|A6GMN6_9BURK/205-666
------------IFLGYTLVAAEAYTWIILIFGFIQTAWPLKRKPMP-LELNLNDWPTVDVFIPSYNEPLSVVRPTVYAAKGLDWPLEKITVYILDDGHRPAFEEFAKQAGVEYISRPDNSHAKAGNINYALKHTHGQYIAIFDCDHIPTRSFLQTSMGWFSDPKCVLVQTPHHFFSADPFERNFNSFRQMPNEGSLFYGLIQDGNDYWNASFFCGSCAVIERKALLEVGGIAVETVTEDAHTALKLHSLGYNSVYLNNIQAAGLATETLAGHIGQRIRWARGMAQIFRTDN-PMFKKGLNLFQRVCYSNMLHFFYGIPRMIFLVMPMAYLFFEQHLINAA-AVTILSYALPQLMISSYTNSVIQGKYRRSFWSEVYETVLSWYIILPTTLAFINPKLGKFNVTSKGGLIEKSYFDANIAKPYLILLLINVLGFSVGLLRLFVFNETGTVLMNLLWCGFNLAILGAAVGVATE-
>up|A0A070AWB1|A0A070AWB1_AERHY/209-672
----------VSLACGLLLLAAETYAWLVLLLGYWQTAWPLHRPPAQ-LPADPAQWPSVDLMIPTYNEDLAIVKGTVYAAMGLDWPADKLTIWLLDDGGRAAFRDFAEEAGIRYVARSTHEHAKAGNINHALKMATGDLVAIFDCDHLPTRSFLQMTVGWFYDPRLGVVQTPHHFFSADPFEHNLQRFRKMPNEGALFYGLVQDGNDMWDASFFCGSCAVIKRTALDEIGGIAVETVTEDAHTSLRLHRLGYTSAYIRIPLAAGLATESLSAHIGQRIRWARGMVQILRLDN-PLFGKGLKLGQRLCYFNMLHFLSGIPRLIFLTAPLAFLILHAYIIYA-PAAAIALYMLPHIFHSALTNSRLQGKVRHSFWGEVYETVLAWYIARPTTVALFAPHKGTFNVTAKGGMTEEVFLDLSVSRPYLLLILLNLCGLGFGLWRIGTGPEVPTLILSMIWTLYNMTILGGALAVAFE-
>ur|UPI00054ED80B|UniRef100_UPI00054ED80B/101-578
-----SNWSWLDGFFISMLLLAEAYAFVILFLGYLQTVWPLRRTPVP-LPDDPQLWPSVDLLIPTYNEPLSVVKYTALASMNIDWPADKLNVYILDDGKREEFRRFAEEAGIGYMTRDDNTHAKAGNINRALARLDSPFVAIFDCDHVPTRSFLQMTMGWFQDTKLSMLQTPHHFYSPDPFERNLGQFRTIPNEGELFYGIVQDGNDFWNATFFCGSCAVLRRTALDEIGGIAVETVTEDAHTSLRMQMNGWNTAYINIPQAAGLATERLSGHVKQRIRWARGMIQIMRTDN-PLFARGLRPAQRLCYLNMTHFLYALPRLIFLTAPLIYLVLGQVNVPGY-WAAIFAYALPHLFLSSITNSRIQGNHRHSFWNEIYETVLAPYILLPTMLTFVNPKFGSFNVTAKGGVVNRRFFDGRIARPFLFLVGLNLLGILMAISDLYDGNHVGTIVMNLIWVGFNTIILGVCAAIAWE-
>ur|UPI0003181BE5|UniRef100_UPI0003181BE5/113-577
---------WLDMLFGYGLVLAEIYALVVLVFGYVQTAWPLRRSPVL-LAGDPSDWPTVDVFIPTYNESLSIVKLSVFAAQAMDWPKDKLRVHVLDDGRRDEFRRFCQSIGVNYITRDNNVQAKAGNLNAALKVTDGEYIAMFDADHVPTRSFLQIGMGWFLDPKLAMLQTPHFFFSPDPFEKNLNTFRAVPNEGELFYGLVQDGNDLWNATFFCGSCAILRRKPLEEIGGVAVETVTEDAHTALKLNRAGYNTAYLAIPQAAGLATESLSRHISQRIRWARGMAQIFRLDN-PLMGKGLNLGQRICYANMLHFFYGLPRLVFLTAPLAYLIFGAQIFHA-SALMIVAYAMPHLFHSNLTNSCIQGRFRHSFWNEVYETVLAWYIMPPVLMALVKPTFGGFNVTDKGGIIDKEYFDWKLARPYIVLLALNLTGLGFGIHQLIWGATAITVLINGVWTLYNLIITSAAVAVASE-
>ur|UPI00054F8BDE|UniRef100_UPI00054F8BDE/84-547
------------AILGIGLFVAELYVWVILMLGFLQTTWPLERTIE-PMPQDTDVWPTVDVYVPTYNESLDVVRDTVLAAQCIDYPRDKMKVYLLDDGKRSEFAVFAAQAGVGYITRDNNAHAKAGNLNHALKLTQGELICVFDCDHVAKRIFLQATVAPFLDPKLALLQTPHYFYSPDPFERNLRAARQIPNEGALFYGPVQQGNDLWDAAFFCGSCAVIRRSALDDIGGFAVETVTEDAHTAMKMQRKGWKSAFLAIPLAAGLATERLVLHVIQRTRWARGMAQIFRVDN-PLLGRGLTLPQRLCYLNMLHFQFGLPRVAFLTAPLAYLLFNLNIIHS-SALMIFAYALPHLVISMYVNSRMTGRFRYSFWGEIYETVMAFHLVIPTLVTLISPKHGKFNVTDKGGLLDEGFFDFRIVRPHLIASLLLGAGVVAGITRIVAHDDPYVIVLNLVWAMFSLLTLLAAIAVARE-
>ur|UPI00041829CF|UniRef100_UPI00041829CF/229-688
--------------FGYGLIAAECYTWLILALGYLQYCWPLHRKPVS-LPADTALWPTVDVFVPTYNEPLRVVRPTVLAALGMDWPRDKLRVHILDDGRRDEFRAFAAECGARYLTRPDNAHAKAGNLNHALGQTDGELIAIFDCDHIPVRSFLQTTVGWMLDPKCAMLQTPHHFFSPDPFERNLGTFRRVPNEGSLFYGLVQDGNDLWNATFFCGSCAVLRRKPLEEVGGIAIETVTEDAHTALKMQRRGYNTAYIRLTQAAGLATDSLSIHVGQRIRWARGMAQIFRLDN-PLFGPGLTFFQRLCYSNMLHFFNGLPRLVFLTAPLAYLYFEMHVINAA-AATLVTYALPHLFLANLTNSRVQGRYRHSFWAEAYETVLAWYIAWPTTVALFRPHAGSFNVTAKGGLVERDYFDWRIAMPYLVLMVANVVGVALGVVRLVDWNEPATVLMNMAWAAYSLIMLGAALGVAAE-
>up|A0A0A3LWB5|A0A0A3LWB5_BURPE/230-690
-------------CVGYLLYAAEAYTWLILVLGFVQTAWPLERPVA-RLPDDPAGWPSVDVYIPTYNEPLAVVKPTIFAAQSLDWPADKLNVYLLDDGRRPEFEAFARDAGIGYLTRDDNRYAKAGNINSALARTHGEYIAIFDCDHVPTRSFLQTTMGAFLDPNCALVQTPHHFFSPDPFERNLGTFRRVPNEGSLFYGLVQAGNDLWNAAFFCGSCAVLKRGPLEAIGGVAIETVTEDAHTALKLHRRGYTSAYLPTVQAAGLATESLAGHIRQRARWARGMAQIFRIDN-PFVGRGLGFFQRVCYGNMLHFFYGIPRLVFLTMPIAYLFFHLYFINA-SALALASYVLPYMALAHVANARMQGRFRHSFWAEVYESVLAWYIALPTTLAFLSPRHGRFNVTAKGGRIDEGYVDWATSRPYLALFVLNVAAIAAGGVRLAASGEASTILMNVAWALYNLAMLGAALAVARE-
>up|A0A0A1HVG2|A0A0A1HVG2_9PSED/112-576
---------WLDILFGYGLLAAELYALVVLIFGYLQTAWPLRRQPVL-MSTPPSEWPVVDVFIPTYNEALDIVKVTIFAAQAIDWPKDKLRVHVLDDGRREDFRIFCDSIGVNYLARDNNRHAKAGNLNEALKVTEGEFVAIFDADHVPTRSFLQICLGWFADPKLAMLQTPHFFFSPDPFEKNLNTFRSVPNEGELFYGLVQDGNDLWNATFFCGSCAVMRRTALLEVGGVAVETVTEDAHTALKMNRAGYNTAYLAIPQAAGLATESLSRHISQRIRWARGMAQIFRTDN-PLMGRGLKLGQRLCYLNMLHFFYGLPRMAFLTAPLAYLFFGAQIFHA-SALMITAYVLPHILHASLTNSRIQGRFRHSFWNEVYETVLAWYIMGPVLMALVNPKFGGFNVTDKGGIIDRKFFEWKLARPYIVLLTLNVAGLAFGLWQLFQGEAMTTILINMAWTLYNVVITSASVAVASE-
>ur|UPI0004822473|UniRef100_UPI0004822473/94-556
-------------FLGIGLYLAEVYAWLILVLGYFQSILPLKRPIE-PLPEDTASWPTVDVYIPTYNESLSVVQDTVLAALNLDYPADKLRVYLLDDGRRPEFGAFAAAAGAGYITRTDNNHAKAGNLNNALKRTDGDLICIFDCDHVTTRAFLQATVGLFLDSRLALVQTPHHFYSPDPFERNLATGQDVPNEGELFYGPVQQGNDYWNAAFFCGSCAVIRRAALEETDGFAVETVTEDAHTALKLQRSGWNTAFIAVPLAAGLATERLSLHIGQRMRWARGMTQIFRRDN-PLLGRGLKLPQRLCYLNMLHFQFALPRIIFLTAPIAYLMLGQNIIAS-SAAAIFAYALPHLVHSITTNARIQGRHRHSFWGEIYETVLAFHILKPTLITLLDPKRGKFNVTDKGGLLDKGFFDFAMVRPHVFTIGLLLVAIAIGLVRHFWVDDPNVLALNIAWAGFSLITLFAAVAVAME-
>ur|UPI000463DF60|UniRef100_UPI000463DF60/112-576
---------WLDILFGYGLLAAELYALVVLIFGYLQTAWPLRRQPVL-MSAPPSEWPVVDVFIPTYNEALDIVKVTIFAAQAIDWPKDKLRVHVLDDGRREDFRIFCDSIGVNYLARDNNRHAKAGNLNEALKVTEGEFVAFFDADHVPTRSFLQICVGWFLDPKLAMLQTPHFFFSPDPFEKNLNTFRSVPNEGELFYGLVQDGNDLWNATFFCGSCAVMRRTALMEVGGVAVETVTEDAHTALKMNRAGYNTAYLAIPQAAGLATESLSRHISQRIRWARGMAQIFRTDN-PLMGRGLKLGQRLCYLNMLHFFYGLPRLAFLTAPLAYLFFGAQIFHA-SALMITAYVLPHILHASLTNSRIQGRFRHSFWNEVYETVLAWYIMGPVLMALVNPRFGGFNVTDKGGIIDRKFFEWKLARPYIVLLTLNVAGIAFGLWQLCQGEAMTTILINMAWTLYNVIITSASVAVASE-
>up|Q5NNK3|Q5NNK3_ZYMMO/46-510
-----------DAVFGGVLFMAELYAWAILILGLFQILWPMQRPVVP-LSGEDEELPTVDVFIPTYNESMEIVQNTVFAALGMDYPKDRFNVYLLDDGHREEFRLFAEEAGCHYLTRNDNLNAKAGNLNAALKKTKGELVCIFDCDHVPTRAFLQLTVGWLQEPNLALVQTPHFFYSPDPIQRNVPGGDELPGDNELFYGTVQRGNDLWDATFFCGSCAILRREALEENNGFSGETVTEDAHTALKLQRRGWDTAYINIRLSAGLATDTLLAHIKQRARWARGMTQILRIDN-PLWGRGLTIAQRLCYMNLLHYQFALPRVIFLISPLAFILFNSSIIHA-SAVMVFAYAIPHLFMSLWAHERLSNGRRQPFWGEINETLLAFHLIKPTLITFLNPKKGSFNVTDKGERMEDDYFDIRSVRPHLITAGFLFLGLVVGIVKLIYSSQPSVLVLNVTWASFNFIILLASIAVAHE-
>up|H8L5Y7|H8L5Y7_FRAAD/230-692
-----------DLMFGIGLLLAETYSFVVLLMGHVQAIWPLQRKPVS-LPDSLESWPSVDVLIPTYNEDLDMVRNTIFAAQGIDWPADKLKIWVLDDGDRDTYRDFCAEIGVGYLRRAEHKHAKAGNLNHALTQTDGELLAIFDADHVPCRSFLQMTVGWLLDPKMALVQTPHHFFSADPFERNLDEFRSSPNEGDLFYGLLQDGNDTWDATFFCGSCAVIRRSAIMSIGGFATETVTEDAHTSLRMHRHGWRSAYLRLPQAAGIATGSLAAHINQRIRWARGMTQIFRLDN-PMLGQGLSLFQRLCYLNMMHFLAGLPRLVFLTAPLAFLIFHIEIIYA-PAVAITLFVLPHMAHSAIANARQKSRVRAPFRGEIYETVLSWYTARATTSALINPYRGNFNVTAKNELQQRNWIDWRIAAPYFLLAGLNLCGIGFAVWRIRFGPEIHTTWLAAAWTVYNLIVLGASIRVAME-
>ur|UPI00052509CC|UniRef100_UPI00052509CC/126-588
------------FVFGYALLLAEIYALVMLILSYFQTLWPLPRRPVP-LPVDTSAWPTVDVYIPTYNEPLDVVRQTVMAATVLDWPADKLRVYVLDDGRRDEFREFCAQAGVGYLTRADNQYAKAGNLNAALPRTSGEYIAVFDCDHITTRSFLQVCMGWFLDKKLAVLQTPHVFFSPDPFERNLETFRRVPNEGDLFYGVVQNGNDLWNASFFCGSCAVLRRSALEDIGGVATESVTEDALTALKLSAKGYNTAYLAVPQAAGLATESLGRHIGQRIRWARGMAEIFRKYN-PLLSRGLRLSQRLCYLSMMHFFFGIPRMVFLLMPMAYLFFGAQVFH-ASALMVLAYVVPHLIISNMGASRIQGRFRHSFWNEIYETVLAWYTIVPVIQALLFPGSKGFNVTAKGGVIRQSFFDWALARPYLGLLLVNLVGVVVGLVDLAHHPKWISILFNLGWVAYNIMLLSAAAGVASE-
>ur|UPI0002631995|UniRef100_UPI0002631995/96-558
------------LSLGLGLLLAELYAFVILALGYFQVLWPLNRRPLP-LPADQQQWPSVDLFIPTYNEPLSVVRSTILAASVMDWPADKLNIYLLDDGRREEFRAFCAQVGIHYVTRTNNFHAKAGNINAALKKSSGEYVAIFDCDHIPTRSFLQVAMGWFLDAKLAVVQMPHYFFSADPFERNLGNHGKVPNEGELFYGLLQDGNDQWDATFFCGSCTVIKRKPLEEVGGVAVETVTEDAHTALKLHRRGYRSAYIAVPQAAGLATESLSGHVAQRIRWARGMAQIARLDN-PLLGKGLRLSQRLCYANMLHFFYGLPRIVYLTAPLAFLFFGAHVIHA-SALMILAYALPHILQANLTNLRTQGKFRHLLWNEVYETTLAWYILRPTLVALFNPKLGKFNVTPKGGLVPRSYFDGQIAKPYLFLLVLNLAGLAAGVMRLLSVQEAQTIWFNLAWTAYNVLLLGATIATASE-
>ur|UPI0005705AAD|UniRef100_UPI0005705AAD/83-546
------------AILGIGLFAAEIYVWVILLLGYLQTSWPLKRTIE-PMPDDISLWPTVDIYVPSYNESLDVVRDTVLAAQCIDYPRDKIKIYLLDDGKRSEFAVFAADAGVGYITRDDNRHAKAGNLNHALRITKGELITVFDCDHVATRAFLQATVAPFLDPKLALLQTPHYFYSPDPFERNLKAAREIPNEGALFYGPVQQGNDNWNATFFCGSCAVIRRSALEEIGGFATETVTEDAHTALKMQRRGWKSAFLALPLAAGLATERLGLHVVQRTRWARGMTQIFRVDN-PLLGRGLKWQQRLCYLNMLHFQFGLPRVVFLTAPLAYLLFNLNIIHS-SASLIFAYVLPHLVMSLYVNSRMNGRFRATFWGEIYETVMAFHLVIPTLLTMISPKHGKFNVTDKGGLLDVGFFDFNIVRPHVICAALLVIGVVSGTVRAVAHDDPWVIALNVGWALFSLIILMAAIAVARE-
>ur|UPI0005780FBB|UniRef100_UPI0005780FBB/84-547
------------AILGIGLFIAELYVWVILILGFLQTAWPLERVIE-PMPEDTGLWPTVDVYIPTYNESLDVVRDTVLAAQCIDYPRDKMKIYLLDDGRRSEFAVFASQAGVGYITRDNNAHAKAGNLNHALKLTQGDLICVFDCDHVAKRIFLQATVGPFLDPKLALLQTPHYFYSPDPFERNLRAARDMPNEGALFYGPVQQGNDLWNAAFFCGSCAVIRRAALDEIGGFAVETVTEDAHTAIKMQRKGWKSAFLSIPLAAGLATERLVLHVIQRTRWARGMTQIFRVDN-PLLGRGLTWQQRLCYLNMLHFQFGLPRVVFLTAPLAYLLFNLNIIHA-SAAMIFAYALPHLVVSMYLNSRMNGRFRYSFWGEIYETVMAFHLVIPTLVTLFSPTRGKFNVTDKGGLLDEGFFDFRIVRPHIVAAILLGAGVLAGITRIVAHDDPYVIVLNVVWALLSLLTLLAAIAVARE-
>up|V5Q1N9|V5Q1N9_ZYMMB/75-539
-----------DAVFGGVLFMAELYAWAILILGLFQILWPMQRPVVP-LSGEDEELPTVDVFIPTYNESMEIVQNTVFAALGMDYPKDRFNIYLLDDGHREEFRLFAEEAGCHYLTRNDNLNAKAGNLNAALKKTKGELVCIFDCDHVPTRAFLQLTVGWLQEPNLALVQTPHFFYSPDPIQRNVPGGDELPGDNELFYGTVQRGNDLWDATFFCGSCAILRREALEENNGFSGETVTEDAHTALKLQRRGWDTAYINIRLSAGLATDTLLAHIKQRARWARGMTQILRIDN-PLWGRGLTIAQRLCYMNLLHYQFALPRVIFLISPLAFILFNSSIIHA-SAVMVFAYAIPHLFMSLWAHERLSNGRRQPFWGEINETLLAFHLIKPTLITFLNPKKGSFNVTDKGERMEDDYFDIRSVRPHLITAGFLFLGLVVGIVKLIYSSQPSVLVLNVTWASFNFIILLASIAVAHE-
>ur|UPI000490118C|UniRef100_UPI000490118C/120-582
-------------AWGLLLVSAEVYAALVLMLGYFQTAWPLRRKPLP-LPADRSEWPTVDIFIPTYNEPLSVVKPTVYAAIALDYPKDKLSIHVLDDGRRPEFKAFCEEVGVAWTIRSHNRHAKAGNINEALKITDGEYFAIFDCDHIPTRSFLQVGLGWFLDRKLSMLQTPHHFFSADPFEKNLGTFRKVPNEGELFYGLVQDGNDLWNATFFCGSCALLRRTMVEEIGGIAVETVTEDAHTALKLHRKGYTTAYLAIPQAAGLATESLGGHIGQRIRWARGMTQIFRIDN-PLTGRGLSFGQRLCYLNMMHFFYGIPRLVFLTAPLSFLFFNAHIIQAA-AGTIAIFALPHMFHANITNSRMQQKFRHSFWSEVYESVLASYITAPTLLALINPKLGKFNVTAKGGRIEEQYFDWAISRPYLILLALNLIGFVVGCVHIALHYTSHTTVLNLAWTGYNMLILGASVAAARE-
>up|I6XJW2|I6XJW2_ZYMMB/107-570
------------AVFGGVLFMAELYAWAILILGLFQILWPMQRPVVP-LSGGDEDLPTVDVFIPTYNESMEIVQNTVFAALGMDYPKDRFNVYLLDDGHREEFRLFAEEAGCHYLTRNDNLNAKAGNLNAALKKTKGELVCIFDCDHVPTRAFLQLTVGWLQEPNLALVQTPHFFYSPDPIQRNVPGGDELPGDNELFYGTVQRGNDLWDATFFCGSCAILRREALEENNGFSGETVTEDAHTALKLQRRGWDTAYINIRLSAGLATDTLLAHIKQRARWARGMTQILRIDN-PLWGRGLTIAQRLCYMNLLHYQFALPRVIFLISPLAFILFNSSIIHA-SAVMVFAYAIPHLFMSLWAHERLSNGRRQPFWSEINETLLAFHLIKPTLITFFNPKKGSFNVTDKGERMEDDYFDIRSVRPHLITAGFLFLGLVVGIVKLIYSSQPSVLVLNVTWASFNFIILLASIAVAHE-
>ur|UPI00057295D0|UniRef100_UPI00057295D0/219-680
------------ALVGYLLYAAEAYTWLILVLGFVQTIWPLDRSVEP-LPDDPAGWPSVDVYIPTYDEPLAVVKPTIFAAQSLDWPAGKLNVYLLDDGRRPEFEAFARDAGVGYLTRDDNRHAKAGNINSALARTHGEYVAIFDCDHVPTRSFLQTTMGAFLDPNCALVQTPHHFFSPDPFERNLGTFRRVPNEGSLFYGLVQAGNDLWNAAFFCGSCAVLKRGPLEEVGGVAIETVTEDAHTALKLHRRGYTSAYLPTVQAAGLATESLAGHIKQRIRWARGMAQIFRIDN-PFVGRGLGLFQRICYGNMLHFFYGIPRLVFLTVPIAYLFFHLYFINA-SALALASYVLPYLVLAQLSNSRMRGRFRHSFWAEVYESVLAWYIALPTTIAFLSPRHGRFNVTAKGGRIDEAYVDWATSKPYLALLALNAGAICAGVVRLVVAQEASTVLLTMSWTLYNLMMLGAAIGVAYE-
>up|U2ZIB6|U2ZIB6_PSEAC/105-566
------------MLFGYGLVLAELYALLVLLLGYLQTAWPLQRKPYP-LPRDTALWPTVDVYIPTYNEPLEIIKLTAFAAQAIDWPKDKLNVYVLDDGRREEFRAFCAEAGIGYIIRPDNFHAKAGNLNHALKLTHGDYIAIFDADHVPTRSFLQVGMGWFLDPKLAMLQTPHFFFSPDPFEKNLDTFRSVPNEGELFYGLVQDGNDLWNATFFCGSCAIIKRGPLEEVGGIAVETVTEDAHTALKLNRLGYNTAYLALPQAAGLATESLSGHIGQRIRWARGMAQIFRTDN-PLLGKGLKLGQRLCYLNMLHFFYGLPRLVFLTAPLAYLFFGAQIFQ-AEALLIMAYALPHILIASVTNSTIQGRFRHSFWNEVYESVLAWYIMRPVLLAMVNPKLGKFNVTAKGGVIDQSYFDWKMARPYIVVLALNVLGVLAGLWKLGFDPSVATVLINLTWTFYNIVISAASVAVAAE-
>ur|UPI00050B5BF4|UniRef100_UPI00050B5BF4/89-551
------------IFFSLTLLIAEIYAWAVLLLGYFQVCFPLNRESLP-LPADPTHWPSVDIFIPTYNEPLSVVQNTVYGALAMNWPEDKITIWLLDDGGRDAFRRFAEETGIRYVARSTHEHAKAGNINHALKLAKSEFVAIFDCDHIPSVSFLQRTMGWFLDEKLAMMQTPHHFFSPDPFERNLGKFRQKPNEGHLFYGLIQNGTDTWNASFFCGSCAVIRRKPLDEIGGIAVETVTEDAHTSLRLHRLGYSSAYLRYPLAAGLATETLSAHIGQRIRWARGMIQILRIDN-PLLGKGLQLSQRLCYLSMMHFLSGVPRLIFLCAPLCPIFFSVGLIDA-TVTDIMSYVLPYLFIVVLINSRIQGKYRHSFWNEIYEMVLAWYITLPTLVALIAPAKGRFNVTAKGGLIANKYVDWQISYPYVIFAILNLCGLVAGIIQVSELNAALLNTICLMWLVYNTIIIGATLAVSIEQ
>up|B5WNI4|B5WNI4_9BURK/242-702
-------------VVGYVLYAAEAYTWLVLLLGYVQTAWPLNRRACP-LPEDLSLWPTVDVYIPTYNEPLSVVQPTVYAAAGLDWPSDKLKVYILDDGTREEFRRFAKEAGVGYIVRTEHTHAKAGNINHALTCTQGEYIAIFDCDHIPVRSFLQTTMGQFLDPKCALVQTPHHFFSPDPFERNFDTFHRVPNEGSLFYGLIQDGSDFWNATFFCGSCAVIKRAPLEQVGGIAIETVTEDCHTALRLHRLGYNSAYLRTVQAAGLATESLAGHIGQRIRWARGMAQIFRVDN-PWRRKGLTLFQRICYSNMLHFFYGIPRLVFLLMPGAYLFFGLHMINT-QAAVIMAYVLPYLVTANLANSRIQGPFRHSFWAEVYESVLAWYIILPTTMALINPKLGKFNVTAKGGQIAENYLDWTISKPYLILLGINAAAMLAGVIRIVFLHEPQTALMNMLWGAINMIVLGAAVGVAQE-
>up|W6WYG1|W6WYG1_9BURK/120-582
-------------VWGLLLVSAEVYAALVLMLGYFQTAWPLRRKPMP-LPLDRSAWPTVDIFIPTYNEPLSVVKPTIYAAIALDYPKDKLSIHVLDDGRRPEFKAFCEEVGVAWTIRSHNRHAKAGNINEALKITDGEYFAIFDCDHIPTRSFLQVGLGWFLDKKLSMLQTPHHFFSADPFEKNLGTFRKVPNEGELFYGLVQDGNDLWNATFFCGSCALLRRTMVEEIGGIAVETVTEDAHTALKLHRRGYTTAYLSIPQAAGLATESLGGHIGQRIRWARGMTQIFRIDN-PLTGRGLSFGQRLCYLNMMHFFYGIPRLVFLTAPLSFLFFNAHIIQAA-AGTIAIFALPHMFHANITNSRMQQKFRHSFWSEVYESVLASYITAPTLLALINPKLGKFNVTAKGGRIDEQYFDWGISRPYLILLALNLLGFIVGCVHIALNSSSHTTVLNLAWTGYNMLILGASVAAARE-
>ur|UPI0005572763|UniRef100_UPI0005572763/84-547
------------AILGVGLFIAELYVWVILILGYLQTSWPLKRTIE-PMPDDVSLWPTVDIYVPSYNESLDVVRDTVLAAQCIDYPRDKLKIYLLDDGKRSEFAVFAADAGVGYITRDDNRHAKAGNLNHAMRITKGELITVFDCDHVATRAFLQATVAPFLDPMLALLQTPHYFYSPDPFERNLKAAREIPNEGALFYGPVQQGNDNWNATFFCGSCAVIRRSALEEIGGFATETVTEDAHTALKMQRRGWKSAFLSLPLAAGLATERLGLHVIQRTRWARGMTQIFRVDN-PLFGRGLKWQQRLCYLNMLHFQFGIPRVIFLTAPLAYLLFNLNIIHS-SANLIFAYVLPHLVMSLYVNSRMNGRFRATFWGEIYETVMAFHLVIPTLLTMISPKHGKFNVTDKGGLLDVGFFDFNIVRPHVICAMLLLIGVVSGVVRAVAHDDPYVIALNVGWALFSLVILMAAIAVARE-
>up|E8V0S6|E8V0S6_TERSS/105-585
---------PLDAFFILVLCFAESYAFAILFLGYLQTMWPLRRTPVP-LPDNPDDWPEIDLLIPTYNEPLNIVRYTVLASMNIDWPADKLNIYILDDGKREEFRAFAEEAGVGYMTRDDNLHAKAGNINRALKRLKAPLVAIFDCDHVPTRSFLQVTIGWFLDQKLGMLQTPHHFYSPDPFERNLGQFRTIPNEGELFYGIVQDGNDFWNATFFCGSCAVLRKTALDEIGGIAVETVTEDAHTSLRMQMNGWNTAYINIPQAAGLATERLSGHVKQRIRWARGMIQIMRTDN-PLFCKGLKPAQRLCYFNMTHFLYALPRLIFLTAPLIYLILGHTNVPGY-WAAILAYAFPHLVLSSIANSRIQGQHRHSFWNEIYETVLAPYIFLPTMLAFINPKLGSFNVTAKGGVVSDRFFDNRIAAPFTWMLGINVIGLLCAIASMYDGSHPGTIVMNLIWTLFNMMVLGVATSVAWE-
>ur|UPI00016AF106|UniRef100_UPI00016AF106/221-680
--------------VGYLLYAAEAYTWLILVLGFVQTAWPLERPVA-RLPDDPAGWPSVDVYIPTYDEPLAVVKPAIFAAQSLDWPADRLNVYLLDDGRRPAFEAFARDAGIGYLTRDDNRHAKAGNINSALARTHGEYVAIFDCDHVPTRSFLQTTMGAFLDPNCALVQTPHHFFSPDPFERNLGTFRRVPNEGSLFYGLVQAGNDLWNAAFFCGSCAVLKRGPLEEVGGVAVETVTEDAHTALKLHRRGYTSAYLPTVQAAGLATESLAGHIRQRARWARGMAQIFRIDN-PFVGRGLGFFQRVCYGNMLHFFYGIPRLVFLTMPIAYLFFHLYFINA-SALALASYVLPYMALAHVANARMQGRFRHSFWAEVYESVLAWYIALPTTIAFLSPKHGKFNVTAKGGRIDEGYVDWATSRPYLALFVLNVAAIFAGGVRLAAGGEASTILMNVAWALYNLAMLGAALAVARE-
>ur|UPI000576063B|UniRef100_UPI000576063B/84-547
------------AILGIGLFIAEFYVWIVLLLGFLQTAWPLERVIE-PMPEDTQLWPTVDVYIPTYNESLDVVRDTVLAAQCIDYPREKMKIYLLDDGKRSEFAVFASQAGIGYITRDNNSHAKAGNLNHALKLTQGELICVFDCDHVAKRIFLQATVGPFLDPKLALLQTPHYFYSPDPFERNLRAARDMPNEGALFYGPVQQGNDLWNAAFFCGSCAVIRRSALMEIGGFAVETVTEDAHTAIKMQRKGWKSAFLSIPLAAGLATERLVLHVIQRTRWARGMTQIFRVDN-PLFGRGLTLPQRLCYLNMLHFQFGLPRVVFLTAPLAYLLFNLNIIHA-SAAMIFAYALPHLVVSMYVNSRMNGRFRYSFWGEIYETVMAFHLVIPTIVTLFSPTRGKFNVTDKGGLLDEGFFDFRIVRPHIVAAVLLVAGVCAGITRIVAHDDPYVMLLNVGWALFSLLTLLAAIAVARE-
>ur|UPI0005762324|UniRef100_UPI0005762324/83-546
------------AILGIGLFIAEFYVWVILILGFLQTAWPLERVIE-PMPEDTGLWPTVDVYIPTYNESLDVVRDTVLAAQCIDYPRDKMKIYLLDDGRRSEFAVFASQAGVGYITRDNNAHAKAGNLNHALKLTQGDLICVFDCDHVAKRIFLQATVGPFLDPKLALLQTPHYFYSPDPFERNLRAARDMPNEGALFYGPVQQGNDLWNAAFFCGSCAVIRRSALDEIGGFAVETVTEDAHTAIKMQRKGWKSAFLSIPLAAGLATERLVLHVIQRTRWARGMTQIFRVDN-PLLGRGLTWQQRLCYLNMLHFQFGLPRVVFLTAPLAYLLFNLNIIHA-SAAMIFAYALPHLMVSMYVNSRMNGRFRYSFWGEIYETVMAFHLVIPTLVTLFSPTRGKFNVTDKGGLLDEGFFDFRIVRPHIVAAVLLGAGVLAGITRIVAHDDPYVIVLNVVWALFSLLTLLAAIAVARE-
>up|U6ZDM5|U6ZDM5_9ENTR/84-547
------------AILGIGLFVAEFYVWVILLLGFLQTAWPLERVIE-PMPEDTELWPTVDVYIPTYNESLDVVRDTVLAAQCIDYPRDKIKVYLLDDGRRSEFAVFASQAGIGYITRDNNSHAKAGNLNHALKLTQGELICVFDCDHVAKRIFLQATVGPFLDPKLALLQTPHYFYSPDPFERNLRAARDMPNEGALFYGPVQQGNDLWNAAFFCGSCAVIRRAALDEIGGFAVETVTEDAHTAIKMQRKGWKSAFLAIPLAAGLATERLVLHVIQRTRWARGMTQIFRIDN-PLLGRGLTWQQRLCYLNMLHFQFGLPRVVFLTAPLAYLLFNLNIIHA-SAAMIFAYALPHLVVSMYVNSRMNGRFRYSFWGEIYETVMAFHLVIPTLVTLFSPTRGKFNVTDKGGLLDEGFFDFRIVRPHIVAAVLLGAGVLVGITRIAAHDDPYVMVLNVVWALLSLLTLLAAIAVARE-
>ur|UPI0005766BA7|UniRef100_UPI0005766BA7/81-544
------------AILGIGLFIAEFYVWVILLLGFLQTAWPLERVIE-PMPEDTQLWPTVDVYIPTYNESLDVVRDTVLAAQCIDYPREKIKVYLLDDGRRSEFAVFASQAGIGYITRDNNAHAKAGNLNHALKLTQGELICVFDCDHVAKRIFLQATVGPFLDPKLALLQTPHYFYSPDPFERNLRAARDMPNEGALFYGPVQQGNDLWNAAFFCGSCAVIRRAALDEIGGFAVETVTEDAHTAIKMQRKGWKSAFLAIPLAAGLATERLVLHVIQRTRWARGMTQIFRIDN-PLLGRGLSWQQRLCYLNMLHFQFGLPRVVFLTAPLAYLLFNLNIIHA-SAAMIFAYALPHLVISMYLNSRMNGRFRYSFWGEIYETVMAFHLVIPTLITLFSPTRGKFNVTDKGGLLDEGFFDFRIVRPHIVAAVLLGAGVLAGITRIAAHDDPYVIVLNVVWALLSLLTLLAAIAVARE-
>ur|UPI0004921B7F|UniRef100_UPI0004921B7F/85-547
-------------ALSIGLLLAELYGWVVMVLGYMQSAWPLGRKPVP-LPEDISVWPVVDVMIPTYNEGLDIVRNTVWAAQAMDWPRDRLRIHLLDDGKRTEFKEFAEEWGVSYIIRPDNKHAKAGNLNHAMTKTDGEFIVIFDCDHIPNRAFLQMTMGGFLDPRLALVQTPHHFYSPDPLQRNLGAGQRLSGEGLLFYGLVQDGNDLWDAAFFCGSCAILRRSAIEEIGGFAVETVTEDAHTALRLHRHGWHSAYLRMPLAAGLATETLAAHLGQRARWARGMHQIFRVDN-PLFGPGLSLVQRACYMNMMHFFFPLPRIVVLTAPLAYLVLNVN-VMVTSAATVLGYALPHLLLAVAANHRIQKKYRSLFWGEVYETVLAFQLVLPTIVTLLNPSKGKFNVTEKGGLLGFGFFDRRAVMPQLLTILLLLIGYAYGLNRYLQADEVGVLLINMFWASFNIMILAAAAAVGIE-
>ur|UPI000316469D|UniRef100_UPI000316469D/84-547
------------AILGIGLFIAEFYVWIVLLLGFLQTAWPLERVIE-PMPEDTQLWPTVDVYIPTYNESLDVVRDTVLAAQCIDYPREKMKIYLLDDGKRSEFAVFASQAGIGYITRDNNSHAKAGNLNHALKLTQGELICVFDCDHVAKRIFLQATVGPFLDPKLGLLQTPHYFYSPDPFERNLRAARDMPNEGALFYGPVQQGNDLWNAAFFCGSCAVIRRSALMEIGGFAVETVTEDAHTAIKMQRKGWKSAFLSIPLAAGLATERLVLHVIQRTRWARGMTQIFRVDN-PLFGRGLTLPQRLCYLNMLHFQFGLPRVVFLTAPLAYLLFNLNIIHA-SAAMIFAYALPHLVVSMYVNSRMNGRFRYSFWGEIYETVMAFHLVIPTIVTLFSPTHGKFNVTDKGGLLDEGFFDFRIVRPHIVAAVLLVAGVCAGITRIVAHDDPYVMLLNVGWALFSLLTLLAAIAVARE-
>up|A0A075K263|A0A075K263_9GAMM/236-700
---------PIEAIFGYILFAAEIYTWIVLFFGYIQTAWPLNRQPKP-LPEDTDSWPTVDVYIPTYNEPLSVVSPAVLAAKSMDWPRDKLRVYLLDDGSREEFNRFANEVGVGYITREEHRFAKAGNINHALSMTSGEFVAIFDCDHIPTRSFLQTTMGEFIDPKCAMVQTPHHFFSPDPFERNYDTFLRVPNEGSLFYGLIQDGNDFWNATFFCGSCAVIRRAPLMEVGGIAVETVTEDAHTSLKIHRRGYRTAYLRIVQAAGLATESLSGHIGQRIRWARGMSQIFRIDN-PWLRKGLTFFQRICYSNMLHFFYGIPRLIFLSMPCAFLFFGLHVFG-ADAISVMAYVFPYLFVSGLANSRIQGQYRHSFWAEVYESVLAWYTVLPTTIAFINPSKGKFNVTAKGGLIEQEYLDWATSKPYVWLLAINLAGLVAGLVRIFTVQEPVTVLMNMVWSLFNVAMLGAAVGVAKE-
>ur|UPI0005701DFF|UniRef100_UPI0005701DFF/84-547
------------AILGIGLFIAEFYVWVILLLGFLQTAWPLERVIE-PMPEDTQLWPTVDVYIPTYNESLDVVRDTVLAAQCIDYPRDKIKVYLLDDGRRSEFAVFASQAGVGYITRDNNTHAKAGNLNHALKLTQGELICVFDCDHVAKRIFLQATVGPFLDPKLALLQTPHYFYSPDPFERNLRAARDMPNEGALFYGPVQQGNDLWNAAFFCGSCAVIRRAALDEIGGFAVETVTEDAHTAIKMQRKGWKSAFLSIPLAAGLATERLVLHVIQRTRWARGMTQIFRIDN-PLLGRGLSWQQRLCYLNMLHFQFGLPRVVFLTAPLAYLLFNLNIIHA-SAAMIFAYALPHLAISMYLNSRMNGRFRYSFWGEIYETVMAFHLVIPTLITLFSPMRGKFNVTDKGGLLDEGFFDFRIVRPHIVAAVLLGAGVLAGITRIAAHDDPYVIVLNVVWALLSLLTLLAAIAVARE-
>ur|UPI000576495F|UniRef100_UPI000576495F/84-547
------------AILGIGLFIAEFYVWIVLLLGFLQTAWPLERVIE-PMPEDTQLWPTVDVYIPTYNESLDVVRDTVLAAQCIDYPREKMKIYLLDDGKRSEFAVFASQAGVGYITRDNNSHAKAGNLNHALKLTQGELICVFDCDHVAKRIFLQATVGPFLDPKLALLQTPHYFYSPDPFERNLRAARDMPNEGALFYGPVQQGNDLWNAAFFCGSCAVIRRSALMEIGGFAVETVTEDAHTAIKMQRKGWKSAFLSIPLAAGLATERLVLHVIQRTRWARGMTQIFRVDN-PLFGRGLTLPQRLCYLNMLHFQFGLPRVVFLTAPLAYLLFNLNIIHA-SAAMIFAYALPHLVVSMYVNSRMNGRFRYSFWGEIYETVMAFHLVIPTIVTLFSPTHGKFNVTDKGGLLDEGFFDFRIVRPHIVAAVLLVAGVCAGITRIVAHDDPYVMLLNVGWALFSLLTLLAAIAVARE-
>ur|UPI0002894140|UniRef100_UPI0002894140/113-577
---------WLDMLFGYGLVLAEIYALVVLVFGYVQTAWPLRRRPVL-LSGNPNDWPTVDVFIPTYNEALNIVKLSIFAAQAMDWPKDKLRVHVLDDGRRDEFRLFCNRIGVNYITRDNNFHAKAGNLNEALKVTDGEYIAMFDADHVPTRSFLQIGMGWFLDSKLAMLQTPHFFFSPDPFEKNLNTFRAVPNEGELFYGLVQDGNDLWNATFFCGSCAILRRKPLEEIGGVAVETVTEDAHTALKLNRAGYNTAYLAIPQAAGLATESLSRHISQRIRWARGMAQIFRVDN-PLMGKGLNLGQRVCYANMLHFFYGLPRLVFLTAPLAYLIFGAQIFHA-SALMITAYALPHLFHSNLTNSCIQGRFRHSFWNEVYETVLAWYIMPPVLMALVNPKFGGFNVTDKGGIIDKEYFDWKLARPYIVLLALNLIGLLFGIHQLIWGEDTETVLINCVWTLYNLIITSAAVAVASE-
>ur|UPI0002FCA229|UniRef100_UPI0002FCA229/142-607
--------SWLDIVFGYGLLAAELYSLIVLTLGYLQTAWPLRRKPL-MLTMPPSEWPTVDVFIPSYNESLDIVSLTIFAAQAIDWPQDKLRVHVLDDGRREEFREFCDNIGVNYLVRSDNKHAKAGNLNEALKVTDGEFVAIFDADHVPTRSFLQICLGWFYDPKLAMLQTPHFFFSPDPFEKNLNTFRSVPNEGELFYGLVQDGNDLWNAAFFCGSCAVMRRTALMEIGGIAVETLTEDAHTALKMNRAGYNTAYLAIPQAAGLATENLARHIRQRVRWARGMAQIFRVDN-PLKGRGLKLGQRLCYLNMLHFFYGLPRLIFLTAPLTYLFFGAHIFHA-PALMITAYVLPHVLHASLTNSRIQGRFRHSFWNEVYETVLAWYILGPVMLALVNPKLGGFNVTDKGGIITENHFDWKLARPYIVLLTLNILGLCFGVWLLIKGDALTTILINMAWTVYNVIISSASMAVASE-
>ur|UPI000518A472|UniRef100_UPI000518A472/102-566
---------WLDMLFGYGLVMAELYAMIVLVFGYIQTAWPLRRKPIL-MSGPPSEWPTVDVFIPSYNETLDIVKVTIFAAQAIDWPRDKLRVHVLDDGRREDFREFCGQIGVNYIVRDNNRHAKAGNLNEALKVTSGEFVAIFDADHVPTRSFLQVSIGWFLDPKLAMLQTPHFFFSPDPFEKNLDTFRSVPNEGELFYGLVQDGNDLWNATFFCGSCAVIRREPLLEVGGVAVETVTEDAHTALKLNRAGYNTAYLAIPQAAGLATESLSRHISQRIRWARGMAQIFRTDN-PLFGKGLSLGQRLCYVNMLHFFYGLPRLAFLTAPLAFLIFD-ARIYHASALMITAYVLPHILHASLTNSSIQGRFRHSFWNEVYETVLAWYIMGPVLMALVNPKFGGFNVTDKGGIIDKKYFEWKLARPYIILLSLNVVGMIIGVVKLMEGAAATTILINLAWTVYNIIITSASVAVASE-
>up|I2E016|I2E016_9BURK/107-570
-------------AWGALLVAAEVYAAAVLLLGYFQTAWPLGRKPLP-LPASRADWPSVDVFIPTYNEPLSVVKPTIYAALALDYPADKLSIHVLDDGRRPEFRDFCEAVGVHWTIRDHNRYAKAGNLNEALKSTHGEYVAIFDCDHVPTRSFLQLCLGWFIDPKLSMLQTPHHFFSADPFERNLGIFRKVPNEGELFYGLVQDGNDLWNATFFCGSCALLRRSMVEEIGGIATETVTEDAHTALKLHRHGYTTAYLAIPQAAGLATESLTGHIGQRIRWARGMTQIFRIDN-PLFGRGLTLGQRLCYLNMMHFFYGIPRLVFLTAPLSFLFFGAHVIHA-SATMLALYALPHVVHATLTNSRMQSRFRHSFWAEVYEAVLASYIALPTLLALVNPRLGTFNVTAKGGRIDRGYFDWAISKPYLSLVILNAFGLAMGALHIALNREVQTTAFNLAWTTYNLLILGLAVAAANER
>up|D8MLA5|D8MLA5_ERWBE/84-547
------------AILGIGLFIAEVYVWLILILGYLQTSWPLKRTIE-PMPEDVSLWPTVDIYVPSYNESLDVVRDTVLAAQCIDYPRDKIKIYLLDDGKRSEFAVFAADAGVGYITRDDNRHAKAGNLNHAMRITKGELITVFDCDHVATRAFLQATVAPFLDPKLALLQTPHYFYSPDPFERNLKAARDIPNEGALFYGPVQQGNDNWNATFFCGSCAVIRRSALEEIGGFATETVTEDAHTALKMQRLGWKSAFLALPLAAGLATERLGLHIIQRTRWARGMTQIFRVDN-PLLGRGLKWQQRLCYLNMLHFQFGLPRVIFLTAPLAYLLFNLNIIHS-SASLIFAYVLPHLVMSLYVNSRMNGRFRATFWGEIYETVMAFHLVIPTLLTMISPKHGKFNVTDKGGLLDVGFFDFNIVRPHVICAALLTIGVVSGIVRAVAHDDPYVIALNVGWAMFSLIILMAAIAVARE-
>up|A0A090V4A8|A0A090V4A8_ESCVU/84-547
------------TILGIGLFLADLYVWVMLLLNYLQTIWPLKREIVP-LPEDMSLWPTVDVYVPTYNESLDVVRDTVLAAQCIDYPKDKMKIYILDDGKRSEFAMFAADVGVGYITRNDNSHAKAGNLNHAMKLTNGELICVFDCDHVATRIFLQATVGGFLDPKLALVQTPHFFYSPDPFERNLSVGRNIPNEGMLFYGPIQRGNDNWNATFFCGSCAVIRRSALEEIGGFAVETVTEDAHTALKMQRLGWGSAFIDIPLAAGLATERLVLHIIQRTRWARGMTQIFRLDN-PLFGRGLTFQQRLCYLSMLYYQFAIPRIIFLTAPLAYLLFNLNIIYS-SASLVFAYALPHLFLSIYLNSRLNGRYRYSFWGEIYDLVLAFHIVLPTVVTMLFPKRGKFNVTDKGGLLNVGYFDFSVVRPHLVIAFLLMIAVVWGIVRAFAYDDPKVIALNVGWGIYSLIFLLAAIAVARE-
>up|A0A098G881|A0A098G881_9GAMM/227-689
----------VSMIFGVLLILAETYIFVVLVLGYLQSIWPLHRNPVS-LPEDYSTWPTVDIMIPTYNEELGVIKPGVYAALGIDWPKDKLNIYILDDGNRLSVEKFAQESGVHYITRSNNAYAKAGNINNALQYSKGEFIVIFDCDHIPTHSFLQLTIGWFLDPKLAIVQTPHHFFSPDPFERNLGAFQNIPNESALFYGIIQDGNDLWDATYFCGSAGILRRSALEEVGGFSVESVTEDALTSIRLQRKGYTSAYIRIPMAAGLATESLSGHIGQRIRWARGMVQILRTDN-PLTGKGLKISQRLCYFNIMHFLSGIPRLIFLVTPVAFLALYARIVYA-PAIMVLLYGLPHIIHAVLSNSRIQGKYRHFLWNEIYETVMAWYIAIPTTVALINPRKGKFNVTVKGGLVKERYADWVTARPYVILLCINFIGLIAGFIRLFWGPSEDAVLITLSWVIYNITILGGALGVDV--
>up|N0GNF4|N0GNF4_ERWAM/84-547
------------AILGIGLFIAELYVWLILILGYLQTSWPLKRTIQP-LPDDVSLWPTVDVYVPSYNESLDVVRDTVLAAQCIDYPQDKIKVYLLDDGKRSEFARFAADAGVGYITRDNNSHAKAGNLNHAMQITKGELICVFDCDHVATRTFLQATVGAFLDDKLALLQTPHYFYSPDPFERNLKAAREIPNEGALFYGPVQQGNDNWNATFFCGSCAVIRRDALEEIGGFAVETVTEDAHTALKMQRRGWRTAFLAIPLAAGLATERLGLHIIQRTRWARGMTQIFRVDN-PLLGRGLKWQQRLCYLNMLHFQFGLPRVVFLTAPLAYLLFNLNIIHS-SASLIFAYVLPHLVMSLYVNARINGRFRASFWGEIYETVMAFHLIIPTLLTMISPKHGKFNVTDKGGLLDVGFFDFNIVRPHVICALLLLAGVVSGIVRATAQDDRYVIALNVGWATFSLIILMAAIAVARE-
>up|A4JSZ6|A4JSZ6_BURVG/107-570
-------------AWGALLVAAEVYAAAVLLLGYFQTAWPLGRKPLP-LPASRADWPSVDVFIPTYNEPLSVVKPTVYAALALDYPADKLSIHVLDDGRRPEFRDFCEAVGVHWTIRDHNRYAKAGNLNEALKSTHGEYVAIFDCDHVPTRSFLQLCLGWFIDPKLSMLQTPHHFFSADPFERNLGIFRKVPNEGELFYGLVQDGNDLWNATFFCGSCALLRRSMVEEIGGIATETVTEDAHTALKLHRHGYTTAYLAIPQAAGLATESLTGHIGQRIRWARGMTQIFRIDN-PLFGRGLTLGQRLCYLNMMHFFYGIPRLVFLTAPLSFLFFGAHVIHA-SATMLALYALPHVVHATLTNSRMQSRFRHSFWAEVYEAVLASYIALPTLLALVNPRLGTFNVTAKGGRIDRGYFDWAISKPYLSLVILNAFGLAMGALHIALNREVQTTAFNLAWTTYNLLILGLAVAAANER
>ur|UPI000485A1C9|UniRef100_UPI000485A1C9/123-584
------------AFFGFGLVAAELYAFTVLLIGYFQTIWPLGRKPVP-LPADSSTWPSVDVFIPTYNEPLEVVKQTVFSAMSLDWPADRLKVYVLDDGRRSDFRKFCEDVGVGYKIRGNNRHAKAGNINAALATTDGEYVAIFDCDHIPTRSFLQVCMGWFLDEKMAMLQTPHVFFSPDPFEKNLETFHRTPNEGELFYGVVQDGNDLWNASFFCGSCAIIKRAPLMEIGGVAIETVTEDAHTALKLHRKGYNTAYLEIPQAAGLATESLSGHIGQRIRWARGMAQIGRVDN-PLFGPGLKIGQRLCYLNLLHFFYGLPRLIFLTAPLAYLLFGAHVFQA-TALMISAYALPHLAHASITNSRIQGRYRYSFWNEVYESVLAWYIMRPVLMAFINPKLGKFNVTAKGGVIEEAYFDWGIARPYLVLLIANLLGFAVGVWQMVFLDEITTLFINMLWTAYNIVLSSASLAVASE-
>up|E8V8S4|E8V8S4_TERSS/94-563
----ANSRISIDSFLMLVLLSAEAYTIGIMVLGFMQTSTPLARKPVP-LPSDEDLWPHVDVLIPTYNETLSLVRYTALAAINIDYPPEKLHVYILDDGSREDFRLFCEEAGVGYVTRVKHNHAKAGNINHALTKMDSPLITIFDCDHVPTRSFLQFTVGWFLEKKLAMLQTPHFFYSPDPFERNLLQYKSVPNEAELFYGIIQDGNDFWNATFFCGSCAVIRRTALNEVGGIATETVTEDAHTSLRMQKLGWNTAYINVAQAAGLATETLSAHVGQRVRWARGMIQILRTDN-PLLGSGMKISQRLCYFNMMHFMYAVPRLIFLLAPLAYMLFGRTIIPGY-WLAILAYALPHLTVSNLTNSRVQGRHRHSFWNEIYETVLAPYILLPTILALINPKLGSFNVTDKGTTLSETKFDRKIAAPTTWLLGINLLGVLAAPYRLFVLDHPGVILSNLLWILFNMVILGVAAAVAHE-
>up|H8NM68|H8NM68_RAHAQ/81-547
---------TIEAILGIGLFLAELYVWLILLLGYLQTTWPLKRTIE-PLPDDTTLWPTVDVYIPSYNESLDVVRDTVLAAQCIDYPKDKIKIYVLDDGKRDEFAVFSADAGVGYITRNDNSHAKAGNLNHAMKLTKGELICVFDCDHVATRAFLQATVGSFLDPRLALIQTPHYFYSPDPFERNLSAGRTMPNEGALFYGPVQQGNDNWNATFFCGSCAVIRRVALEEVGGFAVETVTEDAHSALKMQRRGWNTAFLDIPLAAGLATERLGLHVIQRTRWARGMTQIFRVDN-PLLGRGLKWQQRLCYLNMLHFQFGLPRVVFLTAPLAFLLFNLNIISS-SASLIFAYALPHLVMSLYINSRMNGRFRYTFWGEIYETVMAFHLILPTLVTMFAPKRGKFNVTDKGGLLDVGFFDFNIVKPHLIVAILMIIGIGYGIVRAIFHNDPNVIALNIAWGSFSVLILLAAIAVAKE-
>ur|UPI000565AF0B|UniRef100_UPI000565AF0B/91-552
------------YALGCGLLLAEAYTWLVVVFGFIQTAWPLQRPAA-ALVGVPHDWPSVDVFIPTYNEPLSVVRATVLAALALDWPADKLNIFILDDGKREEFREFAESVGVRHITRSDNRHAKAGNLNHALGITHSELVAIFDCDHIPTHSFLTSAVGWFQDPKCAMLQTPHHFFSPDPFERNLGTFRRVPNEGALFYGLIQDGNDFWNATFFCGSCAVIRRGPLMEVGGIAVETVTEDAHTALKLHRRGYNTAYINRTLAAGLATESLSAHVGQRIRWARGMAQIFRTDN-PFLGPGLSLWQRICYTNMLHFFFGLPRLVFLTAPMTFLFFEWHIINA-GALMIALYVLPYILQSNIANAHVQGKYRHTFWAEVYETVLAWYVAWPTTVALINPRIGTFNVTAKGGLVADPYFDWSISRPYTLLVLLNFLAFGMGLGRLFFWNETATVFLNLLWTAYSILILGAALGVSSE-
>up|F8DWQ9|F8DWQ9_ZYMMA/106-570
-----------DAVFGGVLFMAELYAWAILILGLFQILWPMQRPVVP-LSGEDEELPTVDVFIPTYNESMEIVQNTVFAALGMDYPKDRFNVYLLDDGHREEFRLFAEEAGCHYLTRNDNLNAKAGNLNAALKKTKGELVCIFDCDHVPTRAFLQLTVGWLQEPNLALVQTPHFFYSPDPIQRNVPGGDELPGDNELFYGTVQRGNDLWDATFFCGSCAILRREALEENDGFSGETVTEDAHTALKLQRRGWDTAYINIRLSAGLATDTLLAHIKQRARWARGMTQILRIDN-PLWGRGLTIAQRLCYMNLLHYQFALPRVIFLISPLAFILFNSSIIHA-SAIMVFAYVVPHLFMSLWAHERLSNGRRQPFWGEINETLLAFHLIKPTLITFLNPKKGSFNVTDKGERMEDDYFDFQSARPHIITAGFLFFGLIVGIVKLIYSSQPSVLVLNVTWASFNFIILLASIAVAHE-
>ur|UPI00054F73A7|UniRef100_UPI00054F73A7/84-547
------------AILGVGLFIAELYVWGILILGYLQTSWPLKRTIE-PMPDDVSLWPTVDIYVPSYNESLDVVRDTVLAAQCIDYPRDKLKIYLLDDGKRSEFAVFAADAGVGYITRDDNRHAKAGNLNHAMRITKGELITVFDCDHVATRAFLQATVAPFLDPMLALLQTPHYFYSPDPFERNLKAAREIPNEGALFYGPVQQGNDNWNATFFCGSCAVIRRSALEEIGGFATETVTEDAHTALKMQRRGWKSAFLSLPLAAGLATERLGLHVIQRTRWARGMTQIFRVDN-PLFGRGLKWQQRLCYLNMLHFQFGIPRVIFLTAPLAYLLFNLNIIHS-SANLIFAYVLPHLVMSLYVNSRMNGRFRATFWGEIYETVMAFHLVIPTLLTMISPKHGKFNVTDKGGLLDVGFFDFNIVRPHVICAMLLLIGVASGVVRAVAHDDPYVIALNVGWALFSLVILMAAIAVARE-
>ur|UPI000474C60A|UniRef100_UPI000474C60A/102-567
--------TWIQGLLGVTLLLAELYALYMLFLSYFQTISPLHRAPLP-LSPNPDEWPTVDIFIPTYDEDLSIVRLTVLAALGIDWPPEKMNVYILDDGKRETFGRFAEECGARYITRPDNTHYKAGNLNHAIKQTRGDFILILDCDHIPTRAFLQIAMGWMVDPKIALMQTPHHFYSPDPFQRNLAVGYRTPPEGNLFYGVIQDGNDFWDATFFCGSCAILRRKAIEEIGGFATETVTEDAHTALRMQRKGWSTAYLRIPLASGLATERLITHIGQRMRWARGMIQIFRVDN-PMLGPGLKLGQRLCYLSMTSFFFAIPRVIFLASPLAFLFFNQNIIAA-SPLAVLAYAIPHMFHSIATAAKVNRGWRYSFWSEVYETVMALFLVRVTIVTMIFPSKGKFNVTEKGGVLENETFDLDATYPNIIFAVVMALGLLRGAYALIFQHAERAYALNCIWSVISLIILLAAIAVG---
>up|A0A052IAF3|A0A052IAF3_9BORD/111-573
-----------DAFFGYGLLLAEVYALTVMLLSYFQSAWPLRRKPAP-LPADRGSWPTVDVYVPTYNEPLEVVRQSVLAAQSLDWPADKLRVYVLDDGRRAEFRDFCEQAGVGYLTRPDNRHAKAGNINAALARTQGEFVAVFDCDHVPVRSFLQICMGWFVDKRLALLQTPHVFFSPDPFERNLGTFRNVPNEGELFYGVVQDGNDLWNATFFCGSCAVIRRSALDAVGGVATESVTEDALTALKMNRQGFNTAYLAVPQAAGLATENLSRHIGQRTRWARGMAQIIRINN-PLLGKGLKLGQRLCYLSMLHFFFGLPRVVFLTAPLAYLFFHANVFQ-ASAIMVAAYALPHIILSSLTGSRIQGRFRHSFWNEVYESVLAWYIMRPALLTLISPRTAQFNVTAKGGIISEAYFDWTLARPYVVLLALNLIGFIVGAVSLAAGYGVDTIVLNLAWTIYNIIMTSASVAVA---
>up|E6VA10|E6VA10_VARPE/103-564
------------LVLGAGLLMAELYAFVVLLLGYVQTAWPLERKPVP-LPEDTALWPTIDLFIPTYNEPISVVRPTVLAAQSIDWPRDKIKIFVLDDGRREEFRVFCEEVGVTHVTRDNNRHAKAGNINAALKNTTGEFVAIFDCDHIPTRSFMQIAMGWFGDPKLGMVQLPHYFFSPDPFERNLDTFGTVPNEGELFYGLIQDGNDLWNATFFCGSCAVLRRTIVEEVGGVAVETVTEDAHTALKMHRRGYNTAYLALPQAAGLATESLSSHVGQRIRWARGMAQIFRIDN-PLFGRGLHWAQRLCYLNMLHFLYGLPRLIYLTAPLAYLFFGASVIHA-SASMIFAFALPHILHANLTNSRIQGRFRYLLWNEVYEAVLAWYIFRPTLVALINPKLGSFNVTAKGGLVREEFFDTLIAKPSLVLLLLNFLGVGAGLWRLTWVDNIATVWLNLAWTFYNLMILGACVAAANE-
>ur|UPI000485994B|UniRef100_UPI000485994B/111-575
-----------DMAWGLLLVSAEVYATLVLMLGYFQTAWPLRRKPVP-LPASRADWPTVDVFIPTYNEPLAVVKPTIYAALALDYPPDKLSIHVLDDGRRPDFKAFCEEVGVNWTIRAHNRHAKAGNINEALKITNGEYFAIFDCDHIPTRSFLQICLGWFLDKKLSMLQTPHHFFSADPFERNLGTFRKVPNEGELFYGLVQDGNDLWNATFFCGSCALLRRSMVEEIGGIAVETVTEDAHTALKLHRLGYTTAYLAIAQAAGLATESLSGHIGQRIRWARGMTQIFRIDN-PLGGKGLSIGQRLCYLNMMHFFYGVPRLVFLTAPLSFLFFGAHVIQA-SAAAIALYALPHMFHANVTNSRMQSAFRHSFWAEVYESVLASYITAPTLLALINPRLGKFNVTAKGGQIVENYFDWSISRPYLILLILNLLGFVFGLVHIYRHSEVQTTILNLAWTAYNMLILGASVAAANE-
>ur|UPI00036C071A|UniRef100_UPI00036C071A/123-584
------------AFFGFGLVAAELYAFTVLLIGYFQTIWPLGRKPVP-LPADLSTWPSVDVFIPTYNEPLDVVKQTVFSAMSLDWPADRLKVYVLDDGRRSDFRKFCEEVGVGYKIRGNNRHAKAGNINAALASTDGEYVAIFDCDHIPTRSFLQVCMGWFLDDKMAMLQTPHVFFSPDPFEKNLDTFHRTPNEGELFYGVVQDGNDLWNASFFCGSCAIIKRAPLMEIGGVAIETVTEDAHTALKLHRKGYNTAYLEIPQAAGLATESLSGHIGQRIRWARGMAQIGRIDN-PLFGPGLKFGQRLCYLNLLHFFYGLPRLIFLTAPLAYLLFGAHVFQA-TALMISAYALPHLAHASITNSRIQGRYRYSFWNEVYESVLAWYIMRPVLMAFINPKLGKFNVTAKGGVIEEAYFDWGIARPYLVLLIANLFGFAIGVWQMVFQDEITTLFINMLWTAYNIVLSSASLAVASE-
>up|C4S9A6|C4S9A6_YERMO/83-547
-----------ETILGILLYTAELYIWVILSLSYLQTIWPLKRSIEP-LPEDTSLWPTVDVYIPTYNESLDVVRDTILAAQCIDYPKEKLKIYVLDDGKRTEFAVFAADVGVGYITRNDNRHAKAGNLNHAMKITHGELICVFDCDHVATRGFLQATVGSFLDKRLALIQTPHYFYSPDPFERNLSTGRNVPNEGALFYGPIQQGNDNWNAAFFCGSCAVIRRSALDEIGGFAVETVTEDSHTALKLQRLGWNSAFIAIPLAAGLATERLALHVIQRTRWARGMTQIFRVDN-PLLGRGLSLPQRLCYLNMIYYQFGLPRVIFLLAPLGYLLFNQSIIAS-SAELIFAYVLPHLIMSLAINSRSNGRFRYSFWGEVYETVMAFHLVIPTIVTMISPKRGKFNVTDKGDLLDKSFFDFNIVRPHIIAVVLMFLGIVWGLIRVAMPDNPNVIALNVAWATFSVIILLAAISVARE-
>ur|UPI00054D90DA|UniRef100_UPI00054D90DA/90-552
-------------LFGFGLFLAEIYAFMVLLIGYFQTAWPLQRRPVP-MPEDVGAWPTVDVFIPTYNEPMEVVKQTIFSAMHMDWPADKIRVFVLDDGRREEFRALCAEIGVGYLTRDNNAHAKAGNINEALAVTDGEYVAIFDCDHIPTRSFLQICMGWFLDPKLAMLQTPHTFFSPDPFEKNLDTFHITPNEGELFYGVVQDGNDLWNASFFCGSCAIIKRGPLLEVGGVAVETVTEDAHTALKLGRHGYNTAYLHLPQAAGLATESLSGHVGQRIRWARGMAQICRVDN-PLLGRGLSLGQRLCYFNMLHFFYGLPRLVFLTAPLAYLLFSANVFQ-ASALMIAAYALPHLMHANLTNSRMQGKFRYSFWNEVYESVLAWYIMRPVLMAVINPKLGKFNVTAKGGVIEQAYFDWSIARPYLVLLIINLFGMGVGIWRLFSGSEAVTLLMNMIWTIYNIILISASLAVASE-
>up|K0DWT1|K0DWT1_9BURK/111-574
-------------AWGLLLVSAEVYSTLVLMLGYFQTAWPLKRKPMP-LPASRDAWPTVDVFIPTYNEPLSVVKPTIYAALALDYPAEKLSIHVLDDGRRPEFKAFCEEVGVNWTIRTHNRHAKAGNINEALKITNGEYLAIFDCDHIPTRSFLQIGLGWFLDKLLSMLQTPHHFFSADPFERNLGTFRKVPNEGELFYGLVQDGNDLWNATFFCGSCALLRRSMVEEIGGIAVETVTEDAHTALKLHRLGYTTAYLAIPQAAGLATESLSGHIGQRIRWARGMTQIFRIDN-PLTGKGLKFGQRLCYLNMMHFFYGIPRLVFLTAPLSYLFFGAHVIEAA-ASTIAIYALPHMMHASITNSRMQRSFRHSFWAEVYESVLASYITAPTLLALINPKLGKFNVTAKGGQIEKNYFDWAISRPYLFLLLLNLIGFCVGIVHIYLNWHTRTTLLNLGWTVYNLLILGASVAAARER
>up|W4NVR6|W4NVR6_9BURK/120-582
-------------VWGLLLVSAEVYAALVLMLGYFQTAWPLRRKPMP-LPVDRSAWPTVDIFIPTYNEPLSVVKPTIYAAIALDYPKDKLSIHVLDDGRRPEFKAFCEEVGVAWTIRSHNRHAKAGNINEALKNTDGEYFAIFDCDHIPTRSFLQVGLGWFLDRKLSMLQTPHHFFSADPFEKNLGTFRKVPNEGELFYGLVQDGNDLWNATFFCGSCALLRRTMVEEIGGIAVETVTEDAHTALKLHRKGYTTAYLSIPQAAGLATESLGGHIGQRIRWARGMTQIFRIDN-PLTGRGLSFGQRLCYLNMMHFFYGIPRLVFLTAPLSFLFFNAHIIQAA-AGTIAIFALPHMFHANITNSRMQQKFRHSFWSEVYESVLASYITAPTLLALINPKLGKFNVTAKGGRIDEQYFDWGISRPYLILLALNLLGFITGCVHIALNVSSHTTVLNMAWTGYNMLILGASVAAARE-
>up|A0A085G5J0|A0A085G5J0_9ENTR/81-547
---------TIETILGLGLFLADIYVWVVLILAYLQTMWPLNRTIE-PLPADMSLWPTVDIYIPSYNESLDVVRDTVLAAQCIDYPKDKLKIYLLDDGKRDEFAVFAADVGVGYITRNNNAHAKAGNLNNAMKLTRGELICIFDCDHVATRVFLQATVGGFLDEKLALVQTPHYFYSPDPFERNLSIGRNIPKEGSLFYGPIQKGNDNWNATFFCGSCAVIRRSALDEIGGFAVETVTEDAHTALKMQRLGWKSAFLAIPLAAGLATERLGLHVIQRTRWARGMTQILRMDN-PLFGRGLTFPQRLCYLNMISFQSGLPRVVFLTAPIAFLLFNLNIIAS-SSSLIFAYALPHLVMSIYMNSRLNGKFRYSFWGEVYDTVMAFHLIIPTLLTLVSPKRGKFNVTDKGGLLDNGFFDFHIVKPHMIALALMLMGIGWGLIRVVFHNDPSVIALNVAWGSFSVLILLAAIAVAKE-
>up|B2JS37|B2JS37_BURP8/120-582
-------------AWGLLLVSAEVYAALVLMLGYFQTAWPLKRKPLP-LPADRSEWPTVDIFIPTYNEPLSVVKPTVYAAIALDYPKDKLSIHVLDDGRRPEFKAFCEEVGVAWTIRSHNRHAKAGNINEALKITDGEYFAIFDCDHIPTRSFLQVGLGWFLDKKLSMLQTPHHFFSADPFEKNLGTFRKVPNEGELFYGLVQDGNDLWNATFFCGSCALLRRTMVEEIGGIAIETVTEDAHTALKLHRRGYTTAYLAIPQAAGLATESLGGHIGQRIRWARGMTQIFRIDN-PLTGRGLTFGQRLCYLNMMHFFYGIPRLVFLTAPLSFLFFNAHIIQAA-AGTIAIFALPHMFHANVTNSRMQQKFRHSFWSEVYESVLASYITAPTLLALINPKLGKFNVTAKGGRIEEQYFDWAISRPYLILLALNLIGFIVGCVHIALNAEVQTTVLNLAWTGYNMLILGASVAAARE-
>up|G8MBH6|G8MBH6_9BURK/114-577
-------------AWGLLLVAAEVYAALVLLLGYFQTAWPLKRKPLP-LPADRSQWPTVDVFIPTYNEPLSVVKPTIYAALALDYPQDKLAIHVLDDGRRPEFKAFCEEVGVNWTIRTHNRHAKAGNINEALKITQGEFLAIFDCDHIPTRSFLQICLGWFLDKLLSMLQTPHHFFSPDPFERNLGTFRKVPNEGELFYGLVQDGNDLWNATFFCGSCAVLRRSMVEEIGGIAVETVTEDAHTALKLHRLGYTTAYLAIPQAAGLATESLSGHIGQRIRWARGMTQIFRIDN-PLTGKGLKIGQRLCYLNMLHFFYGVPRLVFLTAPLSYLFFGAHVIEAA-ASTIAIFALPHMMHASITNSRMQRSFRHSFWAEVYESVLASYITAPTLLAVINPKLGKFNVTAKGGQIAKDYFDWYISRPYLFLLLLNLLGFVAGIVHIVIRSEVNTTILNLCWTVYNMLILGASVAAASER
>up|I5D129|I5D129_9BURK/120-582
-------------VWGLLLVSAEVYAALVLMLGYFQTAWPLRRKPMP-LPLDRSAWPTVDIFIPTYNEPLSVVKPTIYAAIALDYPKDKLSIHVLDDGRRPEFKGFCEEVGVAWTIRSHNRHAKAGNINEALKITDGEYFAIFDCDHIPTRSFLQVGLGWFLDKKLSMLQTPHHFFSADPFEKNLGTFRKVPNEGELFYGLVQDGNDLWNATFFCGSCALLRRTMVEEIGGIAVETVTEDAHTALKLHRRGYTTAYLSIPQAAGLATESLGGHIGQRIRWARGMTQIFRIDN-PLTGRGLSFGQRLCYLNMMHFFYGIPRLVFLTAPLSFLFFNAHIIQAA-AGTIAIFALPHMFHANITNSRMQQKFRHSFWSEVYESVLASYITAPTLLALINPKLGKFNVTAKGGRIDEQYFDWGISRPYLILLALNLLGFIVGCVHIALNSSSHTTVLNLAWTGYNMLILGASVAAARE-
>up|H2INU4|H2INU4_RAHAC/81-547
---------TIEAILGVGLFLAELYVWLILLLGYLQTTWPLKRTIE-PLPDDTTLWPTVDVYIPSYNESLDVVRDTVLAAQCIDYPKDKIKIYVLDDGKRDEFAVFSADAGVGYITRNDNSHAKAGNLNHAMKLTKGELICVFDCDHVATRAFLQATVGSFLDPRLALIQTPHYFYSPDPFERNLSAGRTMPNEGALFYGPVQQGNDNWNATFFCGSCAVIRRVALEEVGGFAVETVTEDAHSALKMQRRGWNTAFLDIPLAAGLATERLGLHVIQRTRWARGMTQIFRVDN-PLLGRGLKWQQRLCYLNMLHFQFGLPRVVFLTAPLAFLLFNLNIISS-SASLIFAYALPHLVMSLYINSRMNGRFRYTFWGEIYETVMAFHLILPTLVTMFAPKRGKFNVTDKGGLLDVGFFDFHIVKPHLIVAILMIIGIGYGIVRAVFHDDPSVVALNIAWGSFSVLILLAAIAVAKE-
>up|A0A084DME6|A0A084DME6_9BURK/111-574
------------AVWGMLLVSAELYSAIVLMLGYFQTSWPLGRKPVP-MPASRDDWPTVDVFIPTYNEPLSVVKPTIYAALALDYPADKLAIHVLDDGRRPEFKAFCEEVGVHWTIRAHNRHAKAGNINEALKITQGEYLAIFDCDHIPTRSFLQIGLGWFLDRDLSMLQTPHHFFSADPFERNLGTFRKVPNEGELFYGLVQDGNDLWNATFFCGSCALLRRSMVEEIGGIAVETVTEDAHTALKLHRLGYTTAYLSIPQAAGLATESLSGHIGQRIRWARGMTQIFRIDN-PLLGKGLSIGQRLCYLNMMHFFYGVPRLIFLTAPLSFLFFGAHVIQA-SATTIALYALPHVMHASVTNSRMQRAFRHSFWAEVYESVLASYITAPTLLALINPKLGKFNVTAKGGRIDSDYFDWAISRPYLVLLLLNMLGLVAGAVHIGLNWEVQTTLLNLAWTGYNVLILGATVAAANE-
>up|W0HSV3|W0HSV3_9ENTR/77-547
-----HFYTTFEACLGIGLFIAELYAWVILVLGYLQTTWPLKRRIE-PMPDDLSLWPTVDIYVPTYNESLDVVRDTVLAAQCIDYPRDKMRIYILDDGKRSEFAVFAADVGVGYITRDDNKHAKAGNLNHALTLTRGELICVFDCDHVATRGFLQATVGSFLDPRLALLQTPHYFYSPDPFERNLSAARHNPNEGALFYGPVQQGNDNWNATFFCGSCAVIRRTALEETHGFAVETVTEDAHTALKLQRKGWNSAFLAIPLAAGLATERLGLHVIQRIRWARGMTQILRMDN-PLFGRGLKWQQRLCYLNMLHFQYGLPRVVFLTAPLAYLLFNQNIIAS-SASTIFAYVLPHLFMAIWLNSRMNGRYRYTFWGEIYETVMAFHLIIPTLLTLISPKHGKFNVTDKGGLLDEGFFDAHIVRPHIIVACLLVLGIIAGIARAVMYDDPRVIVFNVVWATLSVIILLAAIAVAKE-
>up|A0A069NSM0|A0A069NSM0_9BURK/114-577
-------------AWGMLLVAAEVYATLVLMLGYFQTAWPLKRKPLP-LPADRSQWPTVDVFIPTYNEPLSVVKPTIYAALALDYPSDKLAIHVLDDGRRPEFKTFCEEVGVNWTIRTHNRHAKAGNINEALKITKGEFLAIFDCDHIPTRSFLQICLGWFLDKLLSMLQTPHHFFSPDPFERNLGTFRKVPNEGELFYGLVQDGNDLWNATFFCGSCAVLRRSMVEEIGGIAVETVTEDAHTALKLHRLGYTTAYLAIPQAAGLATESLSGHIGQRIRWARGMTQIFRIDN-PLTGKGLKIGQRLCYLNMLHFFYGVPRLVFLTAPLSYLFFGAHVIEAA-ASTIAIFALPHMMHASITNSRMQRSFRHSFWAEVYESVLASYITAPTLLAVINPKLGKFNVTAKGGQIAKDYFDWSISRPYLFLLLLNLLGFVAGIVHIAINWEVNTTILNLCWTVYNMLILGASVAAASER
>ur|UPI00040D630F|UniRef100_UPI00040D630F/111-574
-------------AWGLLLVSAEVYSTLVLMLGYFQTAWPLKRKPMP-LPASRDAWPTVDVFIPTYNEPLSVVKPTIYAALALDYPAEKLSIHVLDDGRRPEFKAFCEEVGVNWTIRTHNRHAKAGNINEALKITNGEYLAIFDCDHIPTRSFLQIGLGWFLDKLLSMLQTPHHFFSADPFERNLGTFRKVPNEGELFYGLVQDGNDLWNATFFCGSCALLRRSMVEEIGGIAVETVTEDAHTALKLHRLGYTTAYLAIPQAAGLATESLSGHIGQRIRWARGMTQIFRIDN-PLTGKGLKFGQRLCYLNMMHFFYGIPRLVFLTAPLSYLFFGAHVIEAA-ASTIAIYALPHMMHASVTNSRMQRSFRHSFWAEVYESVLASYITAPTLLALINPKLGKFNVTAKGGQIEKNYFDWAISRPYLFLLLLNLIGFCVGIVHIYLNWHTRTTLLNLGWTVYNMLILGASVAAARER
>up|A0A094JDI4|A0A094JDI4_9GAMM/83-546
------------TILGVGLLLAEVYAWIILVLGFIQTVWPLERKIVP-LPEDTSLWPTVDVYVPTYNESLAIVQDTVLAALNLDYPKDKLRVYLLDDGRRPEFGAFASAAGVGYITRNDNNHAKAGNLNNAMKVTNGELICIFDCDHVATRMFLQATVGAFLEPKLALLQTPHHFYSPDPFERNLHTSIDMPGEGELFYGPVQKGNDFWNAAFFCGSCAVIRRTALDETEGFAVQTVTEDAHTALKLQRKGWDTAFLGIPLAAGLATERLSLHIGQRARWARGMCQIFRVDN-PLLGKGLKLGQRLCYLNMMHFQFPLPRFVFVTAPLAYLLFGLNIIA-ASPELLLAYALPHLFHALYTNSILQGRYRYSFWGEIYETVLAFALIRPTLAALWDPSKGKFNVTEKGGLLRDGYFDYEAVRPHLVTLALLIAGILWGGVRMVFNEDFAVLGLNLVWAGLNVIILLAAVAVARE-
>ur|UPI00055386B7|UniRef100_UPI00055386B7/107-570
-------------AWGALLVAAEVYAAAVLLLGYFQTAWPLGRKPLP-LPASRADWPSVDVFIPTYNEPLSVVKPTIYAALALDYPADKLSIHVLDDGRRPEFRDFCEAVGVHWTIRDHNRYAKAGNLNEALKSTHGEYVAIFDCDHVPTRSFLQLCLGSFIDPKLSMLQTPHHFFSADPFERNLGIFRKVPNEGELFYGLVQDGNDLWNATFFCGSCALLRRSMVEEIGGIATETVTEDAHTALKLHRHGYTTAYLAIPQAAGLATESLTGHIGQRIRWARGMTQIFRIDN-PLFGRGLTLGQRLCYLNMMHFFYGIPRLVFLTAPLSFLFFGAHVIHA-SATMLALYALPHVVHATLTNSRMQSRFRHSFWAEVYEAVLASYIALPTLLALVNPRLGTFNVTAKGGRIDRGYFDWAISKPYLSLVILNAFGLAMGALHIALNREVQTTAFNLAWTTYNLLILGLAVAAANER
>up|C1DJH7|C1DJH7_AZOVD/91-553
-------------FLGTGLYLAEVYVWMILTLGYFQTVMPLKRAIRP-LPEDLSQWPTVDVYIPTYNESLDVVQDTVLAAQNIDYPADKLRVYLLDDGRRPEFGAFAAAAGVGYITRSDNRHAKAGNLNNALSLTDGELICIFDCDHVSTRAFLQATVGAFLDARLALVQTPHHFHSPDPFERNLATGREVPNEGELFYGPVQQGNDFWNAAFFCGSCAVIRRSALEEIGGFAVETVTEDSHTALKLQRRGWNTAFLPVPLAADLATERLALHIGQRMRWARGMTQIFRLDN-PLLGRGLRLPQRLCYLNLLHYQFALPRIVFLTAPTAYLLLGQNIIAA-PATLIFAYMLPHMAHSIMANARIQGRHRHSFWGELYETVLAFHILKPTLVTLFFPKRGKFNVTDKGELLDRGFFDFALVRPHLLTAALLATAIAVGLIRYFYIDDAKVLAMSIGWALFSLLLLLAASAVAME-
>up|A0A088TYS3|A0A088TYS3_9BURK/107-569
-------------AWGTLLVTAEVYAAAVLLLGYFQTAWPLGRKPLP-LPVSRSDWPTVDVFIPTYNEPLAVVKPTVYAALALDYPADKLSIHVLDDGRRDEFRAFCESVGVHWTTRDHNRDAKAGNLNEALKITHGEYFAIFDCDHVPTRSFLQIGLGWFLDPTLSMLQTPHHFFSPDPFERNLGIFREVPNEGELFYGLVQDGNDLWNATFFCGSCALLRRSMVEEIGGIATETVTEDAHTALKLHRRGHTTAYLSIPQAAGLATENLTGHIGQRIRWARGMTQIFRIDN-PLLGRGLTLGQRLCYLNMMHFFYGVPRLVFLTAPLSFLFFNAHVIHA-SATTLALYALPHVLHANVTNSRMQRWFRHSFWAEVYESVLASYIALPTLLALINPRLGKFNVTAKGERIDKGYFDWAISKPYLSLMVLNLVGAAAGIAHIAVSREAQTTAFNLAWTAYNILILGVAVSAANE-
>up|C5AKK6|C5AKK6_BURGB/118-582
-----------DMIWGVLLVAAEIYAALILLLGYFQTAWPLKRKPVP-MPASRADWPTVDVFIPTYNEPLSVVKPTVYAALALDYPPDKLTIHVLDDGRRADFKAFCEEVGVNWTIRAHNRYAKAGNINEALKITHGEFFAVFDCDHIPTRSFLQLTLGWFLDRQLSLLQTPHHFFSADPFERNLGTFRKVPNENELFYGLVQDGNDLWNAAFFCGSCAVLRRSMVEEIGGIAVETVTEDAHTSLKLHRLGYTTAYLAIPQAAGLATESLSGHIGQRIRWARGMTQIFRIDN-PLVGRGLTIAQRLCYLNMLHFFYGIPRLVFLTAPLSFLFFGAQVIQA-SAVTIALFALPHMLHANATNSRMQRQFRHSFWAEVYESVLASYITPPTLLALINPKLGKFNVTAKGGMIEQKYFDWAVSRPYLILLVLNLLGFVIGVWHIHTHWEVYTLVLNIGWTAYNMLILGASVAAATE-
>ur|UPI0004CFF962|UniRef100_UPI0004CFF962/117-580
-------------AWGLLLVSAELYSAIVLMLGYFQTAWPLQRKPMP-LPANRDEWPTVDVFIPTYNEPLGVVKPTIYAALAIDYPADKISIHVLDDGRRPEFKAFCEEVGVTWTIRTHNRHAKAGNINEALKITKGEYLAIFDCDHIPTRSFLQIGLGWFLDKKLSMLQTPHHFFSPDPFERNLGTFRKVPNEGELFYGLVQDGNDLWNATFFCGSCALLRRTMVEEIGGIAVETVTEDAHTALKLHRLGYTTAYLAIPQAAGLATESLSGHIGQRIRWARGMTQIFRIDN-PLTGKGLKIGQRLCYLNMMHFFYGIPRLVFLTAPLSYLFFGAHVIHAA-AGTIAIFALPHMMHASITNSRMQRSFRHSFWAEVYESVLASYITAPTLLALINPKLGKFNVTAKGGQISKDYFDYAISRPYLFLLVLNLLGFIAGIVNIYLHWEVNTVLLNLAWTTYNMLILGASVAAASER
>ur|UPI0003076981|UniRef100_UPI0003076981/86-551
----------VEWVLGIGLYLAEVYAWIILLLGYFQSAWPLERRPSR-LPADTSVWPSVDIYIPTYNESLSVVQDTILAAQNLNYPADKLRIYVLDDGRRPEFGAYAAAAGVGYIVRPDNNHAKAGNLNHAMTKTQGDLICIFDCDHVTTRVFLQATVGQFLDPKLALVQTPHHFYSPDPFARNLSTQGKVPSEDELFYGPIQKGNDLWNATFFCGSCAIIRRKALEDTNGFAVETVTEDAHTALKLQRKGWNTAFISVPMAAGLSTERLALHVGQRMRWARGMTQIFRLDN-PLLGRGLALPQRLCYLNMLHFQFALPRFVFLTSPLAFLLLGQNIIAA-SAQTIFAYALPHLVLSILTNARIQGKHRHSFWGEIYETVLAFHLIKPTLYTLFNPRKGKFNVTDKGDLLDRGFFDFPVVKPHLITVGFLCAGILFGIAKYFWIEAIRTLMLNIGWTVFNMLILLAAIAAALE-
>up|S0DEK0|S0DEK0_9ZZZZ/84-547
------------AILGTGLFLAEVYIWVMLLLNYLQTVWPLNRDITP-LPDDMSQWPTVDVYIPSYNEPLDVVRDTVLAAQCIDYPKDKINIYLLDDGKRNEFAVFAADVGVGYITRPDNKHAKAGNLNHAMKLTRGELICVFDCDHVATRVFLQATVGGFLDPKLALVQTPHYFYSPDPFERNLSVGRDIPNEGMLFYGPIQRGNDNWNATFFCGSCAVIRRSALEEIGGFAVETVTEDAHTALKMQRLGWKSAFIDIPLAAGLATERLVLHVIQRTRWARGMTQIFRMDN-PLLGRGLTFQQRLCYLSMMYYQFALPRVVFVTAPLAYLLFNLNIIHS-SASLIVAYALPHLFLAIYVGSRMNGRYRYSFWGEIYDIVLAFHLVLPTLITMIFPKRGKFNVTDKGQLLDVGYFDFAVVRPHLVVAFLLGAAVIAGIVRALGHDDPSVIALNVGWGAYSLIFLLAAIAVARE-
>up|D4I4C0|D4I4C0_ERWAC/84-547
------------AILGIGLFIAELYVWLILILGYLQTSWPLKRTIQP-LPDDVSLWPTVDVYVPSYNESLDVVRDTVLAAQCIDYPQDKIKVYLLDDGKRSEFARFAADAGVGYITRDNNSHAKAGNLNHAMQITKGELICVFDCDHVATRTFLQATVGAFLDDKLALLQTPHYFYSPDPFERNLKAAREIPNEGALFYGPVQQGNDNWNATFFCGSCAVIRRGALEEIGGFAVETVTEDAHTALKMQRRGWRTAFLAIPLAAGLATERLGLHIIQRTRWARGMTQIFRVDN-PLLGRGLKWQQRLCYLNMLHFQFGLPRVVFLTAPLAYLLFNLNIIHS-SASLIFAYVLPHLVMSLYVNARINGRFRASFWGEIYETVMAFHLIIPTLLTMISPKHGKFNVTDKGGLLDVGFFDFNIVRPHVICALLLLAGVVSGIVRATAQDDRYVIALNVGWATFSLIILMAAIAVARE-
>ur|UPI00047F9249|UniRef100_UPI00047F9249/113-577
---------WLDTVFGYGLMAAEIYALVVLLFGYVQTAWPLRRQPVL-LAGDPSEWPTVDVFIPTYNEALNIVKLSIFAAQAMDWPKDKLRIHVLDDGRRDDFKRFCQAIGVNYITRDNNDHAKAGNLNAALKITDGEYIAMFDADHVPTRSFLQIGMGWFLDEQLAMLQTPHFFFSPDPFEKNLNTFRAVPNEGELFYGLVQDGNDLWNATFFCGSCAILRRKPLEEVGGVAVETVTEDAHTALKLNRAGYNTAYLAIPQAAGLATESLSRHISQRIRWARGMAQIFRLDN-PLMGKGLKLGQRVCYANMLHFFYGLPRLVFLTAPLAYLIFGAQIFHA-SALMITAYALPHLFHSNLTNSKIQGRFRHSFWNEVYETVLAWYIMPPVLMALVKPSFGGFNVTDKGGIIAEEYFAWKLARPYIVLLVLNLVGLGFAVHQLVWGATAITVIINGTWTLYNLIIISAAVAVASE-
>up|N2JRL4|N2JRL4_9PSED/86-551
----------VEWVLGIGLYLAEVYAWIILLLGYFQSAWPLERRPSR-LPADTSVWPSVDVYIPTYNESLSVVQDTILAAQNLNYPADKLRIYVLDDGRRPEFGAYAAAAGVGYIVRPDNNHAKAGNLNHAMTKTHGDLICIFDCDHVTTRVFLQATVGQFLDPKLALVQTPHHFYSPDPFARNLSTQGKVPSEDELFYGPIQKGNDLWNATFFCGSCAIIRRKALEDTNGFAVETVTEDAHTALKLQRKGWNTAFISVPMAAGLSTERLALHVGQRMRWARGMTQIFRLDN-PLLGRGLALPQRLCYLNMLHFQFALPRFVFLTSPLAFLLLGQNIIAA-SAQTIFAYALPHLVLSILTNARIQGKHRHSFWGEIYETVLAFHLIKPTLYTLFNPRKGKFNVTDKGDLLDRGFFDFPVVKPHLITVGFLCAGILFGIAKYFWIEAIRTLMLNIGWTVFNMLILLAAIAAALE-
>up|K2J202|K2J202_9GAMM/93-556
------------ATLGVGLLLAECYAWLILVLGFFQTAWPLNRRIVP-LPRDSRTWPTVDVYIPTYNESLEIVQDTVLAALNLDYPKDKLKVYLLDDGRRPEFGAFASAAGVGYITRSDNNHAKAGNLNNALKQTHGELVCVFDCDHVATRIFLQATVGAFVDPKLALLQTPHFFYSPDPFERNLAAGVDMPGEGELFYGPVQKGNDYWNAAFFCGSCAVIRRSALDETNGFAVETVTEDAHTALRLQRKGWNTAFLGLPLAAGLATERLALHVGQRARWARGMTQIFRVDN-PLLGKGLSWPQRLCYLNMLHFQFALPRVVFLTAPLAYLLFGLNIIA-ASPALILAYAVPHLFHAVYTNSLLQGRFRYSFWGEIYETVLAFALVRPTLATLLDPRKGKFNVTEKGGLLRDGYFDHQAVRPHLFALAMLLAGVVWGLVRLIWNDQPSVLILNLFWASFSAIILLAAISVARE-
>ur|UPI000377417D|UniRef100_UPI000377417D/111-574
-------------AWGLLLVSAEVYSTLVLLLGYFQTAWPLKRKPMP-LPASRSDWPTVDVFIPTYNEPLSVVKPTIYAALALDYPAEKLSIHVLDDGRRPEFKAFCEEVGVNWTIRTHNRHAKAGNINEALKITKGEYLAIFDCDHIPTRSFLQIGLGWFLDKLLSMLQTPHHFFSADPFERNLGTFRKVPNEGELFYGLVQDGNDLWNATFFCGSCALLRRTMVEEIGGIAVETVTEDAHTALKLHRLGYTTAYLAIPQAAGLATESLSGHIGQRIRWARGMTQIFRIDN-PLTGKGLKFGQRLCYLNMMHFFYGIPRLVFLTAPLSYLFFGAHVIEAA-ASTIAIYALPHMMHASITNSRMQRSFRHSFWAEVYESVLASYITAPTLLALINPKLGKFNVTAKGGQIEKNYFDWAISRPYLFLLLLNLIGFCVGIVHIYLNWHTRTTVLNLGWTTYNMLILGASVAAASER
>up|A0A052JDP7|A0A052JDP7_9BORD/111-573
-----------DAFFGYGLLLAEIYALTVMLLSYFQSAWPLRRKPAP-LPADRDSWPTVDVYVPTYNEPLEVVRQSVLAAQSLDWPADKLRVYVLDDGRRAEFREFCERAGVGYLTRPDNRHAKAGNINAALARTDGEFVAVFDCDHVAVRSFLQICMGWFIDKRLALLQTPHVFFSPDPFERNLGIFRNVPNEGELFYGVVQDGNDLWNATFFCGSCAVMRRSALDAVGGVATESVTEDALTALKMNRQGFNTAYLAVPQAAGLATENLSRHIGQRTRWARGMAQIIRINN-PLLGKGLKLGQRLCYLSMLHFFFGLPRVVFLTAPLAYLFFHANVFQ-ASAIMVAAYALPHIILSSLTGSRIQGRFRHSFWNEVYESVLAWYIMRPALVTLISPRTAQFNVTAKGGIIREAYFDWTLARPYVILLGLNLIGFIVGVVSLVAGYG-VTIILNLVWTVYNIIMTSASVAVA---
>ur|UPI0005177E8B|UniRef100_UPI0005177E8B/84-547
------------TILGMGLFLAEVYVWVMLLLSYLQTVWPLKREIVP-LPDDMTQWPTVDVYIPTYNEPLDVVRDTVLAAQCIDYPSDKMNIYLLDDGKRREFAVFAADVGVGYITRNDNNHAKAGNLNHAMKLTQGELITVFDCDHVATRIFLQATVGGFLDPKLALVQTPHYFYSPDPFERNLSVGRNIPNEGSLFYGPIQQGNDNWNATFFCGSCAVIRRSALEEIGGFAVETVTEDAHTALKLQRRGWGSAFLDIPLAAGLATERLVLHVIQRTRWARGMTQIFRLDN-PLFGRGLTIQQRLCYLSMLYYQFALPRIAFLTAPLAYLLFNLNIIHS-SASLVFAYALPHLFLAIYVNSRMNGRHRYSFWGEIYDLVLAFHIALPTVVTMFFPKRGKFNVTDKGALLDVGYFDFSVVRPHLIIALLLAAGVIAGIVRACAHDDPRVIALNVGWGLYSLIFLLAAIAVARE-
>up|V3TMI0|V3TMI0_9ENTR/84-547
------------AILGIGLFASELYVLVVLLLGFLQTLWPLERTIE-PLPDDMRLWPTVDIYIPTYNENLDVVRDTVLAAQCIDYPHDKMKIYLLDDGKRSEFAVFAAHADVGYITRDNNIHAKAGNLNNAMTLTQGELICVFDCDHVAKRIFLQATVGPFLDPKLALLQTPHYFYSPDPFERNLKAAQRIPSEGELFYGPVQQGNDTWNATFFCGSCAVMRRSALEEVGGFAVETVTEDAHTAMKLQRRGWKSAYLNIPLAAGLATERLVLHVIQRTRWARGMTQIFRLDN-PLLGRGLTWQQRLCYLNMLHFQFGLPRVVFLTAPLAYLLFNLNIIHS-SASMIFAYVLPHLVMSLYMNSRMNGRFRYSFWGEIYETVMAFHLVIPTIVTLFAPKRGKFHVTDKGGLLDDGFFDFRIVRPHIVATILLAIGVSINLVRMFAHNDPYVTLFNVVWGMFSLLTLLAAIAVARE-
>ur|UPI0004A80826|UniRef100_UPI0004A80826/64-529
----------LEAVLGIALFITELYALVILLFGYIQTTWSLKRTIE-PLPDDTSLWPTVDVYIPTYNESMDVVRDTILAAQCIDYPKDKMKIYVLDDGKRNEFAVFCADAGVGYITRNNNHHAKAGNLNNAMKVTHGELITVFDCDHVATRAFLQATVGSFLDERLALIQTPHYFYSPDPFERNLSEASKVPNEGALFYGPVQQGNDNWNATFFCGSCAVIRRTALEEVGGFAVETVTEDAHTALKMQRRGWNTAFLALPLAAGLATERLGLHVIQRTRWARGMTQIFRVDN-PLLGRGLTWQQRLCYLNMLHFQYGLPRVIFCVAPLVYLLFNLNIIAS-SAGLIFAYVLPHLVMSIYINSRANGRYRYSFWGEIYETVMCFHLVIPTLLTMISPKHGKFNVTDKGALLDVNYFDSHIVRPHIIAASLLLIGIAWGVIRLVMPDNPQVIWLNIAWASFSMIILLAAIAVARE-
>ur|UPI000486F468|UniRef100_UPI000486F468/116-579
------------AVWGLLLVSAEVYATLVLMLGYFQTSWPLRRKPVP-LPASRADWPTVDVFIPTYNEPLSVVKPTIYAALALDYPADKLSIHVLDDGRRPDFKAFCEEVGVNWTIRTHNRHAKAGNINEALKITHGEYFAIFDCDHIPTRSFLQICLGWFLDPKLSMLQTPHHFFSPDPFERNLDTFRKVPNEGELFYGLVQDGNDLWNATFFCGSCALLRRSMVAEIGGIAVETVTEDAHTALKLHRLGYTTAYLAIPQAAGLATESLSGHIGQRIRWARGMTQIFRIDN-PLGGKGLSIGQRLCYLNMMHFFYGVPRLVFLTAPLSFLFFGAHVIQA-SAAAIALYALPHMFHANVTNSRMQSAFRHSFWAEVYESVLASYITAPTLLALINPRLGKFNVTAKGGTIAKTYFDWSISRPYLILLMLNLLGFACGLVHIYHYAEVQTTILNLAWTSYNMLILGASVAAANE-
>up|A0A069PXZ6|A0A069PXZ6_9BURK/113-576
-------------AWGLLLVAAEVYSTVVLMLGYFQTAWPLRRKPMP-LPASRDAWPTVDIFIPTYNEPLSVVKPTIYAALALDYPADKLSIHVLDDGRRPEFKAFCEEIGVNWTIRTHNRHAKAGNINEALKVTKGEYLAIFDCDHIPTRSFLQIGLGWFLDKLLSMLQTPHHFFSPDPFERNLGTFRKVPNEGELFYGLVQDGNDLWNATFFCGSCALLRRSMVEEIGGIAVETVTEDAHTALKLHRLGYTTAYLAIPQAAGLATESLSGHIGQRIRWARGMTQIFRIDN-PLTGRGLRIGQRLCYLNMLHFFYGIPRLVFLTAPLSFLFFGAHVIEAA-ASTIAIFALPHMMHASITNSRMQRSFRHSFWAEVYESVLASYITAPTLLAVINPKLGKFNVTAKGGQIAKDYFDWSISRPYLFLLLLNLIGFGAGIAHIYVYSEVQTTILNLCWTVYNMLILGASVAAASER
>up|I3ZBZ8|I3ZBZ8_TERRK/90-560
---DTNHRFSIDAVLMLVLLSAEVYTVAIMVLGYMQTSQRLQRRPVP-LPADEALWPHVDVLIPTYNEPLSLVRYTALAAINIDYPPEKLHVYILDDGTRQEFRDFAAEAGVGYVVREKHNHAKAGNINHALTKMSSPLVSIFDCDHVPTRSFLQMTVGWFLEEKLAMMQTPHFFYSPDPFERNLLQYNTIPNEGELFYGIIQDGNDLWNATFFCGSCAVIRRTALEEVGGIAVETVTEDAHTSLRMQKKGWNTGYMNIAQAAGLATETLAGHVGQRVRWARGMIQILRTDN-PLLAKGMKLTQRLCYFNMMHFMYAVPRLIFLLAPLAYMLAGRTIIPGY-WLAILAYALPHLIISNMTNSRVQGTHRHSFWNEIYETVLAPYILLPTVLALINPKLGSFNVTDKGTTLNETKFDRKIAAPTTWLLGLNFLGVLAAPYRFFVLDHPGVVLSNLFWILFNVVILGVAAAVAHE-
>up|A0A038H2G4|A0A038H2G4_9BURK/114-577
-------------AWGLLLVAAEVYASLVLLLGYFQTAWPLKRKPLP-LPADRSEWPTVDVFIPTYNEPLSVVKPTIYAALALDYPADKLAIHVLDDGRRPEFKTFCEEVGVNWTIRTHNRHAKAGNINEALKITKGEFLAIFDCDHIPTRSFLQICLGWFLDKLLSMLQTPHHFFSPDPFERNLGTFRKVPNEGELFYGLVQDGNDLWNATFFCGSCAVLRRSMVEEIGGIAVETVTEDAHTALKLHRLGYTTAYLAIPQAAGLATESLSGHIGQRIRWARGMTQIFRIDN-PLTGKGLKIGQRLCYLNMLHFFYGVPRLVFLTAPLSYLFFGAHVIEAA-ASTIAIFALPHMMHASITNSRMQRSFRHSFWAEVYESVLASYITAPTLLAVINPKLGKFNVTAKGGQIAKDYFDWYISRPYLFLLLLNLLGFVAGVVHIVMRSEVNTTILNLCWTVYNMLILGASVAAASER
>up|U1AWG4|U1AWG4_9NEIS/213-677
---------WPNLIAGLILLSAELYAWLVLLLGFFQSSWMLEREVVP-LPADAALWPSVDVFIPIYNEPLRVLKPTVFAAMSMDWPPGKLRVHILDDGTRDEIREFAKQAGVGYIVRREHKHAKAGNINHALGVTDASFVAIFDCDHIPTRSFLHNTMGGFLDDKLALVQTPHHFFSDDPFERNLDTRGEVPNEGELFYGRVQDGNDLWNASFFCGSCAVLRREALLSVGGIAVETVTEDAHTSLKMHRRGYRSAYINMVQAAGLATESLSAHVGQRIRWARGMAQIFRSDN-PMLGRGLTLGQRFCYLNMMHFLYGIPRLVFLTAPLAFLLFHAYTIYA-PALGLVLYVVPHMVFSVMSNSRMHGEFRRSFWGEVYETVLAWYITLPTTVALLFPGLGKFNVTAKGGVVEEDHVDWSITKPYLVLLALNLLGVGFGVYRAWTGPEVGTVVVNLCWVAYNTLLLGVALAVARE-
>ur|UPI00041A9CD6|UniRef100_UPI00041A9CD6/111-574
-------------AWGLLLVSAEVYSTLVLLLGYFQTAWPLKRKPMP-LPASRDAWPTVDVFIPTYNEPLSVVKPTIYAALALDYPADKLSIHVLDDGRRPEFKAFCEEVGVNWTIRTHNRHAKAGNINEALKITSGEYLAIFDCDHIPTRSFLQIGLGWFLDKLLSMLQTPHHFFSADPFERNLGTFRKVPNEGELFYGLVQDGNDLWNATFFCGSCALLRRSMVEEIGGIAVETVTEDAHTALKLHRLGYTTAYLAIPQAAGLATESLSGHIGQRIRWARGMTQIFRIDN-PLTGKGLKLGQRLCYLNMMHFFYGIPRLVFLTAPLSYLFFGAHVIEAA-ASTIAIYALPHMMHASITNSRMQRSFRHSFWAEVYESVLASYITAPTLLALINPKLGKFNVTAKGGQIEKNYFDWAISRPYLFLLLLNLIGFCVGIVHIYLNWHTRTTLLNLGWTVYNMLILGASVAAARER
>up|E1TDT0|E1TDT0_BURSG/111-574
-------------AWGLLLVSAEVYSTLVLMLGYFQTAWPLKRKPMP-LPASRDAWPTVDVFIPTYNEPLSVVKPTIYAALALDYPADKLSIHVLDDGRRPEFKAFCEEVGVNWTIRTHNRHAKAGNINEALKITSGEYLAIFDCDHIPTRSFLQIGLGWFLDKLLSMLQTPHHFFSADPFERNLGTFRKVPNEGELFYGLVQDGNDLWNATFFCGSCALLRRSMVEEIGGIAVETVTEDAHTALKLHRLGYTTAYLAIPQAAGLATESLSGHIGQRIRWARGMTQIFRIDN-PLTGKGLKLGQRLCYLNMMHFFYGIPRLVFLTAPLSYLFFGAHVIEAA-ASTIAIYALPHMMHASITNSRMQRSFRHSFWAEVYESVLASYITAPTLLALINPKLGKFNVTAKGGQIEKNYFDWAISRPYLFLLLLNLIGFCVGIAHIYLNWHTRTTLLNLGWTVYNMLILGASVAAARER
>ur|UPI0004882FFD|UniRef100_UPI0004882FFD/111-574
-------------AWGLLLVSAEVYSTIVLLLGYFQTAWPLKRTPMP-LPASRDQWPSVDVFIPTYNEPLSVVKPTIYAALALDYPAEKISIHVLDDGRRPEFKAFCEEVGVNWTIRTHNRHAKAGNINEALKITQGEYLAIFDCDHIPTRSFLQIGLGWFLDKLLSMLQTPHHFFSADPFERNLGTFRKVPNEGELFYGLVQDGNDLWNATFFCGSCALLRRSMVEEIGGIAVETVTEDAHTALKLHRLGYTTAYLAIPQAAGLATESLSGHIGQRIRWARGMTQIFRIDN-PLTGKGLKIGQRLCYLNMMHFFYGIPRLVFLTAPLSYLFFGAHVIEAA-ASTIAIYALPHMMHASITNSRMQRSFRHSFWAEVYESVLASYITAPTLLALINPKLGKFNVTAKGGQIEKNYFDWSISRPYLFLLLLNLIGFVVGIVHIYLNWHIRTTILNLGWTTYNMLILGASVAAASER
>ur|UPI00046EA610|UniRef100_UPI00046EA610/88-554
---------WWQSALMLTLLFAETYSWIILFLGYMQLSWPLNRKECS-LPEDKSFWPDIDVFIPTYNEDLDVVRNTVLAAMAMDWPVGKLHVYLLDDGRRPLFQAFAQEVGVGYITRPNNVHAKAGNLNNALMQTQSELVAVFDCDHIPVKSFLLRTIGWMVNPRISLVQTPQYFYSLDPFQRNLDTYGHIPPESNLFYGLVQPGNDFWNATLFCGSGAVLRRKALESIHGFAVETVTEDAHTSLKMQRKGWESAYLRETLAGGLATESLALHVGQRIRWARGMVQIFRIDN-PLLGRGLSLGQRLCYLSMLHFFFPIPRLIFLIAPLAFLCLGQNIIYA-TPAAVMIYAIPHLLQSLITQSRIQGRWRYSIWNYVYETSIAIFLAPVVLVAFFAPSRGTFNVTAKGGLITKNFLDTRMVRPNVIMCFVLIVAAIVGVVGMIVHRGDPTYGMNLLWVLANLLIVLAAITVGYE-
>ur|UPI000409891C|UniRef100_UPI000409891C/111-574
-------------AWGLLLVSAEVYSTLVLLLGYFQTAWPLKRKPMP-LPASRDEWPTVDVLIPTYNEPLSVVKPTIYAALALDYPAEKLSIHVLDDGRRPEFKAFCEEVGVNWTIRTHNRHAKAGNINEALKITQGEYLAIFDCDHIPTRSFLQIGLGWFLDKLLSMLQTPHHFFSADPFERNLGTFRKVPNEGELFYGLVQDGNDLWNATFFCGSCALLRRTMVEEIGGIAVETVTEDAHTALKLHRLGYTTAYLAIPQAAGLATESLSGHIGQRIRWARGMTQIFRIDN-PLTGKGLKFGQRLCYLNMMHFFYGIPRLVFLTAPLSYLFFGAHVIEAA-ASTIAIYALPHMMHASITNSRMQRSFRHSFWAEVYESVLASYITAPTLLALINPKLGKFNVTAKGGQIEKNYFDWAISRPYLFLLLLNLIGFCVGVVHIYLNWHTRTTVLNLGWTTYNMLILGASVAAASER
>up|W6J8M1|W6J8M1_9ENTR/84-547
------------TILGMGLFLAEVYVWVMLLLSYLQTVWPLKRELVQ-LPDDMSLWPTVDVYIPTYNEPLDVVRDTVLAAQCMDYPRDKMKIYLLDDGKRSEFAVFAADAGVGYITRNDNAHAKAGNLNHAMKLTNGELICVFDCDHVATRIFLQATVGGFLDPKLALVQTPHYFYSPDPFERNLSVGRNIPNEGALFYGPIQQGNDNWNATFFCGSCAVIRRSALEEIGGFAVETVTEDAHTALKMQRLGWGSAFIDIPLAAGLATERLVLHVIQRTRWARGMTQIFRLDN-PLFGRGLTIQQRLCYLSMLYYQFALPRIAFVTAPLAYLLFNLNIIHS-SASLVFAYALPHLFLAVYVNSRLNGRFRYSFWGEIYDLVMAFHIALPTMVTMLFPKRGKFNVTDKGGLLDVGYFDFSVVRPHLIIALLLAAGVVAGIVRACAHDDPRVIVLNVGWGLYSLIFLLAAIAVARE-
>up|F2LPJ7|F2LPJ7_BURGS/143-605
-------------AWGLLLVAAEVYAALILLLGYFQTAWPLKRKPRP-LPASRADWPTVDVFIPTYNEPLSVVKPTIYAALALDYPPEKLTIHVLDDGRRPEFKAFCEEVGVNWTIRAHNRHAKAGNINEALKITHGEFFAVFDCDHIPTRSFLQICLGWFLDKKLSMLQTPHHFFSADPFERNLGTFRKVPNEGELFYGLVQDGNDLWNATFFCGSCAVLRRSMVEEIGGIAVETVTEDAHTALKLHRLGYTTAYLAIPMAAGLATESLSGHIGQRIRWARGMTQIFRIDN-PLMGRGLSLAQRICYLNMMHFFYGIPRLVFLTAPLSFLFFGAHVIQA-SAVTIALFAMPHMLHANATNSRMQSQFRHSFWAEVYESVLASYITPPTLLALINPKLGKFNVTAKGGMIEQKYFDWAISRPYLLLLILNLLGFLIGLWHIHTHWEVYTTILNLGWTTYNMLILGASVAAAAE-
>up|C4S3K4|C4S3K4_YERBE/89-552
------------TILGILLYTAELYIWVILSLSYLQTIWPLKRSIEP-LPEDTSLWPTVDVYIPTYNESLDVVRDTILAAQCIDYPKEKLKIYVLDDGKRTEFAVFAADVGVGYITRNDNLHAKAGNLNHAMKITHGELICVFDCDHVATRGFLQATVGSFLDKRLALIQTPHYFYSPDPFERNLSTGRNIPNEGALFYGPIQQGNDNWNAAFFCGSCAVIRRSALDEIGGFAVETVTEDSHTALKLQRLGWNSAFIAIPLAAGLATERLALHVIQRTRWARGMTQIFRIDN-PLLGRGLSLPQRLCYLNMIYYQFGLPRVIFLLAPLGYLLFNQSIIAS-SAELIFAYVLPHLIMSLAINSRSNGRFRYSFWGEVYETVMAFHLVIPTIVTMISPKRGKFNVTDKGDLLDKSFFDFNIVRPHIIAVVLMFLGIVWGLIRVAMPDNPNVIALNVAWATFSVIILLAAISVARE-
>up|A0A095WEZ4|A0A095WEZ4_BURGA/149-611
-------------AWGLLLVAAEVYAALILLLGYFQTAWPLKRKPRP-LPASRADWPTVDVFIPTYNEPLSVVKPTIYAALALDYPPEKLTIHVLDDGRRPEFKAFCEEVGVNWTIRAHNRHAKAGNINEALKITHGEFFAVFDCDHIPTRSFLQICLGWFLDKKLSMLQTPHHFFSADPFERNLGTFRKVPNEGELFYGLVQDGNDLWNATFFCGSCAVLRRSMVEEIGGIAVETVTEDAHTALKLHRLGYTTAYLAIPMAAGLATESLSGHIGQRIRWARGMTQIFRIDN-PLMGRGLSLAQRICYLNMMHFFYGIPRLVFLTAPLSFLFFGAHVIQA-SAITIALFAMPHMLHANATNSRMQSQFRHSFWAEVYESVLASYITPPTLLALINPKLGKFNVTAKGGMIEQKYFDWAISRPYLLLLILNLLGFLIGLWHIHTHWEVYTTILNLGWTTYNMLILGASVAAAAE-
>up|R9VS31|R9VS31_9ENTR/84-547
------------TILGMGLFLAELYVWVMLLLSYLQTVWPLKRELVQ-LPDDMELWPTVDVYIPTYNEPLDVVRDTVLAAQCMDYPRDKMKIYLLDDGKRSEFAVFAADAGVGYITRNDNAHAKAGNLNHAMKLTNGELICVFDCDHVATRIFLQATVGGFLDPKLALVQTPHYFYSPDPFERNLSVGRNIPNEGALFYGPIQRGNDNWNATFFCGSCAVIRRSALEEIGGFAVETVTEDAHTALKMQRLGWGSAFIDIPLAAGLATERLVLHVIQRTRWARGMTQIFRLDN-PLFGRGLTIQQRLCYLSMLYYQFALPRIAFVTAPLAYLLFNLNIIHS-SASLVFAYALPHLFLAVYVNSRLNGRFRYSFWGEIYDLVMAFHIALPTVVTMLFPKRGKFNVTDKGGLLDVGYFDFSVVRPHLIIALLLAAGVVAGIVRACAHDDPRVIVLNVGWGLYCLIFLLAAIAVARE-
>up|R4WKR0|R4WKR0_9BURK/113-576
-------------AWGLLLVAAEVYAALVLLLGYFQTAWPLKRKPLP-LPADRSLWPTIDVFIPTYNEPLSVVKPTIYAALALDYPADKLSIHVLDDGRRPEFKTFCEEVGVNWTIRTHNRHAKAGNINEALKITKGEFLAIFDCDHIPTRSFLQICLGWFLDKLLSMLQTPHHFFSPDPFERNLGTFRKVPNEGELFYGLVQDGNDLWNATFFCGSCAVLRRSMVEEIGGIAVETVTEDAHTALKLHRLGYTTAYLAIPQAAGLATESLSGHIGQRIRWARGMTQIFRIDN-PLTGKGLKIGQRLCYLNMLHFFYGVPRLVFLTAPLSYLFFGAHVIEAA-ASTIAIFALPHMMHASITNSRMQRSFRHSFWAEVYESVLASYITAPTLLAVINPKLGKFNVTAKGGQISKDYFDWYISRPYLLLLLLNLLGFIAGIVHIVMRSEVNTTILNLCWTVYNMLILGASVAAASER
>up|G2S4I3|G2S4I3_ENTAL/84-547
------------TILGMGLFLAEVYVWVLLLLNYLQTIWPLKREIVP-LPDDMSLWPTVDVYIPTYNESLDVVRDTVLAAQCIDYPRDKMKIYLLDDGKRREFAVFAADVGVGYITRNDNSHAKAGNLNHAMKLTQGELITVFDCDHVATRIFLQATVGGFLDPKLALVQTPHYFYSPDPFERNLSVGRNIPNEGTLFYGPIQQGNDNWNATFFCGSCAVIRRSALEEIGGFAVETVTEDAHTALKMQRLGWKSAFLDIPLAAGLATERLVLHVIQRTRWARGMTQIFRLDN-PLFGRGLTIQQRLCYLSMLYYQFALPRIAFLTAPLAYLLFNLNIIHS-SASLVFAYALPHLFLAIYINSRMNGRYRYSFWGEIYDLVLAFHLVLPTVVTMFFPKRGKFNVTDKGALLDIGYFDFRVVRPHLVIAILLGIGVIAGIVRAFAHDDPRVIALNVGWGLYSLIFLLAAIAVARE-
>ur|UPI00057200D7|UniRef100_UPI00057200D7/82-547
----------IEAILGMGLFLAEVYIWVMLLLNYLQTVWPLKREIVP-LPDDMSKWPTVDIYIPSYNEPLEVVRDTVLAAQCIDYPKDKLKIYLLDDGKRNEFAVFAADVGVGYITRNDNKHAKAGNLNHAMTLTNGELICVFDCDHVATRVFLQATVGGFLDPMLALVQTPHYFYSPDPFERNLSVGRNIPNEGMLFYGPIQQGNDNWNATFFCGSCAVIRRAALEQIGGFAVETVTEDAHTALKFQRLGWKSAFLDIPLAAGLATERLVVHVIQRTRWARGMTQIFRLDN-PLLGRGLTFQQRLCYLSMLYYQFALPRVVFVTAPLAYLLFNLNIIYS-SASLIVSYALPHLFLAIYVGSRMNGRYRYSFWGEIYDIVLAFHLVLPTLVTMIFPKRGKFNVTDKGGLLDVGYFDFTVVRPHLVVACLLGLGVVVGIVRAIGHDDPNVIALNVGWGIYSLIFLLAAIAVARE-
>up|H3LV75|H3LV75_KLEOX/82-547
----------IEAILGMGLFLAEVYIWVMLLLNYLQTVWPLKREIVP-LPDDMSQWPTVDIYIPSYNEPLEVVRDTVLAAQCIDYPKDKLKIYLLDDGKRNEFAVFAADVGVGYITRNDNKHAKAGNLNHAMTLTNGELICVFDCDHVATRVFLQATVGGFLDPMLALVQTPHYFYSPDPFERNLSVGRNIPNEGMLFYGPIQQGNDNWNATFFCGSCAVIRRAALEQIGGFAVETVTEDAHTALKFQRLGWKSAFLDIPLAAGLATERLVVHVIQRTRWARGMTQIFRLDN-PLLGRGLTFQQRLCYLSMLYYQFALPRVVFVTAPLAYLLFNLNIIYS-SASLIVSYALPHLFLAIYVGSRMNGRYRYSFWGEIYDIVLAFHLVLPTLVTMIFPKRGKFNVTDKGGLLDVGYFDFTVVRPHLVVACLLGLGVVVGIVRAIGHDDPNVIALNVGWGIYSLIFLLAAIAVARE-
>ur|UPI0004A4BA84|UniRef100_UPI0004A4BA84/110-571
--------------LSVLLFVMELVTFFNTAAFLLNTILTIDRSPEADRVIAKTYQPTVDVLIPTYNEPADILRRTVIGCQAMDYDH--KQIYLLDDMRRPHIRALAEELGCHYFDRPDNNHAKAGNINHALGKINGDLIVVFDADFIPTTNFLTRTVGFFQDEKVAMVQTPQNFYNEDPVSVNLGLQSVLTNEQTLFFRYIQPSRDVTNSVICCGTCFVIRRSALDEIGGIPTESITEDFFTSLHLQGRGYRIKYLNEAVSAGMSPETIGDYISQRLRWGQGTIQTLFCKTNIFSLPGLNPVQRLSHSLLLYWFLALPRLCFLLMPLAYLLFELAPLRA-TVEGILAFYVPYYFSNILVFSWLTGGRRSSFWSDVYETLLCFPMTLTIFRTLWKPFGKGFKVTPKGVSGSQLNVNWQLVWPPLVIMFLCIFGITLRLTGLSWSTNPDSLMVNIFWTFYNLGLLYICIFVAVD-
>up|U2NTB3|U2NTB3_SERFO/82-547
----------LEAVLGIALFITELYALVILLFGYIQTTWSLKRTIE-PLPDDTSLWPTVDVYIPTYNESMDVVRDTILAAQCIDYPKDKMKIYVLDDGKRSEFAVFCADAGVGYITRNNNHHAKAGNLNNAMKVTQGELITVFDCDHVATRAFLQATVGSFLDERLALIQTPHYFYSPDPFERNLSEASKVPNEGALFYGPVQQGNDNWNATFFCGSCAVIRRSALEEVGGFAVETVTEDAHTALKMQRRGWNTAFLALPLAAGLATERLGLHVIQRTRWARGMTQIFRVDN-PLLGRGLTWQQRLCYLNMLHFQYGLPRVIFCVAPLVYLLFNLNIIAS-SAGLIFAYVLPHLVMSIYINSRANGRYRYSFWGEIYETVMCFHLVIPTLLTMISPKHGKFNVTDKGALLDVNYFDFHIVRPHIIAVSLLLIGTAWGVIRLLMGANPQVIMLNIAWASFSMIILLAAIAVARE-
>up|G9ZV92|G9ZV92_9PROT/98-561
---------YIATFLGTGLLLAEVYAVLSLLLSYFQQIWPLERKPVP-MPEAVEEWPVVDVFIPTYNEPLDVVKPTVFGAMSMDWPRDRMNIYILDDGRRDEFRKFAEEVGCGYMVRPDNKGAKAGNINHALSHTSGEYVAVFDCDHVPTRAFLQISMGWMLDKKIAMLQTPHHFYSPDPFERNLASGKRVPNEGLLFYGRVQGGNDLWNAAFFCGSCAVMRRTALDEIGGVPTETVTEDCHCSLRMQRNGWRTAYLRLPLAAGLATDRLIAHIGQRMRWARGMIQILRVDN-PLFGPGLKLSQRLCYFSQWHFLFPVPRVVFLTAPLCFLLFGENIIAA-SPLAIVAYAGPHLVHSIVTNSRVQGKVRHSFWSEIYETVLAVYLTPVVVTTLLDPNRGKFNVTSKGGTLRDGYFDLRAVGPNLVIGLLLVLGLMSGIHGMVTNPPSSANALNSLWVLLSLVTVLAGLAV----
>ur|UPI00050AACCC|UniRef100_UPI00050AACCC/94-556
------------IFFSLTLLIAEIYAWAVLLLGYFQVCFPLNRESLP-LPADPTHWPSVDIFIPTYNEPLSVVQNTVYGALAMNWPEDKITIWLLDDGGREAFCRFAEETGIRYVARSTHEHAKAGNINHALTLAKSEFVAIFDCDHIPSVSFLQRTMGWFLDEKLAMMQTPHHFFSPDPFERNLGKFRQKPNEGHLFYGLIQNGTDTWNASFFCGSCAVIRRKPLDEIGGIAVETVTEDAHTSLRLHRLGYSSAYLRYPLAAGLATETLSAHIGQRIRWARGMIQILRIDN-PLLGKGLQLSQRLCYLSMMHFLSGVPRLIFLCAPLCPIFFSVGLIDA-TVTDIMSYVLPYLFIVVLINSRIQGKYRHSFWNEIYEMVLAWYITLPTLVALIAPAKGRFNVTAKGGLIANKYVDWQISYPYVIFAILNLCGLIAGIIQVSELNAALLKTICLMWLAYNTIIIGATLAVSIEQ
>ur|UPI00056FD285|UniRef100_UPI00056FD285/98-559
------------FVLGVGLLMAELYAFVVLLLGYVQTAWPLERKPVP-LPQDPAEWPTVDLFIPTYNESLSVVRQTVLAAQLIDWPRDKLKIFVLDDGRREEFRVFCEQVGVTHVIRDNNRHAKAGNINAALKNTTGEFVAIFDCDHIPTRSFMQIAMGWFGDPKLGMVQLPHYFFSADPFERNLDTFGTVPNEGELFYGLIQDGNDLWNATFFCGSCAVLRRTIVEEVGGIAVETVTEDAHTALKMHRLGYNTAYLALPQAAGLATESLSGHVGQRIRWARGMAQIFRIDN-PLFGRGLHWAQRLCYVNMLHFLYGLPRLIYLTAPLAYLYFGASVIHA-SASMIFAFALPHILHANLTNSRIQGRFRYLLWNEVYEAVLAWYIFRPTLVALINPKLGSFNVTAKGGLIQQEYFDSSIAKASLVLLALNFVGVCLGVWRLTWVDHIATVWLNLAWTVYNLMILGACVAAANE-
>up|A0A069P4F9|A0A069P4F9_9BURK/114-576
-------------AWGLLLVTAEVYATLVLMLGYFQTAWPLKRKPLP-LPADRSAWPTVDVFIPTYNEPLSVVKPTIYAALALDYPTDKLAIHVLDDGRRPEFKAFCEEVGVNWTIRTHNRHAKAGNINEALKITNGEYLAIFDCDHIPTRSFLQICLGWFLDKLLSMLQTPHHFFSPDPFERNLGTFRKVPNEGELFYGLVQDGNDLWNATFFCGSCAVLRRSMVEEIGGIAVETVTEDAHTALKLHRLGYTTAYLAIPQAAGLATESLSGHIGQRIRWARGMTQIFRIDN-PLTGKGLKLGQRLCYLNMLHFFYGVPRLVFLTAPLSYLFFGAHVIEAA-ASTIAIFALPHMMHASITNSRMQRSFRHSFWAEVYESVLASYITAPTLLAVINPKLGKFNVTAKGGQIAKAYFDWSISRPYLFLLLLNLLGFIAGAVHIGLNWEVQTTVLNLCWTVYNMLILGASVAAASE-
>ur|UPI000563EA15|UniRef100_UPI000563EA15/82-547
----------LEAVLGIALFITELYALVILLFGYIQTTWSLKRTIE-PLPDDTSLWPTVDVYIPTYNESMDVVRDTILAAQCIDYPKDKMKIYVLDDGKRNEFAVFCADAGVGYITRNNNHHAKAGNLNNAMKVTQGELITVFDCDHVATRAFLQATVGSFLDERLALIQTPHYFYSPDPFERNLSEASKVPNEGALFYGPVQQGNDNWNATFFCGSCAVIRRSALEEVGGFAVETVTEDAHTALKMQRRGWNTAFLALPLAAGLATERLGLHVIQRTRWARGMTQIFRVDN-PLLGRGLTWQQRLCYLNMLHFQYGLPRVIFCVAPLVYLLFNLNIIAS-SAGLIFAYVLPHLVMSIYINSRANGRYRYSFWGEIYETVMCFHLVIPTLLTMISPKHGKFNVTDKGALLDVNYFDSHIVRPHIIAVSLLLIGTAWGVIRLVMGANPQVIWLNIAWASFSMIILLAAIAVARE-
>up|A0A052IUD7|A0A052IUD7_9BORD/111-573
-----------DAFFGYGLLLAEIYALTVMLLSYFQSAWPLRRKPAP-LPADRDSWPTVDVYVPTYNEPLEVVRQSVLAAQSLDWPADKLRVYVLDDGRRAEFREFCERGGVGYLTRPDNRHAKAGNINAALARTDGEFVAVFDCDHVAVRSFLQICMGWFIDKRLALLQTPHVFFSPDPFERNLGIFRNVPNEGELFYGVVQDGNDLWNATFFCGSCAVMRRSALDAVGGVATESVTEDALTALKMNRQGFNTAYLAVPQAAGLATENLSRHIGQRTRWARGMAQIIRINN-PLLGKGLKLGQRLCYLSMLHFFFGLPRVVFLTAPLAYLFFHANVFQ-ASAIMVAAYALPHIILSSLTGSRIQGRFRHSFWNEVYESVLAWYIMRPALVTLISPRTAQFNVTAKGGIIREAYFDWTLARPYVILLGLNLIGFIVGVVSLAAGYG-VTIILNLVWTVYNIIMTSASVAVA---
>up|K2U9X0|K2U9X0_PSESY/113-580
---------WLDSLLGYGLIIAEFYTLIVIVLGYVQTAWPLQRKPV-IMPSDSSQWPTVDVFIPSYNEALSIVKLTIFAAQSIDWPRDKLRVYVLDDGRREDFREFCEQIGVGYLTRGDNRHAKAGNLNEALKATNGEYIAMFDADHVPTRSFLQVAMGWFLDPKLAMLQTPHFFFSPDPFEKNLDTFRSVPNEGELFYGLLQDGNDLWNATFFCGSCAVLRRSSLLDIGGVATETVTEDAHTALKLNRAGYNTAYLAIPQAAGLATESLSRHVAQRIRWARGMAQIFRTDN-PLLGKGLSLGQRLCYANMLHFFYGLPRLVFLTAPLAYLLFGAEVMH-ASALMITAYVLPHLAHASLTNSRIQGRFRHSFWNEVYEAVLAWYIMGPVLMALVNPKFGGFNVTDKGGVVEEKFFDWTLARPYIVLLTLNAVVFVLGIYSLYQLGWNNTIVINMAWTIYNIIITSAAIAVASE-
>up|K8QZZ2|K8QZZ2_9BURK/114-577
-------------AWGMLLVAAEVYATLVLMLGYFQTAWPLKRKPLP-LPADRSQWPTVDVFIPTYNEPLSVVKPTIYAALALDYPSDKLAIHVLDDGRRPEFKTFCEEVGVNWTIRTHNRHAKAGNINEALKITKGEFLAIFDCDHIPTRSFLQICLGWFLDKLLSMLQTPHHFFSPDPFERNLGTFRKVPNEGELFYGLVQDGNDLWNATFFCGSCAVLRRSMVEEIGGIAVETVTEDAHTALKLHRLGYTTAYLAIPQAAGLATESLSGHIGQRIRWARGMTQIFRIDN-PLTGKGLKIGQRLCYLNMLHFFYGVPRLVFLTAPRSYLFFGAHVIEAA-ASTIAIFALPHMMHASITNSRMQRSFRHSFWAEVYESVLASYITAPTLLAVINPKLGKFNVTAKGGQIAKDYFDWSISRPYLFLLLLNLLGFVAGIVHIAINWEVNTTILNLCWTVYNMLILGASVAAASER
>up|O67406|O67406_AQUAE/97-587
-----NTDNVWNFIFSTALYFAEFYSVTIALLGIFFSIRPIDRKAI---KVDMESLPTVDVFIPTYNEPPEIPETTALAAINMDYPSDKFNVYILDDGRAEELKSFVERKNIHYLTREKNVHAKAGNINEALKKTKGDLILILDADHVPSKDFLKETVGFFVNPKVFLVQTPHTFYNPDPIEKNLGVFGRMPGENEMFYFLIQKGFDLWNSSFFCGSAALLRRKYLEEVGGIQTTTVTEDAETALELHSRGYESVYYDRPLIFGLNPETLSGMIVQRIRWAQGMIQIFILKN-PILKKGLKWYQKLAYFNSFFWFFGLARTIFLIAPLAYLLFG-LHIYDASLAEVLAYPIPHFLASLLLFYYLFSRVRWPFISEIYESILGIFIFIPSILTLLNPKNPTFRVTPKGELLDRDYI-SPFYKPYFILYHLILLGYLFGIYRWIQYPERGTVLITLWWNTFNFFVMTVALYVSYER
>up|C8WFV0|C8WFV0_ZYMMN/106-570
-----------DAVFGGVLFMAELYAWAILILGLFQILWPMQRPVVP-LSGEDEELPTVDVFIPTYNESMEIVQNTVFAALGMDYPKDRFNVYLLDDGHREEFRLFAEEAGCHYLTRNDNLNAKAGNLNAALRKTKGELVCIFDCDHVPTRAFLQLTVGWLQEPNLALVQTPHFFYSPDPIQRNVPGGDELPGDNELFYGTVQRGNDLRDATFFCGSCAILRREALEENNGFSGETVTEDAHTALKLQRRGWDTAYINIRLSAGLATDTLLAHIKQRARWARGMTQILRIDN-PLWGRGLTIAQRLCYMNLLHYQFALPRVIFLISPLAFILFNSSIIHA-SAVMVFAYAIPHLFMSLWAHERLSNGRRQPFWGEINETLLAFHLIKPTLITLSYPKKGSFNVTDKGERMEDDYFDIRSVRPHLITAGFLFLGLVVGIVKLIYSSQPSVLVLNVTWASFNFIILLASIAVAHE-
>up|A0A085FZS1|A0A085FZS1_9ENTR/84-547
------------AILGIGLFLAELYIWVVLLLSYLQTAFPLKRGIVP-LPDDTSTWPTVDVYVPSYNESLEVVRDTVLAAQCIDYPRDKIKIYLLDDGKRREFAVFAADAGVGYITRNDNSHAKAGNLNHAMKLTKGELICVFDCDHVATRIFLQATVGAFLDPKLALLQTPHYFYSPDPFERNLSGGKNIPNEGALFYGPIQQGNDNWNATFFCGSCAVIRRSALEEIGGFAVETVTEDAHTALKMQRLGWKSAFLDIPLAAGLATERLVLHVIQRTRWARGMTQIFRLDN-PLFGRGLKWQQRLCYLNMLYFQFALPRVAFVTAPLAYLLFNLNIIHS-SASLIFAYALPHLILSIYLNSRMNGRYRYSFWGEIYDMVMAFHLVLPTAVTMLFPKRGKFNVTDKGALLNVGYFDFSVVRPHMIVAVLLAVAVIAGIVRACAHDDPNVIALNVGWGLYSLVFLLAAIAVARE-
>up|A4WFW5|A4WFW5_ENT38/84-547
------------TILGMGLFLAEVYVWVLLLLNYLQTVWPLKREIVP-LPDDMSKWPTVDVYIPTYNESLDVVRDTVLAAQCIDYPRDKMKIYLLDDGKRREFAVFAADVGVGYITRNDNSHAKAGNLNHAMKLTQGELITVFDCDHVATRIFLQATVGGFLDPKLALVQTPHYFYSPDPFERNLSVGRNIPNEGTLFYGPIQQGNDNWNATFFCGSCAVIRRSALEEIGGFAVETVTEDAHTALKMQRLGWKSAFLDIPLAAGLATERLVLHVIQRTRWARGMTQIFRLDN-PLLGRGLTIQQRLCYLSMLYYQFALPRIAFLTAPLAYLLFNLNIIHS-SAGLVFAYALPHLFLAIYLNSRMNGRYRYSFWGEIYDLVLAFHLVLPTAVTMIFPKRGKFNVTDKGALLNVGYFDFRVVRPHLVIAILLAIGVIAGIVRACAHDDPSVIALNVGWGLYSLIFLLAAIAVARE-
>up|A0A063XPY1|A0A063XPY1_9ENTR/97-561
-----------EMLLGSLLFAAEIYSWTILLLGYIQMAWPLERPIA-PLPPDKSTWPTVDIYVPSYNESLDVVRDTVLAAQCIEYPQDKVKVYILDDGKRDEFRDFAAEAGVHYIIRPDNSHAKAGNLNHAMTLTQGELICVFDCDHVATRVFLQATVGEFFDEKLALIQTPHHFYSLDPFERNLTAAKRVPHEGALFYGPVQKGNDNWNATFFCGSCAVIRRSALNEVGGFAVETVTEDAHTALKLQRRGWNTAFLDIPLAAGLATERLALHVNQRIRWARGMTQIFRIDN-PLLGRGLKLTQRICYLNMLHFQYGLPRVVFLTSPLVFMLFNLNIISS-SATLIFAYVLPHLVLSTMVNSRITGRYRYAFWGEIYETVMAFHLILPTLLSLISPRLGKFNVTDKGDLTDRDYFDSHTVRPLIITTLLMVGSMIWVGVRYFMHDDPRVILFNIAWGTFSTIILLASIAVAKE-
>up|D7HVZ6|D7HVZ6_PSESS/113-580
---------WLDSLLGYGLIVAEFYTLIVIVLGYVQTAWPLHRKPV-IMPSDSSQWPTVDVFIPSYNEALSIVKLTIFAAQSIDWPRDKLRVYVLDDGRREDFREFCEQIGVGYLTRENNYHAKAGNLNEALKSTDGEYIAMFDADHVPTRSFLQVAMGWFLDPKLAMLQTPHFFFSPDPFEKNLDTFRSVPNEGELFYGLLQDGNDLWNATFFCGSCAVLRRSSLLDIGGVATETVTEDAHTALKLNRAGYNTAYLAIPQAAGLATESLSRHVAQRIRWARGMAQIFRTDN-PLLGKGLSLGQRLCYANMLHFFYGLPRLVFLTAPLAYLLFGAEVMH-ASALMITAYVLPHLAHASLTNSRIQGRFRHSFWNEVYEAVLAWYIMGPVLMALVNPKFGGFNVTDKGGVVEEKFFDWTLARPYIVLLTLNAVVFALGIYSLYQLGWNNTIVINMAWTIYNIIITSAAIAVASE-
>ur|UPI0004A455D7|UniRef100_UPI0004A455D7/77-540
------------AILGIGLFMAEVYVWIMLLLSYLQTTFPLKRTIVP-LPDDTSLWPTVDVYIPTYNESLDVVRDTVLAAQCIDYPRDKVKIYILDDGKRREFAAFAADVGVGYITRNDNSHAKAGNLNHAMKITQGELICVFDCDHVATRIFLQATVGAFLDPKLALIQTPHYFYSPDPFERNLSVGRDIPNEGMLFYGPIQQGNDNWNATFFCGSCAVIRRSALEEIGGFAVETVTEDAHTALKMQRRGWNSAFLDIPLAAGLATERLVLHVIQRTRWARGMTQIFRMDN-PLFGRGLTLQQRLCYLSMLYYQFALPRIAFVTAPLAYLLFNLNIIHS-SASLIFAYALPHLFLAIYVNSRLNGRYRYSFWGEIYDLVLAFHIALPTAVTMLFPKRGKFNVTDKGALLDVGYFDFRVVRPHLIIAILLAAGVVAGIVRACAHDDPWVIALNVGWGIYCLIFLLGAIAVARE-
>up|Z5TXA7|Z5TXA7_KLEPN/82-547
----------IEAILGMGLFLAEVYIWVMLLLNYLQTVWPLKRGIVP-LPDDMSKWPTVDIYIPSYNEPLEVVRDTVLAAQCIDYPKDKMKIYLLDDGKRSEFAVFAADVGVGYITRDDNKHAKAGNLNHALTLTQGELICVFDCDHVATRVFLQATVGGFLDPMLALVQTPHYFYSPDPFERNLSVGRNIPNEGMLFYGPIQQGNDNWNATFFCGSCAVIRREALAQIGGFAVETVTEDAHTALKFQRLGWKSAFLDIPLAAGLATERLVVHVIQRTRWARGMTQIFRVDN-PLFGRGLTFQQRLCYLSMLYYQFALPRVVFVTAPLAYLLFNLNIIYS-SASLIVSYALPHLFLAIYVGSRMNGRYRYSFWGEIYDIVLAFHLVLPTLVTMIFPKRGKFNVTDKGGLLDVGYFDFTVVRPHLVVACLLALGVVVGIVRAIGHDDPNVIALNVGWGIYSLIFLLAAIAVARE-
>up|A0A085D6K6|A0A085D6K6_KLEOX/82-547
----------IEAILGMGLFLAEVYIWVMLLLNYLQTVWPLKREIVP-LPDDMSKWPTVDIYIPSYNEPLEVVRDTVLAAQCIDYPKDKLKIYLLDDGKRNEFAVFAADVGVGYITRNDNKHAKAGNLNHAMTLTHGELICVFDCDHVATRVFLQATVGGFLDPMLALVQTPHYFYSPDPFERNLSVGRNIPNEGMLFYGPIQQGNDNWNATFFCGSCAVIRRAALEQIGGFAVETVTEDAHTALKFQRLGWKSAFLDIPLAAGLATERLVVHVIQRTRWARGMTQIFRLDN-PLLGRGLTFQQRLCYLSMLYYQFALPRVVFVTAPLAYLLFNLNIIYS-SASLIVSYALPHLFLAIYVGSRMNGRYRYSFWGEIYDIVLAFHLVLPTLVTMIFPKRGKFNVTDKGGLLDVGYFDFTVVRPHLVVACLLGLGVVVGIVRAIGHDDPNVIALNVGWGIYSLIFLLAAIAVARE-
>ur|UPI00055357F3|UniRef100_UPI00055357F3/2-448
---------------------------LSSVFGYVQTAWPLRHKPS-ALPDDPADWPSVDIYIPTYNEPLSVVRPTVFAASAIDWPREKLRVYLLDDGDRDEFRDFAAQAGIGYIRREEHTHAKAGNINHALPLTQGDLIAIFDCDHIPTRSFLQTTVGTFLDPKCAVVQTPHHFFSPDPFERNFDTFHRVPNEGSLFYGLIQDGNDFWDATFFCGSCAIIKRNPLESIGGIAVETVTEDAHTSLRLHRAGYTSAYLRTVQAAGLATESLAGHIGQRIRWARGMTQIFRVDN-PWLGKGLSFFQRLCYSNMLHFCYGIPRLIFLVMPCSFLFFGLHVINT-PAPVILAYVLPYLVIAAIANSRIQGHYRHSFWAEAYESVLAWYIALPTTMAFINPKLGKFNVTAKGGHIERDYLDWTISTPYLVLLGINVLAVLAGIGRLTIWQEPATVFMNLFWAFVNLTVLGLAVGVAKE-
>ur|UPI000468CBAD|UniRef100_UPI000468CBAD/146-608
-------------AWGLLLVAAEVYAALILLLGYFQTAWPLKRKPRP-LPASRADWPTVDVFIPTYNEPLSVVKPTIYAALALDYPPEKLTIHVLDDGRRPEFKAFCEEVGVNWTIRAHNRHAKAGNINEALKITHGEFFAVFDCDHIPTRSFLQICLGWFLDKKLSMLQTPHHFFSADPFERNLGTFRKVPNEGELFYGLVQDGNDLWNATFFCGSCAVLRRTMVEEIGGIAVETVTEDAHTALKLHRLGYTTAYLAIPMAAGLATESLSGHIGQRIRWARGMTQIFRIDN-PLMGRGLSIAQRLCYLNMMHFFYGIPRLVFLTAPLSFLFFGAHVIQA-SAVTIALFAMPHMLHANATNSRMQSQFRHSFWAEVYESVLASYITPPTLLALINPKLGKFNVTAKGGMIEQKYFDWAISRPYLLLLILNLLGFLIGLWHIHTHWEVYTTILNLGWTTYNMLILGASVAAAAE-
>up|F8WSU8|F8WSU8_9NEIS/86-568
---------VADLIAALLLYCAELYGIVVALLGMFVNVRPLRRQPVP-LPADSAAWPTVDVFIPTYNESPDLLEITLRAARNLRYPQDKLRVYLLDDGRRMQLTEMAKRHGAHYISRERNEHAKAGNINAALKVSRGDLVAIFDADHVPTVDFLEQTVGFFVDPKMFLVQTPHFFINPDPIEKNLQMFGEMPSENEMFYSVIQHGLDFWNAAFFCGSAAVLRRSCLEEVGGIQGGSITEDAETALALHARGYNSAYLGVPMISGLQPETFSGFVTQRVRWAQGMVQIFLMQN-PLLLKGLTLPQRLCYFSTFFWFFGFARVMFLLAPLAYLIGG-LHIYDATFTEFLAYTVPHVIGVMLVSDYLFGKVRWAFVSELYELLQSFFSLPGIIQVLKNPRAPTFNVTPKGEQLDED-FISRLAGPFYLVYLLVLAGFGFAAWRYATVPERGVVLITLAWNCFNLLLLNAALGALFER
>up|A0A034TG75|A0A034TG75_9VIBR/240-703
-----------LFLGGAVLLLAETYSWIVLMLGYFQNIWPLNRKPVS-MPPDQSTWPTIDLMIPTYNEDLDVVKATVYASLGVDWPKDKLNIHILDDGKRDSFRDFAKSVGVNYIRRPTNEHAKAGNINYALKQTSGEFVAIFDCDHIPTRAFFQLTMGMFLDPKLALIQTPHHFFSPDPFERNLSNFRNVPNEGNLFYGLIQDGNDLWDATFFCGSCAILRREPLEEVGGIAVETVTEDAHTSLRMHRLGYRSAYLKQPISAGLATETLSAHVGQRIRWARGMAQIFRSDN-PLTGKGLKLSQRLCYVNMLHFLSGIPRIVFLIAPLAYLLLHSYVIYA-PALAIILYVLPTFTPAPTLVCRVTTVIRFGG-GEVYETVLAWYIARPTTVALFAPHKGTFNVTAKGGLVEKSHYDWVISRPYLVLVALNILGFAVGIYRMGGWGEIGTVIVNLVWTMYNLLILGAAVAVAVE-
>ur|UPI0005670830|UniRef100_UPI0005670830/84-547
------------AILGIGLFMAEVYVWIMLLLSYLQTTFPLKRTIVP-LPDDTSLWPTVDVYIPTYNESLDVVRDTVLAAQCIDYPRDKVKIYILDDGKRREFAAFATDVGVGYITRNDNSHAKAGNLNHAMKITQGELICVFDCDHVATRIFLQATVGAFLDPKLALIQTPHYFYSPDPFERNLSVGRNIPNEGMLFYGPIQQGNDNWNATFFCGSCAVIRRSALEEIGGFAVETVTEDAHTALKMQRRGWNSAFLDIPLAAGLATERLVLHVIQRTRWARGMTQIFRMDN-PLFGRGLTLQQRLCYLSMLYYQFALPRIAFVTAPLAYLLFNLNIIHS-SASLIFAYALPHLFLAIYVNSRLNGRYRYSFWGEIYDLVLAFHIALPTAVTMLFPKRGKFNVTDKGALLDVGYFDFRVVRPHLIVAILLAAGVVAGIVRACAHDDPWVIALNVGWGIYCLIFLLGAIAVARE-
>up|Q13PP4|Q13PP4_BURXL/110-574
------------AWWGLLLVSAELYSTVVLMLGYFQTAWPLKRTPMP-LPVSRDEWPTVDVFIPTYNEPLSVVKPTIYAALALDYPAEKISIHVLDDGRRPEFKAFCEEVGVNWTIRTHNRHAKAGNINEALKITSGEYLAIFDCDHIPTRSFLQIGLGWFLDKLLSMLQTPHHFFSADPFERNLGTFRKVPNEGELFYGLVQDGNDLWNATFFCGSCALLRRTMVEEIGGIAVETVTEDAHTALKLHRLGYTTAYLAIPQAAGLATESLSGHIGQRIRWARGMTQIFRIDN-PLTGKGLKIGQRLCYLNMMHFFYGIPRLVFLTAPLSYLFFGAHVIEAA-ASTIAIYALPHMMHASITNSRMQRSFRHSFWAEVYESVLASYITAPTLLALINPKLGKFNVTAKGGQIEKNYFDWAISRPYLFLLLLNLIGFCVGVVHIYFNWHIRTTILNLGWTTYNMLILGASVAAASER
>up|U2A9L5|U2A9L5_KLEPN/75-540
----------IEAILGMGLFLAEVYIWVMLLLNYLQTVWPLKRGIVP-LPDDMSKWPTVDIYIPSYNEPLEVVRDTVLAAQCIDYPKDKMKIYLLDDGKRSEFAVFAADVGVGYITRNDNKHAKAGNLNHALTLTQGELICVFDCDHVATRVFLQATVGGFLDPMLALVQTPHYFYSPDPFERNLSVGRNIPNEGMLFYGPIQQGNDNWNATFFCGSCAVIRREALAQIGGFAVETVTEDAHTALKFQRLGWKSAFLDIPLAAGLATERLVVHVIQRTRWARGMTQIFRVDN-PLFGRGLTFQQRLCYLSMLYYQFALPRVVFVTAPLAYLLFNLNIIYS-SASLIVSYALPHLFLAIYVGSRMNGRYRYSFWGEIYDIVLAFHLVLPTLVTMIFPKRGKFNVTDKGGLLDVGYFDFTVVRPHLVVACLLALGVVVGIVRAIGHDDPNVIALNVGWGIYSLIFLLAAIAVARE-
>up|K2U314|K2U314_PSESY/113-580
---------WLDSLLGYGLIIAEFYTLIVIVLGYVQTAWPLQRKPV-IMPSDSSQWPTVDVFIPSYNEALSIVKLTIFAAQSIDWPRDKLRVYVLDDGRREDFREFCEQIGVGYLTRGDNRHAKAGNLNEALKATSGEYIAMFDADHVPTRSFLQVAMGWFLDPKLAMLQTPHFFFSPDPFEKNLDTFRSVPNEGELFYGLLQDGNDLWNATFFCGSCAVLRRSSLLDIGGVATETVTEDAHTALKLNRAGYNTAYLAIPQAAGLATESLSRHVAQRIRWARGMAQIFRTDN-PLLGKGLSLGQRLCYANMLHFFYGLPRLVFLTAPLAYLLFGAEVMH-ASALMITAYVLPHLAHASLTNSRIQGRFRHSFWNEVYEAVLAWYIMGPVLMALVNPKFGGFNVTDKGGVVEEKFFDWTLARPYIVLLTLNAVVFVLGIYSLYQLGWNNTIVINMAWTIYNIIITSAAIAVASE-
>up|S3IIT6|S3IIT6_9ENTR/84-547
------------AILGIGLYLAELYIWLLLLLSHLQTLFPLKREIVP-LPDDTSLWPTVDVYIPTYNESLDVVRDTVLAAQCIDYPQDKMKIYLLDDGKRSEFAVFAANVGVGYITRNDNSHAKAGNLNHAMKLTSGELITVFDCDHVATRIFLQATVGAFLDPKLALIQTPHYFYSPDPFERNLSVGRDIPNEGALFYGPIQRGNDFWNATFFCGSCAVIRRSALEEIGGFAVETVTEDAHTALKMQRRGWKSAFLDIPLAAGLATERLVLHVIQRTRWARGMTQIFRTDN-PLFGRGLAWQQRLCYLSMLYYQFALPRVAFLTAPLAYLLFNLNIIHS-SASMLFAYALPHLFLAIWLNSRLNGRYRYSFWGEIYDLVMAFHLILPTAITMLFPKRGKFNVTDKGDLLDVGYFDFRVVRPHVIVAVLLTMAVIAGIVRACAHDDPKVIALNVGWGLYSLIFLLAAIAVARE-
>up|V5ZD89|V5ZD89_9ENTR/85-547
-------------ILGIGLFLAELYVWLILILGYLQTSWPLKRTIE-PLPDDVSLWPTVDVYVPSYNESLDVVRDTVLAAQCIDYPQDKIKIYLLDDGKRSEFARFAADAGVGYITRPDNRHAKAGNLNHALQITQGELICVFDCDHVATRTFLQATVGAFLDAKLALLQTPHYFYSPDPFERNLKAAREIPNEGALFYGPVQQGNDNWNATFFCGSCAVIRRSALEEIGGFAVETVTEDAHTALKMQRRGWGTAFLAIPLAAGLATERLGLHIIQRTRWARGMTQIFRVDN-PLLGRGLKWQQRLCYLNMLHFQFGLPRVVFLTAPLAYLLFNLNIIHS-SASLIFAYVLPHLVMSLYVNARMNGRFRASFWGEIYETVMAFHLVIPTLLTMISPKHGKFNVTDKGGLLDVGFFDFNIVRPHVICALLLFAGVVSGIVRGTAQGDRYVIALNVGWATFSLIILMAAIAVARE-
>ur|UPI00050B7671|UniRef100_UPI00050B7671/94-556
------------IFFSLTLLIAEIYAWAVLLLGYFQVCFPLNRESLP-LPADPTHWPSVDIFIPTYNEPLSVVQNTVYGALAMNWPEDKITIWLLDDGGREAFCRFAEETGIRYVARSTHEHAKAGNINHALTLAKSEFVAIFDCDHIPSVSFLQRTMGWFLDEKLAMMQTPHHFFSPDPFERNLGKFRQKPNEGHLFYGLIQNGTDTWNASFFCGSCAVIRRKPLDEIGGIAVETVTEDAHTSLRLHRLGYSSAYLRYPLAAGLATETLSAHIGQRIRWARGMIQILRIDN-PLLGKGLQLSQRLCYLSMMHFLSGVPRLIFLCAPLCPIFFSVGLIDA-TVTDIMSYVLPYLFIVVLINSRIQGKYRHSFWNEIYEMVLACYITLPTLVALIAPAKGRFNVTAKGGLIANKYVDWQISYPYVIFAILNLCGLIAGIIQVSELNAALLKTICLMWLAYNTIIIGATLAVSIEQ
>ur|UPI0004093EA5|UniRef100_UPI0004093EA5/83-547
----------LQALLGSLLFSAELFAGVLMALSYIQTSYPLHRKPVP-LPKDPALWPTVDVYIPTYNESLEVVRPTVLAAMDMDYPREKLNVWILDDGRRPEFRAFAEQVGCGYIIRPDNKGAKAGNLNHAMKHTTGEYIAIFDCDHAPTRAFLQLTLGWLVDKKLAMVQTPHHFYSPDPFERNLARKRPVPNEGLLFYGLIQPGNDLWNAAFFCGSCAVIRRTALEEVGGVAHETVTEDAHTAFRMQQKGWHTAYIRIPLAAGLATERLALHIGQRARWARGMIQIMRQEN-TLFAPGLTMMQRICYFIQFGFLFAIPRIVFLSSPLAFLLLGESVIAA-SPLAIIAYAGGHLFHAVATTARLNGKYRHSFWSEIYEASLAAALLPVTILTLWDPRKGKFNVTEKGGILEEGYLDFQAVRLNLILLVLVGLGFLIGIWGVATSEQSNAYLLNMIWAGLCLVPLSASVAVGR--
>up|D0FXI7|D0FXI7_ERWPE/84-547
------------AILGIGLFIAELYVWLILILGYLQTSWPLKRTIE-PLPDDVSLWPTVDVYVPSYNESLDVVRDTVLAAQCIDYPQDKVKVYLLDDGKRSEFARFAADAGVGYITRDNNSHAKAGNLNHAMQLTQGELICVFDCDHVATRTFLQATVGAFLDDKLALLQTPHYFYSPDPFERNLKAAREIPNEGALFYGPVQQGNDNWNATFFCGSCAVIRRSALEEIGGFAVETVTEDAHTALKMQRRGWGTAFLAIPLAAGLATERLGLHIIQRTRWARGMTQIFRVDN-PLLGRGLQWQQRLCYLNMLHFQFGLPRVVFLMAPLAYLLFNLNIIHS-SASLIFAYVLPHLVMSLYVNARMNGRFRASFWGEIYETVMAFHLVIPTLLTMISPRHGKFNVTDKGGLLDVGFFDFNIVRPHVICALLLFAGVVSGIVRATAQDDRYVIALNVGWATFSLIILMAAIAVARE-
>ur|UPI0004B87F2D|UniRef100_UPI0004B87F2D/82-564
--------SLLDFVPGIMIYAAEMFCVVMLGLSLFVISRPIQRPRAP--RLSDEQAPTVDVFVPSYNEGAALLAMTLSAAKAMHYPQDKLTVYLLDDGRREELQKLCRELGVQYLTRERNVHAKAGNLSNGLLHSKGELVVVFDADHAPARDFLTETVGFFSDPKLFLVQTPHFFINPDPLEKNLSTFDRMPSENEMFYGMIQKGLDKWNAAFFCGSAALLRRSALEQAGGFAGTSITEDCETALELHATGWKSIYVDKPLIAGLQPETFASFIGQRTRWCTGMMQIFMMKN-PLLKRGLTLAQRACYLSCMFWLFPIPRMTFIFAPLLYIFFN-LKVYNATVAEFGAYTCAYLAAAILLQSYAYGRFRWPWVSELYEYVQSVYLFPAIFSVIKNPRRPTFNVTAKGGSTDEDHL-SNLAWPYFAIFAILFAGALTVIYRLQYEPESAILLIAGLWNLFNLFMAGLALGVVSER
>up|A0A068HIR3|A0A068HIR3_KLEOX/82-547
----------IEAILGMGLFLAEVYIWVMLLLNYLQTVWPLKREIVP-LPDDMSKWPTVDIYIPSYNEPLEVVRDTVLAAQCIDYPKDKLKIYLLDDGKRNEFAVFAADVGVGYITRNDNKHAKAGNLNHAMTLTNGELICVFDCDHVATRVFLQATVGGFLDPMLALVQTPHYFYSPDPFERNLSVGRNIPNEGMLFYGPIQQGNDNWNATFFCGSCAVIRRAALEQIGGFAVETVTEDAHTALKFQRLGWKSAFLDIPLAAGLATERLVVHVIQRTRWARGMTQIFRLDN-PLLVRGLTFQQRLCYLSMLYYQFALPRVVFVTAPLAYLLFNLNIIYS-SASLIVSYALPHLFLAIYVGSRMNGRYRYSFWGEIYDIVLAFHLVLPTLVTMIFPKRGKFNVTDKGGLLDVGYFDFTVVRPHLVVACLLGLGVVVGIVRAIGHDDPNVIALNVGWGIYSLIFLLAAIAVARE-
>up|A0A085HDK1|A0A085HDK1_9ENTR/84-547
------------AILGIGLFLAELYIWIVIILSYLQNLFPLERKIVP-LPEDMSLWPTVDIYIPSYNESLDVVRDTVLAAQCLDYPADKLKIYLLDDGKRNEFAVFAANVGVGYITRNDNSHAKAGNLNHAMKLTKGELICVFDCDHVATRIFLQATVGAFLDPKLALMQTPHYFYSPDPFERNLSAGRDIPNEGQLFYGQIQRGNDNWNATFFCGSCAVIRRSALEEIGGFAVETVTEDAHTALKMQRLGWKSAYLNIPLAAGLATERLVVHVIQRTRWARGMTQILRVDN-PLFGRGLKWQQRLCYLNMLSFQFALPRVAFLTAPLAYLLFNLNIIHS-SASLIFAYMLPHLFLCIYVNSRVNGRFRYSFWGEIYDLVLAFHLVLPTVITLIFPKRGKFNVTDKGALLDVGYFDFSIVRPHLIIAVLLAAGVVAGIVRAVGHDDPMVIALNVGWGVYSLIFLLAAIAVARE-
>ur|UPI00056358A7|UniRef100_UPI00056358A7/92-555
------------TILGIGLFIAEVYVWIILMLSFMQTIWPLQRGIE-ALPEDTNLWPTVDVYVPTYNESLDVVRDTVLAAQCMDYPQDKFKVYLLDDGKRSEFAVFAAQAGVGYITRDDNSHAKAGNLNHAMQLTNGELICVFDCDHVAKRIFLQATVGAFLDDRLALMQTPHYFYSPDPFERNLKAARQMPSEGELFYGPIQQGNDYWNATFFCGSCAVIRRTALEEVGGFAVETVTEDAHTALKMQRRGWKSAFLAIPLAAGLATERLVLHVIQRTRWARGMTQIFRVDN-PLLGRGLTWQQRLCYLSMLHFQFGLPRVIFLTAPLAYLLFNLNIIHS-SANLIFAYVLPHLVMSVYLNARMNGRFRYSFWGEIYETVMAFHLIIPTLLTLISPRHGKFNVTDKGGLLDVGFFDFRIVRPHIVTAVLLFVGIVFGAVRAVGHDDPYVIALNVAWACISLLILMAAIAVARE-
>up|A0A021XC43|A0A021XC43_9RHIZ/87-564
-------------IPGFLLYLAEMYSVMMLALSLFVVAMPLPPRKS--RLAEEGRLPSVDVFVPSYNEDIGLLANTLAAAKAMDYPADKLTVWLLDDGRHRELQTLCRDLGVNYLTRARNEHAKAGNMNNGMQHSTGELIAVFDADHAPARDFLRETVGYFADPKLFLVQTPHFFLNPDPLERNLRTFETMPSENEMFYGIIQRGLDKWNAAFFCGSAAVLRRTALNEAGGFSGLSITEDCETALALHSRGWNSVYVDKPLIAGLQPATFASFIGQRSRWAQGMMQILRFRF-PLFKRGLSLAQRLCYMSMLFWLFPFPRTIFLFAPLFYLFFDLEIF-TASGGEFLGYTLAYMLVNLMMQNYLYGSFRWPWISELYEYVQSVHLLPAVVSVMLNPTKPTFKVTAKDESIRESRL-SEISRPFFVIFAVLFVAFLMSIYRFYSEPKADVTFVVGGWNLLNLIIAGCALGVVSER
>up|A0A066G371|A0A066G371_KLEPN/82-547
----------IEAILGMGLFLAEVYIWVMLLLNYLQTVWPLKRGIVP-LPDDMSKWPTVDIYIPSYNEPLEVVRDTVLAAQCIDYPKDKMKIYLLDDGKRSEFAVFAADVGVGYITRNDNKHAKAGNLNHALTLTHGELICVFDCDHVATRVFLQATVGGFLDPMLALVQTPHYFYSPDPFERNLSVGRNIPNEGMLFYGPIQQGNDNWNATFFCGSCAVIRREALAQIGGFAVETVTEDAHTALKFQRLGWKSAFLDIPLAAGLATERLVVHVIQRTRWARGMTQIFRVDN-PLFGRGLTFQQRLCYLSMLYYQFALPRVVFVTAPLAYLLFNLNIIYS-SASLIVSYALPHLFLAIYVGSRMNGRYRYSFWGEIYDIVLAFHLVLPTLVTMIFPKRGKFNVTDKGGLLDVGYFDFTVVRPHLVVACLLALGVVVGIVRAIGHDDPNVIALNVGWGIYSLIFLLAAIAVARE-
>up|A0A031UZG6|A0A031UZG6_KLEPN/82-547
----------IEAILGMGLFLAEVYIWVMLLLNYLQTVWPLKRGIVP-LPDDMSKWPTVDIYIPSYNEPLEVVRDTVLAAQCIDYPKDKMKIYLLDDGKRSEFAVFAADVGVGYITRNDNKHAKAGNLNHALTLTQGELICVFDCDHVATRVFLQATVGGFLDPMLALVQTPHYFYSPDPFERNLSVGRNIPNEGMLFYGPIQQGNDNWNATFFCGSCAVIRREALAQIGGFAVETVTEDAHTALKFQRLGWKSAFLDIPLAAGLATERLVVHVIQRTRWARGMTQIFRVDN-PLFGRGLTFQQRLCYLSMLYYQFALPRVVFVTAPLAYLLFNLNIIYS-SASLIVSYALPHLFLAIYVGSRMNGRYRYSFWGEIYDIVLAFHLVLPTLVTMVFPKRGKFNVTDKGGLLDVGYFDFTVVRPHLVVACLLALGVVVGIVRAIGHDDPNVIALNVGWGIYSLIFLLAAIAVARE-
>ur|UPI000552D433|UniRef100_UPI000552D433/4-429
-------------------------------------------------PDDPDTWPTVDVYIPTYNEPLSVVKPTVFAAQSIDWPSAKLRVYLLDDCRRPEFAAFAAEAGIDYLTRDDNRHAKAGNINRALPKTHGEYIAIFDCDHVPTRSFLQTTMGVFLDPKCALVQTPHHFFSPDPFERNLGTFREIPNEGNLFYGLVQSGNDLWNATFFCGSCAVLKRSALEEVGGVAVETVTEDAHTALKLHRRGYTSAYLPTVQAAGLATESLAGHVKQRTRWARGMAQIFRIDN-PFLGRGLGLIQRICYGNMLHFFYGIPRLIFLTIPLAYLFFHLYFINA-SSLALASYVIPYLVLANVANSRMQGRYRHSFWAEVYESVLAWYIALPTTVAFFSPKHGKFNVTDKGGKIDEGYVDWSTSKPYLVLFALNVLAIVAGLWRLVADQEASTILITLGWTVYNLAMLGAALAVARE-
>up|D5RT22|D5RT22_9PROT/90-554
---------FFATFLGTGLVLAELYAVIALLLSYFQQLWPLERKPVP-LPADPAEWPVVDVFIPTYNEPLEVVKPAVFAALSMDWPRDKLRVHILDDGRREDFRQFAGEAGCGYLIRPDNKGAKAGNINHAMTKTDGEYIVIFDCDHVATRAFLQLTIGWMIDRGIGMLQTPHHFYSPDPFERNLASGKRVPNEGLLFYGLVQQGNDLWNATFFCGSCAVLRRSALEQVGGVPTETVTEDCHCSLKMQRLGWRTAYLRVPLAAGLATDRLITHIGQRMRWARGMIQIFRVEN-PLLGPGLKLYQRLCYLNQWHFLFPLPRVVFLTAPLAFLLLGQSIIAA-SPLAIVAYAGPHIVHSIGTNSRLQGRVRHSFWSEIYETVLALYLLPVVLATLFDPKKGKFNVTDKGGTLQEGYFDLRAVAANFVLAIFLVLGLLSGIYGMAANAEFQANLLNSVWVALSLVTVMAGLAVG---
>up|E3DK23|E3DK23_ERWSE/85-547
-------------ILGIGLFIAELYVWLILILGYLQTSWPLKRTIE-PLPDDVGLWPTVDVYVPSYNESLDVVRDTVLAAQCIDYPQDKIKVYLLDDGKRSEFARFAADAGVGYITRDNNSHAKAGNLNHAMQLTQGELICVFDCDHVATRTFLQATVGAFLDDKLALLQTPHYFYSPDPFERNLKAAREIPNEGALFYGPVQQGNDNWNATFFCGSCAVIRRSALEEIGGFAVETVTEDAHTALKMQRRGWGTAFLAIPLAAGLATERLGLHIIQRTRWARGMTQIFRVDN-PLLGRGLQWQQRLCYLNMLHFQFGLPRVVFLMAPLAYLLFNLNIIHS-SASLIFAYVLPHLVMSLYVNARMNGRFRASFWGEIYETVMAFHLVIPTLLTMISPRHGKFNVTDKGGLLDVGFFDFNIVRPHVICALLLFAGVVSGIVRATAQDDRYVIALNVGWATFSLIILMAAIAVARE-
>ur|UPI0005681E86|UniRef100_UPI0005681E86/84-565
----------VDIFFGTGLIVAEIYAWVVLVLGFIQTIWPLQRRPVA-LNLPIEDWPHVDIFIPSYNEPLKVVKPTVLAAMAIDWPIDKLHIHILDDGRREEFKQFAEEVGVNWVIRNHNRHAKAGNINEALKNTHGEFIAIFDCDHIPTRSFLQMTIGWFYDPKLAMMQTPHHFFSPDPFERNLGTFGRIPNEGELFYGLVQDGNDFWNATFFCGSCAVLRRGPLLEVGGVAVETVTEDAHTALKMHRRGYTTAYIAIPQAAGLATESLSAHVGQRIRWARGMAQIFRTD-CPLLGPGLTLAQRLCYSNMLHFFYGIPRLIFLTAPLAYLFFGAHVIQE-SALMIAAMALPHLSHANQVNSRVQGQFRHSFWAEVYEAVLAWYIFRPTLYAVINPKAGKFNVTAKGGYIERDYFDWGIARPYVVLLSVNMAGMVVGLYLMHDKNQMETVVLNMLWTVYNLMILGAAASAASE-
>up|A0A070S7C3|A0A070S7C3_ECOLX/81-547
---------TIETVLGMGLFLAEVYIWVMLLLNYLQTVWPLKREIVP-LPDDMSTWPTVDIYIPSYNEPLEVVRDTVLAAQCIDYPADKMKIYLLDDGKRSEFAVFAADVGVGYITRNDNKHAKAGNLNHAMTLTQGELICVFDCDHVATRVFLQATVGGFLDPMLALVQTPHYFYSPDPFERNLSVGRNIPNEGMLFYGPIQQGNDNWNATFFCGSCAVIRRKALDDIGGFAVETVTEDAHTALKFQRLGWKSSFLDIPLAAGLATERLVVHVIQRTRWARGMTQIFRLDN-PLLGRGLTFQQRLCYLSMLYYQFALPRVVFVTAPLAYLLFNLNIIYS-SASLIVSYALPHLFLAIYVGSRMNGRYRYSFWGEIYDIVLAFHLVLPTLVTMIFPKRGKFNVTDKGGLLDVGYFDFTVVRPHLVVACLLAVGVIVGIVRAIGHDDPNVIALNVGWGLYSLIFLLAAIAVARE-
>up|A0A058THE2|A0A058THE2_PSESF/113-579
---------WLDSLLGYGLIVAEFYTLIVIVLGYVQTAWPLHRKPV-IMPSDSSQWPTVDVFIPSYNEALSIVKLTIFAAQSIDWPRDKLRVYVLDDGRREDFREFCEQVGVGYLTRENNYHAKAGNLNEALKSTDGEYIAMFDADHVPTRSFLQVAMGWFLDSKLAMLQTPHFFFSPDPFEKNLDTFRSVPNEGELFYGLLQDGNDLWNATFFCGSCAVLRRSSLLEIGGVATETVTEDAHTALKLNRAGYNTAYLSIPQAAGLATESLSRHVAQRIRWARGMAQIFRTDN-PLLGKGLSIGQRLCYANMLHFFYGLPRLVFLTAPLAYLLFGAEVMH-ASALMITAYVLPHLAHASLTNSRIQGRFRHSFWNEVYEAVLAWYIMGPVLMALINPKFGGFNVTDKGGVVEEKFFDWTLARPYIVLLTLNAVVFALGIYSLYQLGWNNLTIINMAWTIYNIIITSAAIAVASE-
>up|L5C123|L5C123_ECOLX/3-423
------------------------------------------------------LWPSVDIFVPTYNEDLNVVKNTIYASLGIDWPKDKLNIWILDDGGREEFRQFAQNVGVKYIARTTHEHAKAGNINNALKYAKGEFVSIFDCDHVPTRSFLQMTMGWFLEKQLAMMQTPHHFFSPDPFERNLGRFRKTPNEGTLFYGLVQDGNDMWDATFFCGSCAVIRRKPLDEIGGIAVETVTEDAHTSLRLHRRGYTSAYMRIPQAAGLATESLSAHIGQRIRWARGMVQIFRLDN-PLTGKGLKFAQRLCYVNMFHFLSGIPRLIFLTAPLAFLLFHAYIIYA-PALMIALFVLPHMIHASLTNSKIQGKYRHSFWSEIYETVLAWYIAPPTLVALINPHKGKFNVTAKGGLVEEEYVDWVISRPYIFLVLLNQVGVAVGIWRYFYGPEMLTVVVSMVWVFYNLIILGGAVAVSVE-
>ur|UPI00050C5672|UniRef100_UPI00050C5672/81-547
---------SIEAILGMGLFLAEVYIWVMLLLNYLQTVWPLKRGIVP-LPDDMSKWPTVDIYIPSYNEPLEVVRDTVLAAQCIDYPKDKMKIYLLDDGKRSEFAVFAADVGVGYITRNDNKHAKAGNLNHALTLTQGELICVFDCDHVATRVFLQATVGGFLDPMLALVQTPHYFYSPDPFERNLSVGRNIPNEGMLFYGPIQQGNDNWNATFFCGSCAVIRREALAQIGGFAVETVTEDAHTALKFQRLGWKSAFLDIPLAAGLATERLVVHVIQRTRWARGMTQIFRVDN-PLFGRGLTFQQRLCYLSMLYYQFALPRVVLVTAPLAYLLFNLNIIYS-SASLIVSYALPHLFLAIYVGSRMNGRYRYSFWGEIYDIVLAFHLVLPTLVTMIFPKRGKFNVTDKGGLLDVGYFDFTVVRPHLVVACLLALGVVVGIVRAIGHDDPNVIALNVGWGIYSLIFLLAAIAVARE-
>ur|UPI0004649B81|UniRef100_UPI0004649B81/113-580
---------WLDSLLGYGLIVAEFYTLIVIVLGYVQTAWPLHRKPV-IMPSDSSQWPTVDVFIPSYNEALSIVKLTIFAAQSIDWPRDKLRVYVLDDGRREDFREFCEQIGVGYLTRDNNRHAKAGNLNEALKSTDGEYIAMFDADHVPTRSFLQVAMGWFLDAKLAMLQTPHFFFSPDPFEKNLDTFRSVPNEGELFYGLLQDGNDLWNATFFCGSCAVLRRSSLLEIGGVATETVTEDAHTALKLNRAGYNTAYLAIPQAAGLATESLSRHVAQRIRWARGMAQIFRTDN-PLLGKGLSIGQRLCYANMLHFFYGLPRLVFLTAPLAYLLFGAEVMH-ASALMITAYVLPHLAHASLTNSRIQGRFRHSFWNEVYEAVLAWYIMGPVLMALINPKFGGFNVTDKGGVVEEKFFDWTLARPYIVLLTLNAVVFALGIYSLYQLGWNNTIIINMAWTIYNIIITSAAIAVASE-
>up|W1HJW2|W1HJW2_ECOLX/82-547
----------IEAILGMGLFLAEVYIWVMLLLNYLQTVWPLKRGIVP-LPDDMSKWPTVDIYIPSYNEPLEVVRDTVLAAQCIDYPKDKMKIYLLDDGKRSEFAVFAADVGVGYITRNDNKHAKAGNLNHALTLTQGELICVFDCDHVATRVFLQATVGGFLDPMLALVQTPHYFYSPDPFERNLSVGRNIPNEGMLFYGPIQQGNDNWNATFFCGSCAVIRREALAQIGGFAVETVTEDAHTALKFQRLGWKSAFLDIPLAAGLATERLVVHVIQRTRWARGMTQIFRVDN-PLFGRGLTFQQRLCYLSMLYYQFALPRVVFVTAPLAYLLFNLNIIYS-SASLIVSYALPHLFLAIYVGSRMNGRYRYSFWGRIYDIVLAFHLVLPTLVTMIFPKRGKFNVTDKGGLLDVGYFDFTVVRPHLVVACLLALGVIVGIVRAIGHDDPNVIALNVGWGIYSLIFLLAAIAVARE-
>up|F3DI63|F3DI63_9PSED/113-580
---------WLDSLLGYGLIVAEFYMLIVIVLGYVQTAWPLHRKPV-IMPSDSSQWPTVDVFIPSYNEALSIVKLTIFAAQSIDWPRDKLRVYVLDDGRREDFREFCEQIGVGYLTRENNYHAKAGNLNEALKSTDGEYIAMFDADHVPTRSFLQVAMGWFLDSQLAMLQTPHFFFSPDPFEKNLDTFRSVPNEGELFYGLLQDGNDLWNATFFCGSCAVLRRSSLLDIGGVATETVTEDAHTALKLNRAGYNTAYLAIPQAAGLATESLSRHVAQRIRWARGMAQIFRTDN-PLLGKGLSLGQRLCYANMLHFFYGLPRLVFLTAPLAYLLFGAEVMH-ASALMITAYVLPHLAHASLTNSRIQGRFRHSFWNEVYEAVLAWYIMGPVLMALVNPKFGGFNVTDKGGVVEEKFFDWTLARPYIVLLTLNAVVFALGIYSLYQLGWNNTIVINMAWTIYNIIITSAAIAVASE-
>up|A0A038CQ84|A0A038CQ84_RAOOR/81-547
---------TIETVLGMGLFLAEVYIWVMLLLNYLQTVWPLKREIVP-LPDDMSTWPTVDIYIPSYNEPLEVVRDTVLAAQCIDYPADKMKIYLLDDGKRSEFAVFAADVGVGYITRNDNKHAKAGNLNHAMTLTHGELICVFDCDHVATRVFLQATVGGFLDPMLALVQTPHYFYSPDPFERNLSVGRNIPNEGMLFYGPIQQGNDNWNATFFCGSCAVIRRKALDDIGGFAVETVTEDAHTALKFQRLGWKSSFLDIPLAAGLATERLVVHVIQRTRWARGMTQIFRLDN-PLLGRGLTFQQRLCYLSMLYYQFALPRVVFVTAPLAYLLFNLNIIYS-SASLIVSYALPHLFLAIYVGSRMNGRYRYSFWGEIYDIVLAFHLVLPTLVTMIFPKRGKFNVTDKGGLLDVGYFDFTVVRPHLVVACLLAVGVIVGIVRAIGHDDPNVIALNVGWGLYSLIFLLAAIAVARE-
>up|J2J0M5|J2J0M5_9ENTR/84-547
------------TLLGMGLFLAEVYVWVMLLLSYLQTVWPLKREIVQ-LPDDMSQWPTVDVYIPTYNEPLDVVRDTVLAAQCIDYPRDKMKIYLLDDGKRREFAVFAADVGVGYITRNDNAHAKAGNLNHAMKLTHGELICVFDCDHVATRIFLQATVGGFLDPKLALVQTPHYFYSPDPFERNLSVGRNIPNEGSLFYGPIQQGNDNWNATFFCGSCAVIRRSALEEIGGFAVETVTEDAHTALKLQRLGWGTAFIDIPLAAGLATERLVLHVIQRTRWARGMTQIFRLDN-PLLGRGLTLPQRLCYLSMLYYQFALPRIAFLTAPLAYLLFNLNIIHS-SATLVFAYALPHLFLAVFVNSRLNGRFRYSFWGEIYDIVLAFHIVLPTVVTMLFPKRGKFNVTDKGGLLNVGYFDFSVVRPHLIIAVLLAAGVVAGIVRACAHDDPRVIALNVGWGLYSLIFLLAAIAVARE-
>up|S0DF11|S0DF11_9ZZZZ/84-547
------------AILGMGLFLAEVYIWVMLLLNYLQTVWPLKREITP-LPDDMSLWPTVDVYIPSYNEPLDVVRDTVLAAQCIDYPKDKMNIYILDDGKRSEFAVFAADVGVGYITRPDNSHAKAGNLNHAMKLTKGELICVFDCDHVATRVFLQATVGGFLDPMLALVQTPHYFYSPDPFERNLSVGRNIPNEGMLFYGPIQQGNDNWNATFFCGSCAVIRRTALEQIGGFAVETVTEDAHTALKMQRLGWKSAFIDIPLAAGLATERLVLHVIQRTRWARGMTQIFRMDN-PLWGRGLTIQQRLCYLSMLYYQFALPRVVFVTAPLAYLLFNLNIIHS-SASLIVAYALPHLFLAIYVGSRMNGRYRYSFWGEIYDIVLAFHLVLPTLITMVFPRRGKFNVTDKGQLLDVGYFDFGVVRPHLVVAFLLGAAVVAGIVRAVGHDDPSVIALNVGWGLYSLIFLLAAIAVARE-
>up|B2TFR6|B2TFR6_BURPP/112-574
--------------WGLLLVSAEVYSTIVLLLGYFQTAWPLKRTPMP-LPASRDQWPTVDVFIPTYNEPLSVVKPTIYAALALDYPAEKISIHVLDDGRRPEFKAFCEEVGVNWTIRTHNRHAKAGNINEALKITSGEYLAIFDCDHIPTRSFLQIGLGWFLDKLLSMLQTPHHFFSADPFERNLGTFRKVPNEGELFYGLVQDGNDLWNATFFCGSCALLRRTMVEEIGGIAVETVTEDAHTALKLHRLGYTTAYLAIPQAAGLATESLSGHIGQRIRWARGMTQIFRIDN-PLTGKGLKIGQRLCYLNMMHFFYGIPRLVFLTAPLSYLFFGAHVIEAA-ASTIAIYALPHMMHASITNSRMQRSFRHSFWAEVYESVLASYITAPTLLALINPKLGKFNVTAKGGQIEKNYFDWAISRPYLFLLLLNLIGFCVGVVHIYLNWHVRTTILNLGWTTYNMLILGASVAAASER
>ur|UPI0004675D22|UniRef100_UPI0004675D22/125-587
------------VTFGALLLLAEGYAVLMLLCSYFQTLWPLHRRPFP-LPADTSAWPTVDVYIPTFNEPLDVVRQSVLAATLLDWPADKLRVYLLDDGRREAFRAFCEEAGVDYLTRPDNVNAKAGNLNAALSKTSGEYIAVFDCDHVTTRSFLQICMGWFLDPKMAMVQTPHVFYSPDPFERNLETFRKVPNEGDLFYGVLQNGNDLWDATFFCGSCAVLRRSALLDVGGVATESVTEDALTALKMSMRGYSTAYLAIPQAAGLATESLSRHVGQRIRWARGMAEIFRRFN-PLLVRGLTLPQRFCYLSMMHFFFGLPRIVFLITPMAYLFFGAHVFHA-SALMVLAYAIPHLVISSIGASRIQGRFRHSFWSEVYETVLAWYVVLPALQAVFFPGRKGFNVTAKGGVIRRSFLDWAMARPYILLLLINLAGLAVGVFGLSRGPGWPSILFNLGWVLYNVMNLSAAAGVASE-
>up|C1F830|C1F830_ACIC5/106-576
----------ADAFFIVILVGAEAYAFSILFLGFFQTIWPLRRAPVP-LPDDPEDWPHVDLLIPTYNEPMSVVRYTALAALNIDWPADKLHVYILDDGNRPEFRDFAIQAGLGYMTRDNNAHAKAGNINQALARLDSPYVAIFDSDHVPTRSFLQVTMGWFLDEQLGMLQTPHHFYSPDPFERNLGQYKTIPNEGELFYGIVQDGNDFWNASFFCGSCAVLRRTALDEIGGIAVETVTEDAHTSLRMQINGWNTAYINIAQAAGLATERLSGHVKQRIRWARGMVQILRIDN-PLFAPNLTFAQRLCYFNMTHFMYALPRLIFLTAPLIYLIFGFTNVPGY-WVAILAYALPHLTLSNVTNSRIQGQHRHSYWNEVYETVLAPYILLPTLLALLNPRLGKFNVTAKGGVVSKTFFDARIAQPFIVLLGFNCLGLLMVVPRAVHW---DTIVMNALWTIFNILILGTATAVARE-
>ur|UPI000565DADA|UniRef100_UPI000565DADA/85-548
------------AILGIGLFLAELYTWVMLLLSYLQTMFPLERKIVP-LPEDESLWPTVDVYVPTYNESLEVVRDTVLAAQCLDYPKDKIKIYLLDDGKRSEFAVFAADVGVGYITRTNNAHAKAGNLNHAMKLTNGELICVFDCDHVATRVFLQATVGSFLDPKLALLQTPHYFYSPDPFERNLSRGLNIPNEGSLFYGPIQKGNDNWNATFFCGSCAVIRRSALEEIGGFAVETVTEDAHTALKMQRLGWKSAFLGIPLAAGLATERLVLHVIQRTRWARGMTQIFRVDN-PLWGRGLQWQQRLCYLSMLYFQFALPRIAFITAPLAYLLFNLNIIHS-SASLIFAYALPHLLISIFVSSRLNGRFRYSFWGEIYDLVLAFHIALPTMITMIFPKRGKFNVTDKGGLLNVGYFDFSIVRPHVIVAILLAIAVVAGIVRAVAFNDPNVIALNVGWGLYSLFFLMGAIAVARE-
>up|A0A059G4T4|A0A059G4T4_9RHOB/64-546
---------VLSIIGGMFLLGAETYGYILLLLSTFLSVDVYKRAPRP-APISPEACPTVDILIPTYNEPDDLIEVTLTAALNVNYPAGRVNVYLLDDGD--ELKQVCERLGAHYLTREKNDHAKAGNINAALAHTSGELILILDADHVPSTDILTRTVGYFVDPKLFLVQTPHFFLNPDPLERNLGTFRKMPSENEMFYSVIQRGLDGLNASFFCGSAAVLRRSLVMEIGGIQGETITEDAETALELHARGYRSAYVDRPMVAGLSPETFSGFITQRMRWTQGMVQIFLLKN-PLLKKGLTFGQRVGYFNCFYWFFPLARMAFILGPLLYLLFG-IQVYVGDLSDFLMYGLPHIFGALMLSSMLYGHTRWAFASELYEVIQSIHCSGAILQVLRNPRSPSFAVTPKGESLDEN-FVSPLARPFYILIAIVCLGEVAGLVRWFIDPGAGVITVLLFWNTFHLLLLISALGVLYER
>up|F8EU29|F8EU29_ZYMMT/101-566
----------MDAIFGGVLFMAELYAWIILVLGLFQILWPLKRPVVK-IKGPDKDLPTVDVLIPTYNESMEIVRNTVFAAMGMDYPPDRFKVYLLDDGNREEFRIFAQDVGCHYLTRSDNHNAKAGNLNAALKRTDGDFVCIFDCDHVPTRAFLQMTIGWLQEPNLALVQTPHFFYSPDPVQRNVPGGDELPGDNELFYGSVQCGNDLWDATFFCGSCAILRREALNENNGFSGETVTEDAHTALRLQRRGWDTAYINIRLSAGLATDTLLAHIKQRARWARGMTQILRIDN-PLFGGGLTIAQRLCYMNLLHYQFALPRVIFLISPLAFMLFNSSIIHA-SAVMVFAYAIPHLFLSLWAHERLSSGRRQPFWGEINETLLAFHLIKPTLVTFFNPDKGKFNVTDKGERMEDDYFDVQSVRPHLITAAFLFLGLIVGSIKLFFPNQASVLFLNMAWAGFNLIILLASVAVAHE-
>ur|UPI000237E3F1|UniRef100_UPI000237E3F1/103-567
---------WIQGGLGVTLLLAELYALYMLFLSYFQTISPLHRAPLP-MSPNPDDWPTVDIFIPTYDESLGIVRLTVLGALGIDWPPDKVNVYILDDGKREEFARFAEECGARYIARPDNAHAKAGNLNYAIKHTTGDYILILDCDHIPTRAFLQIAMGWMVDPKIALMQTPHHFYSPDPFQRNLAVGYRTPPEGNLFYGVIQDGNDFWDATFFCGSCAILRRKAIEEIGGFATETVTEDAHTALRMQRRGWSTAYLRIPLAGGLATERLVTHIGQRMRWARGMIQIFRVDN-PMMGPGLKLGQRLCYLSMTSFFFAIPRVIFLASPLAFLFFNQNIIAA-SPLAVLAYAVPHMFHSIATAAKVNKGWRYSFWSEVYETVMALFLVRVTIVTMMFPSKGKFNVTEKGGVLEHEEFDLNATYPNIIFACIMALGLLRGGYALIFQHSERAYALNCIWSVISLIILLAAIAVG---
>up|S3JCV4|S3JCV4_9ENTR/82-549
--------SWVEAALGWGLFAAEIYAWTIMLLGYMQTIWPLEREIEP-LPEDVSLWPTVDVYVPTYNESLDIVRDTVLAAQCMDYPSDKIKIYILDDGKRSEFAVFAAEANVGYITRDDNAHAKAGNLNKAMKKTNGELICIFDCDHVATRGFLQATVGSFLDEKLALIQTPHYFYSKDPFERNLPAAGEAPNEGMLFYGPVQKGNDNWNATFFCGSCAVIRRCALEEIGGFAVETVTEDAHTALKMQRLGWNSAFLGLRLSAGLATERLTLHVIQRTRWARGMTQILLLDN-PLFGRGLKWQQRLCYLNILHFQYGLPRIAFLTAPLAYLLFNQNIIAS-SASMIFAYSLPHLVMATVLNSRLNGRYRFSFWGEVYETVMCFHLVIPTLVTFLSPRKGKFNVTDKGDTLEKEYFDAHIVMPHMVVAVLLGAGVIAGIARFFTQTEPWVLLLNVGWATYSLIILLASIAVANE-
>up|A0A059Z339|A0A059Z339_KLEPN/81-547
---------SIEAILGMGLFLAEVYIWVMLLLNYLQTVWPLKRGIVP-LPDDMSKWPTVDIYIPSYNEPLEVVRDTVLAAQCIDYPKDKMKIYLLDDGKRSEFAVFAADVGVGYITRNDNKHAKAGNLNHALTLTQGELICVFDCDHVATRVFLQATVGGFLDPMLALVQTPHYFYSPDPFERNLSVGRNIPNEGMLFYGPIQQGNDNWNATFFCGSCAVIRREALAQIGGFAVETVTEDAHTALKFQRLGWKSAFLDIPLAAGLATERLVVHVIQRTRWARGMTQIFRVDN-PLFGRGLTFQQRLCYLSMLYYQFALPRVVFVTAPLAYLLFNLNTIYS-SASLIVSYALPHLFLAIYVGSRMNGRYRYSFWGEIYDIVLAFHLVLPTLVTMIFPKRGKFNVTDKGGLLDVGYFDFTVVRPHLVVACLLALGVIVGIVRAIGHDDPNVIALNVGWGIYSLIFLLAAIAVARE-
>up|A0A065BJG9|A0A065BJG9_KLEPN/82-547
----------IEAILGMGLFLAEVYIWVMLLLNYLQTVWPLKRGIVQ-LPDDMSKWPTVDIYIPSYNEPLEVVRDTVLAAQCIDYPKDKMKIYLLDDGKRSEFAVFAADVGVGYITRNDNKHAKAGNLNHALTLTQGELICVFDCDHVATRVFLQATVGGFLDPMLALVQTPHYFYSPDPFERNLSVGRNIPNEGMLFYGPIQQGNDNWNATFFCGSCAVIRREALAQIGGFAVETVTEDAHTALKFQRLGWKSAFLDIPLAAGLATERLVVHVIQRTRWARGMTQIFRVDN-PLFGRGLTFQQRLCYLSMLYYQFALPRVVFVTAPLAYLLFNLNIIYS-SASLIVSYALPHLFLAIYVGSRMNGRYRYSFWGEIYDIVLAFHLVLPTLVTMIFPKRGKFNVTDKGGLLDVGYFDFTVVRPHLVVACLLALGVIVGIVRAIGHDDPNVIALNVGWGIYSLIFLLAAIAVARE-
>ur|UPI000465CC03|UniRef100_UPI000465CC03/113-580
---------WLDSLLGYGLIVAEFYTLIVIVLGYVQTAWPLHRKPV-IMPSDSSQWPTVDVFIPSYNEALSIVKLTIFAAQSIDWPRDKLRVYVLDDGRREDFRAFCEQIGVGYLTRDNNRHAKAGNLNEALKSTDGEYIAMFDADHVPTRSFLQVAMGWFLDAKLAMLQTPHFFFSPDPFEKNLDTFRSVPNEGELFYGLLQDGNDLWNATFFCGSCAVLRRSSLLEIGGVATETVTEDAHTALKLNRAGYNTAYLAIPQAAGLATESLSRHVAQRIRWARGMAQIFRTDN-PLLGKGLSIGQRLCYANMLHFFYGLPRLVFLTAPLAYLLFGAEVMH-ASALMITAYVLPHLAHASLTNSRIQGRFRHSFWNEVYEAVLAWYIMGPVLMALINPKFGGFNVTDKGGVVEEKFFDWTLARPYIVLLTLNAVVFALGIYSLYQLGWNNTIIINMAWTIYNIIITSAAIAVASE-
>up|I2IS23|I2IS23_9BURK/111-574
-------------CWGLLLVSAELYSTVVLMLGYFQTAWPLKRTPMP-LPASRDEWPTVDVFIPTYNEPLSVVKPTIYAALALDYPAEKISIHVLDDGRRPEFKAFCEEVGVNWTIRTHNRHAKAGNINEALKITSGEYLAIFDCDHIPTRSFLQIGLGWFLDKLLSMLQTPHHFFSADPFERNLGTFRKVPNEGELFYGLVQDGNDLWNATFFCGSCALLRRTMVEEIGGIAVETVTEDAHTALKLHRLGYTTAYLAIPQAAGLATESLSGHIGQRIRWARGMTQIFRIDN-PLTGKGLKIGQRLCYLNMMHFFYGIPRLVFLTAPLSYLFFGAHVIEAA-AGTIAIYALPHMMHASITNSRMQRSFRHSFWAEVYESVLASYITAPTLLALINPKLGKFNVTAKGGQIEKNYFDWAISRPYLFLLLLNLIGFCVGVVHIYFNWHIRTTILNLGWTTYNMLILGASVAAASER
>up|S6UD95|S6UD95_PSESF/113-580
---------WLDSLLGYGLIVAEFYTLIVIVLGYVQTAWPLHRKPV-IMPSDSSQWPTVDVFIPSYNEALSIVKLTIFAAQSIDWPRDKLRVYVLDDGRREDFREFCEQVGVGYLTRENNYHAKAGNLNEALKSTDGEYIAMFDADHVPTRSFLQVAMGWFLDSKLAMLQTPHFFFSPDPFEKNLDTFRSVPNEGELFYGLLQDGNDLWNATFFCGSCAVLRRSSLLEIGGVATETVTEDAHTALKLNRAGYNTAYLAIPQAAGLATESLSRHVAQRIRWARGMAQIFRTDN-PLLGKGLSIGQRLCYANMLHFFYGLPRLVFLTAPLAYLLFGAEVMH-ASALMITAYVLPHLAHASLTNSRIQGRFRHSFWNEVYEAVLAWYIMGPVLMALINPKFGGFNVTDKGGVVEEKFFDWTLARPYIVLLTLNAVVFALGIYSLYQLGWNNTIIINMAWTIYNIIITSAAIAVASE-
>ur|UPI000370A392|UniRef100_UPI000370A392/112-575
-------------AWGLLLVSAEVYATLVLMLGYFQTAWPLKRKPMP-LPANRDEWPTVDVFIPTYNEPLAVVKPTVYAALALDYPGDKMSIHVLDDGRRPEFKAFCEEVGVNWTIRTNNRHAKAGNINEAMKITSGEYLAIFDCDHIPTRSFLQIGLGWFLDKLLSMLQTPHHFFSPDPFERNLGTFRKVPNEGELFYGLVQDGNDLWNATFFCGSCALLRRNMVEEIGGIAVETVTEDAHTALKLHRLGYTTAYLAIPQAAGLATESLSGHIGQRIRWARGMTQIFRIDN-PLAGKGLKIGQRLCYLNMMHFFYGVPRLVFLTAPLSYLFFGAHVIEAA-ASTIAIYALPHMMHASITNSRMQRMFRHSFWAEVYESVLASYITAPTLLALINPKLGKFNVTAKGGVIEKSYFDWSISRPYLFLLLLNLLGFLAGLVHIYLNWHVRTTVLNLAWTSYNMLILGASVAAASER
>up|Q59167|ACSA2_KOMHA/103-565
-----------QAALSLLLVAAELYALLTLCLSYFQMSWPLDRKPLP-LPADTTDWPVVDVYVPSYNEELSLVRSTVLGALAIDWPADKLNVYILDDGRRKSFHAFAMEAGAGYIIRDQNNHAKAGNLNHALRVTEGEYVVIFDCDHIPTRGFLKKTIGWMMDPKLALLQTPHHFYSPDPFQRNLATGQNVPPEGNMFYGLVQDGNDFWDATFFCGSCAAIRRSAVLGIGGFATETVTEDAHTALKMQREGWHTAYLRQPLAAGLSTERLMLHIGQRVRWARGMLQIMRLDN-PLLGSGLRWQQRLCYLSMSHFLFAIPRLVFLASPLAFLFLGQNIIAA-SPFAILVYAFPHVFHSIGTLSRVEGRWRYSFWSEIYETTLALFLVRVTIMTLLNPRKGEFNVTDKGGLLQSEYFDLNAVYPNVILAVILALALVRGIGGMMWEYALQSFALNTLWVAVSLIIVLASIAVG---
>ur|UPI00040346B7|UniRef100_UPI00040346B7/113-580
---------WLDSLLGYGLIVAEFYTLIVIVLGYVQTAWPLHRKPV-IMPSDSSQWPTVDVFIPSYNEALSIVKLTIFAAQSIDWPRDKLRVYVLDDGRREDFREFCEQIGVGYLTRENNYHAKAGNLNEALKSTDGEYIAMFDADHVPTRSFLQVAMGWFLDSKLAMLQTPHFFFSPDPFEKNLDTFRSVPNEGELFYGLLQDGNDLWNATFFCGSCAVLRRSSLLEIGGVATETVTEDAHTALKLNRAGYNTAYLAIPQAAGLATESLSRHVAQRIRWARGMAQIFRTDN-PLLGKGLSIGQRLCYANMLHFFYGLPRLVFLTAPLAYLLFGAEVMH-ASALMITAYVLPHLAHASLTNSRIQGRFRHSFWNEVYEAVLAWYIMGPVLMALINPKFGGFNVTDKGGVVEEKFFDWTLARPYIVLLTLNAVVFALGIYSLYQLGWNNTIIINMAWTIYNIIITSAAIAVASE-
>ur|UPI0003FC7AE0|UniRef100_UPI0003FC7AE0/82-547
----------LEAVLGIALFITELYALVILLFGYIQTTWSLKRTIE-PLPDDTSLWPTVDVYIPTYNESMDVVRDTILAAQCIDYPKDKMKIYVLDDGKRNEFAVFCADAGVGYITRNNNLHAKAGNLNNAMKVTQGELITVFDCDHVATRAFLQATVGSFLDERLALIQTPHYFYSPDPFERNLSEASKVPNEGALFYGPVQQGNDNWNATFFCGSCAVIRRSALEEVGGFAVETVTEDAHTALKMQRRGWNTAFLALPLAAGLATERLGLHVIQRTRWARGMTQIFRVDN-PLLGRGLTWQQRLCYLNMLHFQYGLPRVIFCVAPLVYLLFNLNIIAS-SAGLIFAYVLPHLVMSIYINSRANGRYRYSFWGEIYETVMCFHLVIPTLLTMISPKHGKFNVTDKGALLDVNYFDSHIVRPHIIAVSLLLIGTAWGVIRLVMGANPQVIWLNIAWASFSMIILLAAIAVARE-
>ur|UPI0004672BB9|UniRef100_UPI0004672BB9/87-564
-------------IPGLLLYLAEMYSVFMLFLSLFIVARPLRPRPAP--SVEEQVLPTVDVFIPTYNEDPVLLADTIAAAKAMDYPADRFTVWLLDDGRHIELQQLCEELGARYLTRARNEHAKAGNLNNGLEHSTGELIAVFDADHAPTRPFLRETVGYFRDKRLFLVQTPHFFLNPDPLERNLRTFEKMPSENEMFYGIIQRGLDKWNAAFFCGSAAVLRREALAESKGFSGISITEDCETAIELHSRGWNSVYVDKPLIAGLQPATFASFIGQRSRWAQGMMQILRFRF-PLLKRGLSLPQRLCYMSTLFWLFPFPRTIFLFAPLFYLFFDLQIF-TASGGEFLAYTLSYMLVNLMMQNYLYGSFRWPWISELYEYIQTVHLLPAVISVALNPRKPTFKVTAKDETITTSRL-SELSRPFFLIFAVLLIGVAVTAWRIYAEPKADVTLVVGGWNLLNLIMAGAALGVVAER
>up|G2I1Y2|G2I1Y2_KOMMN/102-567
--------TWLQGMLGVTLLLAELYALYMLFLSYFQTISPLHRAPIP-LSPNPDDWPTVDIFIPTYDESLSIVRLTVLGALGIDWPPEKVNVYILDDGKREEFARFAEECGARYIARPDNAHAKAGNLNYAIKHTSGEHILILDCDHIPTRAFLQIAMGWMVDPKIALMQTPHHFYSPDPFQRNLAVGYRTPPEGNLFYGVIQDGNDFWDATFFCGSCAILRRKAIEEIDGFATETVTEDAHTALRMQRRGWSTAYLRIPLASGLATERLMTHIGQRMRWARGMIQIFRVDN-PLLGPGLTLGQRLCYLSMTSFFFAVPRVIFLASPLAFLFFNQNIIAA-SPVAVLAYAIPHMFHSIATASKVNKGWRYSFWSEVYETVMALFLVRVTIVTMLFPSKGKFNVTEKGGVLENEEFDLGATYPNIIFAVIMAVGLLRGLYALIFQHGERAYALNCIWSVISLIILLAAIAVG---
>up|A0A085GXY7|A0A085GXY7_HAFAL/80-548
-------NSWIEAVLGWGLFVAEIYAWLIMVLGYMQTIWPLERQIEP-LPDDMSLWPTVDVYVPTYNESLDIVRDTVLAAQCIDYPADKLRIYILDDGKRSEFAVFAAEANVGYITRSDNAHAKAGNLNKAMAKTHGELICIFDCDHVATRGFLQATVGSFLDKKLALIQTPHYFYSKDPFERNLPAANDAPNEGMLFYGPVQKGNDNWNATFFCGSCAVIRREALEEIGGFAVETVTEDAHTALKMQRLGWGSAFLGLRLSAGLATERLTLHVIQRTRWARGMTQILRLDN-PLFGRGLKWQQRLCYLNILHFQYGLPRIAFLTAPLAYLLLNQNIIAS-SASMIFAYSLPHLVMATVLNSRLNGRYRFSFWGEVYETVMCFHLVIPTLLTLISPRRGKFNVTDKGDTLDQEYFDKHIVMPHIITAVLVFCGVIAGLARFFSLKEPYVLLLNVAWAIYSLLILLASIAVANE-
>ur|UPI0004897C2A|UniRef100_UPI0004897C2A/87-564
-------------VPGFLLYLAEIYSVMMLALSLFVVSMPLPHRTT--RPATKGELPSVDVFIPTYNEDIELLANTMAAAKAMDYPADKLTVWILDDGRFKDLSELCEALGVHYLTREKNVHAKAGNLNNGLEHSTGELIAVFDADHAPTRDFLLETVGYFDDEKLFLVQTPHFFLNPDPLERNLRTFEEMPSENEMFYGIIQRGLDKWNAAFFCGSAAVLRREALNVTGGFSGISITEDCETAIALHSKGWNSVYLDKPLIAGLQPATFASFIGQRSRWAQGMMQILRFRF-PLFNGGLTIPQRLCYLSTLFWLFPFPRAIFLVAPLFYLFFGLEIF-TASGGEFLAYTLIYMVVNLMMQNYLYGAFRWPWISELYEYVQTVHLLPAVVSVALNPRKPTFKVTAKDERIDRSRL-SELSTPFFVIFLVLLVGVGVTIYRIYTEPKADVTLVVGAWNLLNLVFAGCALGVVSER
>ur|UPI0005570586|UniRef100_UPI0005570586/111-574
-------------AWGLLLVSAEVYSTVVLLLGYFQTAWPLKRKPMP-LPASRDLWPTVDIFIPTYNEPLSVVKPTIYAALALDYPAEKISIHVLDDGRRPEFKAFCEDVGVNWTIRTHNRHAKAGNINEALKITSGEYLAIFDCDHIPTRSFLQIGLGWFLDKLLSMLQTPHHFFSADPFERNLGTFRKVPNEGELFYGLVQDGNDLWNATFFCGSCALLRRTMVEEIGGIAVETVTEDAHTALKLHRLGYTTAYLAIPQAAGLATESLSGHIGQRIRWARGMTQIFRIDN-PLTGKGLKIGQRLCYLNMMHFFYGIPRLVFLTAPLSYLFFGAHVIEAA-ASTIAIYALPHMMHASITNSRMQRSFRHSFWAEVYESVLASYITAPTLLALINPKLGKFNVTAKGGQIEKNYFDWAISRPYLFLLLLNLIGFCVGIVHIYFNWHLRTTVLNLAWTTYNMLILGASVAAASER
>ur|UPI000329BEC1|UniRef100_UPI000329BEC1/29-492
------------TILGLGLFIAEIYIWVMLLLNYLQTVWPLNRGIVP-LPDDMSTWPTVDVYIPTYNEPLDVVRDTVLAAQCIDYPRDKMKIYILDDGSRSEFAVFAADVGVGYITRAEHNHAKAGNLNHAMTLTKGELICVFDCDHVATRMFLQSTVGGFLDPKLALVQTPHYFYSPDPFERNLSVGRNIPNEGMLFYGPIQKGNDNWNATFFCGSCAVIRRAALDEIGGFAVETVTEDAHTALKMQRLGWKSSFLAIPLAAGLATERLVLHVIQRTRWARGMTQIFRVDN-PLLGRGLTFQQRCCYLSMLYYQFALPRVVFVTAPLAYLLFNLNIIHA-SAAQIMAYSLPHLFLAIYVGSRMNGRYRYSFWGEIYDIVLAFHLVLPTMITMIFPKRGKFNVTDKGALLDVGYFDFRVVRPHIIVATLLGIAIIAGITRAVGYQDPWVIALNVGWGLYSLIFLLAAIAVARE-
>ur|UPI0001E29FAA|UniRef100_UPI0001E29FAA/113-580
---------WLDSLLGYGLIVAEFYTLIVIVLGYVQTAWPLHRKPV-IMPSDSSQWPTVDVFIPSYNEALSIVKLTIFAAQSIDWPRDKLRVYVLDDGRREDFREFCEQVGVGYLTRENNYHAKAGNLNEALKSTDGEYIAMFDADHVPTRSFLQVAMGWFLDSKLAMLQTPHFFFSPDPFEKNLDTFRSVPNEGELFYGLLQDGNDLWNATFFCGSCAVLRRSSLLEIGGVATETVTEDAHTALKLNRAGYNTAYLAIPQAAGLATESLSRHVAQRIRWARGMAQIFRTDN-PLLGKGLSIGQRLCYANMLHFFYGFPRLVFLTAPLAYLLFGAEVMH-ASALMITAYVLPHLAHASLTNSRIQGRFRHSFWNEVYEAVLAWYIMGPVLMALINPKFGGFNVTDKGGVVEEKFFDWTLARPYIVLLTLNAVVFALGIYSLYQLGWNNTIIINMAWTIYNIIITSAAIAVASE-
>up|G4FBH4|G4FBH4_9GAMM/88-551
------------SVFSFGLLGAELYAWLVLVLSFFQTAWLLERKVVP-LPKQTSKWPTVDVYIPTYNESLDVVRDTVLAAQNLDYPADKVNVYILDDGKRAEFGAFAAQAGVGYITRSDNKHAKAGNLNNALQKTKGELICIFDCDHVTTRVFLQATVGSFLDDRLALIQTPHHFYSPDPFERNLVSGREVPHEGELFYGPIQKGNDYWNATFFCGSCAVIRRSALAEIGGFAVETVTEDAHTALKLQRKGWSTAYLGIPLAAGLATERLALHIVQRARWARGMTQILRRDN-PLLGRGLSIPQRLCYLSMLHFQFPLARFVFLTAPLAYLLFGLNVIQ-ASPQTVAVYVLPHLFAVVYTNAKLVGQYRYTFWNEIYETVLTFHLLKPSIVTLFNPNRGKFDVTEKGGRLDRSFFDFNVTRPHLFLLALLTAGTVWGVIRLIWWNQLSVLIFNVIWASFSAFFLMAAIAVGSE-
>up|B5WWB8|B5WWB8_9BURK/111-575
------------AVWGLLLVSAELYSTIVLMLGYFQTAWPLKRKPLP-LPANRDEWPTVDVFIPTYNEPLSVVKPTVYAALALDYPAEKMSIHLLDDGRRPEFKAFCEEVGVNWTIRTHNRHAKAGNINEAMKITSGEYLAIFDCDHIPTRSFLQIGLGWFLDKLLSMLQTPHHFFSADPFERNLGTFRKVPNEGELFYGLVQDGNDLWNATFFCGSCALLRRSMVDEIGGIAVETVTEDAHTALKLHRLGYNTAYLAIPQAAGLATESLSSHIGQRIRWARGMTQIFRIDN-PLSGKGLNIGQRLCYLNMMHFFYGVPRLVFLTAPLSFLFFGAHVIEAA-ASTIAIYALPHMMHASITNSRMQRLFRHSFWAEVYESVLASYITAPTLLALINPKLGKFNVTAKGGKIEKSYFDWSISRPYLFLLLLNLLGFLAGLVHIYVNWHVRTTLLNLAWTSYNMLILGASVAAASER
>up|D5WGH3|D5WGH3_BURSC/112-575
-------------AWGLLLVSAEVYATLVLMLGYFQTAWPLKRKPMP-LPANRDEWPTVDVFIPTYNEPLAVVKPTVYAALALDYPGDKMSIHVLDDGRRPDFKAFCEEVGVNWTIRTNNRHAKAGNINEAMKITSGEYLAIFDCDHIPTRSFLQIGLGWFLDKLLSMLQTPHHFFSPDPFERNLGTFRKVPNEGELFYGLVQDGNDLWNATFFCGSCALLRRNMVEEIGGIAVETVTEDAHTALKLHRLGYTTAYLAIPQAAGLATESLSGHIGQRIRWARGMTQIFRIDN-PLAGKGLKIGQRLCYLNMMHFFYGVPRLVFLTAPLSYLFFGAHVIEAA-ASTIAIYALPHMMHASITNSRMQRMFRHSFWAEVYESVLASYITAPTLLALINPKLGKFNVTAKGGVIEKSYFDWSISRPYLFLLLLNLLGFLAGLVHIYLNWHVRTTLLNLAWTSYNMLILGASVAAASER
>up|Q7NUL9|Q7NUL9_CHRVO/215-682
------DDTWLNLAFGLMLLAAEIFAWIVLSLGFFQSSWALKRRVAP-LPDDRALWPAVDVFIPIYNEPLRVLRPTVMSALEMDWPPDKLRVHILDDGCREEVREFAAGIGAGYITRPVHKHAKAGNINHALTVTSAGFIAVFDCDHIPTRSFLRSTMGGFLDGKLALVQTPHHFFSADPFERNLETHGKMPNEGELFYGRVQDGNDLWNATFFCGSCAVLRRSHLVEAGGIAVDTVTEDAHTSLRLHRLGYRSAYINVVQAAGLATESLSAHIGQRIRWARGMAQIFRSDN-PVLGKGLTLPQRFCYLNMLHFLNGAPRLIFLTAPMVFLIFHVYTIYA-QALSIVLYVVPHMAFSVLANSRLNGRFRRSFWGEVYETVLAWYIVIPTTAALLFPGLGTFNVTAKGGVMDEDFVDWRIAKPYLVLLGFNLLGIGFGAWRMAAGPEMGTAVINMLWAGYNAMLLGVALAVARE-
>ur|UPI00056E10E1|UniRef100_UPI00056E10E1/80-548
-------NSWIEAVLGWGLFVAEIYAWLIMVLGYMQTIWPLERQIEP-LPDDMSLWPTVDVYVPTYNESLDIVRDTVLAAQCIDYPADKLKIYILDDGKRSEFAVFAAEANVGYITRSDNAHAKAGNLNKAMAKTHGELICIFDCDHVATRGFLQATVGSFLDKKLALIQTPHYFYSKDPFERNLPAANDAPNEGMLFYGPVQKGNDNWNATFFCGSCAVIRREALEEIGGFAVETVTEDAHTALKMQRLGWCSAFLGLRLSAGLATERLTLHVIQRTRWARGMTQILRLDN-PLFGRGLKWQQRLCYLNILHFQYGLPRIAFLTAPLAYLLLNQNIIAS-SASMIFAYSLPHLVMATVLNSRLNGRYRFSFWGEVYETVMCFHLVIPTLLTLISPRRGKFNVTDKGDTLDQEYFDKHIVMPHIITAVLVFCGVIAGLARFFSLKEPYVLLLNVAWAIYSLLILLASIAVANE-
>ur|UPI00047F7BBA|UniRef100_UPI00047F7BBA/85-550
[truncated: 297,307 more chars]
