# Supplementary material for: Differences in protein structural regions that impact functional specificity in GT2 family β-glucan synthases
Source: PLoS One. 2019 Oct 30;14(10):e0224442. doi: 10.1371/journal.pone.0224442 (PMC6821405; doi:10.1371/journal.pone.0224442)
Supplement: S3 Text — (TXT) [file pone.0224442.s030.txt]

>tr|B9JNA3/1-664
------------------------------------------------------------------------
------------------------------------------------------------------------
------------------------------------------------------------------------
--------------------------MVQYLL-ALAPTLLI----LA-LFLLGPF---NWSRH-HTW---TR
AITCALVAAVALRYMLWRLTQTVLPYPNDG------FNFYWVWFVFFVEMLAFTEVVLFLVLMSRYVD-RSA
EADRL-AK--I---FF-ARDEVELPTVDIFIPTYNEPLDVLERTIVGALALDYPADKLKVYVLDDQ------
-------------RRDWLKSFCEKKK------AIHVTR--GDNSHAKAGNMNNGL-------KV-----SSG
--EFVAVFDADFVPYRHFLRRTLP-FFSDESIGIVQTPQHFFNVDPVQSN-LG-LENIW-PDEQRLFFDEIA
PSRDTWDVSFCCGSCSIARRKAVDAIGG-FPTESITEDLLTTLSMLNRGYKTRYLNERLSMGLAAENLTGYF
VQRERWCQGGIQTLYLQNGPL-RGPG-LSLFQRIMFLP---ASWLVQYLVRFMILIVPIAYLWFGLLPLYFT
DIADYVSYQVPLLTAYFLLMLWITPTRYLPVISSAVGTFATFRMLPTVVSSLVRPFGKPFKVTPKGS-SNEA
NQFDRYSFAWIAGLITITTIGLL----INIVP------------ETTNVQGQ---FSPIAALWAGINIIVLV
IASLICFEKPR--RLFHAFR-LEE-DVTVDDV-----------------------------------PGQVV
SLALDKAVVA------VS-----------PEARF----------------------------QSSS------
VLLK----------------------LNGFA-----PFKTELKRVTQ---RR-----------RSISRGGDR
QAYYLHLHFE----L---SAV----------DR----DGMIVKLYTGQY---------SQDIRDI-------
-----DKVAVSVNLLLR---------------------SFGRT-----RTL---------------------
------------------------------------------------------------------------
----------------------------------------------------------
>tr|Q89FJ5/1-730
------------------------------------------------------------------------
------------------------------------------------------------------------
------------------------------------------------------------------------
--------------------MQVMTLPLSQ---LFAPMLGI----FA-AMYLLAP---TFPVA-RPW---AR
VSVFVVVWLVVARYLEWRICTTVLPAS-GS-----WYQVGWIWFCLFVELLTFTDQFILYLTFLRRTD-RRS
EADQH-ER--R---LR-SLPDDELPSVDVFIPTYDEPFEVLEKTITGALCLGYP--NFQVWVLDDG------
-------------RRPWLRELCKQKG------AGYLTR--ADNLNAKAGNINHAL-------TK-----TSG
--EFFAIFDADFVPQRNFLMRTMG-FFADPKIGIVQIPHTFYNEDPMQAN-LG-LHRGL-PDEQRFFFDSIM
PARDGWDGAFCCGSNSVTRRAALRAVGDALPTQSITEDMLLTLVLLRKGYVTRYLREPLAIGLAPESLDAFF
VQRQRWARGAIQTLYLADGPL--GPG-LGLMHRLLFFP---THWLSMGLRALAVVLVPIVFMWTGLAPVVDV
TPESVFYYLFPAILALNGGISWFAPHEHFPLAAQVSATIQSFKILPTVLGTLVKPTGHAFRVTPKGA-AARR
ASYAAEIFWPSAGLMALTVVGVV----LNTIP-----------EWRIIDHPG---ALPMVAFWSVVNIVVLF
FVCMTSLQARMG-RAEERFD-VDE-SVLILTG------------TG-----------------E-VLSGRVS
NVSLSGAGVL------LG--------AGIDCP-----------------------------RAGEP------
LRVH-IAQ-------------------VGWI-----DAM-----VMQ---QR-----------GHL------
--VGLQFHLP----Q---SLE-----------R----DLLIRKLFTVARLRGNGVIACSVNRAML-------
-----KNIWSMAAPLPH------IVAGGA-KPASFSPTERLPA-----ESL---------------------
---------------------------------------------------------------VIRPQPRID
DLAHFAGVRSLHPASFTEPHFGRVAGTVLEAVKLS-----------------------
>tr|A3V6V4/1-652
------------------------------------------------------------------------
------------------------------------------------------------------------
------------------------------------------------------------------------
-------------------------MNFDLSA--FAPIILI----LG-LYLLVAP---LLPVK-KTW---AR
SSVAIVCVLLGLRYVYWRLNSTVLPYDEQF-----GIEFIWIWFVFIVEVAIYIEAVVFFLIMSRYKP-RHE
EADAG-EA--A---LI-AR--GVYPPVDVFIPTYNEPPEVLEKTIVGAAGIDYP--NLTVWVLDDG------
-------------KRDWLCGMCETEG------ARYLTR--PDNSHAKAGNLNNAL-------LY-----AEG
--DFIAIFDADFVPHRNFLKRTIG-LFDDPEVGIVQTPQHFFNQDPIQFN-LD-LTKDW-PDEQRLFFDKMA
ECRDAWGVAFCCGSCSVTRRAALRAAGDQYPTESITEDLLTTLKLSRAGYKTRYLNERLSMGLAAESLEGFF
VQRARWCRGGIQSIFLPDGPL--GPG-IPLLNRLLFFP---WSWLIQYPSRFVIMIIPIVVLWTGLMPLHFT
SIEELIFYQFPVFLTYYLFMRWMLPYHYMPVLSTAQSWFATFRLLPTVLSSIIKPFGVPFRVTPKGN-LNNT
EGFDALTFFFILIFIVLTVLGVI----VNLFP-----------ETDILEAVQ---FFPVALFWAGLNIITLL
LALLMCFDAPRK-RSEERFD-ADE-DTVLHGD-------------------------------G-SAIVRVC
DLSLNGCRVS------YS-------------------------------------------GLDNI------
AQID--------------------IEGVGLV-----AAK-----TLRHFPWD-----------NPT------
-YTSLKFIHT----P---ETR----------------RALIRKLFGGGY----------SNAVKQ-------
-----VFTGTVIGKLFR---------------------RMFGP-----PLT---------------------
------------------------------------------------------------------------
----------------------------------------------------------
>tr|C5AWH8/1-646
------------------------------------------------------------------------
------------------------------------------------------------------------
------------------------------------------------------------------------
---------------------------------------------MT-----------NWPRQ-KTW---AR
SIACAFVLAVAVRYLLWRFFHTVLPHPVDG-----SFALIWTWAVFFVELGAFADILLFLVVMSRSVD-RSA
EASRL-ER--A---FF-VRPEAELPRVDVFIPTYNEPLDVLERTIVGALALDYPRDKFKVYVLDDK------
-------------KRDWLKAYCEEKG------AIHVTR--PDNSHAKAGNMNNGL-------KV-----SSG
--DFIAIFDADFVPYRNFLRRTLP-FFADPSIGIVQTPQHFFNKDPVQSN-LS-LEKVW-PDEQRLFFDEMA
ASRDAWDMSFCCGSCSIARRAALDVIGG-FPHDSITEDLLTTLAMLNKGYKTRYLNERLSMGLAAENLKGYF
VQRGRWCRGGIQTIYLHNGPL-RGPG-LNLFQRVMFLP---LSWLMQYTTRFVILVVPAVYLWTGAAPLYFT
GSQDIVYYQLPVLTAYFLLMGWLTPTRYLPLVSSAVGTFATFRMLPVVVSSVIKPFGVPFRVTPKGS-GNEE
NAFDAYTFFSIAFWIAVTALGLV----INIVP-----------EWSRIGEGE---FSLVSAYWAALNILVLL
VAALICFEKSRP--LLDSFA-TDE-PARIVAA------------DR----------T------L---DARIV
NLSLDRGIAS------FP--------AD---PEL---------------------------RPGDQ------
IWIE-MER-------------------FPHL-----EAT-----VDG---VT-----------PGR----RR
SPACVRFSYN----L---EGA----------CR----DVMIVRLYTGQY-SQ------DIRDIDK-------
-----SAVVGGLWSRLF---------------------GRGGT-----YGP--------------A------
------------------------------------------------------------------------
----------------------------------------------------------
>tr|B1ZCT8/1-672
------------------------------------------------------------------------
------------------------------------------------------------------------
------------------------------------------------------------------------
---------------------MVQYLIELELA-PLAPTFLV----GA-FFYIFAT---NWPRQ-KTW---AR
SITCAFVLAVAVRYLVWRFFYTVLPHPADG-----SFAFIWTWTVFFVELGAFADILLFLVVMSRSVD-RSS
EASRL-ER--T---FF-ARPKAELPTVDVFIPTYNEPLDVLERTIVGALALDYPRDKFKVYVLDDK------
-------------RRDWLKAYCEEKG------AIHVTR--PDNSHAKAGNMNNGL-------KV-----SSG
--EFIAIFDADFVPYRNFLRRTLP-FFTDPTIGIVQTPQHFFNKDPVQSN-LS-LEKVW-PDEQRLFFDEMA
ASRDAWDVSFCCGSCSIARRAALDVIGG-FPHDSITEDLLTTLAMLNKGYKTRYLNERLSMGLAAENLKGYF
VQRGRWCRGGIQTIYLHNGPL-RGPG-LSLFQRVMFLP---LSWLMQYTTRFVILVVPAVYLWTGAAPLYFT
GTQDIVTYQLPVLAAYFLLMGWLTPTRYLPLVSSAVGTFATFRMLPVVVSSVIKPFGVPFRVTPKGS-GNEE
NAFDAYTFFSIAFWIAVTVLGLV----INIVP-----------EWSRIGEGE---FSIVSAYWAALNVLVLM
VAALICFEKSRP--LLDSFA-TDE-PARVVTA-------------------------------YRAVDARIV
SLSLDRGVAS------FA-----------ADPGL---------------------------RPGER------
IWIE----------------MERFPHIEGTV-----EGL-----TPG---RR-----------RGP------
--TCLRFSYT----L---EGD----------CR----DAMIVRLYTGQY-------SQDIRDIDK-------
-----SAVVGGLWHRLF---------------------GRGGS-----YDPA--------------------
------------------------------------------------------------------------
----------------------------------------------------------
>tr|Q2K103/1-609
------------------------------------------------------------------------
------------------------------------------------------------------------
------------------------------------------------------------------------
------------------------------------------------------------------------
---------------------MLPYP--SD-----GPSFYWVWILFAVEVLACFEVILFLILMSRYVD-RSA
EADRL-GR--V---FF-ARDKRELPTVDVFIPTYNEPLDVLERTIIGARSLDYPADKLKVYVLDDQ------
-------------RRDWLRAYCEEKN------VIHVTR--GDNSHAKAGNMNNGL-------KV-----SSG
--DFIAIFDADFVPYRHFLRRTLP-FFSDDSIGIVQTPQHFFNVDPVQSN-LG-LENIW-PDEQRLFFDEIA
PSRDAWDVSFCCGSCSIARRKAVDAIGG-FPTESITEDLLTTLSMLNKGYKTRYLNERLSMGLAAENLTGYF
VQRERWCQGGIQTLYLYNGPL-RGPG-LTLFQRIMFLP---ASWLVQYLVRFMILLVPIVYLWFGLLPLYFT
DIADYVSHQVPLLAAYFLLMLWITPTRYLPVVSSAVGTFATFRMLPTVVSSLVRPFGKPFRVTPKGS-GNEA
NQFDRYSFAWIAGMITITVFGLL----VNVVP------------ETSHVQGQ---FSPVAAWWSGINIVVLL
IASLICFEKPR--RLFHAFK-LDE-PAVVDDV-----------------------------------PGQIV
SLALDKAVVA------VH-----------NMARF----------------------------QSKS------
VMLK----------------------IAGFD-----PIKAELGQVTQ---RR-----------SSISRGGDR
QAYYLHLYFE----L---SGA----------AR----DSMIVKLYTGQY---------SRDIRDI-------
-----DKVAVSLNLLLR---------------------SFGRT-----RTL---------------------
------------------------------------------------------------------------
----------------------------------------------------------
>tr|W6RQT0/1-664
------------------------------------------------------------------------
------------------------------------------------------------------------
------------------------------------------------------------------------
--------------------------MVQYLI-ALAPTFSV----LG-FFLLGPF---NWSRN-ESW---TR
AITCAVVGAIALRYILWRLFETVLPYPNDG------LNFYWVWFLFIVEILAFFEVVLFLVLMSRYVD-RSA
EADGL-AR--D---FF-RGDEDELPTVDVFIPTYNEPLDVLERTIIGALALDYPQDKLRVYVLDDQ------
-------------RRDWLKAYCKERG------AIHVTR--PDNSHAKAGNMNNGL-------KV-----SSG
--DFIAIFDADFVPYRHFLRRTLP-FFSDASIGIVQTPQHFFNTDPVQSN-LG-LENIW-PDEQRLFFDEIA
PSRDIWDVSFCCGSCSIARRKAIDEIGG-FPTESITEDLLTTLSMLNKGYKTRYLNERLSMGLAAENLTGYF
VQRERWCQGGIQTLYLHNGPL-RGPG-LSLFQRIMFLP---LSWLVQYLVRFTILIIPIIYLWFGLLPLYFT
NAADYISNQVPLLTAYFLLMLWITPTRYLPVVSSAVGAFATFRMLPTVISSVVRPFGKPFRVTPKGS-GNHA
IGYDAYSLAWIAVLISATAIGLV----VNIVP------------ETSHVEAQ---FSPIAACWSGINILVLA
IASLICFEKPR--RLFDAFK-LDE-AVHV---------------DG--------------------VPGRMV
SLALDKAVVA------VP-----------PETRF----------------------------ASAD------
VTLS----------------------LEGFS-----PFKTELRMVTQ---RR-----------RSIARVGDT
EAFYLHLHFD----L---SGS----------AR----DKMIVKLYTGRY---------SQDVRDI-------
-----DKVAVSINLLLR---------------------TFGRT-----RTL---------------------
------------------------------------------------------------------------
----------------------------------------------------------
>tr|G9AFS3/1-664
------------------------------------------------------------------------
------------------------------------------------------------------------
------------------------------------------------------------------------
--------------------------MVQSLL-ALAPTLLV----IA-FFLLGPS---NWSRR-RSW---AR
AITCAFVAAVALRYMVWRLTETVLPYP-ND-----GANFYWVWFVFAVELLAFSEVVLFLILMSRSVD-RSA
EVDQL-AL--R---FF-ARPESGLPSVDIFIPTYNEPLDVLERTIVGALALDYPKDKLAVYVLDDG------
-------------RRDWLKTFCEGRG------AVHVTR--SDNAHAKAGNMNNGL-------RV-----SSG
--DFVAVFDADFVPYRHFLKRTLP-FFQDETIGIVQTPQHFFNVDPVQSN-LG-LENIW-PDEQRLFFDEIA
PSRDGWDVSFCCGSCSIARRAAVDTIGG-FPTESITEDLLTTLSMLNKGYKTRYLNERLSMGLAAENLTGYF
VQRERWCQGGIQTLYLHNGPL-RGPG-LSLFQRIMFLP---MSWLVQYLVRFAVLLVPIVYLWFGALPLYFT
NVADYVSNQVPLLTAYFLLMLWLAPTRYLPLVSTAVGTFATFRMLPTVLSSLVRPFGKPFKVTPKGS-GNEE
NLFDAYTFTWIAAFIVVTAAGLL----INIVP------------ETSHIEGS---FSTIAALWSGINIVVLV
IASLICFEKPR--RLLQAFK-LDE-AAEVDGG-----------------------------------AARLV
SLSLDKAVVA------VP-----------TETRF----------------------------KSTR------
VTLN----------------------LDGFP-----PLQTELKQVTQ---RR-----------GDISRSGDR
RRYYLHLHFD----L---RGF----------ER----DKMIIKLYTGNH---------SQDVPDI-------
-----DKVAVSVNLLLR---------------------AFGRT-----RTA---------------------
------------------------------------------------------------------------
----------------------------------------------------------
>tr|N6UXJ1/1-667
------------------------------------------------------------------------
------------------------------------------------------------------------
------------------------------------------------------------------------
--------------------------MVQYLL-ALAPTFLV----MA-FFLLGPF---NWSRH-HSW---TR
TITCGFVAAIALRYLLWRLTQTVLPYPYDG------INFYWVWLVFIVEMLAFTEVVLFLVLMSRYVN-RSS
EADEL-GT--I---FF-SRDERELPTVDVFIPTYNEPLDVLERTIVGALSLDYPADKLKVYVLDDQ------
-------------RRDWLKAFCEQKN------VIHVTR--GNNAHAKAGNMNNGL-------QV-----SSG
--EFVAVFDADFVPYRHFLRRTLP-FFSDENIGIVQTPQHFFNADPVQTN-LG-LENIW-PDEQRLFFDEIA
PSRDGWDVSFCCGSCSIARRKAIDVIGG-FPTESITEDLLTTLSMLNRGYKTRYLNERLSMGLAAENLTGYF
VQRERWCQGGIQTLYLHNGPL-RGPG-LSLFQRIMFLP---ASWLVQYLVRLMILVIPIVYLWFGLLPLYFT
DVADYVSYQVPLLTAYFLLMLWITPTRYLPIISSAVGTFATFRMLPTVVSSLIRPFGKPFRVTPKGS-GNEA
NQFDRYTLGWIASLIAITALGLL----IDIVP------------ETTQIQAQ---FSSIAVFWAGINIIVLV
IASLICFEKPQ--RLFHAFK-LDE-PAIVDDV-----------------------------------PGQLV
SLALDKAVVA------VP-----------FDARF----------------------------ESKL------
VSLH----------------------LEGFA-----PLKTELKQVTQ---RR-----------RSMSRSGDR
QAYYLHLHFD----L---DGA----------IR----DKMIVKLYTGEY---------SQDIIDI-------
-----DKVAVSVNLLLR------------------SFGRTRGF-----SKT---------------------
------------------------------------------------------------------------
----------------------------------------------------------
>tr|B5ZZW3/1-664
------------------------------------------------------------------------
------------------------------------------------------------------------
------------------------------------------------------------------------
--------------------------MVQYLV-ALVPTFLV----LA-FFFLGPF---NWSRH-HTW---TR
AVTCAFVGAFALRYMFWRLTETVLPYP-DG-----GPSFYWVWILFIAEILACVEVILFLVLMSRYVD-RSA
EADRL-AR--V---FF-AREQRELPTVDVFIPTYNEPLDVLERTIIGARSLDYPADKLNVYVLDDQ------
-------------RRDWLKAYCQEKN------VIHVTR--GDNSHAKAGNMNNGL-------KV-----SSG
--EFIAIFDADFVPYRHFLRRTLP-FFSDGSIGIVQTPQHFFNVDPVQSN-LG-LENIW-PDEQRLFFDEIA
PSRDAWDVSFCCGSCSIARREAVDAIGG-FPTESITEDLLTTLSMLNKGYKTRYLNERLSMGLAAENLTGYF
VQRERWCQGGIQTLYLYNGPL-RGPG-LTLFQRIMFLPA---SWLVQYLVRFTILLVPIVYLWFGLLPLYFT
DIADYVSHQVPLLAAYFLLMLWITPTRYLPVISSAVGTFSTFRMLPTVVSSLVRPFGKPFRVTPKGS-SNEA
NQFDRYSFAWIAIMITVTVLGLL----VNVVP------------ETSHVQGQ---FSPVAAWWSGINIVVLL
IASLICFEKPR--RLFHAFK-LDE-SAVVDDV-----------------------------------PGQIV
SLALDKAVVA------VP-----------SMARF----------------------------QSKS------
VMLK----------------------LPGFA-----PFEAELGQVTQ---RR-----------SSISRGGDK
QAYYLHLYFE----L---SGA----------AR----DSMIVKLYTGQY---------SRDIRDI-------
-----DKVAVSLNLLLR---------------------SFGRT-----RTL---------------------
------------------------------------------------------------------------
----------------------------------------------------------
>tr|K0VWL9/1-664
------------------------------------------------------------------------
------------------------------------------------------------------------
------------------------------------------------------------------------
--------------------------MVQYLV-ALVPTLFV----LA-FFFLGPF---NWSRQ-HTW---TR
AVTCAFVAVVALRYMFWRLTETVLPYP-ND-----GASFYWVWILFIVEILACVEVILFLVLMSRYVD-RSA
EADRL-AR--V---FF-AREQHELPTVDVFIPTYNEPLDVLERTIIGARSLDYPPHKLNVYVLDDQ------
-------------RRDWLRAYCEEKN------VIHVTR--ADNKHAKAGNMNNGL-------KV-----SSG
--EFIAVFDADFVPYRHFLRRTLP-FFSDDSIGIVQTPQHFFNVDPVQSN-LG-LENIW-PDEQRLFFDEIA
PSRDAWDVSFCCGSCSIARRKSIDAIGG-FPTESITEDLLTTLSMLNKGYKTRYLNERLSMGLAAENLTGYF
VQRERWCQGGIQTLYLYNGPL-RGPG-LTLFQRIMFLP---ASWLVQYLVRFMILLVPIVYLWFGLLPLYFT
DVADYVSHQVPLLAAYFLLMLWITPTRYLPVVSSAVGTFATFRMLPTVVSSLVRPFGKPFKVTPKGS-GNEL
NQFDRYSLAWIASMIMITVLGLL----VNLVP------------ETSHVQGL---FSPVAAWWSGINIVVLL
IASLICFEKPR--RLFHAFK-LDE-PAVVNDV-----------------------------------PGQVV
SLALDKAVVA------VP-----------NMARF----------------------------QSKS------
VMLK----------------------LAGFA-----PFEAELGQVTQ---RR-----------RSISRGGDN
EDYYLHLYFE----L---SGS----------AR----DSMIVKLYTGQY---------SRDIRDI-------
-----DKVAVSLNLLLR---------------------SFGRT-----RTL---------------------
------------------------------------------------------------------------
----------------------------------------------------------
>tr|B7QYS5/1-726
------------------------------------------------------------------------
------------------------------------------------------------------------
------------------------------------------------------------------------
---------------------------------MVAAAILL----FG-----NRW------RN-NPV---AD
RLVVAGLAVVVLRYLIWRLFETVLPVN-VL-----TVTGVFVWGVFVVEILAWLDTAVLYAYMLRRTN-RTP
EADRH-ET--R---LR-HMTPSELPEVDIFIATYNEPAEVLEKTIVGATELDWPKAKLNVWVLDDG------
-------------RRDWLQLMSKRLG------AGYLTR--ADNAHAKAGNINAAV-------AR-----TSA
--PFFLVLDADFIPQQNFLYRAMG-FFEDPKIGIVQIPHNFFNPDPMQTS-LN-MSKVM-PDDQRFFFETIM
PGRDGYDCAFCCGSNGIVRRSALEEIGNKLPSGSITEDMLLTLALKRKGYVTRYLDERLAFGLAPENINAFF
IQRARWARGAIQIMFLREGPF-GGPG-LKWYERLFFLP---FHWITQSLGQTIAMVTPAIFMLTGVPPLVNA
SFDTVMSYQFPAIVAAIAAVQHFAPGKYHPLATMAHGVLQAFRLLPVVLATLLKPHGHAFKVTPKGG--EGT
EIQDTATVAICLFLCGLMAIGLA----MNSSY-----------NFQIIASSH---LMPVVAFWSVVNMIVLL
LVAKIAITPPLL-RSEERFE-LHE-PVMLHTG-------------------------------EGKVKGASH
DMSLNGIQVE------VP-----------ADWSC---------------------------LPKSG------
GWIG------------------VEIARVGIV-----PAR-----LRRVFNQD-----------EHS------
LRAGLSFALPAAGELAEHSDEHSPDSPEEAHSAAQLRRRLIHKLFTTDR----------MRKFDD-------
-----PHDWRLGIRMLKSIVSSEQAGAAI-KLTSEDDAHPVVP-----------------------------
---------------------------------------------------------------AWLCDLQSQ
AEATLDSEWQGLLHERTEPEKDSSAA--------------------------------
>tr|Q6W2C4/1-664
------------------------------------------------------------------------
------------------------------------------------------------------------
------------------------------------------------------------------------
--------------------------MVQSLL-ALAPTLLV----IA-FFLLGPS---NWSRR-RSW---AR
ALTCAFVAAVALRYMLWRFTETVLPYP-ND-----GANFYWVWFVFAVELLAFSEVVLFLILMSRYVD-RSA
EADQL-AR--R---FF-ARPESALPSVDIFIPTYNEPLDVLERTIVGALALDYPKDKLAVYVLDDG------
-------------RRDWLKTFCEGRG------AVHVTR--SDNAHAKAGNMNNGL-------QV-----SSG
--DFVAVFDADFVPYRHFLKRTLP-FFQDETIGIVQTPQHFFNVDPVQSN-LG-LENIW-PDEQRLFFDEIA
PSRDGWDVSFCCGSCSIARRAAVDTIGG-FPTESITEDLLTTLSMLNKGYKTRYLNERLSMGLAAENLTGYF
VQRERWCQGGIQTLYLHNGPL-RGPG-LSLFQRIMFLP---MSWLVQYLVRFAVLLVPIVYLWFGALPLYFT
NVTDYVSNQIPLLTAYFLLMLWLAPTRYLPLVSTAVGTFATFRMLPTVLSSLVRPFGKPFKVTPKGS-GNEA
NLFDAYTFTWIAAFIVVTAAGLL----INIVP------------ETAHIEGS---FSTIAALWSGINIVVLV
IASLICFEKPR--RLLQAFK-LDE-AAEVDGS-----------------------------------AASLV
SLSLDKAVVA------VP-----------TETRF----------------------------KSTR------
VTLN----------------------LDGFP-----PLQTELKQVTQ---RR-----------GDISRSGDR
RRYYLHLHFD----L---RGF----------ER----DKMIIKLYTGNY---------SQDVPDI-------
-----DKVAVSVNLLLR---------------------AFGRT-----RTA---------------------
------------------------------------------------------------------------
----------------------------------------------------------
>tr|A6UFV9/1-664
------------------------------------------------------------------------
------------------------------------------------------------------------
------------------------------------------------------------------------
--------------------------MVQSLL-ALAPTLLV----LA-FFLLGPF---NWSRH-KSW---AR
AVTCVFVAAIALRYLIWRFTETVLPYPTDG------ANFYWVWFVFIAEFLAFSEVVLFLILMSRYVD-RSS
EADDL-ER--K---FF-AGNERELPAVDVFIPTYNEPLDVLERTIVGALALDHPKDKLKVYVLDDG------
-------------RRDWLKTFCEGRG------AIHVTR--SDNAHAKAGNMNNGL-------RA-----SSG
--DFIAVFDADFVPYRSFLRRTLP-FFLDETIGIVQTPQHFFNVDPIQSN-LG-LENLW-PDEQRLFFDEIA
PSRDGWDVSFCCGSCSIARRKAVDAIGG-FPTESITEDLLTTLSMLNRGFKTRYLNERLSMGLAAENLTGYF
VQRERWCQGGIQTLYLHNGPL-RGPG-LSLFQRVMFLP---MSWLVQYLVRFIVLLIPIVYLWFGALPLYFT
DVADYVSNQVPLLAAYFLLMFWLTPTRYLPLVSTAVGTFSTFRMLPTVLSSLVRPFGKPFKVTPKGS-SNEE
NSFDAYTFTWIAGFIVVTALGLL----INIVP------------ETARIEGS---FSAIAALWSGINIVVLI
IASLICFEKPR--RLLQAFK-LDE-AVKV---------------DG--------------------VEGRLV
SLSLDKAVVA------VS-----------TETRF----------------------------KSTK------
VGLN----------------------IEGFA-----PLEADLKQVTQ---RR-----------GDITRTGDK
QRYYLHLHYD----L---RGA----------ER----DKMIVKLYTGRY---------SRDVPDI-------
-----DKIAVSVNLLLR---------------------AFGRT-----RTA---------------------
------------------------------------------------------------------------
----------------------------------------------------------
>tr|M4MJ71/1-664
------------------------------------------------------------------------
------------------------------------------------------------------------
------------------------------------------------------------------------
--------------------------MVQSLL-ALAPTLIV----IA-FFLLGPF---NWSRH-RSW---SR
AVTCAFVAAIALRYMLWRFTETVLPYPNDG------PNFYWVWFVFIVEFLAFSEVVLFLILMSRYVD-RSA
EGNRL-ER--Q---FF-ERDERELPTVDVFIPTYNEPLDVLERTIVGALALDHPKDKLNVYVLDDG------
-------------RRDWLRTFCEGRG------AIHVTR--SDNAHAKAGNMNNGL-------RV-----SSG
--DFIAVFDADFVPYRSFLRRTLP-FFMDDTIGIVQTPQHFFNVDPIQSN-LG-LENLW-PDEQRLFFDEIA
PSRDGWDVSFCCGSCSIARRKAVDAIGG-FPTESITEDLLTTLSMLNRGFKTRYLNERLSMGLAAENLTGYF
VQRERWCQGGIQTLYLHNGPL-RGPG-LSLFQRVMFLP---MSWLVQYLVRFIVLLIPIVYLWFGALPLYFT
DVADYVSNQVPLLAAYFLLMFWLTPTRYLPLVSTAVGTFSTFRMLPTVLSSLVRPFGKPFKVTPKGS-SNEA
NVFDAYTFTWIAGFIVVTALGLL----INIVP------------ETARVEGS---FSAIAALWSGINIVVLI
IASLICFEKPR--RLLQAFK-LDE-PVDV---------------DG--------------------VEGRLV
SLSLDKAVVA------VS-----------TETRF----------------------------KSTK------
VRLN----------------------IEGFA-----PLEADLKQVTQ---RR-----------GDITRTGDK
QRYYLHLHYD----L---RGV----------ER----DKMIIKLYTGRY---------SRDVPDI-------
-----DKIAVSVNLLLR---------------------AFGRT-----RTA---------------------
------------------------------------------------------------------------
----------------------------------------------------------
>tr|F6F1S5/1-704
------------------------------------------------------------------------
------------------------------------------------------------------------
------------------------------------------------------------------------
------------------MSGIAITTPFAPLA-LLAGLLLL----FG-----------------KIW--PSR
PGLIATIGCTILYYLQWRISQTIPWG--SG-----ARALCWPLICLFVEVAALFDGAILLAILARPRD-RSA
EADRG-EA--RLRRAW-DENAASLPPVDVFIATYNEPREVLEKTILGCLSLEWP--DARVWVLDDG------
-------------RRPWVRDLCVAKG------AGYVNR--PDNKGAKAGNINHGL-------TV-----TQA
--PFVAVFDADFVPRRDFLLRTMG-FFDEERIGIVQVPHSFYNHDPMQTN-LG-LQQTM-PDDQRFFFEAIM
PGRDGWDAAFCCGSNSVTRRTLFESIGGGLPEGSITEDMLLTMASLRQGYVTRYLNEPLAFGLAPESTAAFF
VQRQRWAQGAIQILYLKQGPL--GPG-LKLRHRLLFLP---SAWITQGLQSVFMVLTPILFMLFNLAPMTGI
DLQSVIHYVLPLIVAMMSGITLLAPGRYYPLAAQILSMFQTFRILPVALQTLFKPKGLVFKVTPKGS-DAGG
SPWESTILCGALLLIGVSFAGLM----INASA-----------DRHIVSQMG---LMPMVALWTMLNMFMLL
LVAMMCLEKPRV-RGEERFA-LRQ-GVTLLGS------------DG-----------------Q-MIRSDRG
DISISGLGLE------MD-----------EPTDL---------------------------RVGDR------
VEMV--------------------VPDVGLL-----RGF-----VRR---A------------GRR------
--IGVEF-DF----H---SEE----------VR----DRLIISLFTGSI------EVNAHRPSAS-------
-----AAALAVVRRLWAADLSIAQGVPRL-PDAAPVQEKLSAQ-----TRI---------------------
-----------------------------------------------------------------IAPSGLS
DRLRGPLDWQEAPLSATA----------------------------------------
>tr|K2KQ00/1-667
------------------------------------------------------------------------
------------------------------------------------------------------------
------------------------------------------------------------------------
---------------------------MNAMA-QFAPLALV----VG-VMMLASP---FLRRD-RLW---AR
WLVVFFLIALIARYLPWRITETVLP---AD---LTTFQGWWIVFLFAIEIVFLCDMLRQSLIHCKIVN-RSA
EADQA-YA--R---LS-ARPVESWPSVDVFIPSYNEPLDVLERSIVGALAIDYP--NKTVWVLDDG------
-------------KRDWLRDFCKEKG------AKYLTR--KDGTHAKAGNVNNGL-------AH-----SSG
--DLVCIFDADFVAYRHFLKRVVG-FFEDPTIGIVQTPQHFFNKDPMQRN-LW-IADRW-PDEQRLFFDHIA
PSVDAWDSMFCCGSCMVMRRKALDAIGG-VPTASITEDILTSLEMLREGYRTRYLNEKLSIGLAAESLLAFH
TQRERWCQGGIQTLFLKAGPL--GPG-LSLWQRILLFP---IYWVFHIPARLLVIMIPIFYFWFGLQPLENA
RSWEIFYWQLPVLIGGWATAMWHNGRQAYPIVNEGPAVLVSLRLFPIVVSSLIRPFGRPFKVTPKGS--QSG
VGNSRTEAIILGVLFVLTIGGFF----YNINT-----------DIRIIDNAD---FLLVGGLWAAINSLTLL
VAILICFESPVQ-RQQERFP-TSL-RARITAN------------SD-----------------DDPLDMTIT
DMSLGGARAI------CP-------ATDIDRDRF---------------------------QKGAL------
IKLD--------------------AEELPPL-----DAK-----LARAFVND-----------QKQ------
LVLTLDFTPE----P---AGD----------VR----DALIRVLYTTGI----------DNASKP-------
-----AGSFALWGALLR---------------------RIFGR---GPVKS---------------------
------------------------------------------------------------------------
----------------------------------------------------------
>tr|A9CLP5/1-657
------------------------------------------------------------------------
------------------------------------------------------------------------
------------------------------------------------------------------------
--------------------MDSFLYLSELQS-SFAHLALA----FG-CALVLPY----LLNN-RNW--THR
TFLFAIGMALAVRYIWWRGTQTLAPP--GF-----TLDCLFSWSFFALEALSVLSSLSAFTILTRTTD-RSP
EVEEN--K--S---WW-KPDP--PPKVAILIATYNEEQAVLERTIVGAKASDHP--DVQVLVLDDG------
-------------RRDWLRDFCEEHD------VRYLRR--PDNKGSKAGNINHAL-------GVLAQDDQPP
--DFIAVLDADFVPHTDFVSRALA-LFHDQEVGLVQTPQHFFNPDPIQHN-LG-LSRSY-PDEQRFFFDHLQ
PSRDGWGIAFCCGTSSVIRWRAVQASGG-FPTDSITEDFMLTLQLQEYGYRTVYLNEALTEGLAPEGLKEYV
TQRARWCLGLMQIARGRLGPF-SRNN-LRLRDRWSVVD-SVFFWLTTFTFRIASMTFPLFYWFFNIT-VVNA
SVPDVISYFGAYMVWILFVLNFISSGMVIPIVNDVSQLLGALPISRAAIVGLVKPKGHPFSVTAKGG-DRTK
VVVQWRLMRPFLLLTFLTVAGVL----IGLVS----------DRFAFNDAGD---GKVVILFWTVYNLVILA
VTLLVCVELPR--REKHYAD-RPE-RVVISLG-------------------------------GALKRVWMT
DLTQETARLR--------------------GVDA---------------------------PIATQ------
VIMK--------------------LKEIGDF-----TAT-----VLD---RT-----------DDG------
--LVVAL--G----L---DET----------QY----QLLLKRLYAGGS----------VPSVTS-------
-----TRLSAIIRDATT---------------------RFARR-----------------------------
------------------------------------------------------------------------
----------------------------------------------------------
>tr|G8AWM8/1-659
------------------------------------------------------------------------
------------------------------------------------------------------------
------------------------------------------------------------------------
----------------------MVLSPFEA---SFAPALLV----CG-AALAILP---FCRPA-DSR---VR
VVLFTLCILLGWRYIAWRFAESIPPL--AF-----TAEAIGAWSFALLEAATTVSSTLAFALMSRVRN-RSG
EADRH--A--G---WW-RPED--PPQVDVLITTYNEEEAILARTIGGALGIEHP--SLRVWVLDDG------
-------------KRDWLRDLCARKG------CHYLQR--PDNSHAKAGNINHAL-------KHLATLPRQP
--DFVVVLDADFVPHSNFVSRALA-LFHDPSVGLVQTPQHFFNPDPIQSN-LR-IGRAY-PDEQRFFFDHLL
ASRDAWGIAFCCGTSSMMRWEGLQAIGG-FPTDSVTEDFLVTIRLKERGWRTVYLNERLSDGLAPEGLKEYV
TQRGRWCLGMIQIIRGPSGPF-SKNP-LSLIDRVGLID-SFLYWGVTFPFRFACFFAPILYWWFGIS-IVNA
TAPGVITYFVPYFLAAMIALNWTTRGQIIPLLHDVSQMLTMFEIVQAVAVGLVKPKGHKFKVTAKGG-QRDR
VTVQWGMMRRFGLLAAATVGGMI----YAGLA----------DYAPQGGAGD---GKVIVLFWSFYNLAALA
LAMAVCIELPRY-RQDERFW-TDE-QADIELV---------GREST-----------------GRTRRMRVL
DISLGGLRMW-------------------GVVDA---------------------------VPGAP------
VLVH--------------------IEGVGPV-----QAV-----LVG---QA-----------DGA------
--FTLRFIED----A---HVR----------------DRLIRKLYSGRY--------------SG-------
-----GAWSISLEKILT---------------------GLRAR-----ATR---------------------
------------------------------------------------------------------------
----------------------------------------------------------
>tr|Q89SF2/1-646
------------------------------------------------------------------------
------------------------------------------------------------------------
------------------------------------------------------------------------
-----------------------------MMT-ALTPGLIT----LG-AFMAVVP---LLRRD-STM---AR
SFLAVVSLVFLLRYLYWRVTATLPPP--HL-----TADAVIGYPFMLLEAASLVAVALSLLFLSRTID-RTG
AARID--G--R----A---IDPHAPLIDVLICTYNEERSILERTIIGATGMEYG--NYRVWVLDDG------
-------------RRPWLRRLASELG------CHYLAR--PDNHHAKAGNINHAL-------KHVGALPERP
--DFVAILDADFVPRPDFLARTIS-LMDDASVGVVQTPQHFINPDPIQTN-LA-ATDVW-PDEQRFFFDILM
PAKDAWGVAFCCGTSSLIRYAGLVQIGG-FPTDSVTEDYLVTLRLKERGFNTIYLNERLTIGLAPEGLKEYI
TQRARWCLGLMQIVRGRSGPF-SQDSKLSFIDRLSLVD-AFMSWSAVYTSKVAGLMVPWLFLLFGIK-AVQA
DLTELLRFFLPFYVWHGLSMAWLSHGRSLAMMTDVSQLIAAPAVLKAVAAGLLKPKGHKFKVTAKGG-DRDR
RFVEWPLLRIYGCALLITLAAIA----YAFIL----------HLRGENIAYG---GLALA--WSLYNALILT
VVCFVCIEQPRK-RKAERFD-RNE-PILLRQD-------------G---------KW------H---LARLA
DISITGARLI------DP--------DP-------------P-------------------APGST------
IDCR-I-----------------YGR---SI-----AAI-----VVR---RT-----------TDG------
--FAVRF--E----E---GMD----------TR----VHAIRAFYAGEY----------VRAYRG-------
-----VRALPVGKALLM---------------------RLFG------------------------------
------------------------------------------------------------------------
----------------------------------------------------------
>tr|G7D8F8/1-645
------------------------------------------------------------------------
------------------------------------------------------------------------
------------------------------------------------------------------------
------------------------------MM-ALTPGLIV----LG-AFMAVVP---LLRRD-SAM---AR
SFLAIVSLVFLFRYLYWRVTATLPPP--HL-----TADAVIGYPFMLLEAASLVAVALSLLFLSRTID-RTG
AARID-GRATD---PY-------APLIDVFICTYNEERSILERTIIGATGMEYG--NYRVWVLDDG------
-------------RRPWLRRLAGELG------CHYLTR--PDNHHAKAGNINHAL-------RHVGKLPESP
--AFVAILDADFVPRPDFLARTIS-LMDDASVGVVQTPQHFINPDPIQTN-LA-ATDVW-PDEQRFFFDILM
PAKDAWGVAFCCGTSSLIRYPGLMRIGG-FPTDSVTEDYLVTLRLKEYGLTTIYLNERLTIGLAPEGLKEYI
TQRARWCLGFMQIIRGRSGPF-SRESKLSFIDRLSLVD-AFMSWSAVYTSKVAGLVVPWLFLLFGIK-AVQA
DLTELLRFFLPFYVWHGLSMAWLSHGRSLAMMTDVSQLIAAPAVLRAVVAGLAKPKGHKFKVTAKGG-DRDR
RFVEWPLLRIYGCALLITLTAIA----YAFIL------------HQRGENIA---YGGLALAWSLYNALILT
VVCFVCIEQPRK-RKAERFN-RNE-PVLLRQD-------------G---------KS------H---LARLA
DISITGARLI------DP--------DP-------------P-------------------LPGST------
IECR-I-----------------YGR---AI-----AAI-----VVR---RT-----------TDG------
--FAVRF--E----E---GMD----------TR----VHAIRAFYAGEY----------VRAYRG-------
-----VRALPVGKALLM---------------------RLFG------------------------------
------------------------------------------------------------------------
----------------------------------------------------------
>tr|I2QHW1/1-647
------------------------------------------------------------------------
------------------------------------------------------------------------
------------------------------------------------------------------------
-----------------------------MIA-ALTPGLIA----LG-FCVAVLP---WLRHE-NSA---AR
SLMISIVLLLMLRYFGWRMTATVPPV--GW-----TADFAVGFLFLIVEAASLAAGALSLVFLSRTTD-RTP
QVEAN-----R---RW--LAGRQAPLIDVFVCTYNEETSILERTIIGATGMNYP--NYRVWVLDDG------
-------------RRDWLEKLAGQLG------CRYLAR--PDNTDAKAGNINHAL-------RHVAELADPP
--DFISILDADFVPMPEFLARAMC-LFGDQRVGVVQTPQHFINADPIQTN-LA-ATKVW-PDEQRFFFDILM
PSKDAWGVAFCCGTSSVIRFSSLVKIGG-FPTDSVTEDYLLTLRLKEIGAGTVYLNERLTLGLAPEGLKEYI
TQRSRWCLGFMQIFRGRSGPF-SRRSQLDVIDRLSLIE-AFMSWTSTYVVKVFGLVVPSLYLLFGVK-AVQA
DLFELLGYFLPFYVWYSLTMAWISRGRSMAVMSDVAQYIALPAVLKAVAAGLLKTQGHKFKVTAKGG-DRDQ
RFIEWPLLRVYGTALAITLAGIV----YAFVL------------HVQGDMIA---YGSLALAWSLYNAIILM
IVCLVSIEQPRR-RKAERFE-RDE-PVLFNLG-------------------------------GRQFIYRLA
DMSITGARFV-------------------SDKPP---------------------------PVGTA------
VHCT------------------LQERKVAAL-------------VVR---RT-----------GDG------
--FAVRFDET----L---NTR----------------IDLIRAFYSGDY----------VSAFTG-------
-----IRAAPVGKALLM---------------------RIFG------------------------------
------------------------------------------------------------------------
----------------------------------------------------------
>tr|I1AQF7/1-659
------------------------------------------------------------------------
------------------------------------------------------------------------
------------------------------------------------------------------------
--------------------MLPFPHLDELGS-ATMHLLLV----IG-MAGLLPN---LIDTK-RTL---HR
SLLLGVAAILALRYTWWRATETLAPL--GF-----SFDAIASWLLFTLEALSIVGSLSAFLILSRVKL-RSD
EADKH--A--R---WW-GTQ---EPRVAILIATYNEEKDVLERTIVGAKFLRHQ--NKEIIVCDDK------
-------------RRDWLRDYCAEVG------VRYFRR--PTNEGQKAGNINHAL-------DRLAEDPVVP
--DYVAVLDADFVPHRGFLSRTIA-LFHDPGVGLVQTPQHFFNADPIQHN-FN-LGRSY-PDEQRFFFDHMQ
PSRDAWGIAFCCGTSSICRWEALRDIGG-LNTESVTEDFMLTLALQNRGWKTVYLAEPLTEGLAPEGLKEYV
TQRARWCLGLMQIGRSSLGPL-APSN-LRLRDRWSVLD-SILYWTTTFPFRIAAIIFPLLYWYFNII-VVDA
RLPDVISYFGAYYFWILLTLNLLSRGMVVPILNDVSQLLGAIPISRAAFTALFKPHGHPFTVTAKGG-DRSK
IVVQWRMMMPFLIGFVLTLAGLF----LGIIF----------DQFATFEAGD---GKWVILFWSLYNLVALA
VTCLACIERPR--RELHVAD-MPE-RAVFAID-------------------------------ESQYNLWIT
SLTMDTVRIR--------------------GLKA---------------------------PITTR------
GSLI-------------------IQDIPSSI-----EAY-----VMA----------------DVA------
--DGLRLQLL----P---TDA----------QR----EALFVKFYAEGD----------EPGVTQ-------
-----VRLNSLVKDLVR----------------------RFGP-----HRS---------------------
------------------------------------------------------------------------
----------------------------------------------------------
>tr|A0A059IPM7/1-658
------------------------------------------------------------------------
------------------------------------------------------------------------
------------------------------------------------------------------------
-------------------MPMLYLDPVQS---AFMHVLAI----LG-LSLVLPL---FISPE-RTS---HR
ALLYLGVAIFALRYLWWRGTATLAPP--GL-----TLDYIASLSFFALEALTMIGALSASLILTRTRD-RKA
EAKAH--L--G---WW-QPEP--EPRVAILIATYNEDLEVLERTIAGARGLRHS--NKQILVLDDG------
-------------RRDWLRDYCAANS------VRYLRR--DGNEGAKAGNMNNAL-------SVLAADRTPP
--DFVAVLDADFVPHHGFISRTLA-LFHDHRVGLVQTPQHFFNADPIQYN-LG-LTRSF-PDEQRFFFDHVQ
PARDAWGIAICCGTSSMIRWRALQDVGG-FPTISVTEDFLLTQVLRDRGWKTDYLNEALTEGLAPEGLREYI
TQRGRWGMGTLEIARSRFGPF--GRAKLDLLGRWSILD-SSFYWIFTFLFRLAALIFPLLYWFGNVI-VLNA
PLNEAIDYFGCYYVWTLMTFYLLFGNMLAPILNDVQQLVGAIPIVRGAFTGLLSGKPQKFKVTAKGG-ARDE
VVVQWGLMWPFLVLFALTLGGLL----IGIVS----------DRFAFADAGD---GKIVILFWSFYNLLVLA
VTIFTCIELP---RREMHVGDAPE-RVIAQLG-------------------------------GQTHRVWLV
GLTTERARLR--------------------GFAY---------------------------PAGAA------
GLLR--------------------LPEVGDI-----SCS-----ATH----------------ETK------
--DGVILALH----P---NAE----------QR----ARLARRFYARRG----------VPGISQ-------
-----VRGAALAQDIIR---------------------RLGLR-----PR----------------------
------------------------------------------------------------------------
----------------------------------------------------------
>tr|N0B9D1/1-656
------------------------------------------------------------------------
------------------------------------------------------------------------
------------------------------------------------------------------------
---------------------MTSTAGMSYWD-ALVPAFVI----LL-IALAVLP---WVNRN-NTI---VR
AAAIVLCLVLGWRYMLWRIFETIPSS--SN-----PIDFFTGLIFVAIEAIAMIGSTASQIFLTRTRN-RTA
EADRN-VP--L---LL---AEPQLPKVDVLICTYNEDEDILERTIIGTLGLNYP--NFRAWVCDDG------
-------------RRPWLKDLCERRG------VGYLTR--ADNAHAKAGNINAAL-------KKLAALDEKP
--DFISILDADFVPLPNFLTRAVS-LALDTNVGVVQTPQHFFNPDPIQSN-LA-LTKVW-PDEQRFFFDIVM
ASKDAWNAAFCCGTSSVIRFDALQSIGG-FPTDSVTEDYLVSLRLREKGFKTVYLNEILSLGLAPEGLAEYT
GQRSRWCLGFVQICRGRSGPLRWGNG-LPFVDRVMLCE-TFLHWTATHLFRVLGIIVPALYLIFDVQ-AVHA
NVIDAIWHLAPFVVVQSAIYVWLTEGRVLPLMTDLYQMLCATEVLKSAWSGLMRPKGQKFKVTAKGG-DRSK
QFIQWPLLRIFGTLLFLTTFGIA----NAFLV------------DQSRPLAE---SSAIALFWSWYNIILLT
LCCYVCSEQQQR-RKGDRFD-VRV-PVKLGFN-------------------------------GELRDYFAS
DISISGMHLI-------------------GELPV---------------------------PIGAP------
VRIR---------------------FSDICL-----EAH-----VRR---RT-----------ESG------
--FGLQFETT----D---KAK----------------TSVLRYIFSGPR----------AVSNEK-------
-----IKPHLLARAVAA----------------------RVFR-----------------------------
------------------------------------------------------------------------
----------------------------------------------------------
>tr|U7GIP0/1-659
------------------------------------------------------------------------
------------------------------------------------------------------------
------------------------------------------------------------------------
--------------------MFPVLYLSDTVS-SIVQLNLV----LA-LGMLVPL---LLSRE-KTW---HR
ALLFAVCAVLTARYLYWRAAYTLAPL--DL-----TFDCLASWSFFAIECAACLSSLSAFLILSRHRD-RKQ
EADQQ--Q--D---WW-EPEP--APKVAVLIPTYNEERDVLERTIVGALALDYP--DFSVHVLDDS------
-------------RRDWLKDYCVAQG------VTYVSR--PENTGAKAGNMNHAL-------RQMAEEDTAP
--SFIAVLDADFVPHSNFLKRTVA-LLKDEKVGLVQTPQHFFNSDPIQHN-LG-LSRSY-PDEQRFFFDYLQ
PSRDAWGIAFCCGTSSVIRWNALQKIGW-FSTESITEDFLLTLCLKDAGYNTVYLNEALSEGLAPEGLKEYI
SQRARWCLGMMQIARSRFGPF-SDNR-LGLADRWSVID-SVLYWTTNFPFRIAILVYPLLYWYFNIM-VVDA
TLQEVLRYFGTYYLWILITLNFVSGGLVVPIVNDISQLLGAVPITRAAFTGLFFPKGHPFSVTAKGG-DRSR
VVVQWRLIGLFGTFFLLTIIGLL----LGIIS----------DHFAYNDAGD---GKLVIMFWTFYNLIVLG
VTMIVCVELP---RREIHFQDKPE-RAILHSD-------------------------------TGRTRVWIV
GLTQNSVRIR--------------------GASI---------------------------PDDTP------
VRIE--------------------IDGVGIV-----NAI-----VTM----------------PDD------
--DGARLLLE----P---QPE----------QH----EALLRRFYTTGE----------APGVTK-------
-----TRYRALLGDLAQ---------------------RLSAP-----QR----------------------
------------------------------------------------------------------------
----------------------------------------------------------
>tr|U2Z5R8/1-533
------------------------------------------------------------------------
------------------------------------------------------------------------
------------------------------------------------------------------------
-------------------MIALHPWLSETQK-SFALMLLA----LG-VVVLLPL---VLDTR-RTV---HR
VVLLLGVIALALRYIWWRGTETLAPV--GF-----DLDFAASGTLYLLELVAILSSINAAVLLMRRRN-RHD
EATEN--A--E---WW-APGP--PPKVAVMIATYNEEREVLERSIVGAISVDWP--DVEVLVLDDG------
-------------RRDWLATFCAKHS------VRHVTR--SDNSHAKAGNINHAL-------ALLEAEGNAP
--DFFAVLDADFVPHRDFLTRCVA-LFHDHSVGLVQTPQHFFNADPIQHN-LG-LSRSY-PDEQRFFFDHIQ
PARDGWGVAICCGTSSVMRWSALREIGG-FPTDSVTEDYLLSLTLQERGLSTAYLNEPLTEGLAAEGVGEYV
TQRARWCLGLMQIVRGRLGPF-ARNG-LRLRDRWSVFD-TLLYWLGSFPFRFAGLAFPLLYWFFGTI-VVDA
RVPDVLAYFGAYYVVSLGVMNLLSRGTVIPVLHDVSQIVGAVPIMRAAVHGLLRPKGHKFKVTAKGG-DRSR
VVVQWRLMMPYLVLMGLSVAGSG----SAAPS--------------TALPIT---TRATAKWWCC-------
--------------------------------------------SG-----------------R--------
-------------------------------------------------------------STTSS------
------------------------------------CCP---------------------------------
------------------------------------------------------------------------
------------------------------------------------------------------------
------------------------------------------------------------------------
----------------------------------------------------------
>tr|A3VA50/1-661
------------------------------------------------------------------------
------------------------------------------------------------------------
------------------------------------------------------------------------
-----------------------MIYPSELGS-SFNQLALI----LG-IAVVIPF---VFDKS-KTS---HR
VVMLSIAMVLALRYIYWRATETVAPF--GF-----TLDWAASWALLLLELLALIGSLSAFVIMMRVKS-RSD
EATEN--A--N---WW-APRP--DPSVVLLIATYNEELDVLERSIIGAKALKHP--NKEVIVLDDG------
-------------RRDWLRDYCASAE------VGYLRR--PDNKDSKAGNINHAL-------ARLAERETPP
--DFVAVLDADFVPHRGFLRRSLA-LFHDPDVGLVQTPQHFFNADPIQHN-LG-VSRSY-PDEQRFFFDHMQ
PSRDAWGIAFCCGTSSVIRFPALQDIGG-FPTESITEDFMLTLALQNGGWKTVYLNEALTEGLAPEGLKEYV
TQRARWCLGLMQIARGSLGPF-ATNN-LRLRDRWSVLD-SVFYWLTTFTFRLAALVFPLLYWYGNIT-VVNA
QLADVVSYFGAYYLWILLTLNLLSRGHVVPVLNDVSQLIGAYPIARSAITGLIKPYGHPFSVTAKGG-DRSK
IVVQWRMMVPFALLLAITLGGLV----LGVLF----------DRFAFFDAGD---GKWVILFWTLYNLVVLS
VTLVACVELPRR----ERHV-ADA-PERVRVS-----------FEG--EQ-------------M---DLWMT
NLTLDHARLR------GR--------QF---------------------------------EIGTR------
GTIE-LEN-------------------VGAV-----ATY-----VSA---KS-----------RDG------
--VRLQL--L----P---DDT----------QR----AALLLRFYTEDN----------TPGISN-------
-----VRMSAMLRDVAR---------------------RFTFS-----SNT---------------------
----------------------------------------------------------------------KG
RG--------------------------------------------------------
>tr|I4YXG5/1-658
------------------------------------------------------------------------
------------------------------------------------------------------------
------------------------------------------------------------------------
-----------------------MLVLDQSLS-SLAGVAIV----VG-LALLLLP---LATPK-SAW---MR
VLLLGLTTVLGWRYMIWRITETVPPAVDGL-----TFDVIAGWTFVAIEALALVSSTSAYLFLTRRKD-RHE
EASRN--I--A---WW-GGD---PPRVDLYIATYNEELEVLERTLAGAQASDYP--NLRVFVLDDG------
-------------RREWLTDVCRRYG------AEHRTR--PTNEHAKAGNINYTL-------TQRMKDADAP
--DFVAVLDADFVPHRNFVRRVVA-LFHDPKVGLVQTPQHFFNPDPIQHN-LY-IASAY-PDEQRFFFEHLE
PARDAWGIAVCCGTSSMVRVSALREIGG-LPTQSVTEDFLLTIRLDSHGYRTVYLNEALTEGLAPEGLHEYV
VQRGRWCLGMMEIVRNVYNPF-GANG-LRFMQRLSLVD-SLLFWTTTFPFRLIALIGPLLYWYFGII-VVNA
SLTDITSYYLPYYAAVLITLNWISHGMIWPVLNDVSQLIAAWPITRAATMGLLTKGPHKFRVTAKGG-DRTK
TIVQWPMMRPFALLFGLTLLGIL----LPLVF--------PDHFGHVAKAGD---GIRIILFWTIYNLVVLA
ITMLVCVERPRV-NRPQREN-VEL--ATISVG-------------------------------SQRLPSWVL
ELGVDHARIR-------------------GLSGL---------------------------TVGAL------
GTIA--------------------LADVGDV-----AIR-----ISN----------------ETN------
--DGYRLSLR----P---SPE----------QR----DGILRKLHTADA----------RPGTGR-------
-----GDLPEMIRGWMR---------------------GLASR-----------------------------
------------------------------------------------------------------------
----------------------------------------------------------
>tr|A9EF71/1-659
------------------------------------------------------------------------
------------------------------------------------------------------------
------------------------------------------------------------------------
--------------------MLPFPHLGEIGS-ATMHLLLV----IG-VGSLMPL---VVDPQ-RRW---HR
AVLLSVAGVLALRYMWWRATQTLAPA--DF-----SLDMMGSWLLFGLETFSVLGSLSAFLILSRYKL-RSK
EADAH--A--E---WW-GNE---EPRVAILIATYNEDKEILERTIVGAKFLRHR--SKEIIVCDDN------
-------------RRDWLREFCAELE------VRYIRR--PTNEGQKAGNINHAL-------DRLAEDTVAP
--DFVAVLDADFVPHRGFLSRSLA-LFHDPEVGLVQTPQHFFNQDPIQHN-FN-LGRSY-PDEQRFFFDHMQ
PSRDGWGIAFCCGTSSVCRWTALREIGG-FYTESVTEDFMLTLALQNAGWRSVYLAEPLSEGLAPEGLKEYV
TQRARWCLGLMQIARSSLGPL-SSNN-LRLRDRWSVLD-SILFWTTTYPFRIAAIIFPLLYWFFDII-VVDA
RLPDVLSYFGAYYFWILLTLNFLTRGMVVPILNDVSQLLGAIPISRAAFTGLVKPHGHPFSVTAKGG-DRSK
VVVQWHLMMPFLIGFILTLGGLL----FGIAF----------DQFATFSAGD---GKWVILFWSLYNLLVLA
VTCLACIERP---RRELHVS--DR-PERAVFS-----------TDG-----------------R-QHELWIT
SLTMDTVRIR--------------------GLQI---------------------------PPQTR------
GHLV-------------------IDDIPGRI-----ETY-----AIA---EV-----------ADG------
--LRLQL--L----P---TEA----------QR----EAFFVKFYADGL----------EPGVTE-------
-----VKLRSLARDIFR----------------------SIGP-----RRD---------------------
------------------------------------------------------------------------
----------------------------------------------------------
>tr|A0A0A0EKA1/1-661
------------------------------------------------------------------------
------------------------------------------------------------------------
------------------------------------------------------------------------
---------------------MPPLYLSEAGS-SVLHLLPV----LG-AALILPG---LVNPR-SGV---QR
TALFVIAMALSLRYLWWRATETIAPL--GL-----TVDWAASWSLFAMEFLAMIGSFSAFIIMMRYRD-RGE
EATRN--A--G---WW-GSRA--EPHVVLMIATYNEELEVLERTIIGAKALRHK--SKEILVLDDG------
-------------RRDWLQDFCAAQG------VGYMRR--PDNLDAKAGNINHAL-------ARLSERTVPP
--DFVAVLDADFVPHRGFISRSLA-LFHDPSVGLVQTPQHFFNADPIQHN-LG-ISETY-PDEQRFFFDHMQ
PSRDGWGIAFCCGTSSVIRFSALKDIGG-FPRESVTEDFMLTLALQNGGWRTVYLNEALTEGLAPEGLKEYV
TQRARWCLGLMQIARSSLGPL-RRNG-LRLRDRWSVLD-SVFYWLTTFPFRLAAVIYPLLYWFFNIT-VVDA
RLPDVISYFGTYYLWTLLVLNLLSRGTVVPLLNDVSQLIGAWPITRAAVTGLLWPNGHPFSVTAKGG-DRSK
VVVQWRMMRFFGSLLALTLIGLV----LGLVF----------DRFAFNDAGD---GKWVILFWTIYNLFVLI
ICSVACVELPRR----ERHV-ADR-PERVSFA------------AA-----------------GKDRPVWLA
SLTMDSARLR--------------------GHRY---------------------------EIGTE------
GVVT--------------------LDEVGPV-----RAE-----VKS---QT-----------EDG------
--VRLAL--R----P---DLD----------QR----EALMLRLHATDN----------TPGIVA-------
-----VRLSEMVSDIAR---------------------RFSFH-----SGSGH-------------------
------------------------------------------------------------------------
----------------------------------------------------------
>tr|U4QAU9/1-657
------------------------------------------------------------------------
------------------------------------------------------------------------
------------------------------------------------------------------------
--------------------MDSFLYLSELQS-SFAHLALA----FG-CALVLPY----LLNN-RNW--THR
TFLFAIGMALAVRYIWWRGTQTLAPP--GF-----TLDCLFSWSFFALEALSVLSSLSAFTILTRTTD-RSP
EVEEN--K--S---WW-QPDP--PPKVAILIATYNEEQAVLERTVVGAKASDHP--DVQVLVLDDG------
-------------RRDWLRDFCKEHD------VRYLRR--PDNKGSKAGNINHAL-------GVLAQDDQPP
--DFIAVLDADFVPHTDFVSRALA-LFHDQEVGLVQTPQHFFNPDPIQHN-LG-LSRSY-PDEQRFFFDHLQ
PSRDGWGIAFCCGTSSVIRWRAVQASGG-FPTDSITEDFMLTLQLQEHGYRTVYLNEALTEGLAPEGLKEYV
TQRARWCLGLMQIARGRLGPF-SRNN-LRLRDRWSVVD-SVFFWLTTFTFRIASMTFPLFYWFFNIT-VVNA
SVPDVISYFGAYMVWILFVLNFISSGMVIPIVNDVSQLLGALPISRAAIVGLVKPKGHPFSVTAKGG-DRTK
VVVQWRLMRPFLLLTFLTVAGVL----IGLVS----------DRFAFNDAGD---GKVVILFWTVYNLVILA
VTLLVCVELPR--REKHYAD-RPE-RVVISLG-------------------------------GALKRVWMT
DLTQETARLR--------------------GVDA---------------------------PIATQ------
IIMK--------------------LKEIGDF-----TAT-----VLD---RT-----------DDG------
--LVVAL--G----L---DET----------QY----QLLLKRLYAGGS----------VPSVTS-------
-----TRLSAIIKDATT---------------------RFARQ-----------------------------
------------------------------------------------------------------------
----------------------------------------------------------
>tr|X6L2D2/1-659
------------------------------------------------------------------------
------------------------------------------------------------------------
------------------------------------------------------------------------
--------------------MLDFPLLSPLGS-STVHLLLA----LG-VGMTLPY---WVDIR-NNL---HR
AILLSATFLLAMRYIWWRGTDTLAPP--GL-----TLDMLASYALFGFELLAMIGTVSSYIIMSRLKL-RSD
EADEH--A--G---WW-GED---EPRVAILIATYNEELDVLERTIVGARALRHR--NKEVLILDDS------
-------------RRDWLRDYCASQG------VRYMRR--PDNKGSKAGNINHCL-------DRLAEDPVPP
--DFVAVLDADFVPHRGFISRSLA-LFHDPRVGLVQTPQHFFNADPIQHN-LG-ISQSY-PDEQRFFFDHMQ
PSRDGWGIAFCCGTSSVCRWSALRDIGG-LPTESVTEDFMLTLDLQDKGWATVYLSEPLTEGLAPEGLKEYV
TQRARWCLGLMQIARSRLGPL-ARNN-LRLRDRWSVVD-SVLFWTTSFPFRIAVVVFPLLYWYFGTI-VVDA
QLADVLSIFGVFFLWGQMVQRVLMPGMVVPILHDVGQLIGAIPISRAAFTGLFKPKGHPFSVTAKGG-DRTK
ITVQWQLMMPFVILLVLTLVGLL----LGILF----------DRFSYQDAGD---GKWVVLFWTIYNLFVLS
MTVLACVELPRRERHIADLP-----DRGILVT------------DG-----------------N-IRRYWIR
SLTIDQARLR--------------------GLVL---------------------------SEGTA------
GTLR--------------------VRDVGDI-----SVE-----VIA---RT-----------VDG------
--LRVRL--M----P---TTE----------QR----EALLVRFYAEGA----------APGTAR-------
-----SQLGGLLAGLGR---------------------RLSFS-----GRR---------------------
------------------------------------------------------------------------
----------------------------------------------------------
>tr|W4HJU1/1-658
------------------------------------------------------------------------
------------------------------------------------------------------------
------------------------------------------------------------------------
--------------------MFFYPHVGELGS-AYLQVMLV----AG-IGLILPF---VVNRS-STV---HR
VALFVVSIVLALRYAFWRITDTLAPV--GL-----TIDFAASGALLLLEMVALVGSLSAFVIMMRVRD-RSP
EADEH--A--A---WW-GEH---EPRVAILIATYNEELDVLARTIIGAKSLRHV--NKEVLVLDDG------
-------------RRDWLRDYCAAQA------VRYMRR--PDNKGSKAGNINHAL-------ARLAEDEVVP
--DFVAVLDADFVPHRGFISRTLA-LFHDPEVGLVQTPQHFFNADPIQHN-LG-VARSY-PDEQRFFFDHMQ
ASRDAWGIAFCCGTSSVCRWTALQDLGG-LPTESVTEDFMLTLALQNIGWRSVYLAEPLTEGLAPEGLKEYV
TQRARWCLGLMQIARSSMGPF-ARNN-LRLRDRWSVID-SVFYWMTTFPFRVAAIVFPLLYWFFNIT-VVDA
RLPDVITYFGTFYLWIIVVLNLLSRGMVVPILNDVSQLIGAIPISRAAFTGLLRPHGHPFSVTAKGG-DRSR
IVVQWRMMAPFAIMLTLTLVGLC----LGIVS----------DRFSYNDAGD---GKWVVLFWTGYNAVVLA
VTVIACVELPR--RERHIAD-APE-RALFESE------------DG-------------------AHEVWLT
SLTADTARVR--------------------GRRY---------------------------PPTTR------
GVLE--------------------IAEVGAV-----ESY-----VIS---ET-----------RDG------
--ARVQL--L----P---NEA----------QR----EALFVKFYAEGA----------EPGVAN-------
-----VRLSAMMSDLAR---------------------RLSFS-----SR----------------------
------------------------------------------------------------------------
----------------------------------------------------------
>tr|B7RS49/1-659
------------------------------------------------------------------------
------------------------------------------------------------------------
------------------------------------------------------------------------
---------------------MPYPHLSEVQS-SFILVMLL----SG-LGLVLPY---VLNRE-KTL---HR
ALLLMAAGLLAARYAFWRITETVAPF--GF-----TLDMLASWSLLALEMLALVGSASAFVIMSRVKF-RSE
EATKY--A--G---WW-GSK---NPRVAILIATYNETLDVLERTIIGAKSLRYE--NKEVVILDDG------
-------------RRDWLRDYCAKQG------VRYVRR--PDNKGSKAGNINYTL-------GLLASEFVPP
--DFIAVLDADFVPHRGFISRSMA-LFHDPKVGLVQTPQHFFNADPIQHN-LG-LSRSY-PDEQRFFFDHMQ
PARDGWGIAFCCGTSSMVRWSAVQDVGG-FPTESITEDFMLTLTLQNSGWKTVYLDEPLTEGLAPEGLKEYV
TQRARWCLGLMQIARSKLGPL-SHNK-LRLRDRWSVLD-SIFYWMTTFPFRLAAIVYPLLYWFGNIT-VVDA
RLPDVISYFGAYYIWILVVLNILSRGMVVPILNDVSQLIGAIPITRAAVVGLIKPKGHPFSVTAKGG-DRTK
ILVQWRMMAPFAVLLCLTLLGLV----IGIFS----------DRFAFSDAGD---GKWVVLFWTIYNLFVLS
VTIIACIELPRQ----ERHI-ADE-PERATFT------------TS-----------------DRSRDLWIT
SLKSDSVRIR------------------GIPY-----------------------------PEGMK------
GSLR--------------------IKDIGDV-----DAY-----VIA---QL-----------PDG------
--ARLKL--L----P---TDD----------QR----EALLLRLYAEDN----------MPGVAR-------
-----VRTSAMLSDIAR---------------------RLSFN-----SKSS--------------------
------------------------------------------------------------------------
----------------------------------------------------------
>tr|S9REP2/1-659
------------------------------------------------------------------------
------------------------------------------------------------------------
------------------------------------------------------------------------
--------------------MLPFPHLAELGA-SAVHVLLV----IG-IAGLLPG---VIDPR-RSL---HR
AVLLGIAAVLALRYAWWRGTETLAPF--GP-----SFDALASWALFSLEGLSLVGSLSAFLIMSRVRL-RSE
EADAN--R--D---WW-GAR---EPRVAILIATYNEDRDVLERTIVGARFLRHE--NKEVIVCDDN------
-------------RRDWLRGYCAEAG------VRYMRR--PTNEGQKAGNINHAL-------DRLAEDAVVP
--DYVAVLDADFVPHRGFLSRTLA-LFHAPDVGLVQTPQHFFNPDPIQHN-FN-LGASY-PDEQRFFFDHMQ
PSRDGWGIAFCCGTSSVCRWEALRAIGG-FNTESVTEDFMLTLALQDGGWRTVYLAEPLTEGLAPEGLKEYV
TQRARWCLGLMQIARSSLGPL-ARSN-LRLRDRWSVVD-SILYWTTTFPFRIAAIVFPLLYWFFNIT-VVNA
SLPDVISYFGAYYIWILMTLNLLSRGMVVPILNDVSQLIGAIPISRAAFTGLFRPHGHPFSVTAKGG-DRSK
VVVQWRMMMPFLAGFVLTLVGLL----LAILH----------DGFAHYDAGD---GKWVILFWTLYNLVVLG
VACLACIELP---RREVHV--ADR-PEHVTFS-----------MEG-----------------R-EHRLWIT
SLTMDTVRIR--------------------GLSL---------------------------EEETR------
GTLS-------------------IEGIPGPI-----EAY-----AIS---RL-----------RDG------
--TRLQL--L----P---DDA----------QR----EAFFVKFYAEGG----------EPGVSR-------
-----VRAGTLIRDFFE---------------------RFTPR-----RD----------------------
------------------------------------------------------------------------
----------------------------------------------------------
>tr|A0A0A1Y7R2/1-648
------------------------------------------------------------------------
------------------------------------------------------------------------
------------------------------------------------------------------------
--------------------MNIVEIP------SYFWGLAT----LG-LCLLVFP---QLDPA-NRL---HR
LIVSAAAIGSILIYMIWRLLATLDL---DR-----PVSALLSAGFFMLEVCSTLGGVLVLVVLTRRRD-RLK
DVSSN-----I---RWLHANR---PSAAIFICTYNEDIGILDRTITGALNQNYP---AKVYLLDDG------
-------------RRPEVEALCRRRQ------VEWLTR--PDNVHAKAGNMNAGM-------TTLAARGEMP
--DFVAILDADFVALPNFMSHCLA-LFQDPAVGVVQTPQHFFNPDPLQHR-IK-GHLDL-PDEQRFFFDTLL
PAKDGWGTAFSCGTSSVVRTGALARIGG-FPTDSITEDMLLSIRMKEHGFVTAYLNEKLSLGLAPEGIGEYC
TQRIRWCIGAMQIMRSADGLF-SRKG-LNWIDRMSLME-TLLYWMGSFPFRLACLLVPILYWLTGLT-VMDA
PIGELATFLLPRILVEAFAISWYSNGRILPLLTDTSQLLVAPEIVAASCHTLLFPGERPFKVTNKGG-DRSR
TVIHWKLLSRFAVVLLLTAGGML----FSYGS-----------PLAPTFFSE---QKDVVAFWSIYNVLVCI
IAIIVCIEKPR--RAEERAP-ISG-TALFNAG-------------------------------DSATPVRLL
DISSSGVAFA-------------------NEGGW---------------------------RIGDR------
GTIS--------------------IRELGEV-----PAI-----IAR---IT-----------DRV------
--VGAKI-LL--------SPQ----------QQ----VALTHFQFAGDR-----------MRTPD-------
-----VSTLGSVLALIR---------------------GLALN-----------------------------
------------------------------------------------------------------------
----------------------------------------------------------
>tr|A0A073J8B1/1-659
------------------------------------------------------------------------
------------------------------------------------------------------------
------------------------------------------------------------------------
--------------------MLPFPHLGELGS-AAMHLLLV----VG-VGTLIPL---FVDPL-KHW---HR
ALLLGVAGILALRYMWWRATQTLAPP--EL-----SLDMVGSWLLFGLEAFSIVGSLSAFLILSRYKL-RSK
EADAH--A--G---WW-GRQ---EPRVAILIATYNEDKEILERTIVGAKFLRHQ--NKEIIVCDDN------
-------------RRDWLRHFCEELE------VRYMRR--PTNEGQKAGNINHAL-------DRLAEDVIPP
--DFVAVLDADFVPHRGFLSRTLA-LFHDPEVGLVQTPQHFFNQDPIQHN-FN-VGRSY-PDEQRFFFDHMQ
PSRDGWGIAFCCGTSSVCRWRALREIGG-FNTESVTEDFMLTLALQNDGWRSVYLSEPLSEGLAPEGLKEYV
TQRARWCLGLMQIARSSLGPL-SANN-LRLRDRWSVLD-SILFWTTTYPFRIAAIIFPLLYWFFDII-VVNA
RLPDVISYFGSYYFWILITLNFLTRGMVVPILNDVSQLLGAIPISRAAFTGLFKPHGHPFSVTAKGG-DRSK
VVVQWRLMMPFLIGFLLTLIGLL----LGIIF----------DQYATFSSGD---GKWVILFWSLYNLAVLA
VTCLACVERP---RKELHVSDKPE-RAVFSTD-------------------------------GRHHELWIT
SLTMDTVRIR--------------------GLSI---------------------------PIQSR------
GHLV-------------------IESIPGRI-----ETY-----AIS---EV-----------ADG------
--ARLQL--L----P---TEA----------QR----EAFFVKFYADGH----------EPGVNE-------
-----VKMRNLVRDIFR----------------------GFGI-----RRH---------------------
------------------------------------------------------------------------
----------------------------------------------------------
>tr|A0A085TZV3/1-662
------------------------------------------------------------------------
------------------------------------------------------------------------
------------------------------------------------------------------------
--------------------MYPFFFPGPIEA-SLIHLGGV----VG-LSILLAQ---VIVPQ-RTS---HR
VFLYAGVFFFAIRYMWWRATTTVAPP--GL-----TLDFLASGAFFAIEMVTMIGSLSAGVILTRTKD-RKA
EASAN--L--G---WW-RPDP--PPRVAILIATYNEDLEVLERTIVGAKALRHG--NKQIIVLDDG------
-------------RRDWLRNYCAAQS------VRYMRR--DNNAGAKAGNLNNAL-------AQLAQEKNRP
--DFVAVLDADFVPHLGFISRTLA-LFHDPKVGLVQTPQHFFNPDPIQHN-LG-LTRSF-PDEQRFFFDHVQ
PARDAWGMPICCGTSSMIRWDALADAGG-FPTFSVTEDFLLTQVLRDGGWKTVYLNEAVTEGLAPEGLKEYV
TQRGRWGLGTLQIARSRFGPF--GKAKLGFIGRWSIMD-SSLYWLSTFLFRLAALTFPLLYWFGNIT-VVNA
PLHEAIDFFGCYFLWTLMTYNLLFRNVLVPVLNDVQQLVGAIPISRGVLTGLLSRKHQSFKVTAKGG-ERDA
IVIQWSMMGPYLVLFGLTLVGLW----IGIFS----------DSFAFSDAGD---GKVVILFWSVYNLLVLF
VTMLTCIELPR--REMHVGDQPER-AIAVIDE-------------------------------DKPRRVWLV
DLTVDTARIR--------------------GYTF---------------------------PPETR------
GVIR--------------------ISNVGDI-----DCD-----VVA---AT-----------SDG------
--AVLQL--R----T---TDQ----------QR----DQLFRRFYAQGG----------IPGVTN-------
-----VRRWALARDLLT---------------------RLNPA-----DPKR--------------------
------------------------------------------------------------------------
----------------------------------------------------------
>tr|Q9X2V0/1-654
------------------------------------------------------------------------
------------------------------------------------------------------------
------------------------------------------------------------------------
---------------------MYFSAEGDVQS-VLYVNLTI----AI-GAILFAL---LADPR-KMV---DR
LAFSIIMLLSLGVYIVWRATDTLPPP--EL-----SLETLWCYTYFTFELISVLYAMGSILILLRRTD-WSA
VADQG-EA--Y---LA-GNPH--APLVDVFICTYNEPLNVLEKSIIAAQAMDYP--RLRVFVCDDT------
-------------RRGEVRTYCEAAG------VNYVTR--PDNKHAKAGNLNNAL-------LHTNALEEVS
--DFIMVLDADFAPQANFLRRVTG-LFSDPKVAVVQTPQFYFNSDPIQHN-LG-IDKSF-VDDQRVFFDDFQ
PAKDAVGCAFRVGTSFVVRRAAVNGIGG-FPTDALTEDMLLTYRLMERGYVTRWLNEKWSVGLSAEGVPEYI
TQRTRWCLGTIQIGLLRTGPL-WRGN-FTLTQRLHYLH-GLFCWLSK-PLILCLLLAPSIYWLTGVS-ALQV
DELMFMKLGLSSLALFWTYSTWISGKRTLPLFTEVTHALTAVPITITLFQAIRKPFGRPFKVTEKGG-DRSQ
VRVHLPTGIFFAFVTLSSAVSIV----LAVYG-----------LDAPSELSS---RDCLNLIWSAVAMVIAF
TSFICCIELPRF-GKEEMIG-VDF-RGQLRSA------------SS-----------------T--RPVRIT
GLSTENITLA------AV-------------------------------------------PSSSD------
VKDV-FVP------------------EAGWM-----RIS-----PAE----------------HAQ------
--NSGKFDIH----P---SDE----------QR----RSILRLLFRKAP----------ENVAEQ-------
-----GDLMKSMRILLA---------------------RAFG------------------------------
------------------------------------------------------------------------
----------------------------------------------------------
>tr|H0HE70/1-655
------------------------------------------------------------------------
------------------------------------------------------------------------
------------------------------------------------------------------------
---------------------MYFSPDGDVQS-VLYVNLVI----AL-CAILFTI---LADPR-RVL---DR
LAFSAIMLLSLGLYIFWRATDTLPPF--EL-----SLETAWNYIYFTFELISVLYAIGSILILTRRTD-WSF
LADRG-EA--A---IE-NNSD--APLVDVFICTYNEPLNVLEKSVIAAQAMQYP--QLRVFVCDDT------
-------------RRPEVRDYCETVG------VNYVTR--PDNRHAKAGNLNNAL-------EHTNALPQVS
--DFIMVLDADFAPQANFLRRVTG-LFADPKVAVVQTPQFYFNCDPIQHN-LG-IRNSF-VDDQRVFFDVFQ
PAKDAVGCAFCVGTSFVVRRAAVNELGG-FPHDALSEDMLLTYRLMERGYVTRWLNEKLSVGLSAEGLPEYI
TQRTRWCLGTIQIGLLRTGPL-WRGK-FTLTQRLHYLH-GLFCWLSK-PFILCLLLAPSIYWLTGVS-ALQA
DELMFMKFGLSSLALFWAYSTWISGKRTLPLFTEVTHALTAVPITITLFQAMRKPFGRPFKVTEKGG-DRSQ
VRIHGPTALFFAIVTVTSAVSVL----LAVYA-----------WDAPVEFSA---RDCLNLIWSAVAMVIAF
TSLICCIELPRV-DKEEPIG-VDL-EGRLQCA-------------------------------SEVKAVRIV
ALSTETATLA------------------DFNRSY---------------------------AEAES------
LYVP----------------------DVGWV-----QID-----ATK----------------VSQ------
--TPGKFTLT----P---TAD----------QH----RAILRLLFRNAP----------ENVAEQ-------
-----GDLLKSMQMLLA---------------------RAFS------------------------------
------------------------------------------------------------------------
----------------------------------------------------------
>tr|A0A085F0H1/1-657
------------------------------------------------------------------------
------------------------------------------------------------------------
------------------------------------------------------------------------
----------------------MFPPPPDATS-VLLTDLGI----LL-GLLTMTG---LLDRA-HAT---AR
ALFGGTAALFILGYAAWRWQETLPPL--EP-----SVEQVWPYLFLAFEFTAILYTLMSIIILVRFKN-RSG
EADRE-EARLRESGDW--------PAVDVFICTYSEPLDVVEKSIVAALAIDYP--SFTVWVCDDT------
-------------RRAWLKDYCAELG------ANYLTR--PDNAGAKAGNLNKAL-------VHTAGR-TNA
--PLILVLDADFAVNPTILRRVVG-LFRDERAAVVQTPQFFFNADPIQHN-LM-SADAW-VDDQRIFFDVFQ
PAKDAWGCAFCVGTSFVVRRDRVTAAGG-FPHDAICEDINLTYTLMRDGYETHWLNERLSAGLSAEGLPEYI
TQRTRWCLGTIQVALLKTGPF-LGKN-YTLMQRLHYLH-GVLNWLCK-PFIVLMLIAPSIYWFFDIP-AFHA
DYLSFLRYGVPALLALWIYSGWVSGQRTLPLFMEVTHAITALAVTLTLLSATVRPFGRPFKVTDKGG-DRSI
SSVRWTMAAWFGAISLLSAGSII----WSFVS-----------PSGASEVSP---LDYFNLLWAGVAMLITF
VAFVICFERP---RQADEFR-IAE-PSALRTD-------------------------------IGTVRCTLS
TMGMEGATIQ------LA----------QLPHDL---------------------------DRTRP------
LQVW--------------------VDTAGWI-----RAF-----ARE---HR-----------SGE------
--IALRL--E----P---NAA----------QR----RALILRLFTTAV----------DPIART-------
-----ANWRGAVSGVLR---------------------RCFRT-----A-----------------------
------------------------------------------------------------------------
----------------------------------------------------------
>tr|K5D6Y1/1-654
------------------------------------------------------------------------
------------------------------------------------------------------------
------------------------------------------------------------------------
---------------------MYFTSEGDVQS-VLYVNLII----AL-CAILFTM---LADPR-RTL---DR
LAFSTIMLLSLSVYILWRATDTLPPL--EL-----SLETAWNYIYFTFELISVLYAMGSILILTRRTD-WSS
IADEA-EA--G---IT-GDPN--APLVDVFICTYNEPLNVLEKSIVAAQAMQYP--RLRVFVCDDT------
-------------RRSEVRDYCETVG------VNYVTR--PDNKHAKAGNLNNAL-------VHTNALSEIS
--DFIMVLDADFAPQANFLSRVTG-LFADPKVAVVQTPQFYFNSDPIQHN-LG-IRNSF-VDDQRVFFDVFQ
PAKDAVGCAFCVGTSFVLRRAAVNELGG-FPHDALSEDMLLTYRLMERGYVTRWLNKKLSVGLSAEGLPEYI
TQRTRWCLGTIQIGLLRTGPL-WRGN-FTLTQRLHYLH-GLFCWLSK-PFILCLLLAPSIYWLTGVS-ALQA
DELMFMQLGLSSLALFWAYSTWISGKRTLPLFTEVTHALTAVPITITLFQAMRKPFGRPFKVTEKGG-DRSQ
VRVHGPTALFFALVTLTSAISVL----IAVYG-----------WDAPVEFSA---RDCLNLIWSAVAMVIAF
ISLICCIELPRF-DREEPIS-VNL-GGQLRQG-------------------------------NAVTGVKIV
ALSTETVTLA-------------------GFTSS---------------------------TEAQA------
IFVP----------------------EVGWL-----QID-----ATK----------------DQL------
--IPGKFCLA----V---TAG----------QH----RAILRLLFRTAP----------ENVAEQ-------
-----GDLIKSMQMLLA---------------------RAFS------------------------------
------------------------------------------------------------------------
----------------------------------------------------------
>tr|M4ZAP6/1-656
------------------------------------------------------------------------
------------------------------------------------------------------------
------------------------------------------------------------------------
----------------------MFPTASNDAS-VLSTDLGV----LL-GLLVMAR---LLDPS-RTR---DR
VLFGATAASFLLIYTLWRWHDTLPPF--DL-----SLQALWPRLFITLEIIAISYTLMSILILTRSVD-RSA
QADEA-HR--R---LG---GN--HPAVDVFICTYDEPMEIVERSILAALALDYP--DKTVWVLDDT------
-------------RRDRLRAFCDEVG------ARHLTR--PDNKGAKAGNLNNAL-------AATAQQ-SNA
--QVILVLDADFAPRRDFLQRTVGLLLSEPDIAVVQTPQFYYNPDPIQHN-LL-ASGSW-VDDQRFFFDVFQ
PAKDAWGCAFCVGTSFVVRRERLMEIGG-FPHAAISEDLNLTYTLLKRGHRTVWLNEPLSFGLSAEGVPEYI
TQRARWCLGTIQVALLRDGPM-RSRG-YSFTQRWQFLH-GVLNWACK-PFMVLLLIAPPIYWFAGLP-AFEA
DYLSFLRYGVPALLGTIIYMGWISRSRTLPLFMEATHAVTCFAVTATLLSAAVRPFGRPFKVTDKGG-DRSQ
PRVHGKLAAIFGLIAASSAAAIV----WAFVS-----------PNAASEISS---IDYFNLLWAGIAMLIAF
IAFLVCFELP---RGEDLFP-SDE-AGWLAQE-------------------------------GEVVPCSIE
ALSLSSARIA----------------KPRDRSPV---------------------------KPGAM------
LTLH--------------------LDGLGWV-----DAS-----VVD---VF-----------RKT------
--VHLRL--Q----P---DES----------QR----RKLVVRLFNSSC----------GVITGR-------
-----ARLRGALAGLAR---------------------RGFVG-----R-----------------------
------------------------------------------------------------------------
----------------------------------------------------------
>tr|A5EHQ0/1-658
------------------------------------------------------------------------
------------------------------------------------------------------------
------------------------------------------------------------------------
----------------------MFPLPSDAAS-VLTTDLGV----LL-GLLAMAR----LLDP-TRW--RDR
ALLGATTATFLLIYTLWRWNDTLPSF--DL-----TLQALWPRLFITLEIIAISYTLMSILILTRSVD-RSA
QADAA-RR--A---LA-ARGE--QPAVDVFICTYDEPMEIVERSILAALALDYP--DKTVWVLDDT------
-------------RRDWLRAFCDEVG------ARHLTR--PDNKGAKAGNLNNAL-------AATARL-SNA
--PVILVLDADFAPRRDFLQRTVGLLLSEPDIAVVQTPQFYYNPDPIQHN-LL-SSSSW-VDDQRFFFDVFQ
PAKDAWGCAFCVGTSFVVRRERLAEIGG-FPHAAISEDLNLTYTLLRRGQRTVWLNEPLSFGLSAEGVPEYI
TQRARWCLGTIQVALLRDGPL-RSRG-YSFTQRWHFLH-GVLNWLCK-PFMVLLLIAPPIYWFAGLP-AFAA
DYLSFLRYGVPALLGTIIYMGWISRARTLPLFMEATHAVTCFAVTATLLSALIRPFGRPFKVTDKGG-DRSR
PRVHAKLATLFGLIAASSAASIV----WAFIS-----------PTAASEISS---IDYFNLMWAGIAMLIAF
IAFLVCFELP---RGEDLFP-SGE-AGWLAKD-------------------------------NEVVPCRIE
ALSLSSARVAGLRHQRLT-------------------------------------------TPGSR------
LPLH--------------------LDGLGWI-----EAS-----VSA---VS-----------KTT------
--MHLRL--Q----P---SEA----------QR----RQLVLRLFSSSC----------GVITGR-------
-----ARLRGALAGLAR---------------------RGFAG-----R-----------------------
------------------------------------------------------------------------
----------------------------------------------------------
>tr|H0SMR5/1-657
------------------------------------------------------------------------
------------------------------------------------------------------------
------------------------------------------------------------------------
----------------------MFPLPRDAAS-VLTTDLGV----LL-GLLVMAR----LLDP-TRW--RDR
ALFAATAASFLLIYTWWRWQDTLPAF--DL-----TLQALWPRLFIALEIVAVLYTLMSILILTRSVD-RSG
QADAA-QR--A---LA-ARGE--QPAVDIFICTYDEPMEIVERSILAALALDYA--NKTVWVLDDT------
-------------RRDWLRTFCDEVG------ARHLTR--PDNKGAKAGNLNNAL-------AATAQQ-SNA
--PVILVLDADFAPRRDFLLRTVALLLSEPDIAVVQTPQFYYNPDPIQHN-LL-ASRHW-VDDQRFFFDVFQ
PAKDAWGCAFCVGTSFVVRRERLMEIGG-FPHAAISEDLNLTYTLLKRGHRTVWLNEPLSFGLSAEGVPEYI
TQRARWCLGTIQVALLRDGPM-RSRG-YSFTQRWHFLH-GVLNWLCK-PFMVLLLIAPPIYWFAGLP-AFEA
DYLSFLRYGVPALLGTIIYMGWISRAKTLPLFMEATHAVTCFAITATLLSSLVRPFGRPFKVTDKGG-DRSQ
PRVHGKLATIFGLIAASSAAAIV----WAFVS-----------PNAASEISS---IDYFNLLWAGIAMLIAF
IAFLVCFELP---RAEDLFP-TDE-AGWLAQG-------------------------------GAVVPCRVE
ALSLSSARVA------LS-----------RRGMT---------------------------KPGSA------
MPLH--------------------LDGLGWI-----DAS-----VDA---VS-----------KKT------
--THLHL--Q----P---TEA----------QR----RQLVVRLFSSSC----------GIITGR-------
-----AGLRGALAGLAR---------------------RGFVG-----R-----------------------
------------------------------------------------------------------------
----------------------------------------------------------
>tr|A0A0D5E800/1-655
------------------------------------------------------------------------
------------------------------------------------------------------------
------------------------------------------------------------------------
----------------------MFDFFLANRS-LLDINGGV----LL-VVLLLTR---AGRRE-RAA---DR
IVFGGVTVVLLLVYLAWRATQTLPEP--RM-----DFPSAWAHVFFGFECMALAYTLISVAVLTRTTE-RTP
QADAG-EA--A---LR-RAAA--PPRVDIFIATYNEGLDILEKTTVAALAIDYP--DFRVWVLDDT------
-------------RRDWLKAFCDQVG------ARYATR--ADNAHAKAGNLNNGL-------RLSARSEGGG
A-PYIMVLDADFAPHRKILLRTVG-LFADRTVGIVQTPQFYYNADPVQYN-LR-SAECW-VDEQRAFFDVMQ
PAKDAWGAAFCIGTSFVVRRDLVERIGG-FPTGTVTEDIHLTYRLMRHGYVTRWLNERLSVGLSAEGLPEYI
SQRSRWALGTIQVALTPDGPL-RGRG-YTFAQRLHYVH-GMLHWLSR-PFTLMLLLGPLLYWYFDIP-TLYG
EPLQFLAYGLPALIAYWGYSMWITGRRALPVFTEVTQIVCALAVSLSLASALVRPFGRPFKVTNKGL-DRSK
LIVHGRFAAFYAGLLVLSALGLG----RALAS---------------APGAP---GLAFNAAWTAISLALYL
ASLLVCIELPRP-RREERFP-YRA-RARLRVG------------DR----------E------Y---AVATR
DLSCNGAAVT------TA--------QA---ASL---------------------------PLHAA------
GALW-LAP-------------------IGWI-----PCR-----IVR---RD-----------GAL------
--LGVAL--G----A---DTA----------AR----HGLIRLLFGDPP----------HNIAIR-------
-----GRPRLAISRLMQ---------------------RALSG-----------------------------
------------------------------------------------------------------------
----------------------------------------------------------
>tr|A0A088X5K4/1-655
------------------------------------------------------------------------
------------------------------------------------------------------------
------------------------------------------------------------------------
----------------------MFDLFLENRS-LLDINGGV----LL-VVLLLTL---LGKRE-RAV---DR
ILFGGVTVVLLVVYLIWRATETLPEP--RM-----DFPSVWAHVFFGFECMALAYTLISVVVLSRTTD-HTP
DADAG-EA--A---LR-RAAK--APRVDIFIATYNEGLDILEKTIVSALAIDYP--DFRVWVLDDT------
-------------RRDWLKAFCEQVG------AHYVTR--ADNTHAKAGNLNNGL-------CRSAQS-EDG
GAPYIMVLDADFAPHRKILLRTIG-LFSDPAVGVVQTPQFYYNADPVQYN-LR-STECW-VDEQRAFFDVMQ
PAKDAWGTAFCIGTSFVVRRDLVELIGG-FPTGTVTEDIHLTYRLLPHGYVTRWLNERLSVGLSAEGLPEYI
SQRSRWGLGTIQVALTRDGPL-RGRG-YTFIERLHYVH-GMLHWLSR-PFTLMLLLGPLLYWYFDVP-TLYG
EPMQFLAYGLPALIGYWGYSMWITGRRALPIFTEVTQIVCALAVSASLASAIIRPFGRPFKVTNKGL-DRSK
LVVHGKFVALYASLIGLSALGLG----RALLV---------------DPASP---GLVFNSVWTSVSLALYL
ASLLVCVELPRP-RKEERFP-YRV-RALLRLG-------------------------------EQEYSVTTH
DLSCNGAAVT------TP-----------LAPSL---------------------------PVGSE------
GALW--------------------LEQAGWI-----PCR-----IAR---RQ-----------GSL------
--VGVALHAD----I---AAR----------------HCLIRMLFGDPP----------HNVAAQ-------
-----GQPRLALSRLMQ---------------------RALSG-----------------------------
------------------------------------------------------------------------
----------------------------------------------------------
>tr|A3P3X2/1-657
------------------------------------------------------------------------
------------------------------------------------------------------------
------------------------------------------------------------------------
--------------------MTMFDFFLANRS-LLDINGGV----LL-VVLLLTR---AGRRE-RAA---DR
IVFGGVTVVLLLVYLAWRATQTLPEP--RM-----DFPSAWAHVFFGFECMALAYTLISVAVLTRTTE-RTP
QADAG-EA--A---LR-RAAA--PPRVDIFIATYNEGLDILEKTIVAALAIDYP--DFRVWVLDDT------
-------------RRDWLKAFCDQVG------ARYATR--ADNAHAKAGNLNNGL-------RLSARSEGGG
A-PYIMVLDADFAPHRKILLRTVG-LFADRTVGIVQTPQFYYNADPVQYN-LR-SAECW-VDEQRAFFDVMQ
PAKDAWSAAFCIGTSFVVRRDLVERIGG-FPTGTVTEDIHLTYRLMRHGYVTRWLNERLSVGLSAEGLPEYI
SQRSRWALGTIQVALTPDGPL-RGRG-YTFAQRLHYVH-GMLHWLSR-PFTLMLLLGPLLYWYFDIP-TLYG
EPLQFLAYGLPALIAYWGYSMWITGRRALPVFTEVTQIVCALAVSLSLASALVRPFGRPFKVTNKGL-DRSK
LIVHGRFAAFYAGLLVLSALGLG----RALAS---------------APGAP---GLAFNAAWTAISLALYL
ASLLVCIELPRP-RREERFP-YRA-RARLRVG-------------------------------DREYAVATR
DLSCNGAAVT------TA-----------QAASL---------------------------PLHAA------
GALW--------------------LAPIGWI-----PCR-----IVR---RD-----------GAL------
--LGVALGAD----T---AAR----------------HGLIRLLFGDPP----------HNIAIR-------
-----GRPRLAISRLMQ---------------------RALSG-----------------------------
------------------------------------------------------------------------
----------------------------------------------------------
>tr|H1S6T8/1-661
------------------------------------------------------------------------
------------------------------------------------------------------------
------------------------------------------------------------------------
----------------------MFEFFLDGRT-LLLINAAT----LL-LAWVCMR----ADRA-RDT---DR
CVFGAITATLLLVYLVWRWTQTLPEW--QM-----TFASLWAHVFFGFEIMTITYTLISIVTLTRTSN-HTP
AADAG-EA--A---LR-RSRS--VPRVDIFIATYNEGLEILEKTIVAALAIDYP--DFRVWVLDDT------
-------------RRDWLKAFCAQVG------ANYVTR--PDNTHAKAGNLNNGL-------QHSARAEHGG
GAPYIMVLDADFAPNKNILMRAIG-LFGDPTVGVVQTPQFYYNADPIQYN-LR-STECW-VDEQRAFFDVMQ
PAKDAWGTAFCIGTSFVVRREALSLIGG-FPTGTVTEDIHLTYRLMPHGYVTRWLNERLSVGLSAEGLPEYI
SQRSRWGLGTIQVALTADGPL-RGRG-YTLGQRMHYVH-GLLHWLSR-PFTLMLLAGPLLYWYFDVP-TLYG
EPMQFLAYGVPALLLYWAYSIWVTGSRALPIFTEVTQIVSALAVSATLVSAFFKPFGRPFKVTNKGL-DRSK
LMIHAKFAALYGCLILLSGMGLA----RAVAA---------------DAAAS---GLVFNFAWTAVSMVLYL
TSLLVCVELPRP-RKEERFP-YRE-RALLRIN-------GKADCGG-----------------H-EYTATTV
NLSCNGVAIT------SA-----------MAAAI---------------------------PVGAE------
GTVW--------------------MEATGWV-----PCR-----IAR---RQ-----------GKL------
--LGLAL--H----L---DMA----------TR----HRLIRLLFSEPG----------HNVANH-------
-----GNPRLAISRLVW---------------------RAFSG-----------------------------
------------------------------------------------------------------------
----------------------------------------------------------
>tr|Q1LMK9/1-658
------------------------------------------------------------------------
------------------------------------------------------------------------
------------------------------------------------------------------------
----------------------MFAEYLDGRM-LMQINAGA----FL-IALLCLR----GDRQ-RTL---DR
WLFGAAAGVLLLVYYVWRFTDTLPEW--RM-----DFPSLWAHAFFGFESLTIAYTLISIGIMTRTSD-HSA
EADAG-ET--A---LR-RGRE--APPVDIFIATYNEGLDVLEKTIVAALDIDYP--NFRVWVLDDT------
-------------RRDWLREFCDQVG------ARYVTR--PDNAHAKAGNLNNGL-------RHSAELDGGA
--PFIMVLDADFAPNRNILLRIVG-LFDDPQVGVVQTPQFYYNADPIQYN-LR-STECW-VDEQRAFFDVMQ
PSKDAWGTAFCIGTSFVVRREALDRIGG-FPIGTVTEDIHLTYKLMPHGYITRWLNERLSVGLSAEGLPEYI
SQRSRWGLGTIQVALTADGPL-RGPG-YTLRERLHYVH-GLLHWLSR-PFTLMLLAGPLLYWYFNVP-TLYG
EPLQFLAFGVPALLLYWAYSIWITGARAMPIFTEVTQIVAAMAVSATLVSAIFKPFGRPFKVTNKGL-DRSK
LVVHGKFAAFYGALFVLAAMGLG----RAVAA---------------DGTAS---GVVFNIGWTVISMVLYL
ASLLVCFELPRP-RKEERFP-HRE-RARLCIY-------------G----SDGLPRE------F---DGVTQ
DMSCNGIGLI-------S--------DA-----A-----GRV-------------------EAGAT------
GAVW-L-----------------SEL--GWV-----TCR-----VAR---TQ-----------GHL------
--LGIEL--F----P---DMA----------GR----HRLIRMLFGEPA----------HNIAHR-------
-----GRPRVAIVQLLR---------------------RAFTG-----------------------------
------------------------------------------------------------------------
----------------------------------------------------------
>tr|Q0K344/1-653
------------------------------------------------------------------------
------------------------------------------------------------------------
------------------------------------------------------------------------
----------------------MFALFLENQT-LLVINGGV----LL-AMVLLSM---LCRQD-RPA---DR
VLFGGVTALLLAVYLTWRVRETLPDW--QM-----NFASVWAHVFFAFECMTLAYTLLSIVVLARTSN-HTP
DADAG-EA--A---LR-RAKQ--VPPVDIFIATYNEGLDILEKTIVSALAIDYP--DFRVWVLDDT------
-------------RRDWLREFCERVG------AHYVTR--PDNAHAKAGNLNNGL-------RHSA---AAG
GAPYILVLDADFAPHRNILLRTVG-LFSDARVGVVQTPQFYYNADPIQYN-LR-ATECW-VDEQRAFFDVMQ
PAKDAWGAAFCIGTSFVVRRDLIDLIGG-FPTGTVTEDIHLTYRLLPHGYITRWLNERLSVGLSAEGLPEYI
SQRSRWGLGTIQVALTADGPL-RGRG-YTGMQRLHYVH-GLLHWLSR-PFTLMLLAGPLLYWYLGVS-TLYG
EPLQFLAYGLPALVAYWAYSIWITGQRALPIFTEVTQIVAALAVTASLVSAMFKPFGRPFKVTNKGL-DRSK
LVIHGKFAALYAGLLGFSALGLG----RALVV---------------DPDAQ---GLAFNTIWTGVALMLYL
ASLLVCVELPRP-RKEERFP-HRA-AALLRVD-------------------------------GKEYRVTTR
DLSCNGVAVT------TP-----------LAPAI---------------------------PAGTE------
GALW--------------------LAQAGWI-----PCR-----VVR---RD-----------GQL------
--LGIALNAG----M---AAR----------------HALIRLLFTDPA----------HNIARQ-------
-----GQPKLALSRFVR---------------------RALLG-----------------------------
------------------------------------------------------------------------
----------------------------------------------------------
>tr|L2EIQ5/1-658
------------------------------------------------------------------------
------------------------------------------------------------------------
------------------------------------------------------------------------
----------------------MFAEYLDGRM-LMQINAGA----FL-IALLCLR----GDRQ-RTL---DR
WLFGAAAGVLLLVYYVWRFTDTLPEW--RM-----DFPSLWAHAFFGFESLTIAYTLISIVILTRTSD-HSA
EADAG-EA--A---LR-RGRE--APPVDIFIATYNEGLDVLEKTIVAALDIDYP--NFRVWVLDDT------
-------------RRDWLREFCDQVG------ARYVTR--PDNAHAKAGNLNNGL-------RHSTELDGGA
--PFIMVLDADFAPNRNILLRIVG-LFDDPQVGVVQTPQFYYNADPIQYN-LR-STECW-VDEQRAFFDVMQ
PSKDAWGTAFCIGTSFVVRREALDRIGG-FPIGTVTEDIHLTYKLMPHGYITRWLNERLSVGLSAEGLPEYI
SQRSRWGLGTIQVALTADGPL-RGPG-YTLRERLHYVH-GLLHWLSR-PFTLMLLAGPLLYWYFNVP-TLYG
EPMQFLAFGVPALLLYWAYSIWITGARAMPIFTEVTQIVAAMAVSATLVSAIFKPFGRPFKVTNKGL-DRSK
LVVHGKFAAFYGALFVLAAMGLG----RAVAA---------------DGTAS---GVVFNIGWTVISMILYL
ASLLVCFELPRP-RKEERFP-HRE-RARLCIY----------GSDG---LPR----E------F---DGVTQ
DMSCNGIGLI-------S--------DA-A-GRV---------------------------EAGAT------
GAVW-LSE-------------------LGWV-----TCR-----VAR---TQ-----------GHL------
--LGIEL--F----P---DMA----------GR----HRLIRMLFGEPA----------HNIAHR-------
-----GRPRVAIVQLLR---------------------RAFTG-----------------------------
------------------------------------------------------------------------
----------------------------------------------------------
>tr|B3R8X3/1-653
------------------------------------------------------------------------
------------------------------------------------------------------------
------------------------------------------------------------------------
----------------------MFTLFLENQT-LLVINGGV----LL-AMVLLSL---LCRHE-RPA---DR
ILFGGVTALLLGVYLAWRIRETLPDW--QM-----TFASVWAHVFFAFECMTLAYTLLSIVVLSRTSN-HTP
DADAG-EA--A---LR-RARQ--VPPVDIFIATYNEGLEILEKTIVSALAIDYP--DFRVWVLDDT------
-------------RRDWLREFCERVG------AHYVTR--PDNAHAKAGNLNNGL-------HHSA---AAG
GAPYILVLDADFAPHRNILLRTVG-LFGDPRVGVVQTPQFYYNADPIQYN-LR-ATECW-VDEQRAFFDVMQ
PAKDAWGAAFCIGTSFVVRRDLIELIGG-FPTGTVTEDIHLTYRLLPHGYITRWLNERLSVGLSAEGLPEYI
SQRSRWGLGTIQVALTADGPL-RGRG-FTGMQRLHYVH-GLLHWLSR-PFTLMLLAGPLLYWYFGVS-TLYG
EPLQFLAYGLPALVAYWAYSIWITGQRALPIFTEVTQIVAALAVTASLVSAMFKPFGRPFKVTNKGL-DRSK
LVIHGKFAALYAGLLGFSALGLG----RALMV---------------DPDAQ---GLAFNTIWTGIALMLYL
ASLLVCVELPRP-RKEERFP-HHA-AALLRVD-------------------------------GREYRVTTR
DLSCNGVAVT------TP-----------LAPAF---------------------------RPGME------
GELW--------------------LAQTGWI-----PCR-----VVR---RD-----------GQL------
--LGIALHAG----M---AAR----------------HALIRLLFTDPA----------HNIARQ-------
-----GRPKLAISRFMR---------------------RALVG-----------------------------
------------------------------------------------------------------------
----------------------------------------------------------
>tr|A0A075JYU5/1-656
------------------------------------------------------------------------
------------------------------------------------------------------------
------------------------------------------------------------------------
-----------------------MSFPFDQTTVIEVVGLTL----MMGIGLACVA------NPNRAF---DR
LVFGAFSGGLLLRYALWRTSDTLPDA--SH-----GFASVWAYLFYAFEMVSIIYTLAAIVVMVRRRD-NAP
LADEG-EA------RL-RAAGQRVPAVDVFIATYNEDWPILEKTIVAARAIDYP--HVNVWVLDDT------
-------------RRDWLRDRCADLG------VFYARR--PDNTHAKAGNLNNGL-------RLSARQ-TNS
--PYILVLDADFAPQKNILHRMLG-LFADPRVALVQTPQFYYNADPIQHN-LG-TTDSW-VDEQRVFFDVFQ
PSRDAWDSAFCVGTSFVVSRQAITEAGG-FPTDSVCEDIHTTYLLRRCGYITRWLNERLSVGLSAEGLIEYI
NQRGRWCLGTVQVALLKDGPL-RGRG-YSLIDRLHYAH-GMLHWISK-PFLLMMLVAPVLYWYFGIA-SFYT
TPEQFLFFGLPALLASFCYGPWITGRRTLPIFTEVTQLVAAYAVTMTMISALFRPFGRPFKVTAKGL-DNSK
VVVHWKLAGFFIALMLCLQAGAV----STVMH---------------ADMNG---GTVFNLAWTVVALVLDL
AAIMACVDLPRP-RGEERFP-FVA-STRWRIG-------------------------------AHEETSEFV
DISLSGAALR--RTAVMP-------------------------------------------QPGER------
LQLL--------------------VPDVGWV-----PAR-----VTR---HS-----------RRR------
--LCVAFETS----E---ALR----------------HRLIELIFSQAP----------HNIAVA-------
-----ARPLRAFSRLAR--------------------LAGLPI-----SSR---------------------
------------------------------------------------------------------------
----------------------------------------------------------
>tr|Q0FXH3/1-654
------------------------------------------------------------------------
------------------------------------------------------------------------
------------------------------------------------------------------------
----------------------MFTVPGDATS-ILLSDLGI----VL-VVVALAK---LLHPE-RTP---DR
ALLGAITLLSILIYAFWRTLDTLPPF--DW-----SVASLWPRVFYGFEMLAILYSSASILILMRTSD-RSR
LADAA-QARLEASGQW--------PEVDVFICTYNEPLNVLEKSIFAALDLDYP--NHRVFVCDDT------
-------------RREPVREHCGRFG------AFYVTR--PDNRHAKAGNLNNAL-------RVSGEDGNGA
--PLILVLDADFAPQSHYLKRVVG-LFEDRRIGVVQTPQFYYNCDPIQQN-LG-LRDSF-VDDQRVFFDTFQ
PSKDAVDCAFCVGTSFVVRRDLVTEMGG-FPHEALSEDMLLTYRLMERGYVTRWLNERLSVGLSAEGLPEYI
TQRTRWCLGTIQIGVLRDGPL-LGGR-FTLLQRLHYIH-GLLSWLAK-PFIILMMVAPVLYWFFELP-AFEA
DHLAFLRYGLPALIVFWIYSSWVSGKRTLPLFTEVTHALTALPITLTLLSALRNPFGKPFKVTEKGG-DRSV
VKVNVGMAAMFGGLALASAVAIV----INLLG-----------PVAQNSPSD---RDLFNLIWAGVAMVISL
LAFIVCFERPREGDGEELIR-VHE-TVYLLVD-------------------------------GMRREAKMV
ALSVDRIVFA-------------------EALSM---------------------------KPAEG------
---------------------LIHIEGVGAV-----QFT-----------SD-----------GDS------
--VSVLP-FR----T---DDR----------QR----QALVRKLFSSAP----------VNVASR-------
-----GQLFRSITASIR---------------------HALWS-----------------------------
------------------------------------------------------------------------
----------------------------------------------------------
>tr|H1KHJ2/1-652
------------------------------------------------------------------------
------------------------------------------------------------------------
------------------------------------------------------------------------
---------------------MMFPSPGDAAS-VLALSFGI----AL-GLFALAG---LLRPE-RAF---DR
LLFGALTAALIATYARWRWSDTLPPL--TP-----EAGALWSYLFFAAEMVAVVYTLLSVIILLRFKD-RST
EADAA-QARREASGEW--------PAVDIFICTYNEPREVVEKSILPSLAIDCE--PKTVWVCDDT------
-------------RRDWLRDYCEEVG------ARYITR--PDNKGAKAGNLNNAL-------RHTAER-TDA
--PLILVLDADFAPQPNILKRMVG-LFDDPKTGVVQSPQFFFNADPIQHN-LA-ASDSW-VDDQRIFFDVFQ
PAKDAWNAAFCVGTSFIVRRDRLGEIGG-FPDAAICEDLNLSLGMSRRGYETHWLNERLSMGLSAEGLPEYI
TQRTRWCLGTIQIALLADGPL-RGPG-YTLVQRIHFLH-GVLNWACK-PYIVLMLLAPAVYWIAGLP-AFEA
DVLSFLRYGAPPLFALWAYSGWVSRLRTLPIFMEVTHAISALAVTMTLIQAAVRPFGRPFKVTEKGG-DRSQ
MRVRWRMASAFGGLSLLSAFSIV----WAFIA-----------PTAPAEISD---IDYFNLVWAGVAMVLTF
ICFLVCFEYPRV-DLAFRYD-ADA-RIEAGGT------------------------S------H---ACRIA
TLSPGRATLA---------------------------------------------------EAGEP------
VSAV-------------------GAPLILHL-----PGI----GAID---AV-----------ADS------
--AGLSL--D----P---TPE----------QY----RALVVALYSTPR----------DTIARA-------
-----ARFTPAVGGLLR---------------------RSLGL-----G-----------------------
------------------------------------------------------------------------
----------------------------------------------------------
>tr|B1ZH53/1-652
------------------------------------------------------------------------
------------------------------------------------------------------------
------------------------------------------------------------------------
---------------------MMFPSPGDASS-VLALSFGI----AL-GLFALAG---LLRPE-RAF---DR
LLFGALTAALIATYARWRWSDTLPPL--TP-----EAGALWSYLFFAAEMVAVVYTLLSVVILLRFKD-RSA
EADAA-QARREASGDW--------PAVDIFICTYNEPRDVVEKSILPSLAIDYG--PKTVWVCDDT------
-------------RRAWLRDYCEEVG------ARYITR--PDNKGAKAGNLNNAL-------RHTAER-TNA
--PLILVLDADFAPQPDILKRMVG-LIDDPKTGVVQSPQFFFNADPIQHN-LA-ASDSW-VDDQRIFFDVFQ
PAKDAWNAAFCVGTSFIVRRDRLGEIGG-FPDAAICEDLNLSLGMSRRGYETHWLNERLSMGLSAEGLPEYI
TQRTRWCLGTIQIALLPDGPL-RGLG-YTLIQRIHFLH-GVLNWACK-PYIVLMLLAPAVYWIAGLP-AFEA
DVLSFLRYGAPPLFALWAYSGWVSRSRTLPIFMEVTHAISALAVTMTLIQAAVRPFGRPFKVTEKGG-DRSQ
MRVRWRMASAFGGLSLLSAFSIV----WAFIA-----------PTAPAEISD---IDYFNLVWAGVAMVLTF
ICFLVCFEHP---RADLAFR-YDA-DARIEAG-------------------------------GISRACRIA
TLSPGRATLA------GD-----------CEPGS---------------------------APGVP------
LVLH--------------------LPGIGAI-----DAV------------------------SDS------
--AGLSL--D----P---SPE----------QY----RALVVALYSTPR----------DTIARA-------
-----ARFAPAVGGLLR---------------------RSLGL-----G-----------------------
------------------------------------------------------------------------
----------------------------------------------------------
>tr|Q1QG10/1-659
------------------------------------------------------------------------
------------------------------------------------------------------------
------------------------------------------------------------------------
----------------------MLESAADNSS-ILMIDFGL----WI-GLLVSAR---LLNPS-RAL---DR
MIFGSTAGALLVIYIFWCWHDTLPRL--SM-----SAQSLWPHLFFTLEFIAVVYTLMSIVILFRSVD-RSG
QADRT-EHDMRVRNAW--------PTVDVFICTYDEPLEVIERSILTALELDYP--DFTVWVLDDT------
-------------RRSWLRDYCLEAG------ARYITR--SDNKAAKAGNLNNAL-------TVTSAA-TNA
--PVILVLDADFAPQRHLLKRTVG-LLADPGVAIVQTPQFYYNSDPIQHN-LL-ATQSM-VDDQRFFFDVFQ
PAKDAWGCAFCVGTSFVVRRDRLVEIGG-FPSQAISEDINLTYTMLAHGYQTWWLNEKLSCGLSAEGIPEYI
TQRSRWCLGTIQVALLRDGPL-FGRG-HSAIQRLHYIH-GILNWLCK-PFLVLLLIAPMMYWFAGLP-AFEA
DYLAFLRYGAPAILGQTIYMAWISRSRTVPLFMEATHAIVSFAVSATLISAVVKPFGRPFKITDKGG-DRSA
PKLRWKLALTFGLIAFGSAASIA----WAFLS-----------PYAASEISS---RDYFNLLWAGISMLIAF
IAFVACFELP---RGDKFFP-VNE-AGALALA------------GN-----------------DHAVPCRVA
ALSTSSVELT----------------WTAAMRPL---------------------------TESAQ------
PWLY--------------------MERLGWV-----AVT-----VAA---AT-----------GKT------
---ALGH-LH----P---TFE----------QR----RRLVIWLFGLPP----------SDVVET-------
-----VRITGVIAGLVR---------------------RGFRG-----R-----------------------
------------------------------------------------------------------------
----------------------------------------------------------
>tr|A0A010RQ04/1-716
------------------------------------------------------------------------
------------------------------------------------------------------------
------------------------------------------------------------------------
---------------------MQALDTLQLVQINFWTVVAV----IL-FTCLTHR---------DQW--MAR
AGFGALTALLLINYVAWRIRDTLPDG--HA-----GFASVWAYAFLFFEMLAIGYTLFSIIVLLCRSD-HHA
SADAG-EQ------RL-RAQGRSVPAVDVFIATYNEGLEILEKTIIAAQAIDYP--NVTIWVLDDT------
-------------RRDWLRDYCAEVG------VQYARR--PDNSHAKAGNLNNGL-------RLSAAS-SNA
--PYILVLDADFAPQQPILMRTLG-LFDDPKVGLVQTPQFYYNPDPIQHN-LG-SSNCW-VDEQRVFFDVYQ
PAKDGWDTAFCVGTSFVVRRDLITEMGG-FPTGSVCEDIYTSCRLQQKGYVTRWLNERLSIGLSAEGLTEYI
NQRGRWCLGTIQVALLKEGPL-RGRG-YSLNERLHFVH-GLMHWFSK-PFILMMLVSPVLYWYFGIA-GFYA
HPADFMAFGMPALIAFWGYGTWVTDRRTLPIFTEVTQIVASLAVTATIISAMVRPFGRPFKVTAKGL-DRSR
TTVHWKLFGFFFALTLFSQIGAY----ITISN--------------AAAFDG---NMLFNLCWTVVALIYNL
ATLVACVDRPRL-HGEERFP-FDK-PSGLRFA-------------------------------GKTLAGQLV
DISLSGASIS------CA-----------VASLI---------------------------KPGLR------
GQVW--------------------INKLGWL-----DVE-----VMR---HH-----------GED------
-RLGLRF-VD----L---DET----------LR----RRLIARLFSDAP----------VNVVGK-------
-----AEPGLAFGTLLR------RSLLGE-KRTAPPSWRPVKA-----PSY---------------------
-----------------------------------------------------------SSLPGLRPISLRS
RQQPLPQISATRSGLWAFLLTPLRALLGQRL---------------------------
>tr|A0A083USB4/1-716
------------------------------------------------------------------------
------------------------------------------------------------------------
------------------------------------------------------------------------
---------------------MQALDSLQLLQINFWTLAAV----IL-FTCLTHR---------DQW--AAR
VGFGAITAFLLINYAAWRIRDTLPDG--HS-----GFATVWAYTFLFFEMLAIGYTLFSIVVMLCRTD-HRT
DADAG-ER------RL-REQGSAVPAVDIFIATYNEGLEILEKTIIAAQAIDYP--NFTIWVLDDT------
-------------RRDWLRDYCAQMG------VQYARR--PDNSHAKAGNLNNGL-------RQSAAL-SNA
--PYILVLDADFAPQQPILLRTLG-LFDDPRVGLVQTPQFYYNPDPIQHN-LG-TSACW-VDEQRVFFDVFQ
PAKDGWDAAFCVGTSFVVRRDLITEIGG-FPTGSVCEDIYTTYRLLQKGYVTRWLNERLSIGLSAEGLTEYI
NQRGRWCLGTIQVALLKEGPL-RGSG-YTLNDRLHYIH-GLMHWFSK-PFILMMLVSPVLYWYFGIA-GFYA
NPLDFLAFGMPALIAFWGYGTWVTDRRTLPIFTEVTQIVASLAVTATIASAMIRPFGRPFKVTAKGL-DRTK
TMVHWKLFGFFLALTLLSQFGAY----IAIST--------------AASFDG---NMLFNLCWTVVALVYNL
ATLVACVDRPRL-HGEERFP-FDK-PTGFRFG-------------------------------GKVLAGRLV
DISLSGASLN------CA-----------FAASI---------------------------KPGLC------
GQIW--------------------IDKLGWL-----DVE-----VMR---NH-----------GED------
-QLGLRF-AD----L---DEG----------VR----QRLIARLFSDAT----------INVVSK-------
-----AEPAQAFGTLLQ------RSLLGE-KSLAPRSIKPLKT-----PSH---------------------
-----------------------------------------------------------VSPPRWRPISVPS
RKPAVPHISVERSGLWSLLLSPLRALLGQRF---------------------------
>tr|S2F1L0/1-716
------------------------------------------------------------------------
------------------------------------------------------------------------
------------------------------------------------------------------------
---------------------MQALDSLQLLQINFWTLAAV----IL-FTCLTHR---------DQW--AAR
VGFGAITAFLLINYAAWRIRDTLPDG--HS-----GFATVWAYTFLFFEMLAIGYTLFSIVVMLCRTD-HRT
DADAG-ER------RL-REQGSAVPAVDIFIATYNEGLEILEKTIIAAQAIDYP--NFTIWVLDDT------
-------------RRDWLRDYCAQMG------VQYARR--PDNSHAKAGNLNNGL-------RQSAAL-SNA
--PYILVLDADFAPQQPILLRTLG-LFDDPRVGLVQTPQFYYNPDPIQHN-LG-TSACW-VDEQRVFFDVFQ
PAKDGWDAAFCVGTSFVVRRDLITEIGG-FPTGSVCEDIYTTYRLLQKGYVTRWLNERLSIGLSAEGLTEYI
NQRGRWCLGTIQVALLKEGPL-RGSG-YTLNDRLHYVH-GLMHWFSK-PFILMMLVSPVLYWYFGIA-GFYA
NPLDFLAFGMPALIAFWGYGTWVTDRRTLPIFTEVTQIVASLAVTATIASAMIRPFGRPFKVTAKGL-DRTK
TMVHWKLFGFFLALTLLSQFGAY----IAIST--------------AASFDG---NMLFNLCWTVVALVYNL
ATLVACVDRPRL-HGEERFP-FDK-PTGFRFG-------------------------------GKVLAGRLV
DISLSGASLN------CA-----------FAASI---------------------------KPGLC------
GQIW--------------------IDKLGWL-----DVE-----VMR---NH-----------GED------
-QLGLRF-AD----L---DEG----------VR----QRLIARLFSDAT----------INVVSK-------
-----AEPAQAFGTLLQ------RSLLGE-KSLAPRSIKPLKT-----PSH---------------------
-----------------------------------------------------------VSPPRWRPISVPS
RKPAVPHISVERSGLWSLLLSPLRALLGQRF---------------------------
>tr|U3QQC7/1-653
------------------------------------------------------------------------
------------------------------------------------------------------------
------------------------------------------------------------------------
----------------------MFALFLENQS-LLVINGGV----LL-AVVLLAL---MCRQD-RPA---DR
VLFGGVTALLLVVYLTWRVRETLPDW--QM-----TFTSVWAHVFFAFECMTLAYTLLSIVVLTRNSN-HSP
DADAG-EA--A---LR-RAGQ--VPRVDIFIATYNEGLEILEKTIVSALAIDYP--DFRVWVLDDT------
-------------RRDWLRKFCDSVG------AYYVTR--PDNAHAKAGNLNNGL-------RHSA---EAG
GAPYILVLDADFAPHRNILLRTVG-LFNDPRVGVVQTPQFYYNADPIQYN-LR-ATECW-VDEQRAFFDVMQ
PAKDAWGAAFCIGTSFLVRRDLVELIGG-FPTGTVTEDIHLTYRLLPHGYITRWLNERLSVGLSAEGLPEYI
SQRSRWGLGTIQVALTADGPL-RGRG-YTPVQRLHYVH-GLLHWLSR-PFTLMLLAGPLLYWYFGVS-TLYS
EPLQFLAYGLPALVAYWAYSIWITGQRALPIFTEVTQIVASLAVTASLVSAMFKPFGRPFKVTNKGL-DRSK
LVIHGKFAALYAGMLALSALGLG----RALVV---------------DPDAP---GLAFNTVWTGVALMLYL
ASFLVCVELPRP-RKEERFP-HRA-AALLRVD-------------------------------GREYRVTTK
DLSCNGVAVT------TP-----------LAPAF---------------------------RAGTE------
GALW--------------------LSQTGWI-----PCR-----IVR---RD-----------GQL------
--LGIALHAD----M---AAR----------------HSLIRLLFTDPA----------HNIARQ-------
-----GRPQLAISRFMR---------------------RALLG-----------------------------
------------------------------------------------------------------------
----------------------------------------------------------
>tr|N6V659/1-655
------------------------------------------------------------------------
------------------------------------------------------------------------
------------------------------------------------------------------------
---------------------MYFHSDDDIQA-VLQIDLLI----AA-IVIIFAV---VADPK-STL---DR
VAFGAVMLTSLGVYIAWRALDTLPPV--EF-----TFESAWNYTYFAFELISVLYAIGSVLILMRSTD-WSE
AAERS-EQ--E---IA-SGAA--LPLVDVFICTYNEPMNVLEKSIISAQAMTYA--RLRIFVCDDT------
-------------RRAAVRQYCETVG------VNYLTR--PDNAHAKAGNLNNAF-------RHTNDLDEVS
--DLIMVLDADFAPQANFLQRVIG-LFSDRKVAVVQTPQFYFNSDPIQHN-LG-VSRFF-VDDQRVFFDVFQ
PAKDAAGCAFCVGTSFVVRRAAVNEVGG-FPHEALSEDMLLTYRLMERGYVTRWLNEKLSVGLSAEGLPEYI
TQRTRWCLGTIQIGLLRDGPL-WGGN-FTLAQRLHYLH-GLFCWLSK-PFILCLLLAPSIYWFTGIP-ALQA
DELVFMKLGLSSLALFWVYSSWISERRTLPLFTEVTHALTAVPITITLLQAVRKPFGRPFKVTEKGG-DRSK
VRIHRPTALFFAAVAALSGASVI----RVVYG-----------WDAPVEFSA---RDCLNLIWSAVAMIIAF
TSLLCCIELPRL-DQEEPIA-VDL-KGQLSAD-------------------------------DKPTAVRIV
ALSTQSATIE------GP------SNDGVVPEAL---------------------------FISDV------
GWVS------------------IDRDHSYTI-----PGK---------------------------------
--LRLAP-----------NHD----------QH----RAILRLLFRTSP----------KNVAEQ-------
-----GNLRKSMQALLA---------------------RAFS------------------------------
------------------------------------------------------------------------
----------------------------------------------------------
>tr|S3I4Z3/1-722
------------------------------------------------------------------------
------------------------------------------------------------------------
------------------------------------------------------------------------
----------------------MSPEVVTLSD-SMLFSALA----IA-LILGCSW---LLDSR-RGV---DR
IIFGSILVVMLSNYLYFRLTKTLPDF--EW-----SAYAVWPRIYLSFELVVILYTVLSIVFFFRRTD-HHG
AADAS-EA--L---LA-RLAR--QPAVDVFICTYNEELSILERTILAAKAIDYS--NFTVWVLDDG------
-------------RRDWLRDYCAEVD------VRYLRR--EDNAGAKGGNINNAI-------RQTAKE-TNA
--PFILILDADFAPQRAILNRTVG-QFINTDVGLIQTPQFYYNADPVQHN-LL-ASKAW-VDDQRIFFDVMQ
PSKDGWGAAFCVGTSCVVRRDALAMIGG-MPQETVTEDIHLTYRLLQKGLKTRWLNERLSVGLSAESLSGYI
TQRCRWCLGTIQVALLRDGPF-FGKG-FSFVQRMHYFH-GLLFWFCR-PFILLLMAAPLLYYFLGLP-AIRM
EPEAFFLYALPMVAGMWAFHAWVSGGRSLPLFTEVSQMVSAVPITIALFHALLHPFGRPFKVTAKGE-DRGR
VEVIYPIAGTFLCVIVLTFVGML----NGPLL---------------GTYND---LDGFSVAWGMVVMVYAF
VSLLVCIELPREALDDIEFP-LER-QGHVASR-------------------------------GKSVPCTFD
TISIHKARMT------IQ--------DEVAFADM---------------------------RLGDL------
LIFT--------------------PFADFDV-----AGQ-----VTA---MD-----------RGR------
--SGVSVSIV----GIRDRRDAWEIKKTPEEVR----QKMVQRIFSEMP----------EVMPRR-------
-----AYPLAAGRGLWKRMFARPSVLVGK-LEQHTVTARTQQR-----SRK---------------------
---------------------------------------------------------------LYRPPFISR
RTPLLQISSRNVAPPLAE----------------------------------------
>tr|J2IAM7/1-723
------------------------------------------------------------------------
------------------------------------------------------------------------
------------------------------------------------------------------------
----------------------MSPEVVTLSD-SMLFAALA----IA-LILGCSW---LLDSR-RGV---DR
IIFGSILIVMLSNYLYFRLTKTLPDF--EW-----SAYAIWPRIYLSFELVVIFYTVLSIVFFFRRTD-HHG
AADAS-EA--L---LA-RLAR--QPAVDIFICTYNEELSILERTILAAKAIDYS--NFTVWVLDDG------
-------------RRDWLEDYCAEVG------VRYLRR--ADNAGAKGGNINNAI-------RQTAKE-TNA
--PFILILDADFAPQRALLNRTVG-QFINTDIGLIQTPQFYYNADPVQHN-LL-ASKAW-VDDQRIFFDVMQ
PSKDGWGAAFCVGTSCVVRRDALAMIGG-MPQETVTEDIHLTYRLLQKGLKTRWLNERLSVGLSAESLSGYI
TQRCRWCLGTIQVALLRDGPF-LGKG-FTFVQRMHYFH-GLLFWFCR-PFILLLMAAPLLYYFLGLP-AIRM
EPEAFFLYALPMVAGMWAFHAWVSGGRSLPLFTEVSQMVSAVPITIALFHALLHPFGRPFKVTAKGE-DRGR
VEIIYPIAGTFLCVIVLTFVGML----NGPLL---------------GTYND---LDGFSVAWGMVVMVYAF
VSLLVCIELPREALDDIQFP-LDR-QGHVASR-------------G---R------S------S---ACTLD
TISIHKARIT------MQ--------DE-A-AFA---EM----------------------RLGDILIFTPF
ADFD-VAG-----------QVAAMDRARSGV-----SVS-----IVG---IR-----------DRR------
--DAWEI-KK----T---PEE----------VR----QKMVQRIFSEMP-EVMPRRA--YPLAAG-------
-----RGLWKRMFARPS------VLVGDL-EQHTVTARTQQGS-----RRS---------------------
----------------------------------------------------------------YRPPPFIT
RRTPLLQIGNRNVAPPLAE---------------------------------------
>tr|T1XH98/1-780
------------------------------------------------------------------------
------------------------------------------------------------------------
------------------------------------------------------------------------
-------------------MSHLIATP------EFQLNALV----AG-LALLLMT---WGRVD-RTS---HR
MLFGALTALLLMRYAVWRVVATMPPS--DL-----GFETLFAWVFLCFELTAIVYTLMSIHMLVRRRD-NHQ
LADRG-EA------AL-RSRGAQVPAVDVFICTYNEELAVLEKTIIAAQAIDYP--QLKVWVLDDT------
-------------RRDWLRDYCERRG------VHYARR--PDNSHAKAGNLNNGL-------RISADV-TNA
--PYILVLDADFAPQRQIVYRMLG-LFADRKVGLVQTPQFYYNADPIQHN-LR-ATDSW-VDEQRVFFDVLQ
PAKDAVDSAFCVGTSFIVRRDLITAAGG-FPVGSVCEDIHTTYLLLRHGHITRWLGERLSNGLSAESIIDYI
NQRSRWCLGTVQLALLPQGPL-RGKG-FSLSARLHFLH-GLLHWLGK-PFMALIMLAPALYWYAGVS-VFHA
TPQAFAAYGLPPLMMFWAYSYWISQRRCLPVFSEVSQLVAAMAVTSTLASAMLRPFGRPFKVTNKGL-DRSK
TVVHWKLVAMFGGLLVALQLGGA----SVALS--------------GEALTP---GDELNLVWTGIALLLCL
AALMACVDLPRP-EQEERFP-WRA-RTRVRTA------------AG-------------------EGDARFV
NIAADGALLE----------------AKAPLKRL---------------------------RVGQP------
LEVH--------------------VDPVGWL-----PAR-----LAR---KS-----------SAG------
--AELRF-DG----I---SET----------QR----EQLVSHVFTVPP----------SHVAVQ-------
-----VRPWRAASALLA--------SAGF-GAPGAGFMRLFLR-----LFL---------------------
------LVLATCVVLVVSGCNLTPPLKQPDLTVPAQWPAGATVPNAEPVDWRGFVQDEELRGLIATALAQNR
DLRAYAARAREARAVYAGSRASLFPQIGLSGHAQRAQTTTQGSL--------------
>tr|J2KYQ9/1-780
------------------------------------------------------------------------
------------------------------------------------------------------------
------------------------------------------------------------------------
-------------------MSHLIATP------EFQLNALV----AG-LALLLMT---WGRVE-RIG---HR
ALFGALTALLLMRYAVWRVVATMPPS--DL-----GFETLFAWVFLVFELTAIVYTLMSIHMLLRRRD-NHG
LADRG-EA------AL-RGRGEQVPALDVFICTYNEELDVLEKTIIAAQAIDYP--QLKVWVLDDT------
-------------RRDWLRDYCERRG------VHYARR--PDNSHAKAGNLNNGL-------RLSAEV-TNA
--PFILVLDADFAPQRQIAYRMLG-LFDDPKVGLVQTPQFYYNADPIQHN-LR-ATNSW-VDEQRVFFDVLQ
PAKDAVDSAFCVGTSFIVRRDLITAAGG-FPVGSVCEDIHTTYLLLRHGHITRWLGERLSHGLSAESIVDYI
NQRSRWCLGTVQLALLPQGPL-RGKG-YSLSARLHFLH-GLLHWLGK-PFMAMIMVAPALYWYAGVS-VFHA
TPQAFATYGLPPLVMFWAYSYWISQRRCLPVFSEVSQLVAAMAVTSTLLAAMLKPFGHPFKVTAKGL-DRSK
TVVHWKLVAVFGGLLVALQGGGA----SAVMS--------------GAALTP---GDQLNLVWTGIALILCL
GALIACVDLPRP-DQEERFP-WRA-ATRVRTA------------TG-------------------EGDSRFV
NIAVDGALLE----------------GGALLKRL---------------------------RVGQA------
LEVY--------------------VDAVGWL-----PAL-----VAG---RR-----------RTS------
--AELRFAGT----E---TQR----------------EQLVSHVFNVLP----------SHVAVQ-------
-----VRPWGAASALLA--------SAGF-RAPGAGFVRLFLR-----LSL---------------------
------LVLAAGLLLVVSGCNLTPPLKQPDLAVPSSWPAGQAVPASEPADWRSFVRDDELRGLIATALNQNR
DLRVYAARAREARAAYAGSRASLFPQIGLSSHAQRAQTTTQGSLS-------------
>tr|B0CG43/1-716
------------------------------------------------------------------------
------------------------------------------------------------------------
-----------------------------------------MLKRTEIDGLERIVWGLVIILGGFWLWSQFQ
ERLILADLA------TLWQQMQAVFTPDANRLDRLLLPTAI----GGTFVFCLKT---ISPRP-LLW---SR
ATISILLVGLGVRYELWRLFNTLNL---SD-----PLNGTLSILLFVMELMAFTNTAAFMLQTIPSID-RSP
EADHL-SK--A---VI-SGAY--QPWVDVLIPTYNEPPDVLRRTIIGCQAMKYD--HKRVFLLDDL------
-------------RRPHIRELAQELD------CHYIIR--PNNDHAKAGNLNHAI-------AK-----TDG
--DLIVVFDADFIPTTNFLTRTVG-FFQDEKVALLQTPQNFYNEDPIGVN-LG-LQEVL-TNEQALFFRYIQ
PSRDVTNSVICCGSSFVIRRTALAEIGG-IPTESITEDFFTSLKLQSLGYKIKYLNEALSAGMSPENMGAYI
DQRLRWGQGTLQSMFCPANVF-TIPG-LNLLQRVSHSL-GLLYWCLS-VPRFIFLVMPLSYLLFELA-PLRA
TIDGVLFFYLPYFVCNAISFSWMTEGRRSAFWSDVYETILCIPMMLTVIQTLRNPFGKAFKVTPKGI-AANR
LHINWHLLWPLVLLIVLSLFGLG----MRIFY-----------APWSTANPD---SLRINIVWTTYNLILLY
ICVLVNIDVPQ--RQHSRFD-RQF-PCELQIN-------------------------------GEWLLGRSI
NISEGGAAVR------LN-----------RKWKQ---------------------------PPTDK------
LGVL----------------RIPGLKTELKV-----EIR-----WKQ---NS-----------DAG-----P
FFVGLRF-IE----C---DVV----------QL----RSLIPFLYCQPN-QWIE-----QKVPEH-------
-----LTVWALFQSVFR--------------------LYALAE-----SRG---------------------
------------------------------------------------------------------------
----------------------------------------------------------
>tr|K1XD05/1-752
------------------------------------------------------------------------
------------------------------------------------------------------------
--------------------MTSGFIYQSIKRYFRVIKRPNTPTLWAFGVMGCFSAIAWGWVSDQPLIRDFF
QLLYF----------QQKNPPIWLQLPYIPSSYLWLPTILL----SA-IAFIITK---IYPKP-TAR---SR
AIIVAIILALTIRYLLWRSLSTLNL---SD-----PLNGLFSLTLMGLEIYIIGANIIQVYLIVNSTD-RSS
QADQL-QQ--S---VI-QRKF--TPTVDILIPTYNEPLFILRRTVIGCQALDYH--PQKVYLLDDT------
-------------NRPQVKQLAQELG------CHYLTR--PNNLHAKAGNLNHAL-------KF-----TNG
--ELITVFDADFIPTKNFLTRTVG-FFQNPNTALVQTPQTFYNPDPVSRN-LG-LENII-TPEEEVFYRHIQ
PLKDGAGSVVCAGTSFVVRRTALQAIGG-FVTESISEDYFTGITLASKGYKLIYLNEKLSAGLAAQSITDHL
NQRMRWARGTLQAFFINSNPL-TIPG-LTLRQRLAHLE-GLLHWFTS-ISRIFILLMPLAYRFLGVI-PIKA
SIGDFIYFFMPYYLVSLLAFAWLNQKSRSAFLSEIYAIFQSFPMALTVIQVMINPFKGGFKVTPKGK-KQQK
FTCSWKLASPIILLLIATMVSLF----WNYPL-----------LASNVDNYP---GFNLGIIWSIYNLVVLS
VSLLIVIDAPLP-DIYDWFQ-LRR-SVKLQIS-------------------------------DQVLWGITR
HISEVGAEIM------IT-------------------------------------------EPAAA------
SILH-----------------QNNGEKSEFL-----PLQMEIIDVQLNLGGRI----------TDTQWVGEF
PTIRVEF-EA----L---TVS----------QH----RQLVEMLFCRPG-QWQN----LSTPGEL-------
-----RSLWLLLRVLLK--------------------PKLIFD-----RKP---------------------
----------------------------------------------------------------------RI
TAIAVHQH--------------------------------------------------
>tr|K9PC34/1-779
------------------------------------------------------------------------
------------------------------------------------------------------------
--MRHNEHRKFYFTGWFQLYKRKVSKSNLSYKTLKTPLAKGVFQFRATTLILLISVILLTIVVVGWFAGEAT
ISGIFTQINH-----WQVNSPKWLNVPSISREYLLAPSLGL----LF-TVFIVMK---ISPQP-RIW---SQ
RFVVGILIILTSRYMMWRSLSTLNV---EN-----PLTGVFSLGLFCLEMLMLFKSSISLFLMLNVKD-RHR
EANTK-SL--A---VI-DGSF--LPSIDILIPTYDEKSFILRRTIIGCQALEYA--NKKIYILDDT------
-------------RRSEIKDLAEELG------CEYVTR--PDNFYAKAGNLNHAI-------AQ-----TNG
--ELIVVFDADFIPTKNFLTRTVG-FFQNEKVALVQTPQSFYNADPIARN-LG-LENIL-TPDEEVFYRQIQ
PLRDAAGSVVCAGTSFIVRRTALAEIGG-FVTESLSEDYFTGICLSAQGYQIIYLNEKLSAGLASENISTYV
VQRLRWSQGTLQAFFIKSNPL-TIPG-LNFVQRLANLE-GLLHHALTSISQIYFMLMPLVYAFLGVI-PIRA
TLREVVYFLLPFYLVNLAVYSWLNYRSRSSLLSDIYSLFLCLPLALTVIQVMLNPFAKGFKVTPKGI-LSDR
YNFNWNLALPLVLLFIATAVSLLQNLCMCIVK----VSWANIAPLEIAQQTT---GISLGWLWSAYNLIMIS
VTLLILIDAPKL-DIYEWFN-LRR-VVQLKVG------------EQ-----------------T--FWGITT
MISEVGAEVA------LT--------QK-PQIYL---------------------------SESQS------
VDIK-I------------------TEEKLQL-----SGE-----IIH---TR-----------FDN----EF
PKVRIKF-TS----V---SLS----------QH----RRLVEMLFCRPG-QWKI----QNVPGEL-------
-----SALFLLFRTLMK--------------------PRILFN-----RKV---------------------
----------------------------------------------------------------------DI
TPIKVSQV--------------------------------------------------
>tr|K9TYQ6/1-757
------------------------------------------------------------------------
------------------------------------------------------------------------
-----------------------MTVSQIKSQGIEQRELRRVRRSRLATLVMLSIVAFSSLIVGGWFAGEGR
ITSIFLQIQN-----FQNNPPFWLEVPTLSGGYLLAPTIVL----LL-IVMLVMR---ISPQP-KRW---SR
QIVVAILLLLTIRYIIWRSLTTLNL---AT-----PLNGVFSLGLLFLEFLVLTSSTIQLFLMLNVKD-RSR
EADRF-AV--A---VL-DGSF--TPNVDILIPTYNEPTFILKRTIIGCQALEYS--HKKIYLLDDT------
-------------HRAEVKDLAIELG------CKYLTR--PDNKHAKAGNLNHAI-------AK-----TQG
--ELVVIFDADFVPTRNFLNRTVG-FFQNEKIALVQTPQSFYNADPIARN-LG-LEDAV-TPEEEVFYRQIQ
PIRDGADSVICAGTSFVVRRKALQAAGG-FVTDSLSEDYFTGIRLSAQGYRLIYLDEKLSAGLAAENIAAHA
TQRIRWAQGTLQAFFIDANPL-TIEG-LRPLQRIAHLE-GLLHWFTS-ISRVGFLVMPLAYSFLGVI-PLRA
TATELLFFFLPYYLVQISVFAWLNHRSRSALLSDIYSLVLCFPLALTVIQVMLRPFAKGFKVTPKGQ-QRDR
FSFNWKLASPLIILFAITAISLW----RNLGMSMAKAEWATTVPLEIAQQIR---GIGLGWLWSGYNLIMLG
IAILILLDAPKP-DVYDWFA-LRR-TVRCNIQ-------------------------------GENYWGVTT
MISEVGAEIA------LT-----------QKAVI---------------------------SAEEM------
QPLT-----------------LEIMEEGVEL-----TGQ-----VIR---TG-----------FQN----EF
PTVRVMF-QQ----L---SLS----------QH----RCLVEMLFCRPG-QWKR----HNTPGEF-------
-----KSILLILKILFR--------------------PRIIFD-----RNI---------------------
----------------------------------------------------------------------DV
NATAVSQG--------------------------------------------------
>tr|T2JT18/1-650
------------------------------------------------------------------------
------------------------------------------------------------------------
---------------------------------------MFKTFSHDRDKTTWKKSVRQIFFGGLFTKYIAG
ILLVI--LGFLIAT-FSLEWLEQLGMGLDRIY-LYLPAIVS----VC-LTQIIIR---ISPSP-RFW---SR
GLIVTILIGLTLRYLFWRSLSSLNL---SN-----PIDGIFSISLFVLELLVIFSSVLQLYLMYHLKD-RRR
EADYY-SQ--Q---VI-NEEY--CPYVDIFIPTYNEPIFILKRTIIGCKLLNYK--HKEIYVLDDT------
-------------GRAEVKQLAEELG------CYYISR--SHNTHAKAGNLNNAL-------QQ-----TNG
--ELVVVFDADFVPTTNFLERTIG-FFQNNKIALLQTPQSFYNADPISRN-LG-LEHIL-NPEEEVFYRQLQ
PMKDGVGSVICAGTSFVVRRSYLEEVGG-FVTESISEDYFTGIRLSSQGYEVIYLSEKLSAGLAAESISEHI
AQRLRWGRGTLQAFFIKENPL-TIPN-LTFKQRLAHLE-GILHWFNG-IPRCLFLMLPFLYSIFNIV-FIQI
TSDEFIYIFLPCYITHLSVFRWLSFKTRSVIFSDIYSLISCFPTSYNSLKVIFNPFNTTFRVTIKGI-SRNY
YVYNFKLALPLIICLIINLISLV----VSLFR--------------DPTTVI---DFNIGTYWSLYNALIIC
VALLAFLDKPKP-SIYDSFP-LRK-KIKILAS-------------------------------NQVIYGKTL
EISEEGATIL------VN-------------------------------------------SHNDI------
------------------------------------PAE---------------------------------
--FILQL------------------------GR----LKIDSYLMEKKQ---------------Q-------
------------------------------------------------------------------------
------------------------------------------------------------------------
----------------------------------------------------------
>tr|K9Z043/1-699
------------------------------------------------------------------------
------------------------------------------------------------------------
------------------------------------------------------------------------
---------------------------MNDFL-YLAPTVGV----FV-FGIIILQ---FFDKK-SPL---GR
GILVSVFFLLTVRYLLWRGFYTLNL---AT-----KLTTAISLFIFILEFITLIVPHFELFLGIKRNY-RHQ
EADFW-EA--T---VK-ENQY--SPTVDIFIPTYNESIAILRRTIIGCQAIEYP--HKKVYLLDDG------
-------------NRKEVEELAFQLG------CNYIAR--EEHQHAKAGNLNHAL-------KL-----TNG
--DLVTVFDADFVPCKNFLTRTVG-FFQKPELGLLQTHQHYYNQDTVARN-LG-LENILGHPTEECSSRLNQ
PMRDYYNSVMCYGSSFIVRRSALNEVNG-FYTDSVAEDYFTTILLLGKKYEVIYLTERLSAGLVPENIPALF
RQRMRWAQGTMEGFFVSANPL-TIKG-LNFHQRIIYLT-GVIHWFTSISILISLVIFPLCFI-FKMP-PLVT
NVHDWLSYFLPLMVFQFTIFYRICDNSTAKIVADIYSLILAFPVSLAIIKTLVKPFSGGFKVTPKGI-CTDK
AIFRWNLALPLIYAFISTLSSLI----VCIYL-LFNSESVNSLIVELRFAYS---SLEIGIFWNLYYLILLT
VAILAFVEKPQK-DFYPWLN-INT-SINIKIN------------NN-----------------I-QLYGFSY
SLSEKGVKIS------FP--------DNYSLPLI---------------------------KHDST------
VELH-------------------FNELNLTL-----NGI-----VKD---VN-----------FRS----RK
VDLLIEY-PQ----L---NLS----------EY----RTLVEFLFCSPH-RWQT-----KIVPNE-------
-----IQSILILLNVVK---------------------NKILL-----FPF---------------------
-----------------------------------------------------------------QKKQNKL
GRYKHLSIKAELDIINY-----------------------------------------
>tr|K9YJ51/1-774
------------------------------------------------------------------------
------------------------------------------------------------------------
--------------------------------------MLKNYRIYPATAIILSFLIITISIFSAWLTGEET
VSRFFSYITH-----NNPPIWLTVPNFESNYL-LYLPALIS----II-FAFLVNK---IFQRQ-NRI---NR
LITITVLTFLMVRYILWRSFSSLNF---EN-----KITGIFSLLLLGIELFFIFSPFLQNLLMLGLKF-RNR
EADKL-SQ--I---VR-EGDY--QPMVDIFIPTYNEPYNIIKKTIVACQGIDYQ--QKKVYLLDDG------
-------------DRKEIAQLADNLG------CHYITR--SNNDHAKAGNLNNAL-------KY-----TEG
--EIIAVFDADFIPKQNFLTRTVG-FFQKQKLALLQTYQSFYSPDPVVRN-LS-LENDF-PPDVEIFSRHYQ
VIRDSWHSALCYGSSFLVRREHLLEIGG-FCQNSLSEDYHTGVKLSAWGYEVAYLNESLSVGLSAENIFGHI
RQRQRWARGTIQSLFIPENPL-TIRG-LNFWQRLAHFE-GIVQWFTS-PLRIVIFFLPLVYT-AGIL-PIKA
SGEEIVYFVVPYYCVQVGTFAWLNFRSRSAMISEVYNIVTTFPVAWEVVQTLITPFASIFKVTPKGT-KCDR
YYFNWSLASPLCFVLAVNVVNLISI--VGLIR---------ENSLGELNSLG---GVGLILFWNIYNLIIIS
LSLWAMLDVPKP-NNYEWFN-VFE-GVKLVID-------------------------------EHIYQGIMT
QISDVGACME------LNYSSSLESYHQQRQGFV---------------------------NNNQV------
SDHS-----------------IEMIAHDLYI-----MGE-----VID---II-----------NDG----DK
YKIKIFFHTE--------KDS----------IY----RQLITKVYRLNS-----YY--PCSVLNT-------
-----ASELKTLYLLLK---------SLI-VTPWRWINYSFYQ-----QTQ---------------------
-----------------------------------------------------------LSSTMFYPLSMSR
NGSHHSVLISSSEDEGYNR---------------------------------------
>tr|B1WT24/1-725
------------------------------------------------------------------------
------------------------------------------------------------------------
---------------------------------------MFRSVNRHPHQTDQKKSILQLLLSNLSQPSIIF
ILLAIVGFLIAI---ALFDCLGEVNIGLDKIY-LYLPTILL----VI-LTQIIMK---LSPHP-KSW---SR
GLIITILIALTLRYLYWRSLSTLNL---SN-----LTNSIFSLLLLGIELIFTFGTLLQLYLTLNVKN-RSH
QAAEL-SR--D---VI-NHQF--LPSVAILITTYNEPVFILRRTILGCQNINYP--HKNIYLLDDG------
-------------GRKEMKQLTEELG------CHYITR--ENNDYAKAGNLNNAL-------NQ-----IHE
--DLIAVFDADFIPSINFLNRTVG-FFQSSTIALVQTNQNFYNIDPVARN-LG-LEQEL-TDEVEIFSRHYQ
LIRDSIETMVCYGSSFIVRKGYLDEIDG-FVTESVSEDYYTGIKLSAKGYKCIYLDEKLSAGLAPENISGRL
SQRLRWSRGTLQAFFIDANPL-TIPG-LTLIQRLAHFE-GILQWFGE-IPRILFLLFPLLITCFGII-PLKL
TLVGWLTYGLPYYLLTWQTYRWINRYSRSAIISDLYSVSQCIPLATNVFKVLSRPFSEGFKVTPKGL-SQKH
FIFNEKLAFPLFILLALNCISLI----YSIFL-----VFSDHSSILEPQLLG---GFQLIWLFNLYNILILI
ISLYMMVDAPKS-DIYHWLM-VRK-KVKIFEL------------DS-----------------YSDTEGVMT
KLSEIGGEIK------LN------------NHQF---------------------------SLNQR------
IKIK-------------------FLENDLII-----AAV-----ITDINSYQ-----------SDS------
-QLIVTF-PD----L---SLL----------EE----RKLIALLYGNSD-QWKP----KKTPGEL-------
-----KSIWLMLKVLVR---------------------PHFLR-----KSQ---------------------
------------------------------------------------------------------------
----------------------------------------------------------
>tr|K9YXK5/1-746
------------------------------------------------------------------------
------------------------------------------------------------------------
-----------------------MTVSEFNTQHLFRRFRLRLLRLRLATLILIGIITIGAGISIAWFAGEGT
ITELFEQL--NQFQ-ANPPQLLEAPMNTSNKY-LLIPTFIL----LA-FAFIVTK---IIPTP-RGW---AR
FVIIIILLSLTIRYLFWRVT-TINL---DD-----PLNGTISLTLFALEMLVVVSSAIQLFLMLKIKN-RSP
QADQL-QE--A---VR-KKEF--RPTVDILIPSYDEPEFILRRTIMGCQAINYE--PKTVYLLDDT------
-------------RRPHIKKLTEELG------CEYLTR--PTNEHAKAGNLNNAL-------PK-----TNG
--ELIVVFDADFVPTSNFLERTVG-FFQDEKMALVQTPQSFYNADPIAHN-LG-LEDIL-TPEEEVFYRQIQ
PIKDGAGSVVCSGTAFIVRRKALEEAGG-FVTESLSEDYFTGIRLSAQGYHLAYLDEKLSAGLAAENIGAHI
TQRIRWARGTLQAFFIEANPL-IIKG-LSIKQRLAHLE-GLLHWFTS-FSRIFFLLMPLAYSFLQVL-PLKT
TIEEVIYFFLPFYLVQLTVFSWLNCRSRSGILSDVYSLVSAFPLAITVIQVMIRPFSSGFKVTPKGVKGEQK
IRFNWILALPLVILFILSAISLW----RCLGM----------AFLHTNHDWR------LGWVWSGYNLLMLG
IALLILLDIPSQ-DVYQWFN-LRR-IVAVKLG-------------------------------RETIWGVTT
KLSEVGLEMT------LT-----------HQLEL---------------------------PPNLE-----S
YEVE-----------------LELVEEKIKL-----QGV-----ITV---LE-----------KSD----DF
PRLKIQL-EN----L---TTE----------QH----RQLVELLFCRPG-QWLS----RSSPGEI-------
-----QSLFLLFRILIR--------------------PHFLFR-----NRQ---------------------
----------------------------------------------------------------------EI
KGVKVAQV--------------------------------------------------
>tr|L8LP39/1-748
------------------------------------------------------------------------
------------------------------------------------------------------------
----------------------------------MKFQYFLKARPQTATLVLFGSILIFALIIILWLAGWES
VELLFSYL----EN-LQRNPPMWLETPMLVGQFLFFPTIGF----FL-IALGITK---VSPKP-THW---SR
VTVVLILLLLVVRYLLWRTLSTLNL---SD-----PLNGIFSLALYFFEVFVLFSSTIQLVLMLKVTN-RYR
EADEL-SV--A---VT-EGSF--QPAVDIFIPTYNEPEFILRRTVIGCQALDYP--FKTVYVLDDT------
-------------KRPEMAQLSRELG------CKYLTR--PDNSHAKAGNLNHAL-------GK-----TTG
--ELIVVFDADFVPTRNFLKRTVG-FFQDKQVALVQTPQSFYNIDPIARN-LG-LEEIL-TPEEEVFYRQLQ
PIKDAAGSVVCSGTSFVVRRKPLEEIGG-FVTDSLSEDYFTGIRLSAQGHRLVYLDEKLSAGLAAENIAAHA
TQRLRWARGTLQGFFIRSNPL-TIPG-LSLIQRLAHLE-GLLHWFTS-FSTVFFLLMPLMYAMFGIV-PIRA
TPGEIVYFFLPYYLTQVTVFSWLNHRSRSALLSVVYGLVLAFPLSITVIQVILNPFSRAFKVTPKGI-QSDR
FHFNWRLAFPLVILFIFTAISLW----SNLYS---CILIAVEDSNGLVTHLR---GTSLGWIWSLYNLMILG
ASLIILLDVPQL-ELDPWFK-LSR-VVKITLK-----------SDP-----------------GLEFWGITH
FLSESQAYLA------LT---------QLGIPQL---------------------------NQGEK------
IPVE-----------------LCLVQENITL-----EGN-----IVI---TE-----------FNG----DF
PIIKVAF-HS----L---TLP----------QQ----RQLVELLFCRPG-QWKR----EETPGEL-------
-----TSLWLLIRIIFR--------------------PRIIFA-----RYP---------------------
----------------------------------------------------------------------KI
QGLRVSQV--------------------------------------------------
>tr|K9YDM6/1-747
------------------------------------------------------------------------
------------------------------------------------------------------------
-----------------------MTISEFNSQRLSRRFRWRVSRLRLTTFVLLTVILIAAGIAIAWFAGEGT
ITQLFDQL--YQLQ-QNPPQLLEAPMNASRRQ-LLLPALIL----LG-LVFIITK---TVPTP-RGW---AR
FVIVVILLALTGRYLVWRSMTTLNL---SD-----PLNGTISLTLFALEMLILVSSGIQLFLMLNVKN-RSP
QADQL-EP--D---VK-SGKF--RPTVDILIPSYDEPEFILRRTIIGCQAINYE--PKRVYLLDDT------
-------------RRPHIKALTEELG------CDYITR--PTNEHAKAGNLNNAL-------PK-----TDG
--ELIVVFDADFVPTKNFLQRTVG-FFQDENMALVQTPQSFYNADPIAHN-LG-LEDIL-TPEEEVFYRQIQ
PIKDGAGSVVCSGTAFIVRRSALEAAGG-FVTESLSEDYFTGIRISAQGYHLAYLDEKLSAGLAAENIGAHI
TQRIRWARGTLQAFFIQANPL-TISG-LSWKQRLAHLE-GLLHWFTS-FSRIFFLLMPLAYSFLRVL-PLRT
TVEDVIYFFLPFYIVQLTVFSWLNCRSRSSLLSDIYSLVSAFPLAVTAIQVLINPFSSGFKVTPKGVKGENK
IRFNWTLAMPLLILFILTAISLW----RCLGM----------TIMGSGHDWR------LGWVWSAYNLFMLG
TALLILLDIPAQ-DVYQWFN-LRR-VVAVKFG-------------------------------NETIWGVTT
KLSEVGLEMA------LT-----------HSVEL---------------------------PPHLE-----S
YAVK-----------------LELVEEKITL-----QGV-----ITA---LD-----------GNG----EF
PRLKIQF-EN----L---TTE----------QN----RDLVELLFCRPG-QWLS----KSSPGEI-------
-----QSLWILLRIVLR--------------------PNFLFR-----NRQ---------------------
----------------------------------------------------------------------EI
KGVQVAQI--------------------------------------------------
>tr|U9VTW1/1-758
------------------------------------------------------------------------
------------------------------------------------------------------------
--------------------------MEESMVRSGKSPLQRPLSISSATGVMIAIVAIAFALALAWFTGEGQ
IGRIFAQLNL-----LQQSPPMWLEAPMVAGHYLIFPTVAL----FL-FAVAITR---ISPQP-KPW---SR
ALVVAVLLILVGRYVTWRTLSTLNF---DD-----PLNGLASTSLFVMEMLGLLVSIIQLVLLLRVRD-RHA
QADQM-QL--A---VM-DQTF--LPSVAVFIPTYDEPEFILRRTIIGCQAMDYP--SKTVYLLDDT------
-------------RRPDIKKLAETLG------CEYVTR--STNDHAKAGNLNNAI-------AN-----TNS
--ELIVSFDADFVPTRNFLLRTVG-FFQDPTVALVQTPQSFYNPDPIARN-LG-LEDVL-TPEEEVFYRQIQ
PMRDGVGSVVCSGTSFVARRSALEGAGG-FVTDSLSEDYFTAVRLASKGHKIIYLDEKLSAGLAAENITAHA
IQRLRWARGTLQSFFIETNPL-TIPG-LKLIQRLGHLE-GILHWFTS-ISRIIFLISPLFYS-FGVI-PIRS
TPEEIIYFFLPYYFVQITVFSWLNHHSRSAILSDVYSLVLAFPLAVTVVQAMLSPFGTGFKVTPKGT-SSQG
FRFNWSLAWPLMLMFVLTACSIW----LNLGECLARGNWALEVTPETAAHLR---GLGIGWIWSLYNLMMLG
AALLVLLDVPRP-NPYDWFD-LRR-VVRLQIG---------DNADG-----------------R-IWWGTTT
AISEIGATIT------LT---------QRGLPQL---------------------------APGET------
RPIQ-----------------LSISEDLFSL-----QGI-----LTR---IG-----------NDG----EF
PCVTVQF-QN----V---TLS----------QS----RRLVELLYCRPG-QWKR----WNTPGEL-------
-----QSLWILVKTLFR---------------------PRVLT-----GDV---------------------
----------------------------------------------------------------------RI
KAMTVAKG--------------------------------------------------
>tr|U7QFU0/1-750
------------------------------------------------------------------------
------------------------------------------------------------------------
-------------------------MTSGYDNQRLRIASWSISRPRIATLVLLGTVTLFATIIGGWFSGEES
ISQFLANIDL-----GQQNPPFWIQPPEIDQKYLLLPTIAL----VT-TVFTIIK---LSPKP-KLW---SR
TIIIAIVFALMIRYILWRILSTLNL---SD-----PMNGTFSLGLLFLEVLIWISGGIRLWLVLKMKD-RSQ
QANQM-EI--N---IH-EGNF--LPTVDILIPTCQEPTSILKRTIIGCQAIDYP--NKKVYLLDDS------
-------------QRLEVEQLAQELG------CKYITR--PDQLHAKAGNLNHAL-------PL-----TSG
--ELIVVFDADFIPTHNFLDRTVG-FFQDKKVALVQTPQSFYNPDPIAKN-LG-LEKVL-ISDEEEFYRHIE
LLKDGVDSTVCAGTSFVMRRKALEEIGG-FVTESISEDYFTGIRLSAQGYQLVYLREKLSAGLAAEDITNYF
VQRQRWGRGTLQAFFINSNPL-TIPG-LKLSQRLAHLE-GLINWLSV-WAYPYFFLMPLAYAFLGVL-PIQA
TVEEWLYFFIPCYWVQIIVFRWLNERSRSVFISEIYKTVLCFPLSLNVFLVMLNPFKQKFQVTQKGI-SSQR
FSFNWTLGWPLILLFIATFIGLLRI--LEIWG-------SVPITAEVAEFTN---AFDLGLIWIVYNLFSIG
VAILALIDAPKS-DLYDSFE-LRR-IVRLKLA-------------------------------NKTVWGITT
KISEVGAEIQ------LT-----------QKLSN---------------------------PINQV------
LPVK-----------------LNIVDEELKL-----TGE-----ITNYTLID------------------SF
PTLQVKF-KP----I---TLS----------QH----RQLITMLFCQPG-QWTE----REVPGEL-------
-----YSLFLIFKTLLN------PPFLRS-FSRKFTKAKRLKF-----------------------------
------------------------------------------------------------------------
----------------------------------------------------------
>tr|K9WIY7/1-789
------------------------------------------------------------------------
------------------------------------------------------------------------
--------MLIVLTYKKSLTTETMTVSELTSQNSRRPFLLRVLRLRIATLVLLGIIVAVSTITIKWFMGESR
VTQLFSQL--QFLQ-ENPPIWLDVPSVSHEYY-LLIPTVAL----CL-IYQALVK---IYPQP-RTT---SR
VIVVCLLLVLTLRYLLWRSLSTLNL---SN-----PLDGLFSLGLFFMELFVILGHSFQWYLNLKIKP-RHR
EADIM-AV--A---VR-EGRF--IPTVDILIPTYNEPTTILRRTIIGCQALDYP--HKKIYLLDDT------
-------------RRAEMKRMAQELG------CEYITR--PDNRHAKAGNLNHAI-------AQ-----TNG
--ELIVVFDADFVPTQNFLNRTVG-FFQNPEIGLVQTHQSFYNPDPIARN-LG-LECEL-TPEVEIFSRYYQ
LLRDGIETALCYGSSFVVRRSSLEAVGG-FVTDSLSEDYFTGVCLSAQGYRVIYLGERLSAGLSAENMAGYV
TQRLRWARGSLQAFFIPENPL-TIPG-LGCLQRLAHLE-GLFQWFTS-VFRLGFMLMPIASSFLGII-PLRA
TLVESLYFFLPYYIAQLLTFSWLNNRSRSALVSDIYAVAQCVPVSLAVIQTMLSPFSQGFKVTPKGV-RRDG
FTFNWALAWPLILLLIVTAVSLWQNLDWAFWG--------SMSISGEPKLAE---GRALAWIWSAYNLFIIS
IALLILLDVPKP-DPSEWLN-LQR-VVRIQVN-----------SASKSSDIDNGELPIPIPNLDQNLWGVTT
IISEGGIEVA------LT-----------QDTVP---------------------------KLLEQ------
LAVK-----------------VEIMEEKLEL-----TGQ-----ITH---VS-----------FSD----QM
PRVRVMF-KS----L---NLS----------QY----RQLVEFLFCRPG-RWKR----QNTPGEL-------
-----QSLRLLFRILVK--------------------PKVLFN-----RKS---------------------
----------------------------------------------------------------------KV
SAIAVSQV--------------------------------------------------
>tr|A8YGG6/1-741
------------------------------------------------------------------------
------------------------------------------------------------------------
---------------------MSNQESIFPFPQKPVYSSLFKSILAIISVILIMLAVIGGLMMVSLSLCWPE
DNIYRLLLGLVEDF-FNPLAWIKVPTVAHSYQ-LLLPTVIL----LI-FTQLIMF---LSPHP-QVW---SR
LVIISITLAITLRYLIWRILETLNL---ST-----PLNGFFSLLLLGIEMIVLSSSIIQLVLVLTTKD-RRK
EADFY-SQ--A---VI-NKQY--LPTVDILIPTYNEPAFILKRTIIGCQALNYP--HKNIYILDDT------
-------------QRSEIYELAEKLN------CHYLTR--EDIKNAKAGNLNHAL-------RQ-----TQG
--ELVVVFDADFIPCQNFLERTVGWF-QNPKIALVQTPQSFYNADPIAHN-LG-LENIV-TPDEELFYRHIQ
PAKDGVGSPVCAGTSFIVRRKALEEVGY-FNIESISEDYFTGIAISAKGYEVIYLNEKLSAGLSAESLSAYL
RQRLRWARGTLQAFFIKANPL-KIAG-LTLPQRLAHLE-GILFWFSP-LARLFSLLIPLLYTFGYIV-PLNI
TIDETIYIFLPYMMLQLATYHWLNCRSRSIIFSEVLSMIICVPTALTVLHILWKPFDKGFQVTPKGI-ARQN
YQYNWHLSYPLLFFLTITLISIF----FNLHH--------------HNHQES---PLNFGLILAVYNVVIIM
TALVALLEAPLTLETQYQV--LES-PVNLITE------------SD-----------------I-IIQGNLK
KLSEIGAEIN------LG-------------------------------------------EPIYS------
EKLL-----------------LDILGEDLRL-----SAH-----LVN---LE-----------KRG----KI
WQATLKF-QP----L---TLS----------EQ----RKLITFLFCRPQ-RWQP----KNTAGEL-------
-----QSFGLLIISFFR-------GIGLI-W-------RAFLN-----RKT---------------------
---------------------------------AV-------------------------------------
----------------------------------------------------------
>tr|S3J0T5/1-741
------------------------------------------------------------------------
------------------------------------------------------------------------
---------------------MSNQESIFPFPQKPVYSSPFKSMLAIISVILIMLAVIGGLMMVSLSLSWPE
HNIYRLLLGLVEDF-VNPFAWIKVPTVAHSYQ-LLLPTVIL----LI-FTQLIMF---LSPHP-QVW---SR
LVIISITLAITLRYLIWRILETLNL---ST-----PLNGFFSLLLLGIEMIVLSSSIIQLVLVLTTKD-RRK
EADFY-SQ--A---VI-NKQY--LPTVDILIPTYNEPAFILKRTIIGCQALNYP--HKNIYILDDT------
-------------QRPEIYELAEKLN------CHYLTR--EDRKNAKAGNLNHAL-------RQ-----TQG
--ELVVVFDADFIPCRNFLERTVGWF-QNPKIALVQTPQSFYNADPIAHN-LG-LENIV-TPDEELFYRHIQ
PAKDGVGSPVCAGTSFIVRRKALEEVGY-FNIESISEDYFTGIAISAKGYEVIYLNEKLSAGLSAESLSAYL
RQRLRWARGTLQAFFIKANPL-KIAG-LTLPQRLAHLE-GLLSWFSP-LARLFSLLIPLLYTFGYIV-PLII
TINETIYIFLPYMMLQLATYHWLNSRSRSIVFSEVLSMIICVPTSLTVLHVLWKPFDKGFQVTPKGI-ARQN
YQYNWHLSYPLLFFLTITLISIF----FNLHH--------------HNYQES---PLNFGLILAIYNVVIIM
TALVALLEAPLTLETEYQV--LES-PVKLITE------------SD-----------------I-IIQGNLK
KLSEIGAEIN------LR-------------------------------------------EPIYS------
EKLL-----------------LDILGEDLRL-----YAH-----LVN---LE-----------KRG----KI
WQATLKF-QP----L---TLS----------EQ----RKLITFLFCRPQ-RWQP----KNTAGEL-------
-----QSLWLLIISFCR-------GIGLI-W-------RAFLN-----GKT---------------------
---------------------------------AL-------------------------------------
----------------------------------------------------------
>tr|I4I983/1-741
------------------------------------------------------------------------
------------------------------------------------------------------------
---------------------MSNRESIFPFPQKPAYSSVFKSILAIISVLLIILAVIGGLMMVSFSLSWPE
DSIYRLILGLVEEF-FNPFAWIKVPTVAHSYQ-LLLPTVIL----LI-FTQLIIF---LSPRP-QVW---SR
LVIISITLAITLRYLVWRILETLNL---ST-----PINGFFSLLLLGLEMMVLSSSVIQLVLVLTTKD-RHK
EADFY-SQ--G---VI-DKQY--LPTVDILIPTYNEPAFILKRTIIGCQALNYP--HKNIYILDDT------
-------------QRSEIYELAEKLN------CHYLTR--EDRKNAKAGNLNNAL-------RQ-----TQG
--ELVVVFDADFIPCRNFLERTVGWF-QNPKIALVQTPQSFYNADPIAHN-LG-LENIV-TPDEELFYRHIQ
PAKDGVGSPVCAGTSFIVRRKALEEVGY-FNIESISEDYFTGIAISAQGYEVIYLNEKLSAGLSAESLSAYL
RQRLRWARGTLQAFFIKANPL-KIAG-LTLPQRLAHLE-GLLSWFSP-LARLFSLLIPLLYTFGYIV-PLNI
TIDETIYIFLPYMMLQLATYHWLNCRSRSIIFSEVLSMIICIPTALTVLHILWKPFDKGFQVTPKGI-ARQN
YQYNWHLSYPLLFFLTITLISIF----FNLHH--------------HNYQEN---PLNFGLILAIYNVVIIM
TALVALLEAPLA-LETQYQA-LES-PVKLITE------------SD-----------------I-IIQGNLK
KLSEIGAEIH------LK-------------------------------------------EPIYS------
EQLL-----------------LDILGEYLCL-----SAH-----LVN---LE-----------KRG----KI
WQATLKF-QP----L---SLS----------DQ----RKIITFLFCRPQ-CWQP----KNTAGEL-------
-----QSLWLLIISFFR-------GIGLI-W-------RAFLN-----RKT---------------------
---------------------------------AL-------------------------------------
----------------------------------------------------------
>tr|F4XR19/1-765
------------------------------------------------------------------------
------------------------------------------------------------------------
------------------------------------------------------------------------
---------------------------------------------MT-------------KTR-SKW----Q
LVVVGILLLLTLQYVLWRSLFTLNL---DT-----LVNGVFSLGLLLAEILRLAGSTIQLFFLSQIKD-RSR
EADWG-EL--S---VI-SGRF--TPSVDILIPTYNEHPSILRRTIIGCQALEYT--IKTIYLLDDT------
-------------RRPEIKRLAAELG------CEYITR--PNNLNAKAGNLNNAF-------PQ-----TSG
--DLIAVFDADFIPTRNFLKRTVG-FFKDKEVALVQTPQSYYNPDPVAYN-LG-LENIL-TAEEELFYRHIQ
PIRDSTNSIVCCGTSFVVRRSALLSIGG-FFTDSIAEDYYTGVCLSALGYKLIYLDEKLSAGLAAENIASHV
SQRLRWAQGTLQGLFLDANPL-RIPG-LTHLQRLVHLD-GLLYWFTS-WSRIYFLIVPIAYTFFGII-CFKA
TATEVLCFLVPFYLLQFSVFSWVNCGSRSAFMSDIYSVVSCFPIGLTVLQTMLNPFSRGFKVTPKGI-SRES
FNYNWQLASPLIIVFVATAISFG----FNLSE--LLIPVSSLPSLETAQLTQ---GISLAWIWSGYNLLVLS
IALLILLDSPNP-DTNEWFD-LRK-VVRINIG-------------------------------GQTYWGMTK
LISQVGAQIK------LT-----------EKLSI---------------------------SLKDN------
IKVS-----------------LKIMGENLRL-----QGK-----ITH---TD-----------LTS----ET
PTLQIGFNQQ----M---SLP----------QT----RCLIEMLFCGVG-QWKP----CDTPGEL-------
-----SLLWLLLKSLLQPRFVFNRNPNLS-TISSAEVPSSTLT-----KLN---------------------
-----------------------------------GGIAVVAPAPKAMETVADFQEDNSFQPLLKPISLVAQ
PRVKPPSVPQKVGEEVAIKVAIPMNPELNSQVEASAHWEAEGETVVIKVAIPNELIQN
>tr|A0A098TK17/1-756
------------------------------------------------------------------------
------------------------------------------------------------------------
-----------------------MTLSRTGNQSSEPTRSLTLPNPPLATLIMLGVLVISAAVVIGWFAGEGL
IRDLFRRLAE-----LQEYPPLWLQVPMVAGEFLLVPTVIL----LL-IVLGVMQ---VSPRP-RPW---SR
RIVVTLLLVLTLRYFLWRSLSTLNL---SD-----PLNGVFSLGLFLLEMIVLSSTTIQLFLMLNVKE-RHQ
EATQK-SR--A---VL-EGIF--TPTVDILIPTYNEPTFILRRTVLGCQALDYG--FKRIYLLDDT------
-------------QRPEVAELAVQLG------CEYLTR--TDHRYAKAGNLNHAI-------AR-----TDG
--ELIVVFDADFVPTRNFLTRTVG-FFQDATLGLVQTPQCFYNSDPIARN-LG-LENIL-TPEEEVFYRQIQ
PIRDGAGSVICSGTSFVVRRTALDAAGG-FVTDSLSEDYFTGIRLAAQGYRLVYLDEKLSAGLAAENISAHA
TQRLRWARGTLQAFFIDANPL-TIKG-LSLLQRLAHSE-GILHWFTS-ISRVGFLLMPLAYSFLGVL-PVRA
TTSELMYFFLPYYLVNLSVFSWLNYRSRSAFLSDIYSLILAIPLSITVLQVMLNPFAKGFNVTPKGT-LSDR
YFFNWNLAWPLMLLFVATAISLWRNLGMCMLK----------GGWGAAAVAESLKGLSIGWLWSGYNLVLIG
IAVLVLLDVPKL-DLFEWFD-LRR-MVRLELG-------------------------------DRSFWGITT
MISEGGAEIA------LT---------QSGFPQW---------------------------MPAAA------
PLIK-----------------LEILEEALIL-----QGT-----VTS---TG-----------FRD----EF
PVVRVQF-DT----V---GLA----------EH----RALVEMLFCRPG-QWKT----RTSPGEV-------
-----QSLWLLLKILLK--------------------PRVLFD-----RKV---------------------
----------------------------------------------------------------------EI
SPIAVAKV--------------------------------------------------
>tr|K9Q8F5/1-764
------------------------------------------------------------------------
------------------------------------------------------------------------
---------------MQKRKIARLNLLNQRDIYSEHLVNQRVFIFRLVALMLLSIVILSGLLVVGWFAGEMT
IDGFFAQIYV-----WQMNPPMWLEAPMVNNKYLLSLTLVL----LI-TMFVVMK---LSPQP-RVW---SQ
RLVVGILIILTLRYLLWRSLSTLNL---AD-----PLNGAISLGLFALEILMISSSLIELFLMLNIKE-RHR
EADEK-SI--A---VI-NGDF--IPSVDILIPTYNEPAFIVRRTIIGCQALEYP--QKNIYLLDDN------
-------------QRTQMQELAAELG------CHYISR--ANNQHAKAGNLNNAL-------TQ-----TNS
--QLIAVFDADFVPTKNFLTRTVG-FFQDETIAIIQTPQSFYNVDPIARN-LG-LENIL-TPDDEIFHRHIQ
SMRDSAESAICAGTSFVVRRTALEKTGG-FVTESLSEDYFTGVNLTTYGYRIIYLNELLSAGLAAENIAAYA
TQRLRWAQGTLQGLFIQSNPL-IVPG-FSLMQRLAHLG-GFLSWFAT-ISRISFLLIPLAYSFLDVT-PIRA
KLPELIYFWLPVYLVNLSVFAWLNKYSRSAFLSDIYFLVLCFPVAWTVINSLLRPFSTGFKVTPKGI-SSDR
YTFNWKLALPLILLFIATAISLW----QTICM-CILKQSMATEVPAMAEQTV---GMGVGWVWSIYNLLMIG
SAILVLLDAPKT-DKFEWFD-LRR-VVELKIG-------------------------------KESFWGVTT
MMSEIGAEIA------LT-----------QQLPT---------------------------NLCVN------
QQLV-----------------IKIAEENLHL-----SAE-----MVS---TG-----------FAN----EF
PIIRVYF-ES----V---SLN----------QH----RRLVEMLFCRPG-QWKR----QNAPGEL-------
-----SSLFLLLRILLK--------------------PRFIFD-----RKI---------------------
----------------------------------------------------------------------DV
SPVVVTKV--------------------------------------------------
>tr|K9VBT4/1-833
------------------------------------------------------------------------
------------------------------------------------------------------------
------------------------MTTSRFDIQDLKRRFWRISRMPTATLVVLGAVAFAGAIAGAWFGSEGT
VSGIFATINT-----WQQNPPVWLQVPATSKMYLLVPTVAL----VS-VALAAIK---ISPQP-EKW---SR
AVVVAILLALTIRYVLWRSLATLNL---TD-----PLNGIFSLGLFFLEMLLVFNTSIQLYLMLRMKD-RRR
EADRM-AV--A---VE-AGNF--TPPVDILIPTYNEPAFILRRTVIGCQALDYP--NKKVYLLDDT------
-------------KRHEIKLLAKELG------CEYITR--PDNIHAKAGNINHAT-------AL-----TNG
--ELIVVFDADFIPTKNFLTRTVG-FFQNPEIALVQTPQSFYNHDPISRN-LG-LENVL-APEEEIFYRQIE
IIKDSADSVVCCGTSFVVRRSALETAGG-LVTDSICEDYFTGIRLSATGYRLVYLDEKLSAGLAAENIEAHL
NQRLRWARGTLQAFFIDSNPL-TIRG-LTFVQRLSHLE-GLLHWFTS-LTKVLYLLIPLGYSFFGII-PLRA
SARELLYFFLPYYLVQLTVFSWLNRRSGSALLSDIYSFVQCIPLAVTVVSSMLNPFGKGFQVTPKGM-ASDR
FSFNWNLGWPLIVLFAGTAVSLW----HNFNIDLVKNVDTVQSISESAHLSK---GMSLGWVWSAYNLLMIG
IALLILVDIPKP-DIYEWFN-LRR-VVQLNIG-------------G----------K------S--FWGITT
VISESGAEVA------LTQRPSFAVTGKGSKESLTPAEIWPKYAVQTSLSQGKIKAIPRSAAVKAR------
GSVG-QSVIEFGTDRRLAKGLIDCDSATLEI-----MEENCFIPVAKIELVSDKSQFWSSFRDGKECSFVEF
PTVRIAF-DR----L---NIS----------QH----RCLIEMLYCRPG-QWQR----QETPGEW-------
-----RSLWLLLRIALK--------------------PRAVFE-----RNR---------------------
----------------------------------------------------------------------SV
RPIAVSQL--------------------------------------------------
>tr|K8GLD3/1-766
------------------------------------------------------------------------
------------------------------------------------------------------------
------------------------MAITQMERPKLRNQPCPIFRLRFATLAMLGGVGGLTSISLAWFAGEPT
TLTFFHQL----NM-LQSSTSAWLGVPMIAGYYLLAPTVIL----LL-LALLVMQ---LSPQP-RRW---SR
AIVVGSLLLLAARYVVWRSLTTLNL---VD-----PLNGVFSLGLFLLEMLMMLQTSILLVLTLLTRD-RRR
EADYY-SI--A---VA-EGRY--QPSVDILIPTYNEPNFVLRRTVIGCQALNYP--NKRIYLLDDT------
-------------RRPEVRELAAELG------CEYITR--QNNHYAKAGNLNHAI-------AK-----TSG
--ELVVVFDADFVPTRNFLTRTVG-FFQDPDVALVQTPQSFYNFDPVARN-LG-LENIV-TPDEEVFYRQLQ
PIRDGAGSVTCAGTSFVVRRSALEEAGG-FVIGSLSEDYFTGIKISANGYRLVYLDEKLSAGLAADTMIDYA
TQRLRWARGTLQAFFIDANPL-TIPG-LSPIQRLAHLE-GLLAWFTN-LSRVGFLFVPLAYAFLHVI-PVRA
STAELIYFFLPYYLLNLCVFSWLNYRSRSALMSDVYTLVIALPLASTIIQSMLAPFSKGFSVTPKGT-ARDR
FTFNWGLALPLFVLWGVTALSLYHN--LSVWI-------VDGWKDLYNLQGK---GLSIGWIWSSYNLFTIS
VALVALLNVPKT-DHNEWFG-VSR-AVCLSLKQDLRSSERVSERVN-----------------Q--RWGVTT
MMSEGGVEIA------LT--------QA-DFPEL---------------------------IQGRT------
LPVS-LYL----------------PEENLTL-----QGV-----ITQ---TR-----------TRN----DQ
ITVRVQF-QS----V---TLE----------QH----RQLVELLFCRPG-QWKR----QNTPGEL-------
-----HSLWLMLRVLLK--------------------PRVLFN-----RKA---------------------
----------------------------------------------------------------------DE
IRAIAVANV-------------------------------------------------
>tr|K9SZX2/1-737
------------------------------------------------------------------------
------------------------------------------------------------------------
----------------------------MQIFKPIAEPSNSILPLRTATLVLLGIIGFFGAIATAWFLEERT
ISELFERL--YFWQ-ENPPFWLAVPEFSNPYF-LLFPTIIL----FS-IVYTIMK---LSPQP-KPW---SR
TIVVCILLALTLRYILWRLFSTLNL---SN-----PLDGIFSLALLFLEMMVVAGGTIQLYLMLDIKD-RRR
EADRY-SQ--A---VQ-DGTY--FPSVDILIPTYNEPEFVLRRTIIGCQAIDYS--NKKVYLLDDT------
-------------KRPEIRKLAKELG------CYYISR--VKNHFAKAGNLNNAI-------QK-----TKG
--ELIAVFDADFIPAKNFLTRTVG-FFQNNKIALVQTPQSFYNSDPIAIN-LG-LEKIL-PSEEEIFYRQVQ
LIKDGAGSVVCSGTSFIVKRSALLEVGG-FVTDSISEDYYTGIRLSAKGYELVYLNENLSAGLAAESMAAHI
VQRIRWARGTLQGLFIDSNPF-TIPG-LSLRQRLAHLE-GFLTWFAI-IPRLFFLMLPILYTFFSIE-PLVV
SMQEMLYFFVPYYFLQLTAFSWLNLRSRSLIFSDVYAIPSCFPLFITIIKVMLNPFGQGFRVTPKGI-FRHK
SQYNWSLALPLIVFFVGISISFC----SSLGL-------------LDSTHTN---GFSLILVWDVYNLIILG
VALLGLLDVPKT-DIYEWLP-VQH-KVRLTSS-------------------------------EGTVCGTMT
KLSEIGAEIE-------------------LKQPV---------------------------DLSSI------
LTLE-------------------IPEEGLKL-----QAQ-----LIY---TN-----------LTK----KM
LRVRVKF-ET----L---DLD----------RY----RRLVDILFCHPE-QWQR----RDAPGEL-------
-----RSLWLLIKILLR--------PIVF-LIWSNKKAKVLLP-----KST---------------------
------------------------------------------------------------------------
----------------------------------------------------------
>tr|K9R5C6/1-756
------------------------------------------------------------------------
------------------------------------------------------------------------
----------------------MTITQ-SNQAKYRRNLRKSQFKIRIATLFLSGVVILSAIIVAAWFAGEDK
INAIFAQINF-----LQRNPPMWLEAPMVTGKYLLAPTVAL----LL-TVWAVIK---ASPQP-RVW---SR
RLVVGILLLLTVRYVVWRSLSTLNL---NT-----PLNGAFSLGLFCLEMLVLCSATIQLFLMLNVKE-RRN
EANQK-SI--A---VI-EGKF--NPSVDVLIPTYNEPTFILRRTIIGCQALEYD--NKTIYLLDDT------
-------------RRPEMKALAQELG------CEYISR--PDNRHAKAGNLNHAL-------TK-----IDG
--ELIVVFDADFIPTSNFLTRTVG-FFQDEKLALVQTPQSFYNADPIAHN-LG-LENVV-TPEEEVFYRQIQ
PIKDSAGSVVCAGTSFVVRRSALEKAGG-FITESLSEDYFTGINLSAKGYKLIYLDEKLSAGLAAENIGAHA
TQRIRWAQGTLQAFFIKSNPL-TIKG-LRPLQRLAHLE-GLLNWFSS-ISRVGFLLMPLAYSFLGII-PIQA
TVEEALYFLLPFYLTQLMVFSWLNSHSRSAILSEIYSIALAFPLALTVVKVMLNPFSKGFKVTPKGN-ASNK
FYFNWNLALPLIILFIGNAVSLW----RNLGM-CLALLWQQVSTPQVVEHFK---GLDLGWIWSIYNLILIG
IALLILLDAPKA-DVYEWFD-LRR-VVRLDIG-------------------------------DKTAWGVTT
MISEVGAEIA------LT---------QQIPMEL---------------------------IPNQS------
VKLE-------------------IAEDNLQL-----NAE-----IIR---TS-----------IKD----EF
LTIRVKF-PL----V---SVP----------QH----RRLVEMLFCRPG-QWKR----RCTPGEL-------
-----QSFILLFKILLK--------------------PRILFD-----RNV---------------------
----------------------------------------------------------------------DV
SAIAVSKV--------------------------------------------------
>tr|U5DPT8/1-746
------------------------------------------------------------------------
------------------------------------------------------------------------
-----------------------MTVSEFFSQRMRHRLQSRVLRLRSATFIAIAIVVLGAGVAIAWFAGEGI
VSELF--AHLAEFQ-ANPPQWLQPPMSLRERH-FLLLALML----WG-VVISVTK---ISPQP-KGW---AR
YVVVGVLMVLTMRYIMWRALSTLNL---RD-----PLNGTFSLLLFFLEMLMLSSGTIQLFLMLNVRD-RSP
QANRL-QP--A---VI-AGSY--RPSVDILVPSYNEPEFILRRTLIGCQAIAYE--PKTIYLLDDT------
-------------RRQHIRKLAEELG------CQYITR--SDNEHAKAGNLNHAL-------PL-----THG
--ELIAVFDADFIPTRNFLQRTVG-FFQRDSVALVQTPQSFYNPDPIAHN-LG-LEDVL-TPEEEVFYRQIQ
PIKDGAGSVVCSGTAFVVRRAALEAAGG-FVTDSLSEDYFTGIRLSARGYHLVYLDEKLSAGLAAENIATHI
TQRIRWARGTLQAFFITSNPL-TIPG-LNPIQRLAHFE-GLLHWFTS-FTRIYFLLMPLAYSFLGVI-PLET
TIPEFLYFFVPYYLVQLAVFSWLNCQSRSALLSDIYAIVSAFPLALTVIEVMLRPFSKGFKVTPKGT-SSKR
VRFNWVLGAPLLVLFAATAVSLW----RNLGV-------------SMMYEVE---GLSIGWVWSAYNLMMLW
VSLLVLLDFPQP-DSYQWYR-LRR-VVRLDIE----------GIEG---------------------WGYTT
RISELGIEIA------LT--------QSHPVLDR---------------------------PHGQS------
VALE-------------------LAEEKLEL-----QGR-----FVR---SD-----------LTQ----EL
PRVQIEF-EG----L---TLD----------QQ----RRAIALIYCRPG-QWLS----RKSPGEL-------
-----QSLLLLFRILVR--------------------PRVLVD-----RKR---------------------
-----------------------------------------------------------------EPRAIAV
GQL-------------------------------------------------------
>tr|K9XWJ2/1-744
------------------------------------------------------------------------
------------------------------------------------------------------------
-------------------MQTVKPVSSSRENFPLFVTRNSGFRLHQATLVILVMIGCFAAISLSWLFGNSH
ITELF--ASLQLIQ-ENPPSWLIPPQLGNKYY-LLVPTLVL----FF-LAQGIMR---VSPTP-QTW---SR
RIVVSILLILLVRYLLWRVLSTLNL---AD-----PVNGTFSLLLLLMELLTISGAIIQLLLMFSVKN-RHR
EANRY-SE--A---VE-QGSY--APSVDILIPTYNEPDFILKRTIVGCQALDYP--HKQIYLLDDT------
-------------KRTEIKQLAQQLG------CHYITR--PDNSHAKAGNLNHAL-------AQ-----THS
--ELVVVFDADFIPTANFLKRTVG-FFQNQKIALVQTPQSFYNCDPIARN-LG-LEDVL-NPEEEVFYRQVE
PIKDGVGSVVCAGTSFIVRRSALEEIGY-FVTNSVSEDYFTGIRLAAKGYELVYLDEKLSAGLAAENISAHI
DQRLRWARGTLQAFFIESNPL-TIPG-LNFWQRLGHLE-GLLHWFTP-IPRFFFLFVPIIYIFFGIN-PIEF
SLRELVYIFLPYYIIQLSVFAWLNHRSRSAILADLYSLVQCFPTAITVVKIILSPFAKGFKVTPKGL-ASDR
FYFNWTLALPLVGLLIITGISFV----LAVLN---------------SSTQS---ALNLGLWWSFYNLITLS
VALLTLLDIPKP-SFYEWFS-LKK-PVILTVD------------ND----------C------I--YNGVTN
KLSEEGAEIT------LA-----------TNTEL---------------------------PTQIN------
LTLI-----------------EEGLQVNGYI-----THS-----YVQ---ER-----------TNR------
--IRIKF-KN----L---SLA----------QQ----KSLIEILYCRPG-QWRR----KNSPGEI-------
-----KSLLIMIKVLLR--------------------PLTLLR-----HKQ---------------------
----------------------------------------------------------------------AI
AYYQNKLI--------------------------------------------------
>tr|Q8GMT2/1-748
------------------------------------------------------------------------
------------------------------------------------------------------------
--------------------MTRPISRQQSLPTLAALRHWFSHNRQLPTFFTLGGLLVLLSLQMAWVLGEPR
TNQFFQTIDR-----WQQRPPLWLQTPMEGLW-AWSWPCLL----LV-CLWVITR---LWTRP-SFW---PR
IVVVGILALLTVRYLLWRSLSTLNV---ST-----PLNGGLSLILYGMELL-LLSRADSVVAECGSRD-RQA
QADQY-AV--A---VQ-QGQY--QPHVDILVPTYNESVGLLRRTLVGCLTLDYA--AKTVHVLDDG------
-------------DRPEVAALARQLG------CRYQAR--RDRQGAKAGNLNYAL-------PN-----CRG
--ELVAVFDADFIPRQSFLARTVG-FFQDGRIGLVQTPQSFYNPDPIAYN-LD-LAEQI-PPEDEIFYRHVQ
PMRDGVGSVVCVGTSFVVRRQALDAIGG-FVTESLSEDYFTGIRIAAAGYQLVYLNEKLSQGLAPESLAAYA
KQRLRWARGTLQAFFIQANPL-TVPG-LNPLQRLGHLE-GLLHWFSS-LPRILFLVMPLGYGV-GIM-PLRA
TGPELLYFLLPIYLGHLTVFNWLNRRSRSALLSEIYSLVLAVPLAITSLQALVQPFRCQFAVTPKGL-RQDR
FFFNWALAWPLLILFAATWLSLA----LNVRQ------LWVLSQQADQTQMR---GLALGLWWSGYNLVLLA
VALLALWDAPRD-GREAMIA-RPL-ALELQTD------------SG-----------------H---VLTLR
SQAQSEMVIR------LE-----------GNWVL---------------------------PEGSL------
TLTR-L------------------GDQTLSV-----PVQ-----HCD----------------RDT------
--QGTWLWLA----P---QPI----------DQ----NRLIKTIYCYGSEDHRP-----ESPGER-------
-----RSLLLILKTLLR---------------------PPILR-----SRQ---------------------
-----------------------------------------------------------------RPAQLGR
LLVEVPQRS-------------------------------------------------
>tr|Q31L88/1-737
------------------------------------------------------------------------
------------------------------------------------------------------------
-------------------------------------MQLKQLRKLAPEISFLLIAGLTLLAILLLQFDWQN
AFANLI---------GLWYSGQALFKPEGSTLENLLYPAFV----WLAITFLLKE---LSPQP-SFW---PR
LITSIGIAVLGIRYELWRFFGSLNL---DD-----PLNGTLSVLLFFAELLTVVNTIAFFLHTIFSYD-RSP
EADIL-SQ--A---VI-SQAY--QPSVDIILPTYNEGVDILRRSVIACQAMDYS--NKKVFLLDDT------
-------------RRPEVRALAEELG------CGYFDR--PDNKHAKAGNINHAL-------PY-----LSG
--ELLVVFDADFVPSKNFLIRTIG-FFQDPKTGLLQTPQHFFNEDPISVN-LG-LEGIL-NNEQNLFFRFIQ
PSRDYFNSVVCCGTCFVIRRSALDEIGG-IPTESITEDYFTSIKLQTHGYRVKYLNEALAAGLAPETISAYV
NQRLRWGQGTLQSLFTDSNFL-TVPG-LNWQERLSQSL-SIVYWFLS-IPRVVFLVVPLAFLIFGLA-PLRA
TVNEILYFFLPYYIANIMAFSWLTEGRRSAFWSDVYETIICVPMAITILRTLVSPKGKPFKVTPKGDTNSDG
ITINWSLITPLLTVMILTIIGIV----MRSSS-----------LQDTNVNPD---SLVINIVWAVYNLSLLL
ICILVAIDVPQ--RRHTRFS-HEE-ACELRLG------------AV-----------------V--FSGVTE
DLSEEGGRIL------LN--------RFEGLVDIEDE------------------------APQTT------
LEGI-FRL--------------RSPSPLADM-----PIHAEVRWHDR---RALAALRFEAAVTEVE------
--VRLYF-SN----L---TLA----------EQ----RRLIPYLYCQPG-QWQ-----DLQVPEF-------
-----KTAWAMLQSVFR---------------------LHPLA-----NSR---------------------
------------------------------------------------------------------------
----------------------------------------------------------
>tr|K9SSF2/1-756
------------------------------------------------------------------------
------------------------------------------------------------------------
---------------------MKQLNINTQPSKAFVVDPRLSFRPPTASLLMLAIVVICGGVVAAWFTSQGS
LHTIMEQMQLLPIN-RPAWLQLPMTTLYTLSQPVVALPLGV----FA-VAFSITK---ISPQP-QAW---SR
FLVVALLLILTFRYVVWRSLSTLNL---SD-----VTNSVFSVGLFILEMLTIFNGVLQLFLMVRTKD-RRH
QADLM-AQ--A---VE-RKEY--LPSVDILIPTYNEPEFILRRTIIGCQALDYD--RKTIYVLDDT------
-------------RRPEIKALAMELG------CEYITR--PDNQHAKAGNLNHAI-------AR-----TNG
--ELIVCFDADFIPTRNFLTRTVG-FFQDHNTALVQTPQSFYSVDPIARN-LG-LENIL-VPEQEAFYRQIQ
PVRDGTDSVVCAGTSFVMRRSALQSSGGEFVTSSLSEDYFTAISLSGKGYRLIYLDEKLSAGAAPDDMGAQA
TQRLRWAQGTLQAFFIKENPL-TIAG-LRPLQRISHLT-GILHWFTS-LSRVGFLLIPLATAFIGVI-PVRA
STDEILYYFLPLYIVNLTVFAWLSNYSRSAFLSDIYDVVLCFPLAATVIQTLFQPFSKGFKVTPKGT-NRDR
LSFNWTLASPLVIVFIATAVSLW----INLGM-----CVMELSSYDVTDQVK---GLNLGWLWSTYNLVLLG
IALLVMLDVPKP-NLYEWFD-LRR-VVKIQVG-------------------------------DRNFWGTTA
IISEVGAEIV------LT------------QSGI---------------------------QAETE------
VNLE-------------------IMEESLKL-----NAY-----VYK---TS-----------LEG----GF
PVIKVAF-NQ----V---SLT----------QH----RCLVEMLFCRPG-QWKH----QNNPSEI-------
-----ASLWLLFRSLVK--------------------PKALFG-----RKN---------------------
----------------------------------------------------------------------EL
SAISICQI--------------------------------------------------
>tr|Q8DHZ8/1-722
------------------------------------------------------------------------
------------------------------------------------------------------------
----------------------------------------MRLKSLPTDGWLLLLGILALLGILLWQLDWRN
LLPNLVGF-------WHEGQAIMRPQGTTLEA-LLLPAFVW----LA-ITFLLKE---LSPKP-TFW---SR
LIVSVGIALLGIRYELWRFFGSLNL---DD-----RLNGTISLALFLAELLTVLNSVAFFFHCIFSID-RTP
EADRL-SQ--A---VI-RGEY--LPWVDVILPTYNEGVEILRRSVIACQAMDYP--HKRIYLLDDT------
-------------RRPAVRALAKELG------CEYRDR--PDNRHAKAGNINHAL-------PT-----LTG
--ELIAVFDADFMPTRNFLTRTVG-FFQDAKTAMVQTPQHFFNEDPVTVN-LG-LEGIV-NNEQTLFFRFIQ
PSRDFFNAVVCCGTCFVIRRSALDEIGG-IPTDSITEDYMTTIKLQTRGYRVKYLNEALAAGMSPETISAYI
NQRLRWGQGTLQMLFLGGNFL-TAPN-LRLTQRLSHAL-SIIYWFLS-IPRVIFLLAPLAFLLFGIA-PLRA
TVNEILYFYFPYYLGNIMAFSWLTEGRRSAFWSDVYETIIAFPMAITVIRTLISPRGKTFKVTPKGVVDPHR
ININWPLIRPLMIIAILTIGGLI----WRSSP-----------LQETIVNPD---SLAVNVVWSIYNLSLLL
VCMLVAIDVPQ--RRHPRFL-RSE-PCELIVG-------------G--DR-------------Y---RGQTV
DISEEGVRIR------LN-----------RFPPE---------------------------SLGQS------
VGEL-HFL-------------EPSPFINLRL-----PVQ-----VRW---SRTANLG------SKS----LV
LEIGVQF-LS----L---SIA----------QQ----RHLINYLYCQPG-QWD-----EVRVPEV-------
-----KTTWALLQSIFR---------------------LYPLA-----ESR---------------------
------------------------------------------------------------------------
----------------------------------------------------------
>tr|V5V6G1/1-722
------------------------------------------------------------------------
------------------------------------------------------------------------
----------------------------------------MPLKLLQTDGWLLLLGILALLGVLLWQLDWRD
LLPNLVSF-------WHGGQAIMRPQGTTLEA-LLLPAFVW----LA-ITFLLKE---LSPQP-TFW---SR
LIVSLGLALLAVRYILWRFFNSLNL---DD-----PLNGTVSILLFAAELLTLINTICFFVLSIFSKN-RTP
EADRL-SQ--A---VI-RGEY--LPWVDVILPTYNEGVEILRRSVIACQAMDYP--HKRIYLLDDT------
-------------RRPAVRALAAELG------CEYRDR--PDNRHAKAGNINHAL-------PT-----LTG
--ELIAVFDADFMPTRNFLTRTVG-FFQDSKTAMVQTPQHFFNEDPVTVN-LG-LEGIV-NNEQTLFFRFIQ
PSRDFFNAVVCCGTCFVIRRSALDEIGG-IPTDSITEDYLTSLYLQGRGYQIKYLNEALSAGMSPETISAYI
NQRLRWGQGTLQMLFLKQNFF-TIPN-LNLIQRFYHSL-GVLYWLLS-IPRVISLLAPLAFLLFGLA-PLRA
TVNEILYFYCPYYLGNIMAFSWLTEGRRSAFWSDVYETMIAFPMAITVIRTFISPKGKPFKVTPKGIVDPHR
IHINWPLVRPLLVIAVLVILGLI----WRSSP-----------LQETQVNPD---SLAINMFWCSYNLALIL
ICTLVAIDVPQ--RRHPRFL-RSE-PCELIVG-------------G--DR-------------Y---RGQTV
DISEEGVRIR------LN--------RFPPESFP---------------------------QSVGE------
LHFL-----------------APSPLISLRL-----PVQ-----VRW---SRTANLG------SKS----LV
LEIGLQF-LS----L---SIA----------QQ----RHLINYLYCQPG-QWDE-----VRVPEI-------
-----KTAWALLQSIFR---------------------LHPLA-----ESR---------------------
------------------------------------------------------------------------
----------------------------------------------------------
>tr|E5RST1/1-722
------------------------------------------------------------------------
------------------------------------------------------------------------
----------------------------------------MRLKSLPTDGWLLLLGILALLGILLWQLDWRN
LLPNLVGF-------WRGGQAIMRPQGTTLEA-LLLPAFVW----LA-ITFLLKE---LSPKP-TFW---SR
LIVSVGIALLGIRYELWRFFGSLNL---DD-----PLNGTISLALFLAELLTVLNSVAFFFHCIFSID-RTP
EADRL-SQ--A---VI-RGEY--LPWVDVILPTYNEGVEILRRSVIACQAMDYP--HKRIYLLDDT------
-------------RRPAVRALAKELG------CEYRDR--PDNRHAKAGNINHAL-------PT-----LTG
--ELIAVFDADFMPTRNFLTRTVG-FFQDAKTAMVQTPQHFFNEDPVTVN-LG-LEGIV-NNEQTLFFRFIQ
PSRDFFNAVVCCGTCFVIRRSALDEIGG-IPTDSITEDYLTSLYLQGRGYQIKYLNEALSAGMSPETISAYI
NQRLRWGQGTLQMLFLKQNFF-TVPN-LNFIQRFYHSL-GVLYWLLS-IPRVIFLLAPLAFLLFGLA-PLRA
TINEVLYFYAPYYLGNIMAFSWLTEGRRSAFWSDVYETMIAFPMAITVIRTFISPKGKPFKVTPKGIVDPHR
IHMNWPLVRPLLVIAVLVILGLI----WRSSP-----------LQETQVNPD---SLAINMFWCTYNLALTL
ICILVAIDVPQ--RRHPRFL-RSE-PCELIVG-------------------------------GDRYRGQTV
DISEEGVRIR------LN--------------RF---------------------------PPESL------
GQLV----------------GELHFLEPSPFINLRLPVQ-----VRW---SRT----------ANLGSKSLV
LEIGVQF-LS----L---SIA----------QQ----RHLINYLYCQPG-QWDE-----VRVPEI-------
-----KTTWALLQSIFR---------------------LYPLA-----ESR---------------------
------------------------------------------------------------------------
----------------------------------------------------------
>tr|G9ZV92/1-733
------------------------------------------------------------------------
------------------------------------------------------------------------
------------------------------------------------MGNPLMRFGRRLIGTLMRLPLLGG
TLALL----------GAFIGIIFMVTPLEAEH-QAYLAIAG----FV-AFLIVNR------FK-GRI---SL
VFLVVLSTLISLRYIYWRVTETLGY---DT-----YIATFLGTGLLLAEVYAVLSLLLSYFQQIWPLE-RKP
VPMPE-AV--E---EW--------PVVDVFIPTYNEPLDVVKPTVFGAMSMDWPRDRMNIYILDDG------
-------------RRDEFRKFAEEVG------CGYMVR--PDNKGAKAGNINHAL-------SH-----TSG
--EYVAVFDCDHVPTRAFLQISMGWMLKDKKIAMLQTPHHFYSPDPFERN-LA-SGKRV-PNEGLLFYGRVQ
GGNDLWNAAFFCGSCAVMRRTALDEIGG-VPTETVTEDCHCSLRMQRNGWRTAYLRLPLAAGLATDRLIAHI
GQRMRWARGMIQILRV-DNPL-FGPG-LKLSQRLCYFS-AQWHFLFP-VPRVVFLTAPLCFLLFGEN-IIAA
SPLAIVAYAGPHLVHSIVTNSRVQGKVRHSFWSEIYETVLAVYLTPVVVTTLLDPNRGKFNVTSKGG-TLRD
GYFDLRAVGPNLVIGLLLVLGLM----SGIHG--------MVTNPPSSLFFQ---ANALNSLWVLLSLVTVL
AGLAVGRERRQI-RERARVA-AQV-PAALVLA------------GG-----------------R-RVEGESI
DLSLGGAALA------MR-------EPEWLPPAL---------------------------PENMM------
AMME-----------------FDLGSDNIRV-----PAE-----LLR---WQ-----------DGR------
--LQVRF-AP----R---GLR----------DE----GNIVRVVLGRAD-AWVN-----WDDVRA-------
-----DRPLRSMLEVAL-------SIGGL-FRGDSQISFRGRR-----ARR---------------------
-------------------------------------------------------------------QQREA
GRLPPSSDDRQDPP--------------------------------------------
>tr|F7SZ97/1-732
------------------------------------------------------------------------
------------------------------------------------------------------------
--------------------------------------MKSVTNETAAHSPRLSRLSNSLLSWRIWKMGWVR
VLSLV---------LAGVLSVLAVAVEMGLPQ-QMMFAAFC----VI-VALLLHR------VG-GRL---AT
LTLVMLSVITSLRYMYWRITDTIGF---HN-----VVDAFFGYGLLLAEIYALTVMLLSYFQTAWPLR-RKP
TPLPV-DR--S---AW--------PTVDVYIPTYNEPLDVVRQSVLAAQSLDWPADKLRVYVLDDG------
-------------RRQEFREFSEQAG------VGYLTR--PDNKHAKAGNINAAL-------AK-----TDG
--EFIAVFDCDHVTVRSFLQICMGWFLKDKQLALLQTPHVFFSPDPFERN-LG-TFRNV-PNEGELFYGVIQ
DGNDLWNATFFCGSCAVMRRSALDAVGG-VAVESVTEDALTALKMNRLGFNTAYLAVPQAAGLATENLSRHI
GQRTRWARGMAQIIRT-NNPL-LGKG-LKIGQRLCYLS-AMLHFFFG-LPRVVFLTAPLAYLFFHAN-VFQA
SAIMVAAYALPHIVLSNLTGSRIQGRFRHSFWNEVYESVLAWYIMRPALVTLISPKTALFNVTAKGG-IIRE
SYFDWTLARPYVVLLGLNLAGFI----VGVVS--------LVAGYGGVDARL---TIVLNLIWTIYNIVMTS
ASVAVAGEVRQL-RNTPRVA-ISL-AAMLLLP------------DG-----------------R-TVACRTS
DYSQGGLGLV------LP-----------PGVLV---------------------------PNGMP------
LSVS-----------------LFRNDEEAMF-----PAL-----VTF---SR-----------GDR------
--LGISF-QS----L---TLE----------QE----RDLAQMTFGRAD-TWAS----TWGNNAP-------
-----DSPWVALRQISS------IGVRGF---------SLLLR-----QLR---------------------
-----------------------------------------------------------------DRSLAAV
RRPTSVSTKN------------------------------------------------
>tr|G0JSC4/1-780
------------------------------------------------------------------------
------------------------------------------------------------------------
--------------------------------------------------------------------MLAA
LSVIV----------FLLLLATMIRVPLDWQG-QTVLAGCL----FL-FALVLNR-----RSK-AQW---AT
LCLVGISVFLTSRYIWWRVTETLGI---GD-PHYHWYDFVPTFILLAAESYAWVTLFLGYIQTAWPLQ-RKP
IPLTP-DT--R---LW--------PDVDIYIPTYNEPLSVVRSTVIASLTIDWPEDKLHVYLLDDG------
-------------TRDEFRDFATQIG------ASYITR--TEHSHAKAGNLNHAM-------TQ-----TNG
--EYIAIFDCDHIPARSFLQITMGWMERDPRIALLQTPHHFYSPDPFERN-LE-LFRLV-PNEGELFYGLIQ
DGNDLWDATFFCGSCAVLRRDALQEIGG-IAVETVTEDAHTALKLQRRGWKTAYLNIPQAAGLATENLASHV
GQRIRWARGMAQIFRV-DNPL-LGKG-LNGWQRLCYLN-AMAHFFFA-LPRLVFLTAPLAYLLFGLR-VLDA
YAITFAAYSLPHLFLANLTNSRIQGRHRYSFWNEVYETALAPYILLPVWLAVLNPRLGKFNVTAKGG-IIKQ
THFDTHIARPYMILWLVNIVGLV----AAGLR----------LTLESAPDVS---TIAMTSLWTLYNTVIIS
AAMAVAREARQV-RNHVRVP-VHL-PAEMMTS------------AG-------------------PIKAITQ
NVSDGGLRLE------TQ-----------DMPTL---------------------------APGTL------
FTVR-----------------LYWDADCYAF-----PTK-----VVA---QG-----------PNF------
--LSLAF-GD----L---NLH----------EQ----AQLVSLLYTRAD-AWLG----WGEGRAD-------
-----DRPLKSLLLVGK------VALTGS-GIMM----RSLLP-----WSR---------------------
--KVVSAVAAGFALTAMLVALSGPQARAAGSGAISPTAAESAATASATPAIPQNAIGTFSKSWTLPELGLPQ
GLHLTGINGLQTVYLNIPGN--------------------------------------
>tr|C1F830/1-780
------------------------------------------------------------------------
------------------------------------------------------------------------
-------------------------------------------------MTTFELWEGFESSDRTGFRLLRL
GLVLF----------GVVVMIFLGVLPLTWPQ-QGVLGLLL----VL-LAIWLGR-----VSD-SYL---IT
LTLMMMSLFATFRYAFWRIGTVVAFFQ-DPGSKYTPADAFFIVILVGAEAYAFSILFLGFFQTIWPLR-RAP
VPLPD-DP--E---DW--------PHVDLLIPTYNEPMSVVRYTALAALNIDWPADKLHVYILDDG------
-------------NRPEFRDFAIQAG------LGYMTR--DNNAHAKAGNINQAL-------AR-----LDS
--PYVAIFDSDHVPTRSFLQVTMGWFLRDEQLGMLQTPHHFYSPDPFERN-LG-QYKTI-PNEGELFYGIVQ
DGNDFWNASFFCGSCAVLRRTALDEIGG-IAVETVTEDAHTSLRMQINGWNTAYINIAQAAGLATERLSGHV
KQRIRWARGMVQILRI-DNPL-FAPN-LTFAQRLCYFN-AMTHFMYA-LPRLIFLTAPLIYLIFGFT-NVPG
YWVAILAYALPHLTLSNVTNSRIQGQHRHSYWNEVYETVLAPYILLPTLLALLNPRLGKFNVTAKGG-VVSK
TFFDARIAQPFIVLLGFNCLGLL----MVVPR---AVHIPGLGFLWDGTHPG---TIVMNALWTIFNILILG
TATAVARESRQL-RESVRIT-FSA-PVRVKIG-------------------------------NRIVPGETI
DASSGGVALK------AM-----------EDLTL---------------------------KSGDS------
AHLI-----------------FPLRLGDAEF-----PVT-----VVS---CD-----------GRG------
--LRVRF-DP----L---TIE----------EE----EMLTMVLYSRAD-NWLG----WGESREA-------
-----DQPLKSLAQICA------ISIRGL-LALVSAFTTRPTK-----KKK---------------------
----------------------------KKKSALPAKGAAAVIFIALLMGLATAHAAQTTSPASRAQAHAGN
VSSAQPASASAAI---------------------------------------------
>tr|A0A0A1VI09/1-736
------------------------------------------------------------------------
------------------------------------------------------------------------
-----------------------------MATDHKTVADEIADRNPRSFEARWRMRVHRIADQPLWNHPLAR
VVAVV--------G-AALLFALVVSVPLDLTG-QLLFSAGS----FG-AALLLSR------TP-GRL---TT
LAMIVLSISASSRYMYWRVTDTVGF---TN-----WVDACFGFGLLLAELYAFLVLLIGYFQTAWPLQ-RRP
VPMPQ-DV--D---TW--------PSVDVFIPTYNEPLEVVKQTVFSAMQMDWPEDRLHVYVLDDG------
-------------RREEFRDFCEELG------VGYLTR--DNNAHAKAGNINAAL-------AV-----TGS
--DYVAIFDCDHIPTRSFLQICMGWFIRDPKLAMLQTPHHFFSPDPFEKN-LD-TFHVM-PNEGELFYGIVQ
DGNDLWNAAFFCGSCAIIKRAPLLEVGG-VAVETVTEDAHTALKLSRHGYNTAYLELPQAAGLATESLSAHV
GQRIRWARGMAQICRV-DNPL-FGPG-LKLGQRLCYFN-AMLHFFYG-LPRLVFLTAPLAYLFFSAH-VFQA
TAAMITAYALPHLMHASITNSRIQGRFRYSFWNEVYESVLAWYIMRPVLVAFVNPKLGKFNVTAKGG-VIEQ
SYFDWSIARPYLILLLLNLLGFA----VGIWR--------MVAVGPSSEVFT---TLVINMVWTAYNIILTS
ASLAVASETRQV-RSTPRVT-AAL-PAALRFA------------DG-----------------K-TLVCETD
DFSQSGVGLR------VP-----------QGLKL---------------------------ETGSQ------
VEVS-----------------LFRSDEEGTF-----PAQ-----VTF---SG-----------NGR------
--LGLRF-GE----L---SLH----------QQ----ADLARLTFARAD-AWIG----FWGNRQH-------
-----DKPLTSLKSVMV------IGMRGL-GQVAANTLNILRG-----RRE---------------------
----------------------------------------------------------------------VV
TK--------------------------------------------------------
>tr|N9U5Z5/1-851
---------------------MLRPHALLWCRQRYRHG-REWG---ASRSWSLLLTLLALLAWSLFP---LE
RPGWQWLRRHRHALFPQLE---RP-RSGDPLRALIQLCWLL-----VRRPEPIP------LRWP------EA
WRRNWQRLT----------AELGRR--------------LARFERKGVSAAVG--------GPRV--ARWKA
GLFCT--------V-AGLLSLLCITQPFDALA-QLVFVVLL----AS-MALVLRA------IP-GRY---PM
LMLMVLSLIISCRYIWWRYTSTLDW---LD-----PVSLGCGLLLLFAETYAWVVLLLGYWQTAWPLH-RPP
APLPL-DQ--R---LW--------PSVDLMIPTYNEDLAIVKGTVYGALALDWPRDKLTIWLLDDG------
-------------DRPAFRDFAEEAG------IRYVAR--PTHEHAKAGNINHAL-------KQ-----AQG
--ELVAIFDCDHLPTRSFLQMTVGWFFKDPSLALVQTPHHFFSADPFERN-LS-RFRKM-PNEGALFYGLIQ
DGNDTWDASFFCGSCAVIKRSALDRIGG-IAVETVTEDAHTSLRLHRLGYTSAYIRIPQAAGLATESLSAHI
GQRIRWARGMVQILRL-DNPL-FGKG-LNLGQRLCYFN-AMLHFMSG-IPRLIFLTAPLAFLILHAY-IIYA
PAGAIALYMLPHIFHSALTNSRLQGKVRHSFWGEVYETVLAWYIARPTTVALFAPHKGKFNVTAKGG-MTDE
VYLDLEVSRPYLLLMLLNLCGLG----FGIWR----------IATGLPGEIP---TLILGMLWVLYNMTILG
GALAVAFESRQV-RANPRVE-MAM-PAAIRLA------------SG-----------------H-LYPCVLK
DYSNGGVGLE------LD-----------RELPL---------------------------DGRET------
VWLL-----------------LRNGLRESLF-----AAQ-----VRR---VM-----------GRK------
--LGLAL-AP----M---TRE----------QH----IAFIQCTFARAD-TWSL----WQERLGR-------
-----DRPLHSLIDITR------LGWSAY-WRLLRGSVLAPFC-----IAS---------------------
-------------------------------------------------------EKLTRWLLSFLPRRVSP
DFRSQAPTLETVKG--------------------------------------------
>tr|A0A023RQI8/1-855
-----------------MLARLLTPTAGLWCSQRYQAL-RRQG---GSRLGSAGLTLVWLLAWTLFP---LE
RHGWQWVLGHAQSLYPQLA---RP-RVGDPLRILLQSLWLI-----VRRPEPIP------LHWP------AS
WQRAWQWGT----------QALGTL--------------LIRQEERGLAAARA--------TPRE--ARWKS
VLLCA--------V-AGILSLLCITQPFTLQA-QLVFVLLL----AA-MAFILRA------VP-GRY---PM
LMMMVLSLTVSCRYIWWRYTSTLDW---FD-----PLSLTCGLLLLAAETYAWVVLLLGYWQTAWPLH-RPP
APLPA-DP--A---QW--------PRVDLMIPTYNEDLAIVKGTVYAAMGLDWPADKLTIWLLDDG------
-------------GRESFREFAEGAG------IRYVAR--PTHEHAKAGNINYAL-------RQ-----ASG
--DLVAIFDCDHLPTRSFLQMTVGWFYRAPRLGVVQTPHHFFSADPFEHN-LQ-RFRKM-PNEGALFYGLVQ
DGNDMWDASFFCGSCAVIKRSALDEIGG-IAVETVTEDAHTSLRLHRLGYTSAYIRIPLAAGLATESLSAHI
GQRIRWARGMVQILRL-DNPL-FGKG-LNLGQRLCYFN-AMLHFLSG-IPRLIFLTAPLAFLILHAY-IIYA
PAAAIALYMLPHIFHSALTNSRLQGKVRHSFWGEVYETVLAWYIARPTTVALFAPHKGKFNVTAKGG-MTEE
VYLDLAVSRPYLILILLNLCGLG----FGIWR----------IATGPADEVL---TLILSMLWTLYNMTILG
GALAVAFESRQV-RTNPRVE-MVM-PAAIKLA------------NG-----------------H-LYPCTVK
DYSNGGVGVL------LE-----------DPLPL---------------------------ADKDR------
VWLL-----------------LRNGQREQAF-----AAK-----VQR---VF-----------GRK------
--LGLEL-AP----M---DQT----------EH----IAFIQCTFARAD-TWSL----WQQRLGK-------
-----DRPLHSLLDITQ------LGWGAY---------WRLAR-----ASP---------------------
--------------------------------IGFVCILLEKLVRWLLSFVP-------------RRVSPGF
RSGAPTTQTVKG----------------------------------------------
>tr|B6ESJ5/1-872
--------------MFGWLSLFFQPIFMSQFRKQLHFY-TQDK--APSYASQLILSVWFVVCFCFLKSKIAG
IDSWKLP----HFLYPQID-FSHI-KLFDPLRMSIQTVW-F-----LITEPKKLTGTISLTQGI-----SMV
WKQIGRLFYLPLKGLTFVVSWLESY--------------SSRHAIV---SKEK---RLKKPSL-S--TRVLN
VAIGF--------V-VCVLAILCFTIPFSLTA-QAFFLVAL----WS-LGMMFRR------MP-GRF---PT
ILLITLSVTVSCRYIWWRYTSSLNW---DD-----PFALFLGCVLLMAETYAWIVLILGYFQNIWPLN-RQP
VSLPT-DQ--S---TW--------PTIDMMIPTYNEDLDVVRATVYSALGIDWPKEKLNIFILDDG------
-------------KRESFKEFAEEIG------VGYIRR--PTNEHAKAGNINYAL-------KQ-----TSS
--EYVAIFDCDHIPTRAFFQMTMGWFLNDEKLGLIQTPHHFFSPDPFERN-LS-NFGDV-PNEGSLFYGLIQ
DGNDLWDASFFCGSCAVLRREPLEEVGC-IAVETVTEDAHTSLRMHRLGYRSAYLRKPLSAGLATETLSAHI
GQRIRWARGMAQIFRV-DNPL-LGKG-LKWQQRLCYVN-AMLHFLSG-IPRIIFLLSPLVFLLLHTY-IIYA
PALAIILYVLPHMVHASMTNSRMQGEYRYSFWGEVYETVLSWYIARPTTVALFAPHKGTFNVTAKGG-LIEN
THYDWTISKPYWLLVILNVLGIG----FGLYR----------LGWGPDDELG---SVVVNLLWVFYNLLILG
GAVAVAEESKQV-RKDHRVV-VNI-PMSIHLP------------SG-----------------H-KVRCDIK
DFSLGGLRVE------LP-----------TSVEL---------------------------FYGHK------
LDII-----------------LQRGEHHFVF-----PAK-----VTY---SR-----------GRA------
--LGLQL-EP----F---TKQ----------QN----IDYVQCTFARAD-VWTK----WQNSYQS-------
-----DKPLMSMLSVFK------IGAKGY-RNTIAYSPKGVRV-----IAQ---------------------
------------------------------------------------------------FITIISEFLLTF
KPKKVNLQSAKLCG--------------------------------------------
>tr|A0XXD3/1-890
MSFTLFYKRPIHSTLYILLSILFTDKLVRYILFKFHSYFNQHK---VNVIEAFLMPFITLFGSLFVN---IK
KNK-ENFELALYNYYPHLRLPYRTYIYSNIIRFVIQSIFLLF----AVHKPKKKSVSIKKHAVNYFYDGVSY
SLRQLRWYD----------LKLGRL--------------IRRLFSKNNK-PKK-SAFKTMADARIWQNKLIK
YIVVA--------L-ILFLLAIFVTIPFSLEA-QAVFISFI----LL-VAYALKR------VK-GHM---AT
IVMITLSVTTSSRYLWWRYTETLNW---DD-----PLALTLGAGLLLAETYAWMVLILGFFQTINPLE-RKP
VMLPK-NT--D---LW--------PTVDIYIPTYNEPLSVVRPTTLAALSIDWPADKLKVYILDDG------
-------------KRPEFGEFAKQVG------AGYLTR--PDNNHAKAGNMNSAM-------RY-----TDG
--DYIAIFDCDHVPARSFLQMTMGQFLKDSKVCLVQTPHHFFSADPFERN-LN-NHSQI-PNENMLFYGLIQ
DGNDMWDATFFCGSCAVLKREALDEIGG-FAFETVTEDAHTALRMQRAGYKTAYINIPQAAGLATDSLSAHI
GQRIRWARGMAQIFRL-DNPL-LGKG-LNIPQRLCYLN-AMLHFLSG-IPRIVFLTAPLALIYFNAY-IIYA
PFLAIFIYVVPTLIQIKATNSRIQGKYRYSFWGEVYESVLAWYILKPTTVALFNPNKGKFNVTEKGG-LNDK
EHYDWGISKPYLVLLAINLVGML----VGILR----------LFFGDPTQVG---VLLISMGWALYNIIILG
AAVAVAAEARQV-RHSHRIK-ANF-PAGVRLA------------NG-----------------H-TLKVKIT
DYSDNGVGIE------TD-----------HAHAC---------------------------RVNDK------
IELL-----------------MSRGNKQFSF-----TTH-----VCN---TR-----------GNQ------
--IGLTI-KD----L---SLE----------KQ----RAFIQCTFSRAD-AWLD----WQNNFRH-------
-----DRPSYSFKEVQK------TSLRGF-SNLLFHAPRVLQP-----IIQ---------------------
---------------------------------------------------------------FMTNLVVYV
NSFTPKRPIVHNNYD-------------------------------------------
>tr|F7J6E9/1-780
------------------------------------------------------------------------
------------------------------------------------------------------------
-------------------------------------------MKHVRHSIAFLESWIDDAHHSPARTAIKT
GLISF----------AILCMVIAAFVHLNLAG-QTIVCIFG----IV-LFMLVNR------HP-GPR---AT
LVLKGLSIIVSLRYLSWRLTETLNF---SS-----WTQSILGSVLVLAEIYAFVMLILSYFQTLHPLG-REV
TPMPK-DI--T---TW--------PSVDIYIPTYNEELRIVRQTVLAALGIDWPRDRINVYLLDDG------
-------------HREEFREFAEACG------AGYIAR--SEHNHAKAGNLNHAM-------QL-----TKG
--ELIAIFDCDHIASRTFLQETVGPFLLKPHLALIQTPHHFYSPDPFQRN-FS-HGAVV-PPEGNLFYGLIQ
DGNDFWNATFFCGSCAVIRRTALEEIGG-VAVETVTEDMHTALKLQRRGWSTAYLAKPLAAGLSTERLILHV
GQRMRWARGMLQIMRL-DNPL-TGPG-LNFAQRLCYFA-AIASFLFA-IPRLIFLTSPMAYLLFNQT-LIDA
SPFAIAIYAMPHLIHSVLTSARTNRNWRYSLWSEVYETTLAPFLARVSVMTLIFPRRGKFNVTEKGG-LLDR
SYLDWSAVYPNVYLAAALLATLG----VGLFR--------LAHTHHDTIVSN---ALLMNIVWITVSIVIVL
AAISIGRESMQI-RRSHRVE-MVV-PVTVCTA------------DG-----------------R-MFQYTSE
NMSNGGGMLH----------------GHAPVEAL---------------------------PDDSL------
ITVL-----------------VPDRNETYAL-----PAK-----VIR---AT-----------SQG------
-TLALSW-AT----T---TII----------QE----AQIVRVIFGRRD-AWAS-----WADYKP-------
-----DSLPRSILLLLR------SIVDLF-KPATFRKKKRGVA-----LKP---------------------
------------------------------RIVQAVPQKTAVVVRPKAGLLQALLLSLGLGTTFTASMAHAQ
QNPAELPMPTGVPAAAGASM--------------------------------------
>tr|H5UZU6/1-704
------------------------------------------------------------------------
------------------------------------------------------------------------
-----------------------------------------------------------------MKKVLFY
LLLLV----------LAPIAVLIIITPMDSQK-QYIFGLVS----IG-ILFLLGF------SK-KHS---IS
VVMMVVSALMSTRYIYFRATQTLHF---NS-----EIEAILGIGLFLAELYIWVILLLTYLQTVFPLK-RGI
VPLPD-DV--S---LW--------PTVDIYIPSYNESLDVVRDTVLAAQCIDYPKDKLNIYLLDDG------
-------------KRREFAVFAADAG------VGYITR--TDNSHAKAGNLNHAL-------KL-----TKG
--ELICVFDCDHVATRIFLQATVGSFLQDPKLALLQTPHYFYSPDPFERN-LS-LGKNI-PNEGSLFYGPIQ
QGNDNWNATFFCGSCAVIRRSALEEIGG-FAVETVTEDAHTALKMQRLGWKSAFLAIPLAAGLATERLVLHV
IQRTRWARGMTQIFRM-DNPL-FGRG-LTWQQRCCYLS-AMLYFQFA-LPRVAFLTAPLAYLLFNLN-IIHS
SAGLIFAYALPHLLLTIYLNSRMNGRYRYSFWGEIYDIVLAFHLILPTAITMIFPKRGKFNVTDKGG-LLNI
GYFDFTVVRPHLIVAILLAIGII----AGLVR--------AFAHDYFAVDPK---VIALNVGWGIYSLVFLL
AAIAVARETRQT-RKTIRID-VDV-PVIVHYA------------SG-----------------I-SSRTHTQ
DLSMGGCRIV------VP-----------DNRHL----------------------------TDEI------
EEIE-----------------LQLQSGSISI-----PVN-----VIG---AD-----------EEF------
--IRLMF-ED----I---PLS----------RR----RELVRVVLARAD-AWI------RPPKPQ-------
-----DNPFRSLVIIIR------SVFDLF---------WLTWK-----SRR---------------------
---------------------------------------------------------------ENRRLREEE
ARRLKAEDTAA-----------------------------------------------
>tr|C1DJH7/1-780
------------------------------------------------------------------------
------------------------------------------------------------------------
------------------------------------------------------------MPPPSRKAGLSA
FILIL--------A-ASPALLLFVTVPLDIST-QVGMGVCM----IL-LMLLLGR------LQ-SYT---VT
LILIVVSVAVSTRYLYWRTTQTLVF---DN-----SLEAFLGTGLYLAEVYVWMILTLGYFQTVMPLK-RAI
RPLPE-DL--S---QW--------PTVDVYIPTYNESLDVVQDTVLAAQNIDYPADKLRVYLLDDG------
-------------RRPEFGAFAAAAG------VGYITR--SDNRHAKAGNLNNAL-------SL-----TDG
--ELICIFDCDHVSTRAFLQATVGAFLQDARLALVQTPHHFHSPDPFERN-LA-TGREV-PNEGELFYGPVQ
QGNDFWNAAFFCGSCAVIRRSALEEIGG-FAVETVTEDSHTALKLQRRGWNTAFLPVPLAADLATERLALHI
GQRMRWARGMTQIFRL-DNPL-LGRG-LRLPQRLCYLN-ALLHYQFA-LPRIVFLTAPTAYLLLGQN-IIAA
PATLIFAYMLPHMAHSIMANARIQGRHRHSFWGELYETVLAFHILKPTLVTLFFPKRGKFNVTDKGE-LLDR
GFFDFALVRPHLLTAALLATAIA----VGLIR--------YFYIDWFPIDAK---VLAMSIGWALFSLLLLL
AASAVAMESRQL-RSTTRLT-LKL-PVVLHFD------------NG-----------------R-SWQGETL
DISMGGLKVV------PA--------QTVKKMPQ---------------------------PPGQL------
EYIE-----------------IACNGHTALF-----PAH-----LMG---AG-----------RRE------
--LRLSF-SP----L---DID----------QR----RELVRIVMGRAD-AWLA-----STPKRL-------
-----DRPLRSLWSVAKNALTLLNPARRR-KEPAPATDARTPQERAGQAVP---------------------
----------------------------------------NAFLLLLLCVLCLIAAAPLLAGELELPPPSAT
AQPPAAAGLIEVLRFEQLGIGDGTTLRGARAEVD------------------------
>tr|Q2KWQ7/1-733
------------------------------------------------------------------------
------------------------------------------------------------------------
--------------------------------------MKTMNREPRPHSERMSRAGNDLLSWRLWRMAWVR
VLASV--------L-AAVLFVLAVAVEMGLVQ-QLLFGLTC----IG-AALLLHR------VA-GRL---AT
LTMVMLSIISSLRYMYWRITSTLGF---ET-----WTDAFFGYGLLLAEIYALVMMLLSYFQTAWPLR-RKP
LPLPA-DT--S---LW--------PSVDVYVPTYNEPLDVVRQTVLAAQALDWPADRLNVYVLDDG------
-------------RRPEFQAFCEQIG------IGYLTR--SDNKHAKAGNINAAL-------AR-----TQG
--EYVAIFDCDHVPVRSFLQICMGWFLKDPKLAMLQTPHVFFSPDPFERN-LG-TFRNV-PNEGELFYGVVQ
DGNDLWNATFFCGSCAVIRRTALTAIGG-MATESVTEDALTALKMNRLGYNTAYLALPQAAGLATENLSRHI
GQRTRWARGMAQILRV-NNPL-LGKG-LKLGQRLCYLS-AMLHFFFG-LPRVVFLTAPLAYLFFGAR-VFEA
SAIMVAAYVLPHIVMSSLTGSRIQGKFRHSFWNEVYESVLAWYVMRSALQALINPKGAQFNVTAKGG-IIED
SYFDWALARPYVIIMGLNLLGLT----LGVMA----------LLKGEGVQVGVTTTLLLNLIWTFYNIMMTS
ASVAVAGEARQL-RTTPRVA-TVL-PAMLRLH------------DG-----------------L-TVACQSN
DYSQGGLGLV------LP-----------QGVSI---------------------------PVGTE------
LDVS-----------------VFRNDEEALF-----PAT-----VTF---SR-----------DGR------
--LGVRF-QH----L---TME----------QE----RDLARVTFGRAD-TWAT----IWGSNST-------
-----DSPLIALRHVST------IGFRGF---------TILLR-----ELR---------------------
-----------------------------------------------------------------HQLRASL
RRSRSAPNKP------------------------------------------------
>tr|Q0BGA2/1-845
----------------MKAAFASRWRATVR--------RATDWCARGIGLPAERTLLDWLVRLFFHAPPPGR
PDPIRRRARTAFLWLAREWGVLQPLSPREWLWRAIVRAP--RAAGEQPARDPL-------------------
-------------------AWFDTF-VVPVYVVVRALGARIGAQLERLPWARWGGWLDARANGVGRHRWLAP
LLLCA----------GGLMWAAAAMSPLMPGA-QFAFFAIV----AV-LALALRR------LP-GHL---PT
LALASLALLATLRYVWWRTTQTLDF---RS-----PVEAVAGYLLYGAEAYTWMILLLGFVQTAWPLD-RPI
VPLPD-DP--D---SW--------PSVDIYIPTYNEPLSVVKPTVFAAQSIDWPTGKLRVYLLDDG------
-------------KRPEFAAFAREAG------IGYLTR--DDNLHAKAGNINRAL-------PK-----THG
--EYIAIFDCDHVPTRSFLQTTMGVFLRDPKCALVQTPHHFFSPDPFERN-LG-TFREI-PNEGNLFYGLVQ
SGNDLWNATFFCGSCAVLKRTALEEVGG-VAVETVTEDAHTALKLHRRGYTSAYLPTVQAAGLATESLAGHV
KQRTRWARGMAQIFRI-DNPF-LGRG-LGFIQRICYGN-AMLHFFYG-IPRLVFLTIPLAYLFFHLY-FINA
SSIALASYVIPYLVLANVANSRMQGRYRHSFWAEVYESVLAWYIALPTTVAFLSPKHGKFNVTDKGG-KIDE
GYVDWSTSKPYLVLFALNVLAIA----AGLWR----------LVADQGDEAS---TILITLGWTVYNLAMLG
AALAVARETKQV-RVTHRIA-MRV-PATLLLA------------DG-----------------S-TAACFTS
DYSTGGLGLE------AV-----------PGLPL---------------------------AIGDT------
LTVC-----------------VTRGDRPFPF-----PVR-----VSR---VT-----------PTH------
--VGVSF-EA----L---TLE----------QE----RQLVQCTFGRAD-AWLD----WHASTRT-------
-----DTPLRGLKEVLR------VGLDGY-VRMWKGVARGVQS-----------------------------
----------------------------------------------------------------------ML
APKLDRARD-------------------------------------------------
>tr|A0A085FZS1/1-706
------------------------------------------------------------------------
------------------------------------------------------------------------
-----------------------------------------------------------------MKKVLFY
LLLLV----------LAPIAVLIIITPMDSQK-QYIFGFIS----LA-ILFLLGF------SK-KHS---VS
IIMMLVSVLMSTRYIYFRATQTLHF---NS-----EIEAILGIGLFLAELYIWVVLLLSYLQTAFPLK-RGI
VPLPD-DT--S---TW--------PTVDVYVPSYNESLEVVRDTVLAAQCIDYPRDKIKIYLLDDG------
-------------KRREFAVFAADAG------VGYITR--NDNSHAKAGNLNHAM-------KL-----TKG
--ELICVFDCDHVATRIFLQATVGAFLQDPKLALLQTPHYFYSPDPFERN-LS-GGKNI-PNEGALFYGPIQ
QGNDNWNATFFCGSCAVIRRSALEEIGG-FAVETVTEDAHTALKMQRLGWKSAFLDIPLAAGLATERLVLHV
IQRTRWARGMTQIFRL-DNPL-FGRG-LKWQQRLCYLN-AMLYFQFA-LPRVAFVTAPLAYLLFNLN-IIHS
SASLIFAYALPHLILSIYLNSRMNGRYRYSFWGEIYDMVMAFHLVLPTAVTMLFPKRGKFNVTDKGA-LLNV
GYFDFSVVRPHMIVAVLLAVAVI----AGIVR--------ACAHDYFGVDPN---VIALNVGWGLYSLVFLL
AAIAVARETRQT-RKTIRID-VDI-PVVIHYA------------SG-----------------I-SSRSNTL
DLSMGGCRIA------VP-----------DDRHL----------------------------TDEI------
EEIE-----------------LQLKSGSISI-----PVQ-----VIA---ND-----------EQA------
--IRLQF-EE----I---PLD----------RR----RELVRVVLARAD-AWI------HPPKPQ-------
-----DNPFRSLLIIIR------CVFDLF---------WLTWK-----SRR---------------------
---------------------------------------------------------------ENRRLRQEE
AKRMESASEDNVT---------------------------------------------
>tr|A0A069PXZ6/1-736
------------------------------------------------------------------------
------------------------------------------------------------------------
--------------------------------------MSTTDATRGTSGAEAPSRLERIVDSRIWSSTPFT
VLITL--------F-AAVTLYFVITVPLAFGQ-QLAFATLC----FL-FALGFRR------LK-GQY---AT
LVMIMLSVVASGRYMFWRLTETTYW---ER-----PLDAAWGLLLVAAEVYSTVVLMLGYFQTAWPLR-RKP
MPLPA-SR--D---AW--------PTVDIFIPTYNEPLSVVKPTIYAALALDYPADKLSIHVLDDG------
-------------RRPEFKAFCEEIG------VNWTIR--THNRHAKAGNINEAL-------KV-----TKG
--EYLAIFDCDHIPTRSFLQIGLGWFLRDKLLSMLQTPHHFFSPDPFERN-LG-TFRKV-PNEGELFYGLVQ
DGNDLWNATFFCGSCALLRRSMVEEIGG-IAVETVTEDAHTALKLHRLGYTTAYLAIPQAAGLATESLSGHI
GQRIRWARGMTQIFRI-DNPL-TGRG-LRIGQRLCYLN-AMLHFFYG-IPRLVFLTAPLSFLFFGAH-VIEA
AASTIAIFALPHMMHASITNSRMQRSFRHSFWAEVYESVLASYITAPTLLAVINPKLGKFNVTAKGG-QIAK
DYFDWSISRPYLFLLLLNLIGFG----AGIAH--------IYVYSDVRSEVQ---TTILNLCWTVYNMLILG
ASVAAASERRQV-RTTHRVH-MKM-PVMLKFS------------TG-----------------R-TLACETI
DYSEGGVGVK------LP-----------NDIEV---------------------------PMHER------
VSVS-----------------LFRGDEEYAF-----PAT-----VGF---TA-----------PGR------
--VGLRF-ST----L---TRE----------QE----FEFVKTTFARAD-AWTG----WSEGRRA-------
-----DTPLRGLSHVLL---VGTRGIAGL-FEHLYSDLRTWMG-----KRP---------------------
-----------------------------------------------------------------------I
DAKKLKTKD-------------------------------------------------
>tr|W0HMN9/1-699
------------------------------------------------------------------------
------------------------------------------------------------------------
-----------------------------------------------------------------MNKPLFY
LLLLL----------MLPTATIVVITPMDSDK-QYFFGLVS----LG-LMLVLGI------SK-SPY---VN
VVLVVMSCLMSTRYIYWRASETLHF---YT-----TFEACLGIGLFIAELYAWVILVLGYLQTTWPLK-RRI
EPMPD-DL--S---LW--------PTVDIYVSTYNESLDVVRDTVLAAQCIDYPRDKMRIYILDDG------
-------------KRSEFAVFAADAG------VGYITR--DDNKHAKAGNLNHAL-------TL-----TRG
--ELICVFDCDHVATRGFLQATVGSFLIDPRLALLQTPHYFYSPDPFERN-LS-AARHN-PNEGALFYGPVQ
QGYDNWNATFFCGSCAVIRRTALEETHG-FAVETVTEDAHTELKLQRKGWNSAFLAIPLAAGLATERLGLHV
IQRIRWARGMTQILRM-DNPL-FGRG-LKWQQRLCYLN-AMLHFQYG-LPRVVFLTVSLAYLLFNQN-IIAS
SASTIFAYVLPHLFMAIWLNSRMNGRYRYTFWGEIYETVMAFHLIIPTLLTLISPKHGKFNVTDKGG-LLDE
GFFDAHIVRPHIIVACLLVLGII----AGIAR--------AVMYDYFNVDPR---VIVFNVVWAKLSVIILL
AAIAVAKETRQV-RKTIRVE-VTI-PAIIHYA------------SG--IS-------------V---VSETR
DLSMGGVKLV------TP--------DDRYLH-----------------------------DTLEE------
VELR-L------------------QSGSVCI-----PVS-----VIH---TG-----------PDV------
--IRLMF-KD----M---PLD----------KR----RELVRVVMARAD-AWL------APPYPR-------
-----DRPLRSFASIVR------CVFELF---------YNTWK-----ERG---------------------
----------------------------------------------------------------------QK
KKHARSAGPGETA---------------------------------------------
>tr|W8X0N1/1-725
------------------------------------------------------------------------
------------------------------------------------------------------------
---------------------------------------------------MVDKVGAWWTGLPVWRPGWVQ
LLALM--------L-VAVLGWFVVTTYLDLVE-QAVFGILV----FC-VAFVLNR-----ASQ-SRL---IT
LAMMSISVAASLRYMYWRVTQSLGF---ES-----WWDASFGYGLLLAEFYALTVLLLSYFQSAWPLH-RKP
VMLPA-DT--R---LW--------PSVDVYIPTYNESLSVVRQTVLAALSMDWPADRMNVYVLDDG------
-------------RRPEFRDFCARVR------VGYLTR--EDNRHAKAGNINAAL-------PR-----TDG
--EFIAVFDCDHVPTRSFLQVCMGWFLKDPKLAMLQTPHVFFSPDPLENN-LE-VFHNV-PNEGQLFYGLTQ
DGNDLWNATFYCGSCAVLRREHLLAVGG-MAVESVTEDALTALKMNKLDLNTAYLAIPQAAGLATENLSRHI
NQRIRWARGMAQIFRR-YNPL-FSKG-LSISQRVCYAS-AALHFFYS-LPRLVFLTAPLAYLFFGAR-VFDA
SALMVVVYAGPHILHAQLTNYRVQGKFRHSFWNEVYESVLAWYLMRPTLAAVIDPASPVFNVTAKGG-TSER
AYFDWRLARPYIILLLLNAAGMI----VGTVM--------LVQHVGDAGVFQ---TILLNMGWTFLNLVVCS
ASVAVAGERRQI-RSSPRVL-QTL-DATVALP------------GG-----------------H-RIRCQTS
DFSQDGLGLV------LP-----------QELPL---------------------------SPGQA------
IKVS-----------------LYRGREERVF-----PAI-----VRF---CR-----------GQR------
--LGLYF-EG----L---SIA----------QQ----VELVQLTFARAN-IWAE----AWHASAP-------
-----DSPLEAIRQIGR------IGGRGF-GVLLRESGRELGR-----LLR---------------------
----------------------------------------------------------------------RR
PGPMAETPAAQS----------------------------------------------
>tr|D5VN36/1-780
------------------------------------------------------------------------
------------------------------------------------------------------------
-----------------------------------------------MKIQGASDLGEGLFGRVAASAPARY
AIFAL----------AAAVVFLAVVVPLDSNG-QLIFGLGV----FA-VSAAIGQ-----LSQ-SRK---MT
IGLVVVSTALSTRYIWWRTTQTLHF---DN-----PLAAGLGTGLYLAELYAWLILVLGYVQCVWPLD-RKV
REISG-PP--E---TW--------PTVDIYIPTYNESLELVQDTVFAAMDQDYPPDRFKVYILDDG------
-------------RRPEFEEFARKAG------CGYITR--TDNKHAKAGNLNNAI-------PQ-----TTG
--ELLCIFDADHVATRAFLQLTVGWFQADPKLALMQTPHYFYSPDPVQRN-IR-AVKDI-PGEGDLFYGVVQ
KGNDFWNATFFCGSCAVIRREALEQTNG-FAGETVTEDAHTALKLQRMGWNTAYLNTRLSAGLATERLALHI
GQRARWARGMTQIFRI-DNPM-LGPG-LSLGQRLCYLN-AMLHFQFP-LPRIVFLTSPLAYLIFEQN-IIAA
AAWTIVTYAIPHLLLSVLVNERIQGRYRRAFWGEVYESLISFHLVGPTILPLFDPKKGKFNVTDKGG-LLEE
GYFDFKVLLPLLITTGLLFGGIG----SGIAK--------LLLPQYFDVQLG---TIMLNVGWSSFSLLILI
TAIAVGRETRQV-RKHEHLG-VVL-PTRLYFD------------DG-----------------H-VLSTETM
NISMGGMAVP------AP-----------DEEVL---------------------------EGRTV------
THVE-----------------VFAAEKTFGF-----PVK-----MLG---SG-----------KGG------
--LRFMF-TE----M---TLE----------SR----RQLVRVVMGRAD-AWPL-----IDDHVS-------
-----WSAWQSFTDLMR-----ASLSIMF-WWRHRDTPRASAA-----YNR---------------------
---------------------------------------AGASTMAAILAVALGLGLLAPSEGHAQTARAAS
RPAAAGPAAPGAAAPAKAVSTGGIRSLSMTLED-------------------------
>tr|S3JCV4/1-704
------------------------------------------------------------------------
------------------------------------------------------------------------
---------------------------------------------------------------MMKSLLSTL
FLLLV----------ALPAAALIVLTPMTAHK-QFMFGLLM----IG-VLLVAGR------SS-NKK---VS
TTLVALSLLMATRYIYWRATSTLSF---NS-----WVEAALGWGLFAAEIYAWTIMLLGYMQTIWPLE-REI
EPLPE-DV--S---LW--------PTVDVYVPTYNESLDIVRDTVLAAQCMDYPSDKIKIYILDDG------
-------------KRSEFAVFAAEAN------VGYITR--DDNAHAKAGNLNKAM-------KK-----TNG
--ELICIFDCDHVATRGFLQATVGSFLRDEKLALIQTPHYFYSKDPFERN-LP-AAGEA-PNEGMLFYGPVQ
KGNDNWNATFFCGSCAVIRRCALEEIGG-FAVETVTEDAHTALKMQRLGWNSAFLGLRLSAGLATERLTLHV
IQRTRWARGMTQILLL-DNPL-FGRG-LKWQQRLCYLN-AILHFQYG-LPRIAFLTAPLAYLLFNQN-IIAS
SASMIFAYSLPHLVMATVLNSRLNGRYRFSFWGEVYETVMCFHLVIPTLVTFLSPRKGKFNVTDKGD-TLEK
EYFDAHIVMPHMVVAVLLGAGVI----AGIAR--------FFTQTRLGIEPW---VLLLNVGWATYSLIILL
ASIAVANESKQV-RKSIRID-IAI-PTIVHFT------------NG-----------------A-SLRTVSR
DLSMGGMQVI------NP------------DPAL---------------------------NNEEV------
EAVE-----------------LLLNSAAVCI-----PGK-----KVF---AN-----------DDI------
--LRLQF-GD----I---PLH----------KR----RELVRVVLARAD-AWL------ETPHAK-------
-----DSLRRSMAGVLR---------------SAGRLWGIFWR-----SRR---------------------
-----------------------------------------------------------------NRKLAKF
EAKKAKPEAAA-----------------------------------------------
>tr|W0LDE9/1-870
--------------MNWLLSWLLNLLVYQAVQARYRAY-WMKG---ASPFSAFVNTLVIVLAWIFLR---FE
SPAWQRIRGNRDYWFPHIP-PNRP-RPADGLRYLLQAAWLLL----TYRSSAPKAKVR--HYFA------GW
-QRLRQRYI----------KVLKSV--------------PQRIQEAESGQRLR-QRFNRL-SRRA--RGILL
MIAGV--------F-AALMALLCISQPFELWA-QFIFVLLL----WS-VAMIVRR------LP-GRL---PS
MMLIVLSLTVSSRYLWWRYTETLNW---GD-----TFSLVCGLLLLAAETYAWAVLVLCYFQTVWPLN-RQP
MPMPE-DI--S---IW--------PVVDLMVPTYNEDLGVVKPTIYAALGIDWPKDKLNIYILDDG------
-------------NRPEFKAFAEELG------VNYIAR--ATHEHAKAGNINHAL-------KQ-----ATG
--EFVAIFDCDHVSTRSFLQLTMGWFLKEKNLAMLQTPHHFFSPDPFERN-LG-RFRQT-PNEGTLFYGLVQ
DGNDMWDATFFCGSCAVLRRSALDEIGG-IAVETVTEDAHTSLRLHRLGYNSAYIRIPQAAGLATESLAAHV
GQRIRWARGMAQIFRL-DNPL-AGKG-LKIGQRLCYAN-AMLHFFSG-GPRLVFLLAPLVFLLLHAY-IIYA
PALAIALYVLPHMIHASLTSSRMQGKYRYSFWGEIYETVLAWYIARPTAAALFNPHQDKFNVTAKGG-LAVE
DYFDWVITRPYLCLVILNLAGIG----FGLWR----------LVFGPADEIM---TVVLNLVWVFYNMLILG
GAIAVAVEVKQM-RRSHRVE-IAM-PAALAKA------------DG-----------------H-LFPGTLR
DYSDGGVGLE------MR-----------VAIGL---------------------------QEGHR------
VLLL-----------------LKRGQQEFSF-----PCL-----VTR---VS-----------GCH------
--VGVRL-DK----L---SVH----------QQ----IEFIQCTFARAD-TWAL----WQDGFPE-------
-----DKPVESLRDVLT------LGIHGY-TRMADYSPPIVRS-----ILA---------------------
-------------------------------------------------------GLATLTAWVLSFIPQSV
AGKEPDFILEEATA--------------------------------------------
>tr|Q7NUL9/1-852
--------------MSRARWAAWAVRCGLL-------------------HRADRPAVGLALLSLLFV---TP
DNGWEAWGRRQKGCFPHVD-FSHP-GPADALRIPLQLLWLALVRPPSARGGVSTA----WRELR------RR
AARARSAL-----------RAHRAR--------------LAARHLAWLVPERLNRASARVAGNAAWQSAALR
YACGL--V-------AMALVAVCVTTPFDDAS-QALFFAAL----LL-IALWVNR-----VP--GQA---CT
LMLMVFSMVMSTRYIWWRATSTIND---DT-----WLNLAFGLMLLAAEIFAWIVLSLGFFQSSWALK-RRV
APLPD-DR--A---LW--------PAVDVFIPIYNEPLRVLRPTVMSALEMDWPPDKLRVHILDDG------
-------------CREEVREFAAGIG------AGYITR--PVHKHAKAGNINHAL-------TV-----TSA
--GFIAVFDCDHIPTRSFLRSTMGGFLSDGKLALVQTPHHFFSADPFERN-LE-THGKM-PNEGELFYGRVQ
DGNDLWNATFFCGSCAVLRRSHLVEAGG-IAVDTVTEDAHTSLRLHRLGYRSAYINVVQAAGLATESLSAHI
GQRIRWARGMAQIFRS-DNPV-LGKG-LTLPQRFCYLN-AMLHFLNG-APRLIFLTAPMVFLIFHVY-TIYA
QALSIVLYVVPHMAFSVLANSRLNGRFRRSFWGEVYETVLAWYIVIPTTAALLFPGLGTFNVTAKGG-VMDE
DFVDWRIAKPYLVLLGFNLLGIG----FGAWR----------MAAGPHFEMG---TAVINMLWAGYNAMLLG
VALAVARELRQV-RAAHRVR-ASR-QAALHLP------------DG-----------------R-VHRCRML
DYSEGGMALQ------LA---------REPRSGM---------------------------DGDAE------
LTVS-----------------LRQDGRSYAF-----PCR-----MAF---SS-----------GDR------
--VSVRF-PD----L---TLA----------QR----SELMQCTFGRPD-AWAE----RETRKRE-------
-----RNPLGSALDIFH------LGWLGL---------KGLWL-----LAA---------------------
-------------------------------------------------------------------SSLGI
GRRPASVLWLLSLLPRQPISIRD-----------------------------------
>tr|D2TJX4/1-873
--------------MSLLSRWLLIPPVSARLSERYQGY-RRHG---ASSFSAALGCFWTIMAWIFIP---LE
HPRWQRIRAEHKALYPHIN-AARP-RPLDPARYLIQTFWLM-----AAASRRQTSKPR--WRTF------SR
LEGVRGRYH----------QWLDAL--------------PERVTKNTHHLDKQ-KELGHL-SVGA--RRIII
GVIVT--------F-SLILALICVTQPFNPLA-QFIFLILL----WG-IALIVRR------MP-GRF---SA
LMLIVLSLTVSCRYIWWRYTSTLNW---DD-----PVSLVCGLILLFAETYAWIVLVLGYFQVVWPLN-RQP
VPLPK-DM--S---QW--------PTVDIFVPTYNEDLHVVKNTIYASLGIDWPKDKLNIWILDDG------
-------------GREEFRQFAQNVG------VHYIAR--TTHEHAKAGNINNAL-------KY-----AKG
--EFVSIFDCDHVPTRSFLQMTMGWFLKDKKLAMMQTPHHFFSPDPFERN-LG-RFRKT-PNEGTLFYGLVQ
DGNDMWDATFFCGSCAVIRRKPLDEIGG-IAVETVTEDAHTSLRLHRRGYTSAYMRIPQAAGLAPESLSAHI
GQRIRWARGMVQIFRL-DNPL-TGKG-LKFAQRLCYVN-AMFHFLSG-IPRLIFLTAPLAFLLLHAY-IIYA
PALMIALFVLPHMVHASLTNSKIQGKYRHSFWSEIYETVLAWYIAPPTLVALINPHKGKFNVTAKGG-LVEE
EYVDWVISRPYIWLVLINLLGVA----VGVWR----------YFYGPENEML---TVVVSLVWVFYNLIILG
GAVAVSVESKQV-RRSHRVE-ISM-PAAIARE------------DG-----------------H-LFSCTVH
DFSDGGLGIK------IN-----------GQAQV---------------------------LEGQK------
VNLL-----------------LKRGQQEYVF-----PTQ-----VAR---VW-----------GDQ------
--VGLQL-MP----L---TTR----------QH----IEFVQCTFARAD-TWAL----WQDSYPE-------
-----DKPLESLLDILK------LGFRGY---------RHLAE-----FSP---------------------
------------------------------PSVKVIFRSLTSLVAWIVSFIPR------------RPQRDDA
AVQQPDQVMAQQ----------------------------------------------
>tr|K8AJK1/1-872
--------------MISISALLLAPPVRARLRERYYTY-RRNG---APPFSAALGCAWLTLAWLLLP---LE
NPRWQAIRAQHALLFPHIN-PDRS-RPLDVVRYLLQGLWLL-----TLRPWRAVNAPR--WRPV------SK
LQVWRERFN----------VWLETL--------------PQRFSDETDHLNEQ-KELGHI-NARL--RRVVL
GVVVF--------F-SLVLAILCVTQPFNPLS-QFIFLILL----WG-VALLVRR------LP-GRF---SA
LMLIVLSLTVSCRYIWWRYTSTLNW---ND-----PVSLVCGLVLLVAETYAWVVLVLGYFQVIWPLN-RQP
VPLPK-DL--N---TW--------PSVDIFVPTYNEDLHVVKNTIYASLGIDWPKDKLTIWILDDG------
-------------GREEFRLFAESVG------VQYVAR--TTHEHAKAGNINNAL-------KL-----AKG
--DFVSIFDCDHVPTRSFLQLTLGWFLKDKKLAMMQTPHHFFSPDPFERN-LG-RFRKT-PNEGTLFYGLVQ
DGNDMWDATFFCGSCAVIRRGPLDEIGG-IAVETVTEDAHTSLRLHRRGYTSAYMRIPQAAGLATESLSAHI
GQRIRWARGMVQIFRL-DNPL-FGKG-LKLGQRLCYVN-AMLHFLSG-VPRLIFLTAPLAFLLLHAY-IIYA
PALMIALFVLPHMAHASLTNSKIQGKYRHSFWSEIYETVLAWYITRPTMVALFNPHKGKFNVTAKGG-LVEE
EYVDWVISRPYLMLVLINLFGVL----VGIWR----------YFYGPANEML---TVIVSIVWVFYNLIILG
GAVAVSVESKQV-RRAHRVE-MVM-PAAIARE------------DG-----------------H-LFSCTVQ
DYSDGGLGIK------IH-----------GGAQL---------------------------LQGQK------
VNLL-----------------MKRGAQEYVF-----PAK-----VVR---VF-----------GDE------
--VGLNL-DG----L---TTR----------QH----IDFVQCTFARAD-TWAL----WQDSFPE-------
-----DKPLESMLDILK------LGFRGY---------RHLAE-----FAP---------------------
------------------------------ASLKIVFRTLTTLVSWIVSFIPR------------RPERTSL
GERALPVMAQQ-----------------------------------------------
>tr|H1S6Q5/1-753
------------------------------------------------------------------------
------------------------------------------------------------------------
---------------MKPAKAKAAAAPRGARAKGKDMVKSKGNDKPNALSAALQRLGSAFVELPLWDSAAAR
VLALL--------V-GLFMFALVITVPLDFWQ-QVGFAAVC----FG-LAIWLNR------VK-GHL---AT
LMMVILSIAASSRYMYWRLTETVGL---GG-----WFDTAFGIGLVLAEIYAFVVLMLGYFQTAWPLK-RRP
VGMPA-DS--A---SW--------PTVDIFIPTYNEPLSVVKPTVFAAMSLDWPRDKINVYVLDDG------
-------------RREEFREFCEKVG------VTHVTR--NHNRHAKAGNINEAL-------KG-----THG
--EYVAIFDCDHIPTRSFLQISMGWFLKDPKLAMLQTPHYFFSPDPFEKN-LR-TFQEV-PNEGELFYGLVQ
DGNDLWDATFFCGSCAVIRRAPLLEVGG-IAVETVTEDAHTALKLHRKGYGTAYLAIPQAAGLATESLSGHV
GQRIRWARGMAQICRV-DNPL-FGPG-LSIPQRLCYLN-AMLHFFYG-LPRLVFLTAPLAYLLFGAH-VIQA
SALTIATFALPHLLHANMTNSRIQGKFRHSFWNEVYESVLAWYIMRPVLVAFVNPAAGKFNVTPKGG-VIEE
AYFDWVISRPYLVLLLFNVLGVV----VGFLR----------LFLWNQFEAT---TVVLNLIWTFYNLIILG
ASIAVASETRQI-RVAHRVA-MKL-PATLHFA------------DG-----------------R-TLVCETI
DFAEGGIGMR------LP-----------PGMKA---------------------------SVGEQ------
VQIS-----------------LYLQNDEHMF-----PAK-----VVF---QG-----------DTH------
--TGLEL-AE----M---SPR----------EE----MAFVQCTFARAD-AWID----SWGRKRP-------
-----DAPGLAAGQILR------IGLLGF-HNVMFHLGREMRH-----LLR---------------------
-----------------------------------------------------------------RPEPGAS
TR--------------------------------------------------------
>tr|Q1LL41/1-857
------------------------MSARRFSLSELFSGARDRVARALGVTRTANAGNWLLRLFFRPPRPGKR
DIPAEWAAQVHRRAMTRLGIGKRQGTGTWMWRLFIRPPRPRFRLAADPRKQRSMAEPERD------------
-------------------NWLRRWLDRVLEPVWNTTSRLHHQFLSILPRPDWNRVAYSLESLAAQVGRIPF
VLPISMVI-------AAIATVVIGTTPLTFAS-QMLMFAVV----WA-ILIVVRR------IP-GRL---AT
ITMIAVSMLMAVRYIWWRSTQTLQF---AT-----TTEAVIGYLLYAAECYTWLVLALSYLQTAWPLH-RKP
KPLPA-DS--S---LW--------PTVDVFIPTYNESLAVVQPTVYAARSMDWPPDKLRVYILDDS------
-------------HRPAMREFAEAAG------VGYITR--DNNRHAKAGNINQAL-------PR-----TSG
--DYIAIFDCDHIPTRSFLQMTMGEFLDDPKCALVQTPHHFFSPDPFERN-FD-TFRRV-PNEGSLFYGLIQ
DGNDLWNATFFCGSCAVIKRAPLLEIGG-IAVETVTEDSHTALKLHRRGYNSAYLRTVQAAGLATESLSSHI
GQRIRWARGMAQIFRL-DNPL-LGKG-LTLFQRLCYSN-AMLHFFYG-IPRLIFLTMPIAYLYFGLH-VINT
SALMIMAYVLPYLLIANVTNSRLQGRYRHSFWAEVYESVLAWYIVLPTTVAFINPRAGKFNVTAKGG-QIAD
DYLDWTISKPYLVLLALNVAGLV----FGVLR----------LLFWGTDEPA---TVLMNMGWATFNLIMLG
AAVGVAREARQV-RVSHRIP-MRV-PATLLLP------------DG-----------------R-TIACKTE
NYSMGGLGMV------LP-----------IDVPL---------------------------VEGAP------
VGVC-----------------LSRGSRTYHF-----PAV-----VTR---NI-----------NRH------
--LGVRM-DD----L---SVE----------RE----AQLIQCTFGRAD-AWID----WLDDERV-------
-----DAPLRSFKEVVE------MGYQGL-LRLYDAFVDAVEL-----------------------------
----------------------------------------------------------------------VT
ARRRSRLP--------------------------------------------------
>tr|C6C639/1-702
------------------------------------------------------------------------
------------------------------------------------------------------------
-----------------------------------------------------------------MKKILFY
VLLLV----------LLPAAIVIVITPMDSQK-QYIFGLVS----MA-IMFLLGF------SK-RRE---IS
VVLVILSVLMSTRYIYWRATETLHF---NS-----EIEALLGIGLFAAELYVWVVLMLGFLQTTWPLE-RTI
EPLPE-DS--S---LW--------PTVDVYIPTYNESLDVVRDTVLAAQCIDYPRDKMKVYLLDDG------
-------------KRDEFAVFAAQAG------VGYITR--NNNAHAKAGNLNHAM-------TL-----TQG
--ELICVFDCDHVAKRIFLQATVGPFLSDPKLALLQTPHYFYSPDPFERN-LR-LASNM-PNEGSLFYGPVQ
QGNDTWNATFFCGSCAVIRRAALDEIGG-FAVETVTEDAHTAMKLQRRGWKSAFLSIPLAAGLATERLVLHV
IQRTRWARGMTQIFRM-DNPL-LGRG-LTWQQRLCYLN-AMLHFLFG-LPRVVFLTAPLAYLLFNLN-IIHS
SAEMIFAYVLPHLVMSIYVNSRMNGRYRYSFWGEIYEAVMSFHLVIPTLVTLISPKHGKFNVTDKGG-LLDE
GFFDFRIVRPHIITAFLLVAGLA----AGITR--------MLAHEYFNVDPY---VVALNMGWAAFCLLILL
AAIAVARETKQV-RKTIRID-VDM-PVIIHYA------------SG-----------------I-ASRSKTI
NLSMGGAQIK------AP------------DLRH---------------------------KHDEI------
EAIE-----------------LLVQSSEICI-----PVQ-----SVA---TD-----------DEI------
--IRLRF-DD----I---PLS----------HR----RALVRVVLSRAD-AWM------NTPWPK-------
-----DNPLRSLWAIVC------TVYDFF-GALLTFRRKKAAS-----EKA---------------------
----------------------------------------------------------------------SV
ANEGDMPV--------------------------------------------------
>tr|A0A075K263/1-856
------------------------------------------------------MNRLAPASWRSRLRPLLA
QQLGVNSDADRGMWLLRLVFRAPPPGQRDWPAHGVKRLSQYLRLALAVGHDEGAATWLKRLFFRPRRRRVHL
AANLRSVRHQRGTRRRSMLLGRIGQWLAPVHGVMNRAGQAVSSRLPGVPWARISERVNHWSSGLDRVPHLKQ
VILLL----------AFLVAVAFWTTPLPIEA-QFRLFILV----CA-VMIVARR------IP-GRW---PT
MLMVSLSILMTGRYMWWRITQTLHF---AA-----PIEAIFGYILFAAEIYTWIVLFFGYIQTAWPLN-RQP
KPLPE-DT--D---SW--------PTVDVYIPTYNEPLSVVSPAVLAAKSMDWPRDKLRVYLLDDG------
-------------SREEFNRFANEVG------VGYITR--EEHRFAKAGNINHAL-------SM-----TSG
--EFVAIFDCDHIPTRSFLQTTMGEFIADPKCAMVQTPHHFFSPDPFERN-YD-TFLRV-PNEGSLFYGLIQ
DGNDFWNATFFCGSCAVIRRAPLMEVGG-IAVETVTEDAHTSLKIHRRGYRTAYLRIVQAAGLATESLSGHI
GQRIRWARGMSQIFRI-DNPW-LRKG-LTFFQRICYSN-AMLHFFYG-IPRLIFLSMPCAFLFFGLH-VFGA
DAISVMAYVFPYLFVSGLANSRIQGQYRHSFWAEVYESVLAWYTVLPTTIAFINPSKGKFNVTAKGG-LIEQ
EYLDWATSKPYVWLLAINLAGLV----AGLVR----------IFTVQRDEPV---TVLMNMVWSLFNVAMLG
AAVGVAKEAKQV-RVSHHVP-LRV-PATLVLA------------DG-----------------K-TIACHTE
NYSTGGLGIV------LP-----------AELAL---------------------------ERGEG------
LGVA-----------------LSRGDTDYYF-----PAV-----VAR---YS-----------GLH------
--LGLKF-EE----W---SYE----------NE----TQLIQCTFGRAD-AWVR----WEEELVP-------
-----DAPLHSFVEVIE------MGYQGV-LRLFDACLDAAEA-----------------------------
----------------------------------------------------------------------VV
VRKPRQPGQ-------------------------------------------------
>tr|A0A034T0Y7/1-855
--------------MIHALDVLLAAPARRAWTQRYRAC-RTHG---ATSPGAISGCFWLTLAWLFLH---WE
SPAWQAIRQQQAALFPHLD-PLRP-RPLDPVRYGLQAIWLLL----TRWPHS--------ETLL------GA
LRRVSRHFL----------QWLAGL--------------PARWGRRKGES----VWLDEL-PNAL--RRVVL
TLSAL--------L-GAALALLCISQPFDLLS-QCIFVLLL----WG-CAMVIRH------IP-GRF---TT
LLLVLLSITISCRYIWWRYTSTLNW---DD-----PFSLICGLLLLAAETYAWVVLLLGYFQSVWPLN-RPP
VALPK-AM--D---QW--------PIVDVLIPTYNEDLRVVKPTIYAALGIDWPRDRINIYLLDDG------
-------------GRDSFRQFAEEVG------VHYLAR--PTHEHAKAGNLNYAL-------KR-----IKG
--EFVAVFDCDHVPTRTFLQLTMGWFLHDARLAILQTPHHFFSPDPFERN-LG-NFRRT-PNEGQLFYGLLQ
DGNDMWNATFFCGSCAVLRRTALDEVGG-IAVETVTEDAHTSLRLHRKGWTSAYIRIPLAAGLATESLSAHI
GQRMRWARGMTQIFRL-DNPF-LGKG-LTLGQRLCYAN-AMMHFLSG-IPRLIFLVAPLAFLLFHTY-VIFA
PAMAIVLYVIPHMFHSSLARIRLQGRHRHSYWNEIYETVLAWYIARPTLVALINPKKGRFNVTQKGG-LVSH
NHMDWVISSPYLSLVLLSVLGLV----FGAWR----------LFFGPQNEQL---TVLLTVGWVIYNLVILG
GAAAVAVEVRQI-RQAHRVD-IAM-PAILMRH------------DG-----------------H-LYPCTLH
DYSDSGVGIE------LA----------DERLCL---------------------------REGES------
ISLL-----------------LQKGEESFVF-----PVA-----VTR---VV-----------GRR------
--AGLRL-DG----L---SVA----------QH----IAFIQCTFARAD-TWAL----WQQAIPE-------
-----DHLGGGFVGILR------LVGRGY---------RSLAE-----YAP---------------------
-----------------------------------------------------------------APWRMPI
MVAVCLGAWLVSFVPRPIAGRQTT----------------------------------
>tr|G2S4I3/1-701
------------------------------------------------------------------------
------------------------------------------------------------------------
-----------------------------------------------------------------MKKLLII
LLVLA----------MVPVALLVVITPMDSQK-QYIFGLIS----IG-LLFLMGF------SK-KRS---IS
VIMVVMSLLMSTRYMYFRLTQTLHF---NS-----EIETILGMGLFLAEVYVWVLLLLNYLQTIWPLK-REI
VPLPD-DM--S---LW--------PTVDVYIPTYNESLDVVRDTVLAAQCIDYPRDKMKIYLLDDG------
-------------KRREFAVFAADVG------VGYITR--NDNSHAKAGNLNHAM-------KL-----TQG
--ELITVFDCDHVATRIFLQATVGGFLKDPKLALVQTPHYFYSPDPFERN-LS-VGRNI-PNEGTLFYGPIQ
QGNDNWNATFFCGSCAVIRRSALEEIGG-FAVETVTEDAHTALKMQRLGWKSAFLDIPLAAGLATERLVLHV
IQRTRWARGMTQIFRL-DNPL-FGRG-LTIQQRLCYLS-AMLYYQFA-LPRIAFLTAPLAYLLFNLN-IIHS
SASLVFAYALPHLFLAIYINSRMNGRYRYSFWGEIYDLVLAFHLVLPTVVTMFFPKRGKFNVTDKGA-LLDI
GYFDFRVVRPHLVIAILLGIGVI----AGIVR--------AFAHDYYGVDPR---VIALNVGWGLYSLIFLL
AAIAVARETRQT-RKTIRID-VTI-PVLIHYA------------SG-----------------I-SSRSQTA
DLSMGGCRIE------LP-----------DDRHL----------------------------TDEI------
EEIE-----------------LLLQSGAISI-----PVK-----VVT---TD-----------ERY------
--IRLMF-DD----I---PLS----------RR----RELVRVVLARAD-AWI------QPPKPQ-------
-----DNPFRSLATIVR------CVFDLF---------WMTWK-----TRR---------------------
----------------------------------------------------------------------AN
RRTQAKVQVQEDGNA-------------------------------------------
>tr|E5YMK9/1-855
--------------MSHLLDLFLMRPARQALVDRYYQY-R-QS---ASALGSVLGCFWLTVAWFFLK---LE
SPRWQQIRAQQTTLFPHID-TQRP-RPLDIVRYAIQSLWLI-----VFFSGR-N-TKE--WGIR------AL
IKKWHNGYH----------DWLKSL--------------PEKMQEHGADESEQ-A-FNRL-GQGI--RRLVL
GVMCV--------V-SALLALLCISQPFDLSS-QFVFVVLL----WG-IAMIVRR------IP-GRF---SS
LMMIVLSLTVSCRYIWWRYTSTLNW---DD-----PVSLICGLLLLAAETYAWVVLVLGYFQTIWPLN-RQP
APMPE-DI--K---SW--------PTIDIMVPTYNEDMSVVKPTIYAALGIDWPKEKLNIWLLDDG------
-------------GREEFREFAEQVG------VKYVAR--TTHEHAKAGNINNAL-------KQ-----ATG
--EFVAIFDCDHVPTRSFLQLTLGWFFKDKKLGMMQTPHHFFSPDPFERN-LG-RFRRT-PNEGTLFYGLLQ
DGNDMWDATFFCGSCAVLRRSALDEVGG-IAVETVTEDAHTSLRLHRRGWTSAYIRIPQAAGLATESLSAHI
GQRIRWARGMVQIFRL-DNPL-LGKG-LKLAQRICYAN-AMLHFLSG-IPRLIFLTAPLAFLLMHAY-IIFA
PALAIALYVIPHIVHSSLTNSKIQGKYRHSFWSEIYETVLAWYIARPTTVALLNPHKGKFNVTAKGG-LVEH
QHVDWVITRPYLILVLLNFAGLI----LGIWR----------MSFGPQDEIW---TVAMSMAWVFYNMIILG
GAVAVSVETKQV-RQSHRVE-IAM-PAAIARK------------DG-----------------H-IFPCTLR
DYSDGGVGVE------LR-----------EGSVL---------------------------NDGEN------
ITLM-----------------LKRGQQEYSF-----PAK-----VTR---VF-----------GQK------
--AGLRM-DN----M---SVA----------QH----IEFIQCTFARAD-TWAL----WQDSFAQ-------
-----DKPVESLLDILK------LGFRGY---------QSLAD-----YAP---------------------
-----------------------------------------------------------------PILRSVF
IGFTTLVTWTVSFIPRGVSKA-------------------------------------
>tr|D4I4C0/1-699
------------------------------------------------------------------------
------------------------------------------------------------------------
-----------------------------------------------------------------MNKVLFY
LLLLI----------LFPLAAVIVIVPMDSQK-QYIFGLVS----IA-LLFLLGF------SK-SRK---VS
LVMVVLSSLMSTRYIYWRASETLHF---NS-----EVEAILGIGLFIAELYVWLILILGYLQTSWPLK-RTI
QPLPD-DV--S---LW--------PTVDVYVPSYNESLDVVRDTVLAAQCIDYPQDKIKVYLLDDG------
-------------KRSEFARFAADAG------VGYITR--DNNSHAKAGNLNHAM-------QI-----TKG
--ELICVFDCDHVATRTFLQATVGAFLKDDKLALLQTPHYFYSPDPFERN-LK-AAREI-PNEGALFYGPVQ
QGNDNWNATFFCGSCAVIRRGALEEIGG-FAVETVTEDAHTALKMQRRGWRTAFLAIPLAAGLATERLGLHI
IQRTRWARGMTQIFRV-DNPL-LGRG-LKWQQRLCYLN-AMLHFQFG-LPRVVFLTAPLAYLLFNLN-IIHS
SASLIFAYVLPHLVMSLYVNARINGRFRASFWGEIYETVMAFHLIIPTLLTMISPKHGKFNVTDKGG-LLDV
GFFDFNIVRPHVICALLLLAGVV----SGIVR--------ATAQDYFGVDRY---VIALNVGWATFSLIILM
AAIAVARETKQV-RKTIRID-ADL-PAIVHYA------------SG-----------------I-SSRTHTI
NLSMGGAQIH------AP-----------DQRHE---------------------------NDGIEA-----
IDVI-------------------LHSATISI-----PVQ-----YID---AH-----------DGI------
--IRLQF-EE----M---PLA----------RR----RELVRVVLSRAD-AWL------KPQQYQ-------
-----DNPLRSLLNIVR------TVFELF---------WLSWK-----DRR---------------------
----------------------------------------------------------------------AK
KKRQAQMKEDGAA---------------------------------------------
>tr|B1EHK7/1-872
--------------MSILTRWLLIPPVNARLIGHYRDY-RRHG---ASAFSATLGCFWLILAWIFIP---LE
HPRWHRIRAQHKILFPHIN-ASRP-RPLDPIRYAIQTGWLL-----ISASHRETPKPR--WRAF------SG
LQNIRERYH----------QWMDEL--------------PGRFSHNTQHLDGK-KELGHL-SAGA--RRFIL
GIIVT--------F-SLILALICVTQPFNPLS-QFIFLMLL----WG-VALIVRR------MP-GRF---SA
LMLIVLSLTVSCRYIWWRYTSTLNW---DD-----PVSLVCGLILLFAETYAWIVLVLGYFQVVWPLN-RQP
VPLPK-DM--S---LW--------PSVDIFVPTYNEDLNVVKNTIYASLGIDWPKDKLTIWILDDG------
-------------GREEFRQFAQNVG------VKYIAR--TTHEHAKAGNINNAL-------KY-----AKG
--EFVSIFDCDHVPTRSFLQMTMGWFLKEKQLAMMQTPHHFFSPDPFERN-LG-RFRKT-PNEGTLFYGLVQ
DGNDMWDATFFCGSCAVIRRKPLDEIGG-IAVGTVTEDAHTSLRLHRRGYTSAYMRIPQAAGLATESLSAHI
GQRIRWARGMVQIFRL-DNPL-TGKG-LKFAQRLCYVN-AMFHFLSG-IPRLIFLTAQLAFLLLHAY-IIYA
PALMIALFVLPHMIHASLTNSKIQGKYRHSFWSEIYETVLAWYIAPPTLVALINPHKGKFNVTAKGG-LVEE
EYVDWVISRPYIFLVLLNLVGVA----VGIWR----------YFYGPPTEML---TVIVSMVWVFYNLIILG
GAVAVSVESKQV-RRSHRVE-MTM-PAAIARE------------DG-----------------H-LFSCTVQ
DFSDGGLGVK------IN-----------GQAQI---------------------------LEGQK------
VNLL-----------------LKRGQQEYVF-----PTQ-----VAR---VM-----------GHE------
--VGLQL-MP----L---TTQ----------QH----IDFVQCTFARAD-TWAL----WQDSYPE-------
-----DKPLESLLDILK------LGFRGY---------RHLAE-----FAP---------------------
------------------------------SSVKGIFRVLTSLVSWVVSFIPH------------RPERSET
EQPSDQALAQQ-----------------------------------------------
>tr|A0A085GD91/1-871
--------------MSRLLRALLVPPVASALQQRYRHY-RQQG---ASVVASLLMVTCVALGWLLLR---FE
SPAWQRVRQRRAQWFPHIS-AQRP-RPADPIRYLLQTCWLL-----LFIPAGGL-RGR--VKVS------DW
PQRLRARVH----------NWLGAV--------------PARITHSPLSDKVM-HPIRGL-SKLA--RRVLI
VLGSV--------V-AAVLVMFCISQPFGYLA-QFVFVVLL----WS-LAMLVRR------IP-GRF---PT
LMLIVLSLTISCRYLWWRYTSTLNW---DD-----PVSLICGLLLLAAETYSWVVLVLGYFQTIWPLN-RKP
VPMPA-DI--A---VW--------PQVDLLIPTYNEPLSVVKPAMYAALGLDWPKEKLTIWLLDDG------
-------------NRPEFADFAKEIG------VQYIAR--PTHEHAKAGNINNAL-------KQ-----CKG
--ELVAIFDCDHVPTRSFLQLTVGWFFKDSKLGMLQTPHHFFSPDPFERN-LG-RVRRT-PNEGELFYGLVQ
DGNDLWDASFFCGSCAVLRRSVLDEIGG-IAVETVTEDAHTSLRMHRHGHTSAYIRIPQAAGLATESLSAHV
NQRIRWARGMVQIFRL-DNPL-WGKG-LKLAQRLCYAN-AMLHFLAG-IPRLIFLTAPLAFLLLNAY-IIYA
PALAIALYVLPHMVHASLATSRVQGKYRHSFWSEIYETVLAWYIARPTTVALFNPHAGSFNVTAKGG-MHDK
SYVDWKITRPYQFLMLLNLLGFG----VGIWR----------LFHTQSDEFY---TVLISLAWVTYNMIILG
GAIAVAFEAKQV-RQAHRVE-VSM-PAALARE------------DG-----------------H-IYVATLQ
DFSDSGAGIA------TA-----------SAAHF---------------------------SKGDN------
VTLL-----------------LQRGQQEYAF-----PCR-----VSR---VF-----------GEN------
--IGVQL-LP----M---TTA----------QH----VDYIQCTFARAD-SWVV----RGDSFPE-------
-----DKPLESLREVLG------LGIRGY-LRMLDIAPYRFRP-----LVA---------------------
-----------------------------------------------------RSNTFGRWAISFLPRNPSL
SAQADDSTLTMTKK--------------------------------------------
>tr|H8L5Y7/1-862
-----------------------MADPRRWPCRRNQAF-RLAG---HGRLAACCLTVVTAMAWLLFP---LE
SDAWKSFVKDYRRWYPQLDQAGSS-RPGRLLRILLQTPALL-----LLQPRSRHPGQMLRKQLR------RG
RHRLRLLASLPT-------QWIRRW--------------RRRIAHSQRYHDARGYLTKRYHALPAKIQQRLA
WLALA--------A-AAGLAAICISQPLSYPA-QAVFALTL----LL-TAQVIYR------IP-GRF---AG
LLIAVLSIVVSSRYLWWRYTSTLHW---NR-----SLDLMFGIGLLLAETYSFVVLLMGHVQAIWPLQ-RKP
VSLPD-SL--E---SW--------PSVDVLIPTYNEDLDMVRNTIFAAQGIDWPADKLKIWVLDDG------
-------------DRDTYRDFCAEIG------VGYLRR--AEHKHAKAGNLNHAL-------TQ-----TDG
--ELLAIFDADHVPCRSFLQMTVGWLLRDPKMALVQTPHHFFSADPFERN-LD-EFRSS-PNEGDLFYGLLQ
DGNDTWDATFFCGSCAVIRRSAIMSIGG-FATETVTEDAHTSLRMHRHGWRSAYLRLPQAAGIATGSLAAHI
NQRIRWARGMTQIFRL-DNPM-LGQG-LSLFQRLCYLN-AMMHFLAG-LPRLVFLTAPLAFLIFHIE-IIYA
PAVAITLFVLPHMAHSAIANARQKSRVRAPFRGEIYETVLSWYTARATTSALINPYRGNFNVTAKNE-LQQR
NWIDWRIAAPYFLLAGLNLCGIG----FAVWR----------IRFGPQNEIH---TTWLAAAWTVYNLIVLG
ASIRVAMEIRQQ-RQRHRIA-TNQ-PAAIQFE------------DG-----------------R-IYACELR
DYAGGGVGIR------LE-----------GMVDA---------------------------PVGSR------
VQII-----------------LDRAGDPSSF-----PAM-----IRR---HA-----------GQY------
--LGMEM--Q----L---SHV----------QM----VEFIRCTFGRAD-AWIN----WHDSRPK-------
-----RHFIGEVFDFVL------MGLGAY---------PRLLC-----YLP---------------------
-----------------------------------------------------------------APVRRLG
RHSVHLVRWLLSFMPRRPLAASPT----------------------------------
>tr|K2J202/1-780
------------------------------------------------------------------------
------------------------------------------------------------------------
--------------------------------------------------------MKQANSTRFGVRLLQA
LSTLA----------LVLIVLLIVTTPLGLDH-QMLFGLAG----VA-LLLVVGQ------FR-SRW---AR
LVLILMSVVISTRYLYWRATDTLVF---DS-----VVEATLGVGLLLAECYAWLILVLGFFQTAWPLN-RRI
VPLPR-DS--R---TW--------PTVDVYIPTYNESLEIVQDTVLAALNLDYPKDKLKVYLLDDG------
-------------RRPEFGAFASAAG------VGYITR--SDNNHAKAGNLNNAL-------KQ-----THG
--ELVCVFDCDHVATRIFLQATVGAFVADPKLALLQTPHFFYSPDPFERN-LA-AGVDM-PGEGELFYGPVQ
KGNDYWNAAFFCGSCAVIRRSALDETNG-FAVETVTEDAHTALRLQRKGWNTAFLGLPLAAGLATERLALHV
GQRARWARGMTQIFRV-DNPL-LGKG-LSWPQRLCYLN-AMLHFQFA-LPRVVFLTAPLAYLLFGLN-IIAA
SPALILAYAVPHLFHAVYTNSLLQGRFRYSFWGEIYETVLAFALVRPTLATLLDPRKGKFNVTEKGG-LLRD
GYFDHQAVRPHLFALAMLLAGVV----WGLVR--------LIWNDVFQIQPS---VLILNLFWASFSAIILL
AAISVARETRQV-RNTVRID-IRL-PAILHLA------------NG-----------------H-TLRTQTL
NLSMGGMLLE------NP-----------LGTTL---------------------------DDSVV------
EDIE-----------------VRFDDKVLLF-----PVS-----AIA---LG-----------EKG------
--LRFRF-KT----L---PVR----------QR----RELVRVVMGRAD-AWIP-----DRPHAA-------
-----DSPVRSFFSVTR------AVSGLF-SGESKNSGWARWR-----RSL---------------------
-------------------------------------FGSWKFRLSLVAALALATSIIASRAWAAEPYQQQI
RFKDAGVATEMVVTANGSSSGIHFSLRQDEMATDASLALSLR----------------
>tr|F3SEC5/1-780
------------------------------------------------------------------------
------------------------------------------------------------------------
------------------------------------------------------------------------
------------------------------------------------------------------------
---MVLSIVVSGRYLVWRFTSTLDL---DG-----VLQGSLVLALAVGEIYTTIRVGFTYFQLAWPLR-RQI
HPLPE-DE--G---TW--------PVIDVYVPTYNEDISIVRTTVLGCLSMDWPADRLNVYILDDG------
-------------RRRAFRDFAGQVG------AGYINR--AENVHAKAGNLNHAI-------GV-----TSG
--DIIAIFDCDHVPVRGFLKKTVGWMLADPNLALLQTPHHFYSPDPFRRN-MS-RGMQV-PPESNLFYGLLQ
DGNDFWNATFFCGSCALLRRRAIVSING-FATETVTEDAHTALRMQRKGWGTGYLREPLAAGLETETLLLQI
GQRVRWARGMFQMLRI-DNPM-LGRG-LRLTQRICYMA-AATNYFFA-IPRMMFLLAPLAYLFLGVT-MIAA
SPYELAVYALPHLFHTTMTMSRLQGRWRYSFWSEIYESMLAPFLVRMTFVTMIAPHKGSFNVTDKGG-LLDR
ERFDWRASYPGVIVAVVLAVGLV----SGIWA--------AIVHYHETLVFR---AMAVNSIWVLFSLIIVL
GGVAAARETRQR-RHSHRVA-ASL-PFELVDA------------QG-----------------Q-VHACRSV
DVSMGGCQLD------------------AATVPG---------------------------AAGGR------
VMLR-----------------WSLPSGPATM-----GAT-----IIA---RC-----------GGR------
--LHLQW-VI----A---GLA----------SE----RQVVALVFGRDD-AWAR-----WSDFPP-------
-----DRPLRSLYLLVA----------SI-CALFRPPPRVRDETPHAVARKTAAQDETLPRQQLVIPPDRTV
VLRDIGTALVLAAMLLLPAMDARAQAAPAMADAGPAVVADGSVDAIDNAHMTSADVDEVSHQPVTRTRTLAD
MGRTEDMVLRANAPLHGLSAGVGRDIIITAARLGISGTARGAAGRVAVA---------
>tr|A0A067Z508/1-780
------------------------------------------------------------------------
------------------------------------------------------------------------
------------------------------------------------------MVVSSLAAWRSIRARHLV
FATVG----------GTLLFGGAATIPLSVEN-QAVLAIAG----IL-AFFVVDR------VR-NEN---AA
IILKLLSLFVSLRYFVWRLTETVEF---ED-----FAQAALSAALIFAEFFAGVMLVLSYFQTLHTLQ-RKP
AALPD-KI--E---TW--------PSVDVYIPTYNEDLQIVRMAVLACLGLDWPADRLNVYILDDG------
-------------HRSEFFDFAQACG------AGYIAR--ADNAHAKAGNLNHAL-------SL-----TSG
--EYIAIFDCDHIPVRAFLQSTMGWMIADRRIGLIQTPHYFYSPDPFERN-LS-EGLSV-PPEGNLFYGLLQ
PGNDFWNSAFFCGSCAVLRRTALEEIGG-VATDTVTEDCHTALRMQRAGWSSAYLRLPLAAGLATERLILHI
GQRARWARGMTQIFRV-DNPL-FGPG-LTFAQRLCYLS-ATMSFLFA-IPRLIFLLAPLAYLFFGET-LIAA
SPMALAVYVLPHFFHSVATASHVQRNWRYSFWSEVYDIALAPFIAPITLMTLIFPRRGRFNVTDKGG-LVKQ
EYTDMRAIWPQIVILILLSAAVI----SGVWR--------IFFRQHDVMVLN---ALWTTCFWAALNALLVF
GAILVGRETRQI-RHSPRLA-AIF-PLTLDLQ------------NG-----------------N-LVEGITI
DVSRGGCRIH------VP---------PEDASKL---------------------------RSDMT------
VRLC-----------------LQPDEPEVLA-----RIV-----LVE----------------EDE------
--VSLRW-TP----V---SPR----------EE----AVIVRFMFGRAD-AWLG-----WDNYAP-------
-----DRPLRSAWLLLR--CFGSLLKRDE-PAAYAERDKRILN-----AEQ---------------------
--------------------------------------------------------QAKDFAAARRKKRERI
VLRPLKQGSTALLLIIGLMTGIALSGEVYAQALPSSSVDAGDSVPLPDIGTHTNS---
>tr|G8NVC8/1-780
------------------------------------------------------------------------
------------------------------------------------------------------------
------------------------------------------------MKRLGFLWGTLGSNDSIWGRASRA
ILYLI----------FGLLTYQYVTLRFDWKQ-QAIVGTLT----LT-VGFVLYT-----FSR-AYV---AT
LMLIIASMLTTCRYAVWRVTQVYLAVT-NPSVDLHPTELFFMFLLLAAEMYAFAILLLGFLQMIYPLR-RPP
VPLPS-DI--E---TW--------PDVDLLIPTYNEPLSVVRSTVLASVNIDYPSDKLHVYLLDDG------
-------------RRQEFHEFCKLIG------IGYITR--NDNLHAKAGNINSAL-------KK-----MTS
--PLVAIFDCDHLPTRSFLQLTVGWFVKERKLGMLQTPHHFYSPDPFERN-LK-TYGTV-PNEGELFYGLLQ
DGNDLWNATFFCGSCAVLRRTALEEIGG-IAVETVTEDAHTSLRMQTRGWNTAYINIPQAAGLATESLSAHV
GQRIRWARGMVQIFRI-DNPL-FVRG-LKLAQRLCYFN-AMVHFLYA-LPRLIFLTAPLVYMLFGLR-NIPG
LWITIAAYAFPHLILSTMTNSRLQGKYRHSFWNEIYETVLAPYILGPTILALINPKLGTFNVTAKGG-IVKE
RYFDKTIARPYRLLLLFNYIGLA----MAPWR----------FFVHNRDHKG---AVLMNVLWILFNCVILG
TANAVAVEAQQK-RSSIRLN-RKM-MFSIRSA------------TG-----------------V-ITPGMSV
DLSLGGGALT------LG-----------VAAPF---------------------------KLGSL------
IDVI------------------YPSGEDVTL-----PAR-----VVY---CN-----------GTN------
--LRFEY-LP----L---SLE----------QE----EFLTLVLYSNAN-AWIT------EKHPD-------
-----DRPLKSLATIIR------LSLRGI-RYSITSFIPRRKS-----KPL---------------------
---------------------------------DEATGVAATLVLCLIMFFPALLRAQEHHTVETDTLHFHS
NISLADAGLKEGMMLRGADSSAGAVL--------------------------------
>tr|G9Y4A6/1-705
------------------------------------------------------------------------
------------------------------------------------------------------------
------------------------------------------------------------------------
-MCVF----------SALLALLCISQPFDLSS-QFVFVVLL----WG-IAMVVRR------IP-GRF---SS
LMMIVLSLTVSCRYIWWRYTSTLNW---DD-----PVSLICGLLLLAAETYAWVVLVLGYFQTIWPLN-RQP
APMPE-DV--K---SW--------PTIDIMVPTYNEDMSVVKPTIYAALGIDWPKEKLNIWLLDDG------
-------------GREEFREFAEQVG------VKYIAR--TTHEHAKAGNINNAL-------KQ-----ATG
--EFVAIFDCDHVPTRSFLQLTLGWFFKDKKLGMMQTPHHFFSPDPFERN-LG-RFRRT-PNEGTLFYGLLQ
DGNDMWDATFFCGSCAVLRRSALDEVGG-IAVETVTEDAHTSLRLHRRGWTSAYIRIPQAAGLATESLSAHI
GQRIRWARGMVQIFRL-DNPL-LGKG-LKLAQRICYAN-AMLHFLSG-IPRLIFLTAPLAFLLMHAY-IIFA
PALAIALYVIPHIVHSSLTNSKIQGKYRHSFWSEIYETVLAWYIARPTTVALLNPHKGKFNVTAKGG-LVEH
QHVDWVITRPYLILVLLNFAGLI----LGIWR----------MSFGPQDEIW---TVAMSMAWVFYNMIILG
GAVAVSVETKQV-RQSHRVE-IAM-PAAIARK------------DG-----------------H-IFPCTLR
DYSDGGVGVE------LR-----------EGSVL---------------------------NDGEN------
ITLM-----------------LKRGQQEYSF-----PAK-----VTR---VF-----------GQK------
--AGLRM-DN----M---SVA----------QH----IEFIQCTFARAD-TWAL----WQDSFAQ-------
-----DKPVESLLDILK------LGFRGY---------QSLAD-----YAP---------------------
-----------------------------------------------------------------PILRSVF
IGFTTLVTWTVSFIPRGVSKA-------------------------------------
>tr|G4FBH4/1-780
------------------------------------------------------------------------
------------------------------------------------------------------------
-------------------------------------------------------------MKKLLYKIWII
LLLLI----------CTPILLVVISTPMTLSN-QLAFGVIT----AA-LLIVMGQ------VN-SPR---IR
LAMALVTVMTASRYIYWRVTETLVT---EG-----LLESVFSFGLLGAELYAWLVLVLSFFQTAWLLE-RKV
VPLPK-QT--S---KW--------PTVDVYIPTYNESLDVVRDTVLAAQNLDYPADKVNVYILDDG------
-------------KRAEFGAFAAQAG------VGYITR--SDNKHAKAGNLNNAL-------QK-----TKG
--ELICIFDCDHVTTRVFLQATVGSFLVDDRLALIQTPHHFYSPDPFERN-LV-SGREV-PHEGELFYGPIQ
KGNDYWNATFFCGSCAVIRRSALAEIGG-FAVETVTEDAHTALKLQRKGWSTAYLGIPLAAGLATERLALHI
VQRARWARGMTQILRR-DNPL-LGRG-LSIPQRLCYLS-AMLHFQFP-LARFVFLTAPLAYLLFGLN-VIQA
SPQTVAVYVLPHLFAVVYTNAKLVGQYRYTFWNEIYETVLTFHLLKPSIVTLFNPNRGKFDVTEKGG-RLDR
SFFDFNVTRPHLFLLALLTAGTV----WGVIR--------LIWWNPEGEQLS---VLIFNVIWASFSAFFLM
AAIAVGSEQRQV-REYVRIK-LSR-PAVLHLV------------GG-----------------Y-TLSATTQ
NLSMGGMQIA-------------------AVAGF---------------------------PQDTR------
IDFV----------------EMEFDGNPVLF-----PVH-----IVS---HD-----------SQH------
--IRLRF-GS----L---NVA----------QR----RQLVKLVMGRAD-SWLQ-----KRELPQ-------
-----DQPLRSMWTVFR-------AVTGL-FFKNWKERRLFVG-----GAP---------------------
--------------------GTKQAKQAEGSSTRETPAVAQAATPASTWVWRMVLVSLIIIGIMSTQRAWSQ
ELEDPLPPPPARSFMTDTISSDDSFLPDVEVS--------------------------
>tr|R0G1A3/1-799
------------------------------------------------------------------------
------------------------------------------------------------------------
-----------------MSQPQAQSQSRSSKASQAATAADPAAPTSNRLQTWIQTWGERLEALPRRPRRWLQ
LGLLL--------V-AVLLALLLVSVPLEFYT-QCIFAIGC----FV-AALILRK------QS-GRF---PV
LVLITLSLIVSMRYMYWRITSTLAF---ED-----WLDIIFGYGLLAAEIYSLIVLTLGYLQTAWPLR-RKP
QMLTM-PP--S---EW--------PTVDVFIPSYNESLDIVSLTIFAAQAIDWPQEKLRVHVLDDG------
-------------RREDFREFCNNIG------VNYLVR--SDNKHAKAGNLNEAL-------KV-----TDG
--EFVAIFDADHVPTRSFLQICMGWFYKDPKLAMLQTPHFFFSPDPFEKN-LN-TFRSV-PNEGELFYGLVQ
DGNDLWNAAFFCGSCAVMRRTALMEIGG-IAVETLTEDAHTALKMNRAGYNTAYLAIPQAAGLATENLARHI
RQRVRWARGMAQIFRV-DNPL-RGKG-LKLGQRFCYLN-AMLHFFYG-LPRLIFLTAPLTYLFFGAH-IFHA
SALMITAYVLPHVLHASLTNSRIQGRFRHSFWNEVYETVLAWYILGPVLLALVNPKLGGFNVTDKGG-IILD
KHFDWKLARPYIVLLLLNLLGMV----FGVWQ----------LVMGDPNAMT---TILINMAWTLYNVIISS
AAMAVASETRQV-RSEPRVA-AEL-PVRIRLA------------DG-----------------N-EVSGTTL
DFSQKGIGLR------LP-----------KGVTI---------------------------ARGQH------
INVT-----------------LFRNQQEKVF-----PAV-----VVF---SR-----------GEM------
--VGAQF-HE----L---TLR----------QN----SELVRLTFSRAD-IWAN----NWGKSRR-------
-----DTPLKALREVSL---IGVNGIKEL-IRATLIQLRLWRD-----TRR---------------------
-----------------------------------------------PPAAAGVKQDPVVEAAPAAPLAAAT
AAGAPVAAAAGAVPADVVVQAFDKSMEKQ-----------------------------
>tr|I7ZEG1/1-780
------------------------------------------------------------------------
------------------------------------------------------------------------
-------------------------------------------MAFGFANRDIDRLIERFVERPLWDHPWAL
TVALL--------V-CLIPIYVVIVVPLPLQW-QALFAISM----FL-AATWLNR------IE-GRL---VS
LVLMAISVLVSTRYMYWRITESVGFKT-HS-----LVDNAFAIGLILAELYAYTVLVLGYFQVLWPLQ-RKP
APIPM-AL--A---EW--------PTVDIYIPTYNEPLKVVRPTVLAALAMDWPKDRFRVYVLDDG------
-------------RRQEFRDFCAAVG------ATHITR--NDSKHAKAGNLNRAM-------EK-----TAG
--EYIAIFDCDHVPTRSFLQITLGWFLRDQRLGMLQTPHHFFSPDPFERN-LG-TFRKV-PNEGELFYGLLQ
DGNDFWNATFFCGSCAVLRRTALQEVGG-IAVETVTEDAHTALKMHRLGWNTAYINLAQAAGLATESLSAHV
GQRIRWARGMAQIFRV-DNPL-LAKG-LNWGQRLCYTN-AMLHFFYG-LPRIVFLTAPLSYLFFEAH-IIQA
GALLILAYAAPHIMHANLTNSRLQGPFRHSFWAEVYETVLATYILMPTLLALINPKLGTFNVTAKGG-LVQN
EYFDRDIAKPYVMILMANVVGVI----VGIGR----------MLYWNTHELD---TVVLNLFWTAYNILIAG
AALSVAWESRQI-RSAIRVE-AEL-AAVVRAA------------DG-----------------T-EVQAVTS
DLSEGGVAVK------LS-----------QKLDL---------------------------PVGTL------
VQIA-----------------LAPEYRVVWI-----DGK-----VTR---ST-----------GDI------
--LAMQF-EP----M---DLR----------QE----SQLIYAIFGRAD-AWVR----WAENRPN-------
-----DDMKKSFLQVLR------LGLAGT-LRMTQVIFESAIK-----EMK---------------------
----------------------------------KSMEKVMRGIKTGKTTAAGIALAVMVSLAAISPKASAQ
DGTTAGFSSVNLPSGAMPVSGPAT----------------------------------
>tr|F3KSG2/1-893
--------------------------------MSAGRTHAGGFWGRLWRAGGVAPDLPWRDRLLSLVFRAPP
WTTWSGWCSWCAMAFPHVNLRRPRWGDVLRVPLQLLWLALVRAMPRTGSPGRSRAWGQAWRALP--------
-----------------SRVASAALGWVPRRMRRGWETWSHRVRPRSADWQRLQTRSEALAGHGLWDRPLLR
YAAYGL---------AALLAFLCVTTPFNTVA-QLVFITLL----WA-IAMLVRR------VP-GSV---AT
LLLIVLSLTASTRYLWWRVTETLNW---QE-----SLDLIWGLLLLAAEVYTWIILLLGYVQSAWPLK-RKP
APLPE-DT--R---DW--------PTVDVFIPTYNEPLNVVMPTVHAALGLDWPRDKIKVWLLDDG------
-------------RREAFRQFAEQSG------VGYIVR--PDNKHAKAGNLNHAL-------TR-----TEG
--EYIAVFDCDHIPVRSFLQATMGWFLRDPKLALVQTPHHFFSPDPFERN-LG-LFRTM-PNEGELFYGVIQ
DGNDLWNAAFFCGSCAVLKRAPLQEVGG-IAVETVTEDAHTALKLQRLGYNTAYINVPQAAGLATESLSAHI
GQRIRWARGMAQIFRI-DNPF-LGKG-LNWMQRICYGN-AMLHFLNG-GPRLIFLTAPLAFLLFHAY-VIYT
PAIAVLLYVLPHMVHANITNSRIQGAHRHSFWAEVYETVLAWYIWRPTLAALIDPRQGQFNVTGKGG-LVER
NYFDWRISLPYLVIIGLNLLGLG----FGIWR----------VFWGPVDEIP---TTLLNLFWVGYNVLLLG
AAVSVASETRQV-RRTHRVD-MRL-PAALRRP------------DG-----------------Q-LLRCETE
DFSEGGLSLT------VP-----------AKQGL---------------------------PANAS------
VQVS-----------------LWRGAEEFVF-----PAQ-----VVG---SS-----------ATR------
--LRLRW-AL----E---GVE----------QR----MALVQCTFGRAD-AWLT----WSQGRRR-------
-----DRPLAGLRQVLR------TGVDGY-QRIAEHALPFAAP-----FTQ---------------------
--------------------------------------------------ASRRWGARIASLLPRTPVSGRL
PSSSPAQSVPQSVPQAGPRRPTEFA---------------------------------
>tr|A0A062UCG5/1-780
------------------------------------------------------------------------
------------------------------------------------------------------------
----------------------------------------------------------MGNSFGSLRKIAML
PVWLL----------VAFLAVMVISVPLDLKN-QWIFGLGV----MV-AAFFVSR------SK-SRR---GT
LVLGGIALLVSTRYIWWRTTHTLEF---DT-----PIEFVLGTGLYLAELYAWFIMLLGLIQTSWPLH-RPV
VEMKG-EP--S---EW--------PTVDVYIPTYNESLEIVRNTVFAAMDMDYPADRYRVFILDDG------
-------------RREEFREFAREAN------CGYLTR--TDNKHAKAGNLNAAM-------KK-----TDG
--DLIVVFDCDHVPTRAFLQLTIGWFQRDPKLALLQTPHHFYSPDPVQRN-LG-SVEDL-PGEGDLFYGPVQ
SGNDLWNATFFCGSCAIIRREALMQTNG-FAGETVTEDAHTALKLQRMGWNTAYISARLSAGLATERLILHI
GQRIRWARGMTQIFRI-DNPL-LGKG-LKLPQRLCYLN-AMMHFQFP-LPRIVFLTAPLAYLIAGQN-IIHA
SAALIFAYALPHLYISTLSSERTQGGDRRPFWGEIYETLLAFHLVKPTVLTLLQPRKGKFNVTDKGD-LLDK
TYFDLDAVKPHMWTIGLMIFGIV----FGTGR---------LLIFAEPGNMP-IGTLVLNVGWATFSLIILL
AAVSVARETRQV-REHIRID-QAL-QATLYRD------------DG-----------------Y-VFDCSTL
DFSMGGVAVR------LP-----------EGMDL---------------------------TGHTI------
NSIS-----------------IPMGDDTLTV-----PVE-----AIR---TD-----------GGI------
--LRLRF-EQ----L---DQL----------HA----RQLVRAVMGRAD-AWQP-----SEPREP-------
-----VSGMRSIKDIVG------VDVVTL---------KRILG-----PSL---------------------
--------GRVPVTLTAIAALCVLAGTLAPSYAQEAPPVSQGPVTQELGDGLRADRMTLENLSIRSPIRLQG
TRAEIGIPFGMRADEVVTEASV------------------------------------
>tr|H3N3Q6/1-872
--------------MIRLSALLLAPPVGKRLSERYLDY-RQHG---ASWLSAALGCLWASLAWAFMP---LE
TPRWQAIRERHGEFFPHIN-PHRP-RPLDPIRYLLQAVWLL-----ATRAPEPDKKIN--WRSL------AA
LEGVHGRYA----------QWLEKL--------------PEKVNARTGHLDKH-KELGHL-NPKI--RRLIL
GTITF--------F-SLILALLCITQPFNPLS-QFIFLLLL----WG-VALLVRR------IP-GRF---SA
LMLIVLSLTVSCRYIWWRYTSTLNW---DD-----PVSLVCGIILLFAETYAWVVLVLGYFQVVWPLN-RQP
VPLPE-DM--A---QW--------PTVDIFVPTYNEDLNVVKNTIYASQGIDWPKDKINIWILDDG------
-------------GREEFRQFAKDVG------VHYIAR--TTHEHAKAGNINNAL-------KY-----AKG
--EFVSIFDCDHVPTRSFLQMTMGWFLKEKELAMMQTPHHFFSPDPFERN-LG-RFRKT-PNEGTLFYGLVQ
DGNDMWDATFFCGSCAVIRRGPLDEIGG-IAVETVTEDAHTSLRLHRRGHTSAYMRIPQAAGLATESLSAHI
GQRIRWARGMVQIFRL-DNPL-FGKG-LKLAQRVCYVN-AMLHFLSG-IPRLIFLTAPLAFLLLHAY-IIYA
PALMIALFVLPHMIHASLTNSKIQGKYRHSFWSEIYETVLAWYIAPPTFVALINPHKGKFNVTAKGG-LVED
EYVDWVISRPYIYLVLLNLVGVG----VGIWR----------FMYGPENEIL---TVWVSIIWVFYNLIILG
GAVAVSVESKQV-RRSHRVE-MSM-PAAIARD------------DG-----------------H-LFSCTVH
DYSDGGLGVK------IH-----------GEAQV---------------------------LESQH------
VKLL-----------------LKRGQQEYAF-----PVR-----VAR---VN-----------GSE------
--VGLQL-LP----L---SNQ----------QH----IDFVQCTFARAD-TWAL----WQDSFPE-------
-----DKPMESLLDILK------LGFRGY---------RHLAE-----FSP---------------------
------------------------------PSVKVIFRSLTMLVAWFVSFIPR------------RPERAAA
TLSAEPAMAQQ-----------------------------------------------
>tr|A0A085H8Y5/1-872
--------------MIRLGSWIFVPPVYARLHERYLGY-RQAG---SSWLSATLTCLWVGLAWLFLP---LE
NPRWQALSARQDELFPHIN-FSRP-RPLDPLRFALQAVWLI-----ATKPSEQRSTRP--WKPL------AG
IDLIRERYN----------RWAEEL--------------PNRMRAQTGHLDAK-KELAHL-NPKL--RRLIL
GVVVT--------L-SLMLALVCITQPFNPLS-QFIFLLLL----WG-VALLVRR------IP-GRF---SA
LMLIVLSLTVSCRYIWWRYTSTLNW---ND-----PVSLVCGLILLFAETYAWIVLVLGYFQVVWPLN-RHP
VPLPK-DM--N---EW--------PSVDIFVPTYNEDLNVVKNTVYASLGIDWPKDKIEIWILDDG------
-------------AREEFKQFAKDVG------VHYVAR--TTHEHAKAGNINNAL-------KY-----AKG
--EFVSIFDCDHVPTRSFLQMTMGWFLKDKKLAMMQTPHHFFSPDPFERN-LG-RFRKT-PNEGTLFYGLVQ
DGNDMWDATFFCGSCAVIRRKPLDEIGG-IAVETVTEDAHTSLRLHRRGYTSAYMRLPQAAGLATESLSAHI
GQRIRWARGMVQIFRM-DNPL-FGKG-LKLPQRLCYLN-AMFHFLSG-VPRLIFLTAPLAFLLLHAY-IIYA
PALMIALFVLPHMIHASLTNSKIQGKYRHSFWSEIYETVLAWYIAPPTMVALFNPHKGKFNVTAKGG-LVEE
EYVDWVISRPYIFLVLLNLVGVA----FGIWR----------YLYGPADETL---TVWISLVWVFYNLIILG
GAVAVSVESKQV-RRSHRVE-IKM-PGAISRE------------DG-----------------H-LFSCTVH
DFSDGGVGIR------IN-----------GDAQV---------------------------LEEQK------
VNLL-----------------LKRGQQEYVF-----PTQ-----VVR---VL-----------GSE------
--VGLKL-LP----M---STR----------QH----IDFVQCTFARAD-TWAL----WQDSFPE-------
-----DKPLESLMDILK------LGFRGY---------RHLAE-----FAP---------------------
------------------------------PVAKEIFRSLTSLVAWVASFIPR------------RPEREAV
IEHPLSAMAQQ-----------------------------------------------
>sp|Q59167/1-780
------------------------------------------------------------------------
------------------------------------------------------------------------
---------------------------------------------MIYRAILKRLRLEQLARVPAVSAASPF
VMMAV----------GVFLMLMAGGVTISTTS-QAFVTCGT----VG-LFLLLKG------RK-GRG---VT
CFLMMLSLLVSLRYMVWRLTTTLEL---HS-----PLQAALSLLLVAAELYALLTLCLSYFQMSWPLD-RKP
LPLPA-DT--T---DW--------PVVDVYVPSYNEELSLVRSTVLGALAIDWPADKLNVYILDDG------
-------------RRKSFHAFAMEAG------AGYIIR--DQNNHAKAGNLNHAL-------RV-----TEG
--EYVVIFDCDHIPTRGFLKKTIGWMMADPKLALLQTPHHFYSPDPFQRN-LA-TGQNV-PPEGNMFYGLVQ
DGNDFWDATFFCGSCAAIRRSAVLGIGG-FATETVTEDAHTALKMQREGWHTAYLRQPLAAGLSTERLMLHI
GQRVRWARGMLQIMRL-DNPL-LGSG-LRWQQRLCYLS-AMSHFLFA-IPRLVFLASPLAFLFLGQN-IIAA
SPFAILVYAFPHVFHSIGTLSRVEGRWRYSFWSEIYETTLALFLVRVTIMTLLNPRKGEFNVTDKGG-LLQS
EYFDLNAVYPNVILAVILALALV----RGIGG--------MMWEYHDRLALQ---SFALNTLWVAVSLIIVL
ASIAVGRETRQI-RHKPRVR-ATL-PITLIDE------------HG-----------------Q-HYHAHTS
DISLGGIAAR------LS-----------TEHAL---------------------------PTQTR------
VTML---------------YHNEKDGIDVRI-----PAV-----ILF---SK-----------PGQ------
--LHLQW-SV----D---DLD----------VE----RQIVEFMFGRND-AWSN-----WGDFQP-------
-----DRPVRSFLMVLR------SIGGLF-RRGQRLFRWQAPQ-----EAP---------------------
----------------------------------------------LAESEHVEEEKLEKKSLVLKPVRRSA
RHGATASLIVLLGLPAAIAPSLAQAPSRATPVATEQGA--------------------
>sp|P0CW87/1-780
------------------------------------------------------------------------
------------------------------------------------------------------------
-------------------------------------------MPEVRSSTQSESGMSQWMGKILSIRGAGL
TIGVF----------GLCALIAATSVTLPPEQ-QLIVAFVC----VV-IFFIVGH------KP-SRR---SQ
IFLEVLSGLVSLRYLTWRLTETLSF---DT-----WLQGLLGTMLLVAELYALMMLFLSYFQTIAPLH-RAP
LPLPP-NP--D---EW--------PTVDIFVPTYNEELSIVRLTVLGSLGIDWPPEKVRVHILDDG------
-------------RRPEFAAFAAECG------ANYIAR--PTNEHAKAGNLNYAI-------GH-----TDG
--DYILIFDCDHVPTRAFLQLTMGWMVEDPKIALMQTPHHFYSPDPFQRN-LS-AGYRT-PPEGNLFYGVVQ
DGNDFWDATFFCGSCAILRRTAIEQIGG-FATQTVTEDAHTALKMQRLGWSTAYLRIPLAGGLATERLILHI
GQRVRWARGMLQIFRI-DNPL-FGRG-LSWGQRLCYLS-AMTSFLFA-VPRVIFLSSPLAFLFFGQN-IIAA
SPLALLAYAIPHMFHAVGTASKINKGWRYSFWSEVYETTMALFLVRVTIVTLLSPSRGKFNVTDKGG-LLEK
GYFDLGAVYPNIILGLIMFGGLA----RGVYE----------LSFGHLDQIA-ERAYLLNSAWAMLSLIIIL
AAIAVGRETQQK-RNSHRIP-ATI-PVEVANA------------DG-----------------SIIVTGVTE
DLSMGGAAVK------MS-----------WPAKL---------------------------SGPTP------
VYIR-----------------TVLDGEELIL-----PAR-----IIR---A------------GNG------
--RGIFIWTI----D---NLQ----------QE----FSVIRLVFGRAD-AWVD-----WGNYKA-------
-----DRPLLSLMDMVL-------SVKGL-FRSSGDIVHRSSP-----TKP---------------------
----------------------LAGNALSDDTNNPSRKERVLKGTVKMVSLLALLTFASSAQAASAPRAVAA
KAPAHQPEASDLPP--------------------------------------------
>sp|P19449/1-754
------------------------------------------------------------------------
------------------------------------------------------------------------
-------------------------------------------MSEVQSPVPAESRLDRFSNKILSLRGANY
IVGAL----------GLCALIAATTVTLSINE-QLIVALVC----VL-VFFIVGR------GK-SRR---TQ
IFLEVLSALVSLRYLTWRLTETLDF---DT-----WIQGGLGVTLLMAELYALYMLFLSYFQTIQPLH-RAP
LPLPD-NV--D---DW--------PTVDIFIPTYDEQLSIVRLTVLGALGIDWPPDKVNVYILDDG------
-------------VRPEFEQFAKDCG------ALYIGR--VDSSHAKAGNLNHAI-------KR-----TSG
--DYILILDCDHIPTRAFLQIAMGWMVADRKIALMQTPHHFYSPDPFQRN-LA-VGYRT-PPEGNLFYGVIQ
DGNDFWDATFFCGSCAILRREAIESIGG-FAVETVTEDAHTALRMQRRGWSTAYLRIPVASGLATERLTTHI
GQRMRWARGMIQIFRV-DNPM-LGGG-LKLGQRLCYLS-AMTSFFFA-IPRVIFLASPLAFLFFGQN-IIAA
SPLAVLAYAIPHMFHSIATAAKVNKGWRYSFWSEVYETTMALFLVRVTIITLMFPSKGKFNVTEKGG-VLEE
EEFDLGATYPNIIFAGIMTLGLL----IGLFE------LTFHFNQLAGIAKR---AYLLNCIWAMISLIILL
AAIAVGRETKQV-RYNHRVE-AHI-PVTVYEA----------PVAGQPNTY------------HNATPGMTQ
DVSMGGVAVH------MP---------WPDVSTG---------------------------PVKTR------
IHAV-------------------LDGEEIDI-----PAT-----MLR---CK-----------NGK------
--AVFTW-DN----N---DLD----------TE----RDIVRFVFGRAD-AWLQ-----WNNYED-------
-----DRPLRSLWSLLL----------SI-KALFRKKGKMMAN-----SRP---------------------
---------------------------------------------------------------KRKPLALPV
ERREPTTIQSGQTQEGKISRAAS-----------------------------------
>sp|P58931/1-739
------------------------------------------------------------------------
------------------------------------------------------------------------
-------------------------------------MTDTTSSTPFVEGRAEQRLNGAIARFNRWPSAPRT
VLVVASCV-----L-GAMLLLGIISAPLDLYS-QCLFAAVC----FL-AVLVLRK------IP-GRL---AI
LALVVLSLVASLRYMFWRLTSTLGF---ET-----WVDMFFGYGLVAAEFYALIVLIFGYVQTAWPLR-RTP
VWLKT-EP--E---EW--------PTVDVFIPTYNEALSIVKLTIFAAQAMDWPKDKLRVHVLDDG------
-------------RRDDFREFCRKVG------VNYIRR--DNNFHAKAGNLNEAL-------KV-----TDG
--EYIALFDADHVPTRSFLQVSLGWFLKDPKLAMLQTPHFFFSPDPFEKN-LD-TFRAV-PNEGELFYGLVQ
DGNDLWNATFFCGSCAVIRREPLLEIGG-VAVETVTEDAHTALKLNRLGYNTAYLAIPQAAGLATESLSRHI
NQRIRWARGMAQIFRT-DNPL-LGKG-LKWGQRICYAN-AMLHFFYG-LPRLVFLTAPLAYLIFGAE-IFHA
SALMIVAYVLPHLVHSSLTNSRIQGRFRHSFWNEVYETVLAWYILPPVLVALVNPKAGGFNVTDKGG-IIDK
QFFDWKLARPYLVLLAVNLIGLG----FGIHQ----------LIWGDASTAV---TVAINLTWTLYNLIITS
AAVAVASEARQV-RSEPRVS-AKL-PVSIICA------------DG-----------------R-VLDGTTQ
DFSQNGFGLM------LS-----------DGHSI---------------------------TQGER------
VQLV-----------------LSRNGQDSLF-----DAR-----VVF---SK-----------GAQ------
--IGAQF-EA----L---SLR----------QQ----SELVRLTFSRAD-TWAA----SWGAGQP-------
-----DTPLAALREVGS------IGIGGL---------FTLGR-----ATL---------------------
-----------------------------------------------------------------HELRLAL
SRTPTKPLDTLMDKP-------------------------------------------
>sp|O82859/1-756
------------------------------------------------------------------------
------------------------------------------------------------------------
-------------------------------------------MSEVQSPVPTESRLGRISNKILSLRGASY
IVGAL----------GLCALIAATTVTLNNNE-QLIVAAVC----VV-IFFVVGR------GK-SRR---TQ
IFLEVLSALVSLRYLTWRLTETLDF---NT-----WIQGILGVILLMAELYALYMLFLSYFQTIQPLH-RAP
LPLPD-NV--D---DW--------PTVDIFIPTYDEQLSIVRLTVLGALGIDWPPDKVNVYILDDG------
-------------VRPEFEQFAKDCG------ALYIGRVDVDSAHAKAGNLNHAI-------KR-----TSG
--DYILILDCDHIPTRAFLQIAMGWMVADRKIALMQTPHHFYSPDPFQRN-LA-VGYRT-PPEGNLFYGVIQ
DGNDFWDATFFCGSCAILRREAIESIGG-FAVETVTEDAHTALRMQRRGWSTAYLRIPVASGLATERLTTHI
GQRMRWARGMIQIFRV-DNPM-LGRG-LKLGQRLCYLS-AMTSFFFA-IPRVIFLASPLAFLFAGQN-IIAA
APLAVAAYALPHMFHSIATAAKVNKGWRYSFWSEVYETTMALFLVRVTIVTLLFPSKGKFNVTEKGG-VLEE
EEFDLGATYPNIIFATIMMGGLL----IGLFE------LIVRFNQLDVIARN---AYLLNCAWALISLIILF
AAIAVGRETKQV-RYNHRVE-AHI-PVTVYDA----------PAEGQPHTY------------YNATHGMTQ
DVSMGGVAVH------IP---------LPDVTTG---------------------------PVKKR------
IHAV-------------------LDGEEIDI-----PAT-----MLR---CT-----------NGK------
--AVFTW-DN----N---DLD----------TE----RDIVRFVFGRAD-AWLQ-----WNNYED-------
-----DRPLRSLWSLLL----------SI-KALFRKKGKIMAN-----SRP---------------------
---------------------------------------------------------------KKKPLALPV
ERREPTTIHSGQTQEGKISRAAS-----------------------------------
>sp|Q9RBJ2/1-780
------------------------------------------------------------------------
------------------------------------------------------------------------
----------------------------------------------MYGTWFTTGKVTDLLARTGLDRVPVW
VPVVL----------GVVLMAFVGSVRIDPAL-QGWVSVGT----VT-LLLVLNR------RR-GRG---IT
VFLMMLSLLVSLRYIVWRLTATVQF---SN-----WLQTALAVLLLLAEAYALMTLCLSYFQMAWPLR-RRE
HPLPE-DM--A---QW--------PSVDVFVPSYNEELSLVRSTVLGALDLDWPADRLNVYILDDG------
-------------RRKAFHDFAVEAG------AGYIIR--AENNHAKAGNLNHAL-------AV-----TDS
--PFAVIFDCDHVPTRGFLRRTIGWMMADPNLALLQTPHHFYAPDPFQRN-LA-GGMHV-PPEGNMFYGLVQ
DGNDFWDATFFCGSCAIIRREAVMGIGG-FATETVTEDAHTALKMQRRGWGTAYLREPLAAGLATERLILHI
GQRVRWARGMIQIMRL-DNPM-LGAG-LRWEQRLCYLS-AMSHFLFA-IPRLTFLVSPLAFLFLGQN-IIAA
SPLAISVYALPHIFHSVITLSRIEGRWRYSFWSEIYETSLALFLVRITIVTLLQPHKGKFNVTDKGG-LLAR
GYFDWDAVYPNVILAGVLCAALL----RGVFG--------IVWQFHDRLALQ---SFILNTLWVVISLIIVL
ASIAVGRETRQT-RNAPRVS-VRL-PVVVTDA------------HG-----------------R-QMEGHTH
DISLGGLAVG------TR-----------LATPD---------------------------MVGGE------
VTVR---------------YDSARDGIHVGV-----PAR-----VLD---AR-----------DGT------
--LRLRW-AV----R---DLE----------DE----RQVVSMVFGRND-AWAG-----WADFAP-------
-----DRPLRSLAMVFR------SIGGLL-RRRPAEAPRALHE-----MGE---------------------
------------------------------------------------GELPATEEKLEKQSFVLKPVPRSA
RHGATASAALFVAFTALVPAAMAQEAPSPDQSGVTAETPFG-----------------
>tr|W6JCV5/1-867
--------------MSRLSAWLLIPPVSARLSERFQRY-REHG---ASGFSAASGCFWAILAWIFIP---LE
HPRWQQLRAQQHLWFPHID-PDKP-RPLDPARYLLQTLWLL-----VMLPWGDRKSPR--RQRF------AR
ARVLRGRWY----------HWLDTL--------------PERVTHRTGHLDDK-KELAHI-SPRT--RRFIL
GIIVV--------F-SLILAILCITQPFNPLS-QFVFLMLL----WG-VALLVRR------IP-GRF---SA
LMLIVLSLTVSCRYIWWRYTSTLNW---DD-----PVSLVCGLVLLFAETYAWIVLVLGYFQVVWPLN-RQP
VPLPK-DM--S---LW--------PSVDIFVPTYNEDLNVVKNTIYASLGIDWPKDKLKIWILDDG------
-------------GREEFRQFAKSVG------VEYIAR--TTHEHAKAGNINNAL-------KH-----AKG
--EFVSIFDCDHVPTRSFLQMTMGWFLKEKKLAMMQTPHHFFSPDPFERN-LG-RFRKT-PNEGTLFYGLVQ
DGNDMWDATFFCGSCAVIRRGPLDQIGG-IAVETVTEDAHTSLRLHRLGHTSAYMRIPQAAGLATESLSAHI
GQRIRWARGMVQIFRL-DNPL-MGKG-LKLAQRLCYVN-AMFHFLSG-IPRLIFLTAPLAFLLLHAY-IIYA
PALMIALFVLPHMIHASLTNSKIQGKYRHSFWSEIYETVLAWYIAPPTLVALFNPHKGKFNVTAKGG-LVEE
EYVDWVISRPYIYLVLLNLVGVL----VGIWR----------YFYGPENEIL---TVFVSIAWVFYNMVILG
GAVAVSVESKQV-RRSHRVE-MSM-PAVIARE------------DG-----------------H-LFSCTVQ
DFSDGGLGIK------IN-----------GQAQV---------------------------LEGQK------
VNLL-----------------LKRGQQEYAF-----PTT-----VAR---VH-----------GNE------
--VGLQL-MP----L---TTR----------QH----IDFVQCTFARAD-TWAL----WQDSFPE-------
-----DKPLESLMDILK------LGFRGY---------RHLAE-----FAP---------------------
------------------------------PSVKVIFRSFTMLVSWVVSFIPR------------RPERNVA
VQQPMT----------------------------------------------------
>tr|A0A098G881/1-871
--------------MSIILRLFFNESLAQKFEAHYQNY-RHHG---ASFFAAFLANFFWSLGWLFLK---FE
SPYWQWVRANHLKLFPQIS-VIHP-KIGDILRYFIQSTWLI-----LILPSRQNRISPSIKQWQ--------
-KQSIDAYY----------SNINLL--------------PHKIHRSKMGKKTR-NYVKKL-SHNA--YKALL
ILLSF--------F-SGILLILCITQPFSPIP-QFIFLMLL----LV-TALSIRH------IP-GHP---TV
IMLVVISLIVSCRYLWWRYSATLVW---ED-----TVSMIFGVLLILAETYIFVVLVLGYLQSIWPLH-RNP
VSLPE-DY--S---TW--------PTVDIMIPTYNEELGVIKPGVYAALGIDWPKDKLNIYILDDG------
-------------NRLSVEKFAQESG------VHYITR--SNNAYAKAGNINNAL-------QY-----SKG
--EFIVIFDCDHIPTHSFLQLTIGWFLKDPKLAIVQTPHHFFSPDPFERN-LG-AFQNI-PNESALFYGIIQ
DGNDLWDATYFCGSAGILRRSALEEVGG-FSVESVTEDALTSIRLQRKGYTSAYIRIPMAAGLATESLSGHI
GQRIRWARGMVQILRT-DNPL-TGKG-LKISQRLCYFN-AIMHFLSG-IPRLIFLVTPVAFLALYAR-IVYA
PAIMVLLYGLPHIIHAVLSNSRIQGKYRHFLWNEIYETVMAWYIAIPTTVALINPRKGKFNVTVKGG-LVKE
RYADWVTARPYVILLCINFIGLI----AGFIR----------LFWGPSEDIL---AVLITLSWVIYNITILG
GALGVDVEAKQI-RKSHRVK-FSM-PAAIARA------------DG-----------------H-LFPCTLR
NYSGSGVGIE------ID-----------DPTWL---------------------------KNGEK------
IALI-----------------LNKGLEEFRF-----PCT-----VMR---IF-----------NRE------
--VGIRL-DE----L---SLK----------QN----IDFIQCTFARAD-NWVL----WQKYIPE-------
-----EKTIESMRHVFQ------LDFRGY---------LSIIE-----YAP---------------------
------------------------------PLIRSILSALTNILMWVVSFFP-------------RTIKKNQ
AQAANAVGIVEI----------------------------------------------
>tr|B1Y242/1-851
----------------------------------MTRGMVKRWAGALQVERPDSWTCWLLRLFVLPPASLPE
AELVAPVPLPPPRPVPERAIRRRPLPVSRRMPLGPPETGQVFDNPSLGSAAAAGPAPA--------------
---------------------PPAEPPTEPRPRWRAPFDAFYRRWRAFDFAPWGHRMEHWAEAPLWQRRVVR
SALIVV---------GTAAFWMAATTPMSELA-QAVFFLAM----LG-LVLVVRR------IP-GNM---PT
LVLIGLALLASFRYGWWRVTQSMDL---AP-----GWESLLGGGLLCAELYAWLIMVLGFVQTSRPLK-RPV
APIEL-PR--D---QW--------PTVDVYIPTYNEPLSVIGPTVLAARDLDWPADRLVVHVLDDG------
-------------HRPEVRAYAEAAG------VNYISR--DNNRHAKAGNLNNAL-------AE-----TGG
--EYIAIFDCDHMPARGFLVNTMGWMLRDSNCAMVQTPHHFFSADPFERN-LD-TFRRV-PNEGVLFYGLVQ
DGNDVWNASFFCGSCAVLRRSALEQIGG-IATETVTEDAHTALKLHRKGWRTAYLNVTHAAGLATESLSGHV
RQRIRWARGMAQIFRL-DNPL-LGRG-LTVMQRLCYAN-AMLHFFYG-LPRLIFLTAPLGYLYFEFH-IIHA
SVGVLLLYLLPHLVLPHIANAHIAGPHRHTFWSELYETVLAWYVAVPTTVALFNPSAGKFDVTAKGG-LVEE
THLDWNISRPYFFLVILNAIGAV----FGIFR-----------LFWDPQEWG---TITLNMAWTIYNLLALG
AAIGVAREKRQV-RRTTRVT-SRL-PASLLLT------------DG-----------------Q-QINCETE
DYALAGVGLQ-----GLP-----------PSLEL---------------------------PAGSW------
VAVR-----------------LFDEGTPHLF-----PAR-----VVS---CR-----------NGR------
--MALSF-ER----L---SLD----------QQ----AALIRCTFTRKD-AWQN----WQLHPQS-------
-----DRAMQGLFEIAR------LGLHSY-GELLMDGMRSVKN-----HSL---------------------
-----------------------------------------------------------------ALPGWVL
RRWAHHTRIH------------------------------------------------
>tr|A6GNP7/1-737
------------------------------------------------------------------------
------------------------------------------------------------------------
-----------------------------------MFNTLFAALRTRTADVFESLTSLSDQSELIDDKKFLI
PAFVV----------LASAFFFFASLSMDLNS-QIILSVVV----VL-FALMIRR------IA-SPI---TR
MVLIFLSIVLSSRYLYWRITETFNE---GM-----AIDYAFGFGLLVAELYAFIVLIFGYIQTIWPLK-RLP
TPLPI-DS--S---SW--------PTVDIFIPSYNEPLEVVKPTILAAMAIDWPADKIKVYVLDDG------
-------------RRADFREYCETVG------VVHVTR--PNNFHAKAGNINAAL-------EN-----TSG
--EYVAIFDCDHIPTRSFLQVVMGWFSGYPKLAMIQTPHHFFSPDPFEKN-LK-TFKKV-PNEGELFYGLIQ
DGNDFWNASFFCGSCAVIRRTHLLEVGG-IAVETVTEDAHTALKLHRKGYDTAYLAVPQAAGLATESLSGHV
GQRIRWARGMAQIFRT-DNPL-LGKG-LSFGQRICYVN-AMMHFFYG-LPRIIFLTAPIAYLVFGAH-VIYA
SAIEIATYAIPFLILANTANSHIQGNYRHSFWNEVYETVLAWYILRPTLYALVNPKAGGFNVTAKGG-LIEK
TYFDLKISGPYIFILLMNLAGLT----FGIWR----------LFTESGDEFL---TTVINMFWTGYNVLLLG
ASVLVARESIQR-REHPRGQ-LDI-DVSIQTP------------DE-----------------R-AYKAKVL
DFSMGGLGLE------VE-----------HQGRL---------------------------QKDQS------
LFIV-----------------MPLNERKFVL-----PVR-----VAS---AN-----------GNR------
--LGLQF-DN----L---SIE----------QE----KNLVNATFARAD-VWVD----SWAVASR-------
-----KLSLSSLWSIVQ------IGAFGN-IYLLRKLPRWIWI-----GLK---------------------
------------------------------------------------------------------QRVFSI
LRIRVKDA--------------------------------------------------
>tr|A0A071LXC7/1-876
--------------MSRLLRCVLTTPVAGALSAQYRHY-RAHR---TSLFSAVIGCIWLCLAWCFLP---LE
NANWQRVRSNFRLWFPQVN-PDKP-GPLDVIRILIQGCWLV-----VLVPGHLSGLAV--QKYL------SR
AAAWRKDYH----------DWLTAL--------------PGRVKARAESQQQR-RELCHV-SPRI--RRLVL
GVVVL--------F-SLTLSILCITQPFTPLA-QFVFLLLL----WG-IALVVRR------IP-GRF---PS
LMLIVLSLTVSCRYIWWRYTSTLNW---ND-----PLSLMFGLILLFAETYAWVVLVMGYFQIAWPLN-RHP
VPLPE-DQ--S---QW--------PVVDIFVPTYNEDLSVVEGTIYAALGIDWPKDKLNIWILDDG------
-------------GRESFRAFAQKVG------VRYIAR--TSHEHAKAGNINNAL-------KY-----AKG
--DFVAIFDCDHVPTRSFLQLTVGWFFKDKKLAMMQTPHHFFSPDPFERN-LG-RFRKT-PNEGTLFYGLVQ
DGNDMWDATFFCGSCAVIRRGPLDEIGG-IAVETVTEDAHTSLRLHRRGYTSAYMRIPQAAGLATESLSAHI
GQRIRWARGMIQIFRM-DNPL-FGKG-LKLAQRLCYAN-AMLHFLSG-IPRLIFLTAPLAFLLFHAY-IIFA
PALMIALFVLPHMVHASLTNSRIQGKYRHSFWSEIYETVLAWYIAPPTVVALINPHKGKFNVTAKGG-LVEE
EYVDWVITRPYLWLVMVNLLGVA----VGIWR----------MFYGPDHEVL---TVVVSLAWVFYNLIILG
GAVAVSVESKQV-RRAHRVE-IAM-PAAVARD------------DG-----------------H-LFACTVR
DYSGGGLGIH------LQ-----------GTAAF---------------------------LQDQK------
VNLL-----------------LNRGDQEFFF-----PAR-----VVR---VN-----------GQE------
--LGIQL-SD----L---STQ----------QH----IDFIQCTFARAD-TWAL----WQDSFPQ-------
-----DKPMESLLDILK------LGFRGY---------RHLAE-----FTP---------------------
------------------------------SGMKVVFRSVTTLVDWIVSFIPR------------RPDAVNE
DARQDSAGSTMMTMR-------------------------------------------
>tr|T0HPV1/1-780
------------------------------------------------------------------------
------------------------------------------------------------------------
------------------------------------------------------------MIRKLAGHRAVR
LLAIV--------P-IALIAAMVIGVPLDTNG-QWMFAGVA----IA-GTLVMKR------WP-GRK---GA
LALGLLAVLMSTRYMFWRTTQTLAF---TT-----LPEFVFGGLLYIAEVYTWVILMLSSLQTSWPLN-RPV
IEPKG-EP--A---DW--------PSVDIYIPTYNESLEIVRNTVYAAMDLDYPIDRYKVFILDDG------
-------------KRPEFRAFAKEAG------CGYITR--DNNLHAKAGNLNAAM-------KK-----TDG
--ELIAIFDCDHVPNRAFLQLTVGWFQTDPRLALIQTPHHMYSPDPVQRN-LASVMGDM-PGEGDLFYGPIQ
QGNDLWNATFFCGSCAVIRREALMETNG-FAGETVTEDAHTALKLQRTGWNTAYIGARLSAGLATERLVLHV
GQRIRWARGMTQILRI-DCPL-FGPG-LTWQQRLCYLS-AMLYYQYP-LSRIVFLTSPLAYLIFGQN-IIQA
SASLVFAYAMPHLFCSTVASERRQGTTRRPFWGEIYDTLLAFHLVKPTVMTWFQPRKGKFNVTDKGS-LLDK
TYFDWAIVKPHLICAALLVGGML----LAIGK-------WALFPYMFNIQTD---TLVLNCAWASFSLIMLL
AAISVARETRQA-RQDIRIP-LPL-PVTAYLS------------SG-----------------H-VLNATTL
DISMGGAALV------LP-----------SEIPV---------------------------RDVNV------
THIT-----------------LAMGDEVLSI-----PVR-----TMR---TR-----------DNN------
--AYVRF-EE----L---DML----------AN----RHLVRAVMGRAD-AWQP-----AAPHPR-------
-----VSGLRSLTEIILVDMVTIKRMLGL-NFSERRMMAAAAE-----HGS---------------------
----------------------------------------------------------LALAGDSAKPSKSG
ARTLPALAKAAGLAAALALGIATFVFGSREVHAAPAPAASAAATAANAAQAPGAPRSG
>tr|J2ZQA7/1-780
------------------------------------------------------------------------
------------------------------------------------------------------------
-----------------------------------------------------------MIANLTSTKAFRY
AAIVP----------IVLIAALVIGVPLDGKA-QWVCAGVT----MV-GALVLKR------WK-GRK---GA
LALGVLAILVSTRYIFWRTTQTLSF---GT-----LPEFAFGGGLYLAELYAWVILMLGFLQTSWPLE-RPV
IEPEG-TP--D---TW--------PTVDIYIPTYNESLEIVRNTVFAAQDLDYPVDRYRVFILDDG------
-------------KRAEFRAFAKEAG------CGYITR--DNNLHAKAGNLNAAM-------KK-----TDG
--ELIAIFDCDHVPTRAFLQLSVGWFQQDARLALIQTPHHMYSPDPVQRN-LASTMGDM-AGEGDLFYGAVQ
GGNDLWNATFFCGSCAIIRREALMETNG-FAGETVTEDAHTALKLQRTGWNTAYISARLSAGLATERLVLHV
GQRIRWARGMTQILRI-DNPL-RGRG-LTWQQRLCYLN-AMLHFQYP-LPRIVFLTSPLAYLIFGQN-IIQA
SASLIFAYAMPHLYCSAVANERTQGSDRPPFWGEVYETILCFHLVKPTVMTWFQPRKGKFNVTDKGS-LLDK
TYFDWGIVKPHIICIALVIFGIA----LSVVK-------WAFFPYLFNIQTD---TLVLNVAWATFSLIILL
AAVSVARETKQA-RVDIRIP-VDL-PVSAYLT------------SG-----------------H-VVPARTI
DISMGGAALA------LP-----------AELPT---------------------------KDRTV------
RHIT-----------------LAMGDEVLSI-----PVE-----TMR---TS-----------GEN------
--SYVRF-EK----L---DIL----------AG----RHLVRAVMGRAD-AWQA-----AGPRKS-------
-----VSGLRSLADIIRVDMVTLKRMLGL-NFAERRVMRKVDA-----ARK---------------------
----------------------------------------------------------AAAEAQAKEAAKEA
AKDGKSWAPTAKAAALAAAVVIGAAGLILGTAEVHAQPAREAAAPAAATAPPSGGVAE
>tr|H2FU08/1-863
----------------------------MTPSALYHHL-RRQG---GTRATAIWLTLWWLLARLVLR---LE
QPGWQHWLAQLDHAMPHLS-RGRP-RPGDPLRYLIQGGWLL-----LVRPWPERPVSLMAWGRSRLKGMGTV
AGRSRRKLG----------KRLLSS--------------LRNTLSAPGTVRSR-TWWRNR-GRRK--RQLTL
WLMLG--------L-ALLLALLGVTQPFGYGA-QLVFVVLL----WG-LAMAVRR------LP-GRF---PT
LLMIVLSVLISCRYLWWRYSATLNW---ND-----SLDLTLGLILLAAETYSWLILLLGYIQTCWPLK-RRP
VPLPK-DT--S---QW--------PTVDLLIPTYNEPLSVVRTTVYAALGVDWPADKLKVYILDDG------
-------------GRMEFRRFAEEAG------VGYIAR--SEHNHAKAGNLNHAL-------KQ-----TSG
--ELVAIFDCDHVPVRSFLQLTAGGFLQDPRLALVQTPHHFFSPDPVERN-LG-LFRRT-PNEGELFYGLVQ
DGNDMWNATFFCGSCALLRRSALEEIGG-IAVDTVTEDAHTALRLHRRGWNSAYMRIPQAAGLATESLSAHV
GQRIRWARGMAQIFRV-DNPL-LGKG-LTLFQRLCYAN-AMLHFLAG-VPRLVFLLAPLAFLLLHSY-IIYA
PAALLMLYVLPHMMHSSLTAARMQGRYRRTFWGEVYETVLAWYIARPTTVALLAPSKGKFNVTAKGG-LMTE
ALFDWRIARPYLVLALLNLAGLG----VGVWR----------FVYGPAMEQG---TVIITCLWVFYNLLIIG
AAVAIAAEARQV-RQSPRVT-ISL-PAALRLP------------GG-----------------H-LLAGTLL
DYSDGGVAIR------AP-----------AAGSL---------------------------APDTE------
VELV-----------------LYRGERVFAF-----PGV-----VSR---ER-----------NGV------
--TGIIL-AS----L---SRE----------QR----IDFVQCTFARTD-AWLG----WLPVQGQ-------
-----ERPLQSLLDVFA------VGARGY---------ARLWR-----FLP---------------------
------------------------------AELRLLFSPLLALLRWLGSF---------------LPRWPKA
GATYPQERTAL-----------------------------------------------
>tr|V5ULC0/1-663
------------------------------------------------------------------------
------------------------------------------------------------------------
------------------------------------------------------------------------
------------------------------------------------MALVFRR------LD-SQY---SV
LVLIGLSLISTIRYVWWRLTQSLAF---DT-----LPEAIVGYTLVAAEMYTWMILLFGYIQTVWPLH-RRI
TPLPP-DT--R---LW--------PSVDVYIPTYNEGLDVVRPTVYAACGIDWPPEKLNIYLLDDG------
-------------RRDEMRRFAEQAG------VHYVTR--ADNRHAKAGNINHAL-------GQ-----TQG
--EFIAIFDCDHIPVRSFLQTTMGAFLKDERCSLVQTPHHFFSDDPFERN-LA-TRGAV-PNEGRLFYGVVQ
DGNDFWNASFFCGSCAVLRRTALDEVGG-VAVETVTEDAHTALKMHRRGWNTVYLKVVQAAGLATESLSGHV
GQRIRWARGMAQIFRV-DNPL-FGRG-LKFGQRICYAN-GMLHFFYG-IPRIIFLLAPICYLFFGLH-IVQA
AALSICAYVLPHIAHANIANSRIQGKYRHSFWSDVYEAVLAWYVALPTTVAFINPRYGKFNVTAKGG-LIEQ
SFFDWSISKPYLVLLGFNLLGFL----AGIVR----------YFYGPSGEGG---ALGFNLAWVTFNLAVLG
AAVAVATEVRQV-RRTHRVT-MRL-PATLYLP------------DG-----------------R-AMACHTR
DFSGGGLALQ------LP-----------VALNL---------------------------TAGTE------
AQVA-----------------LTRGETEYGF-----PVS-----VVG---AR-----------GHD------
--LFLAF-LP----L---TPE----------QD----KHLVQFTFGRAD-AWRD----WDAERTR-------
-----DEPIKALFEMLA------MGLRGY-QVLANYLLSKLVT-----------------------------
----------------------------------------------------------------------RW
QNRLRGARHT------------------------------------------------
>tr|D4GGJ4/1-701
------------------------------------------------------------------------
------------------------------------------------------------------------
-----------------------------------------------------------------MGKIGFY
LLLLV----------LAPVAAVIIITPMDSQK-QYIFGLIS----IG-MVFLLGV------SK-SRK---IT
VVMVILSALMSSRYIWWRTTETLYF---NS-----EIEAILGIGLYIAELYVWLILILGFLQTTWPLK-RTI
EPLPE-DT--H---LW--------PTVDVYIPTYNESLDVVRDTVLAAQCIDYPRDKIKVYLLDDG------
-------------KRREFAVFAADVG------VGYITR--DDNSHAKAGNLNHAM-------KI-----TKG
--ELICVFDCDHVATRTFLQATVGPFLKDPKLALLQTPHYFYSPDPFERN-LS-AARSI-PNEGSLFYGPVQ
QGNDNWNATFFCGSCAVIRRSALEEIGG-FAVETVTEDAHTALKMQRLGWGSAFLAIPLAAGLATERLGLHV
IQRTRWARGMTQIFRV-DNPL-FGRG-LKWQQRLCYLN-AMLHFQFG-LPRVVFLTAPLAYLLFNLN-IIHS
SASLIFAYVLPHLVLSLYVNSRMNGRFRYTFWGEIYETVMCFHLVIPTILTLLSPKHGKFNVTDKGG-VLDQ
GFFDFHIVRPHVIVAFLLSIGIV----AGIVR--------ATMHDYFGVDPY---VIALNVGWAVFSLIILM
AAIAVARETKQV-RKTIRIE-VQI-PAIIHYA------------SG-----------------I-SSRTMTS
DLSMGGANLD----------------APDNRHEH---------------------------DTIEE------
IDLI-------------------LKSGTITI-----PAT-----KIS---GD-----------EES------
--IRLSF-GA----M---PLA----------RR----RELVRVVLARAD-AWI------QPEYKQ-------
-----DNPLTSLGTIIR------TVFELF---------WLTWR-----DRR---------------------
----------------------------------------------------------------------EK
RKSGPDVAAKEDSAV-------------------------------------------
>tr|B1FXN7/1-855
----------------MTTPQPNRSFGDARPAARPLRLRAGDWLARRLGVSGGGRLEWWVRLFFRPPAEGRR
DLPLWLARVSVAFLAARFDVVRPAPLRAWLWRVFVRPRPLRLSIAPKIGRGL--------------------
-------------------VWLGRYGVLPIYRLWRGAVGALDRQLARLPWQRWGTSLEAGATRAGRIRWLML
MLAAL----------GAVLWALVGTSPLAGVN-QYVFFGLT----IA-LALLIRR------LP-GRL---PV
LLLASLSLLAMLRYVWWRATQTLDF---HG-----PSEAIVGYALFGAEAYTWLVLLLGFVQTAWPLE-RKV
SPLPD-DR--S---RW--------PSVDVYIPTYNEPLAVVKPTILAAQGIDWPEDRLHIYLLDDG------
-------------KRPEFEAFAREAG------IRYLTR--TDNLHAKAGNINRAL-------AK-----TSG
--DYIAIFDCDHVPSRSFLQTTMGTFLRDPLCAMVQTPHHFFSPDPFERN-LN-TFRRV-PNEGELFYGLVQ
SGNDLWNATFFCGSCAVIKRAPLEEVGG-VAVETVTEDAHTALKLHRRGYTTAYLPYVQAAGLATESLAGHI
KQRTRWARGMAQIFRI-DNPF-FGRG-LNLFQRICYGN-AMLHFFYG-VPRLIFLTMPMAFLFFGMY-VINA
SATTIAGFVLPYIMLSSIANSRLQGRYRRSFWAEVYESVLAWYIAVPTTLAFFSPKHGKFNVTDKGG-RMDE
GYLDWSVSKPYIVLLVLNVVAML----AGVYR----------IVFGVGEEFA---TVLMNVFWTAYNLVMLG
AAVSVAREAKQI-RGSHRVP-MSM-PATLLLS------------DG-----------------T-TVACMTS
DYSTGGLGLH------VA-----------PGLPL---------------------------AEGDW------
LQVC-----------------VSRGDRQFAF-----PVH-----VVR---AA-----------GQH------
--LGVQF-DE----L---TLE----------QE----RQLVQCTFGRAD-AWIAAA--DEARTEE-------
-----DAPLRGLAEVVL------MGAEGYSRLLQGLSQ--KLR-----------------------------
----------------------------------------------------------------------AV
FALDESRY--------------------------------------------------
>tr|F3QLR1/1-885
----------------------------------------------------------MFCFGLAWLIFPIE
NRFYQKIVKNRTYYFPQID--FHNLRPLDPIRGLIQLSFLMFVAGSKEDAAKRLSHSTYASRFF--------
-----------------LFRWVNHIFKRINRGTRMIAERVSKKLA-SEGKEKTGQHKPQHQKLSLFKKIFVG
FLLAI----------GFVLYVLCITQPFSLEE-QVIFLLIL----GV-IALTLFQ------AQ-TRF---TL
LMLIVISVIVSSRYVWWRYSETLNP---NS-----YTSVIFTWLLIIAETYAFIVMLLGYFQVCWVLD-RKP
ASLPK-DK--E---RW--------SSVDIFIPTYNEPLDVVKPTVYAALTVDWPKEKLNVYILDDG------
-------------SRKEFKDFACEVG------AGYIER--EEHKHAKAGNINHAM-------GI-----TKG
--DFIAIFDCDHVPVKTFLQKTMGWFLKDEKIALVQTPHHFYSQDPFEKN-LH-LKENV-PNENSLFHDFIQ
KGNDTWNATMFCGSCAIMRRKALEEVGG-IAVETVTEDAHTSLKLNRRGWSSAFLSTPLSAGLSTETLAAHI
GQRIRWARGMVQIFRL-DNPL-FGKG-LTIPQRLCFLN-AMIHFLHG-LPRIIFLIAPLPFLFANIY-VIYA
SAIAIFVYLIPHMVHSTMTTYMIHRGYRFPFISALYETILSWYIFVPTLVALIAPHKGKFNVTAKGG-VIDK
EYLDWAVARPYFYLLLLNLAGFF----IGLYR----------MVGASAYEVL---MLLINLGWIIYNLIILF
AAMAVTVESVQK-RKFPRVS-FTA-PVHLQVG-------------------------------ETSIPAVMS
AFSQKDCVVD------LK--------NASDLSKV---------------------------SLEEP------
VKLV----------------FGPKKKPSTTF-----DCT-----VTA---AF-----------ENG------
-VVELLVSQP--------TRT----------KE----MEYVECTFGTPD-IWIQ----RQAKVRD-------
-----YGMFDGFFALLH---MARMGAEAF-AHFSNPQAGWFLK-----ASV---------------------
--------------------------------------------------------WTFKWVISFIPRVPSL
RRENKNSPFEETHPLYLPKTICLKQFHRLIARNNELKSYAVRNNTD------------
>tr|J7L458/1-899
--------------MSGILRLFLVPPARQAIQQRYRGY-RQQG---ASAFAAFFATLFAILGWIFLR---LE
SEGWQQIRAQRTYWFPHIS-PQRP-RPADILRYLTQGIWLL-----TIKNGQLP-TSR--RNYF------SA
LPRWRQRYM----------NAQQAL--------------FARFSHANTDDRED-HESSPVRTNHV--QRLVT
VALSL--------L-CAALALLCITQPFDLLS-QFIFMTLL----WC-IAMLVRN------MP-GRM---PT
LMMIALSFTVSCRYLWWRYTETLNW---DD-----PLSLICGLLLLAAETYAWVVLVLGYFQTIWPLN-RHP
VSLPE-DS--K---TW--------PTVDLMIPTYNEPLSVVKPTVYAALGIDWPKDKLNIYILDDG------
-------------GRAEFKAFAEEVG------VHYIAR--VTHEHAKAGNINNAL-------KQ-----AKG
--EFVAIFDCDHVPTRSFLQLTMGWFFKDKKLAMLQTPHHFFSPDPFERN-LG-RFRRT-PNEGTLFYGLVQ
DGNDMWDATFFCGSCAILRRKPLDEIGG-IAVETVTEDAHTSLRLHRLGYSSAYIRIPQAAGLATESLSAHI
GQRIRWARGMVQIFRL-DNPL-LGKG-LKLGQRLCYAN-AMMHFLSG-IPRLIFLTAPLAFLLLHAY-IIFA
PALAIALYVLPHMVHASLTNSRIQGRYRHSFWSEIYETVLAWYIARPTTVALFNPHKGKFNVTAKGG-LVEE
QHVDWVITRPYLVLVLLNIAGVV----YGLWR----------LIYGPPEEIM---TVLISLLWVVYNMTILG
GAVAVAVEAKQV-RQAHRVE-MSM-SAAILRA------------DG-----------------H-LFPCVLR
DYSDGGVGVE------AR-----------ESGIL---------------------------QVGDS------
VSLL-----------------LKRGQQEYAF-----PFS-----VTR---AF-----------DNK------
--IGLRM-TN----L---TIR----------QH----IDFIQCTFARAD-TWAL----WQDSFPQ-------
-----DKPVESLVDVLA------LGFRGY---------LRLAD-----YAP---------------------
------------------------------PVIRNIILAFLNIVVWVVSFIPR----YVGKRTVTTPSGAAL
PEKAVHQGKTPSAHETRFAQENLFTEKTVA----------------------------
>tr|Q1Z1Y1/1-874
--------------MYSGLNVIFKSWIVNIFVQQFEFY-EHDGGGVSNRIGRFVLFIWFTFCFVFLKEKINE
KPSWKLP----LLYYPQIN-FAKP-KMLDFLRFIIQSIWLL-----IVRQDLSNTNNVAAQNFS-----SRL
KNKVASVFYMPFDHLSLLVIWLEKK--------------ASSSENI-----AL---INKNKSDEL--FNAVN
YLLLF--------I-VFLLVFLCFTVPFNLQA-QTVFIIIL----WS-LAMMFRR------MP-GRF---PT
MLLIVLSLTASCRYIWWRYTSTLNW---DE-----PLALVLGLLLLFAETFAWVVLILGYFQNIWPLN-RKP
AHLPV-DT--E---LW--------PSIDLMIPTYNEDLDVVKATVYASLGVDWPKDKLNIYILDDG------
-------------KRDSFKKFAKEAG------VHYIRR--PLNNHAKAGNINYAL-------ER-----SSG
--EYVAIFDCDHIPTRAFFQLTMGLFLNDPKLALVQTPHHFFSPDPFERN-LS-NFRDV-PNEGSLFYGLIQ
DGNDLWDGTFFCGSCAVLRRKPLEEIGG-IAVETVTEDAHTSLRMHRLGYNSAYLKQPLSAGLATETLSAHV
GQRIRWARGMAQIFRV-DNPL-TGKG-LKWQQRLCYAN-AMLHFLSG-IPRIIFLIAPLAFLLLHSY-VIYA
PALAIVLYVLPHMVHASITNSRIQGDYRFSFWGEVYETVLAWYIARPTTIALFAPHKGTFNVTAKGG-LIHK
THYDWVISKPYLALVFLNIIGAG----FGIYR----------LGWGPADEIA---TVIVNILWTIYNLLILG
GAVAVAAETKQI-RKDHRVP-VKI-PMTIRLH------------SG-----------------H-LLQAEMN
DFSLGGLRVV------IG-----------QSLEL---------------------------KQGQK------
LDII-----------------LSRADQEFTF-----PAK-----ITY---SN-----------DCS------
--MGLQL-EP----L---TTQ----------QE----VDYVQCTFARAD-TWTK----WQQGYQS-------
-----DKPLMSMKSVLK------VGFNGY---------NSLLQ-----HSP---------------------
-----------------------------------------------------------------KPIALIV
QSFLKVFDFVGSFRPRNTLKRANYNAY-------------------------------
>tr|R8ASE3/1-876
----------------MSGHLLLQPGPAAAIRDYYQRT-HRHW---RAIPALLITAGWLLL-WCVLR---LE
APAWCWLRQNRRQLYPQLQ-RSY--RFADPLRLLLQTLWLLLRGARSARPAATLRLSAASARLF------AL
LRRGRQRLY----------HALNTF--------------PFHTHPWVQPMRQT-GPWHQARSKLT--ALWQW
GILA---------L-ALVLAILCITEPFGMLA-QLTFVVIL----WV-LALLIRN------VP-GRF---PS
MMMIVLSVVISCRYLWWRYTQTLNW---DS-----PLDLSFGLGLLAAETYSWLVLMLGYFQTIWPLH-RSP
YPLPS-DP--K---LW--------PSVDIYIPTYNEDLSVIRPTVYAALGLDWPQEKLNIYILDDG------
-------------RRSYLADFAREVG------VHYLIR--DNNFHAKAGNLNAAL-------KK-----THG
--EFVTVFDCDHIPTRSFLQMTLGWFVKDPHMAMMQTPHHFFSPDPFERN-LG-NFRKT-PNENTLFYGLVQ
DGNDTWDATFFCGSCAVLRRTALEEIGG-FAVETVTEDAHTSLRLHRHGYRSAYIRIPQAAGLATESLSAHV
GQRIRWARGMVQIFRL-DNPL-FGKG-LSWAQRLCYTN-AMLHFLSG-VPRLVYLTAPLAFLIFHSY-IIYA
PAVMIMLYVIPHMTHASMTNSRIQGKYRYSFWSEIYETVLSWYIARPTTVALFNPRKGSFNVTAKGG-LIDE
QYFDWDISKPFLVLAMLNFLGVL----FAGYR----------LIWGPADEAI---TVVISLLWTLYNLLLLG
GAVAVASEVKQV-RKTHRVQ-IRL-PAVLYRK------------TG-----------------H-AFPCMMV
DYSDGGVGLE------LD-----------HPQAF---------------------------DSNEP------
MTLM-----------------LKRGTQEFMF-----RAK-----VCN---QR-----------NNF------
--VGIQL-EH----M---DLQ----------SH----INFVQCTFARAD-TWAM----WQESYQQ-------
-----DQPMRSIQDIFA------VGLRGY---------KQMAK-----QAP---------------------
------------------------------RAIAWLIRLTVWLTEWFSSFIPR------------TPAMTLV
ADPVNSKQEAEL----------------------------------------------
>tr|R5ZZP5/1-900
------------------------MLFSHILSQVKVHTGRLSRWLTNNCSGKWSYRINMFCFGLAWLIFPIE
NRFYQKIVKNRTYYFPQID--FHNLRPLDPIRGIIQLIFLMFVAGSKEDAAKRLSHSTYASRFF--------
-----------------LFRWINHLFKRINRGTRMIAERVSKKLA-SEGKEKVSDHKPQHQKPSLFKKIFVG
FLLAI----------GFVLYVLCITQPFSLEE-QVIFLLIL----GV-IALTLFQ------AQ-TRF---TL
LMLIVISVIVSSRYVWWRYSETLNP---NS-----YTSVIFTWLLIIAETYAFIVMLLGYFQVCWVLD-RKP
ASLPK-DK--E---RW--------PSVDIFIPTYNEPLDVVKPTVYAALTVDWPKEKLNVYILDDG------
-------------SRKEFKDFACEVG------AGYIER--EEHKHAKAGNINHAM-------GI-----TKG
--DFIAIFDCDHVPVKTFLQKTMGWFLKDEKIALVQTPHHFYSQDPFEKN-LH-LKENV-PNENSLFHDFIQ
KGNDTWNATMFCGSCAIMRRKALEEVGG-IAVETVTEDAHTSLKLNRRGWSSAFLSTPLSAGLSTETLAAHI
GQRIRWARGMVQIFRL-DNPL-FGKG-LTIPQRLCFLN-AMIHFLHG-LPRIIFLIAPLPFLFANIY-VIYA
SAIAIFVYLIPHMVHSTMTTYMIHRGYRFPFISALYETILSWYIFVPTLVALIAPHKGKFNVTAKGG-VIDK
EYLDWAVARPYFYLLLLNLAGFF----IGIYR----------MIGAGAYEVL---MLLINLGWIIYNLIILF
AAMAVTVESVQK-RKFPRVS-FTA-SVHLQVG-------------------------------DELIPAVMS
AFSQKDCVVD------LK--------NASDLSRI---------------------------SLEEP------
VKLI----------------FGSKKKPSTTF-----DCT-----VTA---AF-----------ENG------
-VVELLVAQP--------TRT----------KE----MEYVECTFGTPD-IWIQ----RQAKVKG-------
-----YGMFDGFFALLH---MARMGAEAF-AHFSNPQAGWFLK-----ASV---------------------
--------------------------------------------------------WTFKWVISFIPRVPSL
RRENKNSPFEEHHPLYLPKTISSVHSA-------------------------------
>tr|V6MIR1/1-861
------------------MPSSYDATNKVEKNVTQHILIRYYTFYRHNGASRSAAIVSELFMGIMWFFLRME
SPFWRKIARKQRELYPHID--PRCPKIFDPLRYLLQSIWLIC------------------------------
-------------------HYVTHLLIKKPTQFIFYLRKIYRKLFAHVSPIAIGIIEHKKKTTPFWQYTLYS
IIAIF----------AVFFILLSITQPFDLTF-QFVFVIVL----WL-VALAIRD------IP-GRF---SS
IAMVMLALTIACRYIWWRYHSTLYW---ID-----NFSLFCGLLLLLAETYAWCVLFLSFMQCIWPLH-RKP
ISMPE-DM--T---QW--------QSVDIFIPTYNEDLHVVKPTVYASLNLDWPKDKLTIYLLDDG------
-------------SRPEFKAFAQEVG------IRYITR--EKHDFAKAGNINHAL-------TF-----TSG
--EFVAIFDCDHIPTRSFLQFTMGWFLKDEKIALVQTPHHFFSPDPFERN-LG-NFRET-PNEGTLFYGLVQ
DGNDTWNAAFFCGSCAVLRRTALDEIGG-IAVETVTEDAHTSLRLHRHGWRSAYIRIPQAAGLATESLSAHI
GQRIRWAKGMVQIFRL-DNPL-FGKG-LSVPQRLCYLN-AMLHFFSG-IPRMIFLLAPLTFLIFHAY-IIYA
PAIAIALYVVPYLIHISLASAKLQGAYRHSFWGEVYETILAWYTTRPVLSTLFSPHKGTFNVTGKGG-VMEE
GFVDWRINRPYLLFLNLNLLGIL----FAFWR----------IATGDPDEAW---AVAMCLLWVCYNLILLG
VAIAVSVETKQQ-RRFPRVR-VKV-PAMLLLN------------DG-----------------S-LYRCYLY
DFSDNSCAIL------LP---------DHVTLSL---------------------------SPNEN------
ITLL-----------------LSQNQREHAF-----KAN-----ISR---ID-----------GQV------
--IGLQL-LE----M---TTQ----------QA----IEFTACTFERAD-TWAD----WQNELPT-------
-----DRPLSSLKNIIF------ISMQGY-NTLLKRAPYLIYA-----IFR---------------------
-----------------------------------------------------LLGLFLLWLSSLLPQRVNV
SQIFHQP---------------------------------------------------
>tr|K8W9J6/1-867
--------------MSKYGYDTLQEVSFFAIRQRYRIY-RANQ---SSFFASIIMCLGLFFLGMICN---TN
SEAWRKLKAKHQYYYANIN-PISP-KPLDFLRYFTQSVCLLV----FKFPSKQHSNTALLRSFF------VF
CNRYRTRFH----------HWLGKL--------------PNKFELGVGSDEKKIVRFSQL--SLT--KKSVY
LLTTT--------L-IILVALLCITQPFDLLS-QFIFVISL----WF-FAMVIRR------IP-GRL---SS
LMMIVLSLIISCRYIWWRYTSTLNW---DD-----PISLICGLLLLGAETYAWFVLILGFVQTIWPLN-RKP
VQLPV-ES--A---SW--------PTVDIMVPTYNEPLSVVKPTIYACLGIDWPKDKINIYILDDG------
-------------GRDEFQQFAQEAG------VHYIAR--PTHEYAKAGNINNAL-------KV-----AKG
--EFVTIFDCDHIPTRSFLQLTMGAFLKEHRLAVVQTPHHFFSPDPFERN-IG-NFRKT-PNEGALFYGLLQ
DGNDTWDATFFCGSCAVIRRTALDEVGG-IAVETVTEDAHTSLKLHRRGWSSAYIRIPLAAGLATESLSSHI
GQRIRWARGMVQIFRL-DNPL-FGKG-LKLIQRLCYVN-AMMHFLAG-IPRIIFLTAPLAFLLFHAY-IIFA
PALAIALYVIPHMVLASLANSKIQGKYRHTLWSEIYETVLAWYIARPTTVALFNPHKGKFNVTAKGG-LIDK
EYIDWTINKPYLFLAFLNIVGLI----FGIWR----------LTVGSVDEIP---TVIMSMLWVVYNMIILG
GAVAVSLEAKQV-RTSHRIN-ISM-PAIIINS------------TG-----------------H-LYPCVLS
DYSEGGVGIK------LS-----------VSGVV---------------------------NVEDK------
ISLI-----------------LKRGQREFLF-----PAE-----VVR---LN-----------NNE------
--AGLQL-KL----E---NQQ----------QY----IDFIQCTFARAD-TWAL----WQENLKE-------
-----DKPIQSMWDVFK------LGFKGY---------QILSE-----KSP---------------------
-------------------------------------------------------------TFINIPFKGFV
GMVSWLNSFVPNYSKQRTNLDN------------------------------------
>tr|U1JDB6/1-889
MSITLFYQRPIHSTLYLLLSILFTNKLVRYILFKFHSYFNQHK---VNVIEAFLMPFITLLSSLFIN---IK
QHK-ISFEFTLYDYYPHLRLPYRTYIYSNILRFVIQSIFLVF------FKNQLKPSSVKEDAINYFYGGVSF
LLRQLRWFD----------LKLGKL--------------LKRLLSKNKKGPKK-SATKAIADARVWQNKLVK
YVILA--------F-ILFLLAIFITIPFSLEA-QAIFISFI----LL-VAYALKR------VK-GQM---AT
IVMITLSVTTSSRYLWWRYTETLNW---DD-----PLALALGGGLLLAETYAWLVLILGFFQTINPLE-RKP
IPLPK-NT--D---LW--------PTVDVYIPTYNEPLSVVRPTTLAALSIDWPADKLNVYILDDG------
-------------KRSEFKEFAEEIG------VGYLAR--SDNNHAKAGNMNSAM-------RY-----TDG
--EYIAIFDCDHVPARSFLQMTMGQFLKDSKVCLVQTPHHFFSADPFERN-LN-NHSQI-PNENMLFYGLIQ
DGNDMWDATFFCGSCAVLKRAALDDIGG-FAFETVTEDAHTALRMQRAGYKTAYINIPQAAGLATDSLSAHI
GQRIRWARGMAQIFRL-DNPL-MGKG-LSFPQRLCYIN-AMLHFLSG-IPRIVFLTAPLALIYFNAY-IIYA
PFIAIFIYVVPTLIQIKATNSRIQGKYRYSFWGEVYESVLAWYILKPTTVALFNPNKGKFNVTEKGG-LNDE
EHYDWGISKPYLILLLINLLGII----VGVLR----------LFLGDSSQIG---VLIISMGWAFYNIIILG
AAVAVAAEARQV-RHSHRIK-ANF-PAGVRLA------------NG-----------------H-TLKVKIT
DYSDNGVGIE------TE-----------HAHLC---------------------------RVNDK------
IELL-----------------MSRGNKQFSF-----TTY-----VCN---TR-----------KKQ------
--IGLTL-KD----L---SLE----------KQ----RAFIQCTFSRAD-AWLD----WQNNFRH-------
-----DRPSYSFKEVQK------TSLRGF-SNLLFHAPRALQP-----IIK---------------------
---------------------------------------------------------------FMTNTVIYI
NSFTPKKPIVHNNYD-------------------------------------------
>tr|U1AWG4/1-851
------------------------MRLRLL-------------------HPTDAPRFALLLLSLFIV---MP
SRGWAAWSDRARQYFPQVD-FSRP-RPGDPVRILLQLAWLSLVKPPFARRAGRTGSWPYWLGLC------RR
ALAAAAGWC----------RRVGFW--------------LEARFPQAFDPVRLRVSVEGVAEHAWWRSAAVR
AACYL--A-------AALLGALLVTTPFDEYS-QAVFTVVL----LL-LALWVKR-----IP--GPV---PT
LILMVFSIAVSTRYIWWRATSTIND---DS-----WPNLIAGLILLSAELYAWLVLLLGFFQSSWMLE-REV
VPLPA-DA--A---LW--------PSVDVFIPIYNEPLRVLKPTVFAAMSMDWPPGKLRVHILDDG------
-------------TRDEIREFAKQAG------VGYIVR--REHKHAKAGNINHAL-------GV-----TDA
--SFVAIFDCDHIPTRSFLHNTMGGFLKDDKLALVQTPHHFFSDDPFERN-LD-TRGEV-PNEGELFYGRVQ
DGNDLWNASFFCGSCAVLRREALLSVGG-IAVETVTEDAHTSLKMHRRGYRSAYINMVQAAGLATESLSAHV
GQRIRWARGMAQIFRS-DNPM-LGRG-LTLGQRFCYLN-AMMHFLYG-IPRLVFLTAPLAFLLFHAY-TIYA
PALGLVLYVVPHMVFSVMSNSRMHGEFRRSFWGEVYETVLAWYITLPTTVALLFPGLGKFNVTAKGG-VVEE
DHVDWSITKPYLVLLALNLLGVG----FGVYR----------AWTGPADEVG---TVVVNLCWVAYNTLLLG
VALAVARELRQV-RVSHRVQ-SRL-PVSLHLP------------DG-----------------K-VYPCHTL
DYSEGGMALA------LP---------EGLHLRL---------------------------KQNAE------
LTVS-----------------MRCGGRSHAL-----PCR-----LVF---SK-----------DGR------
--LSVRF-VG----L---SLE----------DE----MALVQCTFGRPD-AWQR----TAEREHE-------
-----GTPLGGAWDIWR------MGGRSL---------WQLLL-----QAA---------------------
-----------------------------------------------------------------LPFTVRS
GRWMGFWSWLGSLLPRQPHIYRDSK---------------------------------
>tr|U2ZIB6/1-727
------------------------------------------------------------------------
------------------------------------------------------------------------
---------------------------------------------MTWRNALAGALAPAGGLTRLLSRPLGQ
NLLTLV---------ALGLMIIVIAAPLDLEQ-QMLFTAAC----MA-AALLLRR------RA-NRL---AM
LAMITLSVIASLRYMYWRLTSSLGF---EK-----PLDMLFGYGLVLAELYALLVLLLGYLQTAWPLQ-RKP
YPLPR-DT--A---LW--------PTVDVYIPTYNEPLEIIKLTAFAAQAIDWPKDKLNVYVLDDG------
-------------RREEFRAFCAEAG------IGYIIR--PDNFHAKAGNLNHAL-------KL-----THG
--DYIAIFDADHVPTRSFLQVGMGWFLRDPKLAMLQTPHFFFSPDPFEKN-LD-TFRSV-PNEGELFYGLVQ
DGNDLWNATFFCGSCAIIKRGPLEEVGG-IAVETVTEDAHTALKLNRLGYNTAYLALPQAAGLATESLSGHI
GQRIRWARGMAQIFRT-DNPL-LGKG-LKLGQRLCYLN-AMLHFFYG-LPRLVFLTAPLAYLFFGAQ-IFQA
EALLIMAYALPHILIASVTNSTIQGRFRHSFWNEVYESVLAWYIMRPVLLAMVNPKLGKFNVTAKGG-VIDQ
SYFDWKMARPYIVVLALNVLGVL----AGLWK----------LGFDPEVSVA---TVLINLTWTFYNIVISA
ASVAVAAEARQI-RAEPRVY-AEL-PATLSLA------------NG-----------------K-TIVCRTN
DFSQRGIGIA------LP-----------EGAHV---------------------------ERGEQ------
LLVS-----------------LFRDNEECVF-----PAV-----VMF---SR-----------DGV------
--LGLNF-LE----L---NLE----------QQ----RELTRMTFSRAD-TWAA----TWGQGAV-------
-----DTPLGALAEVSS------IGWRGI---------RLLSR-----ATF---------------------
-----------------------------------------------------------------AELRVRL
RIPSFHLRSTPRNP--------------------------------------------
>tr|E6WVP8/1-715
------------------------------------------------------------------------
------------------------------------------------------------------------
-----------------------------------------------------MGQGKTRGARTPLEKLALA
VLCVA----------GLSLIGFVASVPLDVKH-QFLLSAAV----FV-AALLLRR------SS-SPV---VV
LALMGLSLTMSTRYIWWRLTETMGV---GT-----PLDMVLGSGLLVAELYAFVVLVFGFFQVAWPLN-RKP
VPLPA-DQ--A---LW--------PTVDVFIPTYNEPLSVVRTTVLAASVLDWPEDRLNVYVLDDG------
-------------RRDELREFCEQAG------VHYLTR--TNNSHAKAGNINAAL-------KK-----TSG
--EFVAIFDCDHMPSRSFLQVAMGWLVRDPNLAVVQTPHYFFSPDPFERN-LD-TFGKV-PNEGHLFYGLLQ
DGNDTWNATFFCGSCAVIRRGPLEEVGG-VAVETVTEDAHTAIRLHQRGYDSAYLPIPQAAGLATESLSAHV
GQRIRWARGMAQIFRV-DNPM-FTRG-LKLAQRLCYTN-AMIHFFYG-LPRIIFLTAPLAFLLFGAH-VIHA
SALMILAYALPHILQSGLTNLRVQGRYRSLLWNEVYETTLAWYILLPTTMAVINPKLGKFNVTAKGG-LVRK
SYFDAQIAKPYLFLLVLNLTGMA----AGVLR---------LVFGGDSGEVQ---TLWLNLGWTAYNMMILG
ATIATCSEQRQI-RRAHRVP-LRM-PAVLHMP------------DG-----------------T-AVPCHTV
DFSTGGMALR------PD-----------SPYPM---------------------------APGTE------
VQVE-----------------LGHRGRSYRL-----PAV-----VRQ--DRD-----------EQG------
--VSIEF-QE----L---DLE----------QE----RWLVASTFARAD-LWMS----QWGRHDR-------
-----DTFLGSLGGVLR------ASVRGF---------MALGR-----HVA---------------------
-----------------------------------------------------------------DSSRSGF
RGPRAGDNA-------------------------------------------------
>tr|H8NM68/1-699
------------------------------------------------------------------------
------------------------------------------------------------------------
-----------------------------------------------------------------MNKFLFS
LLVLL----------LLPVAAVIIITPMDSQK-QYIFGLIS----IG-LLFLLGI------SK-SRR---IS
VVMVIMSVMMSTRYIYWRATETLHF---NS-----TIEAILGIGLFLAELYVWLILLLGYLQTTWPLK-RTI
EPLPD-DT--T---LW--------PTVDVYIPSYNESLDVVRDTVLAAQCIDYPKDKIKIYVLDDG------
-------------KRDEFAVFSADAG------VGYITR--NDNSHAKAGNLNHAM-------KL-----TKG
--ELICVFDCDHVATRAFLQATVGSFLKDPRLALIQTPHYFYSPDPFERN-LS-AGRTM-PNEGALFYGPVQ
QGNDNWNATFFCGSCAVIRRVALEEVGG-FAVETVTEDAHSALKMQRRGWNTAFLDIPLAAGLATERLGLHV
IQRTRWARGMTQIFRV-DNPL-LGRG-LKWQQRLCYLN-AMLHFQFG-LPRVVFLTAPLAFLLFNLN-IISS
SASLIFAYALPHLVMSLYINSRMNGRFRYTFWGEIYETVMAFHLILPTLVTMFAPKRGKFNVTDKGG-LLDV
GFFDFNIVKPHLIVAILMIIGIG----YGIVR--------AIFHNYFAIDPN---VIALNIAWGSFSVLILL
AAIAVAKETRQV-RKTIRID-VAI-PAIIHYA------------NG-----------------I-SLRTTTI
DMSMGGVQLV------TP------------DVRY---------------------------LDEEI------
EEVE-----------------IQLSSGAESF-----PVT-----QIS---GD-----------KER------
--LRLQF-EN----L---PLS----------KR----RELVRVVLCRAD-AWIG------EEYPP-------
-----DNPFRSLVSIIR------CVFELF---------YNTWK-----ERR---------------------
----------------------------------------------------------------------AK
NKPADATSKSEAA---------------------------------------------
>tr|D5RT22/1-627
------------------------------------------------------------------------
------------------------------------------------------------------------
----------------------------------------------------------MPPMRRLLPAGPLL
WGLLT-------LA-GATLGLTFVVAPLEAEQ-QAWLALAG----FL-VFLLVGR------AP-GRP---AL
FFLVALSTLISLRYLYWRVTETLDY---SG-----FFATFLGTGLVLAELYAVIALLLSYFQQLWPLE-RKP
VPLPA-DP--A---EW--------PVVDVFIPTYNEPLEVVKPAVFAALSMDWPRDKLRVHILDDG------
-------------RREDFRQFAGEAG------CGYLIR--PDNKGAKAGNINHAM-------TK-----TDG
--EYIVIFDCDHVATRAFLQLTIGWMIRDRGIGMLQTPHHFYSPDPFERN-LA-SGKRV-PNEGLLFYGLVQ
QGNDLWNATFFCGSCAVLRRSALEQVGG-VPTETVTEDCHCSLKMQRLGWRTAYLRVPLAAGLATDRLITHI
GQRMRWARGMIQIFRV-ENPL-LGPG-LKLYQRLCYLN-AQWHFLFP-LPRVVFLTAPLAFLLLGQS-IIAA
SPLAIVAYAGPHIVHSIGTNSRLQGRVRHSFWSEIYETVLALYLLPVVLATLFDPKKGKFNVTDKGG-TLQE
GYFDLRAVAANFVLAIFLVLGLL----SGIYG--------MAANAPASQEFQ---ANLLNSVWVALSLVTVM
AGLAVGRERRQV-RERHRVS-ARL-PSIAILP------------DG-----------------R-RVEGESV
DLSLGGALLI------MP-----------------------R-------------------PEGFG------
APAV--------------------------------PAP-----AAS-------------------------
--------AP----A---ATD----------QA------------AAAQ-----------------------
------------------------------------------------------------------------
------------------------------------------------------------------------
----------------------------------------------------------
>tr|V1H354/1-874
--------------MSALSRWLLIPPVSARLSERYQGY-RRHG---ASPFSAALGCLWMILAWTVFP---LE
HPRWQRIRARHKALYPHIN-AARP-RPLDPARYLIQTLWLV-----MISSAKERHEPR--WRSF------AR
LQGVRGRYH----------QWMDTL--------------PERVRQKTTHLEKE-KELGHL-SNGV--RRFIL
GVIVT--------F-SLILALICITQPFNPLS-QFIFLLLL----WG-VALLVRR------MP-GRF---SA
LMLIVLSLTVSCRYIWWRYTSTLNW---DD-----PVSLVCGLILLFAETYAWIVLVLGYFQVVWPLN-RQP
VPLPK-EM--S---QW--------PTVDIFVPTYNEDLNVVKNTIYASLGIDWPKDKLNIWILDDG------
-------------ARESFRQFARHVG------VHYIAR--ATHEHAKAGNINNAL-------KH-----AKG
--EYVAIFDCDHVPTRSFLQMTMGWFLKEKKLAMMQTPHHFFSPDPFERN-LG-RFRKT-PNEGTLFYGLVQ
DGNDMWDATFFCGSCAVIRRKPLDEIGG-IAVETVTEDAHTSLRLHRRGYTSAYMRIPQAAGLATESLSAHI
GQRIRWARGMVQIFRL-DNPL-FGKG-LKLAQRLCYLN-AMFHFLSG-IPRLIFLTAPLAFLLLHAY-IIYA
PALMIALFVLPHMIHASLTNSKIQGKYRHSFWSEIYETVLAWYIAPPTLVALINPHKGKFNVTAKGG-LVEE
KYVDWVISRPYIFLVLLNLLGVV----VGVWR----------YYYGPENEML---TVIVSLVWVFYNLVILG
GAVAVSVESKQL-RRAHRVE-IAM-PGAIARE------------DG-----------------H-LFSCTVH
DFSDGGLGIK------IN-----------GQAQV---------------------------LEGQK------
VNLL-----------------LKRGQQEYVF-----PTQ-----VVR---VT-----------GNE------
--VGLQL-MP----L---TTK----------QH----IDFVQCTFARAD-TWAL----WQDSFPE-------
-----DKPLESLLDILK------LGFRGY---------RHLAE-----FAP---------------------
------------------------------PSVKVIFRSLTALIAWIVSFIPR------------RPERQAA
IQPSDRVMAQAQQ---------------------------------------------
>tr|U2N5A4/1-867
--------------MSRVLSLLLVPPVHRAVQQRYRAY-RHAG---APAFTAGLTTLMVAIGWLLLR---FE
SPSWQKVQAGQSYWFPHIS-PHRP-RPADALRYLLQGFWLL-----VTHSGPAP-MGR--SYFA------GW
-HRLQLRYA----------NWLQSL--------------PQRLQGAGMEERTV-QRLNRM-NHRV--RRVLF
IFAGL--------L-AGLLALLCISQPFELPA-QFIFVLLL----WC-IAMVVRR------IP-GRL---PS
LMLIVLSLTVSCRYLWWRYTSTLNW---DD-----PLSLTCGLLLLAAETYAWVVLVLGYFQTVWPLN-RQP
VPMPA-DS--N---TW--------PTVDLLVPTYNEDLGVVKPTVYAALGIDWPKDKINIYILDDG------
-------------NRPEFKAFAAEVG------VKYIAR--PTHEHAKAGNINNAL-------KH-----ASG
--DFVAIFDCDHVPTRSFLQLTMGWFFKDKKLAMLQTPHHFFSPDPFERN-LG-RFRQT-PNEGTLFYGLVQ
DGNDMWDATFFCGSCAILRRTALDEIGG-IAVETVTEDAHTSLRLHRLGHTSAYIRIPQAAGLATESLSAHI
GQRIRWARGMVQIFRL-DNPL-LGKG-LKFAQRLCYAN-AMLHFLSG-IPRLIFLTAPLAFLLMHAY-IIFA
PALAIALYVLPHMIHASLTNSRIQGKYRHSFWSEIYETVLAWYIARPTTVALFNPHKGKFNVTAKGG-LVTQ
EHVDWVITRPYLLLVTLNLAGLG----FGVWR----------FFYGPTDEMM---TVVISLIWVIYNMTILG
GAVAVAVEARQV-RQSHRVE-IAM-PAAIARA------------DG-----------------H-LFPCTLR
DYSDGGVGIE------IR-----------VADRL---------------------------QEHDQ------
IALL-----------------LKRGQQEFSF-----PCV-----VTR---SH-----------GRS------
--VGVRL-VE----L---STR----------QH----IEFIQCTFARAD-TWAL----WQDAFPE-------
-----DRPVDSLRDVLM------LGFHGY---------RRMAD-----YAP---------------------
------------------------------PTLRKILLGLTSLATWILSFIPH-----------------GV
GRDRAPTAPEAVA---------------------------------------------
>tr|L0MB51/1-867
--------------MSRVMNLLLMPPVYQAVQARYRGY-RRSG---SSALTALLTTLLVVCGWTLLR---FE
SPAWQRIRAGRAYWFPHLS-PSRP-RPADALRYLLQALWLL-----LFRSGRGP-RTR--FTFS------GW
-RSLRLRYL----------NAMQRL--------------PHRLAEAGVEQRTT-ARLGRM-NRHV--RRILF
ILAGV--------L-AALLALLCISQPFDLSA-QFVFVLLL----WG-IALVVRR------VP-GRL---PA
LMLIVLSLTVSCRYLWWRYTATLNW---DD-----PLSLTCGLLLLVAETYAWVVLVLGYFQTVWPLD-RQP
VEMPP-DS--S---RW--------PTVDLMVPTYNEDLSVVKPTIYAALGIDWPRDKLNIFILDDG------
-------------NRPEFRAFAEEVG------VKYIAR--ATHEHAKAGNINHAL-------QH-----AGG
--EFVAIFDCDHVPTRSFLQLTMGWFFKDSKLAMLQTPHHFFSPDPFERN-LG-RFRQT-PNEGTLFYGLVQ
DGNDMWDATFFCGSCAILRRTALDEIGG-IAVETVTEDAHTSLRLHRLGYTSAYIRIPQAAGLATESLSAHI
GQRIRWARGMVQIFRL-DNPL-FGKG-LKLAQRLCYAN-AMLHFLSG-IPRLIFLTAPLAFLLLHAY-IIFA
PALAIALYVLPHMIHSSLTNSRIQGKYRHSFWSEIYETVLAWYIARPTTVALFNPHKGKFNVTAKGG-LVAE
EHVDWVITRPYMALVLLNLAGLC----FGIWR----------MMYGPADEVM---TVIVSLVWVLYNMTILG
GAVAVAVEAKQV-RQSHRVE-IAM-PAALSCE------------DG-----------------H-LYPCTLR
DYSDGGVGVE------MR-----------LPDRL---------------------------KEGDK------
VGLL-----------------LRRGRQEYSF-----PCV-----VTR---AF-----------GAK------
--VGLRM-VA----L---TTR----------QH----IDFIQCTFARAD-TWAL----WQDGFPE-------
-----DKPIDSLRDVLA------LGFRGY---------LRMAD-----YAP---------------------
------------------------------PRVRGVLVGAMSLLSWLLSFIPH-----------------GV
GRSATFSQKETVV---------------------------------------------
>tr|D4ZDH8/1-884
--------------MFSCLNLIFKTWIVSQFAAQKTFI-EEAEGAPASWLGELVLAIWFTTAFLFLKPTIAG
VPSWKLL----FIGYPQIN-FARP-VLFDLIRFVIQTSWLL-----LFQQQTKHVLSTRIHQVF-----NIT
VKRIKSAFYLPLNTLSLGVQWLEAW--------------ATKPSRLKSSTQAM---PSKPQVKRP--HNLLN
YTLFF--------L-VAVLAFLCFTVPFNFNA-QIIFVCLL----WA-LAMMFRR------MP-GRF---PT
VLLIILSVTASCRYIWWRYTSTLNW---DD-----PLALFLGGILLMAETYAWIVLLLGYFQNIWPLN-RKP
VALPV-DQ--T---TW--------PEIDIMIPSYNEGLDVVRATVYASLGVDWPKDKLNIYILDDG------
-------------KRDDFRDFAKEAG------VNYIRR--PTNEHAKAGNINYAL-------AQ-----TKS
--EFVAIFDCDHIPTRAFFQLAMGFFLKDPKMSLVQTPHHFFSPDPFERN-LA-SFRDI-PNEGNLFYGLIQ
DGNDMWDATFFCGSCAILRRAPLEEVGG-IAVETVTEDAHTSLRLHRLGYHSAYLKQPLSAGLATETLSAHI
GQRIRWARGMAQIFRL-DNPL-TGSG-LKWQQRLCYVN-AMLHFLSG-IPRIIFLIAPLTFLLLHSY-VISA
PAFAIILYALPHMVHASVTNSRIQGKYRYSFWGEVYETVLAWYIAKPTTVALFAPHKGNFNVTAKGG-LIDK
SYFDWVFSLPYLTLVIMNIIGLG----FGVYR----------IGWGPDDEIG---TVIVNILWTIYNLLILG
GAVAVAAEEKQV-RKDHRVA-VAL-PMSVRLH------------SG-----------------H-LLRAVMQ
DFSLGGIRVK------LE-------GYDEQNHLF---------------------------LPNQE------
LEII-----------------LHRSDQQFVF-----PTI-----VTY---AQ-----------DGI------
--LGLQL-AP----L---SNQ----------QQ----VDYVQCTFARAD-TWTK----WQQSYEA-------
-----DKPLASLSRVLR------VGASGY---------QQLLR-----HSP---------------------
-----------------------------------------------------------------TPVKACV
RPILFFCEFTWSLRPRHISTRVSNHANF------------------------------
>tr|F3WPG2/1-872
--------------MSILTRWLLIPPVNARLIGRYRDY-RRHG---ASAFSATLGCFWMILAWIFIP---LE
HPRWQRIRAEHKNLYPHIN-ASRP-RPLDPVRYLIQTCWLL-----IGASRKETPKPR--RRAF------SG
LQNIRGRYH----------QWMNEL--------------PERVSHKTQHLDEK-KELGHL-SAGA--RRLIL
GIIVT--------F-SLILALICVTQPFNPLA-QFIFLMLL----WG-VALIVRR------MP-GRF---SA
LMLIVLSLTVSCRYIWWRYTSTLNW---DD-----PVSLVCGLILLFAETYAWIVLVLGYFQVVWPLN-RQP
VPLPK-DM--S---LW--------PSVDIFVPTYNEDLNVVKNTIYASLGIDWPKDKLNIWILDDG------
-------------GREEFHQFAQNVG------VKYIAR--TTHEHAKAGNINNAL-------KY-----AKG
--EFVSIFDCDHVPTRSFLQMTMGWFLKEKQLAMMQTPHHFFSPDPFERN-LG-RFRKT-LNEGTLFYGLVQ
DGNDMWDATFFCGSCAVIRRKPLDEIGG-IAVETVTEDAHTSLRLHRRGYTSAYMRIPQAAGLATESLSAHI
GQRIRWARGMVQIFRL-DNPL-TGKG-LKFAQRLCYVN-AMFHFLSG-IPRLIFLTAPLAFLLLHAY-IIYA
PALMIALFVLPHMIHASLTNSKIQGKYRHSFWSEIYETVLAWYIAPPTLVALINPHKGKFNVTAKGG-LVEE
EYVDWVISRPYIFLVLLNLVGVA----VGIWR----------YFYGPPTEML---TVVVSMVWVFYNLIVLG
GAVAVSVESKQV-RRSHRVE-MTM-PAAIARE------------DG-----------------H-LFSCTVQ
DFSDGGLGIK------IN-----------GQAQI---------------------------LEGQK------
VNLL-----------------LKRGQQEYVF-----PTQ-----VAR---VM-----------GNE------
--VGLKL-MP----L---TTQ----------QH----IDFVQCTFARAD-TWAL----WQDSYPE-------
-----DKPLESLLDILK------LGFRGY---------RHLAE-----FAP---------------------
------------------------------SSVKGIFRVLTSLVSWVVSFIPR------------RPERSET
AQPSDQALAQQ-----------------------------------------------
>tr|I2B429/1-864
--------------MGWHGG-LMIPPVAGRLAKRYMHY-RRHS---APPFSAFTGCLMVMLAWAFLP---LE
NARWQQILARRKLYWPQVD-ADRP-RPLDIVRYLIQSLWLI-----LWCPSRAAVARS--APGD------SP
IARLWQRYR----------RWADAL--------------PLRVANSRGLNAAD-HGFEGL-SFRT--RLIVL
YTVCT--------V-ALILALVCITQPFNPLS-QFVFLLTL----WG-VALVIRR------FP-GRF---PS
MMMIVLSLTVSGRYIWWRVTATLNW---HD-----PLSLTCGLILLFAEIYAWLVLVLGYFQVIWPLH-RQP
VQLPL-AM--E---KW--------PQVDIFIPTYNEDLHVVKGTVYASLGIDWPKDKLSIWLLDDG------
-------------GRPEFEDFARDAG------IHYLAR--KTHEHAKAGNINHAL-------QY-----ARG
--EFVAIFDCDHLPTRSFLQLTMGWFYKDKKLAMMQTPHHFFSPDPFERN-LG-RFRKT-PNEGMLFYGLVQ
DGNDMWDATFFCGSCAVIRRGPLDDIGG-IAVETVTEDAHTSLRLHRRGYTSAYMRIPQAAGLATESLSAHI
GQRIRWARGMVQIFRL-DNPL-LGRG-LKLAQRLCYTN-AMLHFLSG-IPRLIFLTAPLAFLLLHAY-IIYA
PALMIALFVLPHMIHAGLTNSHIQGKYRHSFWGEIYETVIAWYIARPTLVALFNPRKGKFNVTAKGG-LVTH
EYIDWIISRPYLVLVLLNILGVL----AGGIR----------MIYGPRDELL---TVIISLLWVFYNLLILG
GAVAVSVESKQV-RQANRVE-IAL-PAAIGRD------------DG-----------------H-LFPCTIR
DYSESGVGIV------LH-----------SHAGL---------------------------LDGQK------
VDLI-----------------LNRGQQSFAF-----PAR-----VIR---IA-----------GQR------
--IGLEL-DP----L---TTR----------QH----IDFIQCTFARAD-TWAL----WQDSFPQ-------
-----DKPMESLLDILM------LGFRGY---------RHLAV-----FAP---------------------
-----------------------------------------------------------------SKVKYVF
RFLTALVDWVVSFIPRRAVVAHGQIRH-------------------------------
>tr|W0HSV3/1-699
------------------------------------------------------------------------
------------------------------------------------------------------------
-----------------------------------------------------------------MNKPLFY
LLLLL----------MLPIATIVVITPMDSDK-QYFFGLIS----LG-LMLVLGI------SK-SPY---VN
VVLVVMSCLMSTRYIYWRASETLHF---YT-----TFEACLGIGLFIAELYAWVILVLGYLQTTWPLK-RRI
EPMPD-DL--S---LW--------PTVDIYVPTYNESLDVVRDTVLAAQCIDYPRDKMRIYILDDG------
-------------KRSEFAVFAADVG------VGYITR--DDNKHAKAGNLNHAL-------TL-----TRG
--ELICVFDCDHVATRGFLQATVGSFLIDPRLALLQTPHYFYSPDPFERN-LS-AARHN-PNEGALFYGPVQ
QGNDNWNATFFCGSCAVIRRTALEETHG-FAVETVTEDAHTALKLQRKGWNSAFLAIPLAAGLATERLGLHV
IQRIRWARGMTQILRM-DNPL-FGRG-LKWQQRLCYLN-AMLHFQYG-LPRVVFLTAPLAYLLFNQN-IIAS
SASTIFAYVLPHLFMAIWLNSRMNGRYRYTFWGEIYETVMAFHLIIPTLLTLISPKHGKFNVTDKGG-LLDE
GFFDAHIVRPHIIVACLLVLGII----AGIAR--------AVMYDYFNVDPR---VIVFNVVWATLSVIILL
AAIAVAKETRQV-RKTIRVE-VTI-PAIIHYA------------SG---I------S------V---VSETR
DLSMGGVKLV------TP--------DD-R-YLH---------------------------DTLEE------
VELR-L-----------------QSG-SVCI-----PVS-----VIH---TG-----------PDV------
--IRLMF-KE----M---PLD----------KR----RELVRVVMARAD-AWL------APPYPR-------
-----DRPLRSFASIVR------CVFELF---------YNTWK-----ERG---------------------
----------------------------------------------------------------------QK
KKHARSAGPGETA---------------------------------------------
>tr|D4Z750/1-780
------------------------------------------------------------------------
------------------------------------------------------------------------
---------------------------------------------------------MSLPSRFAPQALLRL
AAGLL----------VAAVVIVVVTVPLDLES-QWIFALTT----MA-GVILFNR------SP-GKR---ST
IAIGLLSLLVSTRYLFWRTTHTLDF---DS-----LPAALLGTGLYLAELYAWVILVLGLLQTSWPLD-RPV
VEIEG-EP--D---QW--------PVIDVYIPTYNESLAIVQNTVFAAMDMDYPRDRFHVYILDDG------
-------------RRPEFRAFARQAG------CGYLTR--ADNLHAKAGNLNAAM-------KK-----TDG
--ELIAIFDCDHVPTRAFLQMTVGWFQKDARLALMQTPHHFYSPDPVQRN-LG-NVKEL-PGEGDLFYGAVQ
KGNDLWNATFFCGSCAVIRRSALEQTNG-FAGETVTEDAHTALKLQRMGWNTAYIGIRLSAGLATERLVLHV
GQRIRWARGMTQIMRI-DNPL-FGPG-LNWHQRLCYLN-AMLHFQFP-LPRIVFLTSPLAYLIGGQN-IIHA
SAALIFAYALPHLFISTMSSERIQGGDRRPFWGEIYETLLAFHLVKPTLFTLLNPRKGKFNVTDKGG-LLDQ
TYFDGTTVRPHVITALLLVFGVV----FGFMK--------LNFPLLFDAQWD---TVLLNTAWASFSLLILI
AAISVAREQRQV-RENIRIT-AQM-PVTLYFD------------DG-----------------Y-VVDGTTV
DISLGGLAAE------LP-----------DGFAL---------------------------QGRKV------
TDIS-----------------LPMGDETLTI-----PVD-----TVR---LD-----------NGR------
--AKLRF-QP----L---DMV----------RA----RHLVRAVMGRAD-AWQS-----DKPLAP-------
-----VAGLKSIRDIFSVGIDTIIDIWRL-PRRRKKAMRAMAA-----AAA---------------------
------------------------------------------AGALATTSANAVPAVPAISPVAAAPVPAST
GRPQRLPLKDLQVRNPIRLAGTRGEYGIPFGLRSNQVVTAAS----------------
>tr|W0AAD7/1-780
------------------------------------------------------------------------
------------------------------------------------------------------------
--------------------------------------------------------MAKQGKSSLLNLALNA
AGAVA----------VGSLAVLVITVPMDLQE-QWIFAAVS----IL-GAMVMTR------VK-GQR---AT
LAIAALSLLVSTRYIVWRTTTTLDF---DS-----PIGFFLGTGLYLAELYAWIILVLGFLQTAWQLP-RPV
IEPEG-PP--E---AW--------PTVDVYVPTYNESLEIVANTVYAAMDMDYPADRFRVFILDDG------
-------------RRPEFQAFARQAG------CGYLTR--ADNLHAKAGNMNAAM-------KK-----TDG
--ELIAIFDCDHVPVRAFLQLTVGWFGKDPKLALMQTPHHFYSPDPVQRN-LGESVSDL-PGEGDLFYGAVQ
RGNDLWNATFFCGSCAIIRREALMQTNG-FAGETVTEDAHTALKLQRMGWNTAYLGTRLSAGLATERLVIHI
GQRIRWARGMTQIFRI-DNPL-LGKG-LKFTQRLCYLN-AMLHFQFP-LPRIVFLTSPLAYLLFGQN-IIHA
SAALIFAYALPHLVVSAQSSERTQGGDRRPFWGEVYETLLCFHLVKPTVFTMFQPRKGKFNVTDKGG-MLND
TYYDFTTVRPHLFVAGLLVAGIA----FGCVK-------YFLFPHIFNIQLD---TLLLNTIWAVFSLVTLI
AALSVARERRQT-RQHIRID-VAL-PVTLHFE------------DG-----------------Y-VVEGVTR
DISMGGFAAT------MP-----------QGFTL---------------------------QGRSV------
TAVS-----------------LPMGDDSLTI-----EVE-----TVR---MD-----------RGV------
--AQVRF-EP----L---EPI----------RA----RLLVRAVMGRCD-AWQQ-----ARPTAA-------
-----VSSMRSMADILK---VDSLTLRRI-FASLRPGNKRRAA-----AAT---------------------
-------------------------------------MVALLCAAALFFTAGPAFAQAMPDAAVPNPDATAM
AGAPPALPAGPGAKRERVTLKDLRVATPIRLAGVRGE---------------------
>tr|T5KJM8/1-874
----------------------------MGARVYYLDWGRLRERVHAPWPTRSLLWLLQCVGWAFLR---LE
GPAWQAQAPRLRNAFPQIQ-GDRRWRPGDPLRLLIQAMWLSVVRLVPQPSLRRQRLARARR-----------
-------------------ERIAELRGAAGRGRLRYLRAMRDAPSEFWNSRVAAWFGRKMGSLSPRSRHLLT
LLVGL---------ATLGLAALCITQPFTYLA-QFVFVVLL----WA-IALLVRR-------MQGRY---AT
LVLVVLSITVSCRYLWWRYTATLNW---NS-----TFDLVCGVVLLAAETYSWLVLMLGYVQVAWPLR-RRP
APLPA-DI--R---QW--------PTVDVLIPTYNEDLALVRHTVYAAMGLDWPADKLRLHILDDG------
-------------KREEFRAFAERTG------VNYITR--ADNRHAKAGNLNHAL-------TL-----IDG
--ELVAIFDSDHLPVRSFLQITCGWFLRDPKLALVQTPHHFFSADPFERN-LQ-VFRSD-PNEGELFYGLVQ
DGNDLWNAAFFCGSCAVLRREAIDAIGG-FATETVTEDAHTALRLHRKGWNSAYLRIPQAAGLATDSLGAHV
NQRIRWARGMVQIFRI-DNPL-LGKG-LSLFQRFCYAN-AMLHFLAG-IPRLVFLTAPLAFLLLHVY-IIYA
PALAILLFVVPHMAHASLTNARIQGKYRRPFWGEVYETVLAWYIARPTTVALFSPGRGKFNVTDKGG-TQAG
DRFDWRVAQPYLVLALLNVLGLC----FAVWR----------FVHGPLDERG---TVIVSSLWVLYNLLIIG
GALAVAAEVQQV-RRTHRVT-TRL-PMALQVP------------DG-----------------R-RLRGVLQ
DYSNDGVGVE------LG-----------EDAQL---------------------------AEGQR------
VQVL-----------------LGRGRREFAF-----PAR-----VQR---TV-----------GQR------
--LGLLL-LF----E---DER----------QR----VEFAQCTFARAD-AWLD----WHAGYQP-------
-----KSLPRSLWSVLV------LGWRGY---------RRMGD-----FAP---------------------
-------------------------------------------------------------FDLDRPAHWNR
RLLRWLASFAPQRPLPSHPADPAADPGLRP----------------------------
>tr|R5ER77/1-701
------------------------------------------------------------------------
------------------------------------------------------------------------
---------------------------------------------------------------MKHPYLTFF
FLIAI----------ALPVLVLVIVAPMSAHN-QFIFGLSM----IG-ACLIAHF-----CSK-KHF---VS
FCIMMVAVVCSTRYMFFRITQTLVF---PS-----WIDMIFGILLLIAEIYVYMVLLLSFFQLSWSLK-RKI
VPLPK-DT--S---LW--------PTVDVYIPTYNESLEVVRDTVLAAQCLEYPKDKIKVYLLDDG------
-------------KRKEFASFATEAN------VGYITR--QNNDHAKAGNLNHAM-------TL-----TNG
--ELIAIFDCDHISTKIFLQSTVGAFLQDEKLALMQTPHHFYSPDPIQRN-LY-LGRDI-PPENDLFYGPIQ
RGNDNWNATFFCGSCAVIRRKALDEIGG-FAVETVTEDAHTALRLQRRGWKTAFLDHILAGGLATEKLVQHL
QQRNRWARGMIQIFRL-DNPL-LGKG-LSFAQRLCYLS-ATTYFFFA-VPCIIFMVTPLLYLIFGIS-IVHG
SVGLLLSYALPHLVLSIFSNSRLYGNYRYSFWGQIYDTILSFHLVLPTLVTLFLPHHGSFNVTDKGQ-TVEK
AFFDATSVRPHLITLGLLIFAVI----FSIVK--------LSIPSYFDLQLG---PTLLNIFWACVNSILLL
AAICVGRETANK-RKMQRLY-LET-PVNVYQA------------SG-----------------I-CSRTIMR
DLSMGGCRVD----NFVT-----------GELNI---------------------------DDDPI------
TDIE-----------------IATDYTTMCV-----PVK-----RIHRDNEN-----------EDY------
--LRFTF-IN----V---DLD----------TR----REFVRLLFSRAD-TWV------RPDYKK-------
-----DNPIRSFITILA-----------------CIKDSLFSK-----RRS---------------------
-----------------------------------------------------------------DDIHVSV
VGK-------------------------------------------------------
>tr|R7C4E5/1-868
-------------------------MQFSLFSSVCEAGRRRLALWLAAGTSKAAACVNLFFLAAAWLILPLE
KDPWKGILARFSRVLPDPA--KGALLPLDALRIVIEFVWLTLFRQPAEGTTRFVAWV---------------
-------------------KAALQGVWAKLALAGDIFAEKGRQFINRSDAEMDSVEARGAHLSPAVRKVLLW
TVGLV----------SFGLALLTITQPFDLEG-QVLFLSAM----LV-LAVLIVQ------IQ-ARL---PL
MLLFVISIVVSGRYLWWRCTTTISP---DS-----WIEIVLGLILLAAEIYAFLVMVLGYFQVCWVLD-RKP
APLPA-NR--S---TW--------PHVDIFIPTYNESLDIIKPTVFAALNLDWPKEKLHVYLLDDG------
-------------SRPAFADFMREVG------AGYIKR--KEHNHAKAGNINHAM-------TV-----TNG
--EFITIFDCDHVPSCDFLLKTMGWLVANPKIALVQTPHHFYSPDPFEKN-MH-LERAM-PIENALFHDFIQ
KGNDTWNATMFCGSSAVMRRKALEEVGG-IAVETVTEDAHTSLKLNRRGWSSAFIDTPVASGLSTDNLAAHI
GQRIRWARGMIQIFRL-DNPL-LGRG-LTLPQRLCFFN-AMLHFFHG-LPRIIFLVAPLPYMFFGTY-VIYA
TAASIFAYVLPHMIHSALTNQRLQRGHRYPFLSGVYETILSWYILLPTTVAVIFPHKGKFNVTAKGG-TIGQ
KYLDWHISVPYLILLGLNAAGLV----VGIFK----------AFMSPDPEYL---TLAINIGWIAYNLMILG
ATMAVAVEDVQP-YKFPRIA-LRI-PAPVTLP------------DG-----------------R-IINAQMT
EYSQDTVCIA------LE--------NPAEAESL---------------------------SAAKS------
AFVT-----------------LSTDGQDYRFAVT--PSL-----FKA----------------GGR------
--AELTL-NL----T---TLC----------EE----IEFNRCTFARRG-MWAI----APEGHVD-------
-----DRFLTGFVRLGK------LALYGF-ASMIEFLPGRLGV-----IRT---------------------
---------------------------------------------------------ACRWLASFAPRSLKA
GSNTLLNP--------------------------------------------------
>tr|S0DGN1/1-872
--------------MIRLSTLLLAPPVGERLSERYDDY-RQHG---ASVLSAFLGCLWASLAWAFMP---LE
TPRWQAIREHHGDYFPHIN-PHRP-RPLDPLRYLLQSLWLL-----ATRVPEADKKIN--WRSL------AA
LEGVHGRYA----------QWLEKL--------------PEKVNTRTGHLDKQ-KELEHL-HPQL--RRLVL
GTITF--------F-SLILALLCITQPFNPLS-QFIFLLLL----WG-VALLVRR------IP-GRF---SA
LMLIVLSLTVSCRYIWWRYTSTLNW---ND-----PVSLVCGLILLFAETYAWIVLVLGYFQVVWPLN-RQP
VPLPE-DM--N---EW--------PTVDIFVPTYNEDLSVVKNTIYASQGIDWPKDKLNIWILDDG------
-------------GREEFRQFAKDVG------VHYIAR--TSHEHAKAGNINNAL-------KY-----ARG
--EFVSIFDCDHVPTRSFLQMTMGWFLKDKKLAMMQTPHHFFSPDPFERN-LG-RFRKT-PNEGTLFYGLVQ
DGNDMWDATFFCGSCAVIRRGPLDEIGG-IAVETVTEDAHTSLRLHRRGHTSAYMRIPQAAGLATESLSAHI
GQRIRWARGMVQIFRL-DNPL-FGKG-LKLAQRICYVN-AMLHFLSG-IPRLIFLTAPLAFLLLHAY-IIYA
PALMIALFVLPHMIHASLTNSKIQGKYRHSFWSEIYETVLAWYIAPPTFVALINPHKGKFNVTAKGG-LVKD
EYVDWVISRPYIYLVLLNLVGVA----VGIWR----------FMYGPENEIL---TVWVSIIWVFYNLIILG
GAVAVSVESKQV-RRSHRVE-MSM-PAAIARP------------DG-----------------H-LFSCTVH
DYSDGGLGIK------IH-----------GEARV---------------------------LEGQH------
VNLL-----------------LKRGQQEYDF-----PVR-----VAR---VN-----------GGE------
--VGLQL-LP----L---TNQ----------QH----IDFVQCTFARAD-TWAL----WQDSFPE-------
-----DKPMESLLDILK------LGFRGY---------RHLAE-----FSP---------------------
------------------------------PSVKVIFRSLTSLVAWIVSFLPR------------RPERAAA
VLSAEPAMAQQ-----------------------------------------------
>tr|I3ZBZ8/1-780
------------------------------------------------------------------------
------------------------------------------------------------------------
----------------------------------------------------------MKASPSMPLRIFRF
FVACA----------CTFVLFQFVSLYMSWSK-QVIFGSLT----VL-VAMAINR-----TGK-SRL---FT
IALMLLSIAATLRYGWWRIRMVVGYFS-DDTNHRFSIDAVLMLVLLSAEVYTVAIMVLGYMQTSQRLQ-RRP
VPLPA-DE--A---LW--------PHVDVLIPTYNEPLSLVRYTALAAINIDYPPEKLHVYILDDG------
-------------TRQEFRDFAAEAG------VGYVVR--EKHNHAKAGNINHAL-------TK-----MSS
--PLVSIFDCDHVPTRSFLQMTVGWFLVEEKLAMMQTPHFFYSPDPFERN-LL-QYNTI-PNEGELFYGIIQ
DGNDLWNATFFCGSCAVIRRTALEEVGG-IAVETVTEDAHTSLRMQKKGWNTGYMNIAQAAGLATETLAGHV
GQRVRWARGMIQILRT-DNPL-LAKG-MKLTQRLCYFN-AMMHFMYA-VPRLIFLLAPLAYMLAGRT-IIPG
YWLAILAYALPHLIISNMTNSRVQGTHRHSFWNEIYETVLAPYILLPTVLALINPKLGSFNVTDKGT-TLNE
TKFDRKIAAPTTWLLGLNFLGVL----AAPYR----------FFVLDPTHPG---VVLSNLFWILFNVVILG
VAAAVAHEQKQR-RASVRIP-VHI-PVVGTTS------------AG-----------------T-QVHGMTE
DMSVGGASLT------LS----------GDLPEL---------------------------QPGEY------
VHLT-----------------FPVQTGNRSV-----RAT-----VIR---LS-----------SGK------
--LRAQF-TG----L---TIE----------EE----ETLTCALYSRAD-SWVN----VRSNVEQ-------
-----DRPFVSLGRIAV------LSLTGL-KQVALGLLPEKRT-----PPP---------------------
----------------------------------VPSRVASMLVFALLSLAGLRMGAQTPAMPMVPPAVMTP
MSAGMTPVMDVRGPEPTHLRFKDMGVADEAELR-------------------------
>tr|A0A085A2Q2/1-872
--------------MIRLTGLFLAPPVAASLNARFRDY-RHHG---ASWLGATLACFWVALAWTFIP---LE
HPRWQRIRERQREYFPHID-PHRP-RPLDPARYLLQLAWLL-----TTRTPQPRKEGR--WRSF------KS
LKDLQGRYH----------QWLENL--------------PSRISEKTEHLDDQ-KELGHL-DPRL--RKTIL
GVIMF--------L-SFLLALICVTQPFNPLS-QFIFLMLL----WG-VALFIRR------IP-GRF---SA
LMLIVLSLTVSCRYIWWRYTSTLNW---ND-----PVSLVCGMILLFAETYAWIVLVLGFFQVVWPLN-RHP
VSLPK-DT--S---LW--------PAVDIFVPTYNEDLSVVRNTVYASLGIDWPKDKLNIWILDDG------
-------------GREEFRQFAKNLG------VHYVAR--TTHEHAKAGNINNAL-------KM-----AKG
--DLVSIFDCDHVPTRSFLQMTVGWFLKDPKLAVMQTPHHFFSPDPFERN-LG-RFRKT-PNEGTLFYGLVQ
DGNDMWDATFFCGSCAVISRKALDEIGG-IAVETVTEDAHTSLRLHRRGYTSAYMRIPQAAGLATESLSAHI
GQRIRWARGMVQIFRL-DNPL-FGKG-LKFAQRICYLN-AMFHFLSG-IPRLIFLTAPLAFLLLHAY-IIYA
PAIMIALFVLPHMIHASLTNSKIQGKFRHSFWSEIYETVLAWYIAPPTLVALINPHKGTFNVTAKGG-LVEE
EYVDWVISRPYIYLVLLNLVGVA----FGIWR----------YFYGPENEIL---TVWVSLLWVFYNMIILG
GAVAVSVESKQV-RRSHRVE-MTM-PAALARE------------DG-----------------H-LFSCTVH
DFSDGGLGIS------IN-----------GEAQV---------------------------LEGQK------
VQLL-----------------LKRGQQEYGF-----PAQ-----VAR---VH-----------GSE------
--VGLKL-LP----M---TNQ----------QH----IDFVQCTFARAD-TWAL----WQDSFPE-------
-----DKPLESLLDILK------LGFRGY---------RHLAE-----FSP---------------------
------------------------------PSVKYIFRSLTSLVGWVVSFIPR------------RPKQDAT
VRQPEPAMAQQ-----------------------------------------------
>tr|E6VA10/1-729
------------------------------------------------------------------------
------------------------------------------------------------------------
--------------------------------------------MKSNTGNSGYVPREAPGFLRLWPVRLAG
WLTAL------------AVLPALIIAPMTFEQ-QLVLSVGI----FV-AALVANR------FQ-GRF---AG
LVMIVLSVVVSSRYTYWRVTETMYM---DN-----PLDLVLGAGLLMAELYAFVVLLLGYVQTAWPLE-RKP
VPLPE-DT--A---LW--------PTIDLFIPTYNEPISVVRPTVLAAQSIDWPRDKIKIFVLDDG------
-------------RREEFRVFCEEVG------VTHVTR--DNNRHAKAGNINAAL-------KN-----TTG
--EFVAIFDCDHIPTRSFMQIAMGWFGRDPKLGMVQLPHYFFSPDPFERN-LD-TFGTV-PNEGELFYGLIQ
DGNDLWNATFFCGSCAVLRRTIVEEVGG-VAVETVTEDAHTALKMHRRGYNTAYLALPQAAGLATESLSSHV
GQRIRWARGMAQIFRI-DNPL-FGRG-LHWAQRLCYLN-AMLHFLYG-LPRLIYLTAPLAYLFFGAS-VIHA
SASMIFAFALPHILHANLTNSRIQGRFRYLLWNEVYEAVLAWYIFRPTLVALINPKLGSFNVTAKGG-LVRE
EFFDTLIAKPSLVLLLLNFLGVG----AGLWR----------LTWVDPQNIA---TVWLNLAWTFYNLMILG
ACVAAANESRQV-RGAPRVA-LQV-PATLYFA------------DG-----------------H-SVRCTTS
DFSAGGLGVE------LP-----------ADMQL---------------------------AQDAN------
VVVA-----------------LYRGEAESRF-----ATT-----VRF---SK-----------GRR------
--VGLHF-AP----M---TLA----------QE----RALVQCTTARAD-IWAA----RWGIHPR-------
-----QGIHRVLGHIVS------ISGTGF-RNMFSHYYRAATS-----RLR---------------------
------------------------------------------------------------------PTAASS
SKPPVEAKEPV-----------------------------------------------
>tr|Q5DZ42/1-867
--------------MFGWLSFLFQPRFVKEFRLQLNFY-TQDK--VATGISQLVLSLWFFICFCFLKPTIFN
VDSWKLP----HYLFPQID-FSQL-KFLDPLRMCIQLVWII-----LVVQPKKITQDIPLTQWI-----SYV
WRQINRIFYFPLKGLTSVVAWLENY--------------SKYSEIR---KKEN---VSKRSAIVS--ERVIN
VIIGV--------A-VCMLALLCFTIPFSLTA-QAFFIFAL----WS-LGMMFRR------MP-GKF---PT
ILLITLSVTVSCRYIWWRYTSSLNW---DD-----PLALFLGCVLLIAETYAWIVLILGYFQNIWPLN-RQP
ASLPE-DQ--S---TW--------PTIDMMIPTYNEDLDVVRATVYSALGVDWPKEKLNIFILDDG------
-------------KRDSFKEFAKEVG------VGYIRR--PTNEHAKAGNINYAL-------KQ-----TSG
--EFVAIFDCDHIPTRAFFQLTMGWFLKDKKLGLIQTPHHFFSPDPFERN-LS-NFGVV-PNEGSLFYGLIQ
DGNDLWDASFFCGSCAVLRREPLEEVGG-IAVETVTEDAHTSLRMHRLGYRSAYLRKPLSAGLATETLSAHI
GQRIRWARGMAQIFRV-DNPL-LGKG-LKWQQRLCYAN-AMLHFLSG-IPRIIFLLAPLVFLIMHTY-IIYA
PALAIILYVLPHMVHASMTNSRMQGEYRYSFWGEVYETVLSWYIARPTTVALFAPHKGTFNVTAKGG-LIEE
THYDWSISKPYWLLVILNVLGIG----FGLYR----------LGWGPDDELG---SVVVNLLWVFYNLLILG
GAVAVAEESKQV-RKDHRVV-VNI-PMSIHLS------------SG-----------------H-KVRCDIK
DFSLGGLRVE------LP-----------VSLDL---------------------------PSGHS------
LNIA-----------------LQRGEHHFVF-----PTT-----VSY---SN-----------GKA------
--LGLQL-DP----L---TKQ----------QN----IDYVQCTFARAD-VWSK----WQKSYQS-------
-----DKPLSSMLSVFK------IGAKGY---------KNTIA-----YSP---------------------
-----------------------------------------------------------------KTVRAIV
KLITITSEFLLTFKPKKVNF--------------------------------------
>tr|G2LTG4/1-714
------------------------------------------------------------------------
------------------------------------------------------------------------
----------------------------------------------------MTAANRHCASPLPTLATWAL
WLL------------GALLLVFVVAVPMDVTQ-QLVFSGVL----FA-VALAVRN------RG-GRV---VI
LMMMGMSLAVSCRYIWWRMTQTMGV---GS-----AVDFILGLGLLGAELYAFVILVLGYFQVLWPLN-RKP
VPLPA-DQ--R---LW--------PSVDVFIPTYNEPLSVVRTTVLAASVIDWPAGKITIHLLDDG------
-------------RRDEFRAFCAEVG------INYVTR--TNNAHAKAGNINAAL-------KK-----CSG
--DYVAIFDCDHIPTRSFLQVAMGWFLHDTKLALVQMPHYFFSPDPFERN-LD-THGKV-PNEGELFYGLLQ
DGNDQWNATFFCGSCAVIKRTALEEVGG-VAVETVTEDAHTAIKLQRRGYRTAYLAVPQAAGLATESLSGHV
AQRIRWARGMAQIARI-DNPL-LGRG-LKLSQRLCYLN-AMLHFFYG-LPRIIYLTAPLAYLFFGAH-VIQA
SALMILAYALPHILQANLTNLRVQSRFRHLLWNEVYETTLAWYIFRPTLVALLNPKLGKFNVTPKGG-LVSR
SYFDAQIAKPYLFLLLLNVVGVV----AGVLR---------LIYVGGSGEQQ---TIWFNLAWTLYNMVLLG
ATIATASETRQV-RSAHRVP-LDV-PVTLYLP------------DG-----------------G-VLPSRSV
NFSTGGMAIT------LA-----------QPQPI---------------------------EPGLP------
VQIG-----------------LSHRGVEQTL-----PAV-----VRQ---DR-----------DGQ------
--VSIQF-TQ----M---SME----------QE----RWLVASTFARAD-IWLS----QWGQHDR-------
-----DAFWRSMGQVLE------ASARGF---------GRLGG-----HIV---------------------
-----------------------------------------------------------------DSARQGF
RPRRPVDLES------------------------------------------------
>tr|W8TUT1/1-787
--------------------------------------------------------------MLFTR---PQ
SNHDKKRQPAAAG--------------------------------------------------K------SW
VKNKRQGYI----------RWLSNV--------------SERFELQQIETSVA-ARLGQL-SRRT--RRILF
IILGI--------F-TGILALLCISQPFGMMA-QFVFVLLL----WA-IAMVVRR------VP-GRL---PT
LMLIVLSLTVSCRYLWWRYTETLNW---DD-----PVSLVCGLLLLLAETYAWVVLVLGYFQTIWPLN-RQP
VPMPE-DI--N---SW--------PTIDLMVPTYNEDLGVVKPTIYAALGIDWPKDKINIYILDDG------
-------------NRPAFREFAAEVG------VHYIAR--PTHEHAKAGNINNAL-------KQ-----ATG
--EFVAIFDCDHVPTRSFLQLTVGWFFKDKKLGMIQTPHHFFSPDPFERN-LG-RFRQT-PNEGTLFYGLVQ
DGNDMWDATFFCGSCAVLRRSALDEVGG-IAVETVTEDAHTSLRLHRKGYTSGYIRIPQAAGLATESLSAHI
GQRIRWARGMVQIFRL-DNPL-LGKG-LKFVQRLCYAN-AMLHFLSG-IPRLIFLTAPLAFLLLHAY-IIFA
PALAIALYVLPHMIHASLTNSRLQGKYRHSFWSEIYETVLAWYIARPTTVALLNPHKGTFNVTAKGG-LVEE
QHVDWVITRPYMALVLLNLAGLI----AGLWR----------LGYGPATEIM---TVIISLVWVIYNMTILG
GAVAVAVEAKQV-RQSHRVE-IAM-PAAVARA------------DG-----------------H-LFSCTLR
DYSDGGVGID------MR-----------EAGLL---------------------------KDGEA------
VHLL-----------------LKRGAQEYTF-----PCE-----VTR---AF-----------GTK------
--VGMRM-HQ----L---TVA----------QH----IDFIQCTFARAD-TWAL----WQDGFPE-------
-----DKPIESLRDVLA------LGFRGY---------VRMAS-----YAP---------------------
------------------------------PVIRNVLVGLTSLIAWIASFVPH-----------------GV
DKNQAPSSQGQTVAQH------------------------------------------
>tr|G9Z1B0/1-873
--------------MMRLSSLLLAPPVAATLSARYRDY-RQHG---ASWMGATLACIWVAMAWTFIP---LE
HPRWQKIREHQREYFPHIN-PHRP-RPLDPARYLLQALWLMA----TTGTGEPRKEMN--FRSL------KT
VKRLRARYH----------EWLDTL--------------PERINDQTGHLDHK-KELGHI-HPRL--RKVVL
GVIVF--------F-SFVLALICITQPFNPLS-QFIFLILL----WG-VALLVRR------IP-GRF---SA
LMLIVLSLTVSCRYIWWRYTSTLNW---ND-----PVSLVCGLVLLFAETYAWIVLVLGYFQIVWPLN-RQP
VPLPK-DT--S---TW--------PTVDIFVPTYNEDLSVVRNTIYASMGIDWPKDKLNIWILDDG------
-------------GREEFRQFARNLG------VHYVAR--TSHEHAKAGNINNAL-------KQ-----AKG
--EFVAIFDCDHVPTRSFLQMTMGWFLKDPKLAMMQTPHHFFSPDPFERN-LG-RFRKT-PNEGTLFYGLVQ
DGNDMWDATFFCGSCAVIRREPLDQIGG-IAVETVTEDAHTSLRLHRLGYTSAYMRIPQAAGLATESLSAHI
GQRIRWARGMVQIFRL-DNPL-FGKG-LKLPQRLCYLN-AMFHFLSG-IPRLIFLTAPLAFLLLHAY-IIYA
PAIMIALFVLPHMVHASLTNSKIQGKYRHSFWSEIYETVLAWYIAPPTLVALINPHKGKFNVTAKGG-LVEE
EYVDWVISRPYIYLVLLNLLGVA----FGIWR----------YFYGPQHEVL---TVWVSLLWVFYNLIILG
GAVAVSVESKQV-RRSHRVE-MSM-PAALARE------------DG-----------------H-LFSCTVH
DFSDGGLGVR------IN-----------GDARV---------------------------LEGQK------
VQLL-----------------LKRGQQEYVF-----PTQ-----VVR---VI-----------GSE------
--VGLKL-LP----M---TNK----------QH----IDFVQCTFARAD-TWAL----WQDSFPE-------
-----DKPLESLLDILK------LGFRGY---------RHLAE-----FSP---------------------
------------------------------PSVKYIFRSLTSLVAWIVSFIPR------------RPERGVT
ERQPEPAMAQQ-----------------------------------------------
>tr|F8EU29/1-780
------------------------------------------------------------------------
------------------------------------------------------------------------
----------------------------------------------MFHKFRLNKSEMKRLTEQAWASSLQW
PLIIL----------IILAAIIVIAVPLPLDY-QWVYGLSL----MG-TTLLIDR------SP-SHY---AS
VVICLFSTLTSSRYIFWRITQTLRF---EH-----IMDAIFGGVLFMAELYAWIILVLGLFQILWPLK-RPV
VKIKG-PD--K---DL--------PTVDVLIPTYNESMEIVRNTVFAAMGMDYPPDRFKVYLLDDG------
-------------NREEFRIFAQDVG------CHYLTR--SDNHNAKAGNLNAAL-------KR-----TDG
--DFVCIFDCDHVPTRAFLQMTIGWLQKEPNLALVQTPHFFYSPDPVQRN-VP-GGDEL-PGDNELFYGSVQ
CGNDLWDATFFCGSCAILRREALNENNG-FSGETVTEDAHTALRLQRRGWDTAYINIRLSAGLATDTLLAHI
KQRARWARGMTQILRI-DNPL-FGGG-LTIAQRLCYMN-ALLHYQFA-LPRVIFLISPLAFMLFNSS-IIHA
SAVMVFAYAIPHLFLSLWAHERLSSGRRQPFWGEINETLLAFHLIKPTLVTFFNPDKGKFNVTDKGE-RMED
DYFDVQSVRPHLITAAFLFLGLI----VGSIK--------LFFPNIFHIQAS---VLFLNMAWAGFNLIILL
ASVAVAHESRQI-RNTVRFP-FHI-PISLYFE------------NG-----------------R-VLDSITD
NISLGGLAIS------LP-----------KGYDL---------------------------KEHPI------
TDVT-----------------MTLDGRDFAL-----PVK-----LIN---QS-----------GSL------
--VRLQF-EV----L---SLD----------VQ----KKLVAALMGQAD-AWLN----YGADEKP-------
-----ISTIASMRHILK----IIFGLLHY-RPKKRVDKKAAIK-----QEV---------------------
----------------------------------------IKKVATVKATAAGLIFLTVAGFYNHQASAKTT
VSSSKTTLSSDEVTIAVPSTAQQGHISFENMG--------------------------
>tr|A0A066PPZ0/1-758
------------------------------------------------------------------------
------------------------------------------------------------------------
----------------------------------------------------MMRHLPALTNGLTFIVAAAV
GFVLI------------AATLLPTTGPLPDIEQGVVFGLLL----IL-YNLDGGC---RSRRK-RPI---VR
ISISALTILLTCRYLDWRLTDTLPFG--FG-----TINIALGILLVLAELHGIGSAIMGQIINVLPLD-RTP
QHFTL-DP--A---SC--------PTVDILIPTYNEDPEIVETTVIAATQIDYPASRFRVYILDDGGTDAKR
AKPGAAGREAAR-RAETLREIARKFG------AIYLTR--PENVHAKAGNINHAL-------GQ-----IDG
--ELILVLDCDHVPTRDFLSRTVGFFQADPKLFLLQTPHNFVTPDPIERN-LS-TFEVM-PAENELFYHVMQ
PGLDFWGAAFFCGSAAVLRRHVLDEIGG-ISGKSITEDAETTVKAMCRGYRTAFYNRPMVSGLQPETFSGFI
LQRVRWAQGMMQIFML-DNVW-LKSG-LTFMQRLLFTN-FAFYWLFP-ISRSILLLMPPLFLFFGFN-VAAT
TPRQLLVYALPYYLAALVNSQYFYGRVRWPFISQVYETAQTVFLSAALVSVLRRPRAPKFKVTPKGE-MLDK
DFIS-GLSWPFYWLFALACASLG----IGLWR-----------IVTQPQLRW---ALIFVVFWVVLDMIALL
GVIGALAERRQT-RTMPRIG-CKG-PAWMHRD------------GG-----------------G-WVEAALH
DLGRGAAGLV------LA--------AGTEGP-----------------------------QPGDR------
VRLH-V------------------PGLRGGL-----PAV-----VRH---RK-----------DGA----RN
SIIGLQY-VS----D---GVA----------EA----RAAVDRAFGDSE-LLVRN---AALRHRG-------
-----TSIAYALGFLFA------IGLRGT-ARHF----RILAR-----DAA---------------------
-----------------------------------------------------------------ITLRVSR
QRRALLASSRQAEENGGQKARLAPLS--------------------------------
>tr|A0A059ZRW9/1-751
------------------------------------------------------------------------
------------------------------------------------------------------------
-------------------------------------------------------------MASAWPSGFWW
LLSLL-------------PLAIFVSLPLSEEG-QTTIAFAL----LG-ALSLSYFWRLRLPKD-SVLLPWLR
LFLVFTSLALALRYFYWRATETLPFG--YG-----LASSLAGLLLFAVEIYGFVTFVFGHFINAQPLQ-RTP
LPCDL-AD--P---AL--------PTVDVFVPTYNEDPSVLRPTILAATQMLYPKDRFTVWILDDGGTEQKC
KDKDPVKAAAAHRRARELQDMAAELG------ARYLTR--ARNEHAKAGNLNHAL-------TK-----TSG
--TLVLVLDCDHIPTRDFLVNTVPFFRNDPKLFLLQTPHNFVTPDPVERN-LK-IFRET-PAENELFYTVMQ
PGLDFWGTSFFCGSAAVLRREALDRVGG-IAGQTITEDAETTLDAIGLGYRTAYLNRPMVSGLQPETYSGLI
VQRVRWGQGMLQIFLL-KNPW-LQKN-LHFVQRLLYTN-FATYWGFA-VARLLLFFAPPAYLIFGLD-LCDT
TAGQLLAYAGPYYLASLVSTQFYYREVRWPFISQVYETIQSIYVTQGIFRVLRRPRSPSFQVTPKGE-RLDS
HFIS-SLSRPFYLLLAITTASLV----AGVWR-----------WQASPSMHG---AIAFVMIWATLDLLFLL
AALGVLYEKPQR-RSEPRAW-LDE-ELVLWVE-------------G--RP-------------F---RARAS
DGSRLGIGVD------IGFSELDAATRRRALDLF---------------------------HQAAI------
VTLR-F---------------ADGKVLQARI-----ENR-----QWG----------------PRK----QH
LHLGLAY-RF----A---NIQ----------DE----RYAVDLAFGDSA-RLQEN---LDRRHQG-------
-----KSILGALAHIAV------LAVIEG-SKNLWWQLRNLWD-----LAY---------------------
----------------------------------------------------------------------GA
MGRTLRHGKTKELT--------------------------------------------
>tr|G0JQE7/1-761
------------------------------------------------------------------------
------------------------------------------------------------------------
--------------------------------------------------------MSTHNVLKNLSNSMIT
ITIAI----------ALIIVWLLAASPVSTMAEAYIGGSML---AVMISILLIGR---KLKFR-EPWVTPLR
IVSIFLAIFLTARYLVWRVEFTIGG---FG-----LISLIAGLMLFAAEVYSAGFAFLGYFVNLYPRH-RTP
VPLPA-DE--S---LL--------PSVDIVVPTYNEPAELLEVTLLGALNITYPKDKVHLHLLDDGGTDDRC
NK--PLIAEQSLARRHVLQELCLKLG------IAYHTR--VHNDHAKAGNINAAL-------NN-----LSG
--ELMVILDADHVPTRDFLTKTVGFFLQDKKCFLVQTPHSFINADPIEKN-LG-IFHDS-PPETELFHNVIQ
TGLDGWNASFFCGSAAVMRRSMLLEVGG-IQGDTITEDAETAMILHAKGYHSVFLNESLSIGLQPETVMSFI
AQRVRWAQGALQLLYF-KNPL-TLPG-LKLTQRIAYLA-SFSYWFFP-FSRIVTILAPSMFLLFGIM-VYDA
TTEQYAIYGVPYFLSSMIFSDFIYGKIRWPLISDVYEMVQTPLAAPALAATLLRPRKPTFRVTPKGE-QMDK
DFLT-PTVWVQYIILLIVLVSLI----SGGWR-----------WLEHPGQRP---QLIFTMLWEIVNFMIVA
AAVGVTLERKQR-REEFRIIPVKPIPAVMMMP------------GA-----------------K-KIMVEFI
DLSANGARFI-----VMD--------KQFSMEQL---------------------------LSTEP------
LTFL-FKS-------------SLHKNLIVSI-----YAT-----VLN---IE-----------SGR------
--VGVQF-QY----Q---DMR----------QK----AEIVDLIYGDSR----HLEARLERRRKR-------
-----ISFFAAYLYIAR------KSAAGL---------RNNFY-----FIA---------------------
-----------------------------------------------------------------VKSLRSL
LENTHKLFIVRTRHWWTLVFSGRSDR--------------------------------
>tr|A0A071I811/1-730
------------------------------------------------------------------------
------------------------------------------------------------------------
-----------------------------------------------------------------MQTARSI
LIWAA----------VSLCGIVLITLPVNLQT-QLIASVFA----VT-FMAVIKV----LKRQ-GTW----R
LVALALGTSIVLRYVYWRTTSTLPPV--NQ-----PENFIPGLLLYLAEMYNVAMLMLSLFIVATPLP-SRP
ARA-A-RV--Q---QF--------PSVDVFVPSYNEDINLLANTLASAKAMDYPADKLTVWLLDDGGTLQKR
NSTKVLESQAAIARHNELQQLCQELD------VKYLTR--ERNEHAKAGNLNNGL-------QH-----SNG
--DLIAVFDADHAPARDFLLETVGYFEDDPKLFLVQTPHFFINPDPLERN-LR-TFDNM-PSENEMFYGIIQ
RGLDKWNAAFFCGSAAVLSRKALESQSG-FSGISITEDCETALALHGAGWNSIYVDKPLIAGLQPATFASFI
GQRSRWAQGMMQILRF-RFPL-LKRG-LTLPQRLCYMS-STLFWLFP-FPRAIFLFAPLCYLFFDLE-IFTA
SGSEFLAYTLAYMLVNLMMQNYLYGSFRWPWISELYEYVQMVHLLPAVISVIFNPRKPTFKVTAKDE-SIAV
SRLS-EISRPFFVIFAVQVIALA----ITIYR-----------IYAEPYKAD---VTLVFGAWNLINLILAG
CALGVVSERGER-SSSRRIR-VDR-RSELGVN-------------G----------K------W--HSASIE
DVSVHGARLN------VF--------NK-ELDAL---------------------------VVSAE------
ATLR-FHP-------------YGGGE-VQTL-----PVV-----VRN---IH-----------PSG----DI
TTIGCQY-VP----K---GAS----------DH----RLIADLVFANSD-QWTQF---QKGRRRN-------
-----PGIIRGTIWFLG------LSLYQT-S-------RGLLY-----FFR---------------------
---------------------------------------------------------------SMRPEREAE
QQKAKAGNR-------------------------------------------------
>tr|K0D1I4/1-741
------------------------------------------------------------------------
------------------------------------------------------------------------
--------------------------------------------------------MDYSQTRRQHYTTQFI
ILLLV----------ASFILGVLLLAPMDALG-QLLSSVVI----LI-AISLCSK---EARHT-QKYQNLFR
IFALVLAIALSVRYLLWRGIYTLTY---SD-----FFSMIAVWLLFGAEIYAGITSVLGAIVNAFPLS-RPL
LTLEGMDK--S---AL--------PSVDVMIPSYNEDEGILEVTIRAAKMLDYPKEKLRVHLLDDGGTDQKI
NAQNPVAAAAARQRRLNLQALCERLD------ITYHTR--EKNEFAKAGNVNSAI-------QN-----TTG
--DLIVILDADHVPTSDFLDRTVPWMLKNEKVFLVQTPHFMANPDPVERNYFS-AFTRM-PSENDMFYGTIQ
KGLDYWGSSFFCGSAALMRRKHLDLVGG-ISGDSITEDAETALDLHKMGYESVYVDRPMVSGLAPETFDAFI
QQRMRWAQGMTQILLL-KKPF-KAQG-LKWYQRVGYMS-SIMFWLFP-FARIIFLLMPLAYLVFGLQ-VYHA
SMLEIFAFTLPHVIATYMISTMLFGRTRWPLVSELYEILQCAFTLNALIKVFLKPRAPSFVVTPKGE-SLDR
TFVS-PLSSVFYWLILVITFALG----SGVYK-----------FITEPLTRE---LTVVVMLWNVFNLILLL
SVLSVLLERKQV-RSQARLP-ATN-SVVIKTT------------ND-----------------E-AWVGDLV
DLSLGGARLR------LK----------GEGALV---------------------------PENAT------
LTSW-----------------SHALKKNVHL-----PID-----VLH---YD-----------NKS------
KILRVRF-VP----Q---TEE----------QE----NEVVAYSLCDSL-RWMSF---QRRRTRA-------
-----ISYWFGAKHVLK------VGLKPV-LLHMLVLMGKFAG-----KLG---------------------
----------------------------------------------------------------------LL
GKPAKENQ--------------------------------------------------
>tr|F5Z9A6/1-706
------------------------------------------------------------------------
------------------------------------------------------------------------
------------------------------------------------------------------------
---------------------------MDAAG-QLVSSSII----LV-IISICSR---EANFA-QRFQYFFR
TLALVLGIAITLRYLFWRGLYTLSA---TD-----VFSFIAIWLLFLAEIYAGITSILGCIVNVFPLS-RPQ
LSLDD-ID--R---TQ-------LPTVDVMIPTYNESQDILEITIRAAKVMDYPADKVSIHLLDDGGTDEKI
NQAEAKKAQIAVERRAELKALCERLG------VTYHTR--AQNLYAKAGNVNSAI-------NN-----TSG
--ELIVILDADHVPTSDFLSRTVPWMVKKEKVFLVQTPHFMANPDPVERNYFS-AFTRM-PSENDMFYGTIQ
KGLDYWSSSFFCGSAALMRRAHLELVGG-ISGESITEDAETALDLHKMGYESVYVDRPMVSGLAPETFDAFI
QQRMRWAQGMTQILLL-KKPY-NAKG-LSWYQRVGYMS-SIMFWLFP-FARVVFLLMPLGYLVFGLQ-VYHA
SMMEILAFTMPHVIATYMISTMLFGRTRWPLVSELYEILQCAFTLMALIKVFLKPRAPSFVVTPKGE-SLDK
NFVS-PLSNVFYWITALLSFAMI----IGIYK-----------FINEPLTRE---LTLVVLLWNGFNLLLLF
SAMSVLLERKQL-RSQSRLP-ATD-NVVIRTH------------EG-----------------Q-AWVGELN
DLSSSGVKVQ------IR----------GDLSII---------------------------PSNVV------
LTSW-----------------TEALKSNVDL-----NMK-----VVE---FD-----------SDK------
KTLRATF-NP----Q---SDV----------ER----NNVVAYCLCDSR-RWQSF---QRRRTRP-------
-----ISYWFGMRHVLN------VGLGPI-FAHLFFLLKKLLL-----RIK---------------------
-------------------------------------------------------------------MRSGV
LKE-------------------------------------------------------
>tr|O67406/1-759
------------------------------------------------------------------------
------------------------------------------------------------------------
-------------------------------------------MTERFTLFEFNLHIDENLFIKALKYTFIF
GLLTY-------------LSVIVAPSPLEFQF-YIAYSTLL----AG-AFLIVWK-----RFN-FGY---TH
YLTVYLLVFIMLRYFWWRTFNTINT---DN-----VWNFIFSTALYFAEFYSVTIALLGIFFSIRPID-RKA
IKVDM-----E---SL--------PTVDVFIPTYNEPPEIPETTALAAINMDYPSDKFNVYILDDGGTKQRL
NDPDPERREYFRKRAEELKSFVERLRKLGYKNIHYLTR--EKNVHAKAGNINEAL-------KK-----TKG
--DLILILDADHVPSKDFLKETVGFFVKNPKVFLVQTPHTFYNPDPIEKN-LG-VFGRM-PGENEMFYFLIQ
KGFDLWNSSFFCGSAALLRRKYLEEVGG-IQTTTVTEDAETALELHSRGYESVYYDRPLIFGLNPETLSGMI
VQRIRWAQGMIQIFIL-KNPI-LKKG-LKWYQKLAYFN-ASFFWFFG-LARTIFLIAPLAYLLFGLH-IYDA
SLAEVLAYPIPHFLASLLLFYYLFSRVRWPFISEIYESILGIFIFIPSILTLLNPKNPTFRVTPKGE-LLDR
DYIS-PFYKPYFILYHLILLGYL----FGIYR-----------WIQYPDERG---TVLITLWWNTFNFFVMT
VALYVSYERRQR-RKFHRIP-SND-QIIIYRD-------------------------------SETLLGRVI
DISLGGLAVK------LE---------TKPKEEF---------------------------KEGEE------
VKGV----------------IRNVENKLVYI-----KPK-----VVR---YE-----------KDR----NI
LRMKFEW-KP----E---DVE----------TV----SKIVDIVYAPSS-RWVILLERERELTPF-------
-----EGFVVLTKQILR--DFGQVYISIY-NYFKNDILNTVWN-----YIR---------------------
-----------------------------------------------------------------RGIKWGL
SFSS------------------------------------------------------
>tr|Q1YMV1/1-642
------------------------------------------------------------------------
------------------------------------------------------------------------
------------------------------------------------------------------------
------------------------------------------------------------------------
-------------------------------------------------MYCLLMLAMSLFVSADPLE-RPR
APQYS-DD------EL--------PSVDVFVPSYNESSDILSLTLAAAKSLDYPQDKLRVYLLDDGGTDEKR
LSSDHKTALAAQTRHEELQYLCRDLG------VGYLTR--PANVHAKAGNLNNGL-------AH-----SSG
--ALVVVFDADHAPAREFLRETVGFFKRDPRLFLVQTPHFFSNPDPLEKN-LS-TFRTM-PSENEMFYGTIQ
KGLDKWNAAFFCGSAAVLRRSALDQVGG-FSGVSITEDCETALDLHSRGWNSLYVDRPMVSGLQPETLVSFI
GQRSRWCRGMIQILLL-KNPA-FRSG-LTLAQRICYMS-SGMFWFFP-FVRLVFLASPLLFILFDMK-IFDA
SVDEFVAYSLTYLFAGELLRNYLYGRVRWPWVSDLYEYIQSVYLVRAIMSVLINPRRPTFNVTAKGL-TMDR
DRLS-DLSWPYFVIFGALLLTMG----VAIYR-----------YQTEPEIGG---MLLVVGTWNLMNLVVAG
AALGVVTERMER-RQAPRMP-SAR-KGELVVA-------------G----------A------T--VPVVIE
DVSLGGAKVA------VL--------GRLPEAID---------------------------REDAR------
LLVW-T---------------QDGTRELGSL-----PVT-----VKS---FG-----------GGE----DG
LGLGLRFRAG----V---THY----------------PLIANLMLADLG-PVRAA---RLARRNR-------
-----RGILGGSLAFIGWSLAYPLGAFHH---------LIFDR-----DAK---------------------
-----------------------------------------------------------------QPALEAD
TAPAPAAARPNSANA-------------------------------------------
>tr|G7ZFF0/1-761
------------------------------------------------------------------------
------------------------------------------------------------------------
---------------------------------MTNLSGAKTVVRPLNNKAQQSRRQPNLNSRRLSLRSVLL
WILLLL---------SAGLFLALAALPVGRFA-SAAISVGV----VA-AAFVLGR-----FAR-RFW--HAR
TLTVLLLAFVTFRYFFWRLTGTLPPV--DD-----LVNFIPGVTLFAAEALSFVLFLTSLFVIIDPIA-REP
SEPTG-DP--A---FW--------PSVDVYIPSYNEEPELLETTLAAAVCIDYPRDKLRVYLLDDGGTDQKL
AHSNPEQAAAAKQRRETLTALCERLQ------VTYMTR--PRNEHAKAGNINHAF-------QK-----TSG
--DLVLILDADHVPTVGILKATVGFFQQDTGLFLVQTPHFFVNPDPVEYN-LG-TFERM-PSENEMFYYSIQ
PGLDRWNGSFFCGSAAILRRAALEEVGG-FSGDTVTEDCETALELHSRGWRSVYLPRPLIAGLQPETFDSFI
AQRSRWTQGMIQLFLL-KNPL-FKRG-LTIAQRLCYTS-TMLYWFFW-FWRPIFLLSPLCYALFGLE-IYRI
NLPDFACFVIPHVFAAAFLSQFLHGRMRWPLFSELYEYLQSFHVSRAALATMIRPRDPVFKVTAKGQ-SVEE
DGFS-PLATPFIVTTLLLAAGLA----ACAWR-----------YSMFPEHRA---AIVPVAVWCSLSLLLAL
GGLAVVYERKRV-RRQERFT-VDR-PAVLKLA------------DG-----------------T-AIDLTVA
DVSAGGVGLL------VD--------PKWRDSIS---------------------------RPDQT----PV
LTIT-----------------ATETEAATTT-----GVR-----IFRIEMRN-----------GEL------
-AVGASFAPR--------DRQ----------DI----VEMARFVFGNSV-GWDVFL--DRKRVAA-------
-----PTFFGGLLFFAT------RVVPRL-GHVLLALPRALWR-ILSFQAP---------------------
------------------------------------------------------------------------
----------------------------------------------------------
>tr|F8WSU8/1-756
------------------------------------------------------------------------
------------------------------------------------------------------------
--------------------------------------------------------------MRLSARPSLA
VLAAL--------T-VTATLLLLVSIPIDTLS-QLVFACTC----LV-TLFVLRK-----LGH-LPR---SR
LFFMMLAAFLTLRYLYWRTTSTIEY---HG-----VADLIAALLLYCAELYGIVVALLGMFVNVRPLR-RQP
VPLPA-DS--A---AW--------PTVDVFIPTYNESPDLLEITLRAARNLRYPQDKLRVYLLDDGGTAQKR
AQNDTLKAIAANVRRMQLTEMAKRHG------AHYISR--ERNEHAKAGNINAAL-------KV-----SRG
--DLVAIFDADHVPTVDFLEQTVGFFVADPKMFLVQTPHFFINPDPIEKN-LQ-MFGEM-PSENEMFYSVIQ
HGLDFWNAAFFCGSAAVLRRSCLEEVGG-IQGGSITEDAETALALHARGYNSAYLGVPMISGLQPETFSGFV
TQRVRWAQGMVQIFLM-QNPL-LLKG-LTLPQRLCYFS-STFFWFFG-FARVMFLLAPLAYLIGGLH-IYDA
TFTEFLAYTVPHVIGVMLVSDYLFGKVRWAFVSELYELLQSFFSLPGIIQVLKNPRAPTFNVTPKGE-QLDE
DFIS-RLAGPFYLVYLLVLAGFG----FAAWR-----------YATVPLERG---VVLITLAWNCFNLLLLN
AALGALFERRQR-RGTPRMP-ADL-PAELVLY------------QH-----------------GEPLHCQID
DLSGTGARLV------LT---------PGVMPRV---------------------------RTSAK------
AFLA---------------VHNPALSRFSHL-----RVQ-----IQNERRLD-----------DGS------
VALGVAF-TE----V---QPE----------LL----AEVVALAHGDSS-RWQSY---RRARARQ-------
-----IGIGASLVRLGW------LGARYA-FDHSRAIVDAALG-----YLR---------------------
--------------------------------------------------------------DNLLHYGRLL
GRHLRRQGVELITWISGAPR--------------------------------------
>tr|D0D9E5/1-774
------------------------------------------------------------------------
------------------------------------------------------------------------
-------------------------------------------------------------------MVLLI
LLWLA----------LLAVIVVLAATPIATPV-EALFALVG----VS-SIWLLKR----FAST-NRQ---AR
FIVLAIASVFVMRYWIWRLAETLPSQ--DD-----PLSFAAAVVLFGAETFTVALFFLTALVTADPID-RDP
PKP-M-RP--S---QV--------PSVDILVPSYNEPPELLAVTLAAAKQVIYPEGRKTVVLCDDGGTDQRC
NHPDPDISRGAQERRKLLQELCRDMG------IVYSTR--ARNEHAKAGNLNAAL-------QR-----LSG
--DLVLILDADHVPSRDILARTAGYFVENPRLFLVQTPHFFTNRDPIERN-IG-LPETC-PSENEMFYSTIH
RGLDRLGGAFFCGSAALLRRKALDEVGG-ISGVTITEDAETALDIHSRGWESMYLNRAMIAGLQPETFASFI
QQRGRWATGMMQILIL-KNPL-FRSG-LSLAQRFCYLN-SMSYWLFP-VVRMTFLLSPLFYLFFGLQ-VFVV
QPDEVMAYILPYLLVAFLVQNGLFARVRWPLISEVYEIAQTPYLLMAVFKTMLRPHAAKFNVTAKDE-SLDN
DFIS-PVMKPLFITTLLMFGGLV----AAGIR-----------WYMYPGDRL---IVQIVGGWALFNFILTV
LSLRSVFERQRR-LRKPRTE-IMV-PAAVWSE---------SKTDG----------AGVSAVLR-MSSGRTM
QFTLNDDDEA------RE-----------ELGMI---------------------------RSGDR------
LVLC-PVI-------------PAAPDLEHHL-----RLH-----VTRVSHDE-----------QAG------
--RGTAVTVE----V---EDG----------QLIPASEITAYLVYGNSE-KWVAA---REALPQA-------
-----RGLISGIVFVLR------LSVGSI-VPSV----LALVT-----HRA---------------------
----------------------------------------------------------APQHNRKDEDRNTV
EKTAIEHYLADRGALPAPATEFLVPEETGGAP--------------------------
>tr|M1P8C7/1-763
------------------------------------------------------------------------
------------------------------------------------------------------------
------------------------------------------------------MNVNGFFSQKNWLAPVVI
GCLLL----------TTPLFLSGVITRLTTKE-QFFFAWGL----IF-LVLVLRK------VA-HHFSVFFG
ILISFCTLFLLSRYFFFRLSSTLLY---TS-----TLEFFFILVLFAAEIYGMFIQVMGMIINVMPLY-RPA
VQS-I-ELSDP---DL--------PVVDVLIPTYNEPEQMVAITASACTLFDYPREKLNIYILDDGGTTQKR
NAADPKSAAAALVRHETLKVLAEYLE------VNYLTR--EENISAKAGNINAALYTSDDGQQH-----PSG
--DLVLVLDCDHVPTRDFLQNTVGYFLKDPKLFLVQTPHFFINPDPVEKN-LD-TFNKI-PGDNVMFYGKVL
PGLDLWNAAFFCGSAAVLRRSCLDEVGG-IVGETITEDAETALTMHGRGYNSVYVGKPMVCGLCPETFEDFI
IQRNRWAQGMAQILLL-KNPL-FARG-LSLIQRLCYLN-SAGFWFFS-FSRLMFMLAPFFYLYGDLQ-IYHA
TLLQCLAYPIPYMILSMIVTNFMYGAVRHPFFSELYETAMSFYNVPAILSVLRNPRSPQFKVTPKDT-SLAE
DSVS-PLATPFYIMLGLFAAMYP----VAMYR-----------AVTNPQFLG---SIIICTVWGTFNFLLLL
LCLGVVWERRQI-RKKYRMP-VKE-PIRLRVQ--------DSGQDG-----------------W--LNGLAT
DLSEEGMGII------LD-----------GKRLV---------------------------SEGAM------
IEIE----------------TENSAGRHFLF-----TAE-----VVR---IM-----------KHG----NG
VQLGCQY-QF----E---DEE----------SF----LAITNYLYGESD-RWEKL---WKGRQHK-------
-----VPIVAGFFFVLK------LGFTGT-YHHFIGLARIFWK-----KLH---------------------
--------------------------------------------------------------IYQEKIWSRF
VAKKTKRSGCSY----------------------------------------------
>tr|H1G6B6/1-733
------------------------------------------------------------------------
------------------------------------------------------------------------
-----------------------------------------------------------------MTDKALL
VPLFA----------GLAILAVALVLPMDATA-QLAIIIPL----LV-LLTYARV---EADAK-SAAADVFR
VVVLVVGGFITLRYLSWRAGYTLYG---SD-----LFSLVAVCLLFGAELYSACIHFLGGFINVSRIR-RPL
LSVDDLPP--G---TQ-------LPTVDVMIPSYNEDPELLEVTLRAARQMRYPADRFTVYLLDDGGTDQHI
AHSDPAIASAARQRRADLQALCARLG------VTYLTR--SCNERAKAGNLNHAL-------GH-----SRG
--ELIVVLDADHVPTVEFLDRTVPWFVRHDDVFLVQTPHFMVNPDPVDRNILQ-GFSRM-PSENDMFYRDIQ
RGLDFWGASFFCGSAAMLRRKHLEEVGG-LCGDTVTEDAETAFELHSRGYRSIYIDRPMVAGLAPETFTAFV
TQRMRWAQGMVQILVL-KRPF-MSPG-LTLPQRLGYLS-SIMFWLFP-FSRIIFLVAPLAYLILGMD-IYNA
SIMQILAYTVPHVIAIYIIADMLYGRKRWPLISELYEVMQCLFSAVAIFKVLLNPRKPAFMVTPKGE-TLDE
EAIS-PLAWPFYVLFVLTLVGFA----FGAYR-----------LAAYPLTRE---MTIVVLLWNTFNFVTLL
GAIGALLERRQR-RASPRMP-VVE-AAMIEGA------------SA-----------------V-PVPCEIK
DLSATGARLK------LA--------ADATTGP----------------------------EPGEE------
LLLSAY---------------SHALDRQITL-----PIR-----ICSRSEQH-----------GVE------
--LGVQF-EN----M---NPQ----------QA----DEAVAFSYGDSA-RWVYFQERRSRPISF-------
-----FQGLAMTLSLIW---------------------RPFFL-----HLQ---------------------
----------------------------------------------------------------------AM
MPRRSAHSVSDRVRS-------------------------------------------
>tr|W8IKN7/1-726
------------------------------------------------------------------------
------------------------------------------------------------------------
------------------------------------------------------------MSKIGPVAAWAF
FSLCV---------------IAVITLPVNLQT-QLIVSVLV----VT-FMAILKL----IKAE-GRW----R
LIALAFGTAIVLRYVYWRTTSTLPPL--NQ-----LENFIPGFLLYLAEMYSVMMLSLSLFVVAMPLPPRKA
KAISP-----G---AF--------PKVDVFVPSYNEDAGLLANTLAAAKGMDYPADKLQVWLLDDGGTQQKR
YSMNLVEAQRASARHMELQALCDDLG------VRYLTR--ERNEHAKAGNLNNGM-------LH-----SDG
--ELIAVFDADHAPARDFLLETVGYFESDPKLFLVQTPHFFLNPDPLERN-LR-TFEKM-PSENEMFYGIIQ
RGLDKWNAAFFCGSAAVLRRKALDDTDG-FSGMSITEDCETALALHCRGWNSIYVDRPLIAGLQPATFASFI
GQRSRWAQGMMQILLF-RFPL-FKRG-LSIPQRLCYMS-STLFWLFP-VSRTIFLFAPLFYLFFDLE-IFTA
SGGEFLAYTLAYMLVNLMMQNYLYGAFRWPWISELYEYAQTVHLLPAVISVLMRPSRPTFKVTAKDE-SILE
SRLS-EISRPFFVIFAVLFIALL----MTVYR-----------VYTEPYKAD---VTLVVGGWNLLNLIMAG
CALGVVSERGEK-ASSRRVK-VSR-RCEFGVA------------DQ-----------------W--YPATIE
DVSANGARIQ------VY--------GVDA-ATL---------------------------PVDTD------
GLIR-FEP-------------YSGDGTSETL-----PVA-----IKN---KE-----------SAG----DI
TTIGCRY-LP----Q---VAR----------HH----SLVADLIFANSQ-QWSEF---QKARRGN-------
-----PGLVAGTAWFLW------LAFYQM-S-------RGLIY-----FAR---------------------
----------------------------------------------------------------------SL
RSSDRQAEARR-----------------------------------------------
>tr|Q0FZX8/1-741
------------------------------------------------------------------------
------------------------------------------------------------------------
------------------------------------------------------------------MRVLFY
AAFWF--I-------SAAAFLIMVQQPISVDA-QWLIALTA----LG-IAGLIYI----LKLD-GAW----R
YVFMAAVSIVVLRYAYWRTTETLPPA--DE-----LASFITAICLYGAEMYCLFMLAISLFVVSDPLE-RRR
APQFD-DE------SL--------PTVDVFVPSFNEASDILSLTLSAAKAMDYPHEKLKVYLLDDGGTDEKR
LSSDPRISTAAKRRQSELQEVCRKLG------VIYLTR--PANIHAKAGNLNNGL-------AH-----SQG
--ELVVVLDADHAPAREFLRETVGHFKTDPKLFLVQTPHFFANPDPLEKN-LN-TFERM-PSENEMFYGQIQ
KGLDKWNAAFFCGSAAVLRRQALLEVEG-FSGVSITEDCETALELHANGWNSLYVDRPMVVGLQPETVASFI
GQRSRWCRGMIQIMLL-KNPM-FRSG-LTLAQRLCYLS-SMMFWFFP-FIRTVFLVAPLLFILFDMK-IFVA
SVDEFVAYSLTYLVAGELLRNYLYGRVRWPWVSDLYEYVQSVYLLRAIVSVLINPRRPTFNVTAKGE-TLDR
DQLS-QLAWPYFAIFGTLLVAAG----ICLYR-----------YQTEPEISG---MLLVVGAWNLLNLCVAG
AALGVVTERRER-RRSPRLS-SMR-RGELVFS------------NG-----------------AEIAPVAID
DASLVGAHVT------IL--------DRAPETLG---------------------------DRGAE------
LHVY----------------ALDTDHKIGSM-----PVE-----IRS-LASG-----------RDG------
--LGVGLDYR----A---SVS----------DY----RLIADLMLADLQ-------PIREIRAKR-------
-----RRLRGIVKGSLG------FAQWSL-SYPLNALHHLVFD-----RDR---------------------
---------------------------------------------------------------SERQASQAS
AQAIPAIASSRSSEL-------------------------------------------
>tr|A9CZ20/1-752
------------------------------------------------------------------------
------------------------------------------------------------------------
-----------------------------------------------------------------MHMMCVK
WTALL----------AGVVGLALLWMPLSLQA-QLVLSLAA----LGVMFFGMSR------PE-NTV---FR
FITFIFCAVLALRYAYWRTTETLPVF--SE-----PLNFIPGLLLYMAEMYCLLMLAISFFMLADPI--KRV
APKVR-SL--D---DL--------PTVDVLIPTYNEDPELLAGTLAAAKSMIYPRDKLTIWLLDDGSTQAKR
SHKDPTVALAATRRHEQLKALCKAMG------VHYHAR--KKNDHAKAGNLNDGL-------KV-----SGS
--DLVVVFDADHAPVREFLKETVSFFKEDPKLFLVQTPHYFLNPDPLEKN-LR-TFRSM-PSENEMFYSVLQ
RGLDKWNASFFCGSAAVLSRKALQAVGG-FSGQSITEDCETALSLHAKGWRSLYVDKPLIAGLQPETFVAFI
GQRARWCQGMLQILIL-NRPF-LAKG-LTMGQRICYAG-INMFWLFP-LSRLAFMLSPLLYIFFSLE-IYQA
NIQEFGAYALTYLIASFAMQSYLYGKVRWPWVSELYEYIQSIMLVGSIISVIRNPRKPTFNVTAKGQ-TLNS
DGLS-PIAIPYFVMFFVLLAAAV----YSVWR-----------LATEPVASD---LLMIVAIWNLINLGVAG
AGLGVVAERREL-RRNQRLP-IRR-HAILRQG-------------------------------DRNWTVILL
DASSGGVSVQ------FA--------DHEPDIDV---------------------------DSDWR------
GKIE-----------------VRRGGRPVSF-----PVT-----IRSVRDFD-----------GTN------
-VFGFAYPER----L---PGT-----------F----MAIAEVMYSDQA-------VLQERISRR-------
-----QVRLDIVSGTLR------FARWSL-VESFRAVGYLLGF-----ARA---------------------
---------------------------------------------------------ESVESHDDAPIVVKT
NNAQIPGKAASVPDIRGVRTHA------------------------------------
>tr|A0A059FNI0/1-732
------------------------------------------------------------------------
------------------------------------------------------------------------
--------------------------------------------------MEHAATSSESKGPASRFAPLRT
VSAVL----------VLSCVAVLAGAPTPDQV-QILLAVLT----VS-TFFLMGW-----LRPSGGP---FR
SFVSLLIVFTSTRYMIWRVTETMPS---DS-----PLSIVGGVFLLGAESYGYVLLLLSTFLSVDVYK-RAP
RPAPL-AP--A---AC--------PTVDILIPSYNEPDELLEVTLTAALNVNYPDGRSNVYLLDDGGTVAKR
NNADPVKAAEAQDRFERLQEMCARLG------AHYLTR--EKNDHAKAGNINAAL-------TS-----TSG
--ELILILDADHVPSNDILTRTVGYFVEDPKLFLVQTPHFFLNPDPLERN-LG-TFKNM-PSENEMFYSVIQ
RGLDGLNASFFCGSAAVLRRELIMEIGG-IQGDTITEDAETALELHSRGYRSAYVDRPMVAGLSPETFSGFI
VQRMRWTQGMVQIFLL-KNPL-LKKG-LTFAQRVGYFN-SCFYWFFP-LARMAFILGPLLYLLFGIQ-VYVG
TLSDFLMYGLPHIVGALMLSSMLYGHTRWAFASELYEVIQSIHCSGAILTVLRNPRSPSFAVTPKGE-NLDE
NFVS-PLARPFYILILIVCIGEV----AGIAR-----------WFLDPVGAG---VISVLLFWNTFHLLLLV
SALGVLYERSQQ-RVFPRFQ-TSR-DITLNHL-------------G-----------------T-PMPGHMT
DVSITGMGAT------VP--------TS-SGRRF---------------------------EVGDV------
VQAD-ARD--------------LGAAAASSL-----DLK-----VLS---AQDTPE-------GQK------
--LGLSF-LI----E---TQD----------QW----TAVVALMYARSE-NWKTF---RDDRATS-------
-----ENMMSKIGGLVR---------------------SSLSH-----AMT---------------------
----------------------------------------------------------------------HI
QAVSREART-------------------------------------------------
>tr|Q1Q2A6/1-763
------------------------------------------------------------------------
------------------------------------------------------------------------
-------------------------------------------------MLPIGNMPKIKTGKFDAEKSIFY
LMCIFAGV-------GAFFFIFMAGCYLDIYY-QLGIFWGL----IG-FIIVAGKIEVFKRPP-------LR
ILFILIIVFITLRYLLWRTFQSLVY---TG-----PLDYAATILLYLAEAYAVAIHFFGLFVNIWPLN-HKI
APLPA-DS--R---LY--------PTVDIFIPTYHEPEDVIRTTALSCTQIDYPKDKFNVYILDDGGTVAKR
NH--PEKGMDAWKRHYSLKRMAKELG------ISYITR--QQNVHAKAGNLNHAL-------QH-----TSA
--ELVLILDCDHVPTRDILRNTAGWFLKDEMLFLVQTPHFFINPDPFEKN-LA-IFGEA-PGENEMFYHGIH
HGLDSWNASYFCGSAALLRRKYLMEVGG-IAGETITEDAETTVALHSKGYNSVYIDRPMVCGLSPENFDDML
VQRSRWAQGMIQIFIL-KNPL-FAKG-MKWYQRLCYMS-ASLFWFFG-FSRFIFYIVPAAFLLFGLK-VYHA
SFAEIVAYALPHVIGCIVVTDFLHGKFRWPFFSEIYESVLSIFLMPVIFSVIRNPRHPTFKVTPKGQ-SLDE
TVLTMQ-AIPFLLMVLVIAACVP----VGIIK-----------WIQFPLYRD---IILITLFWTMFNLFIAV
ASLGAFVERRQI-RRHHRMW-ARG-EVNVYFP------------RM-----------------KYILQGEIK
DISYSGMGVQ------LK-----------TPFPI---------------------------KPEED------
VVLN----------------VRDIYGEKYAF-----DAR-----IFR---KI-----------KKK----EY
VFCGCDF-VA----K---GKA----------AQ----LRLIKYVYGDSQ-RWEDF---LQKRFKR-------
-----VSPWGIFYFIVR------MGIKGS-RDCVTLSSKLLYS-----VLK---------------------
-------------------------------------------------------------------KSFFV
IYGKMQSLWLKKMKLEGLHTK-------------------------------------
>tr|U7FLK2/1-751
------------------------------------------------------------------------
------------------------------------------------------------------------
-----------------------------------------------------------------MLNLLLY
VFATI----------ATIATFFIVTLPLSVEV-QLFLGLFV----LV-AMQFTKV------LP-GTL---GR
VTFLTLGGVLVGRYVYWRVTQTVPPI--EN-----FYDFVPGVLLLVAELFCILMFFLSALIVSDRYE-RPR
KVQNS-DA------DA--------PTVDVFIPSYNEDPGLVACTIAAAKNMDYPKDKFRVFLLDDGATLQKL
NSTDQKAALAAYERSQEFKRICEDLG------ATYLAR--ERNEHAKAGNLNYGL-------SR-----SEG
--DLVVVFDADHAPSREFLRETVA-YFKDPELFLVQTPHFFLNPDPIERN-LR-TYNIM-PSENDMFYGMIQ
KGLDKWDATFFCGSGAVLRRAALNEVGG-FSGVSITEDCETALELHSRGWKSAYVDRPMIAGLQPDTLASFI
GQRSRWCRGMLQILML-KNPM-FKPG-LSFMQRVAYMS-SAMFWLFP-FPRLVFLLAPLMFILFNMK-IYIA
SPQEFLAYTMTYILAVVTIQSGLYGKLRWPWISELYEYIQSIYLFPAIFSVLMNPRAPKFNVTTKGE-TLEE
EQLS-VIAWPYIIVFAVMLLTTG----VLAWR-----------LQNDTGQTA---LLGVVGIWHVFNLVIAG
AALGAILERKEV-RTAPRIR-VHR-KATLRLR------------DE----------T------I---PVNLV
ESNTNGLLLQ------LE--------RA-PAWGN---------------------------VLGDN------
GHLT-FHPRQSLDRSADATPEPDAALAETGI-----NIR-----VAS---QR-----------AGS----KG
ILIGAAYLDT----V---ATR----------AIVSSDVMFADLTIPRAL---------HNRKLTG-------
-----SSVVAGMMRLTR--WALYYGIRVP-VLGLMTALRSGLK-----RKP---------------------
-----------------------------------------------------------------APVEQDL
PESVLAPAE-------------------------------------------------
>tr|C5AXY6/1-834
------------------------------------------------------------------------
------------------------------------------------------------------------
---------------------------------------------------------------MASVIRALR
WLAWM--------G-TTVAGLILLSQPVGTQN-QLAMSLAA----MA-AMIVLWL-----FLD-GPR---TR
FVFLALGSLVVLRYILWRVTDTLPSP--GD-----PVSFGFGLLLLVGELYCVFILFVSLIINADPLK-RAP
PPVAR-AA------EL--------PTVDVFVPSYNEDAAILAMTLAAARQMNYPPDKLTVWLLDDGGSDQKC
ADPNPEKAKAARDRRRELTTLAEELG------CRYLTR--ARNEHAKAGNLNNGL-------AF-----ASG
--EIVVVLDADHVPFRSFLSETVGYFAEDPKLFLVQTPHAFLNPDPIERN-LK-TFERM-PSENEMFYAVTQ
RGLDKWNGSFFCGSAALLRRTALDEAGG-FSGITITEDCETAFELHSRGWTSAYVDKPLIAGLQPETLSAFI
GQRSRWCQGMFQILLL-KNPA-LQKG-LKPIQKIAYLS-SMTFWFFP-VPRLIFMFAPLLHIFFDLK-IFVA
SVDESIAYTATYIVINLMMQNYVYGKFRWPFVSELYEYVQGLYLSKAIVSVIWSPRKPTFNVTDKGI-SLDH
DHLS-SASLPFFAVYGLLAAGCA----VATWR-----------YLFEPGVTN---LMLVVGLWNFFNLLTAG
AALGVCAERRQL-ERTPSLA-INR-RGQITLG-------------------------------GRAIDVSIE
RVSAEACTVR------LP----AALLPTGGGHRK---------------------------LTGAL------
TVVP-----------------VAGARPAGAL-----PVT-----LER---ID-----------RTK----DE
AFARLSF-GR----L---RPQ----------DY----VALAGLMYGDAE-AMRRFQMRRRRHKDILTGTLQF
IWWGLSEPFRAVRYAFA------ADARPA-VAPLIDGTSPIYD-----APE---------------------
------------------------------------QAPTGANLPEPLLAPAVPAHAFQPSPQAPRAPVPAE
ARSPIPAAQSPANISANPPANPSTTPPARASNDWVRMMLDYENERALAGRTGRGTGTA
>tr|B8IRA8/1-810
------------------------------------------------------------------------
------------------------------------------------------------------------
------------------------------------------------------------MVRVGVAIRWLA
WMITT------------TAGLLLLGQPVGTQN-QLAMSLAA-------MAAMIGL---WLFLD-GPR---TR
FVFLAMGSLVVLRYMLWRITSTLPSP--GD-----PVSFGFGLLLLAGELYCVFILFLSLIINAEPLR-RAA
PPLGP-AE------DL--------PRVDVFVPSYNEDAAILSLTLAAARQMDYPADKLTVWLLDDGGTDQKC
ADPDAETRAAAQARRATLQRLCADLG------IRYLTR--ADNLHAKAGNLNNGL-------AH-----ATG
--DLVAVFDADHAPFRSFLRETVGHFLRDPRLFLVQTPHAFLDPDPIERN-LR-TFDRM-PSENEMFYAVTQ
RGLDKWNSSFFCGSAALLRRTALDEAGG-FSGITITEDCETALELHARGWTSAYVDKPLIAGLQPETLADLI
GQRSRWCQGMFQILLL-KNPL-LQKG-LKPIQRLGYLS-SISFWFFP-VPRLTFMFAPLLHIFFDLK-IFVA
SVDESIAYTATYIVINLMMQNYVYGKFRWPLISELYEYIQGLFLCKAIASVIVSPRKPTFNVTRKGL-SLDY
DHLS-ALSLPFFAVYALLLVGCA----VSAWR-----------YLFEPGVTN---LMLVVGLWNFFNLMTAG
VALGVCAERRQT-ETAPALP-IAR-RGLLALE-------------G----------R------S--VDVIIE
RVSARGCTIR------FG--------AKLL-------------------------------APGAGHRPMA-
GLLT-VLP-------------PAGAPAGGTL-----PVI-----LDH---VA-----------RNR----ED
AVCRLSF-RS----L---RPK----------DY----PALAGLMYGDSE-AMHRF---QLRRRRH-------
-----KSILSGILQFAW------WGLVEP-LRAI----RYLFL-----PEP---------------------
--PPSAAEPSLPPAELAWAGDALPITPPAAEPAIAR----------------------FQAAPSGAPDPQRP
RAEPAGSPPAEAEPASDWVRLMVEFENERLLSAERSQPRPV-----------------
>tr|B1ZDE0/1-822
------------------------------------------------------------------------
------------------------------------------------------------------------
------------------------------------------------------------------------
------------MG-TTVAGLVLLSQPVGTQN-QLAMSLAA----MA-AMIVLWL-----FLD-GPR---TR
FVFLALGSLVVLRYILWRVTDTLPSP--GD-----PVSFGFGLLLLVGELYCVFILFVSLIINADPLR-RPP
PPVAS-AA------EL--------PSVDVFVPTYNEDAAILAMTLAAARQINYPPDKLTVWLLDDGGTDQKC
ADPNPKKAEAARERRRDLTALAEALG------CRYLTR--ARNEHAKAGNLNNGL-------AF-----ATG
--EIVVVLDADHVPFRSFLSETVGYFAEDPKLFLVQTPHAFLNPDPIERN-LR-TFERM-PSENEMFYAVTQ
RGLDKWNGSFFCGSAALLRRTALDEAGG-FSGITITEDCETAFELHSRGWTSAYVDKPLIAGLQPETLSAFI
GQRSRWCQGMFQILLL-KNPV-LQKG-LKPIQKIAYLF-SMTFWFFP-VPRLIFMFAPLLHIFFDLK-IFVA
SVDESIAYTATYIVINLMMQNYVYGKFRWPFVSELYEYVQGLYLSKAIVSVIWSPRKPTFNVTDKGI-SLDH
DHLS-SASLPFFAVYGLLAAGCA----VAAWR-----------YLFEPGVTN---LMLVVGLWNFFNLLTAG
AALGVCAERRQL-ERTPSLA-ISR-RGQITLA-------------------------------GRAVDVSIE
RVSAEACTVR------LP----AALLPTGAGHRA---------------------------LTGAL------
TVVP-----------------VAGARAAGAL-----PVT-----LEG---ID-----------RAK----DE
AFARLSF-GR----L---RPQ----------DY----VALAGLMYGDAE-AMRRFQMRRRRHKDILTGTLQF
IWWGLSEPFRAARYALA------ADARPA-AAPVLDGTSPIYD-----APE---------------------
----------QAPTGANLPEPLLPSAPLRPAPQAVPAALREAVPAEAQGAPQASVQAAPQVAPQVAPHAAPH
APARASNDWVGMMLDYENERALAGRAGRGAGTA-------------------------
>tr|B1M838/1-930
------------------------------------------------------------------------
------------------------------------------------------------------------
--------------------------------MARATPLGGPAPAQALPTAIPGAITGAPAARPRLLMALLW
ATWAL----------CAALALGFLTQPVGLTA-QGVLCAAAGAGMLA-LWLLFPR---------RGL---AR
MAFLALGTAVVIRYAYWRVTGTLPTL--DD-----PVSFGLGVVLALAELYCVLILTVSLIINVAPLA-RGA
APVLP-EA------DL--------PTVDIFIPSYNESAEILGLTLAAARNLDYPAGRATVWLLDDGGTDQKC
ADPDPARAGAARARRAALQALCAGLG------VRYLTR--ARNAHAKAGNLNNGL-------TQ-----ARA
--DLVLVLDADHAPFRPFLRETVGLFARDPKLFLVQTPHVFINPDPIERN-LR-TFTRM-PSENEMFYGVTQ
AGLDKWNGSFFCGSAALLRRSALDAVGG-FSGVTITEDCETAFELHARGWTSAYVDRPLIAGLQPETFADFI
GQRARWCQGMFQIMLL-KNPL-FKRG-LKPIQRLCYLS-SMTFWFFP-LPRLIFMLAPLLHIFFDVK-IFVS
SIDEALVYTATYVVANMMMQNYLYGHVRWPWVSELYEYVQGVYLARSIVSVVLSPRKPSFTVTNKGL-GLDR
DHLS-GLAWPFFAIFGALAAGCA----TAAWR-----------YLYEPGVTS---LMLVVGLWCLFNLVIAG
AALGVVAERRQT-ERSHSLP-VNR-RAVASVG-------------------------------GAVFEVVVE
RASAEGCRLR-------------RCDGSTWPAAA---------------------------EAGSP------
GRIV-----------------LAEGSGAVLA-------------FRPRAGLS-----------GDT------
--WEVAWEVA----PAEAGAP----------LF----RGLAELIYGDVS-ALQAFLSGRRRPKDLLSGSLRF
LAWGITEPVRAVTYALRDRGAAPAAAPEV-PAAIVPAPAAPAEIPQAASIPLPVVDVPVAERAAAAAAPAVP
APVAVTAPVGAPATAEPAPAKPVPAPAPAPAPAPTPLPAAEPDVSVAMPLTEAAWRQAVARLAAAEAPAAAS
GTDAPEPRLDPAAWLAGIFALAGAERPEPARAADIVRGPDFRALVRAPADPAAIRSAA
>tr|C6X7P6/1-744
------------------------------------------------------------------------
------------------------------------------------------------------------
-----------------------------------------------MKSKALFPFFNEDPKSQSLSIGWLL
LGFAS----------LLMYLLKVSIDVFDLQR-QLMLSWGV----FVILACMYKW---QVTKR-PPW----R
FLFILLSGFLALRYLIWRSTETLIY---TG-----PLDFIAMTLLYLAEVYSLTIYMLGILLNLWPLR-NRP
LKLPP-NL--A---DY--------PTVDVFIPTYDESDDIIRITTIAASQIDYPKDKLRIHICDDGSTINKR
NN--PATAEVAWARYYRLRRLAQDLG------ANYITR--ETNVAAKAGNLNHAL-------HQ-----THG
--ELFLVLDCDHVPTHDILRRTVGFFAADPKLFLVQTPHFFINPTPVEKN-LI-GVGNP-NRENDMFYKEIH
RSLDFWNSSYFCGSAALLRRRYVMEVGG-IAGKTITEDAETSFHLHSLGYNSIYLDRPMVCGLSPESYKDYI
LQRTRWAQGMVQLFLL-SNPL-MAKG-LSFHQRLCYFN-FCFYWFFG-LARVMFFIAPALFLLLSLK-IYFA
SFTQVISYAVPYIFSTFMLMDFFYGRARQPFFSEIYESVQSIFLAPAVIAVLFNPHKPSFKVTPKGN-TQEQ
DFLN-PLAAIFFVIILVNILAIG----AGVIS-----------WFTDPILRD---TLSVTAVWCTYNVVLAV
ISLGAFWERKQM-RQFHRIN-VEE-SVRMRLP------------GG-----------------DAEYTGETM
DLSITGLGFK------VK-----------LPQAP---------------------------KVSDP------
VILE----------------TTSSDGRKFVF-----NAV-----FKR---VI-----------ERN----GV
FYCGTEF--V----L---DKQ----------SY----AQAVAYLYGDSG-RWTRF---WAKKTRN-------
-----EKTFRMLGHLFV------SGIKGM-AESFGIMTSSGVQ-----YLM---------------------
----------------------------------------------------------------------AL
QRKYAKK---------------------------------------------------
>tr|I4YT33/1-731
------------------------------------------------------------------------
------------------------------------------------------------------------
-----------------------------------------------------------------MRAGLIV
AFWAV----------AAVLIISIVALPISIQA-HLVAGLTV----VA-CMIILKF----FRAQ-GIW----R
LIALALGTAIVLRYVFWRTTSTIPPI--TE-----IASFIPGFLLYLAEMYSVMMLFLSLFVVSSPLK-SRK
APQ-I-DP--E---NL--------PTVDVFVPTYNEGSDLLATTLAAAKAMTYPADKFTVWLLDDGGTDEKC
NSSNAKAAQEARERRAELQALCEVMD------VKYLTR--ARNLHAKAGNLNNGL-------EN-----STG
--DLVAVFDADHAPARSFLMETVGYFTKDKNLFLVQTPHFFINPDPLERN-LG-TFQTM-PSENEMFYGVIQ
RGLDKWDAAFFCGSAAVLRREALQETNG-FSGVSITEDCETALELHSRGWTSVYVDKPLIAGLQPDSFASFI
GQRSRWAQGMMQILRYKFPPL--KRG-LKISQRLCYMS-SSMFWLFP-FSRFCFLISPLCYLFFSLE-IFTA
SGGEFLAYTFTYMMVNFMMQNYLYGRYRWPWISDLYEYIQTIYLLPAVLSVIANPSKPTFKVTAKNE-SMEE
SRVS-ELGTPYFIIFGILILGVI----ATGIR-----------VWAEPYKAD---LTLVTGAWNVLNLIIAG
CALGVVSERATR-RHSHRVR-VER-PCRFIIG-------------------------------DEAIDAVVR
DVSVGGARVH------VP---------PSAEPKL---------------------------KKGAA------
GTLE---------------FQPFSNLPIQHL-----PME-----IRK---VG-----------MDD----KG
LLLGCRF-LI----E---KPE----------HR----RMIADLVFANAD-QWSQF---QKNRHHD-------
-----IGVLRGTLWFFM---------VAF-YQTGRGLSYFFGL-----QKI---------------------
----------------------------------------------------------------------GA
SKPSAPSVASAAK---------------------------------------------
>tr|A0A068T187/1-719
------------------------------------------------------------------------
------------------------------------------------------------------------
-----------------------------------------------------------------MQKALGI
ILWTI----------MAACVVSVITLPVNLQT-QLIVSVTV----VI-IMGGLKL----LKSD-GRW----R
LVALAFGVSIVLRYAYWRTTETLPPI--NQ-----PENFIPGMLLYLAEMYNILMLFLSLFIVAMPLA-SRP
SRA-G-QQ--K---TF--------PAVDVFIPSYNEDAMLLANTIAAAKAMDYPADRLRVWLLDDGGTLQKR
NSADVRESETAVARHALLSDLCRQLG------ANYLTR--ERNEHAKAGNLNNGL-------AH-----SQG
--QLIAVFDADHAPARDFLLETVGYFEEDPKLFLVQTPHFFLNPDPLERN-LR-TFERM-PSENEMFYGIIQ
RGLDKWNASFFCGSAAVLSRRALETTNG-FSGMSITEDCETALELHSTGWNSIYVDKPLIAGLQPATFASFI
GQRSRWAQGMMQILRF-RMPF-LKSG-LSIPQRFCYMS-STLFWLFP-FPRTIFLIAPLFYIFFDLE-IFTA
SGGEFLAYTLAYMLVNLMMQNYLYGSFRWPWISELYEFVQTVHLLPAVVSVMVNPRKPTFKVTAKDE-SVSV
NRLS-EISRPFFVIFAVQIVAVI----MTIFK-----------IYTEPYKAD---VTLVVGGWNIINLILAG
CALGVVSERGEK-SSSRRIR-VRR-RCEFGVE-------------------------------GSWYPASIE
DVSVGGAGLQ------VF---------GKQLSSI---------------------------RPGAE------
AVLR-FRP-------------HDEQQELALL-----PIV-----IRG---AQ-----------SSG----DT
VQVGCQY-RP----R---DAL----------DH----RWIADLLFANSA-QWAEF---QTSRRRN-------
-----PGLVRGTLWFLG------LSLYQT-SRGLIYLFRGMGK-----GT----------------------
------------------------------------------------------------------------
----------------------------------------------------------
>tr|I6B1T4/1-772
------------------------------------------------------------------------
------------------------------------------------------------------------
----------------------------------------------------------MNSQRFRDSALLAP
FVLIL----------SVGLLFFLSWLLIDDEQLQMMLAAGI----LV-LLLLLRT------LR-MQR---CR
VLFIFLVTYLSFSYFVWRCTQTLNY---HD-----PVSFVFALLLFVAELHGFVLLGLSNFTNIKPLF-RKS
APLPA-DE--A---AW--------PTVDVFIPTYNEDIAIVETTALAALQIDWPKDKLRIYVLDDGGTEARL
HHADPEIAAVARQRRETLGALCRHHG------ITYLAR--EKNVHAKAGNLNAGL-------QC-----SSG
--ALVLILDADHVPASDILKRTVGAFLTDHRLFLVQTPHFFGNPDPVEKN-LR-TFSVM-PGENEMFYHGVQ
PGLDNWNAAFFCGSAAVLRRRALEECGG-FSGQSITEDAETALTLHAAGYHSAYIDRPMVCGLACESIPAFL
QQRCRWGMGMVQIFLL-KNPL-IQRG-LTFPQRMCYLS-SCFYWLFP-FSRVFFLLSPLLFLLFGLK-IYDT
TGTQFFIFALPHLIGVQLLHSYLFGRLRWSFIGDVYEIIQSIPLLPALLGTVLRPRAPIFKVTRKGE-RLEA
DRLS-PFARPYVFLLLVNLSALV----AGWFR------------ASASGAFA---SAAITMGWAGLNSLFLL
ACVGVMLERRQL-RAFPRLP-AFD-PVTFTHG-------------G-----------------I-TWSGRLF
NLSNTGAGFR------IQ-------TDSPRGLPH---------------------------FDGES------
ILTI-----------------RDRSGQMLHL-----HGR-----ARN----------------GRH--TREG
FEIGFHF-EP----H---NDA----------EK----LARIRLVYGDSE-RWTSF---QHSRHRD-------
-----KGILAALFFVLRVGSLSALEYFGH-WIL-----RLLGG-----SRP---------------------
----------------------------------------------------------------GRPPVLDI
RSATPGTTPPLPSPQGAAGILQAAQRVYRVDPATHPDS--------------------
>tr|L8JER0/1-743
------------------------------------------------------------------------
------------------------------------------------------------------------
-------------------------------------------------------------MEKTSSMKWVK
VLAVL--------C-IIAAIGFLATLKVTVEA-HLWLSGSA----LL-IALVAMT-----SGE-RKL---LH
LVMLITGAVISLRYLWWRFTETLPV---ES-----SMDMPFAIALLVTECYGITISLLGMFINVRKRN-RDV
VPIDT-TL------PV--------PTIDVFIPTYDESIKVVSPTISAAIQMDYP-GTVNVWVLDDGGTQQKL
NDNDPVKAQQAKQRADSLKVLCRELG------ANYLTR--PANISAKAGNINHAL-------EH-----SNG
--ELILILDADHVPSRDFLLNTVGMFQQQPKLGFVQTPHFFVTPGPIERN-LG-LEDKM-PSENEMFYNRIL
SGMDFWNASFFCGSAAVMRRTALLDVGG-IATRTITEDADTALDMHAKGWNSAYFNRAMIAGLSPDTFGAYV
TQRSRWAQGMVQIFLL-NNPL-FKRG-LSWPQKFSYLN-STLFWFFP-LFRMMYLLAPLCYLLFDLQ-IFVG
NANDFLVYAIPHLLISMLVTQHLFGKTRHTLFSEFYETVLSIFLFIPVLSVLVSPKKPSFAVTPKGE-TTDH
THFS-TLAPVMFVLFGLIATAEV----WGIYR-----------MINYPIEQG---QLAVVLGFNTLNLLLCA
TSLGAVLEKIQR-RSEPRIR-CDI-PALLTAG-------------------------------EEKLQAKVH
DASIHGARIT------VS----------RNMPAL---------------------------KPDQA------
IKLT------CFIDPNPGNSNSKPKLKPHTF-----TMK-----VRN---SQ-----------PTT------
--EGLSVSCT----LLNTDSK----------AL----STFTGIVFAHSE-RWLQRR--NFEESQR-------
-----KGILGSLMHFCR------VATSSV-TNALGAIHTLKTK-----KHH---------------------
-----------------------------------------------------------------------A
NQPQAAKELSL-----------------------------------------------
>tr|Q6LKT1/1-743
------------------------------------------------------------------------
------------------------------------------------------------------------
-------------------------------------------------------------MGSPQSFKLFK
WLAACILI---------LAIANLATIKVTVET-HLWLSGSA----FL-LAVIGMT-----SND-KKL---PH
LLILITGAFISIRYIWWRYSETLPW---ES-----TLDLPFAIALLVTECYGITIYLLGMFVNVRQRS-RDI
TPINV-NQ------AI--------PTVDVFIPTYNESIRVVAPTVSAAMQLQYP-GKVNVWVLDDGGTPQKL
NDEDPQQARIAQQRTHKLKDLCQKLG------ANYITR--PANVHAKAGNINHAL-------KH-----SNG
--ELILILDADHVPTKDFLINTVGMFQQQPKLGFIQTPHFFATPGPIEKN-LG-IEDKV-PSENEMFYNRIL
SGMDFWNASFFCGSAAIIRREALLDVGG-ISTRTITEDADTALEIHAKGWDSIYLNRAMIAGLSPDTFGAYV
TQRSRWAQGMLQIFLL-NNPL-LKRG-LSFPQKICYLN-STLFWFFP-LFRVMYLIAPLCYLVFDLQ-IFVG
NANDFLVFAIPHLAISMVISQHLFGKTRNALFSEFYETVLSLYLFFPVLSVLITPKKPKFTVTPKGE-TTSH
VHFS-PLTPVIVGLFVVIAAAEA----WGLYR-----------IYNYPIEQG---QLAVVLVFNTFNLLLCA
ASLGATLEKVQR-RSEPRSH-CNI-TAFVTAE-------------------------------NQTIEAKIE
DASVHGVRIS------IN----------SMKAPF---------------------------KHDQV------
FDLT------CYIKKHDSSNNCKPKLKPHSV-----AMK-----VRH---CQ-----------MQA------
--TGQMLSCE----ILETNTQ----------TL----EIFTNMVFAHSE-RWQQRR--QFEARQS-------
-----KGIITALLGFFQ------LAISSI-TTSAKTAHALKKR-----SKE---------------------
----------------------------------------------------------------------VI
KDSAAQDISQ------------------------------------------------
>tr|A0A081MFB1/1-726
------------------------------------------------------------------------
------------------------------------------------------------------------
-----------------------------------------------------------------MHKARSV
FLWAI----------VAILEIALITLPVSLQA-QLIAGISV----VT-LMGTIKI----LNAQ-GTW----R
LVSLALGTGIVLRYVYWRTTETLPPI--DQ-----IQDFVPGMILYLAEMYNVLMLALSLFIVAMPLP-PRP
SRT-D-AT--E---DL--------PDVDVFIPTYNEDANLLANTLAAAKAMDYPAEKLHIWLLDDGGTVQKR
SSADVASAEAARERHHQLAQLCQILG------ANYLTR--ERNEHAKAGNLNNGL-------AH-----SSG
--ELVAVFDADHAPARDFLRETVGYFAEDPKLFLVQTPHFFINPDPLERN-LR-TFDTM-PSENEMFYGVIQ
RGLDKWNAAFFCGSAAVLSRRALEQTGG-FSGLSITEDCETALALHSAGWNSVYVDKPLIAGLQPATFASFI
GQRSRWAQGMMQILHF-RFPL-FKRG-LTLPQRLCYMS-STLFWLFP-FTRATFLFAPLFYLLFDLQ-IFVA
SGGDFLAYTLSYLIVNLMMQNYLYGSFRWPWISELYEYVQTVHLLPAVISVMINPRKPTFKVTAKDE-SIAV
SRLS-EISRPFFVIFAILVIVTG----FGIYR-----------IYTEPYKAD---ITLVVTGWNILNLILAG
CALGVVAERGER-AASRRVR-LQR-RCEVMVD------------DR-----------------P--LAASIE
DVSVGGAQVH------IF--------SR-QVHGL---------------------------SRGKT------
ALLR-FQP--------------HGMTRMETL-----PIT-----IRS---FE-----------PSG----DL
TVIGVQY-QP----A---GPL----------DH----RWIADLIFANSR-QWSQF---QESRRKN-------
-----PGIVKGSLMFLS------MALYQT-S-------RGLAY-----FVR---------------------
----------------------------------------------------------------------RQ
GGDRPVKQGGDR----------------------------------------------
>tr|N6TYZ6/1-729
------------------------------------------------------------------------
------------------------------------------------------------------------
-----------------------------------------------------------------MQTARSI
SIWAV----------IALCGVVLITLPVNLQT-QLIASTVA----VT-IMAIIKI----LKRQ-GTW----R
LVALAFGTAIVLRYVYWRTTSTLPPI--NQ-----PENFIPGLLLYLAEVYNVAMLMLSLFIVATPLPPRTA
RARKT-----Q---HF--------PSVDVFVPSYNEDTNLLANTLASAKAMDYPADKLKVWLLDDGGTAQKR
NSTKVLESQVAIARHDELKQLCADLD------VEYLTR--ERNEHAKAGNLNNGL-------EY-----STG
--ELIAVFDADHAPARDFLLETVGYFEDDPKLFLVQTPHFFINPDPLERN-LR-TFDTM-PSENEMFYGIIQ
RGLDKWNAAFFCGSAAVLSRRALESQNG-FSGISITEDCETALALHGAGWNSIYVDKPLIAGLQPATFASFI
GQRSRWAQGMMQILRF-RFPL-LKRG-LTLPQRFCYMS-STLFWLFP-FPRVIFLFAPLFYLFFDLE-IFTA
SGSEFLAYTLAYMLVNLMMQNYLYGSFRWPWISELYEYVQTVHLLPAVISVMLNPRKPTFKVTAKDE-SISV
SRLS-EISRPFFVIFAVQIVALA----VTIYR-----------VYAEPYKAD---VTLVVGGWNIINLIMSG
CALGVVSERGER-ASSRRVR-VDR-RSEFGAG-------------------------------DKWNSASIE
DVSVHGARLS------VF---------NKDLGPI---------------------------KVGSE------
GTLR---------------FQPYSGAEMVTL-----SVI-----IRN---IE-----------PMG----DI
TAIGCQY-VP----K---GAS----------DH----RLIADLVFANSD-QWTKF---QQARRRN-------
-----PGIIRGTIWFLG------LSLYQT-SRGLIYLFRGVGG-----ERA---------------------
----------------------------------------------------------------------AQ
RQGAKAKS--------------------------------------------------
>tr|W6WH65/1-724
------------------------------------------------------------------------
------------------------------------------------------------------------
-----------------------------------------------------------------MRTFLSA
VIWAL----------ASALIITLVTLPINTRT-QLIASILV----VG-VMAVIRL----LKAG-GKW----R
LVALAFGTAMVMRYVYWRTTSTLPPV--NQ-----LENFIPGLLVYLAEMYSVLMLSLSLFVVAMPLPSRPP
YGRRD-----R---EL--------PTVDVFVPSYNEDEVLLANTLAAARNMDYPPEKLTVWLLDDGGTVQKR
KSGNVADARAAETRHKLLQQLCEDLG------VRYLTR--ERNEHAKAGNLNNGL-------KH-----STG
--SLVAVFDADHAPARDFLLETVGYFDEDPKLFLVQTPHFFLNPDPVERN-LR-TFEKM-PSENEMFYGIIQ
RGLDKWDAAFFCGSAAVLNRKALEVSNG-FSGVSITEDCETALDLHARGWHSLYLDRPLIAGLQPATFASFI
GQRSRWAQGMMQILRFRFPPL--KRG-LSLPQRFCYMS-STLFWLFP-FPRTIFLFAPLFYLFFDLE-IFTS
SGGEFMVYSLAYMVVNLMMQNYLYGAFRWPWISELYEYVQTVHLLPAVVSVMLNPRKPTFKVTAKDE-SVAV
SRLS-EISRPFFVIFFVLLVAFA----ISVYR-----------VYAEPYKAD---VTLVVGGWNLLNIILAG
CALGVVSERGER-QASRRVK-VSR-RCEFGVD------------DR-----------------W--FTATIE
DVSVHGAAVQ------VY--------TE-GFKDI---------------------------AVEKK------
GVLR-FQP--------------FSDMPISDL-----PVE-----IRN---VE-----------TIG----DV
TSIGCRY-TP----E---RAT----------DH----RLIADLIFANSA-QWTQF---QISRRRN-------
-----PGLVAGTLWFLG------LAIYQT---------ARGLS-----YLV---------------------
----------------------------------------------------------------------RD
TGRDNASDARK-----------------------------------------------
>tr|L0LUH0/1-728
------------------------------------------------------------------------
------------------------------------------------------------------------
-----------------------------------------------------------------MQTARSI
LIWAV----------IALCGIVLITLPVNLQT-QLIASTVV----VT-LMAIIKI----LKRQ-GTW----R
LVALAFGTAIVLRYVYWRTSYTLPPV--NQ-----PENFIPGLLLYLAEMYNVAMLMLSLFIVATPLP-PRT
KRASE-TK------NF--------PSVDVFVPSYNEDTNLLANTLASAKAMDYPADKLRVWLLDDGGTLQKR
NSTKILESQAAIARHDELKRLCVDLD------VEYLTR--DRNEHAKAGNLNNGL-------EH-----SNG
--ELIAVFDADHAPARDFLRETVGYFEDDPKLFLVQTPHFFINPDPLERN-LR-TFDSM-PSENEMFYGIIQ
RGLDKWNAAFFCGSAAVLSRKALQSQNG-FSGISITEDCETALALHGAGWNSIYVDKPLIAGLQPATFASFI
GQRSRWAQGMMQILRF-RFPL-LKRG-LTLPQRLCYMS-STLFWLFP-FPRVIFLFAPLFYLFFDLE-IFTA
SGSEFLAYTLAYMLVNLMMQNYLYGSFRWPWISELYEYVQTVHLLPAVVSVMLNPRKPTFKVTAKDE-SIAV
SRLS-EISRPFFVIFAVQIIALA----VTIYR-----------IYAEPYKAD---VTLVVGGWNIINLILSG
CALGVVSERGER-ASSRRVR-VDR-RSEFGID-------------------------------GRWNSASIE
DVSVHGARLN------VF---------NKDLEPV---------------------------KVGSE------
ATIR---------------FQPYSGAEMVTL-----SIV-----VRN---IE-----------QMG----DI
TAIGCQY-IP----K---GAA----------DH----RLIADLVFANSD-QWTKF---QQARRRN-------
-----PGIIRGTFWFLS------MSLYQT-SRGLLYLFKGVGS-----DRT---------------------
------------------------------------------------------------------------
QRQDAKARS-------------------------------------------------
>tr|Q3J125/1-788
------------------------------------------------------------------------
------------------------------------------------------------------------
------------------------------------------------------MTVRAKARSPLRVVPVLL
FLLWV---------ALLVPFGLLAAAPVAPSA-QGLIALSA----VV-LVALLKP-----FAD-KMV---PR
FLLLSAASMLVMRYWFWRLFETLPPP--AL-----DASFLFALLLFAVETFSISIFFLNGFLSADPTD--RP
FPRPL-QP--E---EL--------PTVDILVPSYNEPADMLSVTLAAAKNMIYPARLRTVVLCDDGGTDQRC
MSPDPELAQKAQERRRELQQLCRELG------VVYSTR--ERNEHAKAGNMSAAL-------ER-----LKG
--ELVVVFDADHVPSRDFLARTVGYFVEDPDLFLVQTPHFFINPDPIQRN-LA-LGDRC-PPENEMFYGKIH
RGLDRWGGAFFCGSAAVLRRRALDEAGG-FAGETITEDAETALEIHSRGWKSLYIDRAMIAGLQPETFASFI
QQRGRWATGMMQMLLL-KNPL-FRRG-LGIAQRLCYLN-SMSFWFFP-LVRMMFLVAPLIYLFFGIE-IFVA
TFEEVLAYMPGYLAVSFLVQNALFARQRWPLVSEVYEVAQAPYLARAIVTTLLRPRSARFAVTAKDE-TLSE
NYIS-PIYRPLLFTFLLCLSGVL----ATLVR-----------WVAFPGDRS---VLLVVGGWAVLNVLLVG
FALRAVAEKQQR-RAAPRVQ-MEV-PAEAQIP-----------AFG-----------------NRSLTATVL
DASTSGVRLL------VR-----LPGVGDPHPAL---------------------------EAGGL------
IQFQ--------------PKFPDAPQLERMV-----RGR-----IRS---AR-----------REG----GT
VMVGVIFEAG----Q---PIA----------VR----ETVAYLIFGESA-HWRTM---REATMRP-------
-----IGLLHGMARILW------MAAASL-PKTARDFMDEPAR-----RRR---------------------
-----------------------------------------------RHEEPKEKQAHLLAFGTDFSTEPDW
AGELLDPTAQVSARPNTVAWGSN-----------------------------------
>tr|E2CHM5/1-756
------------------------------------------------------------------------
------------------------------------------------------------------------
---------------------------------------------------------MPISGRVSMVQVLKI
LGWLL----------SAAILVAVVALPVGTTS-QLVIGVCL-------LFAMVAI---WWLAP-SSI---QR
PLMMSVGTILVLRYLYWRTFYTLPSV--HD-----LADFIPGIVLLSAELFCIGMLFISLFVVVRPLE-RAR
APQLS-DE------EL--------PTVDIFIPTYNEEIGILMSTVAAAIGLDYPEHKRTVYLLDDGGTDQKC
MDSDPAKAEEARDRRRKLQKLCAEMG------ATYLTR--SRNLSAKAGNLNNGL-------QY-----SSG
--DLVVVFDADHAPTREFLRETVGHFVQDPKLFLVQTPHFFLNPDPIEKN-LS-TWHRM-PSENEMFYSVIQ
RGLDYWNAAFFCGSAAVLRREALAQTGG-FSGVSITEDCETALELHSSGWNSLYVDKPMIAGLQPETFTSFI
GQRSRWCQGMMQILLM-KNPL-FKRG-LSFAQRICYLS-SALFWAFP-FPRLVFLVAPLLYIFFDLK-IFVA
NGQEFLAYAVTYLFANMIMQNYLFGKVRWPWVSELYEYIQSFYLAPAILSVVTNPKKPKFNVTEKGL-TTER
DFVS-SLAGPYFVFFGILVLAMF----YGCWR-----------YFDQTVDKD---LLIVVLIWNSANLVLAA
GALGCVTEKSER-RRTQRLE-VRR-SGSLELC-------------------------------GNHYPVDIF
DASTEGAGLA------FK-------ESIATPPRF---------------------------EGQAL------
GNLT--------------IYPIDDEKTPGNV-----PII-----VRR---SI-----------TSG----AR
VGFGVQF-CA----M---SVV----------HY----KLIAELMYGRAD----PLSTFWTDRRYG-------
-----KGILGGTAHFAS------MSTRQI-RRALMIAWKDRMA-----SHG---------------------
-----------------------------------------------------------------TPAADEG
PVIASSGAPAGAMVQVLEK---------------------------------------
>tr|W4HF89/1-783
------------------------------------------------------------------------
------------------------------------------------------------------------
-----------------------------------------------------------MSQGAAWALALLW
IGLMV-------------PILFLASVPTSVSV-QALMAVVT----VT-IIFVMKP-FVAANMP-------LR
LSVLAVASVFVLRYWIWRLVETLPSI--DD-----PISLAAALLLFGAETFTVGLFFLTALITADPVT--HP
LPPRL-KL--S---EV--------PSVDILVPSYNESDQLLAVTLAAAKNITYPDDKKTVVLCDDGGTDQRC
AHADPEIAKTSQERRARLQKLCADLG------VVYSTR--ARNEHAKAGNLNAAL-------ET-----LEG
--ELLLVLDADHVPTRDILTRTVGYFSENPRLFLVQTPHFFTNRDPIERN-LA-LPETC-PSENEMFYSEIH
RGLDRLGGAFFCGSAAILRRRALDEVGG-IAGDTITEDAETALEIHSRGWESIYIERAMVAGLQPETFASFI
QQRGRWATGMIQMLIL-KNPI-LRSG-LSLTQRLCYLN-SMSFWLFP-LVRTVFLLSPLLYLFFGLE-IFVV
TGEEVLAYILPYLLIGFMIQNALFASVRWPQISEVYEIAQTPYLLRAVFETVLRPRGATFKVTAKDD-TLDS
AFLS-PIYRPLTLMTGLLLAGLI----AGLIR-----------WIAFPGDRG---VIQIVGAWNLYNFLLAA
FALRAVFERPWR-LVKPRTA-VST-PARLALS-------GDETGAG-----------------ATMLDVTII
AATAGSVQLR------LDPDSGDSATRDWKKLSI----------------------------KGAL------
ATLT--------------PILEKTPQLEAPL-----EVS-----ISD---VS-----------SGA------
--DGIRVGLV----V---DPA----------HMIAASHLSATVVYGDSS-RWHFF---RKVRPQS-------
-----STLLAGLVYVLA------KSVVSI-PKSVYDFLREPAR-----RRD---------------------
--------------------------------------------------------------QLAADLTLPV
DSFAEASKEQEKPAEPVRQRRRSAESQYLEIED-------------------------
>tr|S9QL88/1-792
------------------------------------------------------------------------
------------------------------------------------------------------------
---------------------------------------------------------MSGRINIARGTLWLL
LPVWV--------A-LLVPILFLASVPTSVTV-QGLLAIVT----CI-AIFALKP----FVHG-SLP---VR
FAVLAIASVFVLRYWIWRLLETLPSL--DD-----PLSLAAALVLFAAETFTVGLFFLSALVTADPVS-HPP
PPRLK-LT--E------------VPSVDILVPSYNESDELLAVTLAAAKRVTYPEDKKTVVLCDDGGTDQRC
NHADPAIAAAARERRARLQALCEKMG------VVYTTR--ARNESAKAGNLNAAL-------KE-----LDG
--EIVLVLDADHVPTRDILTRTVGYFAENPRLFLVQTPHFFTNRDPIERN-LA-LPEVC-PSENEMFYTEIH
RGLDRLGGAFFCGSAALLRRRALDEVGG-IAGETITEDAETALEIHSRGWESMYVEHAMVAGLQPETFASFI
QQRGRWATGMIQMLIL-KNPL-FRKG-LSLPQRVCYIN-SMSFWLFP-LVRTVFLLSPMVYLFFGLE-IFVV
TAEEVLAYILPYLLIGFMIQNALYANVRWPQVSEVYEIAQTPYVLRAVIGTILRPRAATFKVTAKDD-GLDH
AFLS-PIARPLVLLAGLLLAGLV----AGVVR-----------WIYFPGDRA---VVQIVGAWNAYNFLLAA
FALRAVFERPWR-LVKPRTA-VST-PARLTLE----PDPDAGDTDE-----------------ATTLDVTII
AASAAAVQLQ------LDVAPGGAEGREWQDGGW----------------------------EGRA------
VTLA--------------PVLPKAPELEEPL-----PAT-----IGD---VR-----------GGV------
--DGIRIGLE----V---APD----------HIVPASRLAAHIVYGDSS-RWHFF---RKVRPQG-------
-----TTLLTGFVYVLG------KSLVSV-PKSLFDFAREPAR-----RRR---------------------
----------------------------------------------------------HLAADLTVPEDAFA
KALYEQPAPVASGPAHARRRDPEYLEIED-----------------------------
>tr|A0A021X5E8/1-765
------------------------------------------------------------------------
------------------------------------------------------------------------
-----------------------------------------------------MTRCRDANGVLQMHMTCVK
WLAIP----------AGMFGLFLLWLPISLQA-QLILSFAV----LG-VMFLAMT-----RPK-SAT---FR
LVTFIFAGILAMRYAFWRTTETLPSI--YE-----PLNFIPGLVLYLAEMYCLAMLAISFFMLADPV--KRE
SPEEG-DA--A---SL--------PTVDVFIPSYNEEPELLAGTLAAAKSLRYPKDKLNVYLLDDGGTEAKR
NHKDPRISIAAIRRHEQLKALCASLG------VHYHAR--KQNDHAKAGNLNEGL-------KV-----SNG
--ELVVVFDADHAPVREFLRETVGYFRKDKKLFLVQTPHYFLNPDPLEKN-LQ-TFARM-PSENEMFYSILQ
RGLDKWNASFFCGSAAVLRRAALVAANG-FSGQSITEDCETALALHSKGWHSLYVDKPLIAGLQPETFVSFI
GQRARWCQGMLQILIL-NRPF-LAKG-LTLAQRICYAG-INLFWLFP-LSRLAFVFSPLLYIFFSLE-IYQA
NILEFASYAVTYLIGSFAMQSYLYGRVRWPWVSELYEYVQSVLLFGSIVSVIRNPRKPTFNVTAKGQ-TLDR
SMLS-PLARPYFIIFFLLLAAAL----YSGYR-----------FLTEPVATE---LLMIVAGWNLINLGLAG
AALGAVAERREL-RRNQRLP-VKR-HALMKAG-------------------------------GKLSNVIIQ
DASFGGVSVE------FV--------EKAPEIDL---------------------------ENPLE------
ATIE-----------------LRRAGQVITF-----DVV-----CRS---SR-----------EAG----EG
AVHGFAYKER----T---PETFLAIAELMYSDQAVLQERIARRQVRRSF-FWGTSRFALWSIRET-------
-----LRALRYSAGLIR-----------------ESAVQSFAD-----API---------------------
---------------------------------------------------------------VVKENNAKI
PGRAADLPPVLTGTQAYG----------------------------------------
>tr|W9H5X1/1-761
------------------------------------------------------------------------
------------------------------------------------------------------------
----------------------MHQ--------------LIAAAKSTEKPRPAGSPPVYRAPAPHKRTPLLL
SLMWV--A-------QTAALIWFAAQDVGLEG-QYLLGAAA----LV-GLAILHL----VKPT--GV---LR
VMLIMLVGFMSIRYFTWRTLYTIPPV--DS------SGFIAGLLLYLAELQGMVVYVLGMFVNIRPLN-RAE
APLPE-DP--E---LL--------PTVDILVPSYNEEADLLRVTLMAATQIDYPAHKMAIHLLDDGGTLQKR
RDADPRKAAEALERHEVLQALCAELG------VNYLTR--ERNNSAKAGNINAAL-------AH-----TDG
--DLILILDADHVPTQDILRRTVGHFLKDQDLFLVQTPHFFINPDPIEHN-LG-TFGSA-PSENEMFYGVIQ
KGLDSWNASFFCGSAAVLRRTHLMSVGG-IAGTSITEDAETALDLHAKGFKSIYVDRPMVAGLSPETFSSFI
VQRTRWAQGMFQILLL-KNPA-FKRG-LTVAQRLCYLS-SSTFWLFP-FARLTFLVAPLFYLIFGLK-VFEA
SLEEFYAFAVFHVVCSLMMSNFLFGKHRRPFVSDLYELLQAVFTFGALLSVLVNPRKPTFKVTPKAE-TVDQ
DFVS-QLVKPFAVILAILLGSTA----VGVYR-----------WIEFPLERE---HLAIVMAWHFVNIVLAT
GAFGVMFEKARH-QVAGAIP-RSK-PLNFVTP------------EG----------A------V---RATLI
ETTIEKGRIL------VE--------GVAANSLA---------------------------FASGK------
AAIQ-LIV--------------PGREDLSSI-----PVV-----VEG---TK-----------TAG----HG
MILDVKY-MP----R---DIE----------DD----GDLVRLCYGDSS-VWVAF---QEGRQKR-------
-----VPILMSLLGLFVRGLKRCLSMTLF---------GRSSA-----KKR---------------------
----------------------------------------------------------------------AA
LGAPLNQPIGR-----------------------------------------------
>tr|D7A7Y7/1-735
------------------------------------------------------------------------
------------------------------------------------------------------------
-----------------------------------------------------------------MRKAWIA
ALWAI----------SSLVVVFLITLPISLQA-HLIAGCIV----VV-AMILLKT----FGPP-VGM---PR
TIALAIGTAVVLRYVYWRTTSTIPPI--TQ-----LEDFIPGFMLYLAEMYSVFMLFLSLFVVSAPMPVRTA
PAIPA-DQ---------------IPTVDVFIPSYNEDASLLASTVSAALSLDYPADKFTVWLLDDGGTDQKC
EQDDPDQAAAAIARRAELQQLCAGLG------ARYLTR--ARNEHAKAGNLNNGL-------AH-----STG
--DLVVVFDADHAPTRDFLTNTVGYFLEDENLFLVQTPHFFINPDPLERN-LG-TFDFM-PSENEMFYGIIQ
RGLDKWDAAFFCGSAAVLSRRALGESNG-FSGVTITEDCETALELHSRGWHSIYVDKPMIAGLQPDSYASFI
VQRSRWAQGMMQILRF-HFPP-GKRG-LTLAQRLCYCS-STFFWLFP-YSRLMFLISPLFYLFFSLE-IFNA
SGAEFLAYTTTYMLVNLLMQNYLYGRYRWPWVSELYEYIQSIYLFPALVSVLANPRKPTFKVTAKGE-HMDE
GHVS-EIGPPFFIIFGILVLGVV----LTIWR-----------LLTEPFNHD---VIIVVGGWNLLNLLLAG
CALGVVSERRNR-RRTHRVD-LLR-RGEIVIN-------------------------------GVAYPAAIE
DGSLGGARVR------LA--------ANVTVPEF---------------------------ERGTV------
GLLR--------------FRPLATNIPIDVL-----PVA-----IRN---VE-----------RGA----EG
ALLGCQF-HP----D---QPL----------HY----RLIADLIFANSN-EWQKF---LDSRRNN-------
-----PGVLMGTIRFVR----VAIFQTGR-GLSYLVNLHKLWR-----ERR---------------------
------------------------------------------------------------------------
RRPVLAPVKRG-----------------------------------------------
>tr|C1DW58/1-764
------------------------------------------------------------------------
------------------------------------------------------------------------
--------------------------------------------------------MLKKLKFELNEENILK
YILFI----------LLLFLGLIIISPSTHEA-QITLATTL----FF-ITLFLLH------KK-TEL---VK
LVIIFFGIIISLRYFWWRTFNTLNLD--EG-----LLNATFSILLYLAELYSITILLLGSFISLRLLE-REP
IPVEK-RE------DY--------PTVDVFIPTYNEPPEIVITTALAAASMDYPQEKFKVYILDDGGTAQKL
NDPDPDRRRENYERAMQLKKFVEDYN----GNIYYLTR--ERNLHAKAGNINEAL-------KK-----TNG
--DLVLILDCDHVPAEDFLKRTVGFFNRYPKLFLVQTPHSFYNPDPIEKN-LG-IFKIV-PSEADMFYKHIQ
KGLDFWSASFFCGSAAILRRKYLNEVGG-IQGTTITEDAETALELHSRGYDSAYYARPMIYGLQPETFSAFI
VQRTRWAQGMIQIFLL-KNPL-LKKG-LRWYQKLSYLN-ANIFWFFG-FARFIFLIAPVLYPILGAK-IYNA
SLEDAMVYAIPHFIFSVMVSYYLYSKVRWNFFSEIYEAIQSIFILPAIVSVILSPRKPTFKVTPKGE-NLEE
EFLT-PFYKPVYILFHIIVISFF----FSVYR-----------WINFPDERG---TVLVVLSWQIFNFFILG
LGISILLEKPQR-RKAFRIP-SND-EAFVFTE------------NH----------T------F---SGRVR
DISLTGIWIE------TD-------QDITEYLKL---------------------------IRDNH------
IKVM-I---------------KDLDNIAFYL-----DAK-----VVN---AN-----------SKN------
--IRAQFLKT----N---ELV----------NI----AKLVKVVYADSS-RWEI-----FREELT-------
-----MGPIRTSIFLTK------LFFKTF-SKSYTVATKEFLK-----EMK---------------------
----------------------------------------------------------QIDYKSLLYNMVNL
PFKYIKTLFSQFYFKYLKEIKVKNN---------------------------------
>tr|H8Z204/1-789
------------------------------------------------------------------------
------------------------------------------------------------------------
----------------------------------------------------------MNDAHPTVIGSTSA
ALLVL----------AALGLMSLAAMPQSIWE-QLLLAAAL----VL-TMIVLRPVALRHLYA-SNIGLILR
FVLLTLGLFVSTRYLLWRAFYTLPT---EG-----VVDFALGLLLYAGEVFAFVILILGMFVSLRPIT-RPV
APLPA-DR--S---QW--------PSVDVLIPSYNESTELLETTLLGARDIDYPADKLKVYLLDDGGTIEKR
SQADPERRQAAEARHQELNALCEQLG------VQYLTR--ERNHSAKAGNLNDAL-------PK-----VHG
--ELVLILDADHVPTRDFLRNTVGWFLRNPKLFLVQTPHFFLSPDPIEKN-LA-TFQRM-PSEQEMFYTNIQ
RGLDFWNASFFCGSAAVLRRSCLDEVGG-LAGETITEDAETALELHRRGYDSAYIWRPMIAGLQPETFSSLV
SQRARWAQGMMQLFLL-KNPL-RSGGRVHWWQQLGYLN-SMMFWWFP-FARLIFLFAPLAYLFFGLG-IFNA
NFTELLAYMIPHLIGVLIVIDYLYGNARWSFVSEFYETALSFFLIKPLITVLRQPRAPHFAVTAKGE-VSGQ
DFIS-PLARPIYWLIGLSLAGML----AGLIR-----------VALVPGSLV---TDLVTLFWNSLNLLLLI
GALGALLERQQR-RAAPRFD-IDA-EAHIKCG------------DD-----------------W--LPCRTG
DLSATGIGLV------VD-----------------------A-------------------QVGERIAELSR
VRVL-VQR-------------AAADFVEVHV-----DIR-----DRQ---RF-----------GDD------
LRLGCLFVGK----DGALSTA----------EK----ATIVRLVFGDSE-RWRTILQARDQRVGI-------
-----LPASRIMLQLVVQYGLAHLRFLGR-NLARQWQDRWQNH-----RHG---------------------
------------------------------------------------------------ERYAPGQSEQHL
RSGSAASPDAHKPPPSQPPVTAALSLAQSE----------------------------
>tr|I3TJI5/1-778
------------------------------------------------------------------------
------------------------------------------------------------------------
------------------------------------------------------------MVAQRFGRLALG
LIWVL----------ALVALLAAAAQPVSLPA-QIVLMILL----LA-AMAVLKG---TRAHEDASV---RR
TMLVMIGGFIVARYLCWRTLSTLPPL--DD-----PFAFVPGLVLYAAEVYAIVMFFVNNFVVIDPVT-RMS
PPLPE-DP--A---EL--------PTVDVFVPSFNEDDGLIETTLIGAKRMWYPADRLNVYLLDDGSTDMKR
MSADPQEALKARERHERLKVMCARLG------VHYLTR--ETNAHAKAGNLNAAL-------PE-----THG
--DLIAVFDADHVPTRDFLLATVGFFRKDPKLFLVQTPHFFLSPDPLERN-LK-TFERM-PSENEMFYGMIQ
RGLDRWNGAFFCGSAALLRRACLEEVGG-FSGLSITEDAETALDLHARGYNSVYYGKPLIAGLQPESYAAFI
GQRSRWAQGMTQIFMM-KNPL-IKRG-LRLPQRLCYLA-SSMFWLFP-FSRLMFLIAPLFYLFFGLE-IYRA
TAAEFAGYTLTYLVASLMIQNALNGRFRWPLISELYELSQSLHTSVAIVKTMIDPRKPVFRVTAKGE-TLAH
DHVS-PLAKPLVGVVGLLILGMG----AALWR-----------WWMEPATRD---VLLVVTFWNTFNLLLAS
AALGVVCEHAQH-RAAPRVM-VKR-PARILID-------------------------------GTLYEGALL
DLSQGGARLA------IPARQAPKGRLAGRFAEL---------------------------LVDEL------
TAPA-----------------HLATGEARPV-----PVE-----MRY---GR-----------PDD---AGN
IQIGLRF-MP----E---TDA----------AK----EAIVDLVYGSSA-LWAEL---LSRRHRR-------
-----PGVVRGVAHFIR-----LSAAYGF-RSLGFVLGGSRFR-----ANP---------------------
-----------------------------------------------------------------APPPPPR
LQTEPASAQEGVPPDGNLTPPTGWSGSATAPRTS------------------------
>tr|U4KBF2/1-800
------------------------------------------------------------------------
------------------------------------------------------------------------
-------------------------------------------------------------MNPGFTKQLFK
GLLLL--------C-ALYALYVLATLNISTET-HLWLAASS----FV-LIVLLSR------NL-STR---AT
TFILFIGAFISFRYIYWRFQETLPW---ES-----GLDLPFAMLLFAAECYGILVYIMGMFVTVKPYE-RKR
VPINE-DE------HL--------PTVDVYIPTYNEPMDVVGPTILAASRLDYP-GEFRVFVLDDGGTQQKL
NDQNADAAEEARSRAAALKTFCEEVG------ASYITR--EKNQQAKAGNINHAL-------GK-----TAG
--ELILILDADHVPTKDFLMNTIGLFQQDSKLGFVQTPHFFVTPGPVERN-LG-IEDKV-PSENEMFYNKTL
VGMDFWNGCFFCGSAAVIRRAALEEVGG-ISTKTITEDADTALNIHSNGWSSAYLNMAMVAGLSPDTFGAYV
TQRSRWAQGMIQIFLL-NNPL-FKKG-LSLPQRICYLN-STLYWFFP-IFRTVFLISPLLYLLLDLQ-IFVG
NTKDFLIYVIPHLVISVMITQRLFGKTRRAFFSELYETALSIYLCLPTLSVLIKPKKPSFVVTPKGE-TTQT
VSFS-KLTPFMASLCGLVVLAEI----WGIYR-----------YIQFPAEQS---QLMLVIMFNTFNLLLIV
LCLGAMLERQQR-RSEPRLL-VNE-KAVIKQG-------------------------------EQTIHATLN
DISLKGAKLT------LR----------GAGHDV---------------------------QRGDI------
INVG-------------------YFSESGRYSKSKKPHYKFVNLNMRVVSVK-----------NGP------
--QGHQISCL----LASQLAE----------DM----QVQYAKAYGQSS-RWKQRR--QYEESLK-------
-----RGVIASVVGLFS------LACHHL-TRVLTTSVKQKVK-----TSD---------------------
----------------------------------------------------------------------YQ
GRKELQSE--------------------------------------------------
