# Supplementary material for: Differences in protein structural regions that impact functional specificity in GT2 family β-glucan synthases
Source: PLoS One. 2019 Oct 30;14(10):e0224442. doi: 10.1371/journal.pone.0224442 (PMC6821405; doi:10.1371/journal.pone.0224442)
Supplement: S1 Zip — (GZ) [file pone.0224442.s031.gz]

Archive with 81 entries (79 files):
- ./._BcsA_14glucan_back_final.pdb
- BcsA_14glucan_back_final.pdb
- ./._BcsA_14glucan_front_final.pdb
- BcsA_14glucan_front_final.pdb
- BcsA_InputFiles
- BcsA_InputFiles/._BcsA_lipid_water.conf
- BcsA_InputFiles/BcsA_lipid_water.conf
- BcsA_InputFiles/._BcsA_lipidtails.conf
- BcsA_InputFiles/BcsA_lipidtails.conf
- BcsA_InputFiles/._sim_equil.conf
- BcsA_InputFiles/sim_equil.conf
- BcsA_InputFiles/._sim_production.conf
- BcsA_InputFiles/sim_production.conf
- BcsA_InputFiles/._BcsA_UDP_b14glucan_MG.fix
- BcsA_InputFiles/BcsA_UDP_b14glucan_MG.fix
- BcsA_InputFiles/._sim_equil2.conf
- BcsA_InputFiles/sim_equil2.conf
- BcsA_InputFiles/._BcsA_UDP_bglucan.fix
- BcsA_InputFiles/BcsA_UDP_bglucan.fix
- BcsA_InputFiles/._not_lipid_tails.fix
- BcsA_InputFiles/not_lipid_tails.fix
- BcsA_InputFiles/._BcsA_UDP_bglucan.cnst
- BcsA_InputFiles/BcsA_UDP_bglucan.cnst
- BcsA_InputFiles/._BcsA_backbone_UDP_MG.fix
- BcsA_InputFiles/BcsA_backbone_UDP_MG.fix
- ./._BcsA_UDP_b14glucan_ConfB_pope_wbi.pdb
- BcsA_UDP_b14glucan_ConfB_pope_wbi.pdb
- ./._BcsA_UDP_b14glucan_ConfB_pope_wbi.psf
- BcsA_UDP_b14glucan_ConfB_pope_wbi.psf
- ./._BcsA_UDP_b14glucan_ConfF_pope_wbi.pdb
- BcsA_UDP_b14glucan_ConfF_pope_wbi.pdb
- ./._BcsA_UDP_b14glucan_ConfF_pope_wbi.psf
- BcsA_UDP_b14glucan_ConfF_pope_wbi.psf
- ./._CrdS_13glucan_back_final.pdb
- CrdS_13glucan_back_final.pdb
- ./._CrdS_13glucan_front_final.pdb
- CrdS_13glucan_front_final.pdb
- CrdS_HM.pdb
- CrdS_InputFiles
- CrdS_InputFiles/._sim_equil.conf
- CrdS_InputFiles/sim_equil.conf
- CrdS_InputFiles/._CrdS_backbone.cnst
- CrdS_InputFiles/CrdS_backbone.cnst
- CrdS_InputFiles/._CrdS_lipid_water.conf
- CrdS_InputFiles/CrdS_lipid_water.conf
- CrdS_InputFiles/._restrain_pucker.txt
- CrdS_InputFiles/restrain_pucker.txt
- CrdS_InputFiles/._CrdS_backbone_UDP_MG.fix
- CrdS_InputFiles/CrdS_backbone_UDP_MG.fix
- CrdS_InputFiles/._CrdS_backbone.conf
- CrdS_InputFiles/CrdS_backbone.conf
- CrdS_InputFiles/._sim_production.conf
- CrdS_InputFiles/sim_production.conf
- CrdS_InputFiles/._CrdS_sec_struct.conf
- CrdS_InputFiles/CrdS_sec_struct.conf
- CrdS_InputFiles/._CrdS_sidechains.conf
- CrdS_InputFiles/CrdS_sidechains.conf
- CrdS_InputFiles/._CrdS_UDP_b13glucan_MG.fix
- CrdS_InputFiles/CrdS_UDP_b13glucan_MG.fix
- CrdS_InputFiles/._extrabonds_ideal.txt
- CrdS_InputFiles/extrabonds_ideal.txt
- CrdS_InputFiles/._CrdS_lipidtails.conf
- CrdS_InputFiles/CrdS_lipidtails.conf
- CrdS_InputFiles/._CrdS_conserved.fix
- CrdS_InputFiles/CrdS_conserved.fix
- CrdS_InputFiles/._sim_equil2.conf
- CrdS_InputFiles/sim_equil2.conf
- CrdS_InputFiles/._not_lipid_tails.fix
- CrdS_InputFiles/not_lipid_tails.fix
- CrdS_InputFiles/._ss_extrabonds.txt
- CrdS_InputFiles/ss_extrabonds.txt
- ./._CrdS_UDP_b13glucan_ConfB_pope_wbi.pdb
- CrdS_UDP_b13glucan_ConfB_pope_wbi.pdb
- ./._CrdS_UDP_b13glucan_ConfB_pope_wbi.psf
- CrdS_UDP_b13glucan_ConfB_pope_wbi.psf
- ./._CrdS_UDP_b13glucan_ConfF_pope_wbi.pdb
- CrdS_UDP_b13glucan_ConfF_pope_wbi.pdb
- ./._CrdS_UDP_b13glucan_ConfF_pope_wbi.psf
- CrdS_UDP_b13glucan_ConfF_pope_wbi.psf
- ./._top_nucleotide_sugar.rtf
- top_nucleotide_sugar.rtf
