# Supplementary material for: Differences in protein structural regions that impact functional specificity in GT2 family β-glucan synthases
Source: PLoS One. 2019 Oct 30;14(10):e0224442. doi: 10.1371/journal.pone.0224442 (PMC6821405; doi:10.1371/journal.pone.0224442)
Supplement: S1 Zip — (GZ) [file pone.0224442.s031.gz › BcsA_14glucan_back_final.pdb]

CRYST1   71.688  132.972   86.217  90.00  90.00  90.00 P 1           1
ATOM      1  N   VAL A  13     -13.514   5.452  38.788  1.00  0.00      A    N
ATOM      2  HT1 VAL A  13     -13.680   6.252  39.432  1.00  0.00      A    H
ATOM      3  HT2 VAL A  13     -13.648   4.537  39.265  1.00  0.00      A    H
ATOM      4  HT3 VAL A  13     -14.188   5.542  38.001  1.00  0.00      A    H
ATOM      5  CA  VAL A  13     -12.096   5.408  38.307  1.00  0.00      A    C
ATOM      6  HA  VAL A  13     -11.645   4.641  38.919  1.00  0.00      A    H
ATOM      7  CB  VAL A  13     -12.123   4.980  36.868  1.00  0.00      A    C
ATOM      8  HB  VAL A  13     -12.855   5.585  36.293  1.00  0.00      A    H
ATOM      9  CG1 VAL A  13     -10.666   5.037  36.193  1.00  0.00      A    C
ATOM     10 HG11 VAL A  13     -10.272   6.054  35.979  1.00  0.00      A    H
ATOM     11 HG12 VAL A  13      -9.973   4.326  36.692  1.00  0.00      A    H
ATOM     12 HG13 VAL A  13     -10.790   4.610  35.175  1.00  0.00      A    H
ATOM     13  CG2 VAL A  13     -12.513   3.460  36.919  1.00  0.00      A    C
ATOM     14 HG21 VAL A  13     -13.532   3.311  37.336  1.00  0.00      A    H
ATOM     15 HG22 VAL A  13     -12.567   3.043  35.891  1.00  0.00      A    H
ATOM     16 HG23 VAL A  13     -11.766   2.820  37.435  1.00  0.00      A    H
ATOM     17  C   VAL A  13     -11.330   6.679  38.641  1.00  0.00      A    C
ATOM     18  O   VAL A  13     -11.718   7.803  38.278  1.00  0.00      A    O
ATOM     19  N   VAL A  14     -10.217   6.615  39.455  1.00  0.00      A    N
ATOM     20  HN  VAL A  14      -9.934   5.712  39.771  1.00  0.00      A    H
ATOM     21  CA  VAL A  14      -9.462   7.793  39.881  1.00  0.00      A    C
ATOM     22  HA  VAL A  14     -10.125   8.459  40.413  1.00  0.00      A    H
ATOM     23  CB  VAL A  14      -8.368   7.390  40.814  1.00  0.00      A    C
ATOM     24  HB  VAL A  14      -7.672   6.738  40.245  1.00  0.00      A    H
ATOM     25  CG1 VAL A  14      -7.522   8.597  41.379  1.00  0.00      A    C
ATOM     26 HG11 VAL A  14      -8.051   9.569  41.478  1.00  0.00      A    H
ATOM     27 HG12 VAL A  14      -7.241   8.294  42.410  1.00  0.00      A    H
ATOM     28 HG13 VAL A  14      -6.593   8.827  40.814  1.00  0.00      A    H
ATOM     29  CG2 VAL A  14      -9.039   6.733  41.986  1.00  0.00      A    C
ATOM     30 HG21 VAL A  14      -9.580   5.804  41.709  1.00  0.00      A    H
ATOM     31 HG22 VAL A  14      -8.245   6.489  42.725  1.00  0.00      A    H
ATOM     32 HG23 VAL A  14      -9.642   7.478  42.548  1.00  0.00      A    H
ATOM     33  C   VAL A  14      -8.874   8.649  38.778  1.00  0.00      A    C
ATOM     34  O   VAL A  14      -8.964   9.866  38.935  1.00  0.00      A    O
ATOM     35  N   PRO A  15      -8.312   8.249  37.684  1.00  0.00      A    N
ATOM     36  CD  PRO A  15      -7.685   6.889  37.468  1.00  0.00      A    C
ATOM     37  HD1 PRO A  15      -7.079   6.602  38.354  1.00  0.00      A    H
ATOM     38  HD2 PRO A  15      -8.494   6.152  37.273  1.00  0.00      A    H
ATOM     39  CA  PRO A  15      -7.882   9.178  36.571  1.00  0.00      A    C
ATOM     40  HA  PRO A  15      -7.224   9.976  36.881  1.00  0.00      A    H
ATOM     41  CB  PRO A  15      -7.269   8.284  35.501  1.00  0.00      A    C
ATOM     42  HB1 PRO A  15      -6.476   8.827  34.945  1.00  0.00      A    H
ATOM     43  HB2 PRO A  15      -8.009   7.945  34.744  1.00  0.00      A    H
ATOM     44  CG  PRO A  15      -6.835   7.003  36.199  1.00  0.00      A    C
ATOM     45  HG1 PRO A  15      -6.881   6.074  35.590  1.00  0.00      A    H
ATOM     46  HG2 PRO A  15      -5.797   7.083  36.588  1.00  0.00      A    H
ATOM     47  C   PRO A  15      -9.048   9.896  35.927  1.00  0.00      A    C
ATOM     48  O   PRO A  15      -8.861  10.977  35.396  1.00  0.00      A    O
ATOM     49  N   VAL A  16     -10.324   9.387  35.970  1.00  0.00      A    N
ATOM     50  HN  VAL A  16     -10.475   8.610  36.576  1.00  0.00      A    H
ATOM     51  CA  VAL A  16     -11.609  10.122  35.591  1.00  0.00      A    C
ATOM     52  HA  VAL A  16     -11.462  10.649  34.660  1.00  0.00      A    H
ATOM     53  CB  VAL A  16     -12.866   9.224  35.447  1.00  0.00      A    C
ATOM     54  HB  VAL A  16     -13.014   8.626  36.372  1.00  0.00      A    H
ATOM     55  CG1 VAL A  16     -14.129  10.033  35.438  1.00  0.00      A    C
ATOM     56 HG11 VAL A  16     -15.007   9.354  35.377  1.00  0.00      A    H
ATOM     57 HG12 VAL A  16     -14.144  10.740  36.295  1.00  0.00      A    H
ATOM     58 HG13 VAL A  16     -14.216  10.576  34.473  1.00  0.00      A    H
ATOM     59  CG2 VAL A  16     -12.558   8.297  34.324  1.00  0.00      A    C
ATOM     60 HG21 VAL A  16     -12.486   8.770  33.321  1.00  0.00      A    H
ATOM     61 HG22 VAL A  16     -11.699   7.630  34.549  1.00  0.00      A    H
ATOM     62 HG23 VAL A  16     -13.454   7.648  34.223  1.00  0.00      A    H
ATOM     63  C   VAL A  16     -11.769  11.281  36.613  1.00  0.00      A    C
ATOM     64  O   VAL A  16     -12.033  12.433  36.191  1.00  0.00      A    O
ATOM     65  N   LEU A  17     -11.595  11.021  37.924  1.00  0.00      A    N
ATOM     66  HN  LEU A  17     -11.313  10.092  38.150  1.00  0.00      A    H
ATOM     67  CA  LEU A  17     -11.781  11.988  38.969  1.00  0.00      A    C
ATOM     68  HA  LEU A  17     -12.758  12.420  38.813  1.00  0.00      A    H
ATOM     69  CB  LEU A  17     -11.848  11.203  40.360  1.00  0.00      A    C
ATOM     70  HB1 LEU A  17     -12.542  10.351  40.192  1.00  0.00      A    H
ATOM     71  HB2 LEU A  17     -10.856  10.714  40.465  1.00  0.00      A    H
ATOM     72  CG  LEU A  17     -12.228  11.998  41.622  1.00  0.00      A    C
ATOM     73  HG  LEU A  17     -11.548  12.871  41.721  1.00  0.00      A    H
ATOM     74  CD1 LEU A  17     -13.578  12.664  41.465  1.00  0.00      A    C
ATOM     75 HD11 LEU A  17     -14.346  11.865  41.385  1.00  0.00      A    H
ATOM     76 HD12 LEU A  17     -13.806  13.276  42.364  1.00  0.00      A    H
ATOM     77 HD13 LEU A  17     -13.733  13.316  40.579  1.00  0.00      A    H
ATOM     78  CD2 LEU A  17     -12.185  11.144  42.924  1.00  0.00      A    C
ATOM     79 HD21 LEU A  17     -11.488  10.278  42.923  1.00  0.00      A    H
ATOM     80 HD22 LEU A  17     -11.908  11.753  43.811  1.00  0.00      A    H
ATOM     81 HD23 LEU A  17     -13.184  10.724  43.168  1.00  0.00      A    H
ATOM     82  C   LEU A  17     -10.780  13.179  38.925  1.00  0.00      A    C
ATOM     83  O   LEU A  17     -11.179  14.306  38.998  1.00  0.00      A    O
ATOM     84  N   LEU A  18      -9.513  12.865  38.633  1.00  0.00      A    N
ATOM     85  HN  LEU A  18      -9.333  11.886  38.588  1.00  0.00      A    H
ATOM     86  CA  LEU A  18      -8.420  13.728  38.285  1.00  0.00      A    C
ATOM     87  HA  LEU A  18      -8.357  14.488  39.050  1.00  0.00      A    H
ATOM     88  CB  LEU A  18      -7.114  12.945  38.051  1.00  0.00      A    C
ATOM     89  HB1 LEU A  18      -7.237  12.121  37.316  1.00  0.00      A    H
ATOM     90  HB2 LEU A  18      -6.239  13.537  37.707  1.00  0.00      A    H
ATOM     91  CG  LEU A  18      -6.640  12.169  39.394  1.00  0.00      A    C
ATOM     92  HG  LEU A  18      -7.492  11.580  39.797  1.00  0.00      A    H
ATOM     93  CD1 LEU A  18      -5.516  11.130  39.163  1.00  0.00      A    C
ATOM     94 HD11 LEU A  18      -5.411  10.557  40.109  1.00  0.00      A    H
ATOM     95 HD12 LEU A  18      -5.648  10.353  38.379  1.00  0.00      A    H
ATOM     96 HD13 LEU A  18      -4.522  11.618  39.069  1.00  0.00      A    H
ATOM     97  CD2 LEU A  18      -6.205  13.110  40.540  1.00  0.00      A    C
ATOM     98 HD21 LEU A  18      -7.007  13.813  40.850  1.00  0.00      A    H
ATOM     99 HD22 LEU A  18      -5.712  12.616  41.405  1.00  0.00      A    H
ATOM    100 HD23 LEU A  18      -5.481  13.764  40.010  1.00  0.00      A    H
ATOM    101  C   LEU A  18      -8.750  14.521  37.104  1.00  0.00      A    C
ATOM    102  O   LEU A  18      -8.470  15.750  37.015  1.00  0.00      A    O
ATOM    103  N   PHE A  19      -9.416  13.926  36.069  1.00  0.00      A    N
ATOM    104  HN  PHE A  19      -9.559  12.940  36.031  1.00  0.00      A    H
ATOM    105  CA  PHE A  19      -9.807  14.645  34.849  1.00  0.00      A    C
ATOM    106  HA  PHE A  19      -8.914  15.058  34.404  1.00  0.00      A    H
ATOM    107  CB  PHE A  19     -10.387  13.587  33.779  1.00  0.00      A    C
ATOM    108  HB1 PHE A  19      -9.651  12.757  33.707  1.00  0.00      A    H
ATOM    109  HB2 PHE A  19     -11.399  13.236  34.076  1.00  0.00      A    H
ATOM    110  CG  PHE A  19     -10.491  13.963  32.349  1.00  0.00      A    C
ATOM    111  CD1 PHE A  19     -10.259  15.251  31.902  1.00  0.00      A    C
ATOM    112  HD1 PHE A  19      -9.874  16.082  32.474  1.00  0.00      A    H
ATOM    113  CE1 PHE A  19     -10.439  15.535  30.492  1.00  0.00      A    C
ATOM    114  HE1 PHE A  19     -10.406  16.557  30.143  1.00  0.00      A    H
ATOM    115  CZ  PHE A  19     -10.804  14.494  29.634  1.00  0.00      A    C
ATOM    116  HZ  PHE A  19     -10.913  14.867  28.627  1.00  0.00      A    H
ATOM    117  CD2 PHE A  19     -10.905  12.959  31.488  1.00  0.00      A    C
ATOM    118  HD2 PHE A  19     -10.985  11.916  31.757  1.00  0.00      A    H
ATOM    119  CE2 PHE A  19     -10.936  13.228  30.090  1.00  0.00      A    C
ATOM    120  HE2 PHE A  19     -11.232  12.382  29.489  1.00  0.00      A    H
ATOM    121  C   PHE A  19     -10.873  15.743  35.170  1.00  0.00      A    C
ATOM    122  O   PHE A  19     -10.814  16.845  34.734  1.00  0.00      A    O
ATOM    123  N   LEU A  20     -11.975  15.351  36.043  1.00  0.00      A    N
ATOM    124  HN  LEU A  20     -12.125  14.423  36.374  1.00  0.00      A    H
ATOM    125  CA  LEU A  20     -12.925  16.336  36.582  1.00  0.00      A    C
ATOM    126  HA  LEU A  20     -13.421  16.727  35.706  1.00  0.00      A    H
ATOM    127  CB  LEU A  20     -13.924  15.545  37.446  1.00  0.00      A    C
ATOM    128  HB1 LEU A  20     -14.204  14.740  36.734  1.00  0.00      A    H
ATOM    129  HB2 LEU A  20     -13.493  15.048  38.341  1.00  0.00      A    H
ATOM    130  CG  LEU A  20     -15.202  16.247  37.905  1.00  0.00      A    C
ATOM    131  HG  LEU A  20     -14.974  17.101  38.578  1.00  0.00      A    H
ATOM    132  CD1 LEU A  20     -16.014  16.789  36.669  1.00  0.00      A    C
ATOM    133 HD11 LEU A  20     -16.473  15.970  36.074  1.00  0.00      A    H
ATOM    134 HD12 LEU A  20     -16.694  17.544  37.117  1.00  0.00      A    H
ATOM    135 HD13 LEU A  20     -15.366  17.358  35.968  1.00  0.00      A    H
ATOM    136  CD2 LEU A  20     -15.962  15.152  38.690  1.00  0.00      A    C
ATOM    137 HD21 LEU A  20     -16.873  15.503  39.221  1.00  0.00      A    H
ATOM    138 HD22 LEU A  20     -16.278  14.320  38.025  1.00  0.00      A    H
ATOM    139 HD23 LEU A  20     -15.380  14.767  39.554  1.00  0.00      A    H
ATOM    140  C   LEU A  20     -12.237  17.390  37.458  1.00  0.00      A    C
ATOM    141  O   LEU A  20     -12.641  18.542  37.415  1.00  0.00      A    O
ATOM    142  N   LEU A  21     -11.173  17.079  38.258  1.00  0.00      A    N
ATOM    143  HN  LEU A  21     -10.954  16.118  38.409  1.00  0.00      A    H
ATOM    144  CA  LEU A  21     -10.468  18.188  38.910  1.00  0.00      A    C
ATOM    145  HA  LEU A  21     -11.060  18.777  39.594  1.00  0.00      A    H
ATOM    146  CB  LEU A  21      -9.453  17.455  39.837  1.00  0.00      A    C
ATOM    147  HB1 LEU A  21      -9.959  17.107  40.763  1.00  0.00      A    H
ATOM    148  HB2 LEU A  21      -8.971  16.624  39.279  1.00  0.00      A    H
ATOM    149  CG  LEU A  21      -8.378  18.304  40.509  1.00  0.00      A    C
ATOM    150  HG  LEU A  21      -7.688  18.862  39.840  1.00  0.00      A    H
ATOM    151  CD1 LEU A  21      -8.927  19.340  41.473  1.00  0.00      A    C
ATOM    152 HD11 LEU A  21      -8.165  19.940  42.013  1.00  0.00      A    H
ATOM    153 HD12 LEU A  21      -9.584  20.055  40.932  1.00  0.00      A    H
ATOM    154 HD13 LEU A  21      -9.588  18.886  42.242  1.00  0.00      A    H
ATOM    155  CD2 LEU A  21      -7.391  17.321  41.297  1.00  0.00      A    C
ATOM    156 HD21 LEU A  21      -6.714  17.879  41.978  1.00  0.00      A    H
ATOM    157 HD22 LEU A  21      -8.003  16.731  42.012  1.00  0.00      A    H
ATOM    158 HD23 LEU A  21      -6.821  16.659  40.609  1.00  0.00      A    H
ATOM    159  C   LEU A  21      -9.725  19.115  37.931  1.00  0.00      A    C
ATOM    160  O   LEU A  21      -9.774  20.339  38.070  1.00  0.00      A    O
ATOM    161  N   TRP A  22      -9.003  18.476  36.985  1.00  0.00      A    N
ATOM    162  HN  TRP A  22      -9.176  17.499  36.880  1.00  0.00      A    H
ATOM    163  CA  TRP A  22      -8.271  19.076  35.868  1.00  0.00      A    C
ATOM    164  HA  TRP A  22      -7.488  19.682  36.298  1.00  0.00      A    H
ATOM    165  CB  TRP A  22      -7.588  18.059  34.974  1.00  0.00      A    C
ATOM    166  HB1 TRP A  22      -7.027  17.389  35.661  1.00  0.00      A    H
ATOM    167  HB2 TRP A  22      -8.403  17.578  34.392  1.00  0.00      A    H
ATOM    168  CG  TRP A  22      -6.669  18.613  33.909  1.00  0.00      A    C
ATOM    169  CD1 TRP A  22      -5.314  18.883  33.932  1.00  0.00      A    C
ATOM    170  HD1 TRP A  22      -4.698  18.554  34.755  1.00  0.00      A    H
ATOM    171  NE1 TRP A  22      -4.896  19.343  32.729  1.00  0.00      A    N
ATOM    172  HE1 TRP A  22      -3.963  19.334  32.439  1.00  0.00      A    H
ATOM    173  CE2 TRP A  22      -5.997  19.393  31.858  1.00  0.00      A    C
ATOM    174  CD2 TRP A  22      -7.139  18.911  32.595  1.00  0.00      A    C
ATOM    175  CE3 TRP A  22      -8.360  18.837  32.001  1.00  0.00      A    C
ATOM    176  HE3 TRP A  22      -9.238  18.520  32.544  1.00  0.00      A    H
ATOM    177  CZ3 TRP A  22      -8.397  19.186  30.628  1.00  0.00      A    C
ATOM    178  HZ3 TRP A  22      -9.374  19.279  30.177  1.00  0.00      A    H
ATOM    179  CZ2 TRP A  22      -6.006  19.719  30.553  1.00  0.00      A    C
ATOM    180  HZ2 TRP A  22      -5.099  20.027  30.054  1.00  0.00      A    H
ATOM    181  CH2 TRP A  22      -7.261  19.654  29.936  1.00  0.00      A    C
ATOM    182  HH2 TRP A  22      -7.376  19.894  28.889  1.00  0.00      A    H
ATOM    183  C   TRP A  22      -9.186  20.086  35.129  1.00  0.00      A    C
ATOM    184  O   TRP A  22      -8.814  21.332  35.075  1.00  0.00      A    O
ATOM    185  N   VAL A  23     -10.443  19.769  34.727  1.00  0.00      A    N
ATOM    186  HN  VAL A  23     -10.715  18.813  34.647  1.00  0.00      A    H
ATOM    187  CA  VAL A  23     -11.364  20.801  34.174  1.00  0.00      A    C
ATOM    188  HA  VAL A  23     -10.786  21.249  33.379  1.00  0.00      A    H
ATOM    189  CB  VAL A  23     -12.539  20.270  33.398  1.00  0.00      A    C
ATOM    190  HB  VAL A  23     -13.102  21.100  32.921  1.00  0.00      A    H
ATOM    191  CG1 VAL A  23     -12.036  19.366  32.225  1.00  0.00      A    C
ATOM    192 HG11 VAL A  23     -11.545  18.421  32.543  1.00  0.00      A    H
ATOM    193 HG12 VAL A  23     -12.877  19.180  31.523  1.00  0.00      A    H
ATOM    194 HG13 VAL A  23     -11.407  19.972  31.539  1.00  0.00      A    H
ATOM    195  CG2 VAL A  23     -13.391  19.397  34.369  1.00  0.00      A    C
ATOM    196 HG21 VAL A  23     -13.938  20.059  35.074  1.00  0.00      A    H
ATOM    197 HG22 VAL A  23     -14.171  18.990  33.690  1.00  0.00      A    H
ATOM    198 HG23 VAL A  23     -12.753  18.600  34.808  1.00  0.00      A    H
ATOM    199  C   VAL A  23     -11.638  22.046  35.036  1.00  0.00      A    C
ATOM    200  O   VAL A  23     -11.640  23.141  34.498  1.00  0.00      A    O
ATOM    201  N   ALA A  24     -11.891  21.870  36.336  1.00  0.00      A    N
ATOM    202  HN  ALA A  24     -11.777  21.001  36.811  1.00  0.00      A    H
ATOM    203  CA  ALA A  24     -12.015  23.028  37.173  1.00  0.00      A    C
ATOM    204  HA  ALA A  24     -12.786  23.695  36.817  1.00  0.00      A    H
ATOM    205  CB  ALA A  24     -12.490  22.576  38.675  1.00  0.00      A    C
ATOM    206  HB1 ALA A  24     -12.230  23.389  39.385  1.00  0.00      A    H
ATOM    207  HB2 ALA A  24     -13.594  22.457  38.692  1.00  0.00      A    H
ATOM    208  HB3 ALA A  24     -11.943  21.625  38.854  1.00  0.00      A    H
ATOM    209  C   ALA A  24     -10.713  23.916  37.353  1.00  0.00      A    C
ATOM    210  O   ALA A  24     -10.772  25.130  37.207  1.00  0.00      A    O
ATOM    211  N   LEU A  25      -9.511  23.247  37.438  1.00  0.00      A    N
ATOM    212  HN  LEU A  25      -9.410  22.265  37.299  1.00  0.00      A    H
ATOM    213  CA  LEU A  25      -8.270  23.976  37.708  1.00  0.00      A    C
ATOM    214  HA  LEU A  25      -8.544  24.815  38.330  1.00  0.00      A    H
ATOM    215  CB  LEU A  25      -7.227  23.166  38.441  1.00  0.00      A    C
ATOM    216  HB1 LEU A  25      -6.968  22.349  37.733  1.00  0.00      A    H
ATOM    217  HB2 LEU A  25      -6.264  23.712  38.540  1.00  0.00      A    H
ATOM    218  CG  LEU A  25      -7.597  22.728  39.875  1.00  0.00      A    C
ATOM    219  HG  LEU A  25      -8.551  22.174  40.002  1.00  0.00      A    H
ATOM    220  CD1 LEU A  25      -6.486  21.989  40.449  1.00  0.00      A    C
ATOM    221 HD11 LEU A  25      -6.124  21.267  39.686  1.00  0.00      A    H
ATOM    222 HD12 LEU A  25      -5.649  22.691  40.650  1.00  0.00      A    H
ATOM    223 HD13 LEU A  25      -6.618  21.551  41.461  1.00  0.00      A    H
ATOM    224  CD2 LEU A  25      -8.012  23.893  40.765  1.00  0.00      A    C
ATOM    225 HD21 LEU A  25      -9.030  24.213  40.456  1.00  0.00      A    H
ATOM    226 HD22 LEU A  25      -7.976  23.608  41.839  1.00  0.00      A    H
ATOM    227 HD23 LEU A  25      -7.330  24.767  40.704  1.00  0.00      A    H
ATOM    228  C   LEU A  25      -7.594  24.609  36.506  1.00  0.00      A    C
ATOM    229  O   LEU A  25      -6.828  25.536  36.645  1.00  0.00      A    O
ATOM    230  N   LEU A  26      -7.969  24.156  35.257  1.00  0.00      A    N
ATOM    231  HN  LEU A  26      -8.564  23.358  35.206  1.00  0.00      A    H
ATOM    232  CA  LEU A  26      -7.693  24.735  33.956  1.00  0.00      A    C
ATOM    233  HA  LEU A  26      -6.629  24.857  33.816  1.00  0.00      A    H
ATOM    234  CB  LEU A  26      -8.102  23.801  32.805  1.00  0.00      A    C
ATOM    235  HB1 LEU A  26      -7.958  22.730  33.066  1.00  0.00      A    H
ATOM    236  HB2 LEU A  26      -9.182  23.882  32.557  1.00  0.00      A    H
ATOM    237  CG  LEU A  26      -7.425  24.232  31.475  1.00  0.00      A    C
ATOM    238  HG  LEU A  26      -7.354  25.312  31.223  1.00  0.00      A    H
ATOM    239  CD1 LEU A  26      -6.022  23.732  31.372  1.00  0.00      A    C
ATOM    240 HD11 LEU A  26      -5.399  24.464  31.929  1.00  0.00      A    H
ATOM    241 HD12 LEU A  26      -5.801  22.702  31.726  1.00  0.00      A    H
ATOM    242 HD13 LEU A  26      -5.690  23.703  30.312  1.00  0.00      A    H
ATOM    243  CD2 LEU A  26      -8.140  23.562  30.299  1.00  0.00      A    C
ATOM    244 HD21 LEU A  26      -7.620  23.742  29.333  1.00  0.00      A    H
ATOM    245 HD22 LEU A  26      -8.178  22.469  30.493  1.00  0.00      A    H
ATOM    246 HD23 LEU A  26      -9.164  23.976  30.176  1.00  0.00      A    H
ATOM    247  C   LEU A  26      -8.262  26.137  33.872  1.00  0.00      A    C
ATOM    248  O   LEU A  26      -7.705  26.946  33.170  1.00  0.00      A    O
ATOM    249  N   VAL A  27      -9.484  26.374  34.436  1.00  0.00      A    N
ATOM    250  HN  VAL A  27      -9.970  25.720  35.010  1.00  0.00      A    H
ATOM    251  CA  VAL A  27     -10.112  27.698  34.255  1.00  0.00      A    C
ATOM    252  HA  VAL A  27     -10.393  27.698  33.212  1.00  0.00      A    H
ATOM    253  CB  VAL A  27     -11.515  27.847  34.851  1.00  0.00      A    C
ATOM    254  HB  VAL A  27     -11.573  27.751  35.956  1.00  0.00      A    H
ATOM    255  CG1 VAL A  27     -12.191  29.071  34.406  1.00  0.00      A    C
ATOM    256 HG11 VAL A  27     -11.836  29.978  34.940  1.00  0.00      A    H
ATOM    257 HG12 VAL A  27     -12.153  29.280  33.316  1.00  0.00      A    H
ATOM    258 HG13 VAL A  27     -13.250  28.926  34.707  1.00  0.00      A    H
ATOM    259  CG2 VAL A  27     -12.408  26.644  34.352  1.00  0.00      A    C
ATOM    260 HG21 VAL A  27     -13.363  26.827  34.890  1.00  0.00      A    H
ATOM    261 HG22 VAL A  27     -12.436  26.744  33.246  1.00  0.00      A    H
ATOM    262 HG23 VAL A  27     -12.028  25.647  34.661  1.00  0.00      A    H
ATOM    263  C   VAL A  27      -9.269  28.997  34.545  1.00  0.00      A    C
ATOM    264  O   VAL A  27      -9.092  29.940  33.713  1.00  0.00      A    O
ATOM    265  N   PRO A  28      -8.670  29.153  35.711  1.00  0.00      A    N
ATOM    266  CD  PRO A  28      -8.865  28.354  36.946  1.00  0.00      A    C
ATOM    267  HD1 PRO A  28      -9.955  28.257  37.139  1.00  0.00      A    H
ATOM    268  HD2 PRO A  28      -8.342  27.388  36.777  1.00  0.00      A    H
ATOM    269  CA  PRO A  28      -7.590  30.100  36.021  1.00  0.00      A    C
ATOM    270  HA  PRO A  28      -7.998  31.097  36.094  1.00  0.00      A    H
ATOM    271  CB  PRO A  28      -6.900  29.682  37.336  1.00  0.00      A    C
ATOM    272  HB1 PRO A  28      -6.489  30.555  37.886  1.00  0.00      A    H
ATOM    273  HB2 PRO A  28      -6.130  28.951  37.005  1.00  0.00      A    H
ATOM    274  CG  PRO A  28      -8.136  29.154  38.055  1.00  0.00      A    C
ATOM    275  HG1 PRO A  28      -8.758  30.024  38.355  1.00  0.00      A    H
ATOM    276  HG2 PRO A  28      -7.862  28.564  38.956  1.00  0.00      A    H
ATOM    277  C   PRO A  28      -6.568  30.262  34.937  1.00  0.00      A    C
ATOM    278  O   PRO A  28      -6.421  31.421  34.492  1.00  0.00      A    O
ATOM    279  N   PHE A  29      -5.928  29.188  34.476  1.00  0.00      A    N
ATOM    280  HN  PHE A  29      -6.191  28.276  34.781  1.00  0.00      A    H
ATOM    281  CA  PHE A  29      -4.945  29.179  33.443  1.00  0.00      A    C
ATOM    282  HA  PHE A  29      -4.164  29.882  33.691  1.00  0.00      A    H
ATOM    283  CB  PHE A  29      -4.265  27.829  33.221  1.00  0.00      A    C
ATOM    284  HB1 PHE A  29      -4.976  27.035  32.908  1.00  0.00      A    H
ATOM    285  HB2 PHE A  29      -3.490  27.928  32.432  1.00  0.00      A    H
ATOM    286  CG  PHE A  29      -3.519  27.253  34.410  1.00  0.00      A    C
ATOM    287  CD1 PHE A  29      -4.150  26.610  35.487  1.00  0.00      A    C
ATOM    288  HD1 PHE A  29      -5.230  26.633  35.467  1.00  0.00      A    H
ATOM    289  CE1 PHE A  29      -3.377  26.001  36.525  1.00  0.00      A    C
ATOM    290  HE1 PHE A  29      -3.840  25.545  37.388  1.00  0.00      A    H
ATOM    291  CZ  PHE A  29      -1.991  26.019  36.466  1.00  0.00      A    C
ATOM    292  HZ  PHE A  29      -1.400  25.645  37.288  1.00  0.00      A    H
ATOM    293  CD2 PHE A  29      -2.096  27.216  34.397  1.00  0.00      A    C
ATOM    294  HD2 PHE A  29      -1.649  27.708  33.546  1.00  0.00      A    H
ATOM    295  CE2 PHE A  29      -1.318  26.767  35.486  1.00  0.00      A    C
ATOM    296  HE2 PHE A  29      -0.248  26.907  35.534  1.00  0.00      A    H
ATOM    297  C   PHE A  29      -5.461  29.561  32.097  1.00  0.00      A    C
ATOM    298  O   PHE A  29      -4.837  30.216  31.308  1.00  0.00      A    O
ATOM    299  N   GLY A  30      -6.699  29.130  31.875  1.00  0.00      A    N
ATOM    300  HN  GLY A  30      -7.117  28.545  32.566  1.00  0.00      A    H
ATOM    301  CA  GLY A  30      -7.576  29.547  30.765  1.00  0.00      A    C
ATOM    302  HA1 GLY A  30      -8.535  29.062  30.874  1.00  0.00      A    H
ATOM    303  HA2 GLY A  30      -7.075  29.267  29.851  1.00  0.00      A    H
ATOM    304  C   GLY A  30      -7.711  30.942  30.568  1.00  0.00      A    C
ATOM    305  O   GLY A  30      -7.465  31.479  29.478  1.00  0.00      A    O
ATOM    306  N   LEU A  31      -8.077  31.627  31.662  1.00  0.00      A    N
ATOM    307  HN  LEU A  31      -8.381  31.172  32.496  1.00  0.00      A    H
ATOM    308  CA  LEU A  31      -8.038  33.164  31.754  1.00  0.00      A    C
ATOM    309  HA  LEU A  31      -8.661  33.560  30.966  1.00  0.00      A    H
ATOM    310  CB  LEU A  31      -8.617  33.638  33.084  1.00  0.00      A    C
ATOM    311  HB1 LEU A  31      -8.117  33.124  33.933  1.00  0.00      A    H
ATOM    312  HB2 LEU A  31      -8.416  34.710  33.294  1.00  0.00      A    H
ATOM    313  CG  LEU A  31     -10.141  33.384  33.387  1.00  0.00      A    C
ATOM    314  HG  LEU A  31     -10.393  32.331  33.136  1.00  0.00      A    H
ATOM    315  CD1 LEU A  31     -10.506  33.541  34.948  1.00  0.00      A    C
ATOM    316 HD11 LEU A  31     -11.590  33.323  35.060  1.00  0.00      A    H
ATOM    317 HD12 LEU A  31      -9.901  32.803  35.517  1.00  0.00      A    H
ATOM    318 HD13 LEU A  31     -10.212  34.552  35.303  1.00  0.00      A    H
ATOM    319  CD2 LEU A  31     -11.021  34.198  32.541  1.00  0.00      A    C
ATOM    320 HD21 LEU A  31     -12.091  33.910  32.629  1.00  0.00      A    H
ATOM    321 HD22 LEU A  31     -11.071  35.263  32.850  1.00  0.00      A    H
ATOM    322 HD23 LEU A  31     -10.703  33.964  31.502  1.00  0.00      A    H
ATOM    323  C   LEU A  31      -6.654  33.720  31.515  1.00  0.00      A    C
ATOM    324  O   LEU A  31      -6.404  34.660  30.761  1.00  0.00      A    O
ATOM    325  N   LEU A  32      -5.578  33.144  32.163  1.00  0.00      A    N
ATOM    326  HN  LEU A  32      -5.713  32.282  32.646  1.00  0.00      A    H
ATOM    327  CA  LEU A  32      -4.216  33.583  31.933  1.00  0.00      A    C
ATOM    328  HA  LEU A  32      -4.183  34.650  32.091  1.00  0.00      A    H
ATOM    329  CB  LEU A  32      -3.293  32.806  33.003  1.00  0.00      A    C
ATOM    330  HB1 LEU A  32      -3.601  33.160  34.010  1.00  0.00      A    H
ATOM    331  HB2 LEU A  32      -3.597  31.743  32.896  1.00  0.00      A    H
ATOM    332  CG  LEU A  32      -1.853  32.955  32.931  1.00  0.00      A    C
ATOM    333  HG  LEU A  32      -1.524  32.886  31.872  1.00  0.00      A    H
ATOM    334  CD1 LEU A  32      -1.286  34.323  33.395  1.00  0.00      A    C
ATOM    335 HD11 LEU A  32      -1.900  35.127  32.936  1.00  0.00      A    H
ATOM    336 HD12 LEU A  32      -1.358  34.364  34.503  1.00  0.00      A    H
ATOM    337 HD13 LEU A  32      -0.213  34.259  33.115  1.00  0.00      A    H
ATOM    338  CD2 LEU A  32      -1.184  31.849  33.747  1.00  0.00      A    C
ATOM    339 HD21 LEU A  32      -0.080  31.901  33.627  1.00  0.00      A    H
ATOM    340 HD22 LEU A  32      -1.455  31.872  34.824  1.00  0.00      A    H
ATOM    341 HD23 LEU A  32      -1.508  30.850  33.386  1.00  0.00      A    H
ATOM    342  C   LEU A  32      -3.796  33.456  30.492  1.00  0.00      A    C
ATOM    343  O   LEU A  32      -3.265  34.408  29.887  1.00  0.00      A    O
ATOM    344  N   ALA A  33      -4.060  32.341  29.715  1.00  0.00      A    N
ATOM    345  HN  ALA A  33      -4.418  31.505  30.123  1.00  0.00      A    H
ATOM    346  CA  ALA A  33      -3.745  32.239  28.245  1.00  0.00      A    C
ATOM    347  HA  ALA A  33      -2.739  32.632  28.226  1.00  0.00      A    H
ATOM    348  CB  ALA A  33      -3.724  30.777  27.817  1.00  0.00      A    C
ATOM    349  HB1 ALA A  33      -3.186  30.554  26.870  1.00  0.00      A    H
ATOM    350  HB2 ALA A  33      -3.199  30.197  28.606  1.00  0.00      A    H
ATOM    351  HB3 ALA A  33      -4.735  30.321  27.751  1.00  0.00      A    H
ATOM    352  C   ALA A  33      -4.652  32.919  27.305  1.00  0.00      A    C
ATOM    353  O   ALA A  33      -4.369  33.150  26.128  1.00  0.00      A    O
ATOM    354  N   ALA A  34      -5.858  33.236  27.783  1.00  0.00      A    N
ATOM    355  HN  ALA A  34      -6.196  32.851  28.638  1.00  0.00      A    H
ATOM    356  CA  ALA A  34      -6.759  34.041  26.986  1.00  0.00      A    C
ATOM    357  HA  ALA A  34      -6.830  33.554  26.025  1.00  0.00      A    H
ATOM    358  CB  ALA A  34      -8.093  34.062  27.811  1.00  0.00      A    C
ATOM    359  HB1 ALA A  34      -8.421  33.010  27.956  1.00  0.00      A    H
ATOM    360  HB2 ALA A  34      -7.932  34.521  28.810  1.00  0.00      A    H
ATOM    361  HB3 ALA A  34      -8.795  34.766  27.315  1.00  0.00      A    H
ATOM    362  C   ALA A  34      -6.303  35.545  26.771  1.00  0.00      A    C
ATOM    363  O   ALA A  34      -6.579  36.108  25.749  1.00  0.00      A    O
ATOM    364  N   ALA A  35      -5.728  36.066  27.826  1.00  0.00      A    N
ATOM    365  HN  ALA A  35      -5.647  35.497  28.641  1.00  0.00      A    H
ATOM    366  CA  ALA A  35      -5.251  37.459  27.996  1.00  0.00      A    C
ATOM    367  HA  ALA A  35      -6.079  38.152  28.010  1.00  0.00      A    H
ATOM    368  CB  ALA A  35      -4.636  37.620  29.412  1.00  0.00      A    C
ATOM    369  HB1 ALA A  35      -5.330  37.097  30.104  1.00  0.00      A    H
ATOM    370  HB2 ALA A  35      -3.618  37.192  29.534  1.00  0.00      A    H
ATOM    371  HB3 ALA A  35      -4.696  38.698  29.675  1.00  0.00      A    H
ATOM    372  C   ALA A  35      -4.302  37.959  26.871  1.00  0.00      A    C
ATOM    373  O   ALA A  35      -3.500  37.147  26.363  1.00  0.00      A    O
ATOM    374  N   PRO A  36      -4.434  39.221  26.362  1.00  0.00      A    N
ATOM    375  CD  PRO A  36      -5.609  40.142  26.511  1.00  0.00      A    C
ATOM    376  HD1 PRO A  36      -6.444  39.597  26.021  1.00  0.00      A    H
ATOM    377  HD2 PRO A  36      -5.781  40.390  27.580  1.00  0.00      A    H
ATOM    378  CA  PRO A  36      -3.642  39.637  25.162  1.00  0.00      A    C
ATOM    379  HA  PRO A  36      -3.579  38.778  24.510  1.00  0.00      A    H
ATOM    380  CB  PRO A  36      -4.529  40.762  24.577  1.00  0.00      A    C
ATOM    381  HB1 PRO A  36      -5.274  40.464  23.809  1.00  0.00      A    H
ATOM    382  HB2 PRO A  36      -3.894  41.594  24.203  1.00  0.00      A    H
ATOM    383  CG  PRO A  36      -5.270  41.438  25.731  1.00  0.00      A    C
ATOM    384  HG1 PRO A  36      -6.170  41.931  25.306  1.00  0.00      A    H
ATOM    385  HG2 PRO A  36      -4.531  42.044  26.298  1.00  0.00      A    H
ATOM    386  C   PRO A  36      -2.172  39.950  25.534  1.00  0.00      A    C
ATOM    387  O   PRO A  36      -1.946  40.423  26.617  1.00  0.00      A    O
ATOM    388  N   VAL A  37      -1.197  39.664  24.693  1.00  0.00      A    N
ATOM    389  HN  VAL A  37      -1.461  39.420  23.763  1.00  0.00      A    H
ATOM    390  CA  VAL A  37       0.160  39.642  24.981  1.00  0.00      A    C
ATOM    391  HA  VAL A  37       0.417  40.319  25.782  1.00  0.00      A    H
ATOM    392  CB  VAL A  37       0.744  38.311  25.193  1.00  0.00      A    C
ATOM    393  HB  VAL A  37       1.839  38.406  25.354  1.00  0.00      A    H
ATOM    394  CG1 VAL A  37       0.118  37.783  26.495  1.00  0.00      A    C
ATOM    395 HG11 VAL A  37      -0.986  37.658  26.475  1.00  0.00      A    H
ATOM    396 HG12 VAL A  37       0.607  36.817  26.744  1.00  0.00      A    H
ATOM    397 HG13 VAL A  37       0.394  38.501  27.296  1.00  0.00      A    H
ATOM    398  CG2 VAL A  37       0.404  37.266  24.146  1.00  0.00      A    C
ATOM    399 HG21 VAL A  37       0.658  37.687  23.150  1.00  0.00      A    H
ATOM    400 HG22 VAL A  37       0.880  36.269  24.262  1.00  0.00      A    H
ATOM    401 HG23 VAL A  37      -0.695  37.100  24.118  1.00  0.00      A    H
ATOM    402  C   VAL A  37       0.928  40.256  23.802  1.00  0.00      A    C
ATOM    403  O   VAL A  37       0.286  40.418  22.728  1.00  0.00      A    O
ATOM    404  N   ALA A  38       2.202  40.694  23.923  1.00  0.00      A    N
ATOM    405  HN  ALA A  38       2.691  40.621  24.789  1.00  0.00      A    H
ATOM    406  CA  ALA A  38       2.994  41.158  22.728  1.00  0.00      A    C
ATOM    407  HA  ALA A  38       2.376  41.726  22.047  1.00  0.00      A    H
ATOM    408  CB  ALA A  38       4.083  42.041  23.258  1.00  0.00      A    C
ATOM    409  HB1 ALA A  38       4.720  41.406  23.911  1.00  0.00      A    H
ATOM    410  HB2 ALA A  38       4.738  42.501  22.488  1.00  0.00      A    H
ATOM    411  HB3 ALA A  38       3.625  42.852  23.863  1.00  0.00      A    H
ATOM    412  C   ALA A  38       3.659  40.048  21.973  1.00  0.00      A    C
ATOM    413  O   ALA A  38       4.189  39.134  22.600  1.00  0.00      A    O
ATOM    414  N   PRO A  39       3.620  39.885  20.634  1.00  0.00      A    N
ATOM    415  CD  PRO A  39       2.612  40.507  19.814  1.00  0.00      A    C
ATOM    416  HD1 PRO A  39       1.613  40.302  20.254  1.00  0.00      A    H
ATOM    417  HD2 PRO A  39       2.850  41.575  19.617  1.00  0.00      A    H
ATOM    418  CA  PRO A  39       4.199  38.818  19.908  1.00  0.00      A    C
ATOM    419  HA  PRO A  39       3.713  38.024  20.456  1.00  0.00      A    H
ATOM    420  CB  PRO A  39       3.876  39.039  18.367  1.00  0.00      A    C
ATOM    421  HB1 PRO A  39       3.869  38.106  17.764  1.00  0.00      A    H
ATOM    422  HB2 PRO A  39       4.535  39.752  17.826  1.00  0.00      A    H
ATOM    423  CG  PRO A  39       2.525  39.691  18.523  1.00  0.00      A    C
ATOM    424  HG1 PRO A  39       2.230  40.390  17.712  1.00  0.00      A    H
ATOM    425  HG2 PRO A  39       1.737  38.921  18.666  1.00  0.00      A    H
ATOM    426  C   PRO A  39       5.682  38.517  20.151  1.00  0.00      A    C
ATOM    427  O   PRO A  39       6.198  37.386  20.055  1.00  0.00      A    O
ATOM    428  N   SER A  40       6.530  39.530  20.263  1.00  0.00      A    N
ATOM    429  HN  SER A  40       6.219  40.473  20.180  1.00  0.00      A    H
ATOM    430  CA  SER A  40       7.948  39.333  20.457  1.00  0.00      A    C
ATOM    431  HA  SER A  40       8.242  38.510  19.823  1.00  0.00      A    H
ATOM    432  CB  SER A  40       8.846  40.505  20.050  1.00  0.00      A    C
ATOM    433  HB1 SER A  40       8.516  40.931  19.079  1.00  0.00      A    H
ATOM    434  HB2 SER A  40       8.838  41.284  20.842  1.00  0.00      A    H
ATOM    435  OG  SER A  40      10.168  40.140  19.776  1.00  0.00      A    O
ATOM    436  HG1 SER A  40      10.454  40.576  18.970  1.00  0.00      A    H
ATOM    437  C   SER A  40       8.312  38.684  21.886  1.00  0.00      A    C
ATOM    438  O   SER A  40       8.988  37.663  22.010  1.00  0.00      A    O
ATOM    439  N   ALA A  41       7.664  39.262  22.965  1.00  0.00      A    N
ATOM    440  HN  ALA A  41       7.174  40.122  22.843  1.00  0.00      A    H
ATOM    441  CA  ALA A  41       7.663  38.751  24.323  1.00  0.00      A    C
ATOM    442  HA  ALA A  41       8.685  38.702  24.667  1.00  0.00      A    H
ATOM    443  CB  ALA A  41       7.071  39.870  25.303  1.00  0.00      A    C
ATOM    444  HB1 ALA A  41       6.116  40.215  24.854  1.00  0.00      A    H
ATOM    445  HB2 ALA A  41       7.008  39.525  26.358  1.00  0.00      A    H
ATOM    446  HB3 ALA A  41       7.715  40.775  25.333  1.00  0.00      A    H
ATOM    447  C   ALA A  41       6.979  37.400  24.480  1.00  0.00      A    C
ATOM    448  O   ALA A  41       7.576  36.443  25.047  1.00  0.00      A    O
ATOM    449  N   GLN A  42       5.817  37.219  23.823  1.00  0.00      A    N
ATOM    450  HN  GLN A  42       5.372  37.987  23.369  1.00  0.00      A    H
ATOM    451  CA  GLN A  42       5.201  35.918  23.672  1.00  0.00      A    C
ATOM    452  HA  GLN A  42       4.783  35.662  24.635  1.00  0.00      A    H
ATOM    453  CB  GLN A  42       3.940  35.976  22.785  1.00  0.00      A    C
ATOM    454  HB1 GLN A  42       3.247  36.719  23.236  1.00  0.00      A    H
ATOM    455  HB2 GLN A  42       4.214  36.366  21.781  1.00  0.00      A    H
ATOM    456  CG  GLN A  42       3.169  34.648  22.795  1.00  0.00      A    C
ATOM    457  HG1 GLN A  42       2.154  34.796  22.368  1.00  0.00      A    H
ATOM    458  HG2 GLN A  42       3.657  33.868  22.172  1.00  0.00      A    H
ATOM    459  CD  GLN A  42       2.944  34.031  24.190  1.00  0.00      A    C
ATOM    460  OE1 GLN A  42       3.227  32.824  24.380  1.00  0.00      A    O
ATOM    461  NE2 GLN A  42       2.417  34.677  25.197  1.00  0.00      A    N
ATOM    462 HE21 GLN A  42       2.273  34.237  26.083  1.00  0.00      A    H
ATOM    463 HE22 GLN A  42       2.253  35.651  25.045  1.00  0.00      A    H
ATOM    464  C   GLN A  42       6.178  34.898  23.142  1.00  0.00      A    C
ATOM    465  O   GLN A  42       6.335  33.792  23.692  1.00  0.00      A    O
ATOM    466  N   GLY A  43       6.910  35.301  22.043  1.00  0.00      A    N
ATOM    467  HN  GLY A  43       6.568  36.162  21.674  1.00  0.00      A    H
ATOM    468  CA  GLY A  43       8.007  34.537  21.370  1.00  0.00      A    C
ATOM    469  HA1 GLY A  43       8.470  35.182  20.637  1.00  0.00      A    H
ATOM    470  HA2 GLY A  43       7.472  33.692  20.965  1.00  0.00      A    H
ATOM    471  C   GLY A  43       9.071  34.088  22.304  1.00  0.00      A    C
ATOM    472  O   GLY A  43       9.443  32.923  22.349  1.00  0.00      A    O
ATOM    473  N   LEU A  44       9.544  34.993  23.164  1.00  0.00      A    N
ATOM    474  HN  LEU A  44       9.231  35.938  23.222  1.00  0.00      A    H
ATOM    475  CA  LEU A  44      10.484  34.743  24.230  1.00  0.00      A    C
ATOM    476  HA  LEU A  44      11.249  34.261  23.639  1.00  0.00      A    H
ATOM    477  CB  LEU A  44      10.863  36.151  24.814  1.00  0.00      A    C
ATOM    478  HB1 LEU A  44      11.056  36.866  23.986  1.00  0.00      A    H
ATOM    479  HB2 LEU A  44       9.986  36.470  25.417  1.00  0.00      A    H
ATOM    480  CG  LEU A  44      12.011  36.213  25.875  1.00  0.00      A    C
ATOM    481  HG  LEU A  44      11.795  35.612  26.784  1.00  0.00      A    H
ATOM    482  CD1 LEU A  44      13.420  35.886  25.450  1.00  0.00      A    C
ATOM    483 HD11 LEU A  44      13.776  36.583  24.661  1.00  0.00      A    H
ATOM    484 HD12 LEU A  44      14.077  35.947  26.344  1.00  0.00      A    H
ATOM    485 HD13 LEU A  44      13.440  34.843  25.070  1.00  0.00      A    H
ATOM    486  CD2 LEU A  44      11.993  37.681  26.438  1.00  0.00      A    C
ATOM    487 HD21 LEU A  44      12.689  37.628  27.303  1.00  0.00      A    H
ATOM    488 HD22 LEU A  44      12.338  38.489  25.759  1.00  0.00      A    H
ATOM    489 HD23 LEU A  44      10.943  37.946  26.686  1.00  0.00      A    H
ATOM    490  C   LEU A  44       9.925  33.776  25.287  1.00  0.00      A    C
ATOM    491  O   LEU A  44      10.624  32.974  25.899  1.00  0.00      A    O
ATOM    492  N   ILE A  45       8.674  33.968  25.670  1.00  0.00      A    N
ATOM    493  HN  ILE A  45       8.164  34.616  25.110  1.00  0.00      A    H
ATOM    494  CA  ILE A  45       7.932  33.109  26.534  1.00  0.00      A    C
ATOM    495  HA  ILE A  45       8.601  33.145  27.381  1.00  0.00      A    H
ATOM    496  CB  ILE A  45       6.688  33.748  27.117  1.00  0.00      A    C
ATOM    497  HB  ILE A  45       6.186  34.290  26.287  1.00  0.00      A    H
ATOM    498  CG2 ILE A  45       5.760  32.651  27.746  1.00  0.00      A    C
ATOM    499 HG21 ILE A  45       6.206  32.151  28.633  1.00  0.00      A    H
ATOM    500 HG22 ILE A  45       4.791  33.111  28.036  1.00  0.00      A    H
ATOM    501 HG23 ILE A  45       5.496  31.915  26.956  1.00  0.00      A    H
ATOM    502  CG1 ILE A  45       7.163  34.897  28.095  1.00  0.00      A    C
ATOM    503 HG11 ILE A  45       7.259  34.455  29.110  1.00  0.00      A    H
ATOM    504 HG12 ILE A  45       8.211  35.246  27.974  1.00  0.00      A    H
ATOM    505  CD  ILE A  45       6.223  36.089  28.101  1.00  0.00      A    C
ATOM    506  HD1 ILE A  45       6.467  37.002  28.685  1.00  0.00      A    H
ATOM    507  HD2 ILE A  45       6.141  36.411  27.041  1.00  0.00      A    H
ATOM    508  HD3 ILE A  45       5.206  35.822  28.459  1.00  0.00      A    H
ATOM    509  C   ILE A  45       7.746  31.675  26.062  1.00  0.00      A    C
ATOM    510  O   ILE A  45       8.051  30.688  26.725  1.00  0.00      A    O
ATOM    511  N   ALA A  46       7.487  31.517  24.720  1.00  0.00      A    N
ATOM    512  HN  ALA A  46       7.021  32.222  24.191  1.00  0.00      A    H
ATOM    513  CA  ALA A  46       7.520  30.287  23.967  1.00  0.00      A    C
ATOM    514  HA  ALA A  46       6.896  29.509  24.381  1.00  0.00      A    H
ATOM    515  CB  ALA A  46       7.015  30.588  22.546  1.00  0.00      A    C
ATOM    516  HB1 ALA A  46       6.124  31.250  22.588  1.00  0.00      A    H
ATOM    517  HB2 ALA A  46       7.780  31.077  21.906  1.00  0.00      A    H
ATOM    518  HB3 ALA A  46       6.776  29.591  22.116  1.00  0.00      A    H
ATOM    519  C   ALA A  46       8.954  29.688  23.881  1.00  0.00      A    C
ATOM    520  O   ALA A  46       9.102  28.429  23.755  1.00  0.00      A    O
ATOM    521  N   LEU A  47      10.023  30.486  23.869  1.00  0.00      A    N
ATOM    522  HN  LEU A  47       9.843  31.466  23.854  1.00  0.00      A    H
ATOM    523  CA  LEU A  47      11.349  30.078  23.653  1.00  0.00      A    C
ATOM    524  HA  LEU A  47      11.491  29.310  22.906  1.00  0.00      A    H
ATOM    525  CB  LEU A  47      12.258  31.252  23.271  1.00  0.00      A    C
ATOM    526  HB1 LEU A  47      11.853  31.547  22.280  1.00  0.00      A    H
ATOM    527  HB2 LEU A  47      11.980  32.149  23.864  1.00  0.00      A    H
ATOM    528  CG  LEU A  47      13.780  31.132  23.432  1.00  0.00      A    C
ATOM    529  HG  LEU A  47      13.990  30.792  24.469  1.00  0.00      A    H
ATOM    530  CD1 LEU A  47      14.256  30.072  22.406  1.00  0.00      A    C
ATOM    531 HD11 LEU A  47      13.872  29.043  22.571  1.00  0.00      A    H
ATOM    532 HD12 LEU A  47      14.022  30.484  21.401  1.00  0.00      A    H
ATOM    533 HD13 LEU A  47      15.346  29.869  22.469  1.00  0.00      A    H
ATOM    534  CD2 LEU A  47      14.498  32.512  23.283  1.00  0.00      A    C
ATOM    535 HD21 LEU A  47      14.172  33.033  22.357  1.00  0.00      A    H
ATOM    536 HD22 LEU A  47      14.318  33.109  24.202  1.00  0.00      A    H
ATOM    537 HD23 LEU A  47      15.603  32.408  23.232  1.00  0.00      A    H
ATOM    538  C   LEU A  47      11.832  29.469  24.993  1.00  0.00      A    C
ATOM    539  O   LEU A  47      12.452  28.431  24.998  1.00  0.00      A    O
ATOM    540  N   SER A  48      11.378  30.127  26.075  1.00  0.00      A    N
ATOM    541  HN  SER A  48      10.906  30.974  25.843  1.00  0.00      A    H
ATOM    542  CA  SER A  48      11.513  29.709  27.434  1.00  0.00      A    C
ATOM    543  HA  SER A  48      12.556  29.552  27.666  1.00  0.00      A    H
ATOM    544  CB  SER A  48      11.015  30.796  28.449  1.00  0.00      A    C
ATOM    545  HB1 SER A  48       9.940  31.074  28.459  1.00  0.00      A    H
ATOM    546  HB2 SER A  48      11.223  30.343  29.442  1.00  0.00      A    H
ATOM    547  OG  SER A  48      11.925  31.885  28.282  1.00  0.00      A    O
ATOM    548  HG1 SER A  48      11.533  32.439  27.603  1.00  0.00      A    H
ATOM    549  C   SER A  48      10.772  28.311  27.683  1.00  0.00      A    C
ATOM    550  O   SER A  48      11.327  27.373  28.197  1.00  0.00      A    O
ATOM    551  N   ALA A  49       9.571  28.214  27.148  1.00  0.00      A    N
ATOM    552  HN  ALA A  49       9.207  29.088  26.834  1.00  0.00      A    H
ATOM    553  CA  ALA A  49       8.691  26.985  27.157  1.00  0.00      A    C
ATOM    554  HA  ALA A  49       8.617  26.587  28.158  1.00  0.00      A    H
ATOM    555  CB  ALA A  49       7.290  27.315  26.573  1.00  0.00      A    C
ATOM    556  HB1 ALA A  49       6.931  28.264  27.027  1.00  0.00      A    H
ATOM    557  HB2 ALA A  49       7.417  27.476  25.481  1.00  0.00      A    H
ATOM    558  HB3 ALA A  49       6.597  26.457  26.708  1.00  0.00      A    H
ATOM    559  C   ALA A  49       9.280  25.730  26.492  1.00  0.00      A    C
ATOM    560  O   ALA A  49       9.287  24.634  27.096  1.00  0.00      A    O
ATOM    561  N   VAL A  50       9.782  25.989  25.231  1.00  0.00      A    N
ATOM    562  HN  VAL A  50       9.680  26.919  24.887  1.00  0.00      A    H
ATOM    563  CA  VAL A  50      10.488  25.047  24.360  1.00  0.00      A    C
ATOM    564  HA  VAL A  50       9.897  24.144  24.335  1.00  0.00      A    H
ATOM    565  CB  VAL A  50      10.732  25.588  22.973  1.00  0.00      A    C
ATOM    566  HB  VAL A  50      11.192  26.597  23.047  1.00  0.00      A    H
ATOM    567  CG1 VAL A  50      11.747  24.700  22.221  1.00  0.00      A    C
ATOM    568 HG11 VAL A  50      11.339  23.668  22.285  1.00  0.00      A    H
ATOM    569 HG12 VAL A  50      11.624  24.921  21.139  1.00  0.00      A    H
ATOM    570 HG13 VAL A  50      12.806  24.763  22.551  1.00  0.00      A    H
ATOM    571  CG2 VAL A  50       9.456  25.656  22.134  1.00  0.00      A    C
ATOM    572 HG21 VAL A  50       8.820  26.422  22.626  1.00  0.00      A    H
ATOM    573 HG22 VAL A  50       9.781  26.009  21.132  1.00  0.00      A    H
ATOM    574 HG23 VAL A  50       8.832  24.736  22.113  1.00  0.00      A    H
ATOM    575  C   VAL A  50      11.749  24.574  25.112  1.00  0.00      A    C
ATOM    576  O   VAL A  50      12.130  23.393  25.150  1.00  0.00      A    O
ATOM    577  N   VAL A  51      12.443  25.535  25.694  1.00  0.00      A    N
ATOM    578  HN  VAL A  51      12.187  26.470  25.465  1.00  0.00      A    H
ATOM    579  CA  VAL A  51      13.677  25.337  26.501  1.00  0.00      A    C
ATOM    580  HA  VAL A  51      14.438  24.894  25.875  1.00  0.00      A    H
ATOM    581  CB  VAL A  51      14.314  26.675  26.790  1.00  0.00      A    C
ATOM    582  HB  VAL A  51      13.423  27.306  26.997  1.00  0.00      A    H
ATOM    583  CG1 VAL A  51      15.160  26.764  28.039  1.00  0.00      A    C
ATOM    584 HG11 VAL A  51      15.864  25.949  28.314  1.00  0.00      A    H
ATOM    585 HG12 VAL A  51      15.877  27.602  27.902  1.00  0.00      A    H
ATOM    586 HG13 VAL A  51      14.555  27.084  28.913  1.00  0.00      A    H
ATOM    587  CG2 VAL A  51      15.030  27.323  25.536  1.00  0.00      A    C
ATOM    588 HG21 VAL A  51      14.497  27.032  24.606  1.00  0.00      A    H
ATOM    589 HG22 VAL A  51      14.976  28.431  25.598  1.00  0.00      A    H
ATOM    590 HG23 VAL A  51      16.079  26.955  25.540  1.00  0.00      A    H
ATOM    591  C   VAL A  51      13.307  24.519  27.749  1.00  0.00      A    C
ATOM    592  O   VAL A  51      13.940  23.553  28.126  1.00  0.00      A    O
ATOM    593  N   LEU A  52      12.183  24.813  28.412  1.00  0.00      A    N
ATOM    594  HN  LEU A  52      11.781  25.713  28.265  1.00  0.00      A    H
ATOM    595  CA  LEU A  52      11.689  24.010  29.580  1.00  0.00      A    C
ATOM    596  HA  LEU A  52      12.401  23.977  30.392  1.00  0.00      A    H
ATOM    597  CB  LEU A  52      10.390  24.675  30.153  1.00  0.00      A    C
ATOM    598  HB1 LEU A  52      10.622  25.683  30.560  1.00  0.00      A    H
ATOM    599  HB2 LEU A  52       9.661  24.674  29.314  1.00  0.00      A    H
ATOM    600  CG  LEU A  52       9.720  23.928  31.358  1.00  0.00      A    C
ATOM    601  HG  LEU A  52       9.402  22.954  30.929  1.00  0.00      A    H
ATOM    602  CD1 LEU A  52      10.578  23.540  32.581  1.00  0.00      A    C
ATOM    603 HD11 LEU A  52      10.012  22.892  33.284  1.00  0.00      A    H
ATOM    604 HD12 LEU A  52      11.486  23.005  32.229  1.00  0.00      A    H
ATOM    605 HD13 LEU A  52      11.034  24.438  33.050  1.00  0.00      A    H
ATOM    606  CD2 LEU A  52       8.479  24.710  31.686  1.00  0.00      A    C
ATOM    607 HD21 LEU A  52       7.785  24.924  30.845  1.00  0.00      A    H
ATOM    608 HD22 LEU A  52       7.887  24.435  32.585  1.00  0.00      A    H
ATOM    609 HD23 LEU A  52       8.890  25.672  32.060  1.00  0.00      A    H
ATOM    610  C   LEU A  52      11.431  22.473  29.195  1.00  0.00      A    C
ATOM    611  O   LEU A  52      11.752  21.572  29.990  1.00  0.00      A    O
ATOM    612  N   VAL A  53      10.838  22.165  28.044  1.00  0.00      A    N
ATOM    613  HN  VAL A  53      10.495  22.877  27.436  1.00  0.00      A    H
ATOM    614  CA  VAL A  53      10.558  20.770  27.545  1.00  0.00      A    C
ATOM    615  HA  VAL A  53       9.988  20.246  28.297  1.00  0.00      A    H
ATOM    616  CB  VAL A  53       9.842  20.471  26.213  1.00  0.00      A    C
ATOM    617  HB  VAL A  53      10.454  20.887  25.384  1.00  0.00      A    H
ATOM    618  CG1 VAL A  53       9.562  18.966  26.004  1.00  0.00      A    C
ATOM    619 HG11 VAL A  53      10.414  18.254  25.968  1.00  0.00      A    H
ATOM    620 HG12 VAL A  53       8.902  18.520  26.778  1.00  0.00      A    H
ATOM    621 HG13 VAL A  53       9.089  18.694  25.036  1.00  0.00      A    H
ATOM    622  CG2 VAL A  53       8.531  21.194  26.218  1.00  0.00      A    C
ATOM    623 HG21 VAL A  53       7.915  20.849  27.076  1.00  0.00      A    H
ATOM    624 HG22 VAL A  53       8.662  22.288  26.356  1.00  0.00      A    H
ATOM    625 HG23 VAL A  53       7.958  20.999  25.286  1.00  0.00      A    H
ATOM    626  C   VAL A  53      11.862  19.995  27.450  1.00  0.00      A    C
ATOM    627  O   VAL A  53      11.953  18.839  27.889  1.00  0.00      A    O
ATOM    628  N   ALA A  54      12.921  20.635  26.911  1.00  0.00      A    N
ATOM    629  HN  ALA A  54      12.861  21.613  26.724  1.00  0.00      A    H
ATOM    630  CA  ALA A  54      14.190  20.051  26.618  1.00  0.00      A    C
ATOM    631  HA  ALA A  54      14.084  19.122  26.077  1.00  0.00      A    H
ATOM    632  CB  ALA A  54      15.073  20.995  25.733  1.00  0.00      A    C
ATOM    633  HB1 ALA A  54      15.948  20.542  25.220  1.00  0.00      A    H
ATOM    634  HB2 ALA A  54      14.465  21.375  24.884  1.00  0.00      A    H
ATOM    635  HB3 ALA A  54      15.397  21.881  26.320  1.00  0.00      A    H
ATOM    636  C   ALA A  54      14.858  19.591  27.984  1.00  0.00      A    C
ATOM    637  O   ALA A  54      15.452  18.590  28.029  1.00  0.00      A    O
ATOM    638  N   LEU A  55      14.773  20.509  29.006  1.00  0.00      A    N
ATOM    639  HN  LEU A  55      14.315  21.382  28.860  1.00  0.00      A    H
ATOM    640  CA  LEU A  55      15.214  20.258  30.395  1.00  0.00      A    C
ATOM    641  HA  LEU A  55      16.232  19.900  30.357  1.00  0.00      A    H
ATOM    642  CB  LEU A  55      15.205  21.521  31.298  1.00  0.00      A    C
ATOM    643  HB1 LEU A  55      14.175  21.886  31.496  1.00  0.00      A    H
ATOM    644  HB2 LEU A  55      15.588  21.301  32.317  1.00  0.00      A    H
ATOM    645  CG  LEU A  55      16.009  22.565  30.613  1.00  0.00      A    C
ATOM    646  HG  LEU A  55      15.604  22.668  29.583  1.00  0.00      A    H
ATOM    647  CD1 LEU A  55      15.678  23.961  31.214  1.00  0.00      A    C
ATOM    648 HD11 LEU A  55      14.620  24.250  31.036  1.00  0.00      A    H
ATOM    649 HD12 LEU A  55      15.979  23.922  32.283  1.00  0.00      A    H
ATOM    650 HD13 LEU A  55      16.168  24.807  30.687  1.00  0.00      A    H
ATOM    651  CD2 LEU A  55      17.456  22.353  30.660  1.00  0.00      A    C
ATOM    652 HD21 LEU A  55      17.895  23.201  30.092  1.00  0.00      A    H
ATOM    653 HD22 LEU A  55      17.878  22.210  31.678  1.00  0.00      A    H
ATOM    654 HD23 LEU A  55      17.751  21.482  30.037  1.00  0.00      A    H
ATOM    655  C   LEU A  55      14.426  19.212  31.122  1.00  0.00      A    C
ATOM    656  O   LEU A  55      14.939  18.464  31.992  1.00  0.00      A    O
ATOM    657  N   LEU A  56      13.122  19.015  30.871  1.00  0.00      A    N
ATOM    658  HN  LEU A  56      12.613  19.676  30.325  1.00  0.00      A    H
ATOM    659  CA  LEU A  56      12.371  18.026  31.599  1.00  0.00      A    C
ATOM    660  HA  LEU A  56      12.835  18.035  32.575  1.00  0.00      A    H
ATOM    661  CB  LEU A  56      10.864  18.344  31.714  1.00  0.00      A    C
ATOM    662  HB1 LEU A  56      10.460  18.703  30.743  1.00  0.00      A    H
ATOM    663  HB2 LEU A  56      10.225  17.519  32.096  1.00  0.00      A    H
ATOM    664  CG  LEU A  56      10.563  19.413  32.797  1.00  0.00      A    C
ATOM    665  HG  LEU A  56      11.395  20.147  32.855  1.00  0.00      A    H
ATOM    666  CD1 LEU A  56       9.185  20.102  32.454  1.00  0.00      A    C
ATOM    667 HD11 LEU A  56       8.783  20.801  33.218  1.00  0.00      A    H
ATOM    668 HD12 LEU A  56       9.322  20.722  31.542  1.00  0.00      A    H
ATOM    669 HD13 LEU A  56       8.420  19.299  32.398  1.00  0.00      A    H
ATOM    670  CD2 LEU A  56      10.376  18.730  34.191  1.00  0.00      A    C
ATOM    671 HD21 LEU A  56       9.787  19.431  34.820  1.00  0.00      A    H
ATOM    672 HD22 LEU A  56       9.885  17.733  34.189  1.00  0.00      A    H
ATOM    673 HD23 LEU A  56      11.363  18.559  34.672  1.00  0.00      A    H
ATOM    674  C   LEU A  56      12.348  16.651  31.024  1.00  0.00      A    C
ATOM    675  O   LEU A  56      12.060  15.666  31.657  1.00  0.00      A    O
ATOM    676  N   LYS A  57      12.799  16.528  29.744  1.00  0.00      A    N
ATOM    677  HN  LYS A  57      13.099  17.351  29.267  1.00  0.00      A    H
ATOM    678  CA  LYS A  57      12.831  15.253  28.991  1.00  0.00      A    C
ATOM    679  HA  LYS A  57      11.877  14.753  28.911  1.00  0.00      A    H
ATOM    680  CB  LYS A  57      13.228  15.709  27.563  1.00  0.00      A    C
ATOM    681  HB1 LYS A  57      12.304  16.080  27.070  1.00  0.00      A    H
ATOM    682  HB2 LYS A  57      13.906  16.585  27.646  1.00  0.00      A    H
ATOM    683  CG  LYS A  57      13.920  14.715  26.561  1.00  0.00      A    C
ATOM    684  HG1 LYS A  57      14.811  14.304  27.081  1.00  0.00      A    H
ATOM    685  HG2 LYS A  57      13.222  13.888  26.313  1.00  0.00      A    H
ATOM    686  CD  LYS A  57      14.424  15.331  25.181  1.00  0.00      A    C
ATOM    687  HD1 LYS A  57      13.630  15.691  24.492  1.00  0.00      A    H
ATOM    688  HD2 LYS A  57      15.045  16.232  25.379  1.00  0.00      A    H
ATOM    689  CE  LYS A  57      15.188  14.355  24.331  1.00  0.00      A    C
ATOM    690  HE1 LYS A  57      15.616  14.896  23.460  1.00  0.00      A    H
ATOM    691  HE2 LYS A  57      16.078  14.020  24.905  1.00  0.00      A    H
ATOM    692  NZ  LYS A  57      14.526  13.167  23.880  1.00  0.00      A    N
ATOM    693  HZ1 LYS A  57      14.185  12.618  24.695  1.00  0.00      A    H
ATOM    694  HZ2 LYS A  57      13.706  13.416  23.292  1.00  0.00      A    H
ATOM    695  HZ3 LYS A  57      15.133  12.515  23.343  1.00  0.00      A    H
ATOM    696  C   LYS A  57      13.810  14.256  29.622  1.00  0.00      A    C
ATOM    697  O   LYS A  57      13.370  13.072  29.695  1.00  0.00      A    O
ATOM    698  N   PRO A  58      15.006  14.482  30.232  1.00  0.00      A    N
ATOM    699  CD  PRO A  58      15.870  15.621  30.112  1.00  0.00      A    C
ATOM    700  HD1 PRO A  58      15.668  16.153  29.158  1.00  0.00      A    H
ATOM    701  HD2 PRO A  58      15.563  16.279  30.953  1.00  0.00      A    H
ATOM    702  CA  PRO A  58      15.736  13.390  30.841  1.00  0.00      A    C
ATOM    703  HA  PRO A  58      15.812  12.536  30.184  1.00  0.00      A    H
ATOM    704  CB  PRO A  58      17.188  13.958  31.198  1.00  0.00      A    C
ATOM    705  HB1 PRO A  58      17.915  13.118  31.209  1.00  0.00      A    H
ATOM    706  HB2 PRO A  58      17.200  14.323  32.247  1.00  0.00      A    H
ATOM    707  CG  PRO A  58      17.319  15.090  30.209  1.00  0.00      A    C
ATOM    708  HG1 PRO A  58      17.829  16.038  30.483  1.00  0.00      A    H
ATOM    709  HG2 PRO A  58      17.823  14.878  29.242  1.00  0.00      A    H
ATOM    710  C   PRO A  58      15.038  12.868  32.086  1.00  0.00      A    C
ATOM    711  O   PRO A  58      15.563  11.889  32.663  1.00  0.00      A    O
ATOM    712  N   PHE A  59      14.022  13.513  32.669  1.00  0.00      A    N
ATOM    713  HN  PHE A  59      13.737  14.429  32.397  1.00  0.00      A    H
ATOM    714  CA  PHE A  59      13.275  13.092  33.876  1.00  0.00      A    C
ATOM    715  HA  PHE A  59      13.847  12.321  34.371  1.00  0.00      A    H
ATOM    716  CB  PHE A  59      12.971  14.314  34.807  1.00  0.00      A    C
ATOM    717  HB1 PHE A  59      12.267  15.010  34.302  1.00  0.00      A    H
ATOM    718  HB2 PHE A  59      12.510  13.970  35.757  1.00  0.00      A    H
ATOM    719  CG  PHE A  59      14.188  15.065  35.225  1.00  0.00      A    C
ATOM    720  CD1 PHE A  59      14.943  14.649  36.319  1.00  0.00      A    C
ATOM    721  HD1 PHE A  59      14.655  13.738  36.823  1.00  0.00      A    H
ATOM    722  CE1 PHE A  59      16.044  15.421  36.722  1.00  0.00      A    C
ATOM    723  HE1 PHE A  59      16.688  15.066  37.513  1.00  0.00      A    H
ATOM    724  CZ  PHE A  59      16.322  16.668  36.171  1.00  0.00      A    C
ATOM    725  HZ  PHE A  59      17.047  17.345  36.599  1.00  0.00      A    H
ATOM    726  CD2 PHE A  59      14.474  16.324  34.615  1.00  0.00      A    C
ATOM    727  HD2 PHE A  59      13.830  16.808  33.895  1.00  0.00      A    H
ATOM    728  CE2 PHE A  59      15.545  17.129  35.132  1.00  0.00      A    C
ATOM    729  HE2 PHE A  59      15.800  18.058  34.644  1.00  0.00      A    H
ATOM    730  C   PHE A  59      11.906  12.493  33.409  1.00  0.00      A    C
ATOM    731  O   PHE A  59      11.085  12.089  34.220  1.00  0.00      A    O
ATOM    732  N   ALA A  60      11.723  12.335  32.031  1.00  0.00      A    N
ATOM    733  HN  ALA A  60      12.491  12.617  31.462  1.00  0.00      A    H
ATOM    734  CA  ALA A  60      10.403  12.130  31.482  1.00  0.00      A    C
ATOM    735  HA  ALA A  60       9.774  12.612  32.216  1.00  0.00      A    H
ATOM    736  CB  ALA A  60      10.246  12.737  30.090  1.00  0.00      A    C
ATOM    737  HB1 ALA A  60       9.181  12.651  29.785  1.00  0.00      A    H
ATOM    738  HB2 ALA A  60      10.409  13.835  30.125  1.00  0.00      A    H
ATOM    739  HB3 ALA A  60      10.891  12.276  29.312  1.00  0.00      A    H
ATOM    740  C   ALA A  60       9.861  10.676  31.404  1.00  0.00      A    C
ATOM    741  O   ALA A  60       8.952  10.281  30.689  1.00  0.00      A    O
ATOM    742  N   ASP A  61      10.422   9.810  32.342  1.00  0.00      A    N
ATOM    743  HN  ASP A  61      11.186  10.043  32.938  1.00  0.00      A    H
ATOM    744  CA  ASP A  61      10.082   8.442  32.709  1.00  0.00      A    C
ATOM    745  HA  ASP A  61       9.612   8.115  31.793  1.00  0.00      A    H
ATOM    746  CB  ASP A  61      11.268   7.503  32.875  1.00  0.00      A    C
ATOM    747  HB1 ASP A  61      11.735   7.719  33.860  1.00  0.00      A    H
ATOM    748  HB2 ASP A  61      10.949   6.439  32.891  1.00  0.00      A    H
ATOM    749  CG  ASP A  61      12.362   7.674  31.789  1.00  0.00      A    C
ATOM    750  OD1 ASP A  61      13.357   8.218  32.181  1.00  0.00      A    O
ATOM    751  OD2 ASP A  61      12.066   7.396  30.614  1.00  0.00      A    O
ATOM    752  C   ASP A  61       9.160   8.341  33.894  1.00  0.00      A    C
ATOM    753  O   ASP A  61       8.750   7.224  34.275  1.00  0.00      A    O
ATOM    754  N   LYS A  62       8.803   9.459  34.497  1.00  0.00      A    N
ATOM    755  HN  LYS A  62       9.223  10.311  34.196  1.00  0.00      A    H
ATOM    756  CA  LYS A  62       7.981   9.549  35.682  1.00  0.00      A    C
ATOM    757  HA  LYS A  62       7.564   8.562  35.821  1.00  0.00      A    H
ATOM    758  CB  LYS A  62       8.758   9.913  36.900  1.00  0.00      A    C
ATOM    759  HB1 LYS A  62       9.015  10.992  36.838  1.00  0.00      A    H
ATOM    760  HB2 LYS A  62       8.066   9.749  37.753  1.00  0.00      A    H
ATOM    761  CG  LYS A  62      10.178   9.305  37.084  1.00  0.00      A    C
ATOM    762  HG1 LYS A  62      10.787   9.483  36.173  1.00  0.00      A    H
ATOM    763  HG2 LYS A  62      10.518   9.797  38.021  1.00  0.00      A    H
ATOM    764  CD  LYS A  62      10.113   7.764  37.408  1.00  0.00      A    C
ATOM    765  HD1 LYS A  62       9.614   7.607  38.388  1.00  0.00      A    H
ATOM    766  HD2 LYS A  62       9.270   7.509  36.730  1.00  0.00      A    H
ATOM    767  CE  LYS A  62      11.314   6.906  36.984  1.00  0.00      A    C
ATOM    768  HE1 LYS A  62      11.110   5.824  37.133  1.00  0.00      A    H
ATOM    769  HE2 LYS A  62      11.517   7.167  35.923  1.00  0.00      A    H
ATOM    770  NZ  LYS A  62      12.484   7.219  37.779  1.00  0.00      A    N
ATOM    771  HZ1 LYS A  62      13.394   6.956  37.349  1.00  0.00      A    H
ATOM    772  HZ2 LYS A  62      12.663   8.220  37.998  1.00  0.00      A    H
ATOM    773  HZ3 LYS A  62      12.325   6.608  38.606  1.00  0.00      A    H
ATOM    774  C   LYS A  62       6.770  10.369  35.423  1.00  0.00      A    C
ATOM    775  O   LYS A  62       6.796  11.267  34.593  1.00  0.00      A    O
ATOM    776  N   MET A  63       5.686  10.098  36.225  1.00  0.00      A    N
ATOM    777  HN  MET A  63       5.904   9.477  36.974  1.00  0.00      A    H
ATOM    778  CA  MET A  63       4.401  10.746  35.993  1.00  0.00      A    C
ATOM    779  HA  MET A  63       4.028  10.503  35.009  1.00  0.00      A    H
ATOM    780  CB  MET A  63       3.355  10.125  37.012  1.00  0.00      A    C
ATOM    781  HB1 MET A  63       3.595   9.061  37.221  1.00  0.00      A    H
ATOM    782  HB2 MET A  63       3.387  10.701  37.962  1.00  0.00      A    H
ATOM    783  CG  MET A  63       1.891  10.088  36.575  1.00  0.00      A    C
ATOM    784  HG1 MET A  63       1.682   9.337  35.784  1.00  0.00      A    H
ATOM    785  HG2 MET A  63       1.396   9.593  37.437  1.00  0.00      A    H
ATOM    786  SD  MET A  63       1.114  11.629  35.976  1.00  0.00      A    S
ATOM    787  CE  MET A  63      -0.547  11.005  35.753  1.00  0.00      A    C
ATOM    788  HE1 MET A  63      -0.895  10.468  36.661  1.00  0.00      A    H
ATOM    789  HE2 MET A  63      -1.336  11.774  35.612  1.00  0.00      A    H
ATOM    790  HE3 MET A  63      -0.648  10.289  34.911  1.00  0.00      A    H
ATOM    791  C   MET A  63       4.474  12.262  36.129  1.00  0.00      A    C
ATOM    792  O   MET A  63       4.023  12.983  35.227  1.00  0.00      A    O
ATOM    793  N   VAL A  64       4.963  12.783  37.265  1.00  0.00      A    N
ATOM    794  HN  VAL A  64       5.220  12.163  38.002  1.00  0.00      A    H
ATOM    795  CA  VAL A  64       5.032  14.261  37.541  1.00  0.00      A    C
ATOM    796  HA  VAL A  64       4.013  14.563  37.347  1.00  0.00      A    H
ATOM    797  CB  VAL A  64       5.459  14.626  38.986  1.00  0.00      A    C
ATOM    798  HB  VAL A  64       6.407  14.139  39.299  1.00  0.00      A    H
ATOM    799  CG1 VAL A  64       5.587  16.083  39.393  1.00  0.00      A    C
ATOM    800 HG11 VAL A  64       6.253  16.629  38.691  1.00  0.00      A    H
ATOM    801 HG12 VAL A  64       4.596  16.576  39.297  1.00  0.00      A    H
ATOM    802 HG13 VAL A  64       5.933  16.150  40.446  1.00  0.00      A    H
ATOM    803  CG2 VAL A  64       4.241  14.179  39.852  1.00  0.00      A    C
ATOM    804 HG21 VAL A  64       4.420  14.088  40.945  1.00  0.00      A    H
ATOM    805 HG22 VAL A  64       3.392  14.860  39.629  1.00  0.00      A    H
ATOM    806 HG23 VAL A  64       3.889  13.158  39.592  1.00  0.00      A    H
ATOM    807  C   VAL A  64       5.958  14.999  36.512  1.00  0.00      A    C
ATOM    808  O   VAL A  64       5.507  16.047  36.078  1.00  0.00      A    O
ATOM    809  N   PRO A  65       7.217  14.650  36.081  1.00  0.00      A    N
ATOM    810  CD  PRO A  65       8.032  13.723  36.868  1.00  0.00      A    C
ATOM    811  HD1 PRO A  65       7.886  13.904  37.955  1.00  0.00      A    H
ATOM    812  HD2 PRO A  65       7.694  12.716  36.546  1.00  0.00      A    H
ATOM    813  CA  PRO A  65       7.892  15.193  34.912  1.00  0.00      A    C
ATOM    814  HA  PRO A  65       7.890  16.254  35.116  1.00  0.00      A    H
ATOM    815  CB  PRO A  65       9.240  14.535  34.851  1.00  0.00      A    C
ATOM    816  HB1 PRO A  65      10.074  15.173  34.488  1.00  0.00      A    H
ATOM    817  HB2 PRO A  65       9.150  13.674  34.156  1.00  0.00      A    H
ATOM    818  CG  PRO A  65       9.418  14.086  36.260  1.00  0.00      A    C
ATOM    819  HG1 PRO A  65       9.920  14.921  36.795  1.00  0.00      A    H
ATOM    820  HG2 PRO A  65       9.966  13.125  36.355  1.00  0.00      A    H
ATOM    821  C   PRO A  65       7.125  15.110  33.677  1.00  0.00      A    C
ATOM    822  O   PRO A  65       7.128  16.045  32.877  1.00  0.00      A    O
ATOM    823  N   ARG A  66       6.391  14.034  33.363  1.00  0.00      A    N
ATOM    824  HN  ARG A  66       6.476  13.183  33.874  1.00  0.00      A    H
ATOM    825  CA  ARG A  66       5.529  14.004  32.124  1.00  0.00      A    C
ATOM    826  HA  ARG A  66       6.101  14.182  31.226  1.00  0.00      A    H
ATOM    827  CB  ARG A  66       4.919  12.587  31.802  1.00  0.00      A    C
ATOM    828  HB1 ARG A  66       4.408  12.216  32.716  1.00  0.00      A    H
ATOM    829  HB2 ARG A  66       4.114  12.836  31.078  1.00  0.00      A    H
ATOM    830  CG  ARG A  66       5.862  11.505  31.218  1.00  0.00      A    C
ATOM    831  HG1 ARG A  66       5.998  11.671  30.128  1.00  0.00      A    H
ATOM    832  HG2 ARG A  66       6.823  11.649  31.755  1.00  0.00      A    H
ATOM    833  CD  ARG A  66       5.401  10.113  31.217  1.00  0.00      A    C
ATOM    834  HD1 ARG A  66       5.211   9.803  32.267  1.00  0.00      A    H
ATOM    835  HD2 ARG A  66       4.495   9.953  30.595  1.00  0.00      A    H
ATOM    836  NE  ARG A  66       6.413   9.196  30.607  1.00  0.00      A    N
ATOM    837  HE  ARG A  66       7.355   9.522  30.694  1.00  0.00      A    H
ATOM    838  CZ  ARG A  66       6.168   7.900  30.239  1.00  0.00      A    C
ATOM    839  NH1 ARG A  66       4.987   7.357  30.101  1.00  0.00      A    N
ATOM    840 HH11 ARG A  66       4.862   6.404  29.823  1.00  0.00      A    H
ATOM    841 HH12 ARG A  66       4.163   7.909  30.222  1.00  0.00      A    H
ATOM    842  NH2 ARG A  66       7.135   7.041  30.040  1.00  0.00      A    N
ATOM    843 HH21 ARG A  66       7.021   6.077  29.798  1.00  0.00      A    H
ATOM    844 HH22 ARG A  66       8.065   7.391  29.931  1.00  0.00      A    H
ATOM    845  C   ARG A  66       4.361  15.033  32.200  1.00  0.00      A    C
ATOM    846  O   ARG A  66       4.156  15.724  31.218  1.00  0.00      A    O
ATOM    847  N   PHE A  67       3.640  15.114  33.327  1.00  0.00      A    N
ATOM    848  HN  PHE A  67       3.704  14.393  34.013  1.00  0.00      A    H
ATOM    849  CA  PHE A  67       2.653  16.125  33.499  1.00  0.00      A    C
ATOM    850  HA  PHE A  67       2.003  16.073  32.638  1.00  0.00      A    H
ATOM    851  CB  PHE A  67       1.830  15.736  34.686  1.00  0.00      A    C
ATOM    852  HB1 PHE A  67       1.883  14.628  34.751  1.00  0.00      A    H
ATOM    853  HB2 PHE A  67       2.133  16.252  35.622  1.00  0.00      A    H
ATOM    854  CG  PHE A  67       0.385  16.095  34.491  1.00  0.00      A    C
ATOM    855  CD1 PHE A  67      -0.419  15.077  34.081  1.00  0.00      A    C
ATOM    856  HD1 PHE A  67       0.084  14.128  33.966  1.00  0.00      A    H
ATOM    857  CE1 PHE A  67      -1.766  15.308  33.764  1.00  0.00      A    C
ATOM    858  HE1 PHE A  67      -2.441  14.545  33.406  1.00  0.00      A    H
ATOM    859  CZ  PHE A  67      -2.316  16.615  34.007  1.00  0.00      A    C
ATOM    860  HZ  PHE A  67      -3.341  16.890  33.808  1.00  0.00      A    H
ATOM    861  CD2 PHE A  67      -0.152  17.366  34.760  1.00  0.00      A    C
ATOM    862  HD2 PHE A  67       0.549  18.119  35.090  1.00  0.00      A    H
ATOM    863  CE2 PHE A  67      -1.505  17.649  34.466  1.00  0.00      A    C
ATOM    864  HE2 PHE A  67      -1.910  18.612  34.737  1.00  0.00      A    H
ATOM    865  C   PHE A  67       3.096  17.596  33.448  1.00  0.00      A    C
ATOM    866  O   PHE A  67       2.427  18.397  32.891  1.00  0.00      A    O
ATOM    867  N   LEU A  68       4.313  17.927  33.954  1.00  0.00      A    N
ATOM    868  HN  LEU A  68       4.694  17.230  34.556  1.00  0.00      A    H
ATOM    869  CA  LEU A  68       4.985  19.263  33.835  1.00  0.00      A    C
ATOM    870  HA  LEU A  68       4.241  20.019  34.037  1.00  0.00      A    H
ATOM    871  CB  LEU A  68       6.137  19.380  34.830  1.00  0.00      A    C
ATOM    872  HB1 LEU A  68       6.677  18.410  34.868  1.00  0.00      A    H
ATOM    873  HB2 LEU A  68       6.934  20.119  34.602  1.00  0.00      A    H
ATOM    874  CG  LEU A  68       5.594  19.690  36.243  1.00  0.00      A    C
ATOM    875  HG  LEU A  68       4.769  18.971  36.436  1.00  0.00      A    H
ATOM    876  CD1 LEU A  68       6.742  19.462  37.307  1.00  0.00      A    C
ATOM    877 HD11 LEU A  68       7.245  18.496  37.085  1.00  0.00      A    H
ATOM    878 HD12 LEU A  68       7.476  20.276  37.130  1.00  0.00      A    H
ATOM    879 HD13 LEU A  68       6.376  19.552  38.352  1.00  0.00      A    H
ATOM    880  CD2 LEU A  68       5.151  21.105  36.373  1.00  0.00      A    C
ATOM    881 HD21 LEU A  68       4.974  21.451  37.414  1.00  0.00      A    H
ATOM    882 HD22 LEU A  68       6.089  21.632  36.097  1.00  0.00      A    H
ATOM    883 HD23 LEU A  68       4.277  21.385  35.747  1.00  0.00      A    H
ATOM    884  C   LEU A  68       5.362  19.745  32.429  1.00  0.00      A    C
ATOM    885  O   LEU A  68       4.965  20.813  32.140  1.00  0.00      A    O
ATOM    886  N   LEU A  69       5.995  18.888  31.572  1.00  0.00      A    N
ATOM    887  HN  LEU A  69       6.370  17.982  31.753  1.00  0.00      A    H
ATOM    888  CA  LEU A  69       6.181  19.233  30.201  1.00  0.00      A    C
ATOM    889  HA  LEU A  69       6.556  20.243  30.117  1.00  0.00      A    H
ATOM    890  CB  LEU A  69       7.293  18.367  29.516  1.00  0.00      A    C
ATOM    891  HB1 LEU A  69       7.588  18.750  28.516  1.00  0.00      A    H
ATOM    892  HB2 LEU A  69       8.208  18.420  30.143  1.00  0.00      A    H
ATOM    893  CG  LEU A  69       7.061  16.888  29.289  1.00  0.00      A    C
ATOM    894  HG  LEU A  69       6.301  16.458  29.977  1.00  0.00      A    H
ATOM    895  CD1 LEU A  69       6.551  16.718  27.887  1.00  0.00      A    C
ATOM    896 HD11 LEU A  69       6.535  15.614  27.766  1.00  0.00      A    H
ATOM    897 HD12 LEU A  69       5.568  17.204  27.708  1.00  0.00      A    H
ATOM    898 HD13 LEU A  69       7.352  17.059  27.198  1.00  0.00      A    H
ATOM    899  CD2 LEU A  69       8.254  16.018  29.617  1.00  0.00      A    C
ATOM    900 HD21 LEU A  69       8.684  16.216  30.622  1.00  0.00      A    H
ATOM    901 HD22 LEU A  69       7.943  14.953  29.556  1.00  0.00      A    H
ATOM    902 HD23 LEU A  69       8.975  16.204  28.793  1.00  0.00      A    H
ATOM    903  C   LEU A  69       4.938  19.289  29.366  1.00  0.00      A    C
ATOM    904  O   LEU A  69       4.723  20.183  28.533  1.00  0.00      A    O
ATOM    905  N   LEU A  70       3.957  18.380  29.654  1.00  0.00      A    N
ATOM    906  HN  LEU A  70       4.160  17.687  30.341  1.00  0.00      A    H
ATOM    907  CA  LEU A  70       2.661  18.484  28.969  1.00  0.00      A    C
ATOM    908  HA  LEU A  70       2.823  18.518  27.902  1.00  0.00      A    H
ATOM    909  CB  LEU A  70       1.811  17.188  29.293  1.00  0.00      A    C
ATOM    910  HB1 LEU A  70       1.816  17.205  30.404  1.00  0.00      A    H
ATOM    911  HB2 LEU A  70       0.754  17.308  28.971  1.00  0.00      A    H
ATOM    912  CG  LEU A  70       2.308  15.846  28.738  1.00  0.00      A    C
ATOM    913  HG  LEU A  70       3.370  15.688  29.022  1.00  0.00      A    H
ATOM    914  CD1 LEU A  70       1.637  14.649  29.287  1.00  0.00      A    C
ATOM    915 HD11 LEU A  70       2.316  13.853  28.915  1.00  0.00      A    H
ATOM    916 HD12 LEU A  70       1.709  14.490  30.384  1.00  0.00      A    H
ATOM    917 HD13 LEU A  70       0.587  14.560  28.935  1.00  0.00      A    H
ATOM    918  CD2 LEU A  70       2.134  15.898  27.185  1.00  0.00      A    C
ATOM    919 HD21 LEU A  70       1.083  16.135  26.914  1.00  0.00      A    H
ATOM    920 HD22 LEU A  70       2.907  16.625  26.854  1.00  0.00      A    H
ATOM    921 HD23 LEU A  70       2.292  14.852  26.847  1.00  0.00      A    H
ATOM    922  C   LEU A  70       1.926  19.741  29.361  1.00  0.00      A    C
ATOM    923  O   LEU A  70       1.324  20.329  28.516  1.00  0.00      A    O
ATOM    924  N   SER A  71       1.913  20.115  30.661  1.00  0.00      A    N
ATOM    925  HN  SER A  71       2.114  19.423  31.350  1.00  0.00      A    H
ATOM    926  CA  SER A  71       1.265  21.323  31.152  1.00  0.00      A    C
ATOM    927  HA  SER A  71       0.227  21.268  30.859  1.00  0.00      A    H
ATOM    928  CB  SER A  71       1.304  21.425  32.728  1.00  0.00      A    C
ATOM    929  HB1 SER A  71       2.369  21.434  33.042  1.00  0.00      A    H
ATOM    930  HB2 SER A  71       0.709  22.297  33.072  1.00  0.00      A    H
ATOM    931  OG  SER A  71       0.534  20.328  33.225  1.00  0.00      A    O
ATOM    932  HG1 SER A  71       1.129  19.575  33.211  1.00  0.00      A    H
ATOM    933  C   SER A  71       1.915  22.633  30.537  1.00  0.00      A    C
ATOM    934  O   SER A  71       1.169  23.552  30.142  1.00  0.00      A    O
ATOM    935  N   ALA A  72       3.247  22.662  30.376  1.00  0.00      A    N
ATOM    936  HN  ALA A  72       3.668  21.797  30.637  1.00  0.00      A    H
ATOM    937  CA  ALA A  72       3.960  23.759  29.789  1.00  0.00      A    C
ATOM    938  HA  ALA A  72       3.622  24.668  30.265  1.00  0.00      A    H
ATOM    939  CB  ALA A  72       5.532  23.530  30.061  1.00  0.00      A    C
ATOM    940  HB1 ALA A  72       5.819  22.510  29.727  1.00  0.00      A    H
ATOM    941  HB2 ALA A  72       6.085  24.290  29.468  1.00  0.00      A    H
ATOM    942  HB3 ALA A  72       5.749  23.732  31.132  1.00  0.00      A    H
ATOM    943  C   ALA A  72       3.740  23.835  28.255  1.00  0.00      A    C
ATOM    944  O   ALA A  72       3.522  24.868  27.702  1.00  0.00      A    O
ATOM    945  N   ALA A  73       3.712  22.690  27.547  1.00  0.00      A    N
ATOM    946  HN  ALA A  73       3.886  21.868  28.083  1.00  0.00      A    H
ATOM    947  CA  ALA A  73       3.290  22.570  26.152  1.00  0.00      A    C
ATOM    948  HA  ALA A  73       3.870  23.404  25.785  1.00  0.00      A    H
ATOM    949  CB  ALA A  73       3.755  21.192  25.666  1.00  0.00      A    C
ATOM    950  HB1 ALA A  73       3.680  21.081  24.563  1.00  0.00      A    H
ATOM    951  HB2 ALA A  73       4.773  20.889  25.990  1.00  0.00      A    H
ATOM    952  HB3 ALA A  73       3.068  20.446  26.121  1.00  0.00      A    H
ATOM    953  C   ALA A  73       1.826  22.870  25.901  1.00  0.00      A    C
ATOM    954  O   ALA A  73       1.498  23.618  24.972  1.00  0.00      A    O
ATOM    955  N   SER A  74       0.912  22.406  26.785  1.00  0.00      A    N
ATOM    956  HN  SER A  74       1.140  21.817  27.556  1.00  0.00      A    H
ATOM    957  CA  SER A  74      -0.493  22.753  26.733  1.00  0.00      A    C
ATOM    958  HA  SER A  74      -0.937  22.482  25.787  1.00  0.00      A    H
ATOM    959  CB  SER A  74      -1.262  21.969  27.873  1.00  0.00      A    C
ATOM    960  HB1 SER A  74      -0.703  22.077  28.827  1.00  0.00      A    H
ATOM    961  HB2 SER A  74      -2.309  22.322  27.995  1.00  0.00      A    H
ATOM    962  OG  SER A  74      -1.347  20.607  27.522  1.00  0.00      A    O
ATOM    963  HG1 SER A  74      -0.543  20.150  27.781  1.00  0.00      A    H
ATOM    964  C   SER A  74      -0.802  24.249  26.946  1.00  0.00      A    C
ATOM    965  O   SER A  74      -1.608  24.804  26.221  1.00  0.00      A    O
ATOM    966  N   MET A  75      -0.084  24.856  27.869  1.00  0.00      A    N
ATOM    967  HN  MET A  75       0.498  24.329  28.483  1.00  0.00      A    H
ATOM    968  CA  MET A  75      -0.265  26.299  28.143  1.00  0.00      A    C
ATOM    969  HA  MET A  75      -1.305  26.527  28.325  1.00  0.00      A    H
ATOM    970  CB  MET A  75       0.578  26.715  29.339  1.00  0.00      A    C
ATOM    971  HB1 MET A  75       0.461  26.166  30.298  1.00  0.00      A    H
ATOM    972  HB2 MET A  75       1.629  26.627  28.992  1.00  0.00      A    H
ATOM    973  CG  MET A  75       0.316  28.192  29.788  1.00  0.00      A    C
ATOM    974  HG1 MET A  75       1.116  28.442  30.518  1.00  0.00      A    H
ATOM    975  HG2 MET A  75       0.329  28.966  28.992  1.00  0.00      A    H
ATOM    976  SD  MET A  75      -1.230  28.485  30.699  1.00  0.00      A    S
ATOM    977  CE  MET A  75      -1.152  30.215  30.469  1.00  0.00      A    C
ATOM    978  HE1 MET A  75      -1.938  30.778  31.016  1.00  0.00      A    H
ATOM    979  HE2 MET A  75      -0.190  30.602  30.869  1.00  0.00      A    H
ATOM    980  HE3 MET A  75      -1.254  30.400  29.379  1.00  0.00      A    H
ATOM    981  C   MET A  75       0.052  27.190  26.939  1.00  0.00      A    C
ATOM    982  O   MET A  75      -0.617  28.183  26.672  1.00  0.00      A    O
ATOM    983  N   LEU A  76       1.094  26.862  26.122  1.00  0.00      A    N
ATOM    984  HN  LEU A  76       1.524  25.965  26.183  1.00  0.00      A    H
ATOM    985  CA  LEU A  76       1.354  27.530  24.863  1.00  0.00      A    C
ATOM    986  HA  LEU A  76       1.488  28.592  25.010  1.00  0.00      A    H
ATOM    987  CB  LEU A  76       2.741  27.067  24.309  1.00  0.00      A    C
ATOM    988  HB1 LEU A  76       3.392  27.029  25.209  1.00  0.00      A    H
ATOM    989  HB2 LEU A  76       2.606  26.040  23.906  1.00  0.00      A    H
ATOM    990  CG  LEU A  76       3.313  28.052  23.203  1.00  0.00      A    C
ATOM    991  HG  LEU A  76       2.442  28.358  22.586  1.00  0.00      A    H
ATOM    992  CD1 LEU A  76       3.776  29.458  23.639  1.00  0.00      A    C
ATOM    993 HD11 LEU A  76       4.732  29.514  24.203  1.00  0.00      A    H
ATOM    994 HD12 LEU A  76       3.850  30.098  22.734  1.00  0.00      A    H
ATOM    995 HD13 LEU A  76       2.960  29.938  24.220  1.00  0.00      A    H
ATOM    996  CD2 LEU A  76       4.320  27.388  22.274  1.00  0.00      A    C
ATOM    997 HD21 LEU A  76       4.169  28.034  21.383  1.00  0.00      A    H
ATOM    998 HD22 LEU A  76       5.294  27.388  22.809  1.00  0.00      A    H
ATOM    999 HD23 LEU A  76       4.042  26.327  22.102  1.00  0.00      A    H
ATOM   1000  C   LEU A  76       0.233  27.363  23.854  1.00  0.00      A    C
ATOM   1001  O   LEU A  76      -0.240  28.304  23.181  1.00  0.00      A    O
ATOM   1002  N   VAL A  77      -0.333  26.135  23.757  1.00  0.00      A    N
ATOM   1003  HN  VAL A  77       0.130  25.373  24.204  1.00  0.00      A    H
ATOM   1004  CA  VAL A  77      -1.465  25.823  22.812  1.00  0.00      A    C
ATOM   1005  HA  VAL A  77      -1.339  26.504  21.984  1.00  0.00      A    H
ATOM   1006  CB  VAL A  77      -1.497  24.427  22.255  1.00  0.00      A    C
ATOM   1007  HB  VAL A  77      -2.250  24.269  21.454  1.00  0.00      A    H
ATOM   1008  CG1 VAL A  77      -0.125  24.136  21.485  1.00  0.00      A    C
ATOM   1009 HG11 VAL A  77      -0.330  23.198  20.926  1.00  0.00      A    H
ATOM   1010 HG12 VAL A  77       0.048  25.064  20.900  1.00  0.00      A    H
ATOM   1011 HG13 VAL A  77       0.758  24.019  22.150  1.00  0.00      A    H
ATOM   1012  CG2 VAL A  77      -1.669  23.302  23.299  1.00  0.00      A    C
ATOM   1013 HG21 VAL A  77      -2.660  23.239  23.798  1.00  0.00      A    H
ATOM   1014 HG22 VAL A  77      -1.463  22.385  22.706  1.00  0.00      A    H
ATOM   1015 HG23 VAL A  77      -0.780  23.339  23.964  1.00  0.00      A    H
ATOM   1016  C   VAL A  77      -2.801  26.372  23.150  1.00  0.00      A    C
ATOM   1017  O   VAL A  77      -3.642  26.567  22.276  1.00  0.00      A    O
ATOM   1018  N   MET A  78      -3.057  26.730  24.426  1.00  0.00      A    N
ATOM   1019  HN  MET A  78      -2.498  26.337  25.152  1.00  0.00      A    H
ATOM   1020  CA  MET A  78      -4.094  27.642  24.900  1.00  0.00      A    C
ATOM   1021  HA  MET A  78      -5.019  27.283  24.473  1.00  0.00      A    H
ATOM   1022  CB  MET A  78      -4.308  27.583  26.421  1.00  0.00      A    C
ATOM   1023  HB1 MET A  78      -3.346  27.689  26.967  1.00  0.00      A    H
ATOM   1024  HB2 MET A  78      -5.055  28.317  26.793  1.00  0.00      A    H
ATOM   1025  CG  MET A  78      -4.734  26.211  26.812  1.00  0.00      A    C
ATOM   1026  HG1 MET A  78      -5.822  26.058  26.646  1.00  0.00      A    H
ATOM   1027  HG2 MET A  78      -4.204  25.442  26.211  1.00  0.00      A    H
ATOM   1028  SD  MET A  78      -4.475  25.852  28.540  1.00  0.00      A    S
ATOM   1029  CE  MET A  78      -5.635  27.144  29.132  1.00  0.00      A    C
ATOM   1030  HE1 MET A  78      -5.168  28.116  29.398  1.00  0.00      A    H
ATOM   1031  HE2 MET A  78      -6.209  27.630  28.314  1.00  0.00      A    H
ATOM   1032  HE3 MET A  78      -6.401  26.870  29.888  1.00  0.00      A    H
ATOM   1033  C   MET A  78      -3.932  29.016  24.340  1.00  0.00      A    C
ATOM   1034  O   MET A  78      -4.908  29.625  23.922  1.00  0.00      A    O
ATOM   1035  N   ARG A  79      -2.701  29.671  24.464  1.00  0.00      A    N
ATOM   1036  HN  ARG A  79      -1.990  29.343  25.080  1.00  0.00      A    H
ATOM   1037  CA  ARG A  79      -2.410  31.065  23.975  1.00  0.00      A    C
ATOM   1038  HA  ARG A  79      -3.162  31.727  24.377  1.00  0.00      A    H
ATOM   1039  CB  ARG A  79      -1.013  31.600  24.482  1.00  0.00      A    C
ATOM   1040  HB1 ARG A  79      -0.802  31.031  25.413  1.00  0.00      A    H
ATOM   1041  HB2 ARG A  79      -0.174  31.553  23.756  1.00  0.00      A    H
ATOM   1042  CG  ARG A  79      -1.063  33.054  25.032  1.00  0.00      A    C
ATOM   1043  HG1 ARG A  79      -1.888  33.133  25.771  1.00  0.00      A    H
ATOM   1044  HG2 ARG A  79      -0.116  33.417  25.485  1.00  0.00      A    H
ATOM   1045  CD  ARG A  79      -1.400  34.078  23.930  1.00  0.00      A    C
ATOM   1046  HD1 ARG A  79      -0.581  34.820  23.812  1.00  0.00      A    H
ATOM   1047  HD2 ARG A  79      -1.566  33.480  23.008  1.00  0.00      A    H
ATOM   1048  NE  ARG A  79      -2.755  34.756  24.236  1.00  0.00      A    N
ATOM   1049  HE  ARG A  79      -3.348  34.477  24.992  1.00  0.00      A    H
ATOM   1050  CZ  ARG A  79      -3.434  35.663  23.459  1.00  0.00      A    C
ATOM   1051  NH1 ARG A  79      -2.902  36.280  22.392  1.00  0.00      A    N
ATOM   1052 HH11 ARG A  79      -3.481  36.878  21.838  1.00  0.00      A    H
ATOM   1053 HH12 ARG A  79      -2.028  35.913  22.074  1.00  0.00      A    H
ATOM   1054  NH2 ARG A  79      -4.676  35.934  23.765  1.00  0.00      A    N
ATOM   1055 HH21 ARG A  79      -5.037  36.792  23.400  1.00  0.00      A    H
ATOM   1056 HH22 ARG A  79      -5.180  35.534  24.530  1.00  0.00      A    H
ATOM   1057  C   ARG A  79      -2.579  31.124  22.464  1.00  0.00      A    C
ATOM   1058  O   ARG A  79      -3.186  32.130  21.957  1.00  0.00      A    O
ATOM   1059  N   TYR A  80      -2.093  30.189  21.703  1.00  0.00      A    N
ATOM   1060  HN  TYR A  80      -1.563  29.512  22.208  1.00  0.00      A    H
ATOM   1061  CA  TYR A  80      -2.406  29.984  20.280  1.00  0.00      A    C
ATOM   1062  HA  TYR A  80      -2.116  30.838  19.686  1.00  0.00      A    H
ATOM   1063  CB  TYR A  80      -1.535  28.699  19.813  1.00  0.00      A    C
ATOM   1064  HB1 TYR A  80      -0.491  28.907  20.128  1.00  0.00      A    H
ATOM   1065  HB2 TYR A  80      -1.894  27.779  20.321  1.00  0.00      A    H
ATOM   1066  CG  TYR A  80      -1.579  28.392  18.286  1.00  0.00      A    C
ATOM   1067  CD1 TYR A  80      -0.705  29.063  17.340  1.00  0.00      A    C
ATOM   1068  HD1 TYR A  80      -0.055  29.885  17.602  1.00  0.00      A    H
ATOM   1069  CE1 TYR A  80      -0.808  28.773  16.015  1.00  0.00      A    C
ATOM   1070  HE1 TYR A  80      -0.042  29.250  15.421  1.00  0.00      A    H
ATOM   1071  CZ  TYR A  80      -1.713  27.871  15.525  1.00  0.00      A    C
ATOM   1072  OH  TYR A  80      -1.885  27.798  14.168  1.00  0.00      A    O
ATOM   1073  HH  TYR A  80      -2.325  26.978  13.932  1.00  0.00      A    H
ATOM   1074  CD2 TYR A  80      -2.495  27.518  17.741  1.00  0.00      A    C
ATOM   1075  HD2 TYR A  80      -3.138  26.988  18.427  1.00  0.00      A    H
ATOM   1076  CE2 TYR A  80      -2.647  27.365  16.384  1.00  0.00      A    C
ATOM   1077  HE2 TYR A  80      -3.424  26.775  15.922  1.00  0.00      A    H
ATOM   1078  C   TYR A  80      -3.863  29.765  19.963  1.00  0.00      A    C
ATOM   1079  O   TYR A  80      -4.268  30.404  18.995  1.00  0.00      A    O
ATOM   1080  N   TRP A  81      -4.706  29.039  20.778  1.00  0.00      A    N
ATOM   1081  HN  TRP A  81      -4.341  28.446  21.492  1.00  0.00      A    H
ATOM   1082  CA  TRP A  81      -6.108  28.869  20.511  1.00  0.00      A    C
ATOM   1083  HA  TRP A  81      -6.192  28.520  19.492  1.00  0.00      A    H
ATOM   1084  CB  TRP A  81      -6.745  27.710  21.327  1.00  0.00      A    C
ATOM   1085  HB1 TRP A  81      -6.049  26.867  21.129  1.00  0.00      A    H
ATOM   1086  HB2 TRP A  81      -6.833  27.971  22.404  1.00  0.00      A    H
ATOM   1087  CG  TRP A  81      -8.182  27.416  21.005  1.00  0.00      A    C
ATOM   1088  CD1 TRP A  81      -8.599  26.402  20.158  1.00  0.00      A    C
ATOM   1089  HD1 TRP A  81      -8.015  26.022  19.332  1.00  0.00      A    H
ATOM   1090  NE1 TRP A  81      -9.998  26.262  20.117  1.00  0.00      A    N
ATOM   1091  HE1 TRP A  81     -10.443  25.806  19.377  1.00  0.00      A    H
ATOM   1092  CE2 TRP A  81     -10.456  27.243  20.949  1.00  0.00      A    C
ATOM   1093  CD2 TRP A  81      -9.392  27.974  21.528  1.00  0.00      A    C
ATOM   1094  CE3 TRP A  81      -9.678  28.953  22.457  1.00  0.00      A    C
ATOM   1095  HE3 TRP A  81      -8.865  29.525  22.880  1.00  0.00      A    H
ATOM   1096  CZ3 TRP A  81     -11.001  29.187  22.798  1.00  0.00      A    C
ATOM   1097  HZ3 TRP A  81     -11.238  29.805  23.652  1.00  0.00      A    H
ATOM   1098  CZ2 TRP A  81     -11.811  27.613  21.312  1.00  0.00      A    C
ATOM   1099  HZ2 TRP A  81     -12.706  27.174  20.896  1.00  0.00      A    H
ATOM   1100  CH2 TRP A  81     -12.068  28.585  22.246  1.00  0.00      A    C
ATOM   1101  HH2 TRP A  81     -13.065  28.911  22.505  1.00  0.00      A    H
ATOM   1102  C   TRP A  81      -6.854  30.174  20.633  1.00  0.00      A    C
ATOM   1103  O   TRP A  81      -7.611  30.579  19.700  1.00  0.00      A    O
ATOM   1104  N   PHE A  82      -6.637  30.978  21.684  1.00  0.00      A    N
ATOM   1105  HN  PHE A  82      -5.944  30.708  22.349  1.00  0.00      A    H
ATOM   1106  CA  PHE A  82      -7.184  32.303  21.800  1.00  0.00      A    C
ATOM   1107  HA  PHE A  82      -8.255  32.229  21.686  1.00  0.00      A    H
ATOM   1108  CB  PHE A  82      -6.827  32.781  23.270  1.00  0.00      A    C
ATOM   1109  HB1 PHE A  82      -5.767  32.522  23.477  1.00  0.00      A    H
ATOM   1110  HB2 PHE A  82      -6.986  33.879  23.331  1.00  0.00      A    H
ATOM   1111  CG  PHE A  82      -7.845  32.192  24.209  1.00  0.00      A    C
ATOM   1112  CD1 PHE A  82      -9.260  32.564  24.114  1.00  0.00      A    C
ATOM   1113  HD1 PHE A  82      -9.528  33.247  23.322  1.00  0.00      A    H
ATOM   1114  CE1 PHE A  82     -10.174  32.065  25.070  1.00  0.00      A    C
ATOM   1115  HE1 PHE A  82     -11.209  32.357  24.970  1.00  0.00      A    H
ATOM   1116  CZ  PHE A  82      -9.717  31.111  26.006  1.00  0.00      A    C
ATOM   1117  HZ  PHE A  82     -10.445  30.608  26.625  1.00  0.00      A    H
ATOM   1118  CD2 PHE A  82      -7.486  31.194  25.146  1.00  0.00      A    C
ATOM   1119  HD2 PHE A  82      -6.437  30.944  25.211  1.00  0.00      A    H
ATOM   1120  CE2 PHE A  82      -8.430  30.722  26.047  1.00  0.00      A    C
ATOM   1121  HE2 PHE A  82      -8.101  30.088  26.857  1.00  0.00      A    H
ATOM   1122  C   PHE A  82      -6.759  33.292  20.766  1.00  0.00      A    C
ATOM   1123  O   PHE A  82      -7.531  34.070  20.281  1.00  0.00      A    O
ATOM   1124  N   TRP A  83      -5.478  33.341  20.373  1.00  0.00      A    N
ATOM   1125  HN  TRP A  83      -4.823  32.686  20.742  1.00  0.00      A    H
ATOM   1126  CA  TRP A  83      -4.911  34.184  19.333  1.00  0.00      A    C
ATOM   1127  HA  TRP A  83      -5.023  35.233  19.564  1.00  0.00      A    H
ATOM   1128  CB  TRP A  83      -3.352  33.963  19.115  1.00  0.00      A    C
ATOM   1129  HB1 TRP A  83      -2.797  34.322  20.008  1.00  0.00      A    H
ATOM   1130  HB2 TRP A  83      -3.172  32.869  19.043  1.00  0.00      A    H
ATOM   1131  CG  TRP A  83      -2.673  34.684  17.984  1.00  0.00      A    C
ATOM   1132  CD1 TRP A  83      -2.338  36.027  17.898  1.00  0.00      A    C
ATOM   1133  HD1 TRP A  83      -2.476  36.780  18.660  1.00  0.00      A    H
ATOM   1134  NE1 TRP A  83      -1.676  36.183  16.695  1.00  0.00      A    N
ATOM   1135  HE1 TRP A  83      -1.338  37.039  16.367  1.00  0.00      A    H
ATOM   1136  CE2 TRP A  83      -1.657  34.956  16.013  1.00  0.00      A    C
ATOM   1137  CD2 TRP A  83      -2.230  34.014  16.825  1.00  0.00      A    C
ATOM   1138  CE3 TRP A  83      -2.213  32.655  16.470  1.00  0.00      A    C
ATOM   1139  HE3 TRP A  83      -2.567  31.897  17.152  1.00  0.00      A    H
ATOM   1140  CZ3 TRP A  83      -1.587  32.265  15.292  1.00  0.00      A    C
ATOM   1141  HZ3 TRP A  83      -1.536  31.230  14.986  1.00  0.00      A    H
ATOM   1142  CZ2 TRP A  83      -1.065  34.582  14.778  1.00  0.00      A    C
ATOM   1143  HZ2 TRP A  83      -0.388  35.251  14.269  1.00  0.00      A    H
ATOM   1144  CH2 TRP A  83      -0.991  33.222  14.482  1.00  0.00      A    C
ATOM   1145  HH2 TRP A  83      -0.500  33.064  13.533  1.00  0.00      A    H
ATOM   1146  C   TRP A  83      -5.613  33.950  17.981  1.00  0.00      A    C
ATOM   1147  O   TRP A  83      -5.964  34.833  17.208  1.00  0.00      A    O
ATOM   1148  N   ARG A  84      -5.758  32.658  17.644  1.00  0.00      A    N
ATOM   1149  HN  ARG A  84      -5.351  31.938  18.200  1.00  0.00      A    H
ATOM   1150  CA  ARG A  84      -6.613  32.294  16.491  1.00  0.00      A    C
ATOM   1151  HA  ARG A  84      -6.298  33.013  15.749  1.00  0.00      A    H
ATOM   1152  CB  ARG A  84      -6.481  30.835  16.075  1.00  0.00      A    C
ATOM   1153  HB1 ARG A  84      -6.827  30.202  16.921  1.00  0.00      A    H
ATOM   1154  HB2 ARG A  84      -7.135  30.717  15.185  1.00  0.00      A    H
ATOM   1155  CG  ARG A  84      -5.109  30.311  15.618  1.00  0.00      A    C
ATOM   1156  HG1 ARG A  84      -4.395  31.087  15.267  1.00  0.00      A    H
ATOM   1157  HG2 ARG A  84      -4.614  29.861  16.505  1.00  0.00      A    H
ATOM   1158  CD  ARG A  84      -5.188  29.233  14.418  1.00  0.00      A    C
ATOM   1159  HD1 ARG A  84      -4.176  29.005  14.020  1.00  0.00      A    H
ATOM   1160  HD2 ARG A  84      -5.576  28.242  14.735  1.00  0.00      A    H
ATOM   1161  NE  ARG A  84      -5.955  30.028  13.318  1.00  0.00      A    N
ATOM   1162  HE  ARG A  84      -6.232  30.979  13.460  1.00  0.00      A    H
ATOM   1163  CZ  ARG A  84      -6.545  29.482  12.309  1.00  0.00      A    C
ATOM   1164  NH1 ARG A  84      -6.337  28.190  11.979  1.00  0.00      A    N
ATOM   1165 HH11 ARG A  84      -6.604  27.977  11.039  1.00  0.00      A    H
ATOM   1166 HH12 ARG A  84      -5.594  27.738  12.472  1.00  0.00      A    H
ATOM   1167  NH2 ARG A  84      -7.400  30.239  11.586  1.00  0.00      A    N
ATOM   1168 HH21 ARG A  84      -7.919  29.816  10.843  1.00  0.00      A    H
ATOM   1169 HH22 ARG A  84      -7.528  31.199  11.834  1.00  0.00      A    H
ATOM   1170  C   ARG A  84      -8.127  32.681  16.609  1.00  0.00      A    C
ATOM   1171  O   ARG A  84      -8.749  33.237  15.679  1.00  0.00      A    O
ATOM   1172  N   LEU A  85      -8.726  32.522  17.804  1.00  0.00      A    N
ATOM   1173  HN  LEU A  85      -8.356  31.997  18.567  1.00  0.00      A    H
ATOM   1174  CA  LEU A  85     -10.028  32.991  18.013  1.00  0.00      A    C
ATOM   1175  HA  LEU A  85     -10.658  32.562  17.247  1.00  0.00      A    H
ATOM   1176  CB  LEU A  85     -10.487  32.398  19.433  1.00  0.00      A    C
ATOM   1177  HB1 LEU A  85     -10.282  31.307  19.400  1.00  0.00      A    H
ATOM   1178  HB2 LEU A  85      -9.948  32.895  20.268  1.00  0.00      A    H
ATOM   1179  CG  LEU A  85     -12.046  32.582  19.828  1.00  0.00      A    C
ATOM   1180  HG  LEU A  85     -12.433  33.593  19.581  1.00  0.00      A    H
ATOM   1181  CD1 LEU A  85     -12.932  31.614  18.991  1.00  0.00      A    C
ATOM   1182 HD11 LEU A  85     -12.981  31.697  17.884  1.00  0.00      A    H
ATOM   1183 HD12 LEU A  85     -12.649  30.554  19.166  1.00  0.00      A    H
ATOM   1184 HD13 LEU A  85     -14.000  31.615  19.300  1.00  0.00      A    H
ATOM   1185  CD2 LEU A  85     -12.252  32.334  21.283  1.00  0.00      A    C
ATOM   1186 HD21 LEU A  85     -13.241  32.540  21.745  1.00  0.00      A    H
ATOM   1187 HD22 LEU A  85     -11.991  31.263  21.419  1.00  0.00      A    H
ATOM   1188 HD23 LEU A  85     -11.540  32.897  21.925  1.00  0.00      A    H
ATOM   1189  C   LEU A  85     -10.245  34.461  17.960  1.00  0.00      A    C
ATOM   1190  O   LEU A  85     -11.168  34.915  17.315  1.00  0.00      A    O
ATOM   1191  N   PHE A  86      -9.380  35.288  18.536  1.00  0.00      A    N
ATOM   1192  HN  PHE A  86      -8.606  34.975  19.080  1.00  0.00      A    H
ATOM   1193  CA  PHE A  86      -9.750  36.724  18.603  1.00  0.00      A    C
ATOM   1194  HA  PHE A  86     -10.825  36.816  18.548  1.00  0.00      A    H
ATOM   1195  CB  PHE A  86      -9.099  37.415  19.863  1.00  0.00      A    C
ATOM   1196  HB1 PHE A  86      -8.025  37.134  19.823  1.00  0.00      A    H
ATOM   1197  HB2 PHE A  86      -9.218  38.514  19.752  1.00  0.00      A    H
ATOM   1198  CG  PHE A  86      -9.804  36.912  21.093  1.00  0.00      A    C
ATOM   1199  CD1 PHE A  86      -9.117  36.393  22.227  1.00  0.00      A    C
ATOM   1200  HD1 PHE A  86      -8.052  36.248  22.114  1.00  0.00      A    H
ATOM   1201  CE1 PHE A  86      -9.843  36.049  23.334  1.00  0.00      A    C
ATOM   1202  HE1 PHE A  86      -9.263  35.600  24.126  1.00  0.00      A    H
ATOM   1203  CZ  PHE A  86     -11.212  36.227  23.459  1.00  0.00      A    C
ATOM   1204  HZ  PHE A  86     -11.707  35.878  24.353  1.00  0.00      A    H
ATOM   1205  CD2 PHE A  86     -11.194  37.047  21.150  1.00  0.00      A    C
ATOM   1206  HD2 PHE A  86     -11.794  37.252  20.275  1.00  0.00      A    H
ATOM   1207  CE2 PHE A  86     -11.900  36.656  22.272  1.00  0.00      A    C
ATOM   1208  HE2 PHE A  86     -12.975  36.752  22.271  1.00  0.00      A    H
ATOM   1209  C   PHE A  86      -9.265  37.546  17.371  1.00  0.00      A    C
ATOM   1210  O   PHE A  86      -9.721  38.673  17.193  1.00  0.00      A    O
ATOM   1211  N   GLU A  87      -8.358  37.032  16.486  1.00  0.00      A    N
ATOM   1212  HN  GLU A  87      -7.912  36.172  16.722  1.00  0.00      A    H
ATOM   1213  CA  GLU A  87      -7.858  37.876  15.433  1.00  0.00      A    C
ATOM   1214  HA  GLU A  87      -8.609  38.564  15.077  1.00  0.00      A    H
ATOM   1215  CB  GLU A  87      -6.735  38.891  15.921  1.00  0.00      A    C
ATOM   1216  HB1 GLU A  87      -6.336  39.505  15.085  1.00  0.00      A    H
ATOM   1217  HB2 GLU A  87      -7.297  39.590  16.576  1.00  0.00      A    H
ATOM   1218  CG  GLU A  87      -5.505  38.242  16.626  1.00  0.00      A    C
ATOM   1219  HG1 GLU A  87      -5.800  37.508  17.406  1.00  0.00      A    H
ATOM   1220  HG2 GLU A  87      -4.948  37.652  15.867  1.00  0.00      A    H
ATOM   1221  CD  GLU A  87      -4.629  39.393  17.172  1.00  0.00      A    C
ATOM   1222  OE1 GLU A  87      -4.193  40.234  16.361  1.00  0.00      A    O
ATOM   1223  OE2 GLU A  87      -4.417  39.484  18.458  1.00  0.00      A    O
ATOM   1224  C   GLU A  87      -7.423  37.219  14.082  1.00  0.00      A    C
ATOM   1225  O   GLU A  87      -6.950  37.912  13.210  1.00  0.00      A    O
ATOM   1226  N   THR A  88      -7.746  35.941  13.819  1.00  0.00      A    N
ATOM   1227  HN  THR A  88      -8.281  35.426  14.484  1.00  0.00      A    H
ATOM   1228  CA  THR A  88      -7.265  35.292  12.547  1.00  0.00      A    C
ATOM   1229  HA  THR A  88      -6.637  36.057  12.115  1.00  0.00      A    H
ATOM   1230  CB  THR A  88      -6.445  34.029  12.773  1.00  0.00      A    C
ATOM   1231  HB  THR A  88      -5.995  33.611  11.847  1.00  0.00      A    H
ATOM   1232  OG1 THR A  88      -7.122  32.971  13.406  1.00  0.00      A    O
ATOM   1233  HG1 THR A  88      -7.717  33.314  14.077  1.00  0.00      A    H
ATOM   1234  CG2 THR A  88      -5.234  34.392  13.604  1.00  0.00      A    C
ATOM   1235 HG21 THR A  88      -5.437  34.742  14.639  1.00  0.00      A    H
ATOM   1236 HG22 THR A  88      -4.575  33.499  13.647  1.00  0.00      A    H
ATOM   1237 HG23 THR A  88      -4.686  35.168  13.028  1.00  0.00      A    H
ATOM   1238  C   THR A  88      -8.394  34.906  11.617  1.00  0.00      A    C
ATOM   1239  O   THR A  88      -8.168  34.451  10.480  1.00  0.00      A    O
ATOM   1240  N   LEU A  89      -9.597  35.105  12.040  1.00  0.00      A    N
ATOM   1241  HN  LEU A  89      -9.766  35.501  12.940  1.00  0.00      A    H
ATOM   1242  CA  LEU A  89     -10.762  34.923  11.123  1.00  0.00      A    C
ATOM   1243  HA  LEU A  89     -10.594  34.168  10.369  1.00  0.00      A    H
ATOM   1244  CB  LEU A  89     -12.121  34.525  11.915  1.00  0.00      A    C
ATOM   1245  HB1 LEU A  89     -12.369  35.132  12.812  1.00  0.00      A    H
ATOM   1246  HB2 LEU A  89     -12.935  34.726  11.187  1.00  0.00      A    H
ATOM   1247  CG  LEU A  89     -11.996  33.008  12.235  1.00  0.00      A    C
ATOM   1248  HG  LEU A  89     -11.763  32.444  11.307  1.00  0.00      A    H
ATOM   1249  CD1 LEU A  89     -11.042  32.573  13.248  1.00  0.00      A    C
ATOM   1250 HD11 LEU A  89      -9.987  32.637  12.905  1.00  0.00      A    H
ATOM   1251 HD12 LEU A  89     -11.189  33.232  14.130  1.00  0.00      A    H
ATOM   1252 HD13 LEU A  89     -11.171  31.560  13.685  1.00  0.00      A    H
ATOM   1253  CD2 LEU A  89     -13.376  32.392  12.621  1.00  0.00      A    C
ATOM   1254 HD21 LEU A  89     -13.189  31.396  13.074  1.00  0.00      A    H
ATOM   1255 HD22 LEU A  89     -13.862  33.028  13.392  1.00  0.00      A    H
ATOM   1256 HD23 LEU A  89     -14.015  32.282  11.718  1.00  0.00      A    H
ATOM   1257  C   LEU A  89     -11.107  36.109  10.304  1.00  0.00      A    C
ATOM   1258  O   LEU A  89     -11.052  37.208  10.871  1.00  0.00      A    O
ATOM   1259  N   PRO A  90     -11.405  36.136   8.959  1.00  0.00      A    N
ATOM   1260  CD  PRO A  90     -10.911  35.048   8.106  1.00  0.00      A    C
ATOM   1261  HD1 PRO A  90      -9.810  34.948   8.224  1.00  0.00      A    H
ATOM   1262  HD2 PRO A  90     -11.417  34.107   8.409  1.00  0.00      A    H
ATOM   1263  CA  PRO A  90     -12.256  37.033   8.257  1.00  0.00      A    C
ATOM   1264  HA  PRO A  90     -11.633  37.902   8.106  1.00  0.00      A    H
ATOM   1265  CB  PRO A  90     -12.579  36.249   6.965  1.00  0.00      A    C
ATOM   1266  HB1 PRO A  90     -12.734  36.927   6.099  1.00  0.00      A    H
ATOM   1267  HB2 PRO A  90     -13.426  35.540   7.088  1.00  0.00      A    H
ATOM   1268  CG  PRO A  90     -11.275  35.449   6.667  1.00  0.00      A    C
ATOM   1269  HG1 PRO A  90     -10.493  36.115   6.243  1.00  0.00      A    H
ATOM   1270  HG2 PRO A  90     -11.403  34.552   6.024  1.00  0.00      A    H
ATOM   1271  C   PRO A  90     -13.612  37.503   8.923  1.00  0.00      A    C
ATOM   1272  O   PRO A  90     -13.976  36.947   9.926  1.00  0.00      A    O
ATOM   1273  N   PRO A  91     -14.237  38.585   8.490  1.00  0.00      A    N
ATOM   1274  CD  PRO A  91     -13.777  39.615   7.533  1.00  0.00      A    C
ATOM   1275  HD1 PRO A  91     -12.683  39.809   7.507  1.00  0.00      A    H
ATOM   1276  HD2 PRO A  91     -14.215  39.307   6.560  1.00  0.00      A    H
ATOM   1277  CA  PRO A  91     -15.557  38.971   8.995  1.00  0.00      A    C
ATOM   1278  HA  PRO A  91     -15.509  39.211  10.047  1.00  0.00      A    H
ATOM   1279  CB  PRO A  91     -15.841  40.286   8.164  1.00  0.00      A    C
ATOM   1280  HB1 PRO A  91     -16.413  41.056   8.724  1.00  0.00      A    H
ATOM   1281  HB2 PRO A  91     -16.349  39.975   7.226  1.00  0.00      A    H
ATOM   1282  CG  PRO A  91     -14.458  40.913   7.910  1.00  0.00      A    C
ATOM   1283  HG1 PRO A  91     -14.200  41.362   8.893  1.00  0.00      A    H
ATOM   1284  HG2 PRO A  91     -14.395  41.574   7.019  1.00  0.00      A    H
ATOM   1285  C   PRO A  91     -16.671  37.959   8.842  1.00  0.00      A    C
ATOM   1286  O   PRO A  91     -16.644  37.346   7.763  1.00  0.00      A    O
ATOM   1287  N   PRO A  92     -17.627  37.738   9.793  1.00  0.00      A    N
ATOM   1288  CD  PRO A  92     -17.401  38.014  11.262  1.00  0.00      A    C
ATOM   1289  HD1 PRO A  92     -16.432  37.606  11.621  1.00  0.00      A    H
ATOM   1290  HD2 PRO A  92     -17.557  39.103  11.417  1.00  0.00      A    H
ATOM   1291  CA  PRO A  92     -18.728  36.756   9.548  1.00  0.00      A    C
ATOM   1292  HA  PRO A  92     -18.170  35.837   9.446  1.00  0.00      A    H
ATOM   1293  CB  PRO A  92     -19.504  36.783  10.850  1.00  0.00      A    C
ATOM   1294  HB1 PRO A  92     -20.188  35.936  11.070  1.00  0.00      A    H
ATOM   1295  HB2 PRO A  92     -20.122  37.706  10.814  1.00  0.00      A    H
ATOM   1296  CG  PRO A  92     -18.505  37.140  11.961  1.00  0.00      A    C
ATOM   1297  HG1 PRO A  92     -19.012  37.560  12.856  1.00  0.00      A    H
ATOM   1298  HG2 PRO A  92     -17.952  36.274  12.381  1.00  0.00      A    H
ATOM   1299  C   PRO A  92     -19.582  36.880   8.369  1.00  0.00      A    C
ATOM   1300  O   PRO A  92     -20.040  37.997   8.160  1.00  0.00      A    O
ATOM   1301  N   ALA A  93     -19.774  35.873   7.589  1.00  0.00      A    N
ATOM   1302  HN  ALA A  93     -19.331  34.996   7.754  1.00  0.00      A    H
ATOM   1303  CA  ALA A  93     -20.549  35.842   6.410  1.00  0.00      A    C
ATOM   1304  HA  ALA A  93     -21.551  36.246   6.418  1.00  0.00      A    H
ATOM   1305  CB  ALA A  93     -19.788  36.533   5.201  1.00  0.00      A    C
ATOM   1306  HB1 ALA A  93     -18.790  36.065   5.066  1.00  0.00      A    H
ATOM   1307  HB2 ALA A  93     -20.385  36.572   4.265  1.00  0.00      A    H
ATOM   1308  HB3 ALA A  93     -19.719  37.594   5.524  1.00  0.00      A    H
ATOM   1309  C   ALA A  93     -20.843  34.418   6.009  1.00  0.00      A    C
ATOM   1310  O   ALA A  93     -20.505  33.433   6.674  1.00  0.00      A    O
ATOM   1311  N   LEU A  94     -21.590  34.214   4.883  1.00  0.00      A    N
ATOM   1312  HN  LEU A  94     -22.153  34.988   4.605  1.00  0.00      A    H
ATOM   1313  CA  LEU A  94     -21.654  32.951   4.149  1.00  0.00      A    C
ATOM   1314  HA  LEU A  94     -21.234  32.231   4.836  1.00  0.00      A    H
ATOM   1315  CB  LEU A  94     -23.182  32.578   3.881  1.00  0.00      A    C
ATOM   1316  HB1 LEU A  94     -23.516  33.189   3.016  1.00  0.00      A    H
ATOM   1317  HB2 LEU A  94     -23.253  31.556   3.451  1.00  0.00      A    H
ATOM   1318  CG  LEU A  94     -24.216  32.662   5.068  1.00  0.00      A    C
ATOM   1319  HG  LEU A  94     -24.109  33.724   5.376  1.00  0.00      A    H
ATOM   1320  CD1 LEU A  94     -25.678  32.414   4.608  1.00  0.00      A    C
ATOM   1321 HD11 LEU A  94     -26.320  32.472   5.512  1.00  0.00      A    H
ATOM   1322 HD12 LEU A  94     -26.055  33.029   3.763  1.00  0.00      A    H
ATOM   1323 HD13 LEU A  94     -25.826  31.355   4.304  1.00  0.00      A    H
ATOM   1324  CD2 LEU A  94     -23.720  31.594   6.040  1.00  0.00      A    C
ATOM   1325 HD21 LEU A  94     -24.345  31.648   6.957  1.00  0.00      A    H
ATOM   1326 HD22 LEU A  94     -23.636  30.635   5.485  1.00  0.00      A    H
ATOM   1327 HD23 LEU A  94     -22.733  31.891   6.455  1.00  0.00      A    H
ATOM   1328  C   LEU A  94     -20.712  32.819   2.937  1.00  0.00      A    C
ATOM   1329  O   LEU A  94     -20.972  32.278   1.829  1.00  0.00      A    O
ATOM   1330  N   ASP A  95     -19.423  33.209   3.177  1.00  0.00      A    N
ATOM   1331  HN  ASP A  95     -19.290  33.402   4.146  1.00  0.00      A    H
ATOM   1332  CA  ASP A  95     -18.319  33.317   2.242  1.00  0.00      A    C
ATOM   1333  HA  ASP A  95     -18.710  33.305   1.235  1.00  0.00      A    H
ATOM   1334  CB  ASP A  95     -17.639  34.726   2.513  1.00  0.00      A    C
ATOM   1335  HB1 ASP A  95     -18.478  35.454   2.540  1.00  0.00      A    H
ATOM   1336  HB2 ASP A  95     -17.184  34.725   3.526  1.00  0.00      A    H
ATOM   1337  CG  ASP A  95     -16.642  35.317   1.460  1.00  0.00      A    C
ATOM   1338  OD1 ASP A  95     -17.098  35.718   0.350  1.00  0.00      A    O
ATOM   1339  OD2 ASP A  95     -15.439  35.411   1.792  1.00  0.00      A    O
ATOM   1340  C   ASP A  95     -17.333  32.162   2.451  1.00  0.00      A    C
ATOM   1341  O   ASP A  95     -17.183  31.577   3.552  1.00  0.00      A    O
ATOM   1342  N   ALA A  96     -16.647  31.844   1.312  1.00  0.00      A    N
ATOM   1343  HN  ALA A  96     -16.680  32.438   0.512  1.00  0.00      A    H
ATOM   1344  CA  ALA A  96     -15.667  30.755   1.351  1.00  0.00      A    C
ATOM   1345  HA  ALA A  96     -16.145  29.887   1.780  1.00  0.00      A    H
ATOM   1346  CB  ALA A  96     -15.237  30.524  -0.084  1.00  0.00      A    C
ATOM   1347  HB1 ALA A  96     -16.169  30.281  -0.638  1.00  0.00      A    H
ATOM   1348  HB2 ALA A  96     -14.728  31.425  -0.486  1.00  0.00      A    H
ATOM   1349  HB3 ALA A  96     -14.561  29.649   0.032  1.00  0.00      A    H
ATOM   1350  C   ALA A  96     -14.447  31.084   2.251  1.00  0.00      A    C
ATOM   1351  O   ALA A  96     -14.056  30.208   3.033  1.00  0.00      A    O
ATOM   1352  N   SER A  97     -13.871  32.259   2.272  1.00  0.00      A    N
ATOM   1353  HN  SER A  97     -14.256  32.990   1.714  1.00  0.00      A    H
ATOM   1354  CA  SER A  97     -12.747  32.579   3.124  1.00  0.00      A    C
ATOM   1355  HA  SER A  97     -11.948  31.871   2.964  1.00  0.00      A    H
ATOM   1356  CB  SER A  97     -12.300  34.008   2.860  1.00  0.00      A    C
ATOM   1357  HB1 SER A  97     -13.076  34.767   3.098  1.00  0.00      A    H
ATOM   1358  HB2 SER A  97     -11.493  34.378   3.528  1.00  0.00      A    H
ATOM   1359  OG  SER A  97     -11.798  34.276   1.563  1.00  0.00      A    O
ATOM   1360  HG1 SER A  97     -11.290  35.081   1.688  1.00  0.00      A    H
ATOM   1361  C   SER A  97     -12.980  32.497   4.626  1.00  0.00      A    C
ATOM   1362  O   SER A  97     -12.242  31.926   5.389  1.00  0.00      A    O
ATOM   1363  N   PHE A  98     -14.145  32.979   5.099  1.00  0.00      A    N
ATOM   1364  HN  PHE A  98     -14.755  33.387   4.424  1.00  0.00      A    H
ATOM   1365  CA  PHE A  98     -14.583  32.989   6.469  1.00  0.00      A    C
ATOM   1366  HA  PHE A  98     -13.796  33.445   7.051  1.00  0.00      A    H
ATOM   1367  CB  PHE A  98     -15.909  33.757   6.704  1.00  0.00      A    C
ATOM   1368  HB1 PHE A  98     -15.932  34.832   6.424  1.00  0.00      A    H
ATOM   1369  HB2 PHE A  98     -16.753  33.387   6.083  1.00  0.00      A    H
ATOM   1370  CG  PHE A  98     -16.387  33.695   8.108  1.00  0.00      A    C
ATOM   1371  CD1 PHE A  98     -15.765  34.347   9.218  1.00  0.00      A    C
ATOM   1372  HD1 PHE A  98     -14.850  34.885   9.019  1.00  0.00      A    H
ATOM   1373  CE1 PHE A  98     -16.300  34.227  10.495  1.00  0.00      A    C
ATOM   1374  HE1 PHE A  98     -15.828  34.800  11.280  1.00  0.00      A    H
ATOM   1375  CZ  PHE A  98     -17.413  33.395  10.790  1.00  0.00      A    C
ATOM   1376  HZ  PHE A  98     -17.898  33.229  11.741  1.00  0.00      A    H
ATOM   1377  CD2 PHE A  98     -17.477  32.807   8.394  1.00  0.00      A    C
ATOM   1378  HD2 PHE A  98     -17.945  32.377   7.521  1.00  0.00      A    H
ATOM   1379  CE2 PHE A  98     -18.032  32.746   9.715  1.00  0.00      A    C
ATOM   1380  HE2 PHE A  98     -18.816  32.028   9.908  1.00  0.00      A    H
ATOM   1381  C   PHE A  98     -14.763  31.540   6.992  1.00  0.00      A    C
ATOM   1382  O   PHE A  98     -14.296  31.090   8.026  1.00  0.00      A    O
ATOM   1383  N   LEU A  99     -15.514  30.655   6.271  1.00  0.00      A    N
ATOM   1384  HN  LEU A  99     -15.965  30.879   5.411  1.00  0.00      A    H
ATOM   1385  CA  LEU A  99     -15.729  29.311   6.644  1.00  0.00      A    C
ATOM   1386  HA  LEU A  99     -15.909  29.219   7.704  1.00  0.00      A    H
ATOM   1387  CB  LEU A  99     -17.030  28.803   5.871  1.00  0.00      A    C
ATOM   1388  HB1 LEU A  99     -16.757  28.777   4.794  1.00  0.00      A    H
ATOM   1389  HB2 LEU A  99     -17.325  27.762   6.120  1.00  0.00      A    H
ATOM   1390  CG  LEU A  99     -18.251  29.749   6.105  1.00  0.00      A    C
ATOM   1391  HG  LEU A  99     -17.935  30.786   5.864  1.00  0.00      A    H
ATOM   1392  CD1 LEU A  99     -19.331  29.499   5.068  1.00  0.00      A    C
ATOM   1393 HD11 LEU A  99     -19.618  28.426   5.091  1.00  0.00      A    H
ATOM   1394 HD12 LEU A  99     -20.219  30.152   5.212  1.00  0.00      A    H
ATOM   1395 HD13 LEU A  99     -18.962  29.817   4.070  1.00  0.00      A    H
ATOM   1396  CD2 LEU A  99     -18.711  29.635   7.554  1.00  0.00      A    C
ATOM   1397 HD21 LEU A  99     -17.802  29.610   8.192  1.00  0.00      A    H
ATOM   1398 HD22 LEU A  99     -19.447  30.445   7.745  1.00  0.00      A    H
ATOM   1399 HD23 LEU A  99     -19.179  28.642   7.725  1.00  0.00      A    H
ATOM   1400  C   LEU A  99     -14.544  28.383   6.322  1.00  0.00      A    C
ATOM   1401  O   LEU A  99     -14.353  27.279   6.928  1.00  0.00      A    O
ATOM   1402  N   PHE A 100     -13.587  28.768   5.423  1.00  0.00      A    N
ATOM   1403  HN  PHE A 100     -13.636  29.563   4.824  1.00  0.00      A    H
ATOM   1404  CA  PHE A 100     -12.309  27.996   5.383  1.00  0.00      A    C
ATOM   1405  HA  PHE A 100     -12.477  26.949   5.587  1.00  0.00      A    H
ATOM   1406  CB  PHE A 100     -11.570  28.209   4.038  1.00  0.00      A    C
ATOM   1407  HB1 PHE A 100     -11.660  29.241   3.636  1.00  0.00      A    H
ATOM   1408  HB2 PHE A 100     -10.488  28.039   4.225  1.00  0.00      A    H
ATOM   1409  CG  PHE A 100     -11.875  27.142   3.010  1.00  0.00      A    C
ATOM   1410  CD1 PHE A 100     -12.480  27.385   1.779  1.00  0.00      A    C
ATOM   1411  HD1 PHE A 100     -12.949  28.351   1.658  1.00  0.00      A    H
ATOM   1412  CE1 PHE A 100     -12.566  26.508   0.723  1.00  0.00      A    C
ATOM   1413  HE1 PHE A 100     -12.984  26.825  -0.221  1.00  0.00      A    H
ATOM   1414  CZ  PHE A 100     -11.960  25.256   0.904  1.00  0.00      A    C
ATOM   1415  HZ  PHE A 100     -11.975  24.591   0.053  1.00  0.00      A    H
ATOM   1416  CD2 PHE A 100     -11.361  25.874   3.119  1.00  0.00      A    C
ATOM   1417  HD2 PHE A 100     -10.934  25.580   4.067  1.00  0.00      A    H
ATOM   1418  CE2 PHE A 100     -11.359  24.913   2.091  1.00  0.00      A    C
ATOM   1419  HE2 PHE A 100     -10.861  23.968   2.251  1.00  0.00      A    H
ATOM   1420  C   PHE A 100     -11.325  28.329   6.450  1.00  0.00      A    C
ATOM   1421  O   PHE A 100     -10.527  27.534   6.897  1.00  0.00      A    O
ATOM   1422  N   ALA A 101     -11.427  29.586   7.034  1.00  0.00      A    N
ATOM   1423  HN  ALA A 101     -12.064  30.255   6.659  1.00  0.00      A    H
ATOM   1424  CA  ALA A 101     -10.653  29.951   8.216  1.00  0.00      A    C
ATOM   1425  HA  ALA A 101      -9.663  29.585   7.986  1.00  0.00      A    H
ATOM   1426  CB  ALA A 101     -10.499  31.443   8.467  1.00  0.00      A    C
ATOM   1427  HB1 ALA A 101     -11.517  31.817   8.708  1.00  0.00      A    H
ATOM   1428  HB2 ALA A 101      -9.726  31.572   9.255  1.00  0.00      A    H
ATOM   1429  HB3 ALA A 101     -10.014  31.873   7.564  1.00  0.00      A    H
ATOM   1430  C   ALA A 101     -11.190  29.260   9.490  1.00  0.00      A    C
ATOM   1431  O   ALA A 101     -10.469  28.808  10.353  1.00  0.00      A    O
ATOM   1432  N   LEU A 102     -12.519  29.188   9.551  1.00  0.00      A    N
ATOM   1433  HN  LEU A 102     -13.193  29.663   8.991  1.00  0.00      A    H
ATOM   1434  CA  LEU A 102     -13.189  28.456  10.573  1.00  0.00      A    C
ATOM   1435  HA  LEU A 102     -12.735  28.743  11.510  1.00  0.00      A    H
ATOM   1436  CB  LEU A 102     -14.729  28.480  10.517  1.00  0.00      A    C
ATOM   1437  HB1 LEU A 102     -15.047  29.532  10.676  1.00  0.00      A    H
ATOM   1438  HB2 LEU A 102     -15.146  28.308   9.502  1.00  0.00      A    H
ATOM   1439  CG  LEU A 102     -15.578  27.446  11.410  1.00  0.00      A    C
ATOM   1440  HG  LEU A 102     -15.407  26.355  11.294  1.00  0.00      A    H
ATOM   1441  CD1 LEU A 102     -15.316  27.821  12.849  1.00  0.00      A    C
ATOM   1442 HD11 LEU A 102     -15.319  28.890  13.155  1.00  0.00      A    H
ATOM   1443 HD12 LEU A 102     -16.040  27.233  13.453  1.00  0.00      A    H
ATOM   1444 HD13 LEU A 102     -14.332  27.343  13.041  1.00  0.00      A    H
ATOM   1445  CD2 LEU A 102     -17.074  27.613  10.918  1.00  0.00      A    C
ATOM   1446 HD21 LEU A 102     -17.119  27.656   9.809  1.00  0.00      A    H
ATOM   1447 HD22 LEU A 102     -17.699  26.787  11.320  1.00  0.00      A    H
ATOM   1448 HD23 LEU A 102     -17.444  28.541  11.403  1.00  0.00      A    H
ATOM   1449  C   LEU A 102     -12.902  26.951  10.422  1.00  0.00      A    C
ATOM   1450  O   LEU A 102     -12.593  26.311  11.435  1.00  0.00      A    O
ATOM   1451  N   LEU A 103     -13.040  26.307   9.256  1.00  0.00      A    N
ATOM   1452  HN  LEU A 103     -13.454  26.793   8.490  1.00  0.00      A    H
ATOM   1453  CA  LEU A 103     -12.642  24.932   8.955  1.00  0.00      A    C
ATOM   1454  HA  LEU A 103     -13.167  24.292   9.648  1.00  0.00      A    H
ATOM   1455  CB  LEU A 103     -13.023  24.633   7.512  1.00  0.00      A    C
ATOM   1456  HB1 LEU A 103     -14.122  24.713   7.369  1.00  0.00      A    H
ATOM   1457  HB2 LEU A 103     -12.591  25.379   6.811  1.00  0.00      A    H
ATOM   1458  CG  LEU A 103     -12.639  23.160   7.050  1.00  0.00      A    C
ATOM   1459  HG  LEU A 103     -11.529  23.195   7.069  1.00  0.00      A    H
ATOM   1460  CD1 LEU A 103     -13.216  22.059   7.972  1.00  0.00      A    C
ATOM   1461 HD11 LEU A 103     -14.310  22.216   8.082  1.00  0.00      A    H
ATOM   1462 HD12 LEU A 103     -13.110  21.004   7.640  1.00  0.00      A    H
ATOM   1463 HD13 LEU A 103     -12.768  22.271   8.966  1.00  0.00      A    H
ATOM   1464  CD2 LEU A 103     -12.959  22.897   5.598  1.00  0.00      A    C
ATOM   1465 HD21 LEU A 103     -12.969  21.830   5.290  1.00  0.00      A    H
ATOM   1466 HD22 LEU A 103     -14.014  23.200   5.423  1.00  0.00      A    H
ATOM   1467 HD23 LEU A 103     -12.212  23.458   4.997  1.00  0.00      A    H
ATOM   1468  C   LEU A 103     -11.168  24.639   9.295  1.00  0.00      A    C
ATOM   1469  O   LEU A 103     -10.916  23.730  10.038  1.00  0.00      A    O
ATOM   1470  N   LEU A 104     -10.219  25.458   8.904  1.00  0.00      A    N
ATOM   1471  HN  LEU A 104     -10.462  26.224   8.314  1.00  0.00      A    H
ATOM   1472  CA  LEU A 104      -8.930  25.296   9.380  1.00  0.00      A    C
ATOM   1473  HA  LEU A 104      -8.534  24.315   9.162  1.00  0.00      A    H
ATOM   1474  CB  LEU A 104      -8.007  26.342   8.718  1.00  0.00      A    C
ATOM   1475  HB1 LEU A 104      -8.172  26.453   7.625  1.00  0.00      A    H
ATOM   1476  HB2 LEU A 104      -8.427  27.292   9.112  1.00  0.00      A    H
ATOM   1477  CG  LEU A 104      -6.490  26.200   8.888  1.00  0.00      A    C
ATOM   1478  HG  LEU A 104      -6.257  25.816   9.904  1.00  0.00      A    H
ATOM   1479  CD1 LEU A 104      -5.989  25.116   7.917  1.00  0.00      A    C
ATOM   1480 HD11 LEU A 104      -4.880  25.171   7.962  1.00  0.00      A    H
ATOM   1481 HD12 LEU A 104      -6.285  24.077   8.174  1.00  0.00      A    H
ATOM   1482 HD13 LEU A 104      -6.253  25.335   6.860  1.00  0.00      A    H
ATOM   1483  CD2 LEU A 104      -5.772  27.483   8.533  1.00  0.00      A    C
ATOM   1484 HD21 LEU A 104      -6.413  28.299   8.930  1.00  0.00      A    H
ATOM   1485 HD22 LEU A 104      -4.698  27.567   8.804  1.00  0.00      A    H
ATOM   1486 HD23 LEU A 104      -5.852  27.745   7.456  1.00  0.00      A    H
ATOM   1487  C   LEU A 104      -8.725  25.459  10.916  1.00  0.00      A    C
ATOM   1488  O   LEU A 104      -7.983  24.667  11.503  1.00  0.00      A    O
ATOM   1489  N   PHE A 105      -9.309  26.537  11.577  1.00  0.00      A    N
ATOM   1490  HN  PHE A 105      -9.881  27.219  11.127  1.00  0.00      A    H
ATOM   1491  CA  PHE A 105      -9.351  26.677  13.025  1.00  0.00      A    C
ATOM   1492  HA  PHE A 105      -8.301  26.759  13.266  1.00  0.00      A    H
ATOM   1493  CB  PHE A 105     -10.028  28.045  13.376  1.00  0.00      A    C
ATOM   1494  HB1 PHE A 105      -9.580  28.887  12.806  1.00  0.00      A    H
ATOM   1495  HB2 PHE A 105     -11.120  27.992  13.178  1.00  0.00      A    H
ATOM   1496  CG  PHE A 105      -9.903  28.296  14.847  1.00  0.00      A    C
ATOM   1497  CD1 PHE A 105      -8.687  28.211  15.593  1.00  0.00      A    C
ATOM   1498  HD1 PHE A 105      -7.739  27.996  15.122  1.00  0.00      A    H
ATOM   1499  CE1 PHE A 105      -8.658  28.421  17.021  1.00  0.00      A    C
ATOM   1500  HE1 PHE A 105      -7.722  28.445  17.559  1.00  0.00      A    H
ATOM   1501  CZ  PHE A 105      -9.855  28.749  17.718  1.00  0.00      A    C
ATOM   1502  HZ  PHE A 105      -9.766  28.737  18.794  1.00  0.00      A    H
ATOM   1503  CD2 PHE A 105     -11.028  28.722  15.628  1.00  0.00      A    C
ATOM   1504  HD2 PHE A 105     -11.978  28.887  15.141  1.00  0.00      A    H
ATOM   1505  CE2 PHE A 105     -11.043  28.983  16.980  1.00  0.00      A    C
ATOM   1506  HE2 PHE A 105     -11.921  29.150  17.585  1.00  0.00      A    H
ATOM   1507  C   PHE A 105      -9.973  25.432  13.783  1.00  0.00      A    C
ATOM   1508  O   PHE A 105      -9.439  25.109  14.818  1.00  0.00      A    O
ATOM   1509  N   ALA A 106     -11.068  24.804  13.331  1.00  0.00      A    N
ATOM   1510  HN  ALA A 106     -11.477  25.208  12.517  1.00  0.00      A    H
ATOM   1511  CA  ALA A 106     -11.669  23.522  13.690  1.00  0.00      A    C
ATOM   1512  HA  ALA A 106     -11.808  23.522  14.761  1.00  0.00      A    H
ATOM   1513  CB  ALA A 106     -13.001  23.454  12.821  1.00  0.00      A    C
ATOM   1514  HB1 ALA A 106     -12.873  23.433  11.718  1.00  0.00      A    H
ATOM   1515  HB2 ALA A 106     -13.619  22.583  13.129  1.00  0.00      A    H
ATOM   1516  HB3 ALA A 106     -13.632  24.343  13.034  1.00  0.00      A    H
ATOM   1517  C   ALA A 106     -10.792  22.333  13.383  1.00  0.00      A    C
ATOM   1518  O   ALA A 106     -10.738  21.415  14.162  1.00  0.00      A    O
ATOM   1519  N   VAL A 107     -10.100  22.291  12.249  1.00  0.00      A    N
ATOM   1520  HN  VAL A 107     -10.205  23.015  11.572  1.00  0.00      A    H
ATOM   1521  CA  VAL A 107      -9.170  21.217  11.963  1.00  0.00      A    C
ATOM   1522  HA  VAL A 107      -9.656  20.266  12.121  1.00  0.00      A    H
ATOM   1523  CB  VAL A 107      -8.797  21.222  10.433  1.00  0.00      A    C
ATOM   1524  HB  VAL A 107      -8.633  22.276  10.120  1.00  0.00      A    H
ATOM   1525  CG1 VAL A 107      -7.544  20.413  10.106  1.00  0.00      A    C
ATOM   1526 HG11 VAL A 107      -6.757  20.758  10.809  1.00  0.00      A    H
ATOM   1527 HG12 VAL A 107      -7.847  19.378  10.372  1.00  0.00      A    H
ATOM   1528 HG13 VAL A 107      -7.366  20.543   9.017  1.00  0.00      A    H
ATOM   1529  CG2 VAL A 107     -10.055  20.677   9.638  1.00  0.00      A    C
ATOM   1530 HG21 VAL A 107     -10.041  20.781   8.532  1.00  0.00      A    H
ATOM   1531 HG22 VAL A 107      -9.935  19.573   9.613  1.00  0.00      A    H
ATOM   1532 HG23 VAL A 107     -10.979  21.031  10.142  1.00  0.00      A    H
ATOM   1533  C   VAL A 107      -8.005  21.264  12.910  1.00  0.00      A    C
ATOM   1534  O   VAL A 107      -7.668  20.214  13.489  1.00  0.00      A    O
ATOM   1535  N   GLU A 108      -7.465  22.450  13.147  1.00  0.00      A    N
ATOM   1536  HN  GLU A 108      -7.754  23.300  12.714  1.00  0.00      A    H
ATOM   1537  CA  GLU A 108      -6.500  22.614  14.282  1.00  0.00      A    C
ATOM   1538  HA  GLU A 108      -5.704  21.897  14.144  1.00  0.00      A    H
ATOM   1539  CB  GLU A 108      -5.861  23.966  14.223  1.00  0.00      A    C
ATOM   1540  HB1 GLU A 108      -6.668  24.729  14.251  1.00  0.00      A    H
ATOM   1541  HB2 GLU A 108      -5.282  24.106  15.161  1.00  0.00      A    H
ATOM   1542  CG  GLU A 108      -5.161  24.319  12.992  1.00  0.00      A    C
ATOM   1543  HG1 GLU A 108      -4.425  23.550  12.672  1.00  0.00      A    H
ATOM   1544  HG2 GLU A 108      -5.899  24.496  12.181  1.00  0.00      A    H
ATOM   1545  CD  GLU A 108      -4.266  25.462  13.246  1.00  0.00      A    C
ATOM   1546  OE1 GLU A 108      -4.809  26.607  13.375  1.00  0.00      A    O
ATOM   1547  OE2 GLU A 108      -2.987  25.257  13.318  1.00  0.00      A    O
ATOM   1548  C   GLU A 108      -7.082  22.311  15.654  1.00  0.00      A    C
ATOM   1549  O   GLU A 108      -6.434  21.591  16.498  1.00  0.00      A    O
ATOM   1550  N   THR A 109      -8.334  22.788  16.074  1.00  0.00      A    N
ATOM   1551  HN  THR A 109      -8.860  23.382  15.471  1.00  0.00      A    H
ATOM   1552  CA  THR A 109      -8.777  22.580  17.424  1.00  0.00      A    C
ATOM   1553  HA  THR A 109      -8.010  22.866  18.128  1.00  0.00      A    H
ATOM   1554  CB  THR A 109     -10.194  23.320  17.698  1.00  0.00      A    C
ATOM   1555  HB  THR A 109     -10.806  23.018  16.822  1.00  0.00      A    H
ATOM   1556  OG1 THR A 109     -10.128  24.727  17.631  1.00  0.00      A    O
ATOM   1557  HG1 THR A 109     -10.010  24.935  16.702  1.00  0.00      A    H
ATOM   1558  CG2 THR A 109     -10.855  23.009  18.978  1.00  0.00      A    C
ATOM   1559 HG21 THR A 109     -11.802  23.574  19.110  1.00  0.00      A    H
ATOM   1560 HG22 THR A 109     -11.139  21.937  19.037  1.00  0.00      A    H
ATOM   1561 HG23 THR A 109     -10.201  23.299  19.828  1.00  0.00      A    H
ATOM   1562  C   THR A 109      -9.001  21.100  17.730  1.00  0.00      A    C
ATOM   1563  O   THR A 109      -8.788  20.546  18.774  1.00  0.00      A    O
ATOM   1564  N   PHE A 110      -9.401  20.288  16.710  1.00  0.00      A    N
ATOM   1565  HN  PHE A 110      -9.646  20.693  15.833  1.00  0.00      A    H
ATOM   1566  CA  PHE A 110      -9.551  18.841  16.854  1.00  0.00      A    C
ATOM   1567  HA  PHE A 110     -10.033  18.599  17.790  1.00  0.00      A    H
ATOM   1568  CB  PHE A 110     -10.328  18.196  15.660  1.00  0.00      A    C
ATOM   1569  HB1 PHE A 110     -11.417  18.412  15.635  1.00  0.00      A    H
ATOM   1570  HB2 PHE A 110     -10.065  18.592  14.655  1.00  0.00      A    H
ATOM   1571  CG  PHE A 110     -10.332  16.703  15.619  1.00  0.00      A    C
ATOM   1572  CD1 PHE A 110      -9.505  16.011  14.712  1.00  0.00      A    C
ATOM   1573  HD1 PHE A 110      -8.996  16.596  13.960  1.00  0.00      A    H
ATOM   1574  CE1 PHE A 110      -9.305  14.712  14.825  1.00  0.00      A    C
ATOM   1575  HE1 PHE A 110      -8.582  14.221  14.189  1.00  0.00      A    H
ATOM   1576  CZ  PHE A 110     -10.004  13.916  15.779  1.00  0.00      A    C
ATOM   1577  HZ  PHE A 110      -9.838  12.851  15.852  1.00  0.00      A    H
ATOM   1578  CD2 PHE A 110     -11.096  15.972  16.591  1.00  0.00      A    C
ATOM   1579  HD2 PHE A 110     -11.577  16.477  17.415  1.00  0.00      A    H
ATOM   1580  CE2 PHE A 110     -10.890  14.579  16.678  1.00  0.00      A    C
ATOM   1581  HE2 PHE A 110     -11.394  14.002  17.439  1.00  0.00      A    H
ATOM   1582  C   PHE A 110      -8.076  18.289  16.934  1.00  0.00      A    C
ATOM   1583  O   PHE A 110      -7.728  17.506  17.786  1.00  0.00      A    O
ATOM   1584  N   SER A 111      -7.190  18.709  16.009  1.00  0.00      A    N
ATOM   1585  HN  SER A 111      -7.433  19.309  15.251  1.00  0.00      A    H
ATOM   1586  CA  SER A 111      -5.843  18.087  15.824  1.00  0.00      A    C
ATOM   1587  HA  SER A 111      -5.913  17.022  15.662  1.00  0.00      A    H
ATOM   1588  CB  SER A 111      -5.082  18.653  14.615  1.00  0.00      A    C
ATOM   1589  HB1 SER A 111      -4.895  19.748  14.604  1.00  0.00      A    H
ATOM   1590  HB2 SER A 111      -4.122  18.116  14.458  1.00  0.00      A    H
ATOM   1591  OG  SER A 111      -5.787  18.297  13.403  1.00  0.00      A    O
ATOM   1592  HG1 SER A 111      -6.613  18.785  13.385  1.00  0.00      A    H
ATOM   1593  C   SER A 111      -4.963  18.283  17.068  1.00  0.00      A    C
ATOM   1594  O   SER A 111      -4.139  17.424  17.363  1.00  0.00      A    O
ATOM   1595  N   ILE A 112      -5.019  19.354  17.779  1.00  0.00      A    N
ATOM   1596  HN  ILE A 112      -5.652  19.984  17.337  1.00  0.00      A    H
ATOM   1597  CA  ILE A 112      -4.236  19.596  19.004  1.00  0.00      A    C
ATOM   1598  HA  ILE A 112      -3.322  19.033  18.886  1.00  0.00      A    H
ATOM   1599  CB  ILE A 112      -4.111  21.130  19.048  1.00  0.00      A    C
ATOM   1600  HB  ILE A 112      -5.169  21.455  18.948  1.00  0.00      A    H
ATOM   1601  CG2 ILE A 112      -3.387  21.603  20.355  1.00  0.00      A    C
ATOM   1602 HG21 ILE A 112      -3.210  22.696  20.265  1.00  0.00      A    H
ATOM   1603 HG22 ILE A 112      -3.953  21.476  21.303  1.00  0.00      A    H
ATOM   1604 HG23 ILE A 112      -2.453  21.009  20.449  1.00  0.00      A    H
ATOM   1605  CG1 ILE A 112      -3.348  21.660  17.852  1.00  0.00      A    C
ATOM   1606 HG11 ILE A 112      -3.886  21.526  16.890  1.00  0.00      A    H
ATOM   1607 HG12 ILE A 112      -3.112  22.733  18.018  1.00  0.00      A    H
ATOM   1608  CD  ILE A 112      -1.918  20.989  17.651  1.00  0.00      A    C
ATOM   1609  HD1 ILE A 112      -1.314  21.102  18.577  1.00  0.00      A    H
ATOM   1610  HD2 ILE A 112      -2.013  19.938  17.305  1.00  0.00      A    H
ATOM   1611  HD3 ILE A 112      -1.415  21.614  16.882  1.00  0.00      A    H
ATOM   1612  C   ILE A 112      -4.877  18.942  20.244  1.00  0.00      A    C
ATOM   1613  O   ILE A 112      -4.230  18.274  21.105  1.00  0.00      A    O
ATOM   1614  N   SER A 113      -6.205  18.943  20.286  1.00  0.00      A    N
ATOM   1615  HN  SER A 113      -6.676  19.194  19.444  1.00  0.00      A    H
ATOM   1616  CA  SER A 113      -6.894  18.382  21.496  1.00  0.00      A    C
ATOM   1617  HA  SER A 113      -6.510  18.747  22.438  1.00  0.00      A    H
ATOM   1618  CB  SER A 113      -8.411  18.617  21.500  1.00  0.00      A    C
ATOM   1619  HB1 SER A 113      -8.916  18.205  20.600  1.00  0.00      A    H
ATOM   1620  HB2 SER A 113      -8.965  18.188  22.362  1.00  0.00      A    H
ATOM   1621  OG  SER A 113      -8.772  20.000  21.518  1.00  0.00      A    O
ATOM   1622  HG1 SER A 113      -8.731  20.213  20.583  1.00  0.00      A    H
ATOM   1623  C   SER A 113      -6.745  16.837  21.585  1.00  0.00      A    C
ATOM   1624  O   SER A 113      -6.563  16.223  22.630  1.00  0.00      A    O
ATOM   1625  N   ILE A 114      -6.751  16.053  20.440  1.00  0.00      A    N
ATOM   1626  HN  ILE A 114      -7.079  16.452  19.587  1.00  0.00      A    H
ATOM   1627  CA  ILE A 114      -6.458  14.644  20.265  1.00  0.00      A    C
ATOM   1628  HA  ILE A 114      -7.094  14.237  21.038  1.00  0.00      A    H
ATOM   1629  CB  ILE A 114      -6.907  14.101  18.883  1.00  0.00      A    C
ATOM   1630  HB  ILE A 114      -7.919  14.531  18.727  1.00  0.00      A    H
ATOM   1631  CG2 ILE A 114      -5.983  14.502  17.725  1.00  0.00      A    C
ATOM   1632 HG21 ILE A 114      -4.946  14.134  17.878  1.00  0.00      A    H
ATOM   1633 HG22 ILE A 114      -6.365  14.168  16.737  1.00  0.00      A    H
ATOM   1634 HG23 ILE A 114      -5.980  15.613  17.720  1.00  0.00      A    H
ATOM   1635  CG1 ILE A 114      -7.063  12.542  18.806  1.00  0.00      A    C
ATOM   1636 HG11 ILE A 114      -7.470  12.249  17.815  1.00  0.00      A    H
ATOM   1637 HG12 ILE A 114      -6.072  12.043  18.866  1.00  0.00      A    H
ATOM   1638  CD  ILE A 114      -7.787  11.933  19.983  1.00  0.00      A    C
ATOM   1639  HD1 ILE A 114      -7.324  12.152  20.968  1.00  0.00      A    H
ATOM   1640  HD2 ILE A 114      -8.820  12.340  20.028  1.00  0.00      A    H
ATOM   1641  HD3 ILE A 114      -7.875  10.842  19.795  1.00  0.00      A    H
ATOM   1642  C   ILE A 114      -5.049  14.159  20.630  1.00  0.00      A    C
ATOM   1643  O   ILE A 114      -4.839  13.158  21.277  1.00  0.00      A    O
ATOM   1644  N   PHE A 115      -4.024  15.045  20.281  1.00  0.00      A    N
ATOM   1645  HN  PHE A 115      -4.151  15.716  19.555  1.00  0.00      A    H
ATOM   1646  CA  PHE A 115      -2.576  14.825  20.583  1.00  0.00      A    C
ATOM   1647  HA  PHE A 115      -2.358  13.831  20.221  1.00  0.00      A    H
ATOM   1648  CB  PHE A 115      -1.765  15.946  19.816  1.00  0.00      A    C
ATOM   1649  HB1 PHE A 115      -1.963  15.832  18.728  1.00  0.00      A    H
ATOM   1650  HB2 PHE A 115      -2.144  16.967  20.034  1.00  0.00      A    H
ATOM   1651  CG  PHE A 115      -0.210  15.846  19.992  1.00  0.00      A    C
ATOM   1652  CD1 PHE A 115       0.448  14.632  19.722  1.00  0.00      A    C
ATOM   1653  HD1 PHE A 115      -0.088  13.917  19.116  1.00  0.00      A    H
ATOM   1654  CE1 PHE A 115       1.861  14.467  19.944  1.00  0.00      A    C
ATOM   1655  HE1 PHE A 115       2.385  13.522  19.924  1.00  0.00      A    H
ATOM   1656  CZ  PHE A 115       2.611  15.582  20.448  1.00  0.00      A    C
ATOM   1657  HZ  PHE A 115       3.678  15.521  20.599  1.00  0.00      A    H
ATOM   1658  CD2 PHE A 115       0.537  16.899  20.574  1.00  0.00      A    C
ATOM   1659  HD2 PHE A 115       0.072  17.800  20.946  1.00  0.00      A    H
ATOM   1660  CE2 PHE A 115       1.915  16.734  20.726  1.00  0.00      A    C
ATOM   1661  HE2 PHE A 115       2.452  17.547  21.192  1.00  0.00      A    H
ATOM   1662  C   PHE A 115      -2.270  14.796  22.092  1.00  0.00      A    C
ATOM   1663  O   PHE A 115      -1.802  13.785  22.571  1.00  0.00      A    O
ATOM   1664  N   PHE A 116      -2.805  15.783  22.770  1.00  0.00      A    N
ATOM   1665  HN  PHE A 116      -3.330  16.463  22.265  1.00  0.00      A    H
ATOM   1666  CA  PHE A 116      -2.583  15.991  24.167  1.00  0.00      A    C
ATOM   1667  HA  PHE A 116      -1.563  15.750  24.428  1.00  0.00      A    H
ATOM   1668  CB  PHE A 116      -2.767  17.520  24.624  1.00  0.00      A    C
ATOM   1669  HB1 PHE A 116      -3.773  17.890  24.332  1.00  0.00      A    H
ATOM   1670  HB2 PHE A 116      -2.662  17.576  25.728  1.00  0.00      A    H
ATOM   1671  CG  PHE A 116      -1.646  18.386  23.984  1.00  0.00      A    C
ATOM   1672  CD1 PHE A 116      -0.369  18.249  24.693  1.00  0.00      A    C
ATOM   1673  HD1 PHE A 116      -0.245  17.630  25.570  1.00  0.00      A    H
ATOM   1674  CE1 PHE A 116       0.763  18.889  24.160  1.00  0.00      A    C
ATOM   1675  HE1 PHE A 116       1.751  18.751  24.572  1.00  0.00      A    H
ATOM   1676  CZ  PHE A 116       0.649  19.757  23.061  1.00  0.00      A    C
ATOM   1677  HZ  PHE A 116       1.545  20.302  22.803  1.00  0.00      A    H
ATOM   1678  CD2 PHE A 116      -1.697  19.364  22.980  1.00  0.00      A    C
ATOM   1679  HD2 PHE A 116      -2.646  19.515  22.489  1.00  0.00      A    H
ATOM   1680  CE2 PHE A 116      -0.552  20.047  22.469  1.00  0.00      A    C
ATOM   1681  HE2 PHE A 116      -0.613  20.693  21.606  1.00  0.00      A    H
ATOM   1682  C   PHE A 116      -3.569  15.180  24.919  1.00  0.00      A    C
ATOM   1683  O   PHE A 116      -3.223  14.785  26.016  1.00  0.00      A    O
ATOM   1684  N   LEU A 117      -4.707  14.739  24.331  1.00  0.00      A    N
ATOM   1685  HN  LEU A 117      -5.061  15.006  23.438  1.00  0.00      A    H
ATOM   1686  CA  LEU A 117      -5.434  13.642  24.963  1.00  0.00      A    C
ATOM   1687  HA  LEU A 117      -5.637  13.880  25.997  1.00  0.00      A    H
ATOM   1688  CB  LEU A 117      -6.818  13.382  24.286  1.00  0.00      A    C
ATOM   1689  HB1 LEU A 117      -7.495  14.232  24.516  1.00  0.00      A    H
ATOM   1690  HB2 LEU A 117      -6.782  13.370  23.176  1.00  0.00      A    H
ATOM   1691  CG  LEU A 117      -7.565  12.163  24.730  1.00  0.00      A    C
ATOM   1692  HG  LEU A 117      -6.977  11.259  24.460  1.00  0.00      A    H
ATOM   1693  CD1 LEU A 117      -7.752  12.118  26.286  1.00  0.00      A    C
ATOM   1694 HD11 LEU A 117      -8.345  13.021  26.547  1.00  0.00      A    H
ATOM   1695 HD12 LEU A 117      -8.366  11.199  26.403  1.00  0.00      A    H
ATOM   1696 HD13 LEU A 117      -6.768  12.014  26.791  1.00  0.00      A    H
ATOM   1697  CD2 LEU A 117      -8.941  12.057  24.039  1.00  0.00      A    C
ATOM   1698 HD21 LEU A 117      -8.865  11.890  22.943  1.00  0.00      A    H
ATOM   1699 HD22 LEU A 117      -9.508  11.171  24.396  1.00  0.00      A    H
ATOM   1700 HD23 LEU A 117      -9.400  13.049  24.240  1.00  0.00      A    H
ATOM   1701  C   LEU A 117      -4.595  12.394  25.076  1.00  0.00      A    C
ATOM   1702  O   LEU A 117      -4.415  11.760  26.106  1.00  0.00      A    O
ATOM   1703  N   ASN A 118      -3.933  11.997  23.969  1.00  0.00      A    N
ATOM   1704  HN  ASN A 118      -3.984  12.543  23.137  1.00  0.00      A    H
ATOM   1705  CA  ASN A 118      -2.985  10.842  23.952  1.00  0.00      A    C
ATOM   1706  HA  ASN A 118      -3.499   9.993  24.379  1.00  0.00      A    H
ATOM   1707  CB  ASN A 118      -2.549  10.596  22.481  1.00  0.00      A    C
ATOM   1708  HB1 ASN A 118      -2.401  11.586  21.998  1.00  0.00      A    H
ATOM   1709  HB2 ASN A 118      -1.648   9.946  22.518  1.00  0.00      A    H
ATOM   1710  CG  ASN A 118      -3.674   9.720  21.940  1.00  0.00      A    C
ATOM   1711  OD1 ASN A 118      -3.815   8.515  22.174  1.00  0.00      A    O
ATOM   1712  ND2 ASN A 118      -4.447  10.318  21.029  1.00  0.00      A    N
ATOM   1713 HD21 ASN A 118      -5.244   9.797  20.726  1.00  0.00      A    H
ATOM   1714 HD22 ASN A 118      -4.364  11.302  20.873  1.00  0.00      A    H
ATOM   1715  C   ASN A 118      -1.774  11.080  24.764  1.00  0.00      A    C
ATOM   1716  O   ASN A 118      -1.200  10.114  25.292  1.00  0.00      A    O
ATOM   1717  N   GLY A 119      -1.189  12.306  24.854  1.00  0.00      A    N
ATOM   1718  HN  GLY A 119      -1.312  12.980  24.130  1.00  0.00      A    H
ATOM   1719  CA  GLY A 119      -0.095  12.553  25.835  1.00  0.00      A    C
ATOM   1720  HA1 GLY A 119       0.269  13.546  25.614  1.00  0.00      A    H
ATOM   1721  HA2 GLY A 119       0.669  11.802  25.700  1.00  0.00      A    H
ATOM   1722  C   GLY A 119      -0.510  12.509  27.292  1.00  0.00      A    C
ATOM   1723  O   GLY A 119       0.195  11.947  28.071  1.00  0.00      A    O
ATOM   1724  N   PHE A 120      -1.738  12.909  27.621  1.00  0.00      A    N
ATOM   1725  HN  PHE A 120      -2.308  13.402  26.969  1.00  0.00      A    H
ATOM   1726  CA  PHE A 120      -2.271  12.738  28.979  1.00  0.00      A    C
ATOM   1727  HA  PHE A 120      -1.406  12.755  29.627  1.00  0.00      A    H
ATOM   1728  CB  PHE A 120      -3.332  13.785  29.199  1.00  0.00      A    C
ATOM   1729  HB1 PHE A 120      -4.079  13.894  28.383  1.00  0.00      A    H
ATOM   1730  HB2 PHE A 120      -3.796  13.594  30.190  1.00  0.00      A    H
ATOM   1731  CG  PHE A 120      -2.786  15.192  29.466  1.00  0.00      A    C
ATOM   1732  CD1 PHE A 120      -3.546  16.123  28.775  1.00  0.00      A    C
ATOM   1733  HD1 PHE A 120      -4.339  15.859  28.091  1.00  0.00      A    H
ATOM   1734  CE1 PHE A 120      -3.305  17.433  29.080  1.00  0.00      A    C
ATOM   1735  HE1 PHE A 120      -3.759  18.221  28.499  1.00  0.00      A    H
ATOM   1736  CZ  PHE A 120      -2.221  17.849  29.874  1.00  0.00      A    C
ATOM   1737  HZ  PHE A 120      -2.008  18.850  30.219  1.00  0.00      A    H
ATOM   1738  CD2 PHE A 120      -1.809  15.518  30.414  1.00  0.00      A    C
ATOM   1739  HD2 PHE A 120      -1.317  14.840  31.095  1.00  0.00      A    H
ATOM   1740  CE2 PHE A 120      -1.466  16.871  30.619  1.00  0.00      A    C
ATOM   1741  HE2 PHE A 120      -0.769  17.120  31.406  1.00  0.00      A    H
ATOM   1742  C   PHE A 120      -2.829  11.350  29.240  1.00  0.00      A    C
ATOM   1743  O   PHE A 120      -3.052  10.989  30.396  1.00  0.00      A    O
ATOM   1744  N   LEU A 121      -2.929  10.523  28.163  1.00  0.00      A    N
ATOM   1745  HN  LEU A 121      -3.029  11.026  27.308  1.00  0.00      A    H
ATOM   1746  CA  LEU A 121      -3.247   9.166  28.240  1.00  0.00      A    C
ATOM   1747  HA  LEU A 121      -3.995   8.976  28.996  1.00  0.00      A    H
ATOM   1748  CB  LEU A 121      -4.112   8.752  26.964  1.00  0.00      A    C
ATOM   1749  HB1 LEU A 121      -4.870   9.560  26.886  1.00  0.00      A    H
ATOM   1750  HB2 LEU A 121      -3.418   8.900  26.110  1.00  0.00      A    H
ATOM   1751  CG  LEU A 121      -4.723   7.376  26.981  1.00  0.00      A    C
ATOM   1752  HG  LEU A 121      -4.732   6.966  28.013  1.00  0.00      A    H
ATOM   1753  CD1 LEU A 121      -6.201   7.569  26.568  1.00  0.00      A    C
ATOM   1754 HD11 LEU A 121      -6.641   8.239  27.337  1.00  0.00      A    H
ATOM   1755 HD12 LEU A 121      -6.300   8.037  25.565  1.00  0.00      A    H
ATOM   1756 HD13 LEU A 121      -6.769   6.617  26.492  1.00  0.00      A    H
ATOM   1757  CD2 LEU A 121      -4.103   6.401  25.947  1.00  0.00      A    C
ATOM   1758 HD21 LEU A 121      -3.044   6.110  26.115  1.00  0.00      A    H
ATOM   1759 HD22 LEU A 121      -4.537   5.378  25.927  1.00  0.00      A    H
ATOM   1760 HD23 LEU A 121      -4.292   6.787  24.923  1.00  0.00      A    H
ATOM   1761  C   LEU A 121      -1.937   8.295  28.305  1.00  0.00      A    C
ATOM   1762  O   LEU A 121      -1.920   7.106  28.589  1.00  0.00      A    O
ATOM   1763  N   SER A 122      -0.737   8.948  28.194  1.00  0.00      A    N
ATOM   1764  HN  SER A 122      -0.800   9.895  27.890  1.00  0.00      A    H
ATOM   1765  CA  SER A 122       0.556   8.325  28.374  1.00  0.00      A    C
ATOM   1766  HA  SER A 122       0.389   7.273  28.549  1.00  0.00      A    H
ATOM   1767  CB  SER A 122       1.360   8.501  27.021  1.00  0.00      A    C
ATOM   1768  HB1 SER A 122       1.753   9.534  26.910  1.00  0.00      A    H
ATOM   1769  HB2 SER A 122       2.235   7.830  27.158  1.00  0.00      A    H
ATOM   1770  OG  SER A 122       0.612   8.118  25.856  1.00  0.00      A    O
ATOM   1771  HG1 SER A 122       0.009   8.839  25.663  1.00  0.00      A    H
ATOM   1772  C   SER A 122       1.366   8.906  29.564  1.00  0.00      A    C
ATOM   1773  O   SER A 122       2.513   8.588  29.794  1.00  0.00      A    O
ATOM   1774  N   ALA A 123       0.731   9.911  30.303  1.00  0.00      A    N
ATOM   1775  HN  ALA A 123      -0.210  10.114  30.044  1.00  0.00      A    H
ATOM   1776  CA  ALA A 123       1.384  10.506  31.485  1.00  0.00      A    C
ATOM   1777  HA  ALA A 123       2.253  10.999  31.076  1.00  0.00      A    H
ATOM   1778  CB  ALA A 123       0.344  11.504  32.097  1.00  0.00      A    C
ATOM   1779  HB1 ALA A 123       0.876  12.201  32.780  1.00  0.00      A    H
ATOM   1780  HB2 ALA A 123      -0.081  12.083  31.249  1.00  0.00      A    H
ATOM   1781  HB3 ALA A 123      -0.474  10.991  32.646  1.00  0.00      A    H
ATOM   1782  C   ALA A 123       1.746   9.497  32.544  1.00  0.00      A    C
ATOM   1783  O   ALA A 123       2.879   9.485  32.900  1.00  0.00      A    O
ATOM   1784  N   ASP A 124       0.815   8.522  32.930  1.00  0.00      A    N
ATOM   1785  HN  ASP A 124      -0.132   8.602  32.627  1.00  0.00      A    H
ATOM   1786  CA  ASP A 124       1.068   7.316  33.684  1.00  0.00      A    C
ATOM   1787  HA  ASP A 124       1.544   7.753  34.549  1.00  0.00      A    H
ATOM   1788  CB  ASP A 124      -0.254   6.645  34.031  1.00  0.00      A    C
ATOM   1789  HB1 ASP A 124      -1.024   7.389  34.328  1.00  0.00      A    H
ATOM   1790  HB2 ASP A 124      -0.683   6.025  33.216  1.00  0.00      A    H
ATOM   1791  CG  ASP A 124      -0.079   5.740  35.229  1.00  0.00      A    C
ATOM   1792  OD1 ASP A 124       0.404   4.561  35.125  1.00  0.00      A    O
ATOM   1793  OD2 ASP A 124      -0.316   6.242  36.350  1.00  0.00      A    O
ATOM   1794  C   ASP A 124       2.098   6.309  33.050  1.00  0.00      A    C
ATOM   1795  O   ASP A 124       2.000   6.120  31.815  1.00  0.00      A    O
ATOM   1796  N   PRO A 125       2.953   5.643  33.777  1.00  0.00      A    N
ATOM   1797  CD  PRO A 125       3.565   6.291  34.940  1.00  0.00      A    C
ATOM   1798  HD1 PRO A 125       3.518   7.380  34.726  1.00  0.00      A    H
ATOM   1799  HD2 PRO A 125       3.035   5.983  35.867  1.00  0.00      A    H
ATOM   1800  CA  PRO A 125       3.974   4.803  33.170  1.00  0.00      A    C
ATOM   1801  HA  PRO A 125       3.745   4.700  32.120  1.00  0.00      A    H
ATOM   1802  CB  PRO A 125       5.259   5.469  33.588  1.00  0.00      A    C
ATOM   1803  HB1 PRO A 125       5.509   6.262  32.852  1.00  0.00      A    H
ATOM   1804  HB2 PRO A 125       6.129   4.778  33.599  1.00  0.00      A    H
ATOM   1805  CG  PRO A 125       5.028   5.976  34.970  1.00  0.00      A    C
ATOM   1806  HG1 PRO A 125       5.738   6.788  35.233  1.00  0.00      A    H
ATOM   1807  HG2 PRO A 125       5.076   5.044  35.574  1.00  0.00      A    H
ATOM   1808  C   PRO A 125       3.808   3.418  33.779  1.00  0.00      A    C
ATOM   1809  O   PRO A 125       4.526   2.564  33.293  1.00  0.00      A    O
ATOM   1810  N   THR A 126       2.968   3.281  34.844  1.00  0.00      A    N
ATOM   1811  HN  THR A 126       2.483   4.127  35.053  1.00  0.00      A    H
ATOM   1812  CA  THR A 126       2.799   2.043  35.672  1.00  0.00      A    C
ATOM   1813  HA  THR A 126       3.695   2.032  36.275  1.00  0.00      A    H
ATOM   1814  CB  THR A 126       1.547   2.064  36.602  1.00  0.00      A    C
ATOM   1815  HB  THR A 126       0.661   1.965  35.939  1.00  0.00      A    H
ATOM   1816  OG1 THR A 126       1.543   3.273  37.268  1.00  0.00      A    O
ATOM   1817  HG1 THR A 126       1.265   3.949  36.646  1.00  0.00      A    H
ATOM   1818  CG2 THR A 126       1.569   1.067  37.767  1.00  0.00      A    C
ATOM   1819 HG21 THR A 126       1.476   0.000  37.471  1.00  0.00      A    H
ATOM   1820 HG22 THR A 126       2.508   1.263  38.328  1.00  0.00      A    H
ATOM   1821 HG23 THR A 126       0.780   1.239  38.530  1.00  0.00      A    H
ATOM   1822  C   THR A 126       2.702   0.774  34.870  1.00  0.00      A    C
ATOM   1823  O   THR A 126       1.953   0.632  33.923  1.00  0.00      A    O
ATOM   1824  N   ASP A 127       3.452  -0.280  35.287  1.00  0.00      A    N
ATOM   1825  HN  ASP A 127       3.891  -0.326  36.181  1.00  0.00      A    H
ATOM   1826  CA  ASP A 127       3.367  -1.640  34.775  1.00  0.00      A    C
ATOM   1827  HA  ASP A 127       3.069  -1.477  33.749  1.00  0.00      A    H
ATOM   1828  CB  ASP A 127       4.711  -2.329  34.942  1.00  0.00      A    C
ATOM   1829  HB1 ASP A 127       5.327  -1.827  35.718  1.00  0.00      A    H
ATOM   1830  HB2 ASP A 127       4.613  -3.401  35.216  1.00  0.00      A    H
ATOM   1831  CG  ASP A 127       5.507  -2.370  33.648  1.00  0.00      A    C
ATOM   1832  OD1 ASP A 127       5.569  -3.438  32.978  1.00  0.00      A    O
ATOM   1833  OD2 ASP A 127       6.177  -1.366  33.392  1.00  0.00      A    O
ATOM   1834  C   ASP A 127       2.405  -2.547  35.473  1.00  0.00      A    C
ATOM   1835  O   ASP A 127       2.127  -2.489  36.690  1.00  0.00      A    O
ATOM   1836  N   ARG A 128       1.853  -3.534  34.746  1.00  0.00      A    N
ATOM   1837  HN  ARG A 128       2.222  -3.677  33.831  1.00  0.00      A    H
ATOM   1838  CA  ARG A 128       0.916  -4.594  35.190  1.00  0.00      A    C
ATOM   1839  HA  ARG A 128       0.262  -4.102  35.895  1.00  0.00      A    H
ATOM   1840  CB  ARG A 128       0.162  -5.241  33.996  1.00  0.00      A    C
ATOM   1841  HB1 ARG A 128       0.953  -5.556  33.282  1.00  0.00      A    H
ATOM   1842  HB2 ARG A 128      -0.232  -6.223  34.335  1.00  0.00      A    H
ATOM   1843  CG  ARG A 128      -0.996  -4.428  33.414  1.00  0.00      A    C
ATOM   1844  HG1 ARG A 128      -0.674  -3.422  33.070  1.00  0.00      A    H
ATOM   1845  HG2 ARG A 128      -1.382  -5.080  32.601  1.00  0.00      A    H
ATOM   1846  CD  ARG A 128      -2.193  -4.328  34.423  1.00  0.00      A    C
ATOM   1847  HD1 ARG A 128      -2.526  -5.339  34.738  1.00  0.00      A    H
ATOM   1848  HD2 ARG A 128      -1.942  -3.686  35.295  1.00  0.00      A    H
ATOM   1849  NE  ARG A 128      -3.354  -3.638  33.796  1.00  0.00      A    N
ATOM   1850  HE  ARG A 128      -3.142  -3.382  32.853  1.00  0.00      A    H
ATOM   1851  CZ  ARG A 128      -4.628  -3.641  34.149  1.00  0.00      A    C
ATOM   1852  NH1 ARG A 128      -5.024  -3.826  35.425  1.00  0.00      A    N
ATOM   1853 HH11 ARG A 128      -5.981  -4.048  35.607  1.00  0.00      A    H
ATOM   1854 HH12 ARG A 128      -4.295  -4.147  36.029  1.00  0.00      A    H
ATOM   1855  NH2 ARG A 128      -5.540  -3.388  33.336  1.00  0.00      A    N
ATOM   1856 HH21 ARG A 128      -6.495  -3.258  33.601  1.00  0.00      A    H
ATOM   1857 HH22 ARG A 128      -5.329  -3.352  32.359  1.00  0.00      A    H
ATOM   1858  C   ARG A 128       1.729  -5.684  35.813  1.00  0.00      A    C
ATOM   1859  O   ARG A 128       2.722  -6.141  35.230  1.00  0.00      A    O
ATOM   1860  N   PRO A 129       1.370  -6.232  37.022  1.00  0.00      A    N
ATOM   1861  CD  PRO A 129       0.491  -5.507  37.973  1.00  0.00      A    C
ATOM   1862  HD1 PRO A 129       1.060  -4.560  38.088  1.00  0.00      A    H
ATOM   1863  HD2 PRO A 129      -0.526  -5.348  37.556  1.00  0.00      A    H
ATOM   1864  CA  PRO A 129       2.362  -7.054  37.686  1.00  0.00      A    C
ATOM   1865  HA  PRO A 129       3.319  -6.591  37.499  1.00  0.00      A    H
ATOM   1866  CB  PRO A 129       1.807  -7.161  39.115  1.00  0.00      A    C
ATOM   1867  HB1 PRO A 129       2.523  -6.574  39.729  1.00  0.00      A    H
ATOM   1868  HB2 PRO A 129       1.647  -8.175  39.538  1.00  0.00      A    H
ATOM   1869  CG  PRO A 129       0.504  -6.456  39.163  1.00  0.00      A    C
ATOM   1870  HG1 PRO A 129       0.230  -6.011  40.143  1.00  0.00      A    H
ATOM   1871  HG2 PRO A 129      -0.352  -7.098  38.861  1.00  0.00      A    H
ATOM   1872  C   PRO A 129       2.433  -8.487  37.118  1.00  0.00      A    C
ATOM   1873  O   PRO A 129       1.408  -8.925  36.535  1.00  0.00      A    O
ATOM   1874  N   PHE A 130       3.475  -9.246  37.303  1.00  0.00      A    N
ATOM   1875  HN  PHE A 130       4.314  -8.861  37.680  1.00  0.00      A    H
ATOM   1876  CA  PHE A 130       3.571 -10.622  36.958  1.00  0.00      A    C
ATOM   1877  HA  PHE A 130       3.258 -10.718  35.929  1.00  0.00      A    H
ATOM   1878  CB  PHE A 130       5.057 -11.137  37.119  1.00  0.00      A    C
ATOM   1879  HB1 PHE A 130       5.223 -12.213  36.896  1.00  0.00      A    H
ATOM   1880  HB2 PHE A 130       5.661 -10.611  36.349  1.00  0.00      A    H
ATOM   1881  CG  PHE A 130       5.760 -10.767  38.460  1.00  0.00      A    C
ATOM   1882  CD1 PHE A 130       6.854  -9.916  38.420  1.00  0.00      A    C
ATOM   1883  HD1 PHE A 130       7.317  -9.466  37.555  1.00  0.00      A    H
ATOM   1884  CE1 PHE A 130       7.602  -9.666  39.645  1.00  0.00      A    C
ATOM   1885  HE1 PHE A 130       8.426  -8.968  39.635  1.00  0.00      A    H
ATOM   1886  CZ  PHE A 130       7.287 -10.365  40.769  1.00  0.00      A    C
ATOM   1887  HZ  PHE A 130       7.960 -10.260  41.607  1.00  0.00      A    H
ATOM   1888  CD2 PHE A 130       5.510 -11.524  39.638  1.00  0.00      A    C
ATOM   1889  HD2 PHE A 130       4.812 -12.340  39.515  1.00  0.00      A    H
ATOM   1890  CE2 PHE A 130       6.246 -11.297  40.799  1.00  0.00      A    C
ATOM   1891  HE2 PHE A 130       6.076 -11.936  41.653  1.00  0.00      A    H
ATOM   1892  C   PHE A 130       2.508 -11.391  37.810  1.00  0.00      A    C
ATOM   1893  O   PHE A 130       2.024 -10.868  38.776  1.00  0.00      A    O
ATOM   1894  N   PRO A 131       2.104 -12.543  37.395  1.00  0.00      A    N
ATOM   1895  CD  PRO A 131       2.379 -13.127  36.067  1.00  0.00      A    C
ATOM   1896  HD1 PRO A 131       2.102 -12.482  35.206  1.00  0.00      A    H
ATOM   1897  HD2 PRO A 131       3.464 -13.318  35.921  1.00  0.00      A    H
ATOM   1898  CA  PRO A 131       1.129 -13.389  38.141  1.00  0.00      A    C
ATOM   1899  HA  PRO A 131       0.380 -12.751  38.587  1.00  0.00      A    H
ATOM   1900  CB  PRO A 131       0.468 -14.228  37.043  1.00  0.00      A    C
ATOM   1901  HB1 PRO A 131      -0.233 -13.580  36.474  1.00  0.00      A    H
ATOM   1902  HB2 PRO A 131      -0.018 -15.097  37.537  1.00  0.00      A    H
ATOM   1903  CG  PRO A 131       1.635 -14.489  36.094  1.00  0.00      A    C
ATOM   1904  HG1 PRO A 131       2.365 -15.133  36.629  1.00  0.00      A    H
ATOM   1905  HG2 PRO A 131       1.504 -14.763  35.025  1.00  0.00      A    H
ATOM   1906  C   PRO A 131       1.778 -14.259  39.190  1.00  0.00      A    C
ATOM   1907  O   PRO A 131       2.968 -14.559  39.190  1.00  0.00      A    O
ATOM   1908  N   ARG A 132       1.035 -14.781  40.172  1.00  0.00      A    N
ATOM   1909  HN  ARG A 132       0.155 -14.402  40.446  1.00  0.00      A    H
ATOM   1910  CA  ARG A 132       1.522 -15.930  40.954  1.00  0.00      A    C
ATOM   1911  HA  ARG A 132       2.435 -15.668  41.467  1.00  0.00      A    H
ATOM   1912  CB  ARG A 132       0.468 -16.139  42.028  1.00  0.00      A    C
ATOM   1913  HB1 ARG A 132       0.807 -16.952  42.705  1.00  0.00      A    H
ATOM   1914  HB2 ARG A 132       0.541 -15.262  42.705  1.00  0.00      A    H
ATOM   1915  CG  ARG A 132      -1.006 -16.295  41.570  1.00  0.00      A    C
ATOM   1916  HG1 ARG A 132      -1.369 -15.570  40.810  1.00  0.00      A    H
ATOM   1917  HG2 ARG A 132      -1.045 -17.286  41.069  1.00  0.00      A    H
ATOM   1918  CD  ARG A 132      -1.951 -16.240  42.804  1.00  0.00      A    C
ATOM   1919  HD1 ARG A 132      -1.617 -16.918  43.618  1.00  0.00      A    H
ATOM   1920  HD2 ARG A 132      -1.947 -15.153  43.033  1.00  0.00      A    H
ATOM   1921  NE  ARG A 132      -3.351 -16.620  42.441  1.00  0.00      A    N
ATOM   1922  HE  ARG A 132      -4.078 -15.933  42.450  1.00  0.00      A    H
ATOM   1923  CZ  ARG A 132      -3.719 -17.907  42.422  1.00  0.00      A    C
ATOM   1924  NH1 ARG A 132      -5.000 -18.311  42.178  1.00  0.00      A    N
ATOM   1925 HH11 ARG A 132      -5.138 -19.286  42.348  1.00  0.00      A    H
ATOM   1926 HH12 ARG A 132      -5.798 -17.775  41.903  1.00  0.00      A    H
ATOM   1927  NH2 ARG A 132      -2.906 -18.909  42.781  1.00  0.00      A    N
ATOM   1928 HH21 ARG A 132      -3.204 -19.781  42.393  1.00  0.00      A    H
ATOM   1929 HH22 ARG A 132      -1.985 -18.704  43.113  1.00  0.00      A    H
ATOM   1930  C   ARG A 132       1.757 -17.243  40.194  1.00  0.00      A    C
ATOM   1931  O   ARG A 132       1.152 -17.405  39.158  1.00  0.00      A    O
ATOM   1932  N   PRO A 133       2.504 -18.222  40.705  1.00  0.00      A    N
ATOM   1933  CD  PRO A 133       3.552 -18.046  41.647  1.00  0.00      A    C
ATOM   1934  HD1 PRO A 133       4.370 -17.370  41.317  1.00  0.00      A    H
ATOM   1935  HD2 PRO A 133       3.169 -17.536  42.557  1.00  0.00      A    H
ATOM   1936  CA  PRO A 133       2.519 -19.499  40.035  1.00  0.00      A    C
ATOM   1937  HA  PRO A 133       2.498 -19.350  38.966  1.00  0.00      A    H
ATOM   1938  CB  PRO A 133       3.890 -20.081  40.506  1.00  0.00      A    C
ATOM   1939  HB1 PRO A 133       4.699 -19.708  39.843  1.00  0.00      A    H
ATOM   1940  HB2 PRO A 133       3.920 -21.192  40.505  1.00  0.00      A    H
ATOM   1941  CG  PRO A 133       4.045 -19.472  41.866  1.00  0.00      A    C
ATOM   1942  HG1 PRO A 133       5.080 -19.674  42.217  1.00  0.00      A    H
ATOM   1943  HG2 PRO A 133       3.287 -19.857  42.582  1.00  0.00      A    H
ATOM   1944  C   PRO A 133       1.374 -20.352  40.496  1.00  0.00      A    C
ATOM   1945  O   PRO A 133       1.073 -20.477  41.645  1.00  0.00      A    O
ATOM   1946  N   LEU A 134       0.603 -20.899  39.505  1.00  0.00      A    N
ATOM   1947  HN  LEU A 134       0.830 -20.853  38.536  1.00  0.00      A    H
ATOM   1948  CA  LEU A 134      -0.653 -21.508  39.770  1.00  0.00      A    C
ATOM   1949  HA  LEU A 134      -1.223 -21.147  40.614  1.00  0.00      A    H
ATOM   1950  CB  LEU A 134      -1.571 -21.533  38.547  1.00  0.00      A    C
ATOM   1951  HB1 LEU A 134      -0.986 -22.011  37.733  1.00  0.00      A    H
ATOM   1952  HB2 LEU A 134      -2.437 -22.197  38.756  1.00  0.00      A    H
ATOM   1953  CG  LEU A 134      -2.064 -20.205  37.962  1.00  0.00      A    C
ATOM   1954  HG  LEU A 134      -1.208 -19.497  37.992  1.00  0.00      A    H
ATOM   1955  CD1 LEU A 134      -2.691 -20.428  36.511  1.00  0.00      A    C
ATOM   1956 HD11 LEU A 134      -3.015 -19.497  35.999  1.00  0.00      A    H
ATOM   1957 HD12 LEU A 134      -1.993 -20.968  35.837  1.00  0.00      A    H
ATOM   1958 HD13 LEU A 134      -3.561 -21.099  36.675  1.00  0.00      A    H
ATOM   1959  CD2 LEU A 134      -3.076 -19.516  38.904  1.00  0.00      A    C
ATOM   1960 HD21 LEU A 134      -3.573 -18.681  38.364  1.00  0.00      A    H
ATOM   1961 HD22 LEU A 134      -3.900 -20.206  39.183  1.00  0.00      A    H
ATOM   1962 HD23 LEU A 134      -2.628 -19.093  39.829  1.00  0.00      A    H
ATOM   1963  C   LEU A 134      -0.345 -22.965  40.125  1.00  0.00      A    C
ATOM   1964  O   LEU A 134       0.562 -23.639  39.576  1.00  0.00      A    O
ATOM   1965  N   GLN A 135      -1.180 -23.541  41.028  1.00  0.00      A    N
ATOM   1966  HN  GLN A 135      -1.927 -23.032  41.451  1.00  0.00      A    H
ATOM   1967  CA  GLN A 135      -1.103 -24.984  41.453  1.00  0.00      A    C
ATOM   1968  HA  GLN A 135      -0.078 -25.304  41.570  1.00  0.00      A    H
ATOM   1969  CB  GLN A 135      -1.831 -25.065  42.798  1.00  0.00      A    C
ATOM   1970  HB1 GLN A 135      -2.769 -24.473  42.733  1.00  0.00      A    H
ATOM   1971  HB2 GLN A 135      -2.094 -26.133  42.949  1.00  0.00      A    H
ATOM   1972  CG  GLN A 135      -1.110 -24.533  44.122  1.00  0.00      A    C
ATOM   1973  HG1 GLN A 135      -0.797 -23.468  44.074  1.00  0.00      A    H
ATOM   1974  HG2 GLN A 135      -1.909 -24.635  44.887  1.00  0.00      A    H
ATOM   1975  CD  GLN A 135       0.062 -25.377  44.543  1.00  0.00      A    C
ATOM   1976  OE1 GLN A 135       0.097 -26.534  44.992  1.00  0.00      A    O
ATOM   1977  NE2 GLN A 135       1.198 -24.649  44.379  1.00  0.00      A    N
ATOM   1978 HE21 GLN A 135       2.016 -25.140  44.679  1.00  0.00      A    H
ATOM   1979 HE22 GLN A 135       1.181 -23.685  44.116  1.00  0.00      A    H
ATOM   1980  C   GLN A 135      -1.673 -25.836  40.292  1.00  0.00      A    C
ATOM   1981  O   GLN A 135      -2.311 -25.220  39.388  1.00  0.00      A    O
ATOM   1982  N   PRO A 136      -1.515 -27.134  40.146  1.00  0.00      A    N
ATOM   1983  CD  PRO A 136      -0.438 -27.873  40.837  1.00  0.00      A    C
ATOM   1984  HD1 PRO A 136       0.560 -27.481  40.545  1.00  0.00      A    H
ATOM   1985  HD2 PRO A 136      -0.351 -27.743  41.936  1.00  0.00      A    H
ATOM   1986  CA  PRO A 136      -2.061 -27.829  39.017  1.00  0.00      A    C
ATOM   1987  HA  PRO A 136      -1.836 -27.396  38.054  1.00  0.00      A    H
ATOM   1988  CB  PRO A 136      -1.302 -29.193  39.120  1.00  0.00      A    C
ATOM   1989  HB1 PRO A 136      -0.648 -29.359  38.237  1.00  0.00      A    H
ATOM   1990  HB2 PRO A 136      -2.015 -30.043  39.190  1.00  0.00      A    H
ATOM   1991  CG  PRO A 136      -0.612 -29.322  40.523  1.00  0.00      A    C
ATOM   1992  HG1 PRO A 136       0.358 -29.863  40.497  1.00  0.00      A    H
ATOM   1993  HG2 PRO A 136      -1.321 -29.904  41.149  1.00  0.00      A    H
ATOM   1994  C   PRO A 136      -3.507 -27.945  39.051  1.00  0.00      A    C
ATOM   1995  O   PRO A 136      -4.192 -27.889  38.058  1.00  0.00      A    O
ATOM   1996  N   GLU A 137      -4.117 -27.975  40.232  1.00  0.00      A    N
ATOM   1997  HN  GLU A 137      -3.542 -27.869  41.040  1.00  0.00      A    H
ATOM   1998  CA  GLU A 137      -5.523 -27.969  40.528  1.00  0.00      A    C
ATOM   1999  HA  GLU A 137      -6.020 -28.858  40.170  1.00  0.00      A    H
ATOM   2000  CB  GLU A 137      -5.696 -27.992  42.078  1.00  0.00      A    C
ATOM   2001  HB1 GLU A 137      -5.787 -27.039  42.641  1.00  0.00      A    H
ATOM   2002  HB2 GLU A 137      -6.714 -28.430  42.164  1.00  0.00      A    H
ATOM   2003  CG  GLU A 137      -4.804 -28.948  42.846  1.00  0.00      A    C
ATOM   2004  HG1 GLU A 137      -5.037 -29.946  42.416  1.00  0.00      A    H
ATOM   2005  HG2 GLU A 137      -3.702 -28.905  42.979  1.00  0.00      A    H
ATOM   2006  CD  GLU A 137      -5.185 -28.972  44.325  1.00  0.00      A    C
ATOM   2007  OE1 GLU A 137      -4.989 -27.924  45.066  1.00  0.00      A    O
ATOM   2008  OE2 GLU A 137      -5.617 -30.037  44.872  1.00  0.00      A    O
ATOM   2009  C   GLU A 137      -6.331 -26.783  40.060  1.00  0.00      A    C
ATOM   2010  O   GLU A 137      -7.542 -26.969  39.826  1.00  0.00      A    O
ATOM   2011  N   GLU A 138      -5.723 -25.591  39.880  1.00  0.00      A    N
ATOM   2012  HN  GLU A 138      -4.818 -25.482  40.284  1.00  0.00      A    H
ATOM   2013  CA  GLU A 138      -6.522 -24.443  39.603  1.00  0.00      A    C
ATOM   2014  HA  GLU A 138      -7.571 -24.669  39.720  1.00  0.00      A    H
ATOM   2015  CB  GLU A 138      -6.180 -23.381  40.605  1.00  0.00      A    C
ATOM   2016  HB1 GLU A 138      -6.729 -22.452  40.342  1.00  0.00      A    H
ATOM   2017  HB2 GLU A 138      -6.418 -23.691  41.645  1.00  0.00      A    H
ATOM   2018  CG  GLU A 138      -4.647 -23.009  40.746  1.00  0.00      A    C
ATOM   2019  HG1 GLU A 138      -4.132 -23.962  40.991  1.00  0.00      A    H
ATOM   2020  HG2 GLU A 138      -4.378 -22.597  39.750  1.00  0.00      A    H
ATOM   2021  CD  GLU A 138      -4.269 -22.006  41.800  1.00  0.00      A    C
ATOM   2022  OE1 GLU A 138      -5.141 -21.343  42.467  1.00  0.00      A    O
ATOM   2023  OE2 GLU A 138      -3.008 -21.786  42.001  1.00  0.00      A    O
ATOM   2024  C   GLU A 138      -6.371 -23.942  38.173  1.00  0.00      A    C
ATOM   2025  O   GLU A 138      -7.101 -23.049  37.694  1.00  0.00      A    O
ATOM   2026  N   LEU A 139      -5.447 -24.531  37.412  1.00  0.00      A    N
ATOM   2027  HN  LEU A 139      -4.857 -25.203  37.853  1.00  0.00      A    H
ATOM   2028  CA  LEU A 139      -5.357 -24.234  36.008  1.00  0.00      A    C
ATOM   2029  HA  LEU A 139      -5.016 -23.210  36.037  1.00  0.00      A    H
ATOM   2030  CB  LEU A 139      -4.377 -25.191  35.263  1.00  0.00      A    C
ATOM   2031  HB1 LEU A 139      -4.776 -26.227  35.307  1.00  0.00      A    H
ATOM   2032  HB2 LEU A 139      -4.284 -24.908  34.192  1.00  0.00      A    H
ATOM   2033  CG  LEU A 139      -2.963 -25.198  35.882  1.00  0.00      A    C
ATOM   2034  HG  LEU A 139      -3.036 -25.203  36.991  1.00  0.00      A    H
ATOM   2035  CD1 LEU A 139      -2.063 -26.383  35.448  1.00  0.00      A    C
ATOM   2036 HD11 LEU A 139      -2.128 -26.316  34.341  1.00  0.00      A    H
ATOM   2037 HD12 LEU A 139      -1.025 -26.139  35.760  1.00  0.00      A    H
ATOM   2038 HD13 LEU A 139      -2.475 -27.395  35.649  1.00  0.00      A    H
ATOM   2039  CD2 LEU A 139      -2.098 -23.924  35.628  1.00  0.00      A    C
ATOM   2040 HD21 LEU A 139      -2.310 -23.607  34.585  1.00  0.00      A    H
ATOM   2041 HD22 LEU A 139      -2.439 -23.135  36.332  1.00  0.00      A    H
ATOM   2042 HD23 LEU A 139      -1.015 -24.083  35.823  1.00  0.00      A    H
ATOM   2043  C   LEU A 139      -6.680 -24.385  35.238  1.00  0.00      A    C
ATOM   2044  O   LEU A 139      -7.374 -25.367  35.357  1.00  0.00      A    O
ATOM   2045  N   PRO A 140      -7.022 -23.335  34.360  1.00  0.00      A    N
ATOM   2046  CD  PRO A 140      -6.547 -22.038  34.434  1.00  0.00      A    C
ATOM   2047  HD1 PRO A 140      -6.499 -21.665  35.479  1.00  0.00      A    H
ATOM   2048  HD2 PRO A 140      -5.467 -22.015  34.173  1.00  0.00      A    H
ATOM   2049  CA  PRO A 140      -8.155 -23.411  33.477  1.00  0.00      A    C
ATOM   2050  HA  PRO A 140      -8.878 -23.922  34.095  1.00  0.00      A    H
ATOM   2051  CB  PRO A 140      -8.572 -21.930  33.327  1.00  0.00      A    C
ATOM   2052  HB1 PRO A 140      -9.372 -21.669  34.052  1.00  0.00      A    H
ATOM   2053  HB2 PRO A 140      -8.986 -21.821  32.302  1.00  0.00      A    H
ATOM   2054  CG  PRO A 140      -7.360 -21.084  33.495  1.00  0.00      A    C
ATOM   2055  HG1 PRO A 140      -7.560 -20.079  33.926  1.00  0.00      A    H
ATOM   2056  HG2 PRO A 140      -6.777 -20.977  32.556  1.00  0.00      A    H
ATOM   2057  C   PRO A 140      -7.973 -24.105  32.183  1.00  0.00      A    C
ATOM   2058  O   PRO A 140      -6.860 -24.170  31.637  1.00  0.00      A    O
ATOM   2059  N   THR A 141      -9.094 -24.544  31.619  1.00  0.00      A    N
ATOM   2060  HN  THR A 141     -10.008 -24.395  31.988  1.00  0.00      A    H
ATOM   2061  CA  THR A 141      -8.993 -25.266  30.333  1.00  0.00      A    C
ATOM   2062  HA  THR A 141      -8.138 -25.926  30.303  1.00  0.00      A    H
ATOM   2063  CB  THR A 141     -10.097 -26.281  30.219  1.00  0.00      A    C
ATOM   2064  HB  THR A 141     -10.029 -26.744  29.211  1.00  0.00      A    H
ATOM   2065  OG1 THR A 141     -11.343 -25.741  30.377  1.00  0.00      A    O
ATOM   2066  HG1 THR A 141     -11.857 -26.412  30.834  1.00  0.00      A    H
ATOM   2067  CG2 THR A 141      -9.960 -27.330  31.286  1.00  0.00      A    C
ATOM   2068 HG21 THR A 141     -10.211 -26.846  32.254  1.00  0.00      A    H
ATOM   2069 HG22 THR A 141     -10.635 -28.198  31.126  1.00  0.00      A    H
ATOM   2070 HG23 THR A 141      -8.907 -27.685  31.265  1.00  0.00      A    H
ATOM   2071  C   THR A 141      -8.962 -24.353  29.104  1.00  0.00      A    C
ATOM   2072  O   THR A 141      -9.697 -23.390  29.032  1.00  0.00      A    O
ATOM   2073  N   VAL A 142      -8.119 -24.662  28.053  1.00  0.00      A    N
ATOM   2074  HN  VAL A 142      -7.630 -25.527  28.139  1.00  0.00      A    H
ATOM   2075  CA  VAL A 142      -7.868 -23.705  26.953  1.00  0.00      A    C
ATOM   2076  HA  VAL A 142      -8.459 -22.810  27.081  1.00  0.00      A    H
ATOM   2077  CB  VAL A 142      -6.437 -23.331  26.896  1.00  0.00      A    C
ATOM   2078  HB  VAL A 142      -5.790 -24.194  26.632  1.00  0.00      A    H
ATOM   2079  CG1 VAL A 142      -6.337 -22.050  26.004  1.00  0.00      A    C
ATOM   2080 HG11 VAL A 142      -7.111 -21.301  26.279  1.00  0.00      A    H
ATOM   2081 HG12 VAL A 142      -5.283 -21.702  26.050  1.00  0.00      A    H
ATOM   2082 HG13 VAL A 142      -6.515 -22.297  24.935  1.00  0.00      A    H
ATOM   2083  CG2 VAL A 142      -5.937 -22.735  28.245  1.00  0.00      A    C
ATOM   2084 HG21 VAL A 142      -6.616 -21.903  28.530  1.00  0.00      A    H
ATOM   2085 HG22 VAL A 142      -6.084 -23.427  29.102  1.00  0.00      A    H
ATOM   2086 HG23 VAL A 142      -4.854 -22.510  28.140  1.00  0.00      A    H
ATOM   2087  C   VAL A 142      -8.194 -24.343  25.617  1.00  0.00      A    C
ATOM   2088  O   VAL A 142      -7.744 -25.379  25.259  1.00  0.00      A    O
ATOM   2089  N   ASP A 143      -8.987 -23.651  24.742  1.00  0.00      A    N
ATOM   2090  HN  ASP A 143      -9.389 -22.804  25.082  1.00  0.00      A    H
ATOM   2091  CA  ASP A 143      -9.157 -23.966  23.381  1.00  0.00      A    C
ATOM   2092  HA  ASP A 143      -8.874 -24.997  23.228  1.00  0.00      A    H
ATOM   2093  CB  ASP A 143     -10.576 -23.754  22.992  1.00  0.00      A    C
ATOM   2094  HB1 ASP A 143     -11.000 -22.742  23.167  1.00  0.00      A    H
ATOM   2095  HB2 ASP A 143     -10.815 -23.863  21.912  1.00  0.00      A    H
ATOM   2096  CG  ASP A 143     -11.530 -24.819  23.569  1.00  0.00      A    C
ATOM   2097  OD1 ASP A 143     -11.086 -26.032  23.850  1.00  0.00      A    O
ATOM   2098  OD2 ASP A 143     -12.755 -24.574  23.541  1.00  0.00      A    O
ATOM   2099  C   ASP A 143      -8.348 -23.001  22.477  1.00  0.00      A    C
ATOM   2100  O   ASP A 143      -8.541 -21.792  22.433  1.00  0.00      A    O
ATOM   2101  N   ILE A 144      -7.399 -23.555  21.728  1.00  0.00      A    N
ATOM   2102  HN  ILE A 144      -7.179 -24.517  21.868  1.00  0.00      A    H
ATOM   2103  CA  ILE A 144      -6.470 -22.858  20.833  1.00  0.00      A    C
ATOM   2104  HA  ILE A 144      -6.596 -21.816  21.089  1.00  0.00      A    H
ATOM   2105  CB  ILE A 144      -5.088 -23.334  20.784  1.00  0.00      A    C
ATOM   2106  HB  ILE A 144      -5.101 -24.445  20.761  1.00  0.00      A    H
ATOM   2107  CG2 ILE A 144      -4.323 -22.766  19.534  1.00  0.00      A    C
ATOM   2108 HG21 ILE A 144      -4.699 -23.213  18.589  1.00  0.00      A    H
ATOM   2109 HG22 ILE A 144      -4.360 -21.658  19.460  1.00  0.00      A    H
ATOM   2110 HG23 ILE A 144      -3.303 -23.206  19.555  1.00  0.00      A    H
ATOM   2111  CG1 ILE A 144      -4.493 -23.015  22.125  1.00  0.00      A    C
ATOM   2112 HG11 ILE A 144      -4.348 -21.914  22.099  1.00  0.00      A    H
ATOM   2113 HG12 ILE A 144      -5.244 -23.180  22.927  1.00  0.00      A    H
ATOM   2114  CD  ILE A 144      -3.252 -23.774  22.404  1.00  0.00      A    C
ATOM   2115  HD1 ILE A 144      -2.396 -23.482  21.759  1.00  0.00      A    H
ATOM   2116  HD2 ILE A 144      -2.867 -23.633  23.436  1.00  0.00      A    H
ATOM   2117  HD3 ILE A 144      -3.288 -24.881  22.319  1.00  0.00      A    H
ATOM   2118  C   ILE A 144      -7.159 -22.849  19.428  1.00  0.00      A    C
ATOM   2119  O   ILE A 144      -7.093 -23.817  18.617  1.00  0.00      A    O
ATOM   2120  N   LEU A 145      -7.825 -21.735  19.106  1.00  0.00      A    N
ATOM   2121  HN  LEU A 145      -7.801 -20.896  19.643  1.00  0.00      A    H
ATOM   2122  CA  LEU A 145      -8.679 -21.600  18.003  1.00  0.00      A    C
ATOM   2123  HA  LEU A 145      -8.937 -22.543  17.545  1.00  0.00      A    H
ATOM   2124  CB  LEU A 145      -9.997 -21.050  18.479  1.00  0.00      A    C
ATOM   2125  HB1 LEU A 145     -10.478 -21.690  19.249  1.00  0.00      A    H
ATOM   2126  HB2 LEU A 145     -10.037 -20.001  18.842  1.00  0.00      A    H
ATOM   2127  CG  LEU A 145     -11.064 -21.085  17.345  1.00  0.00      A    C
ATOM   2128  HG  LEU A 145     -10.797 -21.858  16.592  1.00  0.00      A    H
ATOM   2129  CD1 LEU A 145     -12.476 -21.419  17.891  1.00  0.00      A    C
ATOM   2130 HD11 LEU A 145     -12.756 -20.525  18.489  1.00  0.00      A    H
ATOM   2131 HD12 LEU A 145     -13.073 -21.582  16.969  1.00  0.00      A    H
ATOM   2132 HD13 LEU A 145     -12.559 -22.297  18.566  1.00  0.00      A    H
ATOM   2133  CD2 LEU A 145     -11.130 -19.704  16.700  1.00  0.00      A    C
ATOM   2134 HD21 LEU A 145     -12.079 -19.581  16.135  1.00  0.00      A    H
ATOM   2135 HD22 LEU A 145     -11.008 -18.892  17.449  1.00  0.00      A    H
ATOM   2136 HD23 LEU A 145     -10.283 -19.588  15.990  1.00  0.00      A    H
ATOM   2137  C   LEU A 145      -8.041 -20.757  16.924  1.00  0.00      A    C
ATOM   2138  O   LEU A 145      -7.585 -19.606  17.213  1.00  0.00      A    O
ATOM   2139  N   VAL A 146      -7.683 -21.411  15.759  1.00  0.00      A    N
ATOM   2140  HN  VAL A 146      -7.841 -22.391  15.672  1.00  0.00      A    H
ATOM   2141  CA  VAL A 146      -6.890 -20.883  14.668  1.00  0.00      A    C
ATOM   2142  HA  VAL A 146      -6.554 -19.906  14.984  1.00  0.00      A    H
ATOM   2143  CB  VAL A 146      -5.670 -21.769  14.220  1.00  0.00      A    C
ATOM   2144  HB  VAL A 146      -5.918 -22.745  13.751  1.00  0.00      A    H
ATOM   2145  CG1 VAL A 146      -4.934 -20.894  13.135  1.00  0.00      A    C
ATOM   2146 HG11 VAL A 146      -5.654 -20.708  12.310  1.00  0.00      A    H
ATOM   2147 HG12 VAL A 146      -4.614 -19.935  13.596  1.00  0.00      A    H
ATOM   2148 HG13 VAL A 146      -4.028 -21.402  12.738  1.00  0.00      A    H
ATOM   2149  CG2 VAL A 146      -4.889 -22.034  15.500  1.00  0.00      A    C
ATOM   2150 HG21 VAL A 146      -3.903 -22.427  15.170  1.00  0.00      A    H
ATOM   2151 HG22 VAL A 146      -4.758 -21.093  16.076  1.00  0.00      A    H
ATOM   2152 HG23 VAL A 146      -5.306 -22.824  16.160  1.00  0.00      A    H
ATOM   2153  C   VAL A 146      -7.940 -20.786  13.441  1.00  0.00      A    C
ATOM   2154  O   VAL A 146      -8.351 -21.829  12.941  1.00  0.00      A    O
ATOM   2155  N   PRO A 147      -8.416 -19.608  12.972  1.00  0.00      A    N
ATOM   2156  CD  PRO A 147      -8.287 -18.359  13.690  1.00  0.00      A    C
ATOM   2157  HD1 PRO A 147      -8.392 -18.491  14.788  1.00  0.00      A    H
ATOM   2158  HD2 PRO A 147      -7.364 -17.882  13.298  1.00  0.00      A    H
ATOM   2159  CA  PRO A 147      -9.275 -19.400  11.752  1.00  0.00      A    C
ATOM   2160  HA  PRO A 147     -10.144 -20.038  11.687  1.00  0.00      A    H
ATOM   2161  CB  PRO A 147      -9.778 -17.929  11.884  1.00  0.00      A    C
ATOM   2162  HB1 PRO A 147     -10.811 -17.832  11.488  1.00  0.00      A    H
ATOM   2163  HB2 PRO A 147      -9.069 -17.233  11.386  1.00  0.00      A    H
ATOM   2164  CG  PRO A 147      -9.573 -17.627  13.333  1.00  0.00      A    C
ATOM   2165  HG1 PRO A 147     -10.392 -18.011  13.978  1.00  0.00      A    H
ATOM   2166  HG2 PRO A 147      -9.462 -16.546  13.564  1.00  0.00      A    H
ATOM   2167  C   PRO A 147      -8.403 -19.614  10.447  1.00  0.00      A    C
ATOM   2168  O   PRO A 147      -7.221 -19.286  10.421  1.00  0.00      A    O
ATOM   2169  N   SER A 148      -9.010 -20.115   9.416  1.00  0.00      A    N
ATOM   2170  HN  SER A 148      -9.951 -20.443   9.419  1.00  0.00      A    H
ATOM   2171  CA  SER A 148      -8.307 -20.180   8.121  1.00  0.00      A    C
ATOM   2172  HA  SER A 148      -7.482 -19.484   8.103  1.00  0.00      A    H
ATOM   2173  CB  SER A 148      -7.728 -21.641   8.044  1.00  0.00      A    C
ATOM   2174  HB1 SER A 148      -7.153 -21.855   8.970  1.00  0.00      A    H
ATOM   2175  HB2 SER A 148      -8.513 -22.426   8.000  1.00  0.00      A    H
ATOM   2176  OG  SER A 148      -6.821 -21.802   7.029  1.00  0.00      A    O
ATOM   2177  HG1 SER A 148      -6.549 -20.933   6.726  1.00  0.00      A    H
ATOM   2178  C   SER A 148      -9.296 -19.905   6.999  1.00  0.00      A    C
ATOM   2179  O   SER A 148     -10.472 -20.255   7.113  1.00  0.00      A    O
ATOM   2180  N   TYR A 149      -8.727 -19.422   5.938  1.00  0.00      A    N
ATOM   2181  HN  TYR A 149      -7.737 -19.305   5.917  1.00  0.00      A    H
ATOM   2182  CA  TYR A 149      -9.431 -18.968   4.750  1.00  0.00      A    C
ATOM   2183  HA  TYR A 149     -10.487 -19.170   4.856  1.00  0.00      A    H
ATOM   2184  CB  TYR A 149      -9.226 -17.411   4.654  1.00  0.00      A    C
ATOM   2185  HB1 TYR A 149      -9.569 -16.879   5.567  1.00  0.00      A    H
ATOM   2186  HB2 TYR A 149      -8.122 -17.291   4.612  1.00  0.00      A    H
ATOM   2187  CG  TYR A 149      -9.838 -16.791   3.423  1.00  0.00      A    C
ATOM   2188  CD1 TYR A 149      -9.078 -15.975   2.507  1.00  0.00      A    C
ATOM   2189  HD1 TYR A 149      -8.061 -15.659   2.682  1.00  0.00      A    H
ATOM   2190  CE1 TYR A 149      -9.636 -15.487   1.253  1.00  0.00      A    C
ATOM   2191  HE1 TYR A 149      -9.054 -14.954   0.516  1.00  0.00      A    H
ATOM   2192  CZ  TYR A 149     -10.949 -15.865   0.916  1.00  0.00      A    C
ATOM   2193  OH  TYR A 149     -11.676 -15.375  -0.247  1.00  0.00      A    O
ATOM   2194  HH  TYR A 149     -11.119 -14.795  -0.770  1.00  0.00      A    H
ATOM   2195  CD2 TYR A 149     -11.150 -17.020   3.055  1.00  0.00      A    C
ATOM   2196  HD2 TYR A 149     -11.800 -17.561   3.727  1.00  0.00      A    H
ATOM   2197  CE2 TYR A 149     -11.673 -16.630   1.826  1.00  0.00      A    C
ATOM   2198  HE2 TYR A 149     -12.694 -16.870   1.569  1.00  0.00      A    H
ATOM   2199  C   TYR A 149      -9.012 -19.672   3.437  1.00  0.00      A    C
ATOM   2200  O   TYR A 149      -9.814 -19.905   2.529  1.00  0.00      A    O
ATOM   2201  N   ASN A 150      -7.682 -19.880   3.296  1.00  0.00      A    N
ATOM   2202  HN  ASN A 150      -7.047 -19.688   4.041  1.00  0.00      A    H
ATOM   2203  CA  ASN A 150      -7.148 -20.268   1.985  1.00  0.00      A    C
ATOM   2204  HA  ASN A 150      -7.702 -21.155   1.715  1.00  0.00      A    H
ATOM   2205  CB  ASN A 150      -7.324 -19.086   0.927  1.00  0.00      A    C
ATOM   2206  HB1 ASN A 150      -8.301 -18.633   1.201  1.00  0.00      A    H
ATOM   2207  HB2 ASN A 150      -6.495 -18.346   0.954  1.00  0.00      A    H
ATOM   2208  CG  ASN A 150      -7.442 -19.638  -0.481  1.00  0.00      A    C
ATOM   2209  OD1 ASN A 150      -8.256 -20.541  -0.761  1.00  0.00      A    O
ATOM   2210  ND2 ASN A 150      -6.659 -19.065  -1.393  1.00  0.00      A    N
ATOM   2211 HD21 ASN A 150      -6.661 -19.355  -2.350  1.00  0.00      A    H
ATOM   2212 HD22 ASN A 150      -6.285 -18.160  -1.190  1.00  0.00      A    H
ATOM   2213  C   ASN A 150      -5.685 -20.722   2.125  1.00  0.00      A    C
ATOM   2214  O   ASN A 150      -5.089 -21.228   1.150  1.00  0.00      A    O
ATOM   2215  N   GLU A 151      -5.124 -20.612   3.340  1.00  0.00      A    N
ATOM   2216  HN  GLU A 151      -5.562 -20.111   4.083  1.00  0.00      A    H
ATOM   2217  CA  GLU A 151      -3.819 -21.143   3.581  1.00  0.00      A    C
ATOM   2218  HA  GLU A 151      -3.151 -20.495   3.033  1.00  0.00      A    H
ATOM   2219  CB  GLU A 151      -3.567 -21.022   5.101  1.00  0.00      A    C
ATOM   2220  HB1 GLU A 151      -4.362 -21.595   5.625  1.00  0.00      A    H
ATOM   2221  HB2 GLU A 151      -2.600 -21.508   5.353  1.00  0.00      A    H
ATOM   2222  CG  GLU A 151      -3.541 -19.673   5.841  1.00  0.00      A    C
ATOM   2223  HG1 GLU A 151      -3.331 -19.985   6.887  1.00  0.00      A    H
ATOM   2224  HG2 GLU A 151      -2.790 -18.900   5.571  1.00  0.00      A    H
ATOM   2225  CD  GLU A 151      -4.850 -18.897   5.876  1.00  0.00      A    C
ATOM   2226  OE1 GLU A 151      -4.799 -17.642   6.004  1.00  0.00      A    O
ATOM   2227  OE2 GLU A 151      -5.939 -19.488   5.735  1.00  0.00      A    O
ATOM   2228  C   GLU A 151      -3.587 -22.597   3.217  1.00  0.00      A    C
ATOM   2229  O   GLU A 151      -4.436 -23.459   3.521  1.00  0.00      A    O
ATOM   2230  N   PRO A 152      -2.476 -22.827   2.550  1.00  0.00      A    N
ATOM   2231  CD  PRO A 152      -1.322 -21.855   2.277  1.00  0.00      A    C
ATOM   2232  HD1 PRO A 152      -1.672 -21.309   1.375  1.00  0.00      A    H
ATOM   2233  HD2 PRO A 152      -1.092 -21.241   3.174  1.00  0.00      A    H
ATOM   2234  CA  PRO A 152      -2.018 -24.205   2.318  1.00  0.00      A    C
ATOM   2235  HA  PRO A 152      -2.813 -24.694   1.774  1.00  0.00      A    H
ATOM   2236  CB  PRO A 152      -0.669 -23.934   1.472  1.00  0.00      A    C
ATOM   2237  HB1 PRO A 152      -1.109 -23.812   0.459  1.00  0.00      A    H
ATOM   2238  HB2 PRO A 152      -0.071 -24.869   1.509  1.00  0.00      A    H
ATOM   2239  CG  PRO A 152      -0.080 -22.657   1.939  1.00  0.00      A    C
ATOM   2240  HG1 PRO A 152       0.633 -22.138   1.263  1.00  0.00      A    H
ATOM   2241  HG2 PRO A 152       0.442 -22.667   2.920  1.00  0.00      A    H
ATOM   2242  C   PRO A 152      -1.794 -24.996   3.543  1.00  0.00      A    C
ATOM   2243  O   PRO A 152      -1.404 -24.482   4.616  1.00  0.00      A    O
ATOM   2244  N   ALA A 153      -1.971 -26.308   3.504  1.00  0.00      A    N
ATOM   2245  HN  ALA A 153      -2.128 -26.782   2.641  1.00  0.00      A    H
ATOM   2246  CA  ALA A 153      -1.724 -27.213   4.580  1.00  0.00      A    C
ATOM   2247  HA  ALA A 153      -2.300 -26.836   5.412  1.00  0.00      A    H
ATOM   2248  CB  ALA A 153      -2.394 -28.555   4.211  1.00  0.00      A    C
ATOM   2249  HB1 ALA A 153      -2.277 -29.249   5.071  1.00  0.00      A    H
ATOM   2250  HB2 ALA A 153      -3.458 -28.340   3.975  1.00  0.00      A    H
ATOM   2251  HB3 ALA A 153      -1.871 -28.904   3.295  1.00  0.00      A    H
ATOM   2252  C   ALA A 153      -0.264 -27.303   5.026  1.00  0.00      A    C
ATOM   2253  O   ALA A 153       0.001 -27.653   6.174  1.00  0.00      A    O
ATOM   2254  N   ASP A 154       0.772 -26.961   4.136  1.00  0.00      A    N
ATOM   2255  HN  ASP A 154       0.606 -26.748   3.177  1.00  0.00      A    H
ATOM   2256  CA  ASP A 154       2.124 -26.855   4.575  1.00  0.00      A    C
ATOM   2257  HA  ASP A 154       2.386 -27.779   5.071  1.00  0.00      A    H
ATOM   2258  CB  ASP A 154       3.058 -26.573   3.287  1.00  0.00      A    C
ATOM   2259  HB1 ASP A 154       2.644 -25.727   2.698  1.00  0.00      A    H
ATOM   2260  HB2 ASP A 154       4.084 -26.368   3.660  1.00  0.00      A    H
ATOM   2261  CG  ASP A 154       3.091 -27.768   2.336  1.00  0.00      A    C
ATOM   2262  OD1 ASP A 154       2.751 -27.532   1.156  1.00  0.00      A    O
ATOM   2263  OD2 ASP A 154       3.496 -28.892   2.709  1.00  0.00      A    O
ATOM   2264  C   ASP A 154       2.398 -25.711   5.569  1.00  0.00      A    C
ATOM   2265  O   ASP A 154       3.074 -25.979   6.529  1.00  0.00      A    O
ATOM   2266  N   MET A 155       1.802 -24.485   5.329  1.00  0.00      A    N
ATOM   2267  HN  MET A 155       1.329 -24.318   4.467  1.00  0.00      A    H
ATOM   2268  CA  MET A 155       1.907 -23.429   6.250  1.00  0.00      A    C
ATOM   2269  HA  MET A 155       2.968 -23.317   6.418  1.00  0.00      A    H
ATOM   2270  CB  MET A 155       1.283 -22.191   5.576  1.00  0.00      A    C
ATOM   2271  HB1 MET A 155       1.561 -22.176   4.500  1.00  0.00      A    H
ATOM   2272  HB2 MET A 155       0.178 -22.298   5.627  1.00  0.00      A    H
ATOM   2273  CG  MET A 155       1.642 -20.917   6.323  1.00  0.00      A    C
ATOM   2274  HG1 MET A 155       0.999 -20.785   7.220  1.00  0.00      A    H
ATOM   2275  HG2 MET A 155       2.710 -21.015   6.613  1.00  0.00      A    H
ATOM   2276  SD  MET A 155       1.573 -19.429   5.328  1.00  0.00      A    S
ATOM   2277  CE  MET A 155      -0.203 -19.421   5.411  1.00  0.00      A    C
ATOM   2278  HE1 MET A 155      -0.556 -18.543   4.829  1.00  0.00      A    H
ATOM   2279  HE2 MET A 155      -0.637 -20.367   5.023  1.00  0.00      A    H
ATOM   2280  HE3 MET A 155      -0.527 -19.345   6.471  1.00  0.00      A    H
ATOM   2281  C   MET A 155       1.260 -23.723   7.519  1.00  0.00      A    C
ATOM   2282  O   MET A 155       1.787 -23.434   8.616  1.00  0.00      A    O
ATOM   2283  N   LEU A 156       0.073 -24.382   7.583  1.00  0.00      A    N
ATOM   2284  HN  LEU A 156      -0.447 -24.532   6.745  1.00  0.00      A    H
ATOM   2285  CA  LEU A 156      -0.605 -24.714   8.841  1.00  0.00      A    C
ATOM   2286  HA  LEU A 156      -0.575 -23.750   9.328  1.00  0.00      A    H
ATOM   2287  CB  LEU A 156      -2.092 -25.095   8.533  1.00  0.00      A    C
ATOM   2288  HB1 LEU A 156      -2.120 -26.021   7.920  1.00  0.00      A    H
ATOM   2289  HB2 LEU A 156      -2.468 -25.315   9.555  1.00  0.00      A    H
ATOM   2290  CG  LEU A 156      -3.091 -24.046   7.994  1.00  0.00      A    C
ATOM   2291  HG  LEU A 156      -2.705 -23.451   7.139  1.00  0.00      A    H
ATOM   2292  CD1 LEU A 156      -4.360 -24.726   7.525  1.00  0.00      A    C
ATOM   2293 HD11 LEU A 156      -4.193 -25.224   6.546  1.00  0.00      A    H
ATOM   2294 HD12 LEU A 156      -4.755 -25.468   8.252  1.00  0.00      A    H
ATOM   2295 HD13 LEU A 156      -5.198 -24.045   7.261  1.00  0.00      A    H
ATOM   2296  CD2 LEU A 156      -3.529 -23.018   9.091  1.00  0.00      A    C
ATOM   2297 HD21 LEU A 156      -2.604 -22.474   9.378  1.00  0.00      A    H
ATOM   2298 HD22 LEU A 156      -4.275 -22.285   8.718  1.00  0.00      A    H
ATOM   2299 HD23 LEU A 156      -3.849 -23.666   9.935  1.00  0.00      A    H
ATOM   2300  C   LEU A 156       0.035 -25.727   9.709  1.00  0.00      A    C
ATOM   2301  O   LEU A 156      -0.175 -25.771  10.927  1.00  0.00      A    O
ATOM   2302  N   SER A 157       0.821 -26.675   9.168  1.00  0.00      A    N
ATOM   2303  HN  SER A 157       0.984 -26.550   8.192  1.00  0.00      A    H
ATOM   2304  CA  SER A 157       1.438 -27.808   9.803  1.00  0.00      A    C
ATOM   2305  HA  SER A 157       0.662 -28.395  10.271  1.00  0.00      A    H
ATOM   2306  CB  SER A 157       2.197 -28.705   8.746  1.00  0.00      A    C
ATOM   2307  HB1 SER A 157       1.500 -29.119   7.986  1.00  0.00      A    H
ATOM   2308  HB2 SER A 157       2.992 -28.128   8.228  1.00  0.00      A    H
ATOM   2309  OG  SER A 157       2.932 -29.850   9.306  1.00  0.00      A    O
ATOM   2310  HG1 SER A 157       3.137 -30.435   8.573  1.00  0.00      A    H
ATOM   2311  C   SER A 157       2.391 -27.251  10.967  1.00  0.00      A    C
ATOM   2312  O   SER A 157       2.411 -27.773  12.068  1.00  0.00      A    O
ATOM   2313  N   VAL A 158       3.027 -26.092  10.645  1.00  0.00      A    N
ATOM   2314  HN  VAL A 158       2.839 -25.734   9.734  1.00  0.00      A    H
ATOM   2315  CA  VAL A 158       3.865 -25.327  11.482  1.00  0.00      A    C
ATOM   2316  HA  VAL A 158       4.596 -25.952  11.974  1.00  0.00      A    H
ATOM   2317  CB  VAL A 158       4.489 -24.139  10.751  1.00  0.00      A    C
ATOM   2318  HB  VAL A 158       3.658 -23.468  10.446  1.00  0.00      A    H
ATOM   2319  CG1 VAL A 158       5.592 -23.334  11.671  1.00  0.00      A    C
ATOM   2320 HG11 VAL A 158       6.471 -24.009  11.753  1.00  0.00      A    H
ATOM   2321 HG12 VAL A 158       5.818 -22.355  11.198  1.00  0.00      A    H
ATOM   2322 HG13 VAL A 158       5.174 -23.293  12.699  1.00  0.00      A    H
ATOM   2323  CG2 VAL A 158       5.114 -24.671   9.462  1.00  0.00      A    C
ATOM   2324 HG21 VAL A 158       5.854 -23.965   9.028  1.00  0.00      A    H
ATOM   2325 HG22 VAL A 158       5.737 -25.581   9.589  1.00  0.00      A    H
ATOM   2326 HG23 VAL A 158       4.313 -24.773   8.698  1.00  0.00      A    H
ATOM   2327  C   VAL A 158       3.065 -24.718  12.581  1.00  0.00      A    C
ATOM   2328  O   VAL A 158       3.498 -24.853  13.760  1.00  0.00      A    O
ATOM   2329  N   THR A 159       1.877 -24.146  12.258  1.00  0.00      A    N
ATOM   2330  HN  THR A 159       1.573 -24.210  11.311  1.00  0.00      A    H
ATOM   2331  CA  THR A 159       1.067 -23.267  13.168  1.00  0.00      A    C
ATOM   2332  HA  THR A 159       1.711 -22.529  13.624  1.00  0.00      A    H
ATOM   2333  CB  THR A 159       0.034 -22.628  12.299  1.00  0.00      A    C
ATOM   2334  HB  THR A 159      -0.506 -23.434  11.756  1.00  0.00      A    H
ATOM   2335  OG1 THR A 159       0.617 -21.770  11.339  1.00  0.00      A    O
ATOM   2336  HG1 THR A 159      -0.066 -21.303  10.853  1.00  0.00      A    H
ATOM   2337  CG2 THR A 159      -0.979 -21.803  13.205  1.00  0.00      A    C
ATOM   2338 HG21 THR A 159      -0.333 -21.129  13.805  1.00  0.00      A    H
ATOM   2339 HG22 THR A 159      -1.672 -21.168  12.612  1.00  0.00      A    H
ATOM   2340 HG23 THR A 159      -1.578 -22.421  13.907  1.00  0.00      A    H
ATOM   2341  C   THR A 159       0.415 -24.174  14.182  1.00  0.00      A    C
ATOM   2342  O   THR A 159       0.513 -23.948  15.387  1.00  0.00      A    O
ATOM   2343  N   LEU A 160      -0.033 -25.360  13.685  1.00  0.00      A    N
ATOM   2344  HN  LEU A 160      -0.242 -25.480  12.718  1.00  0.00      A    H
ATOM   2345  CA  LEU A 160      -0.675 -26.370  14.557  1.00  0.00      A    C
ATOM   2346  HA  LEU A 160      -1.408 -25.853  15.158  1.00  0.00      A    H
ATOM   2347  CB  LEU A 160      -1.509 -27.253  13.583  1.00  0.00      A    C
ATOM   2348  HB1 LEU A 160      -0.844 -27.702  12.815  1.00  0.00      A    H
ATOM   2349  HB2 LEU A 160      -2.028 -28.133  14.020  1.00  0.00      A    H
ATOM   2350  CG  LEU A 160      -2.609 -26.470  12.858  1.00  0.00      A    C
ATOM   2351  HG  LEU A 160      -2.215 -25.552  12.373  1.00  0.00      A    H
ATOM   2352  CD1 LEU A 160      -3.054 -27.313  11.699  1.00  0.00      A    C
ATOM   2353 HD11 LEU A 160      -2.195 -27.564  11.041  1.00  0.00      A    H
ATOM   2354 HD12 LEU A 160      -3.491 -28.303  11.951  1.00  0.00      A    H
ATOM   2355 HD13 LEU A 160      -3.834 -26.783  11.112  1.00  0.00      A    H
ATOM   2356  CD2 LEU A 160      -3.687 -26.013  13.928  1.00  0.00      A    C
ATOM   2357 HD21 LEU A 160      -3.270 -25.271  14.642  1.00  0.00      A    H
ATOM   2358 HD22 LEU A 160      -4.465 -25.426  13.396  1.00  0.00      A    H
ATOM   2359 HD23 LEU A 160      -4.243 -26.809  14.469  1.00  0.00      A    H
ATOM   2360  C   LEU A 160       0.268 -27.138  15.470  1.00  0.00      A    C
ATOM   2361  O   LEU A 160       0.091 -27.482  16.567  1.00  0.00      A    O
ATOM   2362  N   ALA A 161       1.556 -27.495  14.910  1.00  0.00      A    N
ATOM   2363  HN  ALA A 161       1.716 -27.410  13.929  1.00  0.00      A    H
ATOM   2364  CA  ALA A 161       2.610 -28.040  15.757  1.00  0.00      A    C
ATOM   2365  HA  ALA A 161       2.123 -28.905  16.183  1.00  0.00      A    H
ATOM   2366  CB  ALA A 161       3.784 -28.508  14.836  1.00  0.00      A    C
ATOM   2367  HB1 ALA A 161       4.321 -27.703  14.289  1.00  0.00      A    H
ATOM   2368  HB2 ALA A 161       4.514 -29.205  15.298  1.00  0.00      A    H
ATOM   2369  HB3 ALA A 161       3.341 -29.088  13.998  1.00  0.00      A    H
ATOM   2370  C   ALA A 161       3.083 -27.148  16.845  1.00  0.00      A    C
ATOM   2371  O   ALA A 161       3.219 -27.543  18.040  1.00  0.00      A    O
ATOM   2372  N   ALA A 162       3.276 -25.860  16.464  1.00  0.00      A    N
ATOM   2373  HN  ALA A 162       3.284 -25.517  15.528  1.00  0.00      A    H
ATOM   2374  CA  ALA A 162       3.673 -24.787  17.341  1.00  0.00      A    C
ATOM   2375  HA  ALA A 162       4.660 -25.083  17.663  1.00  0.00      A    H
ATOM   2376  CB  ALA A 162       3.686 -23.475  16.422  1.00  0.00      A    C
ATOM   2377  HB1 ALA A 162       4.217 -22.740  17.064  1.00  0.00      A    H
ATOM   2378  HB2 ALA A 162       4.262 -23.667  15.491  1.00  0.00      A    H
ATOM   2379  HB3 ALA A 162       2.656 -23.128  16.191  1.00  0.00      A    H
ATOM   2380  C   ALA A 162       2.625 -24.593  18.500  1.00  0.00      A    C
ATOM   2381  O   ALA A 162       2.993 -24.508  19.647  1.00  0.00      A    O
ATOM   2382  N   ALA A 163       1.316 -24.646  18.207  1.00  0.00      A    N
ATOM   2383  HN  ALA A 163       1.069 -24.430  17.265  1.00  0.00      A    H
ATOM   2384  CA  ALA A 163       0.245 -24.678  19.223  1.00  0.00      A    C
ATOM   2385  HA  ALA A 163       0.342 -23.836  19.891  1.00  0.00      A    H
ATOM   2386  CB  ALA A 163      -1.013 -24.599  18.388  1.00  0.00      A    C
ATOM   2387  HB1 ALA A 163      -1.260 -23.596  17.978  1.00  0.00      A    H
ATOM   2388  HB2 ALA A 163      -0.903 -25.209  17.466  1.00  0.00      A    H
ATOM   2389  HB3 ALA A 163      -1.848 -24.958  19.027  1.00  0.00      A    H
ATOM   2390  C   ALA A 163       0.221 -25.930  20.052  1.00  0.00      A    C
ATOM   2391  O   ALA A 163       0.176 -25.971  21.310  1.00  0.00      A    O
ATOM   2392  N   LYS A 164       0.332 -27.128  19.436  1.00  0.00      A    N
ATOM   2393  HN  LYS A 164       0.352 -27.125  18.439  1.00  0.00      A    H
ATOM   2394  CA  LYS A 164       0.389 -28.426  20.187  1.00  0.00      A    C
ATOM   2395  HA  LYS A 164      -0.467 -28.427  20.845  1.00  0.00      A    H
ATOM   2396  CB  LYS A 164       0.221 -29.583  19.108  1.00  0.00      A    C
ATOM   2397  HB1 LYS A 164      -0.755 -29.599  18.577  1.00  0.00      A    H
ATOM   2398  HB2 LYS A 164       1.067 -29.565  18.388  1.00  0.00      A    H
ATOM   2399  CG  LYS A 164       0.274 -30.863  19.837  1.00  0.00      A    C
ATOM   2400  HG1 LYS A 164       1.327 -30.987  20.169  1.00  0.00      A    H
ATOM   2401  HG2 LYS A 164      -0.383 -30.837  20.732  1.00  0.00      A    H
ATOM   2402  CD  LYS A 164      -0.126 -32.049  18.930  1.00  0.00      A    C
ATOM   2403  HD1 LYS A 164      -1.173 -31.881  18.599  1.00  0.00      A    H
ATOM   2404  HD2 LYS A 164       0.554 -32.041  18.051  1.00  0.00      A    H
ATOM   2405  CE  LYS A 164       0.063 -33.357  19.728  1.00  0.00      A    C
ATOM   2406  HE1 LYS A 164       1.118 -33.303  20.074  1.00  0.00      A    H
ATOM   2407  HE2 LYS A 164      -0.717 -33.445  20.514  1.00  0.00      A    H
ATOM   2408  NZ  LYS A 164      -0.010 -34.614  18.925  1.00  0.00      A    N
ATOM   2409  HZ1 LYS A 164       0.415 -35.413  19.438  1.00  0.00      A    H
ATOM   2410  HZ2 LYS A 164      -0.985 -34.801  18.613  1.00  0.00      A    H
ATOM   2411  HZ3 LYS A 164       0.584 -34.570  18.073  1.00  0.00      A    H
ATOM   2412  C   LYS A 164       1.694 -28.561  21.094  1.00  0.00      A    C
ATOM   2413  O   LYS A 164       1.611 -29.178  22.199  1.00  0.00      A    O
ATOM   2414  N   ASN A 165       2.820 -27.966  20.624  1.00  0.00      A    N
ATOM   2415  HN  ASN A 165       2.785 -27.547  19.720  1.00  0.00      A    H
ATOM   2416  CA  ASN A 165       3.982 -27.856  21.464  1.00  0.00      A    C
ATOM   2417  HA  ASN A 165       4.160 -28.801  21.957  1.00  0.00      A    H
ATOM   2418  CB  ASN A 165       5.258 -27.817  20.613  1.00  0.00      A    C
ATOM   2419  HB1 ASN A 165       5.270 -26.826  20.112  1.00  0.00      A    H
ATOM   2420  HB2 ASN A 165       6.183 -27.861  21.227  1.00  0.00      A    H
ATOM   2421  CG  ASN A 165       5.339 -28.982  19.638  1.00  0.00      A    C
ATOM   2422  OD1 ASN A 165       4.752 -30.065  19.799  1.00  0.00      A    O
ATOM   2423  ND2 ASN A 165       6.222 -28.845  18.620  1.00  0.00      A    N
ATOM   2424 HD21 ASN A 165       6.605 -29.667  18.199  1.00  0.00      A    H
ATOM   2425 HD22 ASN A 165       6.839 -28.060  18.668  1.00  0.00      A    H
ATOM   2426  C   ASN A 165       3.993 -26.781  22.505  1.00  0.00      A    C
ATOM   2427  O   ASN A 165       4.960 -26.716  23.277  1.00  0.00      A    O
ATOM   2428  N   MET A 166       2.957 -25.941  22.741  1.00  0.00      A    N
ATOM   2429  HN  MET A 166       2.119 -25.909  22.201  1.00  0.00      A    H
ATOM   2430  CA  MET A 166       3.060 -25.054  23.883  1.00  0.00      A    C
ATOM   2431  HA  MET A 166       3.971 -24.480  23.789  1.00  0.00      A    H
ATOM   2432  CB  MET A 166       1.770 -24.247  23.816  1.00  0.00      A    C
ATOM   2433  HB1 MET A 166       0.923 -24.914  23.547  1.00  0.00      A    H
ATOM   2434  HB2 MET A 166       1.643 -23.830  24.838  1.00  0.00      A    H
ATOM   2435  CG  MET A 166       1.729 -23.017  22.867  1.00  0.00      A    C
ATOM   2436  HG1 MET A 166       2.649 -22.412  23.015  1.00  0.00      A    H
ATOM   2437  HG2 MET A 166       1.846 -23.456  21.853  1.00  0.00      A    H
ATOM   2438  SD  MET A 166       0.195 -22.030  23.050  1.00  0.00      A    S
ATOM   2439  CE  MET A 166       0.572 -20.910  21.600  1.00  0.00      A    C
ATOM   2440  HE1 MET A 166       0.136 -19.892  21.687  1.00  0.00      A    H
ATOM   2441  HE2 MET A 166       1.665 -20.712  21.566  1.00  0.00      A    H
ATOM   2442  HE3 MET A 166       0.330 -21.428  20.647  1.00  0.00      A    H
ATOM   2443  C   MET A 166       3.094 -25.673  25.318  1.00  0.00      A    C
ATOM   2444  O   MET A 166       2.537 -26.757  25.555  1.00  0.00      A    O
ATOM   2445  N   ILE A 167       3.792 -25.026  26.230  1.00  0.00      A    N
ATOM   2446  HN  ILE A 167       4.117 -24.094  26.093  1.00  0.00      A    H
ATOM   2447  CA  ILE A 167       4.085 -25.660  27.562  1.00  0.00      A    C
ATOM   2448  HA  ILE A 167       4.224 -26.722  27.421  1.00  0.00      A    H
ATOM   2449  CB  ILE A 167       5.389 -25.090  28.112  1.00  0.00      A    C
ATOM   2450  HB  ILE A 167       5.346 -23.981  28.181  1.00  0.00      A    H
ATOM   2451  CG2 ILE A 167       5.722 -25.659  29.485  1.00  0.00      A    C
ATOM   2452 HG21 ILE A 167       4.957 -25.441  30.260  1.00  0.00      A    H
ATOM   2453 HG22 ILE A 167       5.680 -26.753  29.296  1.00  0.00      A    H
ATOM   2454 HG23 ILE A 167       6.755 -25.366  29.771  1.00  0.00      A    H
ATOM   2455  CG1 ILE A 167       6.458 -25.393  27.054  1.00  0.00      A    C
ATOM   2456 HG11 ILE A 167       6.839 -26.436  27.087  1.00  0.00      A    H
ATOM   2457 HG12 ILE A 167       6.076 -25.182  26.032  1.00  0.00      A    H
ATOM   2458  CD  ILE A 167       7.706 -24.497  27.147  1.00  0.00      A    C
ATOM   2459  HD1 ILE A 167       8.536 -24.878  26.514  1.00  0.00      A    H
ATOM   2460  HD2 ILE A 167       7.389 -23.463  26.892  1.00  0.00      A    H
ATOM   2461  HD3 ILE A 167       8.105 -24.608  28.178  1.00  0.00      A    H
ATOM   2462  C   ILE A 167       3.040 -25.377  28.587  1.00  0.00      A    C
ATOM   2463  O   ILE A 167       2.971 -24.304  29.099  1.00  0.00      A    O
ATOM   2464  N   TYR A 168       2.167 -26.309  28.721  1.00  0.00      A    N
ATOM   2465  HN  TYR A 168       2.409 -27.158  28.257  1.00  0.00      A    H
ATOM   2466  CA  TYR A 168       0.900 -26.189  29.331  1.00  0.00      A    C
ATOM   2467  HA  TYR A 168       1.013 -25.919  30.370  1.00  0.00      A    H
ATOM   2468  CB  TYR A 168       0.000 -25.229  28.631  1.00  0.00      A    C
ATOM   2469  HB1 TYR A 168       0.670 -24.365  28.430  1.00  0.00      A    H
ATOM   2470  HB2 TYR A 168      -0.361 -25.523  27.622  1.00  0.00      A    H
ATOM   2471  CG  TYR A 168      -1.171 -24.821  29.454  1.00  0.00      A    C
ATOM   2472  CD1 TYR A 168      -0.841 -23.903  30.486  1.00  0.00      A    C
ATOM   2473  HD1 TYR A 168       0.203 -23.660  30.618  1.00  0.00      A    H
ATOM   2474  CE1 TYR A 168      -1.843 -23.482  31.392  1.00  0.00      A    C
ATOM   2475  HE1 TYR A 168      -1.500 -22.824  32.176  1.00  0.00      A    H
ATOM   2476  CZ  TYR A 168      -3.173 -24.012  31.303  1.00  0.00      A    C
ATOM   2477  OH  TYR A 168      -4.130 -23.592  32.230  1.00  0.00      A    O
ATOM   2478  HH  TYR A 168      -4.968 -23.965  31.947  1.00  0.00      A    H
ATOM   2479  CD2 TYR A 168      -2.487 -25.351  29.370  1.00  0.00      A    C
ATOM   2480  HD2 TYR A 168      -2.696 -26.148  28.671  1.00  0.00      A    H
ATOM   2481  CE2 TYR A 168      -3.429 -24.876  30.261  1.00  0.00      A    C
ATOM   2482  HE2 TYR A 168      -4.412 -25.289  30.086  1.00  0.00      A    H
ATOM   2483  C   TYR A 168       0.254 -27.624  29.232  1.00  0.00      A    C
ATOM   2484  O   TYR A 168       0.328 -28.287  28.237  1.00  0.00      A    O
ATOM   2485  N   PRO A 169      -0.370 -28.164  30.288  1.00  0.00      A    N
ATOM   2486  CD  PRO A 169      -0.296 -27.675  31.692  1.00  0.00      A    C
ATOM   2487  HD1 PRO A 169       0.789 -27.537  31.885  1.00  0.00      A    H
ATOM   2488  HD2 PRO A 169      -0.848 -26.711  31.691  1.00  0.00      A    H
ATOM   2489  CA  PRO A 169      -0.871 -29.516  30.274  1.00  0.00      A    C
ATOM   2490  HA  PRO A 169       0.044 -30.080  30.376  1.00  0.00      A    H
ATOM   2491  CB  PRO A 169      -1.568 -29.721  31.658  1.00  0.00      A    C
ATOM   2492  HB1 PRO A 169      -1.442 -30.760  32.030  1.00  0.00      A    H
ATOM   2493  HB2 PRO A 169      -2.645 -29.448  31.680  1.00  0.00      A    H
ATOM   2494  CG  PRO A 169      -0.774 -28.791  32.589  1.00  0.00      A    C
ATOM   2495  HG1 PRO A 169      -1.419 -28.344  33.375  1.00  0.00      A    H
ATOM   2496  HG2 PRO A 169       0.045 -29.313  33.130  1.00  0.00      A    H
ATOM   2497  C   PRO A 169      -1.684 -30.052  29.142  1.00  0.00      A    C
ATOM   2498  O   PRO A 169      -2.646 -29.428  28.755  1.00  0.00      A    O
ATOM   2499  N   ALA A 170      -1.319 -31.239  28.696  1.00  0.00      A    N
ATOM   2500  HN  ALA A 170      -0.630 -31.727  29.226  1.00  0.00      A    H
ATOM   2501  CA  ALA A 170      -1.870 -31.926  27.527  1.00  0.00      A    C
ATOM   2502  HA  ALA A 170      -2.001 -31.180  26.757  1.00  0.00      A    H
ATOM   2503  CB  ALA A 170      -1.020 -33.079  26.975  1.00  0.00      A    C
ATOM   2504  HB1 ALA A 170      -0.964 -33.909  27.711  1.00  0.00      A    H
ATOM   2505  HB2 ALA A 170      -1.388 -33.476  26.005  1.00  0.00      A    H
ATOM   2506  HB3 ALA A 170      -0.075 -32.579  26.674  1.00  0.00      A    H
ATOM   2507  C   ALA A 170      -3.283 -32.289  27.736  1.00  0.00      A    C
ATOM   2508  O   ALA A 170      -4.087 -32.263  26.780  1.00  0.00      A    O
ATOM   2509  N   ARG A 171      -3.634 -32.609  28.998  1.00  0.00      A    N
ATOM   2510  HN  ARG A 171      -2.916 -32.753  29.675  1.00  0.00      A    H
ATOM   2511  CA  ARG A 171      -5.051 -32.828  29.228  1.00  0.00      A    C
ATOM   2512  HA  ARG A 171      -5.419 -33.487  28.455  1.00  0.00      A    H
ATOM   2513  CB  ARG A 171      -5.305 -33.583  30.584  1.00  0.00      A    C
ATOM   2514  HB1 ARG A 171      -6.365 -33.897  30.685  1.00  0.00      A    H
ATOM   2515  HB2 ARG A 171      -4.706 -34.509  30.452  1.00  0.00      A    H
ATOM   2516  CG  ARG A 171      -4.794 -32.950  31.952  1.00  0.00      A    C
ATOM   2517  HG1 ARG A 171      -3.879 -32.396  31.653  1.00  0.00      A    H
ATOM   2518  HG2 ARG A 171      -5.501 -32.178  32.321  1.00  0.00      A    H
ATOM   2519  CD  ARG A 171      -4.519 -33.902  33.044  1.00  0.00      A    C
ATOM   2520  HD1 ARG A 171      -5.454 -34.469  33.242  1.00  0.00      A    H
ATOM   2521  HD2 ARG A 171      -3.696 -34.599  32.777  1.00  0.00      A    H
ATOM   2522  NE  ARG A 171      -4.158 -33.073  34.213  1.00  0.00      A    N
ATOM   2523  HE  ARG A 171      -4.831 -32.789  34.895  1.00  0.00      A    H
ATOM   2524  CZ  ARG A 171      -2.857 -32.892  34.624  1.00  0.00      A    C
ATOM   2525  NH1 ARG A 171      -1.816 -33.149  33.886  1.00  0.00      A    N
ATOM   2526 HH11 ARG A 171      -0.878 -32.884  34.110  1.00  0.00      A    H
ATOM   2527 HH12 ARG A 171      -1.967 -33.503  32.963  1.00  0.00      A    H
ATOM   2528  NH2 ARG A 171      -2.711 -32.439  35.835  1.00  0.00      A    N
ATOM   2529 HH21 ARG A 171      -1.824 -32.051  36.084  1.00  0.00      A    H
ATOM   2530 HH22 ARG A 171      -3.446 -31.998  36.350  1.00  0.00      A    H
ATOM   2531  C   ARG A 171      -5.974 -31.582  29.232  1.00  0.00      A    C
ATOM   2532  O   ARG A 171      -7.209 -31.677  29.034  1.00  0.00      A    O
ATOM   2533  N   LEU A 172      -5.421 -30.364  29.591  1.00  0.00      A    N
ATOM   2534  HN  LEU A 172      -4.440 -30.200  29.657  1.00  0.00      A    H
ATOM   2535  CA  LEU A 172      -6.203 -29.153  29.802  1.00  0.00      A    C
ATOM   2536  HA  LEU A 172      -7.189 -29.409  30.160  1.00  0.00      A    H
ATOM   2537  CB  LEU A 172      -5.469 -28.431  31.047  1.00  0.00      A    C
ATOM   2538  HB1 LEU A 172      -4.394 -28.382  30.772  1.00  0.00      A    H
ATOM   2539  HB2 LEU A 172      -5.834 -27.394  31.210  1.00  0.00      A    H
ATOM   2540  CG  LEU A 172      -5.617 -29.225  32.418  1.00  0.00      A    C
ATOM   2541  HG  LEU A 172      -5.262 -30.249  32.174  1.00  0.00      A    H
ATOM   2542  CD1 LEU A 172      -4.698 -28.719  33.539  1.00  0.00      A    C
ATOM   2543 HD11 LEU A 172      -3.612 -28.606  33.332  1.00  0.00      A    H
ATOM   2544 HD12 LEU A 172      -5.216 -27.759  33.752  1.00  0.00      A    H
ATOM   2545 HD13 LEU A 172      -4.857 -29.310  34.466  1.00  0.00      A    H
ATOM   2546  CD2 LEU A 172      -6.991 -29.190  33.002  1.00  0.00      A    C
ATOM   2547 HD21 LEU A 172      -7.181 -29.865  33.864  1.00  0.00      A    H
ATOM   2548 HD22 LEU A 172      -7.236 -28.139  33.265  1.00  0.00      A    H
ATOM   2549 HD23 LEU A 172      -7.758 -29.573  32.295  1.00  0.00      A    H
ATOM   2550  C   LEU A 172      -6.334 -28.229  28.635  1.00  0.00      A    C
ATOM   2551  O   LEU A 172      -7.118 -27.245  28.706  1.00  0.00      A    O
ATOM   2552  N   ARG A 173      -5.613 -28.619  27.520  1.00  0.00      A    N
ATOM   2553  HN  ARG A 173      -4.948 -29.355  27.623  1.00  0.00      A    H
ATOM   2554  CA  ARG A 173      -5.708 -27.851  26.204  1.00  0.00      A    C
ATOM   2555  HA  ARG A 173      -6.355 -27.002  26.367  1.00  0.00      A    H
ATOM   2556  CB  ARG A 173      -4.318 -27.318  25.802  1.00  0.00      A    C
ATOM   2557  HB1 ARG A 173      -4.339 -26.634  24.927  1.00  0.00      A    H
ATOM   2558  HB2 ARG A 173      -4.015 -26.747  26.705  1.00  0.00      A    H
ATOM   2559  CG  ARG A 173      -3.124 -28.363  25.633  1.00  0.00      A    C
ATOM   2560  HG1 ARG A 173      -2.272 -27.654  25.560  1.00  0.00      A    H
ATOM   2561  HG2 ARG A 173      -3.062 -28.969  26.562  1.00  0.00      A    H
ATOM   2562  CD  ARG A 173      -3.115 -29.199  24.355  1.00  0.00      A    C
ATOM   2563  HD1 ARG A 173      -3.968 -29.911  24.343  1.00  0.00      A    H
ATOM   2564  HD2 ARG A 173      -3.230 -28.595  23.429  1.00  0.00      A    H
ATOM   2565  NE  ARG A 173      -1.778 -29.876  24.334  1.00  0.00      A    N
ATOM   2566  HE  ARG A 173      -1.073 -29.351  24.811  1.00  0.00      A    H
ATOM   2567  CZ  ARG A 173      -1.424 -31.032  23.749  1.00  0.00      A    C
ATOM   2568  NH1 ARG A 173      -2.261 -31.749  23.005  1.00  0.00      A    N
ATOM   2569 HH11 ARG A 173      -1.883 -32.675  22.989  1.00  0.00      A    H
ATOM   2570 HH12 ARG A 173      -3.208 -31.427  22.994  1.00  0.00      A    H
ATOM   2571  NH2 ARG A 173      -0.244 -31.558  24.048  1.00  0.00      A    N
ATOM   2572 HH21 ARG A 173      -0.162 -32.540  23.876  1.00  0.00      A    H
ATOM   2573 HH22 ARG A 173       0.228 -31.159  24.834  1.00  0.00      A    H
ATOM   2574  C   ARG A 173      -6.210 -28.639  25.080  1.00  0.00      A    C
ATOM   2575  O   ARG A 173      -6.163 -29.862  25.147  1.00  0.00      A    O
ATOM   2576  N   THR A 174      -6.676 -27.893  24.124  1.00  0.00      A    N
ATOM   2577  HN  THR A 174      -6.783 -26.907  24.228  1.00  0.00      A    H
ATOM   2578  CA  THR A 174      -7.355 -28.440  22.922  1.00  0.00      A    C
ATOM   2579  HA  THR A 174      -6.954 -29.431  22.773  1.00  0.00      A    H
ATOM   2580  CB  THR A 174      -8.903 -28.318  23.110  1.00  0.00      A    C
ATOM   2581  HB  THR A 174      -9.227 -27.256  23.136  1.00  0.00      A    H
ATOM   2582  OG1 THR A 174      -9.341 -28.991  24.287  1.00  0.00      A    O
ATOM   2583  HG1 THR A 174      -9.920 -28.323  24.663  1.00  0.00      A    H
ATOM   2584  CG2 THR A 174      -9.611 -29.070  21.958  1.00  0.00      A    C
ATOM   2585 HG21 THR A 174     -10.695 -29.300  22.041  1.00  0.00      A    H
ATOM   2586 HG22 THR A 174      -9.522 -28.476  21.023  1.00  0.00      A    H
ATOM   2587 HG23 THR A 174      -9.111 -30.027  21.698  1.00  0.00      A    H
ATOM   2588  C   THR A 174      -6.822 -27.545  21.785  1.00  0.00      A    C
ATOM   2589  O   THR A 174      -6.820 -26.317  21.895  1.00  0.00      A    O
ATOM   2590  N   VAL A 175      -6.517 -28.136  20.599  1.00  0.00      A    N
ATOM   2591  HN  VAL A 175      -6.474 -29.119  20.436  1.00  0.00      A    H
ATOM   2592  CA  VAL A 175      -6.102 -27.440  19.373  1.00  0.00      A    C
ATOM   2593  HA  VAL A 175      -6.058 -26.379  19.570  1.00  0.00      A    H
ATOM   2594  CB  VAL A 175      -4.662 -27.666  18.853  1.00  0.00      A    C
ATOM   2595  HB  VAL A 175      -4.594 -28.766  18.717  1.00  0.00      A    H
ATOM   2596  CG1 VAL A 175      -4.416 -26.905  17.536  1.00  0.00      A    C
ATOM   2597 HG11 VAL A 175      -5.012 -27.249  16.664  1.00  0.00      A    H
ATOM   2598 HG12 VAL A 175      -4.769 -25.874  17.752  1.00  0.00      A    H
ATOM   2599 HG13 VAL A 175      -3.346 -26.976  17.248  1.00  0.00      A    H
ATOM   2600  CG2 VAL A 175      -3.645 -27.284  19.968  1.00  0.00      A    C
ATOM   2601 HG21 VAL A 175      -2.638 -27.205  19.506  1.00  0.00      A    H
ATOM   2602 HG22 VAL A 175      -3.999 -26.350  20.453  1.00  0.00      A    H
ATOM   2603 HG23 VAL A 175      -3.629 -28.075  20.747  1.00  0.00      A    H
ATOM   2604  C   VAL A 175      -7.182 -27.565  18.260  1.00  0.00      A    C
ATOM   2605  O   VAL A 175      -7.421 -28.723  17.840  1.00  0.00      A    O
ATOM   2606  N   VAL A 176      -7.807 -26.483  17.760  1.00  0.00      A    N
ATOM   2607  HN  VAL A 176      -7.608 -25.534  17.995  1.00  0.00      A    H
ATOM   2608  CA  VAL A 176      -8.854 -26.630  16.817  1.00  0.00      A    C
ATOM   2609  HA  VAL A 176      -8.826 -27.619  16.384  1.00  0.00      A    H
ATOM   2610  CB  VAL A 176     -10.311 -26.287  17.232  1.00  0.00      A    C
ATOM   2611  HB  VAL A 176     -10.614 -27.169  17.836  1.00  0.00      A    H
ATOM   2612  CG1 VAL A 176     -10.406 -24.978  18.031  1.00  0.00      A    C
ATOM   2613 HG11 VAL A 176     -11.503 -24.923  18.203  1.00  0.00      A    H
ATOM   2614 HG12 VAL A 176      -9.768 -24.890  18.936  1.00  0.00      A    H
ATOM   2615 HG13 VAL A 176     -10.193 -24.163  17.307  1.00  0.00      A    H
ATOM   2616  CG2 VAL A 176     -11.368 -26.279  16.102  1.00  0.00      A    C
ATOM   2617 HG21 VAL A 176     -11.272 -27.174  15.450  1.00  0.00      A    H
ATOM   2618 HG22 VAL A 176     -12.374 -26.303  16.573  1.00  0.00      A    H
ATOM   2619 HG23 VAL A 176     -11.208 -25.389  15.457  1.00  0.00      A    H
ATOM   2620  C   VAL A 176      -8.452 -25.756  15.542  1.00  0.00      A    C
ATOM   2621  O   VAL A 176      -7.953 -24.678  15.742  1.00  0.00      A    O
ATOM   2622  N   LEU A 177      -8.589 -26.278  14.337  1.00  0.00      A    N
ATOM   2623  HN  LEU A 177      -9.035 -27.168  14.285  1.00  0.00      A    H
ATOM   2624  CA  LEU A 177      -8.509 -25.506  13.160  1.00  0.00      A    C
ATOM   2625  HA  LEU A 177      -8.297 -24.461  13.328  1.00  0.00      A    H
ATOM   2626  CB  LEU A 177      -7.593 -26.202  12.096  1.00  0.00      A    C
ATOM   2627  HB1 LEU A 177      -6.557 -26.249  12.494  1.00  0.00      A    H
ATOM   2628  HB2 LEU A 177      -7.760 -27.298  12.024  1.00  0.00      A    H
ATOM   2629  CG  LEU A 177      -7.533 -25.698  10.619  1.00  0.00      A    C
ATOM   2630  HG  LEU A 177      -8.542 -25.504  10.196  1.00  0.00      A    H
ATOM   2631  CD1 LEU A 177      -6.915 -24.314  10.619  1.00  0.00      A    C
ATOM   2632 HD11 LEU A 177      -7.568 -23.516  11.032  1.00  0.00      A    H
ATOM   2633 HD12 LEU A 177      -5.931 -24.338  11.136  1.00  0.00      A    H
ATOM   2634 HD13 LEU A 177      -6.742 -24.043   9.556  1.00  0.00      A    H
ATOM   2635  CD2 LEU A 177      -6.786 -26.731   9.706  1.00  0.00      A    C
ATOM   2636 HD21 LEU A 177      -7.043 -27.801   9.862  1.00  0.00      A    H
ATOM   2637 HD22 LEU A 177      -7.040 -26.470   8.656  1.00  0.00      A    H
ATOM   2638 HD23 LEU A 177      -5.707 -26.634   9.951  1.00  0.00      A    H
ATOM   2639  C   LEU A 177      -9.939 -25.488  12.683  1.00  0.00      A    C
ATOM   2640  O   LEU A 177     -10.696 -26.443  12.606  1.00  0.00      A    O
ATOM   2641  N   CYS A 178     -10.362 -24.257  12.362  1.00  0.00      A    N
ATOM   2642  HN  CYS A 178      -9.851 -23.429  12.579  1.00  0.00      A    H
ATOM   2643  CA  CYS A 178     -11.638 -23.885  11.844  1.00  0.00      A    C
ATOM   2644  HA  CYS A 178     -12.123 -24.826  11.631  1.00  0.00      A    H
ATOM   2645  CB  CYS A 178     -12.467 -23.031  12.873  1.00  0.00      A    C
ATOM   2646  HB1 CYS A 178     -13.488 -22.757  12.529  1.00  0.00      A    H
ATOM   2647  HB2 CYS A 178     -12.535 -23.688  13.766  1.00  0.00      A    H
ATOM   2648  SG  CYS A 178     -11.646 -21.480  13.403  1.00  0.00      A    S
ATOM   2649  HG1 CYS A 178     -10.377 -21.835  13.267  1.00  0.00      A    H
ATOM   2650  C   CYS A 178     -11.553 -23.212  10.495  1.00  0.00      A    C
ATOM   2651  O   CYS A 178     -11.121 -22.085  10.220  1.00  0.00      A    O
ATOM   2652  N   ASP A 179     -12.056 -23.978   9.479  1.00  0.00      A    N
ATOM   2653  HN  ASP A 179     -12.522 -24.857   9.536  1.00  0.00      A    H
ATOM   2654  CA  ASP A 179     -11.518 -23.817   8.103  1.00  0.00      A    C
ATOM   2655  HA  ASP A 179     -10.782 -23.026   8.097  1.00  0.00      A    H
ATOM   2656  CB  ASP A 179     -10.828 -25.126   7.606  1.00  0.00      A    C
ATOM   2657  HB1 ASP A 179      -9.924 -25.322   8.220  1.00  0.00      A    H
ATOM   2658  HB2 ASP A 179     -11.549 -25.952   7.788  1.00  0.00      A    H
ATOM   2659  CG  ASP A 179     -10.316 -25.067   6.161  1.00  0.00      A    C
ATOM   2660  OD1 ASP A 179     -10.296 -26.164   5.616  1.00  0.00      A    O
ATOM   2661  OD2 ASP A 179     -10.049 -23.997   5.579  1.00  0.00      A    O
ATOM   2662  C   ASP A 179     -12.637 -23.415   7.211  1.00  0.00      A    C
ATOM   2663  O   ASP A 179     -13.568 -24.238   7.053  1.00  0.00      A    O
ATOM   2664  N   ASP A 180     -12.719 -22.245   6.625  1.00  0.00      A    N
ATOM   2665  HN  ASP A 180     -11.965 -21.593   6.643  1.00  0.00      A    H
ATOM   2666  CA  ASP A 180     -13.748 -21.905   5.677  1.00  0.00      A    C
ATOM   2667  HA  ASP A 180     -14.585 -22.536   5.938  1.00  0.00      A    H
ATOM   2668  CB  ASP A 180     -14.243 -20.442   5.982  1.00  0.00      A    C
ATOM   2669  HB1 ASP A 180     -14.045 -20.342   7.071  1.00  0.00      A    H
ATOM   2670  HB2 ASP A 180     -13.655 -19.726   5.368  1.00  0.00      A    H
ATOM   2671  CG  ASP A 180     -15.665 -20.228   5.532  1.00  0.00      A    C
ATOM   2672  OD1 ASP A 180     -16.500 -20.929   6.109  1.00  0.00      A    O
ATOM   2673  OD2 ASP A 180     -15.891 -19.327   4.718  1.00  0.00      A    O
ATOM   2674  C   ASP A 180     -13.276 -22.200   4.288  1.00  0.00      A    C
ATOM   2675  O   ASP A 180     -14.051 -21.950   3.299  1.00  0.00      A    O
ATOM   2676  N   GLY A 181     -12.026 -22.676   4.038  1.00  0.00      A    N
ATOM   2677  HN  GLY A 181     -11.419 -22.888   4.800  1.00  0.00      A    H
ATOM   2678  CA  GLY A 181     -11.598 -23.087   2.744  1.00  0.00      A    C
ATOM   2679  HA1 GLY A 181     -10.532 -23.231   2.835  1.00  0.00      A    H
ATOM   2680  HA2 GLY A 181     -11.969 -22.311   2.091  1.00  0.00      A    H
ATOM   2681  C   GLY A 181     -12.040 -24.516   2.374  1.00  0.00      A    C
ATOM   2682  O   GLY A 181     -12.004 -24.959   1.232  1.00  0.00      A    O
ATOM   2683  N   GLY A 182     -12.423 -25.248   3.426  1.00  0.00      A    N
ATOM   2684  HN  GLY A 182     -12.366 -24.733   4.278  1.00  0.00      A    H
ATOM   2685  CA  GLY A 182     -12.678 -26.690   3.364  1.00  0.00      A    C
ATOM   2686  HA1 GLY A 182     -12.292 -27.129   4.272  1.00  0.00      A    H
ATOM   2687  HA2 GLY A 182     -12.158 -27.176   2.552  1.00  0.00      A    H
ATOM   2688  C   GLY A 182     -14.114 -27.110   3.314  1.00  0.00      A    C
ATOM   2689  O   GLY A 182     -14.514 -28.248   3.558  1.00  0.00      A    O
ATOM   2690  N   THR A 183     -15.019 -26.208   2.983  1.00  0.00      A    N
ATOM   2691  HN  THR A 183     -14.709 -25.277   2.803  1.00  0.00      A    H
ATOM   2692  CA  THR A 183     -16.548 -26.342   3.031  1.00  0.00      A    C
ATOM   2693  HA  THR A 183     -16.785 -26.714   4.017  1.00  0.00      A    H
ATOM   2694  CB  THR A 183     -17.438 -25.088   2.984  1.00  0.00      A    C
ATOM   2695  HB  THR A 183     -18.516 -25.341   3.065  1.00  0.00      A    H
ATOM   2696  OG1 THR A 183     -17.381 -24.394   1.715  1.00  0.00      A    O
ATOM   2697  HG1 THR A 183     -17.830 -23.546   1.713  1.00  0.00      A    H
ATOM   2698  CG2 THR A 183     -17.059 -24.193   4.165  1.00  0.00      A    C
ATOM   2699 HG21 THR A 183     -17.244 -24.687   5.142  1.00  0.00      A    H
ATOM   2700 HG22 THR A 183     -16.070 -23.735   3.947  1.00  0.00      A    H
ATOM   2701 HG23 THR A 183     -17.826 -23.410   4.343  1.00  0.00      A    H
ATOM   2702  C   THR A 183     -16.910 -27.325   1.988  1.00  0.00      A    C
ATOM   2703  O   THR A 183     -16.311 -27.438   0.929  1.00  0.00      A    O
ATOM   2704  N   ASP A 184     -18.028 -28.038   2.097  1.00  0.00      A    N
ATOM   2705  HN  ASP A 184     -18.597 -27.894   2.903  1.00  0.00      A    H
ATOM   2706  CA  ASP A 184     -18.579 -28.904   1.063  1.00  0.00      A    C
ATOM   2707  HA  ASP A 184     -17.781 -29.570   0.768  1.00  0.00      A    H
ATOM   2708  CB  ASP A 184     -19.829 -29.680   1.556  1.00  0.00      A    C
ATOM   2709  HB1 ASP A 184     -20.684 -29.039   1.859  1.00  0.00      A    H
ATOM   2710  HB2 ASP A 184     -20.075 -30.451   0.795  1.00  0.00      A    H
ATOM   2711  CG  ASP A 184     -19.346 -30.424   2.848  1.00  0.00      A    C
ATOM   2712  OD1 ASP A 184     -20.101 -30.575   3.752  1.00  0.00      A    O
ATOM   2713  OD2 ASP A 184     -18.243 -30.958   2.753  1.00  0.00      A    O
ATOM   2714  C   ASP A 184     -19.032 -28.078  -0.141  1.00  0.00      A    C
ATOM   2715  O   ASP A 184     -19.067 -28.608  -1.264  1.00  0.00      A    O
ATOM   2716  N   GLN A 185     -19.385 -26.734  -0.044  1.00  0.00      A    N
ATOM   2717  HN  GLN A 185     -19.491 -26.477   0.914  1.00  0.00      A    H
ATOM   2718  CA  GLN A 185     -19.609 -25.827  -1.190  1.00  0.00      A    C
ATOM   2719  HA  GLN A 185     -20.236 -26.398  -1.858  1.00  0.00      A    H
ATOM   2720  CB  GLN A 185     -20.204 -24.466  -0.758  1.00  0.00      A    C
ATOM   2721  HB1 GLN A 185     -21.192 -24.607  -0.270  1.00  0.00      A    H
ATOM   2722  HB2 GLN A 185     -19.602 -24.125   0.111  1.00  0.00      A    H
ATOM   2723  CG  GLN A 185     -20.353 -23.341  -1.791  1.00  0.00      A    C
ATOM   2724  HG1 GLN A 185     -19.308 -23.010  -1.970  1.00  0.00      A    H
ATOM   2725  HG2 GLN A 185     -20.864 -23.600  -2.743  1.00  0.00      A    H
ATOM   2726  CD  GLN A 185     -21.247 -22.177  -1.300  1.00  0.00      A    C
ATOM   2727  OE1 GLN A 185     -22.353 -22.068  -1.803  1.00  0.00      A    O
ATOM   2728  NE2 GLN A 185     -20.745 -21.376  -0.390  1.00  0.00      A    N
ATOM   2729 HE21 GLN A 185     -21.373 -20.696  -0.012  1.00  0.00      A    H
ATOM   2730 HE22 GLN A 185     -19.911 -21.680   0.072  1.00  0.00      A    H
ATOM   2731  C   GLN A 185     -18.339 -25.502  -1.982  1.00  0.00      A    C
ATOM   2732  O   GLN A 185     -18.352 -25.471  -3.233  1.00  0.00      A    O
ATOM   2733  N   ARG A 186     -17.176 -25.340  -1.295  1.00  0.00      A    N
ATOM   2734  HN  ARG A 186     -17.242 -25.192  -0.311  1.00  0.00      A    H
ATOM   2735  CA  ARG A 186     -15.883 -25.128  -1.888  1.00  0.00      A    C
ATOM   2736  HA  ARG A 186     -15.921 -24.363  -2.649  1.00  0.00      A    H
ATOM   2737  CB  ARG A 186     -14.809 -24.720  -0.864  1.00  0.00      A    C
ATOM   2738  HB1 ARG A 186     -14.791 -25.449  -0.025  1.00  0.00      A    H
ATOM   2739  HB2 ARG A 186     -13.862 -24.726  -1.446  1.00  0.00      A    H
ATOM   2740  CG  ARG A 186     -14.977 -23.243  -0.386  1.00  0.00      A    C
ATOM   2741  HG1 ARG A 186     -16.035 -23.039  -0.115  1.00  0.00      A    H
ATOM   2742  HG2 ARG A 186     -14.420 -23.171   0.572  1.00  0.00      A    H
ATOM   2743  CD  ARG A 186     -14.533 -22.092  -1.358  1.00  0.00      A    C
ATOM   2744  HD1 ARG A 186     -13.519 -22.435  -1.654  1.00  0.00      A    H
ATOM   2745  HD2 ARG A 186     -15.208 -21.923  -2.224  1.00  0.00      A    H
ATOM   2746  NE  ARG A 186     -14.374 -20.829  -0.663  1.00  0.00      A    N
ATOM   2747  HE  ARG A 186     -13.583 -20.712  -0.062  1.00  0.00      A    H
ATOM   2748  CZ  ARG A 186     -15.369 -19.929  -0.555  1.00  0.00      A    C
ATOM   2749  NH1 ARG A 186     -16.394 -19.968  -1.378  1.00  0.00      A    N
ATOM   2750 HH11 ARG A 186     -17.140 -19.321  -1.221  1.00  0.00      A    H
ATOM   2751 HH12 ARG A 186     -16.396 -20.594  -2.158  1.00  0.00      A    H
ATOM   2752  NH2 ARG A 186     -15.261 -18.980   0.350  1.00  0.00      A    N
ATOM   2753 HH21 ARG A 186     -15.911 -18.226   0.253  1.00  0.00      A    H
ATOM   2754 HH22 ARG A 186     -14.599 -19.065   1.094  1.00  0.00      A    H
ATOM   2755  C   ARG A 186     -15.465 -26.447  -2.576  1.00  0.00      A    C
ATOM   2756  O   ARG A 186     -15.098 -26.445  -3.731  1.00  0.00      A    O
ATOM   2757  N   CYS A 187     -15.604 -27.608  -1.838  1.00  0.00      A    N
ATOM   2758  HN  CYS A 187     -16.040 -27.591  -0.941  1.00  0.00      A    H
ATOM   2759  CA  CYS A 187     -15.224 -28.961  -2.383  1.00  0.00      A    C
ATOM   2760  HA  CYS A 187     -14.272 -28.821  -2.874  1.00  0.00      A    H
ATOM   2761  CB  CYS A 187     -15.029 -29.991  -1.249  1.00  0.00      A    C
ATOM   2762  HB1 CYS A 187     -15.935 -30.329  -0.702  1.00  0.00      A    H
ATOM   2763  HB2 CYS A 187     -14.733 -30.953  -1.720  1.00  0.00      A    H
ATOM   2764  SG  CYS A 187     -13.907 -29.487   0.109  1.00  0.00      A    S
ATOM   2765  HG1 CYS A 187     -14.731 -28.481   0.362  1.00  0.00      A    H
ATOM   2766  C   CYS A 187     -16.080 -29.459  -3.487  1.00  0.00      A    C
ATOM   2767  O   CYS A 187     -15.813 -30.330  -4.305  1.00  0.00      A    O
ATOM   2768  N   MET A 188     -17.320 -28.880  -3.790  1.00  0.00      A    N
ATOM   2769  HN  MET A 188     -17.645 -28.233  -3.104  1.00  0.00      A    H
ATOM   2770  CA  MET A 188     -18.270 -29.234  -4.797  1.00  0.00      A    C
ATOM   2771  HA  MET A 188     -17.898 -29.953  -5.512  1.00  0.00      A    H
ATOM   2772  CB  MET A 188     -19.577 -29.762  -4.144  1.00  0.00      A    C
ATOM   2773  HB1 MET A 188     -19.263 -30.476  -3.353  1.00  0.00      A    H
ATOM   2774  HB2 MET A 188     -20.322 -29.137  -3.607  1.00  0.00      A    H
ATOM   2775  CG  MET A 188     -20.484 -30.581  -5.120  1.00  0.00      A    C
ATOM   2776  HG1 MET A 188     -21.104 -29.906  -5.747  1.00  0.00      A    H
ATOM   2777  HG2 MET A 188     -19.881 -31.227  -5.793  1.00  0.00      A    H
ATOM   2778  SD  MET A 188     -21.539 -31.783  -4.292  1.00  0.00      A    S
ATOM   2779  CE  MET A 188     -22.077 -32.780  -5.672  1.00  0.00      A    C
ATOM   2780  HE1 MET A 188     -22.780 -33.584  -5.364  1.00  0.00      A    H
ATOM   2781  HE2 MET A 188     -22.633 -32.200  -6.440  1.00  0.00      A    H
ATOM   2782  HE3 MET A 188     -21.307 -33.346  -6.239  1.00  0.00      A    H
ATOM   2783  C   MET A 188     -18.532 -28.032  -5.629  1.00  0.00      A    C
ATOM   2784  O   MET A 188     -19.702 -27.690  -5.974  1.00  0.00      A    O
ATOM   2785  N   SER A 189     -17.513 -27.283  -5.922  1.00  0.00      A    N
ATOM   2786  HN  SER A 189     -16.659 -27.533  -5.472  1.00  0.00      A    H
ATOM   2787  CA  SER A 189     -17.557 -26.160  -6.867  1.00  0.00      A    C
ATOM   2788  HA  SER A 189     -18.239 -25.487  -6.369  1.00  0.00      A    H
ATOM   2789  CB  SER A 189     -16.238 -25.334  -6.916  1.00  0.00      A    C
ATOM   2790  HB1 SER A 189     -15.341 -25.950  -7.142  1.00  0.00      A    H
ATOM   2791  HB2 SER A 189     -16.237 -24.575  -7.727  1.00  0.00      A    H
ATOM   2792  OG  SER A 189     -16.137 -24.607  -5.639  1.00  0.00      A    O
ATOM   2793  HG1 SER A 189     -15.937 -25.253  -4.958  1.00  0.00      A    H
ATOM   2794  C   SER A 189     -18.097 -26.496  -8.271  1.00  0.00      A    C
ATOM   2795  O   SER A 189     -17.882 -27.542  -8.840  1.00  0.00      A    O
ATOM   2796  N   PRO A 190     -18.809 -25.662  -8.914  1.00  0.00      A    N
ATOM   2797  CD  PRO A 190     -19.587 -24.591  -8.213  1.00  0.00      A    C
ATOM   2798  HD1 PRO A 190     -19.962 -24.875  -7.207  1.00  0.00      A    H
ATOM   2799  HD2 PRO A 190     -18.860 -23.776  -8.008  1.00  0.00      A    H
ATOM   2800  CA  PRO A 190     -19.193 -25.802 -10.333  1.00  0.00      A    C
ATOM   2801  HA  PRO A 190     -19.815 -26.673 -10.476  1.00  0.00      A    H
ATOM   2802  CB  PRO A 190     -19.967 -24.514 -10.642  1.00  0.00      A    C
ATOM   2803  HB1 PRO A 190     -20.768 -24.771 -11.367  1.00  0.00      A    H
ATOM   2804  HB2 PRO A 190     -19.232 -23.709 -10.858  1.00  0.00      A    H
ATOM   2805  CG  PRO A 190     -20.646 -24.162  -9.268  1.00  0.00      A    C
ATOM   2806  HG1 PRO A 190     -21.580 -24.753  -9.157  1.00  0.00      A    H
ATOM   2807  HG2 PRO A 190     -20.874 -23.076  -9.209  1.00  0.00      A    H
ATOM   2808  C   PRO A 190     -18.051 -26.001 -11.420  1.00  0.00      A    C
ATOM   2809  O   PRO A 190     -18.304 -26.614 -12.475  1.00  0.00      A    O
ATOM   2810  N   ASP A 191     -16.820 -25.506 -11.225  1.00  0.00      A    N
ATOM   2811  HN  ASP A 191     -16.528 -25.039 -10.394  1.00  0.00      A    H
ATOM   2812  CA  ASP A 191     -15.721 -25.764 -12.145  1.00  0.00      A    C
ATOM   2813  HA  ASP A 191     -16.072 -26.007 -13.137  1.00  0.00      A    H
ATOM   2814  CB  ASP A 191     -14.622 -24.687 -12.187  1.00  0.00      A    C
ATOM   2815  HB1 ASP A 191     -14.007 -24.694 -11.262  1.00  0.00      A    H
ATOM   2816  HB2 ASP A 191     -13.896 -24.960 -12.982  1.00  0.00      A    H
ATOM   2817  CG  ASP A 191     -15.260 -23.342 -12.500  1.00  0.00      A    C
ATOM   2818  OD1 ASP A 191     -15.829 -23.153 -13.582  1.00  0.00      A    O
ATOM   2819  OD2 ASP A 191     -15.029 -22.416 -11.668  1.00  0.00      A    O
ATOM   2820  C   ASP A 191     -14.980 -26.954 -11.500  1.00  0.00      A    C
ATOM   2821  O   ASP A 191     -14.514 -26.828 -10.347  1.00  0.00      A    O
ATOM   2822  N   PRO A 192     -14.924 -28.135 -12.138  1.00  0.00      A    N
ATOM   2823  CD  PRO A 192     -15.582 -28.453 -13.419  1.00  0.00      A    C
ATOM   2824  HD1 PRO A 192     -16.637 -28.760 -13.259  1.00  0.00      A    H
ATOM   2825  HD2 PRO A 192     -15.413 -27.606 -14.118  1.00  0.00      A    H
ATOM   2826  CA  PRO A 192     -14.463 -29.365 -11.529  1.00  0.00      A    C
ATOM   2827  HA  PRO A 192     -14.938 -29.614 -10.592  1.00  0.00      A    H
ATOM   2828  CB  PRO A 192     -14.762 -30.465 -12.549  1.00  0.00      A    C
ATOM   2829  HB1 PRO A 192     -15.766 -30.912 -12.388  1.00  0.00      A    H
ATOM   2830  HB2 PRO A 192     -14.040 -31.301 -12.429  1.00  0.00      A    H
ATOM   2831  CG  PRO A 192     -14.696 -29.615 -13.894  1.00  0.00      A    C
ATOM   2832  HG1 PRO A 192     -14.998 -30.234 -14.765  1.00  0.00      A    H
ATOM   2833  HG2 PRO A 192     -13.671 -29.239 -14.100  1.00  0.00      A    H
ATOM   2834  C   PRO A 192     -12.962 -29.328 -11.268  1.00  0.00      A    C
ATOM   2835  O   PRO A 192     -12.514 -30.092 -10.438  1.00  0.00      A    O
ATOM   2836  N   GLU A 193     -12.158 -28.288 -11.801  1.00  0.00      A    N
ATOM   2837  HN  GLU A 193     -12.579 -27.690 -12.479  1.00  0.00      A    H
ATOM   2838  CA  GLU A 193     -10.842 -28.012 -11.303  1.00  0.00      A    C
ATOM   2839  HA  GLU A 193     -10.327 -28.961 -11.311  1.00  0.00      A    H
ATOM   2840  CB  GLU A 193     -10.003 -27.139 -12.262  1.00  0.00      A    C
ATOM   2841  HB1 GLU A 193     -10.632 -26.253 -12.495  1.00  0.00      A    H
ATOM   2842  HB2 GLU A 193      -9.023 -26.816 -11.851  1.00  0.00      A    H
ATOM   2843  CG  GLU A 193      -9.663 -27.947 -13.491  1.00  0.00      A    C
ATOM   2844  HG1 GLU A 193      -8.941 -28.741 -13.203  1.00  0.00      A    H
ATOM   2845  HG2 GLU A 193     -10.536 -28.582 -13.755  1.00  0.00      A    H
ATOM   2846  CD  GLU A 193      -9.314 -27.020 -14.591  1.00  0.00      A    C
ATOM   2847  OE1 GLU A 193     -10.243 -26.600 -15.351  1.00  0.00      A    O
ATOM   2848  OE2 GLU A 193      -8.084 -26.768 -14.822  1.00  0.00      A    O
ATOM   2849  C   GLU A 193     -10.709 -27.402  -9.927  1.00  0.00      A    C
ATOM   2850  O   GLU A 193      -9.774 -27.664  -9.130  1.00  0.00      A    O
ATOM   2851  N   LEU A 194     -11.593 -26.483  -9.678  1.00  0.00      A    N
ATOM   2852  HN  LEU A 194     -12.200 -26.171 -10.405  1.00  0.00      A    H
ATOM   2853  CA  LEU A 194     -11.677 -25.730  -8.400  1.00  0.00      A    C
ATOM   2854  HA  LEU A 194     -10.659 -25.418  -8.223  1.00  0.00      A    H
ATOM   2855  CB  LEU A 194     -12.482 -24.383  -8.526  1.00  0.00      A    C
ATOM   2856  HB1 LEU A 194     -12.180 -23.865  -9.461  1.00  0.00      A    H
ATOM   2857  HB2 LEU A 194     -13.585 -24.518  -8.512  1.00  0.00      A    H
ATOM   2858  CG  LEU A 194     -12.279 -23.463  -7.295  1.00  0.00      A    C
ATOM   2859  HG  LEU A 194     -12.350 -23.970  -6.309  1.00  0.00      A    H
ATOM   2860  CD1 LEU A 194     -10.876 -22.853  -7.329  1.00  0.00      A    C
ATOM   2861 HD11 LEU A 194     -10.658 -22.605  -8.389  1.00  0.00      A    H
ATOM   2862 HD12 LEU A 194     -10.726 -22.015  -6.615  1.00  0.00      A    H
ATOM   2863 HD13 LEU A 194     -10.072 -23.591  -7.119  1.00  0.00      A    H
ATOM   2864  CD2 LEU A 194     -13.309 -22.364  -7.270  1.00  0.00      A    C
ATOM   2865 HD21 LEU A 194     -13.081 -21.578  -6.518  1.00  0.00      A    H
ATOM   2866 HD22 LEU A 194     -13.180 -21.918  -8.279  1.00  0.00      A    H
ATOM   2867 HD23 LEU A 194     -14.341 -22.764  -7.166  1.00  0.00      A    H
ATOM   2868  C   LEU A 194     -12.179 -26.538  -7.248  1.00  0.00      A    C
ATOM   2869  O   LEU A 194     -11.692 -26.331  -6.160  1.00  0.00      A    O
ATOM   2870  N   ALA A 195     -13.107 -27.483  -7.498  1.00  0.00      A    N
ATOM   2871  HN  ALA A 195     -13.558 -27.538  -8.385  1.00  0.00      A    H
ATOM   2872  CA  ALA A 195     -13.619 -28.517  -6.559  1.00  0.00      A    C
ATOM   2873  HA  ALA A 195     -14.037 -28.149  -5.634  1.00  0.00      A    H
ATOM   2874  CB  ALA A 195     -14.661 -29.275  -7.314  1.00  0.00      A    C
ATOM   2875  HB1 ALA A 195     -15.155 -30.033  -6.668  1.00  0.00      A    H
ATOM   2876  HB2 ALA A 195     -15.463 -28.612  -7.704  1.00  0.00      A    H
ATOM   2877  HB3 ALA A 195     -14.170 -29.813  -8.152  1.00  0.00      A    H
ATOM   2878  C   ALA A 195     -12.526 -29.480  -6.151  1.00  0.00      A    C
ATOM   2879  O   ALA A 195     -12.468 -29.845  -5.015  1.00  0.00      A    O
ATOM   2880  N   GLN A 196     -11.706 -29.917  -7.106  1.00  0.00      A    N
ATOM   2881  HN  GLN A 196     -11.911 -29.620  -8.035  1.00  0.00      A    H
ATOM   2882  CA  GLN A 196     -10.575 -30.848  -6.997  1.00  0.00      A    C
ATOM   2883  HA  GLN A 196     -10.970 -31.712  -6.484  1.00  0.00      A    H
ATOM   2884  CB  GLN A 196      -9.918 -31.159  -8.402  1.00  0.00      A    C
ATOM   2885  HB1 GLN A 196     -10.616 -31.676  -9.096  1.00  0.00      A    H
ATOM   2886  HB2 GLN A 196      -9.752 -30.170  -8.880  1.00  0.00      A    H
ATOM   2887  CG  GLN A 196      -8.546 -32.011  -8.263  1.00  0.00      A    C
ATOM   2888  HG1 GLN A 196      -7.798 -31.418  -7.695  1.00  0.00      A    H
ATOM   2889  HG2 GLN A 196      -8.705 -33.015  -7.813  1.00  0.00      A    H
ATOM   2890  CD  GLN A 196      -8.025 -32.386  -9.694  1.00  0.00      A    C
ATOM   2891  OE1 GLN A 196      -8.742 -32.388 -10.719  1.00  0.00      A    O
ATOM   2892  NE2 GLN A 196      -6.720 -32.671  -9.732  1.00  0.00      A    N
ATOM   2893 HE21 GLN A 196      -6.257 -32.832 -10.604  1.00  0.00      A    H
ATOM   2894 HE22 GLN A 196      -6.335 -32.831  -8.823  1.00  0.00      A    H
ATOM   2895  C   GLN A 196      -9.593 -30.250  -6.049  1.00  0.00      A    C
ATOM   2896  O   GLN A 196      -9.165 -30.846  -5.052  1.00  0.00      A    O
ATOM   2897  N   LYS A 197      -9.243 -29.003  -6.357  1.00  0.00      A    N
ATOM   2898  HN  LYS A 197      -9.566 -28.635  -7.226  1.00  0.00      A    H
ATOM   2899  CA  LYS A 197      -8.273 -28.212  -5.608  1.00  0.00      A    C
ATOM   2900  HA  LYS A 197      -7.401 -28.835  -5.744  1.00  0.00      A    H
ATOM   2901  CB  LYS A 197      -7.913 -26.835  -6.358  1.00  0.00      A    C
ATOM   2902  HB1 LYS A 197      -7.576 -27.195  -7.353  1.00  0.00      A    H
ATOM   2903  HB2 LYS A 197      -8.879 -26.287  -6.348  1.00  0.00      A    H
ATOM   2904  CG  LYS A 197      -6.904 -25.997  -5.568  1.00  0.00      A    C
ATOM   2905  HG1 LYS A 197      -6.875 -24.971  -5.994  1.00  0.00      A    H
ATOM   2906  HG2 LYS A 197      -7.271 -25.751  -4.549  1.00  0.00      A    H
ATOM   2907  CD  LYS A 197      -5.408 -26.558  -5.504  1.00  0.00      A    C
ATOM   2908  HD1 LYS A 197      -4.718 -25.908  -4.923  1.00  0.00      A    H
ATOM   2909  HD2 LYS A 197      -5.615 -27.504  -4.959  1.00  0.00      A    H
ATOM   2910  CE  LYS A 197      -4.815 -26.891  -6.832  1.00  0.00      A    C
ATOM   2911  HE1 LYS A 197      -5.514 -27.506  -7.439  1.00  0.00      A    H
ATOM   2912  HE2 LYS A 197      -4.523 -26.102  -7.558  1.00  0.00      A    H
ATOM   2913  NZ  LYS A 197      -3.584 -27.698  -6.618  1.00  0.00      A    N
ATOM   2914  HZ1 LYS A 197      -2.853 -27.133  -6.140  1.00  0.00      A    H
ATOM   2915  HZ2 LYS A 197      -3.799 -28.450  -5.933  1.00  0.00      A    H
ATOM   2916  HZ3 LYS A 197      -3.225 -28.084  -7.515  1.00  0.00      A    H
ATOM   2917  C   LYS A 197      -8.633 -28.069  -4.138  1.00  0.00      A    C
ATOM   2918  O   LYS A 197      -7.771 -28.345  -3.253  1.00  0.00      A    O
ATOM   2919  N   ALA A 198      -9.899 -27.796  -3.806  1.00  0.00      A    N
ATOM   2920  HN  ALA A 198     -10.440 -27.646  -4.630  1.00  0.00      A    H
ATOM   2921  CA  ALA A 198     -10.438 -27.735  -2.432  1.00  0.00      A    C
ATOM   2922  HA  ALA A 198      -9.810 -27.169  -1.760  1.00  0.00      A    H
ATOM   2923  CB  ALA A 198     -11.820 -27.188  -2.269  1.00  0.00      A    C
ATOM   2924  HB1 ALA A 198     -12.471 -27.587  -3.076  1.00  0.00      A    H
ATOM   2925  HB2 ALA A 198     -12.259 -27.384  -1.267  1.00  0.00      A    H
ATOM   2926  HB3 ALA A 198     -11.825 -26.090  -2.437  1.00  0.00      A    H
ATOM   2927  C   ALA A 198     -10.500 -29.110  -1.746  1.00  0.00      A    C
ATOM   2928  O   ALA A 198     -10.314 -29.160  -0.544  1.00  0.00      A    O
ATOM   2929  N   GLN A 199     -10.810 -30.145  -2.542  1.00  0.00      A    N
ATOM   2930  HN  GLN A 199     -10.848 -29.972  -3.523  1.00  0.00      A    H
ATOM   2931  CA  GLN A 199     -10.771 -31.484  -2.104  1.00  0.00      A    C
ATOM   2932  HA  GLN A 199     -11.334 -31.390  -1.187  1.00  0.00      A    H
ATOM   2933  CB  GLN A 199     -11.348 -32.532  -3.034  1.00  0.00      A    C
ATOM   2934  HB1 GLN A 199     -12.335 -32.212  -3.430  1.00  0.00      A    H
ATOM   2935  HB2 GLN A 199     -10.730 -32.739  -3.934  1.00  0.00      A    H
ATOM   2936  CG  GLN A 199     -11.727 -33.925  -2.338  1.00  0.00      A    C
ATOM   2937  HG1 GLN A 199     -10.862 -34.453  -1.884  1.00  0.00      A    H
ATOM   2938  HG2 GLN A 199     -12.525 -33.816  -1.573  1.00  0.00      A    H
ATOM   2939  CD  GLN A 199     -12.229 -34.956  -3.370  1.00  0.00      A    C
ATOM   2940  OE1 GLN A 199     -11.456 -35.945  -3.663  1.00  0.00      A    O
ATOM   2941  NE2 GLN A 199     -13.492 -34.860  -3.832  1.00  0.00      A    N
ATOM   2942 HE21 GLN A 199     -13.798 -35.471  -4.562  1.00  0.00      A    H
ATOM   2943 HE22 GLN A 199     -13.959 -33.991  -3.668  1.00  0.00      A    H
ATOM   2944  C   GLN A 199      -9.328 -31.955  -1.725  1.00  0.00      A    C
ATOM   2945  O   GLN A 199      -9.163 -32.383  -0.616  1.00  0.00      A    O
ATOM   2946  N   GLU A 200      -8.323 -31.756  -2.624  1.00  0.00      A    N
ATOM   2947  HN  GLU A 200      -8.671 -31.375  -3.477  1.00  0.00      A    H
ATOM   2948  CA  GLU A 200      -6.922 -32.023  -2.474  1.00  0.00      A    C
ATOM   2949  HA  GLU A 200      -6.949 -33.097  -2.360  1.00  0.00      A    H
ATOM   2950  CB  GLU A 200      -6.191 -31.553  -3.748  1.00  0.00      A    C
ATOM   2951  HB1 GLU A 200      -6.660 -32.095  -4.597  1.00  0.00      A    H
ATOM   2952  HB2 GLU A 200      -6.363 -30.481  -3.982  1.00  0.00      A    H
ATOM   2953  CG  GLU A 200      -4.635 -31.803  -3.867  1.00  0.00      A    C
ATOM   2954  HG1 GLU A 200      -4.134 -31.467  -2.934  1.00  0.00      A    H
ATOM   2955  HG2 GLU A 200      -4.489 -32.900  -3.958  1.00  0.00      A    H
ATOM   2956  CD  GLU A 200      -3.989 -31.050  -5.056  1.00  0.00      A    C
ATOM   2957  OE1 GLU A 200      -4.240 -29.836  -5.105  1.00  0.00      A    O
ATOM   2958  OE2 GLU A 200      -3.226 -31.696  -5.869  1.00  0.00      A    O
ATOM   2959  C   GLU A 200      -6.330 -31.288  -1.304  1.00  0.00      A    C
ATOM   2960  O   GLU A 200      -5.629 -31.795  -0.432  1.00  0.00      A    O
ATOM   2961  N   ARG A 201      -6.626 -29.997  -1.089  1.00  0.00      A    N
ATOM   2962  HN  ARG A 201      -7.023 -29.510  -1.863  1.00  0.00      A    H
ATOM   2963  CA  ARG A 201      -6.340 -29.310   0.174  1.00  0.00      A    C
ATOM   2964  HA  ARG A 201      -5.310 -29.377   0.495  1.00  0.00      A    H
ATOM   2965  CB  ARG A 201      -6.702 -27.786   0.091  1.00  0.00      A    C
ATOM   2966  HB1 ARG A 201      -6.002 -27.375  -0.667  1.00  0.00      A    H
ATOM   2967  HB2 ARG A 201      -7.696 -27.714  -0.401  1.00  0.00      A    H
ATOM   2968  CG  ARG A 201      -6.579 -26.922   1.363  1.00  0.00      A    C
ATOM   2969  HG1 ARG A 201      -7.412 -27.281   2.005  1.00  0.00      A    H
ATOM   2970  HG2 ARG A 201      -5.642 -27.031   1.949  1.00  0.00      A    H
ATOM   2971  CD  ARG A 201      -6.856 -25.459   1.011  1.00  0.00      A    C
ATOM   2972  HD1 ARG A 201      -5.978 -25.073   0.449  1.00  0.00      A    H
ATOM   2973  HD2 ARG A 201      -7.820 -25.174   0.538  1.00  0.00      A    H
ATOM   2974  NE  ARG A 201      -6.871 -24.673   2.317  1.00  0.00      A    N
ATOM   2975  HE  ARG A 201      -6.071 -24.106   2.514  1.00  0.00      A    H
ATOM   2976  CZ  ARG A 201      -7.764 -24.698   3.290  1.00  0.00      A    C
ATOM   2977  NH1 ARG A 201      -8.865 -25.416   3.232  1.00  0.00      A    N
ATOM   2978 HH11 ARG A 201      -9.526 -25.357   3.980  1.00  0.00      A    H
ATOM   2979 HH12 ARG A 201      -9.034 -26.009   2.445  1.00  0.00      A    H
ATOM   2980  NH2 ARG A 201      -7.595 -23.917   4.329  1.00  0.00      A    N
ATOM   2981 HH21 ARG A 201      -8.448 -23.891   4.850  1.00  0.00      A    H
ATOM   2982 HH22 ARG A 201      -6.944 -23.162   4.253  1.00  0.00      A    H
ATOM   2983  C   ARG A 201      -7.002 -29.841   1.432  1.00  0.00      A    C
ATOM   2984  O   ARG A 201      -6.385 -29.995   2.439  1.00  0.00      A    O
ATOM   2985  N   ARG A 202      -8.330 -30.203   1.327  1.00  0.00      A    N
ATOM   2986  HN  ARG A 202      -8.871 -30.064   0.501  1.00  0.00      A    H
ATOM   2987  CA  ARG A 202      -8.968 -30.886   2.411  1.00  0.00      A    C
ATOM   2988  HA  ARG A 202      -8.819 -30.284   3.296  1.00  0.00      A    H
ATOM   2989  CB  ARG A 202     -10.532 -31.066   2.221  1.00  0.00      A    C
ATOM   2990  HB1 ARG A 202     -10.903 -30.033   2.049  1.00  0.00      A    H
ATOM   2991  HB2 ARG A 202     -10.735 -31.619   1.279  1.00  0.00      A    H
ATOM   2992  CG  ARG A 202     -11.445 -31.705   3.302  1.00  0.00      A    C
ATOM   2993  HG1 ARG A 202     -11.366 -32.789   3.533  1.00  0.00      A    H
ATOM   2994  HG2 ARG A 202     -11.179 -31.200   4.256  1.00  0.00      A    H
ATOM   2995  CD  ARG A 202     -12.957 -31.341   3.235  1.00  0.00      A    C
ATOM   2996  HD1 ARG A 202     -13.127 -30.257   3.411  1.00  0.00      A    H
ATOM   2997  HD2 ARG A 202     -13.368 -31.606   2.237  1.00  0.00      A    H
ATOM   2998  NE  ARG A 202     -13.746 -32.094   4.183  1.00  0.00      A    N
ATOM   2999  HE  ARG A 202     -13.264 -32.794   4.710  1.00  0.00      A    H
ATOM   3000  CZ  ARG A 202     -15.032 -31.926   4.484  1.00  0.00      A    C
ATOM   3001  NH1 ARG A 202     -15.750 -30.893   3.948  1.00  0.00      A    N
ATOM   3002 HH11 ARG A 202     -16.740 -30.953   3.824  1.00  0.00      A    H
ATOM   3003 HH12 ARG A 202     -15.289 -30.095   3.558  1.00  0.00      A    H
ATOM   3004  NH2 ARG A 202     -15.758 -32.748   5.273  1.00  0.00      A    N
ATOM   3005 HH21 ARG A 202     -16.743 -32.661   5.125  1.00  0.00      A    H
ATOM   3006 HH22 ARG A 202     -15.401 -33.673   5.408  1.00  0.00      A    H
ATOM   3007  C   ARG A 202      -8.367 -32.255   2.720  1.00  0.00      A    C
ATOM   3008  O   ARG A 202      -8.385 -32.738   3.881  1.00  0.00      A    O
ATOM   3009  N   ARG A 203      -7.927 -32.998   1.724  1.00  0.00      A    N
ATOM   3010  HN  ARG A 203      -7.919 -32.593   0.813  1.00  0.00      A    H
ATOM   3011  CA  ARG A 203      -7.297 -34.281   1.927  1.00  0.00      A    C
ATOM   3012  HA  ARG A 203      -8.026 -34.844   2.491  1.00  0.00      A    H
ATOM   3013  CB  ARG A 203      -6.889 -34.860   0.543  1.00  0.00      A    C
ATOM   3014  HB1 ARG A 203      -7.741 -34.980  -0.160  1.00  0.00      A    H
ATOM   3015  HB2 ARG A 203      -6.214 -34.127   0.050  1.00  0.00      A    H
ATOM   3016  CG  ARG A 203      -6.125 -36.257   0.651  1.00  0.00      A    C
ATOM   3017  HG1 ARG A 203      -5.341 -36.227   1.438  1.00  0.00      A    H
ATOM   3018  HG2 ARG A 203      -6.825 -37.041   1.011  1.00  0.00      A    H
ATOM   3019  CD  ARG A 203      -5.501 -36.593  -0.655  1.00  0.00      A    C
ATOM   3020  HD1 ARG A 203      -4.940 -37.538  -0.493  1.00  0.00      A    H
ATOM   3021  HD2 ARG A 203      -6.266 -36.583  -1.461  1.00  0.00      A    H
ATOM   3022  NE  ARG A 203      -4.491 -35.503  -0.934  1.00  0.00      A    N
ATOM   3023  HE  ARG A 203      -4.084 -34.964  -0.196  1.00  0.00      A    H
ATOM   3024  CZ  ARG A 203      -4.113 -35.104  -2.184  1.00  0.00      A    C
ATOM   3025  NH1 ARG A 203      -4.583 -35.624  -3.321  1.00  0.00      A    N
ATOM   3026 HH11 ARG A 203      -4.383 -34.999  -4.076  1.00  0.00      A    H
ATOM   3027 HH12 ARG A 203      -5.268 -36.349  -3.252  1.00  0.00      A    H
ATOM   3028  NH2 ARG A 203      -3.210 -34.076  -2.211  1.00  0.00      A    N
ATOM   3029 HH21 ARG A 203      -2.676 -33.937  -3.045  1.00  0.00      A    H
ATOM   3030 HH22 ARG A 203      -2.822 -33.822  -1.325  1.00  0.00      A    H
ATOM   3031  C   ARG A 203      -6.051 -34.203   2.741  1.00  0.00      A    C
ATOM   3032  O   ARG A 203      -5.879 -34.992   3.693  1.00  0.00      A    O
ATOM   3033  N   GLU A 204      -5.226 -33.178   2.480  1.00  0.00      A    N
ATOM   3034  HN  GLU A 204      -5.486 -32.591   1.717  1.00  0.00      A    H
ATOM   3035  CA  GLU A 204      -4.000 -32.842   3.195  1.00  0.00      A    C
ATOM   3036  HA  GLU A 204      -3.443 -33.764   3.270  1.00  0.00      A    H
ATOM   3037  CB  GLU A 204      -3.206 -31.750   2.574  1.00  0.00      A    C
ATOM   3038  HB1 GLU A 204      -3.792 -30.808   2.513  1.00  0.00      A    H
ATOM   3039  HB2 GLU A 204      -2.257 -31.505   3.095  1.00  0.00      A    H
ATOM   3040  CG  GLU A 204      -2.804 -32.185   1.129  1.00  0.00      A    C
ATOM   3041  HG1 GLU A 204      -3.751 -32.227   0.550  1.00  0.00      A    H
ATOM   3042  HG2 GLU A 204      -2.208 -31.301   0.816  1.00  0.00      A    H
ATOM   3043  CD  GLU A 204      -1.961 -33.474   1.161  1.00  0.00      A    C
ATOM   3044  OE1 GLU A 204      -2.298 -34.385   0.357  1.00  0.00      A    O
ATOM   3045  OE2 GLU A 204      -1.013 -33.651   1.937  1.00  0.00      A    O
ATOM   3046  C   GLU A 204      -4.222 -32.442   4.616  1.00  0.00      A    C
ATOM   3047  O   GLU A 204      -3.585 -32.836   5.537  1.00  0.00      A    O
ATOM   3048  N   LEU A 205      -5.256 -31.591   4.855  1.00  0.00      A    N
ATOM   3049  HN  LEU A 205      -5.785 -31.185   4.115  1.00  0.00      A    H
ATOM   3050  CA  LEU A 205      -5.719 -31.131   6.129  1.00  0.00      A    C
ATOM   3051  HA  LEU A 205      -4.823 -30.751   6.597  1.00  0.00      A    H
ATOM   3052  CB  LEU A 205      -6.727 -29.972   5.979  1.00  0.00      A    C
ATOM   3053  HB1 LEU A 205      -7.645 -30.397   5.520  1.00  0.00      A    H
ATOM   3054  HB2 LEU A 205      -7.040 -29.683   7.005  1.00  0.00      A    H
ATOM   3055  CG  LEU A 205      -6.227 -28.711   5.306  1.00  0.00      A    C
ATOM   3056  HG  LEU A 205      -5.732 -29.003   4.355  1.00  0.00      A    H
ATOM   3057  CD1 LEU A 205      -7.424 -27.808   4.854  1.00  0.00      A    C
ATOM   3058 HD11 LEU A 205      -8.090 -28.326   4.131  1.00  0.00      A    H
ATOM   3059 HD12 LEU A 205      -7.988 -27.311   5.673  1.00  0.00      A    H
ATOM   3060 HD13 LEU A 205      -7.048 -27.006   4.184  1.00  0.00      A    H
ATOM   3061  CD2 LEU A 205      -5.303 -27.861   6.132  1.00  0.00      A    C
ATOM   3062 HD21 LEU A 205      -4.972 -27.052   5.447  1.00  0.00      A    H
ATOM   3063 HD22 LEU A 205      -5.921 -27.385   6.923  1.00  0.00      A    H
ATOM   3064 HD23 LEU A 205      -4.411 -28.235   6.678  1.00  0.00      A    H
ATOM   3065  C   LEU A 205      -6.362 -32.201   6.930  1.00  0.00      A    C
ATOM   3066  O   LEU A 205      -6.010 -32.395   8.085  1.00  0.00      A    O
ATOM   3067  N   GLN A 206      -7.241 -33.058   6.435  1.00  0.00      A    N
ATOM   3068  HN  GLN A 206      -7.701 -32.783   5.595  1.00  0.00      A    H
ATOM   3069  CA  GLN A 206      -7.846 -34.191   7.257  1.00  0.00      A    C
ATOM   3070  HA  GLN A 206      -8.230 -33.722   8.151  1.00  0.00      A    H
ATOM   3071  CB  GLN A 206      -8.910 -34.934   6.436  1.00  0.00      A    C
ATOM   3072  HB1 GLN A 206      -8.526 -35.077   5.403  1.00  0.00      A    H
ATOM   3073  HB2 GLN A 206      -9.118 -35.953   6.827  1.00  0.00      A    H
ATOM   3074  CG  GLN A 206     -10.205 -34.042   6.509  1.00  0.00      A    C
ATOM   3075  HG1 GLN A 206     -10.523 -34.103   7.572  1.00  0.00      A    H
ATOM   3076  HG2 GLN A 206      -9.995 -32.968   6.319  1.00  0.00      A    H
ATOM   3077  CD  GLN A 206     -11.302 -34.608   5.690  1.00  0.00      A    C
ATOM   3078  OE1 GLN A 206     -12.445 -34.192   5.927  1.00  0.00      A    O
ATOM   3079  NE2 GLN A 206     -11.039 -35.520   4.806  1.00  0.00      A    N
ATOM   3080 HE21 GLN A 206     -11.807 -35.845   4.253  1.00  0.00      A    H
ATOM   3081 HE22 GLN A 206     -10.169 -35.539   4.313  1.00  0.00      A    H
ATOM   3082  C   GLN A 206      -6.652 -35.125   7.674  1.00  0.00      A    C
ATOM   3083  O   GLN A 206      -6.689 -35.615   8.770  1.00  0.00      A    O
ATOM   3084  N   GLN A 207      -5.757 -35.441   6.732  1.00  0.00      A    N
ATOM   3085  HN  GLN A 207      -5.871 -35.083   5.809  1.00  0.00      A    H
ATOM   3086  CA  GLN A 207      -4.555 -36.246   7.025  1.00  0.00      A    C
ATOM   3087  HA  GLN A 207      -4.902 -37.169   7.465  1.00  0.00      A    H
ATOM   3088  CB  GLN A 207      -3.839 -36.569   5.789  1.00  0.00      A    C
ATOM   3089  HB1 GLN A 207      -4.562 -36.976   5.050  1.00  0.00      A    H
ATOM   3090  HB2 GLN A 207      -3.400 -35.658   5.329  1.00  0.00      A    H
ATOM   3091  CG  GLN A 207      -2.741 -37.533   6.080  1.00  0.00      A    C
ATOM   3092  HG1 GLN A 207      -1.814 -37.150   6.557  1.00  0.00      A    H
ATOM   3093  HG2 GLN A 207      -3.270 -38.393   6.544  1.00  0.00      A    H
ATOM   3094  CD  GLN A 207      -2.211 -38.032   4.707  1.00  0.00      A    C
ATOM   3095  OE1 GLN A 207      -1.607 -37.207   4.021  1.00  0.00      A    O
ATOM   3096  NE2 GLN A 207      -2.280 -39.306   4.380  1.00  0.00      A    N
ATOM   3097 HE21 GLN A 207      -2.033 -39.514   3.434  1.00  0.00      A    H
ATOM   3098 HE22 GLN A 207      -3.042 -39.814   4.782  1.00  0.00      A    H
ATOM   3099  C   GLN A 207      -3.646 -35.602   8.034  1.00  0.00      A    C
ATOM   3100  O   GLN A 207      -3.104 -36.256   8.855  1.00  0.00      A    O
ATOM   3101  N   LEU A 208      -3.518 -34.226   8.002  1.00  0.00      A    N
ATOM   3102  HN  LEU A 208      -3.898 -33.688   7.254  1.00  0.00      A    H
ATOM   3103  CA  LEU A 208      -2.624 -33.473   8.927  1.00  0.00      A    C
ATOM   3104  HA  LEU A 208      -1.617 -33.856   8.859  1.00  0.00      A    H
ATOM   3105  CB  LEU A 208      -2.724 -31.973   8.499  1.00  0.00      A    C
ATOM   3106  HB1 LEU A 208      -2.529 -31.973   7.406  1.00  0.00      A    H
ATOM   3107  HB2 LEU A 208      -3.734 -31.541   8.666  1.00  0.00      A    H
ATOM   3108  CG  LEU A 208      -1.707 -30.919   9.144  1.00  0.00      A    C
ATOM   3109  HG  LEU A 208      -1.923 -30.944  10.233  1.00  0.00      A    H
ATOM   3110  CD1 LEU A 208      -0.248 -31.272   8.769  1.00  0.00      A    C
ATOM   3111 HD11 LEU A 208       0.476 -30.597   9.273  1.00  0.00      A    H
ATOM   3112 HD12 LEU A 208      -0.023 -32.264   9.216  1.00  0.00      A    H
ATOM   3113 HD13 LEU A 208       0.016 -31.356   7.693  1.00  0.00      A    H
ATOM   3114  CD2 LEU A 208      -1.963 -29.436   8.637  1.00  0.00      A    C
ATOM   3115 HD21 LEU A 208      -1.672 -29.388   7.566  1.00  0.00      A    H
ATOM   3116 HD22 LEU A 208      -3.021 -29.229   8.905  1.00  0.00      A    H
ATOM   3117 HD23 LEU A 208      -1.274 -28.686   9.082  1.00  0.00      A    H
ATOM   3118  C   LEU A 208      -3.197 -33.523  10.384  1.00  0.00      A    C
ATOM   3119  O   LEU A 208      -2.455 -33.829  11.345  1.00  0.00      A    O
ATOM   3120  N   CYS A 209      -4.548 -33.303  10.514  1.00  0.00      A    N
ATOM   3121  HN  CYS A 209      -5.099 -33.112   9.706  1.00  0.00      A    H
ATOM   3122  CA  CYS A 209      -5.232 -33.172  11.796  1.00  0.00      A    C
ATOM   3123  HA  CYS A 209      -4.632 -32.543  12.437  1.00  0.00      A    H
ATOM   3124  CB  CYS A 209      -6.596 -32.549  11.466  1.00  0.00      A    C
ATOM   3125  HB1 CYS A 209      -7.061 -33.210  10.703  1.00  0.00      A    H
ATOM   3126  HB2 CYS A 209      -7.320 -32.569  12.308  1.00  0.00      A    H
ATOM   3127  SG  CYS A 209      -6.372 -30.869  10.640  1.00  0.00      A    S
ATOM   3128  HG1 CYS A 209      -5.825 -30.333  11.721  1.00  0.00      A    H
ATOM   3129  C   CYS A 209      -5.401 -34.564  12.421  1.00  0.00      A    C
ATOM   3130  O   CYS A 209      -5.277 -34.795  13.602  1.00  0.00      A    O
ATOM   3131  N   ARG A 210      -5.553 -35.613  11.576  1.00  0.00      A    N
ATOM   3132  HN  ARG A 210      -5.536 -35.509  10.585  1.00  0.00      A    H
ATOM   3133  CA  ARG A 210      -5.613 -37.004  12.071  1.00  0.00      A    C
ATOM   3134  HA  ARG A 210      -6.267 -36.914  12.926  1.00  0.00      A    H
ATOM   3135  CB  ARG A 210      -5.989 -38.063  10.965  1.00  0.00      A    C
ATOM   3136  HB1 ARG A 210      -6.992 -37.769  10.588  1.00  0.00      A    H
ATOM   3137  HB2 ARG A 210      -5.220 -38.091  10.163  1.00  0.00      A    H
ATOM   3138  CG  ARG A 210      -6.023 -39.538  11.501  1.00  0.00      A    C
ATOM   3139  HG1 ARG A 210      -6.231 -40.157  10.602  1.00  0.00      A    H
ATOM   3140  HG2 ARG A 210      -5.004 -39.907  11.747  1.00  0.00      A    H
ATOM   3141  CD  ARG A 210      -7.031 -39.932  12.642  1.00  0.00      A    C
ATOM   3142  HD1 ARG A 210      -7.088 -39.383  13.606  1.00  0.00      A    H
ATOM   3143  HD2 ARG A 210      -8.063 -39.882  12.233  1.00  0.00      A    H
ATOM   3144  NE  ARG A 210      -6.607 -41.323  12.982  1.00  0.00      A    N
ATOM   3145  HE  ARG A 210      -5.706 -41.666  12.719  1.00  0.00      A    H
ATOM   3146  CZ  ARG A 210      -7.354 -42.197  13.662  1.00  0.00      A    C
ATOM   3147  NH1 ARG A 210      -8.477 -41.895  14.277  1.00  0.00      A    N
ATOM   3148 HH11 ARG A 210      -8.806 -42.424  15.059  1.00  0.00      A    H
ATOM   3149 HH12 ARG A 210      -8.625 -40.916  14.413  1.00  0.00      A    H
ATOM   3150  NH2 ARG A 210      -6.813 -43.385  13.918  1.00  0.00      A    N
ATOM   3151 HH21 ARG A 210      -7.348 -44.123  14.331  1.00  0.00      A    H
ATOM   3152 HH22 ARG A 210      -5.848 -43.453  13.666  1.00  0.00      A    H
ATOM   3153  C   ARG A 210      -4.235 -37.515  12.596  1.00  0.00      A    C
ATOM   3154  O   ARG A 210      -4.129 -38.205  13.605  1.00  0.00      A    O
ATOM   3155  N   GLU A 211      -3.147 -37.014  11.895  1.00  0.00      A    N
ATOM   3156  HN  GLU A 211      -3.373 -36.694  10.979  1.00  0.00      A    H
ATOM   3157  CA  GLU A 211      -1.759 -37.187  12.449  1.00  0.00      A    C
ATOM   3158  HA  GLU A 211      -1.578 -38.235  12.635  1.00  0.00      A    H
ATOM   3159  CB  GLU A 211      -0.786 -36.663  11.340  1.00  0.00      A    C
ATOM   3160  HB1 GLU A 211      -0.993 -37.198  10.388  1.00  0.00      A    H
ATOM   3161  HB2 GLU A 211      -0.991 -35.595  11.114  1.00  0.00      A    H
ATOM   3162  CG  GLU A 211       0.795 -36.841  11.524  1.00  0.00      A    C
ATOM   3163  HG1 GLU A 211       1.260 -36.314  10.663  1.00  0.00      A    H
ATOM   3164  HG2 GLU A 211       1.154 -36.404  12.480  1.00  0.00      A    H
ATOM   3165  CD  GLU A 211       1.344 -38.286  11.522  1.00  0.00      A    C
ATOM   3166  OE1 GLU A 211       0.795 -39.086  10.734  1.00  0.00      A    O
ATOM   3167  OE2 GLU A 211       2.258 -38.593  12.358  1.00  0.00      A    O
ATOM   3168  C   GLU A 211      -1.501 -36.484  13.691  1.00  0.00      A    C
ATOM   3169  O   GLU A 211      -0.967 -36.989  14.689  1.00  0.00      A    O
ATOM   3170  N   LEU A 212      -1.983 -35.256  13.705  1.00  0.00      A    N
ATOM   3171  HN  LEU A 212      -2.392 -34.793  12.922  1.00  0.00      A    H
ATOM   3172  CA  LEU A 212      -1.630 -34.368  14.775  1.00  0.00      A    C
ATOM   3173  HA  LEU A 212      -0.609 -34.610  15.027  1.00  0.00      A    H
ATOM   3174  CB  LEU A 212      -1.592 -32.931  14.431  1.00  0.00      A    C
ATOM   3175  HB1 LEU A 212      -2.481 -32.818  13.774  1.00  0.00      A    H
ATOM   3176  HB2 LEU A 212      -1.677 -32.297  15.339  1.00  0.00      A    H
ATOM   3177  CG  LEU A 212      -0.315 -32.519  13.663  1.00  0.00      A    C
ATOM   3178  HG  LEU A 212      -0.044 -33.109  12.761  1.00  0.00      A    H
ATOM   3179  CD1 LEU A 212      -0.480 -31.044  13.114  1.00  0.00      A    C
ATOM   3180 HD11 LEU A 212      -1.266 -31.017  12.329  1.00  0.00      A    H
ATOM   3181 HD12 LEU A 212      -0.657 -30.330  13.947  1.00  0.00      A    H
ATOM   3182 HD13 LEU A 212       0.422 -30.666  12.587  1.00  0.00      A    H
ATOM   3183  CD2 LEU A 212       0.919 -32.676  14.620  1.00  0.00      A    C
ATOM   3184 HD21 LEU A 212       0.563 -32.277  15.594  1.00  0.00      A    H
ATOM   3185 HD22 LEU A 212       1.281 -33.721  14.723  1.00  0.00      A    H
ATOM   3186 HD23 LEU A 212       1.768 -32.083  14.219  1.00  0.00      A    H
ATOM   3187  C   LEU A 212      -2.464 -34.544  16.083  1.00  0.00      A    C
ATOM   3188  O   LEU A 212      -1.927 -34.209  17.184  1.00  0.00      A    O
ATOM   3189  N   GLY A 213      -3.718 -35.033  16.081  1.00  0.00      A    N
ATOM   3190  HN  GLY A 213      -4.063 -35.304  15.186  1.00  0.00      A    H
ATOM   3191  CA  GLY A 213      -4.581 -35.133  17.274  1.00  0.00      A    C
ATOM   3192  HA1 GLY A 213      -3.989 -35.410  18.134  1.00  0.00      A    H
ATOM   3193  HA2 GLY A 213      -5.418 -35.772  17.034  1.00  0.00      A    H
ATOM   3194  C   GLY A 213      -5.447 -33.868  17.576  1.00  0.00      A    C
ATOM   3195  O   GLY A 213      -6.152 -33.766  18.583  1.00  0.00      A    O
ATOM   3196  N   VAL A 214      -5.385 -32.917  16.646  1.00  0.00      A    N
ATOM   3197  HN  VAL A 214      -4.742 -33.080  15.902  1.00  0.00      A    H
ATOM   3198  CA  VAL A 214      -6.096 -31.646  16.755  1.00  0.00      A    C
ATOM   3199  HA  VAL A 214      -6.278 -31.324  17.770  1.00  0.00      A    H
ATOM   3200  CB  VAL A 214      -5.273 -30.458  16.251  1.00  0.00      A    C
ATOM   3201  HB  VAL A 214      -5.867 -29.562  16.533  1.00  0.00      A    H
ATOM   3202  CG1 VAL A 214      -3.917 -30.580  17.062  1.00  0.00      A    C
ATOM   3203 HG11 VAL A 214      -3.358 -29.620  17.027  1.00  0.00      A    H
ATOM   3204 HG12 VAL A 214      -4.011 -30.829  18.141  1.00  0.00      A    H
ATOM   3205 HG13 VAL A 214      -3.348 -31.419  16.608  1.00  0.00      A    H
ATOM   3206  CG2 VAL A 214      -4.918 -30.573  14.736  1.00  0.00      A    C
ATOM   3207 HG21 VAL A 214      -4.374 -29.630  14.516  1.00  0.00      A    H
ATOM   3208 HG22 VAL A 214      -4.279 -31.458  14.529  1.00  0.00      A    H
ATOM   3209 HG23 VAL A 214      -5.842 -30.440  14.133  1.00  0.00      A    H
ATOM   3210  C   VAL A 214      -7.399 -31.588  15.999  1.00  0.00      A    C
ATOM   3211  O   VAL A 214      -7.613 -32.386  15.065  1.00  0.00      A    O
ATOM   3212  N   VAL A 215      -8.467 -30.967  16.522  1.00  0.00      A    N
ATOM   3213  HN  VAL A 215      -8.248 -30.280  17.209  1.00  0.00      A    H
ATOM   3214  CA  VAL A 215      -9.779 -30.938  15.908  1.00  0.00      A    C
ATOM   3215  HA  VAL A 215     -10.093 -31.930  15.622  1.00  0.00      A    H
ATOM   3216  CB  VAL A 215     -10.846 -30.331  16.873  1.00  0.00      A    C
ATOM   3217  HB  VAL A 215     -10.529 -29.276  17.019  1.00  0.00      A    H
ATOM   3218  CG1 VAL A 215     -12.269 -30.547  16.371  1.00  0.00      A    C
ATOM   3219 HG11 VAL A 215     -13.074 -30.194  17.050  1.00  0.00      A    H
ATOM   3220 HG12 VAL A 215     -12.397 -29.921  15.462  1.00  0.00      A    H
ATOM   3221 HG13 VAL A 215     -12.459 -31.634  16.247  1.00  0.00      A    H
ATOM   3222  CG2 VAL A 215     -10.809 -31.043  18.206  1.00  0.00      A    C
ATOM   3223 HG21 VAL A 215     -11.443 -30.481  18.926  1.00  0.00      A    H
ATOM   3224 HG22 VAL A 215     -11.249 -32.061  18.135  1.00  0.00      A    H
ATOM   3225 HG23 VAL A 215      -9.764 -31.159  18.565  1.00  0.00      A    H
ATOM   3226  C   VAL A 215      -9.922 -30.192  14.565  1.00  0.00      A    C
ATOM   3227  O   VAL A 215      -9.429 -29.095  14.416  1.00  0.00      A    O
ATOM   3228  N   TYR A 216     -10.589 -30.785  13.568  1.00  0.00      A    N
ATOM   3229  HN  TYR A 216     -11.093 -31.637  13.682  1.00  0.00      A    H
ATOM   3230  CA  TYR A 216     -10.728 -30.167  12.303  1.00  0.00      A    C
ATOM   3231  HA  TYR A 216     -10.067 -29.322  12.185  1.00  0.00      A    H
ATOM   3232  CB  TYR A 216     -10.379 -31.214  11.236  1.00  0.00      A    C
ATOM   3233  HB1 TYR A 216      -9.342 -31.567  11.421  1.00  0.00      A    H
ATOM   3234  HB2 TYR A 216     -11.055 -32.088  11.353  1.00  0.00      A    H
ATOM   3235  CG  TYR A 216     -10.472 -30.673   9.838  1.00  0.00      A    C
ATOM   3236  CD1 TYR A 216     -11.681 -30.870   9.099  1.00  0.00      A    C
ATOM   3237  HD1 TYR A 216     -12.402 -31.570   9.494  1.00  0.00      A    H
ATOM   3238  CE1 TYR A 216     -11.913 -30.197   7.905  1.00  0.00      A    C
ATOM   3239  HE1 TYR A 216     -12.794 -30.332   7.295  1.00  0.00      A    H
ATOM   3240  CZ  TYR A 216     -10.907 -29.352   7.367  1.00  0.00      A    C
ATOM   3241  OH  TYR A 216     -11.078 -28.610   6.168  1.00  0.00      A    O
ATOM   3242  HH  TYR A 216     -10.655 -27.750   6.115  1.00  0.00      A    H
ATOM   3243  CD2 TYR A 216      -9.555 -29.789   9.333  1.00  0.00      A    C
ATOM   3244  HD2 TYR A 216      -8.634 -29.623   9.872  1.00  0.00      A    H
ATOM   3245  CE2 TYR A 216      -9.737 -29.157   8.132  1.00  0.00      A    C
ATOM   3246  HE2 TYR A 216      -9.063 -28.440   7.687  1.00  0.00      A    H
ATOM   3247  C   TYR A 216     -12.219 -29.745  12.185  1.00  0.00      A    C
ATOM   3248  O   TYR A 216     -13.085 -30.617  12.273  1.00  0.00      A    O
ATOM   3249  N   SER A 217     -12.499 -28.430  12.049  1.00  0.00      A    N
ATOM   3250  HN  SER A 217     -11.719 -27.834  11.877  1.00  0.00      A    H
ATOM   3251  CA  SER A 217     -13.804 -27.796  12.081  1.00  0.00      A    C
ATOM   3252  HA  SER A 217     -14.578 -28.533  12.233  1.00  0.00      A    H
ATOM   3253  CB  SER A 217     -14.110 -26.646  13.135  1.00  0.00      A    C
ATOM   3254  HB1 SER A 217     -13.956 -27.059  14.155  1.00  0.00      A    H
ATOM   3255  HB2 SER A 217     -13.520 -25.704  13.156  1.00  0.00      A    H
ATOM   3256  OG  SER A 217     -15.500 -26.295  13.214  1.00  0.00      A    O
ATOM   3257  HG1 SER A 217     -15.628 -25.463  12.753  1.00  0.00      A    H
ATOM   3258  C   SER A 217     -14.155 -27.192  10.717  1.00  0.00      A    C
ATOM   3259  O   SER A 217     -13.390 -26.389  10.255  1.00  0.00      A    O
ATOM   3260  N   THR A 218     -15.290 -27.637   9.978  1.00  0.00      A    N
ATOM   3261  HN  THR A 218     -15.909 -28.336  10.328  1.00  0.00      A    H
ATOM   3262  CA  THR A 218     -15.657 -26.997   8.774  1.00  0.00      A    C
ATOM   3263  HA  THR A 218     -15.544 -25.933   8.920  1.00  0.00      A    H
ATOM   3264  CB  THR A 218     -14.868 -27.477   7.633  1.00  0.00      A    C
ATOM   3265  HB  THR A 218     -13.811 -27.593   7.956  1.00  0.00      A    H
ATOM   3266  OG1 THR A 218     -14.867 -26.488   6.643  1.00  0.00      A    O
ATOM   3267  HG1 THR A 218     -14.483 -25.694   7.023  1.00  0.00      A    H
ATOM   3268  CG2 THR A 218     -15.359 -28.804   7.070  1.00  0.00      A    C
ATOM   3269 HG21 THR A 218     -14.891 -28.997   6.081  1.00  0.00      A    H
ATOM   3270 HG22 THR A 218     -15.157 -29.725   7.657  1.00  0.00      A    H
ATOM   3271 HG23 THR A 218     -16.457 -28.815   6.903  1.00  0.00      A    H
ATOM   3272  C   THR A 218     -17.153 -27.086   8.538  1.00  0.00      A    C
ATOM   3273  O   THR A 218     -17.836 -27.748   9.313  1.00  0.00      A    O
ATOM   3274  N   ARG A 219     -17.689 -26.373   7.492  1.00  0.00      A    N
ATOM   3275  HN  ARG A 219     -17.091 -25.797   6.940  1.00  0.00      A    H
ATOM   3276  CA  ARG A 219     -19.157 -26.316   7.364  1.00  0.00      A    C
ATOM   3277  HA  ARG A 219     -19.693 -26.994   8.012  1.00  0.00      A    H
ATOM   3278  CB  ARG A 219     -19.688 -24.896   7.564  1.00  0.00      A    C
ATOM   3279  HB1 ARG A 219     -19.358 -24.231   6.738  1.00  0.00      A    H
ATOM   3280  HB2 ARG A 219     -20.788 -24.893   7.404  1.00  0.00      A    H
ATOM   3281  CG  ARG A 219     -19.386 -24.369   8.975  1.00  0.00      A    C
ATOM   3282  HG1 ARG A 219     -19.889 -24.961   9.769  1.00  0.00      A    H
ATOM   3283  HG2 ARG A 219     -18.305 -24.431   9.222  1.00  0.00      A    H
ATOM   3284  CD  ARG A 219     -19.836 -22.915   9.244  1.00  0.00      A    C
ATOM   3285  HD1 ARG A 219     -20.929 -22.719   9.205  1.00  0.00      A    H
ATOM   3286  HD2 ARG A 219     -19.619 -22.591  10.284  1.00  0.00      A    H
ATOM   3287  NE  ARG A 219     -19.108 -22.027   8.357  1.00  0.00      A    N
ATOM   3288  HE  ARG A 219     -18.222 -22.339   8.013  1.00  0.00      A    H
ATOM   3289  CZ  ARG A 219     -19.481 -20.820   8.116  1.00  0.00      A    C
ATOM   3290  NH1 ARG A 219     -18.757 -20.052   7.286  1.00  0.00      A    N
ATOM   3291 HH11 ARG A 219     -19.090 -19.161   6.980  1.00  0.00      A    H
ATOM   3292 HH12 ARG A 219     -17.917 -20.420   6.887  1.00  0.00      A    H
ATOM   3293  NH2 ARG A 219     -20.695 -20.324   8.456  1.00  0.00      A    N
ATOM   3294 HH21 ARG A 219     -20.957 -19.405   8.163  1.00  0.00      A    H
ATOM   3295 HH22 ARG A 219     -21.209 -20.728   9.212  1.00  0.00      A    H
ATOM   3296  C   ARG A 219     -19.627 -26.775   5.943  1.00  0.00      A    C
ATOM   3297  O   ARG A 219     -18.801 -27.056   5.086  1.00  0.00      A    O
ATOM   3298  N   GLU A 220     -20.922 -26.861   5.683  1.00  0.00      A    N
ATOM   3299  HN  GLU A 220     -21.566 -26.765   6.438  1.00  0.00      A    H
ATOM   3300  CA  GLU A 220     -21.482 -27.119   4.381  1.00  0.00      A    C
ATOM   3301  HA  GLU A 220     -20.900 -27.953   4.016  1.00  0.00      A    H
ATOM   3302  CB  GLU A 220     -22.921 -27.695   4.458  1.00  0.00      A    C
ATOM   3303  HB1 GLU A 220     -23.607 -26.821   4.465  1.00  0.00      A    H
ATOM   3304  HB2 GLU A 220     -23.171 -28.223   3.513  1.00  0.00      A    H
ATOM   3305  CG  GLU A 220     -23.211 -28.620   5.690  1.00  0.00      A    C
ATOM   3306  HG1 GLU A 220     -22.555 -29.499   5.512  1.00  0.00      A    H
ATOM   3307  HG2 GLU A 220     -22.970 -28.173   6.678  1.00  0.00      A    H
ATOM   3308  CD  GLU A 220     -24.584 -29.267   5.678  1.00  0.00      A    C
ATOM   3309  OE1 GLU A 220     -25.375 -29.281   6.638  1.00  0.00      A    O
ATOM   3310  OE2 GLU A 220     -24.849 -29.852   4.605  1.00  0.00      A    O
ATOM   3311  C   GLU A 220     -21.383 -25.985   3.410  1.00  0.00      A    C
ATOM   3312  O   GLU A 220     -20.994 -26.124   2.248  1.00  0.00      A    O
ATOM   3313  N   ARG A 221     -21.632 -24.734   3.933  1.00  0.00      A    N
ATOM   3314  HN  ARG A 221     -21.708 -24.581   4.915  1.00  0.00      A    H
ATOM   3315  CA  ARG A 221     -21.723 -23.554   3.145  1.00  0.00      A    C
ATOM   3316  HA  ARG A 221     -21.294 -23.720   2.168  1.00  0.00      A    H
ATOM   3317  CB  ARG A 221     -23.239 -23.135   2.818  1.00  0.00      A    C
ATOM   3318  HB1 ARG A 221     -23.348 -22.163   2.289  1.00  0.00      A    H
ATOM   3319  HB2 ARG A 221     -23.688 -23.881   2.128  1.00  0.00      A    H
ATOM   3320  CG  ARG A 221     -24.087 -23.141   4.109  1.00  0.00      A    C
ATOM   3321  HG1 ARG A 221     -23.981 -24.124   4.615  1.00  0.00      A    H
ATOM   3322  HG2 ARG A 221     -23.779 -22.333   4.807  1.00  0.00      A    H
ATOM   3323  CD  ARG A 221     -25.583 -23.003   3.887  1.00  0.00      A    C
ATOM   3324  HD1 ARG A 221     -25.960 -23.646   3.063  1.00  0.00      A    H
ATOM   3325  HD2 ARG A 221     -26.146 -23.138   4.836  1.00  0.00      A    H
ATOM   3326  NE  ARG A 221     -25.948 -21.720   3.254  1.00  0.00      A    N
ATOM   3327  HE  ARG A 221     -25.909 -21.585   2.264  1.00  0.00      A    H
ATOM   3328  CZ  ARG A 221     -26.186 -20.612   3.946  1.00  0.00      A    C
ATOM   3329  NH1 ARG A 221     -26.458 -20.622   5.197  1.00  0.00      A    N
ATOM   3330 HH11 ARG A 221     -26.805 -19.802   5.652  1.00  0.00      A    H
ATOM   3331 HH12 ARG A 221     -26.285 -21.435   5.753  1.00  0.00      A    H
ATOM   3332  NH2 ARG A 221     -26.268 -19.504   3.315  1.00  0.00      A    N
ATOM   3333 HH21 ARG A 221     -26.419 -18.693   3.881  1.00  0.00      A    H
ATOM   3334 HH22 ARG A 221     -26.300 -19.488   2.315  1.00  0.00      A    H
ATOM   3335  C   ARG A 221     -21.002 -22.442   3.853  1.00  0.00      A    C
ATOM   3336  O   ARG A 221     -20.650 -22.686   4.983  1.00  0.00      A    O
ATOM   3337  N   ASN A 222     -20.814 -21.272   3.321  1.00  0.00      A    N
ATOM   3338  HN  ASN A 222     -21.247 -21.049   2.451  1.00  0.00      A    H
ATOM   3339  CA  ASN A 222     -19.874 -20.348   3.883  1.00  0.00      A    C
ATOM   3340  HA  ASN A 222     -19.278 -20.775   4.676  1.00  0.00      A    H
ATOM   3341  CB  ASN A 222     -19.014 -19.911   2.725  1.00  0.00      A    C
ATOM   3342  HB1 ASN A 222     -19.583 -19.485   1.872  1.00  0.00      A    H
ATOM   3343  HB2 ASN A 222     -18.328 -19.120   3.096  1.00  0.00      A    H
ATOM   3344  CG  ASN A 222     -18.118 -20.985   2.158  1.00  0.00      A    C
ATOM   3345  OD1 ASN A 222     -18.392 -21.858   1.345  1.00  0.00      A    O
ATOM   3346  ND2 ASN A 222     -16.904 -21.096   2.692  1.00  0.00      A    N
ATOM   3347 HD21 ASN A 222     -16.253 -21.801   2.411  1.00  0.00      A    H
ATOM   3348 HD22 ASN A 222     -16.556 -20.467   3.387  1.00  0.00      A    H
ATOM   3349  C   ASN A 222     -20.493 -19.106   4.570  1.00  0.00      A    C
ATOM   3350  O   ASN A 222     -19.706 -18.221   5.024  1.00  0.00      A    O
ATOM   3351  N   GLU A 223     -21.853 -18.894   4.569  1.00  0.00      A    N
ATOM   3352  HN  GLU A 223     -22.528 -19.389   4.027  1.00  0.00      A    H
ATOM   3353  CA  GLU A 223     -22.384 -17.620   4.874  1.00  0.00      A    C
ATOM   3354  HA  GLU A 223     -21.888 -16.912   4.226  1.00  0.00      A    H
ATOM   3355  CB  GLU A 223     -23.854 -17.596   4.642  1.00  0.00      A    C
ATOM   3356  HB1 GLU A 223     -24.206 -18.016   3.675  1.00  0.00      A    H
ATOM   3357  HB2 GLU A 223     -24.387 -18.302   5.314  1.00  0.00      A    H
ATOM   3358  CG  GLU A 223     -24.615 -16.266   4.983  1.00  0.00      A    C
ATOM   3359  HG1 GLU A 223     -24.558 -16.142   6.086  1.00  0.00      A    H
ATOM   3360  HG2 GLU A 223     -24.084 -15.391   4.550  1.00  0.00      A    H
ATOM   3361  CD  GLU A 223     -25.992 -16.297   4.429  1.00  0.00      A    C
ATOM   3362  OE1 GLU A 223     -26.906 -17.170   4.700  1.00  0.00      A    O
ATOM   3363  OE2 GLU A 223     -26.247 -15.385   3.578  1.00  0.00      A    O
ATOM   3364  C   GLU A 223     -22.129 -17.227   6.395  1.00  0.00      A    C
ATOM   3365  O   GLU A 223     -22.025 -18.088   7.274  1.00  0.00      A    O
ATOM   3366  N   HSE A 224     -21.869 -15.887   6.545  1.00  0.00      A    N
ATOM   3367  HN  HSE A 224     -22.008 -15.286   5.762  1.00  0.00      A    H
ATOM   3368  CA  HSE A 224     -21.500 -15.207   7.704  1.00  0.00      A    C
ATOM   3369  HA  HSE A 224     -21.764 -14.191   7.452  1.00  0.00      A    H
ATOM   3370  CB  HSE A 224     -22.315 -15.573   8.905  1.00  0.00      A    C
ATOM   3371  HB1 HSE A 224     -23.323 -15.804   8.498  1.00  0.00      A    H
ATOM   3372  HB2 HSE A 224     -22.018 -16.421   9.559  1.00  0.00      A    H
ATOM   3373  ND1 HSE A 224     -23.362 -13.426   9.509  1.00  0.00      A    N
ATOM   3374  CG  HSE A 224     -22.421 -14.417   9.775  1.00  0.00      A    C
ATOM   3375  CE1 HSE A 224     -23.251 -12.599  10.516  1.00  0.00      A    C
ATOM   3376  HE1 HSE A 224     -23.929 -11.813  10.847  1.00  0.00      A    H
ATOM   3377  NE2 HSE A 224     -22.270 -13.021  11.415  1.00  0.00      A    N
ATOM   3378  HE2 HSE A 224     -22.119 -12.579  12.298  1.00  0.00      A    H
ATOM   3379  CD2 HSE A 224     -21.749 -14.178  10.891  1.00  0.00      A    C
ATOM   3380  HD2 HSE A 224     -21.179 -14.896  11.468  1.00  0.00      A    H
ATOM   3381  C   HSE A 224     -20.015 -15.176   7.911  1.00  0.00      A    C
ATOM   3382  O   HSE A 224     -19.454 -14.673   8.898  1.00  0.00      A    O
ATOM   3383  N   ALA A 225     -19.276 -15.812   6.958  1.00  0.00      A    N
ATOM   3384  HN  ALA A 225     -19.789 -16.255   6.226  1.00  0.00      A    H
ATOM   3385  CA  ALA A 225     -17.874 -15.928   6.771  1.00  0.00      A    C
ATOM   3386  HA  ALA A 225     -17.692 -16.749   6.094  1.00  0.00      A    H
ATOM   3387  CB  ALA A 225     -17.393 -14.622   6.101  1.00  0.00      A    C
ATOM   3388  HB1 ALA A 225     -17.812 -14.418   5.093  1.00  0.00      A    H
ATOM   3389  HB2 ALA A 225     -17.510 -13.747   6.776  1.00  0.00      A    H
ATOM   3390  HB3 ALA A 225     -16.287 -14.676   6.012  1.00  0.00      A    H
ATOM   3391  C   ALA A 225     -17.138 -16.399   8.000  1.00  0.00      A    C
ATOM   3392  O   ALA A 225     -17.542 -17.407   8.599  1.00  0.00      A    O
ATOM   3393  N   LYS A 226     -16.053 -15.748   8.444  1.00  0.00      A    N
ATOM   3394  HN  LYS A 226     -15.728 -15.019   7.846  1.00  0.00      A    H
ATOM   3395  CA  LYS A 226     -15.197 -16.113   9.576  1.00  0.00      A    C
ATOM   3396  HA  LYS A 226     -14.730 -17.072   9.407  1.00  0.00      A    H
ATOM   3397  CB  LYS A 226     -14.018 -15.089   9.564  1.00  0.00      A    C
ATOM   3398  HB1 LYS A 226     -13.449 -14.997   8.614  1.00  0.00      A    H
ATOM   3399  HB2 LYS A 226     -14.418 -14.087   9.827  1.00  0.00      A    H
ATOM   3400  CG  LYS A 226     -12.938 -15.350  10.710  1.00  0.00      A    C
ATOM   3401  HG1 LYS A 226     -13.413 -15.536  11.697  1.00  0.00      A    H
ATOM   3402  HG2 LYS A 226     -12.329 -16.241  10.443  1.00  0.00      A    H
ATOM   3403  CD  LYS A 226     -11.893 -14.239  10.862  1.00  0.00      A    C
ATOM   3404  HD1 LYS A 226     -11.515 -13.907   9.872  1.00  0.00      A    H
ATOM   3405  HD2 LYS A 226     -12.381 -13.301  11.205  1.00  0.00      A    H
ATOM   3406  CE  LYS A 226     -10.608 -14.524  11.659  1.00  0.00      A    C
ATOM   3407  HE1 LYS A 226     -10.739 -15.019  12.646  1.00  0.00      A    H
ATOM   3408  HE2 LYS A 226      -9.959 -15.114  10.977  1.00  0.00      A    H
ATOM   3409  NZ  LYS A 226      -9.812 -13.354  12.040  1.00  0.00      A    N
ATOM   3410  HZ1 LYS A 226     -10.440 -12.540  12.197  1.00  0.00      A    H
ATOM   3411  HZ2 LYS A 226      -9.295 -13.551  12.921  1.00  0.00      A    H
ATOM   3412  HZ3 LYS A 226      -9.014 -13.194  11.393  1.00  0.00      A    H
ATOM   3413  C   LYS A 226     -15.932 -16.051  10.858  1.00  0.00      A    C
ATOM   3414  O   LYS A 226     -15.725 -16.987  11.619  1.00  0.00      A    O
ATOM   3415  N   ALA A 227     -16.798 -15.037  11.102  1.00  0.00      A    N
ATOM   3416  HN  ALA A 227     -16.940 -14.387  10.360  1.00  0.00      A    H
ATOM   3417  CA  ALA A 227     -17.591 -14.996  12.241  1.00  0.00      A    C
ATOM   3418  HA  ALA A 227     -16.953 -15.182  13.092  1.00  0.00      A    H
ATOM   3419  CB  ALA A 227     -18.419 -13.742  12.417  1.00  0.00      A    C
ATOM   3420  HB1 ALA A 227     -19.108 -13.934  13.267  1.00  0.00      A    H
ATOM   3421  HB2 ALA A 227     -17.805 -12.844  12.643  1.00  0.00      A    H
ATOM   3422  HB3 ALA A 227     -19.019 -13.589  11.495  1.00  0.00      A    H
ATOM   3423  C   ALA A 227     -18.577 -16.209  12.422  1.00  0.00      A    C
ATOM   3424  O   ALA A 227     -18.891 -16.660  13.506  1.00  0.00      A    O
ATOM   3425  N   GLY A 228     -19.064 -16.874  11.309  1.00  0.00      A    N
ATOM   3426  HN  GLY A 228     -18.651 -16.549  10.462  1.00  0.00      A    H
ATOM   3427  CA  GLY A 228     -19.842 -18.122  11.361  1.00  0.00      A    C
ATOM   3428  HA1 GLY A 228     -20.448 -18.112  10.468  1.00  0.00      A    H
ATOM   3429  HA2 GLY A 228     -20.441 -18.109  12.260  1.00  0.00      A    H
ATOM   3430  C   GLY A 228     -18.961 -19.316  11.577  1.00  0.00      A    C
ATOM   3431  O   GLY A 228     -19.275 -20.246  12.416  1.00  0.00      A    O
ATOM   3432  N   ASN A 229     -17.835 -19.377  10.895  1.00  0.00      A    N
ATOM   3433  HN  ASN A 229     -17.799 -18.696  10.168  1.00  0.00      A    H
ATOM   3434  CA  ASN A 229     -16.789 -20.408  10.969  1.00  0.00      A    C
ATOM   3435  HA  ASN A 229     -17.269 -21.339  10.705  1.00  0.00      A    H
ATOM   3436  CB  ASN A 229     -15.786 -20.084   9.869  1.00  0.00      A    C
ATOM   3437  HB1 ASN A 229     -16.321 -20.056   8.896  1.00  0.00      A    H
ATOM   3438  HB2 ASN A 229     -15.353 -19.066   9.974  1.00  0.00      A    H
ATOM   3439  CG  ASN A 229     -14.670 -21.081   9.780  1.00  0.00      A    C
ATOM   3440  OD1 ASN A 229     -14.885 -22.280   9.635  1.00  0.00      A    O
ATOM   3441  ND2 ASN A 229     -13.474 -20.581  10.048  1.00  0.00      A    N
ATOM   3442 HD21 ASN A 229     -12.786 -21.275  10.261  1.00  0.00      A    H
ATOM   3443 HD22 ASN A 229     -13.264 -19.621   9.862  1.00  0.00      A    H
ATOM   3444  C   ASN A 229     -16.206 -20.565  12.363  1.00  0.00      A    C
ATOM   3445  O   ASN A 229     -16.197 -21.636  12.892  1.00  0.00      A    O
ATOM   3446  N   MET A 230     -15.858 -19.424  13.012  1.00  0.00      A    N
ATOM   3447  HN  MET A 230     -15.866 -18.583  12.476  1.00  0.00      A    H
ATOM   3448  CA  MET A 230     -15.519 -19.315  14.410  1.00  0.00      A    C
ATOM   3449  HA  MET A 230     -14.681 -19.966  14.610  1.00  0.00      A    H
ATOM   3450  CB  MET A 230     -15.005 -17.860  14.835  1.00  0.00      A    C
ATOM   3451  HB1 MET A 230     -15.681 -17.042  14.508  1.00  0.00      A    H
ATOM   3452  HB2 MET A 230     -14.939 -17.811  15.943  1.00  0.00      A    H
ATOM   3453  CG  MET A 230     -13.695 -17.618  14.027  1.00  0.00      A    C
ATOM   3454  HG1 MET A 230     -13.140 -18.579  14.082  1.00  0.00      A    H
ATOM   3455  HG2 MET A 230     -13.831 -17.330  12.962  1.00  0.00      A    H
ATOM   3456  SD  MET A 230     -12.687 -16.234  14.723  1.00  0.00      A    S
ATOM   3457  CE  MET A 230     -13.889 -14.963  14.294  1.00  0.00      A    C
ATOM   3458  HE1 MET A 230     -14.596 -15.303  13.508  1.00  0.00      A    H
ATOM   3459  HE2 MET A 230     -14.529 -14.850  15.194  1.00  0.00      A    H
ATOM   3460  HE3 MET A 230     -13.322 -14.037  14.061  1.00  0.00      A    H
ATOM   3461  C   MET A 230     -16.640 -19.830  15.377  1.00  0.00      A    C
ATOM   3462  O   MET A 230     -16.441 -20.671  16.288  1.00  0.00      A    O
ATOM   3463  N   SER A 231     -17.915 -19.370  15.113  1.00  0.00      A    N
ATOM   3464  HN  SER A 231     -18.051 -18.613  14.478  1.00  0.00      A    H
ATOM   3465  CA  SER A 231     -19.151 -19.645  15.932  1.00  0.00      A    C
ATOM   3466  HA  SER A 231     -18.978 -19.228  16.913  1.00  0.00      A    H
ATOM   3467  CB  SER A 231     -20.415 -18.938  15.306  1.00  0.00      A    C
ATOM   3468  HB1 SER A 231     -20.310 -19.119  14.215  1.00  0.00      A    H
ATOM   3469  HB2 SER A 231     -21.323 -19.448  15.695  1.00  0.00      A    H
ATOM   3470  OG  SER A 231     -20.353 -17.580  15.692  1.00  0.00      A    O
ATOM   3471  HG1 SER A 231     -20.597 -17.074  14.914  1.00  0.00      A    H
ATOM   3472  C   SER A 231     -19.347 -21.180  15.977  1.00  0.00      A    C
ATOM   3473  O   SER A 231     -19.610 -21.846  17.036  1.00  0.00      A    O
ATOM   3474  N   ALA A 232     -19.178 -21.885  14.840  1.00  0.00      A    N
ATOM   3475  HN  ALA A 232     -19.099 -21.343  14.007  1.00  0.00      A    H
ATOM   3476  CA  ALA A 232     -19.339 -23.257  14.653  1.00  0.00      A    C
ATOM   3477  HA  ALA A 232     -20.249 -23.596  15.126  1.00  0.00      A    H
ATOM   3478  CB  ALA A 232     -19.321 -23.586  13.123  1.00  0.00      A    C
ATOM   3479  HB1 ALA A 232     -18.391 -23.226  12.634  1.00  0.00      A    H
ATOM   3480  HB2 ALA A 232     -19.736 -24.609  13.002  1.00  0.00      A    H
ATOM   3481  HB3 ALA A 232     -20.083 -22.936  12.642  1.00  0.00      A    H
ATOM   3482  C   ALA A 232     -18.282 -24.097  15.443  1.00  0.00      A    C
ATOM   3483  O   ALA A 232     -18.518 -25.251  15.905  1.00  0.00      A    O
ATOM   3484  N   ALA A 233     -17.066 -23.608  15.509  1.00  0.00      A    N
ATOM   3485  HN  ALA A 233     -16.957 -22.711  15.087  1.00  0.00      A    H
ATOM   3486  CA  ALA A 233     -16.041 -24.336  16.239  1.00  0.00      A    C
ATOM   3487  HA  ALA A 233     -15.925 -25.393  16.047  1.00  0.00      A    H
ATOM   3488  CB  ALA A 233     -14.780 -23.807  15.588  1.00  0.00      A    C
ATOM   3489  HB1 ALA A 233     -13.840 -24.297  15.920  1.00  0.00      A    H
ATOM   3490  HB2 ALA A 233     -14.756 -23.845  14.478  1.00  0.00      A    H
ATOM   3491  HB3 ALA A 233     -14.649 -22.733  15.843  1.00  0.00      A    H
ATOM   3492  C   ALA A 233     -16.149 -24.097  17.700  1.00  0.00      A    C
ATOM   3493  O   ALA A 233     -15.803 -24.867  18.573  1.00  0.00      A    O
ATOM   3494  N   LEU A 234     -16.712 -22.959  18.082  1.00  0.00      A    N
ATOM   3495  HN  LEU A 234     -17.087 -22.283  17.452  1.00  0.00      A    H
ATOM   3496  CA  LEU A 234     -17.067 -22.617  19.416  1.00  0.00      A    C
ATOM   3497  HA  LEU A 234     -16.151 -22.708  19.979  1.00  0.00      A    H
ATOM   3498  CB  LEU A 234     -17.497 -21.143  19.443  1.00  0.00      A    C
ATOM   3499  HB1 LEU A 234     -16.826 -20.468  18.871  1.00  0.00      A    H
ATOM   3500  HB2 LEU A 234     -18.506 -20.959  19.014  1.00  0.00      A    H
ATOM   3501  CG  LEU A 234     -17.573 -20.592  20.914  1.00  0.00      A    C
ATOM   3502  HG  LEU A 234     -18.078 -21.348  21.552  1.00  0.00      A    H
ATOM   3503  CD1 LEU A 234     -16.159 -20.451  21.514  1.00  0.00      A    C
ATOM   3504 HD11 LEU A 234     -15.557 -21.385  21.560  1.00  0.00      A    H
ATOM   3505 HD12 LEU A 234     -15.665 -19.630  20.952  1.00  0.00      A    H
ATOM   3506 HD13 LEU A 234     -16.319 -20.033  22.531  1.00  0.00      A    H
ATOM   3507  CD2 LEU A 234     -18.259 -19.262  21.050  1.00  0.00      A    C
ATOM   3508 HD21 LEU A 234     -18.045 -18.938  22.091  1.00  0.00      A    H
ATOM   3509 HD22 LEU A 234     -17.904 -18.472  20.353  1.00  0.00      A    H
ATOM   3510 HD23 LEU A 234     -19.329 -19.298  20.756  1.00  0.00      A    H
ATOM   3511  C   LEU A 234     -18.083 -23.550  20.218  1.00  0.00      A    C
ATOM   3512  O   LEU A 234     -17.856 -23.881  21.364  1.00  0.00      A    O
ATOM   3513  N   GLU A 235     -19.237 -23.896  19.552  1.00  0.00      A    N
ATOM   3514  HN  GLU A 235     -19.486 -23.618  18.627  1.00  0.00      A    H
ATOM   3515  CA  GLU A 235     -20.229 -24.726  20.148  1.00  0.00      A    C
ATOM   3516  HA  GLU A 235     -20.453 -24.383  21.147  1.00  0.00      A    H
ATOM   3517  CB  GLU A 235     -21.597 -24.514  19.364  1.00  0.00      A    C
ATOM   3518  HB1 GLU A 235     -22.437 -25.077  19.824  1.00  0.00      A    H
ATOM   3519  HB2 GLU A 235     -21.793 -23.423  19.446  1.00  0.00      A    H
ATOM   3520  CG  GLU A 235     -21.524 -25.128  17.916  1.00  0.00      A    C
ATOM   3521  HG1 GLU A 235     -20.856 -24.537  17.253  1.00  0.00      A    H
ATOM   3522  HG2 GLU A 235     -21.019 -26.114  18.007  1.00  0.00      A    H
ATOM   3523  CD  GLU A 235     -22.868 -25.382  17.244  1.00  0.00      A    C
ATOM   3524  OE1 GLU A 235     -23.555 -24.417  16.931  1.00  0.00      A    O
ATOM   3525  OE2 GLU A 235     -23.213 -26.575  17.039  1.00  0.00      A    O
ATOM   3526  C   GLU A 235     -19.829 -26.196  20.225  1.00  0.00      A    C
ATOM   3527  O   GLU A 235     -20.378 -26.955  21.000  1.00  0.00      A    O
ATOM   3528  N   ARG A 236     -18.919 -26.623  19.359  1.00  0.00      A    N
ATOM   3529  HN  ARG A 236     -18.590 -25.960  18.692  1.00  0.00      A    H
ATOM   3530  CA  ARG A 236     -18.482 -27.880  19.246  1.00  0.00      A    C
ATOM   3531  HA  ARG A 236     -19.328 -28.542  19.359  1.00  0.00      A    H
ATOM   3532  CB  ARG A 236     -17.885 -27.934  17.774  1.00  0.00      A    C
ATOM   3533  HB1 ARG A 236     -18.671 -27.441  17.164  1.00  0.00      A    H
ATOM   3534  HB2 ARG A 236     -17.066 -27.184  17.738  1.00  0.00      A    H
ATOM   3535  CG  ARG A 236     -17.341 -29.321  17.375  1.00  0.00      A    C
ATOM   3536  HG1 ARG A 236     -16.809 -29.916  18.147  1.00  0.00      A    H
ATOM   3537  HG2 ARG A 236     -18.195 -29.933  17.013  1.00  0.00      A    H
ATOM   3538  CD  ARG A 236     -16.477 -29.293  16.118  1.00  0.00      A    C
ATOM   3539  HD1 ARG A 236     -17.150 -29.176  15.242  1.00  0.00      A    H
ATOM   3540  HD2 ARG A 236     -15.771 -28.436  16.088  1.00  0.00      A    H
ATOM   3541  NE  ARG A 236     -15.730 -30.534  16.068  1.00  0.00      A    N
ATOM   3542  HE  ARG A 236     -15.429 -31.057  16.866  1.00  0.00      A    H
ATOM   3543  CZ  ARG A 236     -15.507 -31.221  14.925  1.00  0.00      A    C
ATOM   3544  NH1 ARG A 236     -16.063 -30.786  13.747  1.00  0.00      A    N
ATOM   3545 HH11 ARG A 236     -15.918 -31.421  12.989  1.00  0.00      A    H
ATOM   3546 HH12 ARG A 236     -16.411 -29.868  13.555  1.00  0.00      A    H
ATOM   3547  NH2 ARG A 236     -14.928 -32.390  15.024  1.00  0.00      A    N
ATOM   3548 HH21 ARG A 236     -15.085 -32.991  14.240  1.00  0.00      A    H
ATOM   3549 HH22 ARG A 236     -14.858 -32.807  15.931  1.00  0.00      A    H
ATOM   3550  C   ARG A 236     -17.514 -28.313  20.283  1.00  0.00      A    C
ATOM   3551  O   ARG A 236     -17.542 -29.466  20.730  1.00  0.00      A    O
ATOM   3552  N   LEU A 237     -16.733 -27.320  20.769  1.00  0.00      A    N
ATOM   3553  HN  LEU A 237     -16.843 -26.371  20.484  1.00  0.00      A    H
ATOM   3554  CA  LEU A 237     -15.837 -27.491  21.863  1.00  0.00      A    C
ATOM   3555  HA  LEU A 237     -15.615 -28.528  22.069  1.00  0.00      A    H
ATOM   3556  CB  LEU A 237     -14.511 -26.788  21.440  1.00  0.00      A    C
ATOM   3557  HB1 LEU A 237     -14.769 -25.769  21.080  1.00  0.00      A    H
ATOM   3558  HB2 LEU A 237     -13.812 -26.643  22.291  1.00  0.00      A    H
ATOM   3559  CG  LEU A 237     -13.638 -27.463  20.315  1.00  0.00      A    C
ATOM   3560  HG  LEU A 237     -13.510 -28.559  20.450  1.00  0.00      A    H
ATOM   3561  CD1 LEU A 237     -14.025 -27.274  18.894  1.00  0.00      A    C
ATOM   3562 HD11 LEU A 237     -13.326 -27.794  18.205  1.00  0.00      A    H
ATOM   3563 HD12 LEU A 237     -15.039 -27.701  18.737  1.00  0.00      A    H
ATOM   3564 HD13 LEU A 237     -14.006 -26.208  18.582  1.00  0.00      A    H
ATOM   3565  CD2 LEU A 237     -12.197 -26.987  20.540  1.00  0.00      A    C
ATOM   3566 HD21 LEU A 237     -12.219 -25.876  20.529  1.00  0.00      A    H
ATOM   3567 HD22 LEU A 237     -11.805 -27.269  21.540  1.00  0.00      A    H
ATOM   3568 HD23 LEU A 237     -11.600 -27.358  19.680  1.00  0.00      A    H
ATOM   3569  C   LEU A 237     -16.341 -26.926  23.174  1.00  0.00      A    C
ATOM   3570  O   LEU A 237     -17.538 -26.589  23.275  1.00  0.00      A    O
ATOM   3571  N   LYS A 238     -15.558 -26.650  24.294  1.00  0.00      A    N
ATOM   3572  HN  LYS A 238     -14.567 -26.710  24.207  1.00  0.00      A    H
ATOM   3573  CA  LYS A 238     -16.140 -26.328  25.550  1.00  0.00      A    C
ATOM   3574  HA  LYS A 238     -16.936 -25.599  25.501  1.00  0.00      A    H
ATOM   3575  CB  LYS A 238     -16.464 -27.669  26.242  1.00  0.00      A    C
ATOM   3576  HB1 LYS A 238     -16.869 -27.341  27.223  1.00  0.00      A    H
ATOM   3577  HB2 LYS A 238     -17.354 -28.170  25.805  1.00  0.00      A    H
ATOM   3578  CG  LYS A 238     -15.412 -28.733  26.553  1.00  0.00      A    C
ATOM   3579  HG1 LYS A 238     -14.629 -28.933  25.790  1.00  0.00      A    H
ATOM   3580  HG2 LYS A 238     -14.876 -28.443  27.482  1.00  0.00      A    H
ATOM   3581  CD  LYS A 238     -16.083 -30.012  26.887  1.00  0.00      A    C
ATOM   3582  HD1 LYS A 238     -16.746 -29.729  27.732  1.00  0.00      A    H
ATOM   3583  HD2 LYS A 238     -16.730 -30.387  26.066  1.00  0.00      A    H
ATOM   3584  CE  LYS A 238     -15.079 -31.133  27.371  1.00  0.00      A    C
ATOM   3585  HE1 LYS A 238     -14.387 -31.312  26.521  1.00  0.00      A    H
ATOM   3586  HE2 LYS A 238     -14.414 -30.784  28.189  1.00  0.00      A    H
ATOM   3587  NZ  LYS A 238     -15.856 -32.310  27.755  1.00  0.00      A    N
ATOM   3588  HZ1 LYS A 238     -15.263 -33.044  28.193  1.00  0.00      A    H
ATOM   3589  HZ2 LYS A 238     -16.585 -32.035  28.444  1.00  0.00      A    H
ATOM   3590  HZ3 LYS A 238     -16.431 -32.622  26.947  1.00  0.00      A    H
ATOM   3591  C   LYS A 238     -15.141 -25.667  26.523  1.00  0.00      A    C
ATOM   3592  O   LYS A 238     -15.472 -25.380  27.702  1.00  0.00      A    O
ATOM   3593  N   GLY A 239     -13.896 -25.359  26.135  1.00  0.00      A    N
ATOM   3594  HN  GLY A 239     -13.548 -25.385  25.202  1.00  0.00      A    H
ATOM   3595  CA  GLY A 239     -12.910 -24.896  27.171  1.00  0.00      A    C
ATOM   3596  HA1 GLY A 239     -12.001 -24.743  26.609  1.00  0.00      A    H
ATOM   3597  HA2 GLY A 239     -12.677 -25.760  27.776  1.00  0.00      A    H
ATOM   3598  C   GLY A 239     -13.277 -23.641  27.886  1.00  0.00      A    C
ATOM   3599  O   GLY A 239     -13.994 -22.810  27.301  1.00  0.00      A    O
ATOM   3600  N   GLU A 240     -12.744 -23.334  29.109  1.00  0.00      A    N
ATOM   3601  HN  GLU A 240     -12.278 -24.038  29.638  1.00  0.00      A    H
ATOM   3602  CA  GLU A 240     -12.961 -22.056  29.792  1.00  0.00      A    C
ATOM   3603  HA  GLU A 240     -13.996 -21.922  30.068  1.00  0.00      A    H
ATOM   3604  CB  GLU A 240     -12.196 -22.046  31.113  1.00  0.00      A    C
ATOM   3605  HB1 GLU A 240     -12.637 -22.862  31.725  1.00  0.00      A    H
ATOM   3606  HB2 GLU A 240     -11.139 -22.346  30.952  1.00  0.00      A    H
ATOM   3607  CG  GLU A 240     -12.280 -20.823  32.016  1.00  0.00      A    C
ATOM   3608  HG1 GLU A 240     -11.691 -20.922  32.953  1.00  0.00      A    H
ATOM   3609  HG2 GLU A 240     -11.997 -19.897  31.471  1.00  0.00      A    H
ATOM   3610  CD  GLU A 240     -13.712 -20.553  32.283  1.00  0.00      A    C
ATOM   3611  OE1 GLU A 240     -14.416 -21.520  32.641  1.00  0.00      A    O
ATOM   3612  OE2 GLU A 240     -14.239 -19.425  32.275  1.00  0.00      A    O
ATOM   3613  C   GLU A 240     -12.551 -20.884  28.930  1.00  0.00      A    C
ATOM   3614  O   GLU A 240     -13.233 -19.934  28.725  1.00  0.00      A    O
ATOM   3615  N   LEU A 241     -11.322 -20.954  28.357  1.00  0.00      A    N
ATOM   3616  HN  LEU A 241     -10.757 -21.775  28.335  1.00  0.00      A    H
ATOM   3617  CA  LEU A 241     -10.709 -19.897  27.686  1.00  0.00      A    C
ATOM   3618  HA  LEU A 241     -11.238 -18.964  27.813  1.00  0.00      A    H
ATOM   3619  CB  LEU A 241      -9.424 -19.517  28.333  1.00  0.00      A    C
ATOM   3620  HB1 LEU A 241      -8.705 -20.364  28.329  1.00  0.00      A    H
ATOM   3621  HB2 LEU A 241      -9.024 -18.638  27.783  1.00  0.00      A    H
ATOM   3622  CG  LEU A 241      -9.593 -19.146  29.799  1.00  0.00      A    C
ATOM   3623  HG  LEU A 241      -9.935 -19.989  30.436  1.00  0.00      A    H
ATOM   3624  CD1 LEU A 241      -8.136 -18.852  30.263  1.00  0.00      A    C
ATOM   3625 HD11 LEU A 241      -7.583 -19.815  30.268  1.00  0.00      A    H
ATOM   3626 HD12 LEU A 241      -7.645 -18.063  29.653  1.00  0.00      A    H
ATOM   3627 HD13 LEU A 241      -8.230 -18.496  31.311  1.00  0.00      A    H
ATOM   3628  CD2 LEU A 241     -10.394 -17.952  30.142  1.00  0.00      A    C
ATOM   3629 HD21 LEU A 241      -9.981 -17.044  29.653  1.00  0.00      A    H
ATOM   3630 HD22 LEU A 241     -11.471 -18.125  29.932  1.00  0.00      A    H
ATOM   3631 HD23 LEU A 241     -10.327 -17.835  31.245  1.00  0.00      A    H
ATOM   3632  C   LEU A 241     -10.392 -20.235  26.273  1.00  0.00      A    C
ATOM   3633  O   LEU A 241      -9.891 -21.263  25.924  1.00  0.00      A    O
ATOM   3634  N   VAL A 242     -10.600 -19.272  25.409  1.00  0.00      A    N
ATOM   3635  HN  VAL A 242     -10.916 -18.343  25.588  1.00  0.00      A    H
ATOM   3636  CA  VAL A 242     -10.418 -19.493  23.994  1.00  0.00      A    C
ATOM   3637  HA  VAL A 242     -10.066 -20.487  23.761  1.00  0.00      A    H
ATOM   3638  CB  VAL A 242     -11.618 -19.243  23.216  1.00  0.00      A    C
ATOM   3639  HB  VAL A 242     -12.049 -18.224  23.314  1.00  0.00      A    H
ATOM   3640  CG1 VAL A 242     -11.393 -19.319  21.651  1.00  0.00      A    C
ATOM   3641 HG11 VAL A 242     -11.206 -20.350  21.280  1.00  0.00      A    H
ATOM   3642 HG12 VAL A 242     -12.232 -18.874  21.075  1.00  0.00      A    H
ATOM   3643 HG13 VAL A 242     -10.492 -18.743  21.347  1.00  0.00      A    H
ATOM   3644  CG2 VAL A 242     -12.803 -20.082  23.691  1.00  0.00      A    C
ATOM   3645 HG21 VAL A 242     -13.630 -19.996  22.954  1.00  0.00      A    H
ATOM   3646 HG22 VAL A 242     -12.365 -21.103  23.662  1.00  0.00      A    H
ATOM   3647 HG23 VAL A 242     -13.172 -19.699  24.666  1.00  0.00      A    H
ATOM   3648  C   VAL A 242      -9.306 -18.573  23.604  1.00  0.00      A    C
ATOM   3649  O   VAL A 242      -9.343 -17.347  23.787  1.00  0.00      A    O
ATOM   3650  N   VAL A 243      -8.257 -18.987  22.855  1.00  0.00      A    N
ATOM   3651  HN  VAL A 243      -8.305 -19.782  22.255  1.00  0.00      A    H
ATOM   3652  CA  VAL A 243      -7.067 -18.223  22.518  1.00  0.00      A    C
ATOM   3653  HA  VAL A 243      -7.100 -17.188  22.826  1.00  0.00      A    H
ATOM   3654  CB  VAL A 243      -5.728 -18.867  22.924  1.00  0.00      A    C
ATOM   3655  HB  VAL A 243      -5.630 -19.828  22.376  1.00  0.00      A    H
ATOM   3656  CG1 VAL A 243      -4.617 -17.923  22.583  1.00  0.00      A    C
ATOM   3657 HG11 VAL A 243      -4.410 -17.990  21.493  1.00  0.00      A    H
ATOM   3658 HG12 VAL A 243      -4.902 -16.885  22.858  1.00  0.00      A    H
ATOM   3659 HG13 VAL A 243      -3.701 -18.219  23.136  1.00  0.00      A    H
ATOM   3660  CG2 VAL A 243      -5.663 -19.150  24.438  1.00  0.00      A    C
ATOM   3661 HG21 VAL A 243      -5.179 -18.412  25.112  1.00  0.00      A    H
ATOM   3662 HG22 VAL A 243      -6.705 -19.453  24.678  1.00  0.00      A    H
ATOM   3663 HG23 VAL A 243      -5.042 -20.054  24.613  1.00  0.00      A    H
ATOM   3664  C   VAL A 243      -7.005 -18.201  20.985  1.00  0.00      A    C
ATOM   3665  O   VAL A 243      -7.077 -19.253  20.359  1.00  0.00      A    O
ATOM   3666  N   VAL A 244      -6.779 -16.992  20.377  1.00  0.00      A    N
ATOM   3667  HN  VAL A 244      -6.556 -16.205  20.948  1.00  0.00      A    H
ATOM   3668  CA  VAL A 244      -6.832 -16.868  18.933  1.00  0.00      A    C
ATOM   3669  HA  VAL A 244      -7.205 -17.811  18.561  1.00  0.00      A    H
ATOM   3670  CB  VAL A 244      -7.902 -15.914  18.597  1.00  0.00      A    C
ATOM   3671  HB  VAL A 244      -7.649 -14.962  19.110  1.00  0.00      A    H
ATOM   3672  CG1 VAL A 244      -8.059 -15.667  17.051  1.00  0.00      A    C
ATOM   3673 HG11 VAL A 244      -7.131 -15.267  16.588  1.00  0.00      A    H
ATOM   3674 HG12 VAL A 244      -8.425 -16.497  16.408  1.00  0.00      A    H
ATOM   3675 HG13 VAL A 244      -8.812 -14.896  16.781  1.00  0.00      A    H
ATOM   3676  CG2 VAL A 244      -9.288 -16.388  19.129  1.00  0.00      A    C
ATOM   3677 HG21 VAL A 244     -10.020 -15.568  18.970  1.00  0.00      A    H
ATOM   3678 HG22 VAL A 244      -9.569 -17.362  18.673  1.00  0.00      A    H
ATOM   3679 HG23 VAL A 244      -9.214 -16.522  20.230  1.00  0.00      A    H
ATOM   3680  C   VAL A 244      -5.475 -16.522  18.274  1.00  0.00      A    C
ATOM   3681  O   VAL A 244      -4.822 -15.604  18.715  1.00  0.00      A    O
ATOM   3682  N   PHE A 245      -5.029 -17.269  17.236  1.00  0.00      A    N
ATOM   3683  HN  PHE A 245      -5.474 -18.071  16.844  1.00  0.00      A    H
ATOM   3684  CA  PHE A 245      -3.887 -16.816  16.445  1.00  0.00      A    C
ATOM   3685  HA  PHE A 245      -3.570 -15.814  16.693  1.00  0.00      A    H
ATOM   3686  CB  PHE A 245      -2.685 -17.772  16.536  1.00  0.00      A    C
ATOM   3687  HB1 PHE A 245      -3.047 -18.775  16.223  1.00  0.00      A    H
ATOM   3688  HB2 PHE A 245      -1.893 -17.435  15.834  1.00  0.00      A    H
ATOM   3689  CG  PHE A 245      -2.104 -17.849  17.910  1.00  0.00      A    C
ATOM   3690  CD1 PHE A 245      -1.519 -16.674  18.457  1.00  0.00      A    C
ATOM   3691  HD1 PHE A 245      -1.366 -15.891  17.729  1.00  0.00      A    H
ATOM   3692  CE1 PHE A 245      -1.019 -16.687  19.682  1.00  0.00      A    C
ATOM   3693  HE1 PHE A 245      -0.601 -15.784  20.101  1.00  0.00      A    H
ATOM   3694  CZ  PHE A 245      -1.273 -17.745  20.594  1.00  0.00      A    C
ATOM   3695  HZ  PHE A 245      -1.053 -17.721  21.651  1.00  0.00      A    H
ATOM   3696  CD2 PHE A 245      -2.302 -18.994  18.743  1.00  0.00      A    C
ATOM   3697  HD2 PHE A 245      -2.694 -19.855  18.222  1.00  0.00      A    H
ATOM   3698  CE2 PHE A 245      -1.872 -18.872  20.049  1.00  0.00      A    C
ATOM   3699  HE2 PHE A 245      -2.085 -19.736  20.661  1.00  0.00      A    H
ATOM   3700  C   PHE A 245      -4.241 -16.640  14.996  1.00  0.00      A    C
ATOM   3701  O   PHE A 245      -5.184 -17.310  14.579  1.00  0.00      A    O
ATOM   3702  N   ASP A 246      -3.568 -15.707  14.235  1.00  0.00      A    N
ATOM   3703  HN  ASP A 246      -2.973 -15.128  14.787  1.00  0.00      A    H
ATOM   3704  CA  ASP A 246      -3.643 -15.660  12.739  1.00  0.00      A    C
ATOM   3705  HA  ASP A 246      -4.658 -15.821  12.407  1.00  0.00      A    H
ATOM   3706  CB  ASP A 246      -3.215 -14.186  12.380  1.00  0.00      A    C
ATOM   3707  HB1 ASP A 246      -4.165 -13.625  12.508  1.00  0.00      A    H
ATOM   3708  HB2 ASP A 246      -2.443 -13.795  13.077  1.00  0.00      A    H
ATOM   3709  CG  ASP A 246      -2.737 -13.969  10.988  1.00  0.00      A    C
ATOM   3710  OD1 ASP A 246      -2.472 -14.914  10.273  1.00  0.00      A    O
ATOM   3711  OD2 ASP A 246      -2.579 -12.820  10.509  1.00  0.00      A    O
ATOM   3712  C   ASP A 246      -2.763 -16.904  12.289  1.00  0.00      A    C
ATOM   3713  O   ASP A 246      -1.753 -17.295  12.927  1.00  0.00      A    O
ATOM   3714  N   ALA A 247      -3.172 -17.657  11.233  1.00  0.00      A    N
ATOM   3715  HN  ALA A 247      -3.998 -17.419  10.727  1.00  0.00      A    H
ATOM   3716  CA  ALA A 247      -2.635 -18.871  10.725  1.00  0.00      A    C
ATOM   3717  HA  ALA A 247      -2.662 -19.554  11.560  1.00  0.00      A    H
ATOM   3718  CB  ALA A 247      -3.675 -19.247   9.548  1.00  0.00      A    C
ATOM   3719  HB1 ALA A 247      -3.446 -20.191   9.009  1.00  0.00      A    H
ATOM   3720  HB2 ALA A 247      -4.704 -19.284   9.967  1.00  0.00      A    H
ATOM   3721  HB3 ALA A 247      -3.707 -18.432   8.794  1.00  0.00      A    H
ATOM   3722  C   ALA A 247      -1.252 -18.697  10.130  1.00  0.00      A    C
ATOM   3723  O   ALA A 247      -0.593 -19.709   9.946  1.00  0.00      A    O
ATOM   3724  N   ASP A 248      -0.832 -17.526   9.752  1.00  0.00      A    N
ATOM   3725  HN  ASP A 248      -1.434 -16.732   9.791  1.00  0.00      A    H
ATOM   3726  CA  ASP A 248       0.523 -17.305   9.162  1.00  0.00      A    C
ATOM   3727  HA  ASP A 248       0.878 -18.287   8.887  1.00  0.00      A    H
ATOM   3728  CB  ASP A 248       0.426 -16.301   7.951  1.00  0.00      A    C
ATOM   3729  HB1 ASP A 248       1.397 -16.099   7.450  1.00  0.00      A    H
ATOM   3730  HB2 ASP A 248      -0.074 -16.938   7.190  1.00  0.00      A    H
ATOM   3731  CG  ASP A 248      -0.458 -15.166   8.239  1.00  0.00      A    C
ATOM   3732  OD1 ASP A 248      -1.647 -15.141   7.792  1.00  0.00      A    O
ATOM   3733  OD2 ASP A 248      -0.149 -14.223   8.977  1.00  0.00      A    O
ATOM   3734  C   ASP A 248       1.558 -16.828  10.190  1.00  0.00      A    C
ATOM   3735  O   ASP A 248       2.728 -16.501   9.835  1.00  0.00      A    O
ATOM   3736  N   HSE A 249       1.167 -16.719  11.426  1.00  0.00      A    N
ATOM   3737  HN  HSE A 249       0.247 -17.033  11.647  1.00  0.00      A    H
ATOM   3738  CA  HSE A 249       2.070 -16.379  12.474  1.00  0.00      A    C
ATOM   3739  HA  HSE A 249       2.897 -15.783  12.117  1.00  0.00      A    H
ATOM   3740  CB  HSE A 249       1.180 -15.699  13.560  1.00  0.00      A    C
ATOM   3741  HB1 HSE A 249       0.274 -16.324  13.716  1.00  0.00      A    H
ATOM   3742  HB2 HSE A 249       1.722 -15.504  14.510  1.00  0.00      A    H
ATOM   3743  ND1 HSE A 249       0.085 -13.575  14.238  1.00  0.00      A    N
ATOM   3744  CG  HSE A 249       0.790 -14.275  13.236  1.00  0.00      A    C
ATOM   3745  CE1 HSE A 249      -0.453 -12.448  13.567  1.00  0.00      A    C
ATOM   3746  HE1 HSE A 249      -1.110 -11.701  14.014  1.00  0.00      A    H
ATOM   3747  NE2 HSE A 249      -0.041 -12.491  12.212  1.00  0.00      A    N
ATOM   3748  HE2 HSE A 249      -0.294 -11.818  11.516  1.00  0.00      A    H
ATOM   3749  CD2 HSE A 249       0.659 -13.672  12.005  1.00  0.00      A    C
ATOM   3750  HD2 HSE A 249       0.921 -13.989  11.003  1.00  0.00      A    H
ATOM   3751  C   HSE A 249       2.636 -17.642  13.164  1.00  0.00      A    C
ATOM   3752  O   HSE A 249       2.084 -18.768  13.126  1.00  0.00      A    O
ATOM   3753  N   VAL A 250       3.822 -17.449  13.754  1.00  0.00      A    N
ATOM   3754  HN  VAL A 250       4.207 -16.529  13.754  1.00  0.00      A    H
ATOM   3755  CA  VAL A 250       4.418 -18.503  14.621  1.00  0.00      A    C
ATOM   3756  HA  VAL A 250       3.804 -19.383  14.494  1.00  0.00      A    H
ATOM   3757  CB  VAL A 250       5.836 -18.958  14.273  1.00  0.00      A    C
ATOM   3758  HB  VAL A 250       6.444 -18.062  14.524  1.00  0.00      A    H
ATOM   3759  CG1 VAL A 250       6.254 -20.189  15.088  1.00  0.00      A    C
ATOM   3760 HG11 VAL A 250       7.257 -20.576  14.808  1.00  0.00      A    H
ATOM   3761 HG12 VAL A 250       6.198 -20.115  16.195  1.00  0.00      A    H
ATOM   3762 HG13 VAL A 250       5.511 -21.006  14.968  1.00  0.00      A    H
ATOM   3763  CG2 VAL A 250       5.939 -19.316  12.791  1.00  0.00      A    C
ATOM   3764 HG21 VAL A 250       5.862 -18.482  12.060  1.00  0.00      A    H
ATOM   3765 HG22 VAL A 250       6.905 -19.800  12.532  1.00  0.00      A    H
ATOM   3766 HG23 VAL A 250       5.114 -19.989  12.474  1.00  0.00      A    H
ATOM   3767  C   VAL A 250       4.380 -18.121  16.101  1.00  0.00      A    C
ATOM   3768  O   VAL A 250       5.079 -17.134  16.462  1.00  0.00      A    O
ATOM   3769  N   PRO A 251       3.578 -18.795  16.979  1.00  0.00      A    N
ATOM   3770  CD  PRO A 251       2.584 -19.787  16.615  1.00  0.00      A    C
ATOM   3771  HD1 PRO A 251       1.783 -19.210  16.104  1.00  0.00      A    H
ATOM   3772  HD2 PRO A 251       2.940 -20.610  15.960  1.00  0.00      A    H
ATOM   3773  CA  PRO A 251       3.517 -18.395  18.380  1.00  0.00      A    C
ATOM   3774  HA  PRO A 251       3.603 -17.326  18.501  1.00  0.00      A    H
ATOM   3775  CB  PRO A 251       2.120 -18.894  18.750  1.00  0.00      A    C
ATOM   3776  HB1 PRO A 251       1.442 -18.182  18.232  1.00  0.00      A    H
ATOM   3777  HB2 PRO A 251       1.949 -18.893  19.848  1.00  0.00      A    H
ATOM   3778  CG  PRO A 251       1.968 -20.208  17.978  1.00  0.00      A    C
ATOM   3779  HG1 PRO A 251       0.946 -20.643  17.955  1.00  0.00      A    H
ATOM   3780  HG2 PRO A 251       2.594 -21.037  18.370  1.00  0.00      A    H
ATOM   3781  C   PRO A 251       4.543 -19.007  19.300  1.00  0.00      A    C
ATOM   3782  O   PRO A 251       4.938 -20.204  19.214  1.00  0.00      A    O
ATOM   3783  N   SER A 252       4.971 -18.210  20.287  1.00  0.00      A    N
ATOM   3784  HN  SER A 252       4.712 -17.250  20.357  1.00  0.00      A    H
ATOM   3785  CA  SER A 252       5.818 -18.621  21.380  1.00  0.00      A    C
ATOM   3786  HA  SER A 252       6.792 -18.867  20.984  1.00  0.00      A    H
ATOM   3787  CB  SER A 252       6.056 -17.528  22.443  1.00  0.00      A    C
ATOM   3788  HB1 SER A 252       5.394 -16.708  22.091  1.00  0.00      A    H
ATOM   3789  HB2 SER A 252       5.943 -17.802  23.514  1.00  0.00      A    H
ATOM   3790  OG  SER A 252       7.375 -17.030  22.419  1.00  0.00      A    O
ATOM   3791  HG1 SER A 252       7.410 -16.297  21.801  1.00  0.00      A    H
ATOM   3792  C   SER A 252       5.336 -19.872  22.168  1.00  0.00      A    C
ATOM   3793  O   SER A 252       4.155 -20.095  22.429  1.00  0.00      A    O
ATOM   3794  N   ARG A 253       6.283 -20.667  22.716  1.00  0.00      A    N
ATOM   3795  HN  ARG A 253       7.265 -20.491  22.701  1.00  0.00      A    H
ATOM   3796  CA  ARG A 253       5.901 -21.768  23.591  1.00  0.00      A    C
ATOM   3797  HA  ARG A 253       5.068 -22.247  23.097  1.00  0.00      A    H
ATOM   3798  CB  ARG A 253       7.084 -22.765  23.764  1.00  0.00      A    C
ATOM   3799  HB1 ARG A 253       7.825 -22.174  24.343  1.00  0.00      A    H
ATOM   3800  HB2 ARG A 253       6.820 -23.544  24.510  1.00  0.00      A    H
ATOM   3801  CG  ARG A 253       7.668 -23.253  22.452  1.00  0.00      A    C
ATOM   3802  HG1 ARG A 253       6.782 -23.462  21.813  1.00  0.00      A    H
ATOM   3803  HG2 ARG A 253       8.287 -22.530  21.879  1.00  0.00      A    H
ATOM   3804  CD  ARG A 253       8.354 -24.605  22.536  1.00  0.00      A    C
ATOM   3805  HD1 ARG A 253       9.360 -24.580  23.006  1.00  0.00      A    H
ATOM   3806  HD2 ARG A 253       7.742 -25.283  23.168  1.00  0.00      A    H
ATOM   3807  NE  ARG A 253       8.635 -25.045  21.078  1.00  0.00      A    N
ATOM   3808  HE  ARG A 253       8.216 -24.702  20.238  1.00  0.00      A    H
ATOM   3809  CZ  ARG A 253       9.444 -26.130  20.872  1.00  0.00      A    C
ATOM   3810  NH1 ARG A 253       9.922 -26.939  21.856  1.00  0.00      A    N
ATOM   3811 HH11 ARG A 253      10.286 -27.807  21.520  1.00  0.00      A    H
ATOM   3812 HH12 ARG A 253       9.779 -26.827  22.839  1.00  0.00      A    H
ATOM   3813  NH2 ARG A 253       9.633 -26.500  19.608  1.00  0.00      A    N
ATOM   3814 HH21 ARG A 253      10.152 -27.340  19.449  1.00  0.00      A    H
ATOM   3815 HH22 ARG A 253       9.266 -25.836  18.956  1.00  0.00      A    H
ATOM   3816  C   ARG A 253       5.478 -21.258  25.036  1.00  0.00      A    C
ATOM   3817  O   ARG A 253       4.779 -22.012  25.756  1.00  0.00      A    O
ATOM   3818  N   ASP A 254       5.818 -19.948  25.413  1.00  0.00      A    N
ATOM   3819  HN  ASP A 254       6.316 -19.287  24.856  1.00  0.00      A    H
ATOM   3820  CA  ASP A 254       5.583 -19.545  26.788  1.00  0.00      A    C
ATOM   3821  HA  ASP A 254       5.604 -20.417  27.424  1.00  0.00      A    H
ATOM   3822  CB  ASP A 254       6.728 -18.590  27.301  1.00  0.00      A    C
ATOM   3823  HB1 ASP A 254       6.678 -17.563  26.881  1.00  0.00      A    H
ATOM   3824  HB2 ASP A 254       6.614 -18.530  28.404  1.00  0.00      A    H
ATOM   3825  CG  ASP A 254       8.132 -19.195  27.040  1.00  0.00      A    C
ATOM   3826  OD1 ASP A 254       8.210 -20.406  27.187  1.00  0.00      A    O
ATOM   3827  OD2 ASP A 254       8.994 -18.485  26.445  1.00  0.00      A    O
ATOM   3828  C   ASP A 254       4.206 -18.825  26.881  1.00  0.00      A    C
ATOM   3829  O   ASP A 254       4.004 -18.159  27.898  1.00  0.00      A    O
ATOM   3830  N   PHE A 255       3.390 -18.858  25.823  1.00  0.00      A    N
ATOM   3831  HN  PHE A 255       3.589 -19.316  24.960  1.00  0.00      A    H
ATOM   3832  CA  PHE A 255       2.090 -18.222  25.803  1.00  0.00      A    C
ATOM   3833  HA  PHE A 255       2.349 -17.176  25.874  1.00  0.00      A    H
ATOM   3834  CB  PHE A 255       1.439 -18.607  24.440  1.00  0.00      A    C
ATOM   3835  HB1 PHE A 255       2.254 -18.790  23.708  1.00  0.00      A    H
ATOM   3836  HB2 PHE A 255       0.828 -19.531  24.525  1.00  0.00      A    H
ATOM   3837  CG  PHE A 255       0.587 -17.451  23.984  1.00  0.00      A    C
ATOM   3838  CD1 PHE A 255      -0.675 -17.325  24.573  1.00  0.00      A    C
ATOM   3839  HD1 PHE A 255      -1.021 -17.939  25.391  1.00  0.00      A    H
ATOM   3840  CE1 PHE A 255      -1.477 -16.278  24.076  1.00  0.00      A    C
ATOM   3841  HE1 PHE A 255      -2.399 -16.200  24.634  1.00  0.00      A    H
ATOM   3842  CZ  PHE A 255      -0.946 -15.242  23.241  1.00  0.00      A    C
ATOM   3843  HZ  PHE A 255      -1.650 -14.450  23.027  1.00  0.00      A    H
ATOM   3844  CD2 PHE A 255       1.105 -16.497  23.056  1.00  0.00      A    C
ATOM   3845  HD2 PHE A 255       2.099 -16.502  22.633  1.00  0.00      A    H
ATOM   3846  CE2 PHE A 255       0.294 -15.410  22.728  1.00  0.00      A    C
ATOM   3847  HE2 PHE A 255       0.657 -14.728  21.974  1.00  0.00      A    H
ATOM   3848  C   PHE A 255       1.166 -18.369  26.967  1.00  0.00      A    C
ATOM   3849  O   PHE A 255       0.730 -17.394  27.583  1.00  0.00      A    O
ATOM   3850  N   LEU A 256       1.004 -19.599  27.387  1.00  0.00      A    N
ATOM   3851  HN  LEU A 256       1.435 -20.329  26.863  1.00  0.00      A    H
ATOM   3852  CA  LEU A 256       0.006 -19.928  28.404  1.00  0.00      A    C
ATOM   3853  HA  LEU A 256      -0.717 -19.136  28.531  1.00  0.00      A    H
ATOM   3854  CB  LEU A 256      -0.704 -21.236  28.113  1.00  0.00      A    C
ATOM   3855  HB1 LEU A 256       0.108 -21.994  28.121  1.00  0.00      A    H
ATOM   3856  HB2 LEU A 256      -1.423 -21.546  28.901  1.00  0.00      A    H
ATOM   3857  CG  LEU A 256      -1.423 -21.267  26.745  1.00  0.00      A    C
ATOM   3858  HG  LEU A 256      -0.779 -20.863  25.936  1.00  0.00      A    H
ATOM   3859  CD1 LEU A 256      -2.024 -22.618  26.309  1.00  0.00      A    C
ATOM   3860 HD11 LEU A 256      -1.171 -23.239  25.962  1.00  0.00      A    H
ATOM   3861 HD12 LEU A 256      -2.522 -23.031  27.212  1.00  0.00      A    H
ATOM   3862 HD13 LEU A 256      -2.738 -22.383  25.491  1.00  0.00      A    H
ATOM   3863  CD2 LEU A 256      -2.687 -20.314  26.767  1.00  0.00      A    C
ATOM   3864 HD21 LEU A 256      -2.789 -20.008  25.704  1.00  0.00      A    H
ATOM   3865 HD22 LEU A 256      -3.592 -20.851  27.123  1.00  0.00      A    H
ATOM   3866 HD23 LEU A 256      -2.503 -19.417  27.397  1.00  0.00      A    H
ATOM   3867  C   LEU A 256       0.735 -20.032  29.736  1.00  0.00      A    C
ATOM   3868  O   LEU A 256       0.188 -19.818  30.843  1.00  0.00      A    O
ATOM   3869  N   ALA A 257       2.061 -20.175  29.657  1.00  0.00      A    N
ATOM   3870  HN  ALA A 257       2.489 -20.573  28.849  1.00  0.00      A    H
ATOM   3871  CA  ALA A 257       2.843 -20.036  30.875  1.00  0.00      A    C
ATOM   3872  HA  ALA A 257       2.375 -20.551  31.701  1.00  0.00      A    H
ATOM   3873  CB  ALA A 257       4.210 -20.559  30.487  1.00  0.00      A    C
ATOM   3874  HB1 ALA A 257       4.695 -19.981  29.672  1.00  0.00      A    H
ATOM   3875  HB2 ALA A 257       4.856 -20.692  31.381  1.00  0.00      A    H
ATOM   3876  HB3 ALA A 257       4.179 -21.589  30.071  1.00  0.00      A    H
ATOM   3877  C   ALA A 257       3.025 -18.604  31.483  1.00  0.00      A    C
ATOM   3878  O   ALA A 257       3.277 -18.460  32.683  1.00  0.00      A    O
ATOM   3879  N   ARG A 258       2.749 -17.558  30.651  1.00  0.00      A    N
ATOM   3880  HN  ARG A 258       2.475 -17.750  29.712  1.00  0.00      A    H
ATOM   3881  CA  ARG A 258       2.790 -16.158  31.025  1.00  0.00      A    C
ATOM   3882  HA  ARG A 258       3.013 -16.056  32.077  1.00  0.00      A    H
ATOM   3883  CB  ARG A 258       3.843 -15.440  30.074  1.00  0.00      A    C
ATOM   3884  HB1 ARG A 258       3.726 -15.664  28.992  1.00  0.00      A    H
ATOM   3885  HB2 ARG A 258       3.742 -14.334  30.108  1.00  0.00      A    H
ATOM   3886  CG  ARG A 258       5.352 -15.906  30.318  1.00  0.00      A    C
ATOM   3887  HG1 ARG A 258       5.359 -16.945  29.926  1.00  0.00      A    H
ATOM   3888  HG2 ARG A 258       5.957 -15.333  29.583  1.00  0.00      A    H
ATOM   3889  CD  ARG A 258       5.954 -15.790  31.772  1.00  0.00      A    C
ATOM   3890  HD1 ARG A 258       5.889 -14.720  32.064  1.00  0.00      A    H
ATOM   3891  HD2 ARG A 258       5.384 -16.424  32.485  1.00  0.00      A    H
ATOM   3892  NE  ARG A 258       7.389 -16.251  31.735  1.00  0.00      A    N
ATOM   3893  HE  ARG A 258       7.863 -16.120  30.865  1.00  0.00      A    H
ATOM   3894  CZ  ARG A 258       8.297 -15.982  32.671  1.00  0.00      A    C
ATOM   3895  NH1 ARG A 258       7.956 -15.530  33.868  1.00  0.00      A    N
ATOM   3896 HH11 ARG A 258       8.696 -15.101  34.387  1.00  0.00      A    H
ATOM   3897 HH12 ARG A 258       7.029 -15.298  34.163  1.00  0.00      A    H
ATOM   3898  NH2 ARG A 258       9.629 -16.130  32.517  1.00  0.00      A    N
ATOM   3899 HH21 ARG A 258      10.280 -16.269  33.264  1.00  0.00      A    H
ATOM   3900 HH22 ARG A 258       9.854 -16.640  31.687  1.00  0.00      A    H
ATOM   3901  C   ARG A 258       1.434 -15.357  30.814  1.00  0.00      A    C
ATOM   3902  O   ARG A 258       1.544 -14.115  30.785  1.00  0.00      A    O
ATOM   3903  N   THR A 259       0.268 -15.961  30.481  1.00  0.00      A    N
ATOM   3904  HN  THR A 259       0.200 -16.950  30.588  1.00  0.00      A    H
ATOM   3905  CA  THR A 259      -0.980 -15.247  30.315  1.00  0.00      A    C
ATOM   3906  HA  THR A 259      -0.800 -14.257  30.706  1.00  0.00      A    H
ATOM   3907  CB  THR A 259      -1.428 -15.076  28.822  1.00  0.00      A    C
ATOM   3908  HB  THR A 259      -2.213 -14.294  28.906  1.00  0.00      A    H
ATOM   3909  OG1 THR A 259      -1.712 -16.286  28.137  1.00  0.00      A    O
ATOM   3910  HG1 THR A 259      -0.881 -16.636  27.808  1.00  0.00      A    H
ATOM   3911  CG2 THR A 259      -0.370 -14.441  27.979  1.00  0.00      A    C
ATOM   3912 HG21 THR A 259      -0.691 -14.460  26.915  1.00  0.00      A    H
ATOM   3913 HG22 THR A 259      -0.304 -13.348  28.170  1.00  0.00      A    H
ATOM   3914 HG23 THR A 259       0.598 -14.958  28.152  1.00  0.00      A    H
ATOM   3915  C   THR A 259      -2.179 -15.652  31.098  1.00  0.00      A    C
ATOM   3916  O   THR A 259      -2.846 -14.751  31.539  1.00  0.00      A    O
ATOM   3917  N   VAL A 260      -2.451 -16.948  31.338  1.00  0.00      A    N
ATOM   3918  HN  VAL A 260      -1.831 -17.714  31.183  1.00  0.00      A    H
ATOM   3919  CA  VAL A 260      -3.681 -17.348  31.874  1.00  0.00      A    C
ATOM   3920  HA  VAL A 260      -4.488 -16.879  31.330  1.00  0.00      A    H
ATOM   3921  CB  VAL A 260      -3.995 -18.765  31.495  1.00  0.00      A    C
ATOM   3922  HB  VAL A 260      -5.085 -18.974  31.454  1.00  0.00      A    H
ATOM   3923  CG1 VAL A 260      -3.580 -19.023  30.081  1.00  0.00      A    C
ATOM   3924 HG11 VAL A 260      -3.903 -18.220  29.385  1.00  0.00      A    H
ATOM   3925 HG12 VAL A 260      -2.506 -19.271  29.936  1.00  0.00      A    H
ATOM   3926 HG13 VAL A 260      -4.086 -19.969  29.793  1.00  0.00      A    H
ATOM   3927  CG2 VAL A 260      -3.265 -19.748  32.447  1.00  0.00      A    C
ATOM   3928 HG21 VAL A 260      -2.200 -19.543  32.687  1.00  0.00      A    H
ATOM   3929 HG22 VAL A 260      -3.871 -19.867  33.371  1.00  0.00      A    H
ATOM   3930 HG23 VAL A 260      -3.306 -20.802  32.097  1.00  0.00      A    H
ATOM   3931  C   VAL A 260      -3.932 -17.118  33.358  1.00  0.00      A    C
ATOM   3932  O   VAL A 260      -5.122 -16.995  33.703  1.00  0.00      A    O
ATOM   3933  N   GLY A 261      -2.906 -16.950  34.222  1.00  0.00      A    N
ATOM   3934  HN  GLY A 261      -1.978 -17.090  33.885  1.00  0.00      A    H
ATOM   3935  CA  GLY A 261      -2.984 -16.643  35.671  1.00  0.00      A    C
ATOM   3936  HA1 GLY A 261      -1.933 -16.475  35.854  1.00  0.00      A    H
ATOM   3937  HA2 GLY A 261      -3.349 -17.456  36.281  1.00  0.00      A    H
ATOM   3938  C   GLY A 261      -3.899 -15.515  36.073  1.00  0.00      A    C
ATOM   3939  O   GLY A 261      -4.408 -15.557  37.197  1.00  0.00      A    O
ATOM   3940  N   TYR A 262      -4.080 -14.447  35.199  1.00  0.00      A    N
ATOM   3941  HN  TYR A 262      -3.586 -14.376  34.336  1.00  0.00      A    H
ATOM   3942  CA  TYR A 262      -4.999 -13.386  35.451  1.00  0.00      A    C
ATOM   3943  HA  TYR A 262      -4.844 -12.988  36.443  1.00  0.00      A    H
ATOM   3944  CB  TYR A 262      -4.734 -12.151  34.489  1.00  0.00      A    C
ATOM   3945  HB1 TYR A 262      -5.033 -12.560  33.500  1.00  0.00      A    H
ATOM   3946  HB2 TYR A 262      -5.402 -11.279  34.655  1.00  0.00      A    H
ATOM   3947  CG  TYR A 262      -3.282 -11.683  34.534  1.00  0.00      A    C
ATOM   3948  CD1 TYR A 262      -2.642 -11.288  35.761  1.00  0.00      A    C
ATOM   3949  HD1 TYR A 262      -3.178 -11.275  36.698  1.00  0.00      A    H
ATOM   3950  CE1 TYR A 262      -1.293 -10.825  35.753  1.00  0.00      A    C
ATOM   3951  HE1 TYR A 262      -0.808 -10.503  36.663  1.00  0.00      A    H
ATOM   3952  CZ  TYR A 262      -0.576 -10.926  34.570  1.00  0.00      A    C
ATOM   3953  OH  TYR A 262       0.749 -10.472  34.460  1.00  0.00      A    O
ATOM   3954  HH  TYR A 262       1.020 -10.058  35.283  1.00  0.00      A    H
ATOM   3955  CD2 TYR A 262      -2.569 -11.654  33.384  1.00  0.00      A    C
ATOM   3956  HD2 TYR A 262      -2.982 -11.951  32.431  1.00  0.00      A    H
ATOM   3957  CE2 TYR A 262      -1.173 -11.353  33.436  1.00  0.00      A    C
ATOM   3958  HE2 TYR A 262      -0.618 -11.281  32.512  1.00  0.00      A    H
ATOM   3959  C   TYR A 262      -6.483 -13.815  35.457  1.00  0.00      A    C
ATOM   3960  O   TYR A 262      -7.282 -13.249  36.199  1.00  0.00      A    O
ATOM   3961  N   PHE A 263      -6.922 -14.805  34.623  1.00  0.00      A    N
ATOM   3962  HN  PHE A 263      -6.231 -15.208  34.028  1.00  0.00      A    H
ATOM   3963  CA  PHE A 263      -8.309 -15.250  34.611  1.00  0.00      A    C
ATOM   3964  HA  PHE A 263      -8.896 -14.382  34.352  1.00  0.00      A    H
ATOM   3965  CB  PHE A 263      -8.592 -16.207  33.426  1.00  0.00      A    C
ATOM   3966  HB1 PHE A 263      -7.963 -17.119  33.504  1.00  0.00      A    H
ATOM   3967  HB2 PHE A 263      -9.657 -16.504  33.324  1.00  0.00      A    H
ATOM   3968  CG  PHE A 263      -8.370 -15.536  32.042  1.00  0.00      A    C
ATOM   3969  CD1 PHE A 263      -7.251 -15.710  31.273  1.00  0.00      A    C
ATOM   3970  HD1 PHE A 263      -6.536 -16.347  31.772  1.00  0.00      A    H
ATOM   3971  CE1 PHE A 263      -7.091 -15.185  29.996  1.00  0.00      A    C
ATOM   3972  HE1 PHE A 263      -6.125 -15.312  29.531  1.00  0.00      A    H
ATOM   3973  CZ  PHE A 263      -8.169 -14.417  29.540  1.00  0.00      A    C
ATOM   3974  HZ  PHE A 263      -8.231 -14.074  28.517  1.00  0.00      A    H
ATOM   3975  CD2 PHE A 263      -9.393 -14.759  31.638  1.00  0.00      A    C
ATOM   3976  HD2 PHE A 263     -10.195 -14.514  32.319  1.00  0.00      A    H
ATOM   3977  CE2 PHE A 263      -9.280 -14.180  30.332  1.00  0.00      A    C
ATOM   3978  HE2 PHE A 263     -10.096 -13.554  30.003  1.00  0.00      A    H
ATOM   3979  C   PHE A 263      -8.688 -15.932  35.939  1.00  0.00      A    C
ATOM   3980  O   PHE A 263      -9.852 -15.897  36.348  1.00  0.00      A    O
ATOM   3981  N   VAL A 264      -7.758 -16.642  36.567  1.00  0.00      A    N
ATOM   3982  HN  VAL A 264      -6.890 -16.692  36.079  1.00  0.00      A    H
ATOM   3983  CA  VAL A 264      -7.895 -17.354  37.859  1.00  0.00      A    C
ATOM   3984  HA  VAL A 264      -8.818 -17.909  37.784  1.00  0.00      A    H
ATOM   3985  CB  VAL A 264      -6.664 -18.277  38.153  1.00  0.00      A    C
ATOM   3986  HB  VAL A 264      -5.779 -17.673  38.444  1.00  0.00      A    H
ATOM   3987  CG1 VAL A 264      -7.058 -19.200  39.354  1.00  0.00      A    C
ATOM   3988 HG11 VAL A 264      -6.163 -19.737  39.734  1.00  0.00      A    H
ATOM   3989 HG12 VAL A 264      -7.347 -18.539  40.199  1.00  0.00      A    H
ATOM   3990 HG13 VAL A 264      -7.947 -19.845  39.184  1.00  0.00      A    H
ATOM   3991  CG2 VAL A 264      -6.250 -18.972  36.845  1.00  0.00      A    C
ATOM   3992 HG21 VAL A 264      -5.363 -19.589  37.104  1.00  0.00      A    H
ATOM   3993 HG22 VAL A 264      -7.064 -19.646  36.503  1.00  0.00      A    H
ATOM   3994 HG23 VAL A 264      -5.909 -18.296  36.032  1.00  0.00      A    H
ATOM   3995  C   VAL A 264      -8.062 -16.367  39.025  1.00  0.00      A    C
ATOM   3996  O   VAL A 264      -8.970 -16.438  39.893  1.00  0.00      A    O
ATOM   3997  N   GLU A 265      -7.223 -15.339  39.079  1.00  0.00      A    N
ATOM   3998  HN  GLU A 265      -6.423 -15.261  38.489  1.00  0.00      A    H
ATOM   3999  CA  GLU A 265      -7.307 -14.183  39.966  1.00  0.00      A    C
ATOM   4000  HA  GLU A 265      -7.273 -14.494  40.999  1.00  0.00      A    H
ATOM   4001  CB  GLU A 265      -6.104 -13.282  39.763  1.00  0.00      A    C
ATOM   4002  HB1 GLU A 265      -6.052 -13.034  38.682  1.00  0.00      A    H
ATOM   4003  HB2 GLU A 265      -6.237 -12.328  40.317  1.00  0.00      A    H
ATOM   4004  CG  GLU A 265      -4.743 -13.915  40.148  1.00  0.00      A    C
ATOM   4005  HG1 GLU A 265      -4.758 -15.018  40.010  1.00  0.00      A    H
ATOM   4006  HG2 GLU A 265      -3.890 -13.454  39.605  1.00  0.00      A    H
ATOM   4007  CD  GLU A 265      -4.523 -13.792  41.635  1.00  0.00      A    C
ATOM   4008  OE1 GLU A 265      -5.160 -14.533  42.427  1.00  0.00      A    O
ATOM   4009  OE2 GLU A 265      -3.535 -13.057  42.019  1.00  0.00      A    O
ATOM   4010  C   GLU A 265      -8.619 -13.354  39.884  1.00  0.00      A    C
ATOM   4011  O   GLU A 265      -9.094 -12.966  40.899  1.00  0.00      A    O
ATOM   4012  N   ASP A 266      -9.079 -12.986  38.713  1.00  0.00      A    N
ATOM   4013  HN  ASP A 266      -8.697 -13.320  37.855  1.00  0.00      A    H
ATOM   4014  CA  ASP A 266     -10.223 -12.102  38.497  1.00  0.00      A    C
ATOM   4015  HA  ASP A 266     -10.396 -11.617  39.446  1.00  0.00      A    H
ATOM   4016  CB  ASP A 266      -9.793 -10.900  37.617  1.00  0.00      A    C
ATOM   4017  HB1 ASP A 266      -8.846 -10.425  37.953  1.00  0.00      A    H
ATOM   4018  HB2 ASP A 266      -9.514 -11.210  36.587  1.00  0.00      A    H
ATOM   4019  CG  ASP A 266     -10.857  -9.756  37.600  1.00  0.00      A    C
ATOM   4020  OD1 ASP A 266     -10.408  -8.600  37.461  1.00  0.00      A    O
ATOM   4021  OD2 ASP A 266     -12.063 -10.071  37.668  1.00  0.00      A    O
ATOM   4022  C   ASP A 266     -11.418 -12.849  37.879  1.00  0.00      A    C
ATOM   4023  O   ASP A 266     -11.342 -13.067  36.623  1.00  0.00      A    O
ATOM   4024  N   PRO A 267     -12.512 -13.080  38.545  1.00  0.00      A    N
ATOM   4025  CD  PRO A 267     -12.544 -13.155  40.056  1.00  0.00      A    C
ATOM   4026  HD1 PRO A 267     -11.692 -13.680  40.539  1.00  0.00      A    H
ATOM   4027  HD2 PRO A 267     -12.590 -12.089  40.364  1.00  0.00      A    H
ATOM   4028  CA  PRO A 267     -13.780 -13.589  37.977  1.00  0.00      A    C
ATOM   4029  HA  PRO A 267     -13.587 -14.626  37.744  1.00  0.00      A    H
ATOM   4030  CB  PRO A 267     -14.765 -13.447  39.162  1.00  0.00      A    C
ATOM   4031  HB1 PRO A 267     -15.578 -14.188  39.006  1.00  0.00      A    H
ATOM   4032  HB2 PRO A 267     -15.069 -12.378  39.162  1.00  0.00      A    H
ATOM   4033  CG  PRO A 267     -13.833 -13.816  40.277  1.00  0.00      A    C
ATOM   4034  HG1 PRO A 267     -13.717 -14.921  40.279  1.00  0.00      A    H
ATOM   4035  HG2 PRO A 267     -14.198 -13.452  41.261  1.00  0.00      A    H
ATOM   4036  C   PRO A 267     -14.348 -12.840  36.796  1.00  0.00      A    C
ATOM   4037  O   PRO A 267     -15.224 -13.384  36.085  1.00  0.00      A    O
ATOM   4038  N   ASP A 268     -14.044 -11.533  36.605  1.00  0.00      A    N
ATOM   4039  HN  ASP A 268     -13.409 -11.155  37.275  1.00  0.00      A    H
ATOM   4040  CA  ASP A 268     -14.658 -10.634  35.642  1.00  0.00      A    C
ATOM   4041  HA  ASP A 268     -15.615 -11.011  35.313  1.00  0.00      A    H
ATOM   4042  CB  ASP A 268     -14.963  -9.245  36.411  1.00  0.00      A    C
ATOM   4043  HB1 ASP A 268     -14.061  -9.069  37.035  1.00  0.00      A    H
ATOM   4044  HB2 ASP A 268     -15.079  -8.406  35.692  1.00  0.00      A    H
ATOM   4045  CG  ASP A 268     -16.157  -9.172  37.394  1.00  0.00      A    C
ATOM   4046  OD1 ASP A 268     -16.024  -8.984  38.613  1.00  0.00      A    O
ATOM   4047  OD2 ASP A 268     -17.330  -9.441  36.958  1.00  0.00      A    O
ATOM   4048  C   ASP A 268     -13.741 -10.412  34.428  1.00  0.00      A    C
ATOM   4049  O   ASP A 268     -14.146  -9.686  33.505  1.00  0.00      A    O
ATOM   4050  N   LEU A 269     -12.526 -11.000  34.356  1.00  0.00      A    N
ATOM   4051  HN  LEU A 269     -12.133 -11.557  35.084  1.00  0.00      A    H
ATOM   4052  CA  LEU A 269     -11.696 -10.685  33.178  1.00  0.00      A    C
ATOM   4053  HA  LEU A 269     -11.687  -9.617  33.021  1.00  0.00      A    H
ATOM   4054  CB  LEU A 269     -10.309 -11.207  33.644  1.00  0.00      A    C
ATOM   4055  HB1 LEU A 269     -10.105 -10.862  34.681  1.00  0.00      A    H
ATOM   4056  HB2 LEU A 269     -10.269 -12.308  33.785  1.00  0.00      A    H
ATOM   4057  CG  LEU A 269      -9.160 -10.715  32.827  1.00  0.00      A    C
ATOM   4058  HG  LEU A 269      -9.435 -10.816  31.755  1.00  0.00      A    H
ATOM   4059  CD1 LEU A 269      -8.967  -9.177  33.084  1.00  0.00      A    C
ATOM   4060 HD11 LEU A 269      -8.240  -8.698  32.394  1.00  0.00      A    H
ATOM   4061 HD12 LEU A 269      -9.923  -8.614  33.025  1.00  0.00      A    H
ATOM   4062 HD13 LEU A 269      -8.668  -8.926  34.125  1.00  0.00      A    H
ATOM   4063  CD2 LEU A 269      -7.804 -11.473  33.103  1.00  0.00      A    C
ATOM   4064 HD21 LEU A 269      -7.717 -12.370  32.454  1.00  0.00      A    H
ATOM   4065 HD22 LEU A 269      -7.006 -10.770  32.782  1.00  0.00      A    H
ATOM   4066 HD23 LEU A 269      -7.584 -11.689  34.170  1.00  0.00      A    H
ATOM   4067  C   LEU A 269     -12.120 -11.435  31.916  1.00  0.00      A    C
ATOM   4068  O   LEU A 269     -12.095 -12.696  31.969  1.00  0.00      A    O
ATOM   4069  N   PHE A 270     -12.490 -10.726  30.832  1.00  0.00      A    N
ATOM   4070  HN  PHE A 270     -12.695  -9.757  30.720  1.00  0.00      A    H
ATOM   4071  CA  PHE A 270     -12.909 -11.518  29.640  1.00  0.00      A    C
ATOM   4072  HA  PHE A 270     -13.304 -12.481  29.928  1.00  0.00      A    H
ATOM   4073  CB  PHE A 270     -14.211 -10.908  28.926  1.00  0.00      A    C
ATOM   4074  HB1 PHE A 270     -14.636 -11.749  28.337  1.00  0.00      A    H
ATOM   4075  HB2 PHE A 270     -14.885 -10.774  29.799  1.00  0.00      A    H
ATOM   4076  CG  PHE A 270     -14.016  -9.577  28.222  1.00  0.00      A    C
ATOM   4077  CD1 PHE A 270     -13.773  -9.599  26.815  1.00  0.00      A    C
ATOM   4078  HD1 PHE A 270     -13.592 -10.544  26.324  1.00  0.00      A    H
ATOM   4079  CE1 PHE A 270     -13.621  -8.362  26.143  1.00  0.00      A    C
ATOM   4080  HE1 PHE A 270     -13.438  -8.468  25.083  1.00  0.00      A    H
ATOM   4081  CZ  PHE A 270     -13.684  -7.128  26.835  1.00  0.00      A    C
ATOM   4082  HZ  PHE A 270     -13.525  -6.187  26.330  1.00  0.00      A    H
ATOM   4083  CD2 PHE A 270     -14.121  -8.308  28.834  1.00  0.00      A    C
ATOM   4084  HD2 PHE A 270     -14.396  -8.289  29.879  1.00  0.00      A    H
ATOM   4085  CE2 PHE A 270     -14.008  -7.089  28.143  1.00  0.00      A    C
ATOM   4086  HE2 PHE A 270     -14.055  -6.188  28.737  1.00  0.00      A    H
ATOM   4087  C   PHE A 270     -11.835 -11.640  28.610  1.00  0.00      A    C
ATOM   4088  O   PHE A 270     -11.958 -12.396  27.631  1.00  0.00      A    O
ATOM   4089  N   LEU A 271     -10.744 -10.842  28.762  1.00  0.00      A    N
ATOM   4090  HN  LEU A 271     -10.707 -10.241  29.557  1.00  0.00      A    H
ATOM   4091  CA  LEU A 271      -9.751 -10.717  27.789  1.00  0.00      A    C
ATOM   4092  HA  LEU A 271      -9.740 -11.673  27.286  1.00  0.00      A    H
ATOM   4093  CB  LEU A 271     -10.174  -9.698  26.789  1.00  0.00      A    C
ATOM   4094  HB1 LEU A 271     -11.054 -10.102  26.244  1.00  0.00      A    H
ATOM   4095  HB2 LEU A 271     -10.520  -8.840  27.405  1.00  0.00      A    H
ATOM   4096  CG  LEU A 271      -9.141  -9.159  25.745  1.00  0.00      A    C
ATOM   4097  HG  LEU A 271      -8.197  -8.812  26.216  1.00  0.00      A    H
ATOM   4098  CD1 LEU A 271      -8.719 -10.236  24.711  1.00  0.00      A    C
ATOM   4099 HD11 LEU A 271      -9.650 -10.748  24.389  1.00  0.00      A    H
ATOM   4100 HD12 LEU A 271      -8.176  -9.772  23.860  1.00  0.00      A    H
ATOM   4101 HD13 LEU A 271      -8.132 -10.945  25.334  1.00  0.00      A    H
ATOM   4102  CD2 LEU A 271      -9.684  -7.908  25.012  1.00  0.00      A    C
ATOM   4103 HD21 LEU A 271     -10.741  -8.047  24.700  1.00  0.00      A    H
ATOM   4104 HD22 LEU A 271      -9.809  -7.090  25.753  1.00  0.00      A    H
ATOM   4105 HD23 LEU A 271      -9.064  -7.588  24.148  1.00  0.00      A    H
ATOM   4106  C   LEU A 271      -8.322 -10.362  28.266  1.00  0.00      A    C
ATOM   4107  O   LEU A 271      -8.153  -9.403  29.022  1.00  0.00      A    O
ATOM   4108  N   VAL A 272      -7.315 -11.119  27.816  1.00  0.00      A    N
ATOM   4109  HN  VAL A 272      -7.663 -11.936  27.364  1.00  0.00      A    H
ATOM   4110  CA  VAL A 272      -5.854 -10.831  28.084  1.00  0.00      A    C
ATOM   4111  HA  VAL A 272      -5.664  -9.879  28.557  1.00  0.00      A    H
ATOM   4112  CB  VAL A 272      -5.067 -11.738  29.043  1.00  0.00      A    C
ATOM   4113  HB  VAL A 272      -5.093 -12.767  28.624  1.00  0.00      A    H
ATOM   4114  CG1 VAL A 272      -3.626 -11.330  29.088  1.00  0.00      A    C
ATOM   4115 HG11 VAL A 272      -3.469 -10.356  29.600  1.00  0.00      A    H
ATOM   4116 HG12 VAL A 272      -3.099 -12.149  29.623  1.00  0.00      A    H
ATOM   4117 HG13 VAL A 272      -3.229 -11.291  28.051  1.00  0.00      A    H
ATOM   4118  CG2 VAL A 272      -5.597 -11.727  30.491  1.00  0.00      A    C
ATOM   4119 HG21 VAL A 272      -6.672 -11.973  30.626  1.00  0.00      A    H
ATOM   4120 HG22 VAL A 272      -4.893 -12.319  31.114  1.00  0.00      A    H
ATOM   4121 HG23 VAL A 272      -5.547 -10.650  30.760  1.00  0.00      A    H
ATOM   4122  C   VAL A 272      -5.224 -10.792  26.696  1.00  0.00      A    C
ATOM   4123  O   VAL A 272      -5.272 -11.779  25.916  1.00  0.00      A    O
ATOM   4124  N   GLN A 273      -4.819  -9.582  26.297  1.00  0.00      A    N
ATOM   4125  HN  GLN A 273      -4.912  -8.736  26.816  1.00  0.00      A    H
ATOM   4126  CA  GLN A 273      -4.177  -9.399  25.016  1.00  0.00      A    C
ATOM   4127  HA  GLN A 273      -4.390 -10.240  24.372  1.00  0.00      A    H
ATOM   4128  CB  GLN A 273      -4.743  -8.004  24.482  1.00  0.00      A    C
ATOM   4129  HB1 GLN A 273      -5.852  -8.063  24.508  1.00  0.00      A    H
ATOM   4130  HB2 GLN A 273      -4.447  -7.282  25.273  1.00  0.00      A    H
ATOM   4131  CG  GLN A 273      -4.363  -7.469  23.086  1.00  0.00      A    C
ATOM   4132  HG1 GLN A 273      -4.897  -6.495  23.066  1.00  0.00      A    H
ATOM   4133  HG2 GLN A 273      -3.280  -7.285  22.924  1.00  0.00      A    H
ATOM   4134  CD  GLN A 273      -4.795  -8.253  21.892  1.00  0.00      A    C
ATOM   4135  OE1 GLN A 273      -5.973  -8.426  21.623  1.00  0.00      A    O
ATOM   4136  NE2 GLN A 273      -3.803  -8.834  21.127  1.00  0.00      A    N
ATOM   4137 HE21 GLN A 273      -3.975  -9.619  20.532  1.00  0.00      A    H
ATOM   4138 HE22 GLN A 273      -2.874  -9.005  21.456  1.00  0.00      A    H
ATOM   4139  C   GLN A 273      -2.671  -9.335  25.103  1.00  0.00      A    C
ATOM   4140  O   GLN A 273      -2.004  -8.659  25.846  1.00  0.00      A    O
ATOM   4141  N   THR A 274      -1.969 -10.172  24.257  1.00  0.00      A    N
ATOM   4142  HN  THR A 274      -2.394 -10.915  23.746  1.00  0.00      A    H
ATOM   4143  CA  THR A 274      -0.511  -9.983  24.051  1.00  0.00      A    C
ATOM   4144  HA  THR A 274      -0.131  -9.469  24.922  1.00  0.00      A    H
ATOM   4145  CB  THR A 274       0.372 -11.258  24.009  1.00  0.00      A    C
ATOM   4146  HB  THR A 274       1.469 -11.104  24.093  1.00  0.00      A    H
ATOM   4147  OG1 THR A 274       0.139 -11.930  22.768  1.00  0.00      A    O
ATOM   4148  HG1 THR A 274      -0.784 -12.169  22.648  1.00  0.00      A    H
ATOM   4149  CG2 THR A 274      -0.206 -12.289  24.977  1.00  0.00      A    C
ATOM   4150 HG21 THR A 274       0.418 -13.207  24.915  1.00  0.00      A    H
ATOM   4151 HG22 THR A 274      -0.260 -11.915  26.022  1.00  0.00      A    H
ATOM   4152 HG23 THR A 274      -1.221 -12.515  24.587  1.00  0.00      A    H
ATOM   4153  C   THR A 274      -0.177  -9.035  22.849  1.00  0.00      A    C
ATOM   4154  O   THR A 274      -0.978  -9.063  21.902  1.00  0.00      A    O
ATOM   4155  N   PRO A 275       0.963  -8.313  22.808  1.00  0.00      A    N
ATOM   4156  CD  PRO A 275       1.935  -8.173  23.860  1.00  0.00      A    C
ATOM   4157  HD1 PRO A 275       1.488  -7.663  24.740  1.00  0.00      A    H
ATOM   4158  HD2 PRO A 275       2.277  -9.139  24.287  1.00  0.00      A    H
ATOM   4159  CA  PRO A 275       1.317  -7.396  21.683  1.00  0.00      A    C
ATOM   4160  HA  PRO A 275       0.445  -6.882  21.306  1.00  0.00      A    H
ATOM   4161  CB  PRO A 275       2.354  -6.396  22.376  1.00  0.00      A    C
ATOM   4162  HB1 PRO A 275       1.762  -5.580  22.843  1.00  0.00      A    H
ATOM   4163  HB2 PRO A 275       3.036  -5.838  21.700  1.00  0.00      A    H
ATOM   4164  CG  PRO A 275       3.023  -7.170  23.455  1.00  0.00      A    C
ATOM   4165  HG1 PRO A 275       3.871  -7.688  22.958  1.00  0.00      A    H
ATOM   4166  HG2 PRO A 275       3.489  -6.594  24.283  1.00  0.00      A    H
ATOM   4167  C   PRO A 275       1.960  -8.226  20.522  1.00  0.00      A    C
ATOM   4168  O   PRO A 275       2.457  -9.307  20.765  1.00  0.00      A    O
ATOM   4169  N   HSE A 276       1.908  -7.637  19.343  1.00  0.00      A    N
ATOM   4170  HN  HSE A 276       1.689  -6.664  19.345  1.00  0.00      A    H
ATOM   4171  CA  HSE A 276       2.479  -8.300  18.168  1.00  0.00      A    C
ATOM   4172  HA  HSE A 276       2.512  -9.376  18.248  1.00  0.00      A    H
ATOM   4173  CB  HSE A 276       1.508  -8.067  17.037  1.00  0.00      A    C
ATOM   4174  HB1 HSE A 276       1.305  -6.978  16.949  1.00  0.00      A    H
ATOM   4175  HB2 HSE A 276       1.757  -8.471  16.033  1.00  0.00      A    H
ATOM   4176  ND1 HSE A 276      -0.801  -8.391  16.301  1.00  0.00      A    N
ATOM   4177  CG  HSE A 276       0.157  -8.646  17.272  1.00  0.00      A    C
ATOM   4178  CE1 HSE A 276      -1.976  -8.744  16.817  1.00  0.00      A    C
ATOM   4179  HE1 HSE A 276      -2.999  -8.612  16.464  1.00  0.00      A    H
ATOM   4180  NE2 HSE A 276      -1.798  -9.220  18.034  1.00  0.00      A    N
ATOM   4181  HE2 HSE A 276      -2.517  -9.612  18.608  1.00  0.00      A    H
ATOM   4182  CD2 HSE A 276      -0.459  -9.220  18.319  1.00  0.00      A    C
ATOM   4183  HD2 HSE A 276      -0.154  -9.416  19.339  1.00  0.00      A    H
ATOM   4184  C   HSE A 276       3.802  -7.797  17.755  1.00  0.00      A    C
ATOM   4185  O   HSE A 276       4.256  -6.717  18.157  1.00  0.00      A    O
ATOM   4186  N   PHE A 277       4.534  -8.515  16.875  1.00  0.00      A    N
ATOM   4187  HN  PHE A 277       4.171  -9.389  16.560  1.00  0.00      A    H
ATOM   4188  CA  PHE A 277       5.782  -8.132  16.311  1.00  0.00      A    C
ATOM   4189  HA  PHE A 277       5.674  -7.070  16.151  1.00  0.00      A    H
ATOM   4190  CB  PHE A 277       6.927  -8.488  17.312  1.00  0.00      A    C
ATOM   4191  HB1 PHE A 277       6.867  -7.783  18.169  1.00  0.00      A    H
ATOM   4192  HB2 PHE A 277       6.774  -9.534  17.653  1.00  0.00      A    H
ATOM   4193  CG  PHE A 277       8.312  -8.446  16.697  1.00  0.00      A    C
ATOM   4194  CD1 PHE A 277       8.857  -7.219  16.203  1.00  0.00      A    C
ATOM   4195  HD1 PHE A 277       8.316  -6.291  16.320  1.00  0.00      A    H
ATOM   4196  CE1 PHE A 277      10.082  -7.243  15.496  1.00  0.00      A    C
ATOM   4197  HE1 PHE A 277      10.511  -6.434  14.924  1.00  0.00      A    H
ATOM   4198  CZ  PHE A 277      10.764  -8.442  15.297  1.00  0.00      A    C
ATOM   4199  HZ  PHE A 277      11.649  -8.669  14.721  1.00  0.00      A    H
ATOM   4200  CD2 PHE A 277       9.091  -9.593  16.557  1.00  0.00      A    C
ATOM   4201  HD2 PHE A 277       8.776 -10.541  16.967  1.00  0.00      A    H
ATOM   4202  CE2 PHE A 277      10.347  -9.591  15.884  1.00  0.00      A    C
ATOM   4203  HE2 PHE A 277      10.951 -10.483  15.806  1.00  0.00      A    H
ATOM   4204  C   PHE A 277       5.790  -8.810  14.952  1.00  0.00      A    C
ATOM   4205  O   PHE A 277       5.392  -9.990  14.738  1.00  0.00      A    O
ATOM   4206  N   PHE A 278       6.238  -7.994  13.951  1.00  0.00      A    N
ATOM   4207  HN  PHE A 278       6.500  -7.064  14.198  1.00  0.00      A    H
ATOM   4208  CA  PHE A 278       6.327  -8.439  12.615  1.00  0.00      A    C
ATOM   4209  HA  PHE A 278       6.112  -9.497  12.576  1.00  0.00      A    H
ATOM   4210  CB  PHE A 278       5.281  -7.753  11.720  1.00  0.00      A    C
ATOM   4211  HB1 PHE A 278       5.647  -6.756  11.395  1.00  0.00      A    H
ATOM   4212  HB2 PHE A 278       5.228  -8.422  10.834  1.00  0.00      A    H
ATOM   4213  CG  PHE A 278       3.920  -7.442  12.355  1.00  0.00      A    C
ATOM   4214  CD1 PHE A 278       2.865  -8.328  12.068  1.00  0.00      A    C
ATOM   4215  HD1 PHE A 278       3.002  -9.185  11.425  1.00  0.00      A    H
ATOM   4216  CE1 PHE A 278       1.534  -8.047  12.501  1.00  0.00      A    C
ATOM   4217  HE1 PHE A 278       0.771  -8.785  12.304  1.00  0.00      A    H
ATOM   4218  CZ  PHE A 278       1.356  -7.026  13.407  1.00  0.00      A    C
ATOM   4219  HZ  PHE A 278       0.320  -6.855  13.661  1.00  0.00      A    H
ATOM   4220  CD2 PHE A 278       3.713  -6.411  13.306  1.00  0.00      A    C
ATOM   4221  HD2 PHE A 278       4.584  -5.839  13.589  1.00  0.00      A    H
ATOM   4222  CE2 PHE A 278       2.433  -6.245  13.868  1.00  0.00      A    C
ATOM   4223  HE2 PHE A 278       2.269  -5.456  14.587  1.00  0.00      A    H
ATOM   4224  C   PHE A 278       7.702  -8.338  12.004  1.00  0.00      A    C
ATOM   4225  O   PHE A 278       8.373  -7.322  12.019  1.00  0.00      A    O
ATOM   4226  N   ILE A 279       8.204  -9.426  11.408  1.00  0.00      A    N
ATOM   4227  HN  ILE A 279       7.603 -10.215  11.309  1.00  0.00      A    H
ATOM   4228  CA  ILE A 279       9.619  -9.699  11.343  1.00  0.00      A    C
ATOM   4229  HA  ILE A 279      10.193  -9.188  12.102  1.00  0.00      A    H
ATOM   4230  CB  ILE A 279       9.871 -11.261  11.435  1.00  0.00      A    C
ATOM   4231  HB  ILE A 279      10.957 -11.490  11.392  1.00  0.00      A    H
ATOM   4232  CG2 ILE A 279       9.294 -11.661  12.826  1.00  0.00      A    C
ATOM   4233 HG21 ILE A 279       9.633 -12.667  13.153  1.00  0.00      A    H
ATOM   4234 HG22 ILE A 279       9.477 -10.917  13.631  1.00  0.00      A    H
ATOM   4235 HG23 ILE A 279       8.195 -11.657  12.666  1.00  0.00      A    H
ATOM   4236  CG1 ILE A 279       9.214 -12.079  10.252  1.00  0.00      A    C
ATOM   4237 HG11 ILE A 279       8.130 -11.845  10.181  1.00  0.00      A    H
ATOM   4238 HG12 ILE A 279       9.640 -11.726   9.289  1.00  0.00      A    H
ATOM   4239  CD  ILE A 279       9.244 -13.567  10.397  1.00  0.00      A    C
ATOM   4240  HD1 ILE A 279       8.606 -14.149   9.697  1.00  0.00      A    H
ATOM   4241  HD2 ILE A 279      10.272 -13.863  10.098  1.00  0.00      A    H
ATOM   4242  HD3 ILE A 279       9.046 -13.816  11.462  1.00  0.00      A    H
ATOM   4243  C   ILE A 279      10.192  -9.150  10.042  1.00  0.00      A    C
ATOM   4244  O   ILE A 279      11.385  -9.174   9.839  1.00  0.00      A    O
ATOM   4245  N   ASN A 280       9.382  -8.725   9.136  1.00  0.00      A    N
ATOM   4246  HN  ASN A 280       8.414  -8.800   9.359  1.00  0.00      A    H
ATOM   4247  CA  ASN A 280       9.649  -8.167   7.869  1.00  0.00      A    C
ATOM   4248  HA  ASN A 280      10.728  -8.152   7.837  1.00  0.00      A    H
ATOM   4249  CB  ASN A 280       9.046  -8.980   6.660  1.00  0.00      A    C
ATOM   4250  HB1 ASN A 280       9.454  -8.664   5.677  1.00  0.00      A    H
ATOM   4251  HB2 ASN A 280       9.516  -9.958   6.902  1.00  0.00      A    H
ATOM   4252  CG  ASN A 280       7.574  -9.108   6.683  1.00  0.00      A    C
ATOM   4253  OD1 ASN A 280       6.814  -8.772   7.602  1.00  0.00      A    O
ATOM   4254  ND2 ASN A 280       7.123  -9.614   5.524  1.00  0.00      A    N
ATOM   4255 HD21 ASN A 280       6.129  -9.595   5.415  1.00  0.00      A    H
ATOM   4256 HD22 ASN A 280       7.796  -9.865   4.827  1.00  0.00      A    H
ATOM   4257  C   ASN A 280       9.110  -6.718   7.782  1.00  0.00      A    C
ATOM   4258  O   ASN A 280       8.078  -6.408   8.387  1.00  0.00      A    O
ATOM   4259  N   PRO A 281       9.711  -5.764   7.047  1.00  0.00      A    N
ATOM   4260  CD  PRO A 281      11.065  -5.919   6.449  1.00  0.00      A    C
ATOM   4261  HD1 PRO A 281      11.672  -5.686   7.350  1.00  0.00      A    H
ATOM   4262  HD2 PRO A 281      11.190  -6.950   6.056  1.00  0.00      A    H
ATOM   4263  CA  PRO A 281       9.126  -4.487   6.817  1.00  0.00      A    C
ATOM   4264  HA  PRO A 281       8.854  -4.138   7.803  1.00  0.00      A    H
ATOM   4265  CB  PRO A 281      10.380  -3.755   6.255  1.00  0.00      A    C
ATOM   4266  HB1 PRO A 281      10.950  -3.367   7.125  1.00  0.00      A    H
ATOM   4267  HB2 PRO A 281      10.024  -2.862   5.698  1.00  0.00      A    H
ATOM   4268  CG  PRO A 281      11.228  -4.778   5.459  1.00  0.00      A    C
ATOM   4269  HG1 PRO A 281      12.281  -4.428   5.428  1.00  0.00      A    H
ATOM   4270  HG2 PRO A 281      10.667  -4.961   4.517  1.00  0.00      A    H
ATOM   4271  C   PRO A 281       7.884  -4.442   5.913  1.00  0.00      A    C
ATOM   4272  O   PRO A 281       7.719  -5.184   4.963  1.00  0.00      A    O
ATOM   4273  N   ASP A 282       6.912  -3.559   6.252  1.00  0.00      A    N
ATOM   4274  HN  ASP A 282       6.960  -2.999   7.076  1.00  0.00      A    H
ATOM   4275  CA  ASP A 282       5.776  -3.044   5.488  1.00  0.00      A    C
ATOM   4276  HA  ASP A 282       5.298  -3.905   5.044  1.00  0.00      A    H
ATOM   4277  CB  ASP A 282       4.895  -2.275   6.417  1.00  0.00      A    C
ATOM   4278  HB1 ASP A 282       3.932  -2.047   5.911  1.00  0.00      A    H
ATOM   4279  HB2 ASP A 282       4.476  -2.845   7.274  1.00  0.00      A    H
ATOM   4280  CG  ASP A 282       5.449  -1.042   6.958  1.00  0.00      A    C
ATOM   4281  OD1 ASP A 282       5.659  -1.049   8.220  1.00  0.00      A    O
ATOM   4282  OD2 ASP A 282       5.605  -0.044   6.230  1.00  0.00      A    O
ATOM   4283  C   ASP A 282       6.352  -2.230   4.328  1.00  0.00      A    C
ATOM   4284  O   ASP A 282       7.515  -1.765   4.342  1.00  0.00      A    O
ATOM   4285  N   PRO A 283       5.527  -2.132   3.249  1.00  0.00      A    N
ATOM   4286  CD  PRO A 283       4.194  -2.662   3.158  1.00  0.00      A    C
ATOM   4287  HD1 PRO A 283       4.020  -3.679   3.570  1.00  0.00      A    H
ATOM   4288  HD2 PRO A 283       3.503  -1.924   3.618  1.00  0.00      A    H
ATOM   4289  CA  PRO A 283       5.922  -1.534   1.972  1.00  0.00      A    C
ATOM   4290  HA  PRO A 283       6.578  -2.225   1.462  1.00  0.00      A    H
ATOM   4291  CB  PRO A 283       4.590  -1.462   1.251  1.00  0.00      A    C
ATOM   4292  HB1 PRO A 283       4.815  -1.394   0.165  1.00  0.00      A    H
ATOM   4293  HB2 PRO A 283       4.047  -0.512   1.440  1.00  0.00      A    H
ATOM   4294  CG  PRO A 283       3.874  -2.717   1.653  1.00  0.00      A    C
ATOM   4295  HG1 PRO A 283       2.776  -2.859   1.556  1.00  0.00      A    H
ATOM   4296  HG2 PRO A 283       4.359  -3.647   1.287  1.00  0.00      A    H
ATOM   4297  C   PRO A 283       6.755  -0.300   1.962  1.00  0.00      A    C
ATOM   4298  O   PRO A 283       7.799  -0.253   1.366  1.00  0.00      A    O
ATOM   4299  N   ILE A 284       6.252   0.773   2.604  1.00  0.00      A    N
ATOM   4300  HN  ILE A 284       5.317   0.695   2.941  1.00  0.00      A    H
ATOM   4301  CA  ILE A 284       6.991   2.013   2.668  1.00  0.00      A    C
ATOM   4302  HA  ILE A 284       7.104   2.331   1.642  1.00  0.00      A    H
ATOM   4303  CB  ILE A 284       6.156   3.013   3.456  1.00  0.00      A    C
ATOM   4304  HB  ILE A 284       5.899   2.593   4.451  1.00  0.00      A    H
ATOM   4305  CG2 ILE A 284       6.953   4.334   3.574  1.00  0.00      A    C
ATOM   4306 HG21 ILE A 284       7.763   4.327   4.334  1.00  0.00      A    H
ATOM   4307 HG22 ILE A 284       7.385   4.587   2.582  1.00  0.00      A    H
ATOM   4308 HG23 ILE A 284       6.334   5.195   3.904  1.00  0.00      A    H
ATOM   4309  CG1 ILE A 284       4.816   3.442   2.675  1.00  0.00      A    C
ATOM   4310 HG11 ILE A 284       5.170   3.862   1.710  1.00  0.00      A    H
ATOM   4311 HG12 ILE A 284       4.420   2.435   2.423  1.00  0.00      A    H
ATOM   4312  CD  ILE A 284       3.859   4.360   3.386  1.00  0.00      A    C
ATOM   4313  HD1 ILE A 284       3.515   3.973   4.369  1.00  0.00      A    H
ATOM   4314  HD2 ILE A 284       4.300   5.358   3.594  1.00  0.00      A    H
ATOM   4315  HD3 ILE A 284       2.999   4.526   2.703  1.00  0.00      A    H
ATOM   4316  C   ILE A 284       8.378   1.947   3.354  1.00  0.00      A    C
ATOM   4317  O   ILE A 284       9.358   2.434   2.798  1.00  0.00      A    O
ATOM   4318  N   GLN A 285       8.480   1.284   4.524  1.00  0.00      A    N
ATOM   4319  HN  GLN A 285       7.650   0.911   4.930  1.00  0.00      A    H
ATOM   4320  CA  GLN A 285       9.768   0.922   5.131  1.00  0.00      A    C
ATOM   4321  HA  GLN A 285      10.337   1.832   5.248  1.00  0.00      A    H
ATOM   4322  CB  GLN A 285       9.429   0.310   6.464  1.00  0.00      A    C
ATOM   4323  HB1 GLN A 285       8.778   0.952   7.095  1.00  0.00      A    H
ATOM   4324  HB2 GLN A 285       8.857  -0.640   6.391  1.00  0.00      A    H
ATOM   4325  CG  GLN A 285      10.630  -0.006   7.380  1.00  0.00      A    C
ATOM   4326  HG1 GLN A 285      11.280  -0.758   6.883  1.00  0.00      A    H
ATOM   4327  HG2 GLN A 285      11.111   0.965   7.625  1.00  0.00      A    H
ATOM   4328  CD  GLN A 285      10.273  -0.449   8.759  1.00  0.00      A    C
ATOM   4329  OE1 GLN A 285      10.276  -1.686   8.858  1.00  0.00      A    O
ATOM   4330  NE2 GLN A 285      10.085   0.480   9.756  1.00  0.00      A    N
ATOM   4331 HE21 GLN A 285       9.665   0.214  10.624  1.00  0.00      A    H
ATOM   4332 HE22 GLN A 285      10.216   1.429   9.470  1.00  0.00      A    H
ATOM   4333  C   GLN A 285      10.700   0.103   4.266  1.00  0.00      A    C
ATOM   4334  O   GLN A 285      11.855   0.402   4.060  1.00  0.00      A    O
ATOM   4335  N   ARG A 286      10.159  -1.028   3.655  1.00  0.00      A    N
ATOM   4336  HN  ARG A 286       9.193  -1.264   3.721  1.00  0.00      A    H
ATOM   4337  CA  ARG A 286      10.905  -1.836   2.638  1.00  0.00      A    C
ATOM   4338  HA  ARG A 286      11.743  -2.291   3.145  1.00  0.00      A    H
ATOM   4339  CB  ARG A 286      10.003  -2.930   2.035  1.00  0.00      A    C
ATOM   4340  HB1 ARG A 286       9.641  -3.467   2.938  1.00  0.00      A    H
ATOM   4341  HB2 ARG A 286       9.128  -2.507   1.496  1.00  0.00      A    H
ATOM   4342  CG  ARG A 286      10.675  -3.929   1.042  1.00  0.00      A    C
ATOM   4343  HG1 ARG A 286      11.128  -3.362   0.200  1.00  0.00      A    H
ATOM   4344  HG2 ARG A 286      11.538  -4.412   1.548  1.00  0.00      A    H
ATOM   4345  CD  ARG A 286       9.650  -4.954   0.584  1.00  0.00      A    C
ATOM   4346  HD1 ARG A 286      10.164  -5.871   0.226  1.00  0.00      A    H
ATOM   4347  HD2 ARG A 286       8.880  -5.177   1.353  1.00  0.00      A    H
ATOM   4348  NE  ARG A 286       8.985  -4.536  -0.672  1.00  0.00      A    N
ATOM   4349  HE  ARG A 286       9.658  -4.031  -1.212  1.00  0.00      A    H
ATOM   4350  CZ  ARG A 286       7.679  -4.323  -0.955  1.00  0.00      A    C
ATOM   4351  NH1 ARG A 286       6.707  -4.500  -0.044  1.00  0.00      A    N
ATOM   4352 HH11 ARG A 286       5.819  -4.823  -0.373  1.00  0.00      A    H
ATOM   4353 HH12 ARG A 286       7.002  -4.805   0.861  1.00  0.00      A    H
ATOM   4354  NH2 ARG A 286       7.309  -3.920  -2.114  1.00  0.00      A    N
ATOM   4355 HH21 ARG A 286       6.342  -3.696  -2.232  1.00  0.00      A    H
ATOM   4356 HH22 ARG A 286       7.917  -3.603  -2.841  1.00  0.00      A    H
ATOM   4357  C   ARG A 286      11.401  -1.038   1.387  1.00  0.00      A    C
ATOM   4358  O   ARG A 286      12.636  -0.945   1.065  1.00  0.00      A    O
ATOM   4359  N   ASN A 287      10.506  -0.226   0.769  1.00  0.00      A    N
ATOM   4360  HN  ASN A 287       9.537  -0.277   0.997  1.00  0.00      A    H
ATOM   4361  CA  ASN A 287      10.825   0.537  -0.376  1.00  0.00      A    C
ATOM   4362  HA  ASN A 287      11.396  -0.003  -1.116  1.00  0.00      A    H
ATOM   4363  CB  ASN A 287       9.530   1.051  -1.091  1.00  0.00      A    C
ATOM   4364  HB1 ASN A 287       8.971   1.783  -0.470  1.00  0.00      A    H
ATOM   4365  HB2 ASN A 287       9.841   1.603  -2.004  1.00  0.00      A    H
ATOM   4366  CG  ASN A 287       8.555  -0.062  -1.627  1.00  0.00      A    C
ATOM   4367  OD1 ASN A 287       9.053  -1.174  -1.799  1.00  0.00      A    O
ATOM   4368  ND2 ASN A 287       7.309   0.221  -1.782  1.00  0.00      A    N
ATOM   4369 HD21 ASN A 287       6.568  -0.445  -1.875  1.00  0.00      A    H
ATOM   4370 HD22 ASN A 287       6.999   1.164  -1.900  1.00  0.00      A    H
ATOM   4371  C   ASN A 287      11.771   1.690  -0.116  1.00  0.00      A    C
ATOM   4372  O   ASN A 287      12.713   1.949  -0.881  1.00  0.00      A    O
ATOM   4373  N   LEU A 288      11.641   2.419   0.981  1.00  0.00      A    N
ATOM   4374  HN  LEU A 288      10.821   2.318   1.539  1.00  0.00      A    H
ATOM   4375  CA  LEU A 288      12.517   3.575   1.195  1.00  0.00      A    C
ATOM   4376  HA  LEU A 288      12.954   3.933   0.275  1.00  0.00      A    H
ATOM   4377  CB  LEU A 288      11.699   4.699   1.866  1.00  0.00      A    C
ATOM   4378  HB1 LEU A 288      11.393   4.525   2.919  1.00  0.00      A    H
ATOM   4379  HB2 LEU A 288      12.360   5.592   1.868  1.00  0.00      A    H
ATOM   4380  CG  LEU A 288      10.390   5.046   1.179  1.00  0.00      A    C
ATOM   4381  HG  LEU A 288       9.710   4.169   1.122  1.00  0.00      A    H
ATOM   4382  CD1 LEU A 288       9.637   6.144   1.982  1.00  0.00      A    C
ATOM   4383 HD11 LEU A 288       8.744   6.484   1.416  1.00  0.00      A    H
ATOM   4384 HD12 LEU A 288       9.307   5.924   3.020  1.00  0.00      A    H
ATOM   4385 HD13 LEU A 288      10.345   6.995   2.074  1.00  0.00      A    H
ATOM   4386  CD2 LEU A 288      10.593   5.492  -0.274  1.00  0.00      A    C
ATOM   4387 HD21 LEU A 288       9.727   6.064  -0.669  1.00  0.00      A    H
ATOM   4388 HD22 LEU A 288      11.456   6.191  -0.316  1.00  0.00      A    H
ATOM   4389 HD23 LEU A 288      10.811   4.700  -1.022  1.00  0.00      A    H
ATOM   4390  C   LEU A 288      13.797   3.244   2.040  1.00  0.00      A    C
ATOM   4391  O   LEU A 288      14.629   4.130   2.196  1.00  0.00      A    O
ATOM   4392  N   ALA A 289      14.041   1.929   2.309  1.00  0.00      A    N
ATOM   4393  HN  ALA A 289      13.423   1.234   1.950  1.00  0.00      A    H
ATOM   4394  CA  ALA A 289      15.234   1.433   3.053  1.00  0.00      A    C
ATOM   4395  HA  ALA A 289      15.206   0.381   3.291  1.00  0.00      A    H
ATOM   4396  CB  ALA A 289      16.567   1.719   2.321  1.00  0.00      A    C
ATOM   4397  HB1 ALA A 289      16.519   1.225   1.327  1.00  0.00      A    H
ATOM   4398  HB2 ALA A 289      16.866   2.762   2.083  1.00  0.00      A    H
ATOM   4399  HB3 ALA A 289      17.335   1.220   2.950  1.00  0.00      A    H
ATOM   4400  C   ALA A 289      15.371   2.035   4.438  1.00  0.00      A    C
ATOM   4401  O   ALA A 289      16.364   2.679   4.849  1.00  0.00      A    O
ATOM   4402  N   LEU A 290      14.242   1.791   5.207  1.00  0.00      A    N
ATOM   4403  HN  LEU A 290      13.442   1.332   4.830  1.00  0.00      A    H
ATOM   4404  CA  LEU A 290      14.161   2.151   6.619  1.00  0.00      A    C
ATOM   4405  HA  LEU A 290      15.098   2.609   6.900  1.00  0.00      A    H
ATOM   4406  CB  LEU A 290      12.926   3.053   6.870  1.00  0.00      A    C
ATOM   4407  HB1 LEU A 290      11.964   2.598   6.550  1.00  0.00      A    H
ATOM   4408  HB2 LEU A 290      12.880   3.236   7.964  1.00  0.00      A    H
ATOM   4409  CG  LEU A 290      13.042   4.474   6.375  1.00  0.00      A    C
ATOM   4410  HG  LEU A 290      13.802   4.512   5.566  1.00  0.00      A    H
ATOM   4411  CD1 LEU A 290      11.689   4.938   5.763  1.00  0.00      A    C
ATOM   4412 HD11 LEU A 290      11.873   5.751   5.028  1.00  0.00      A    H
ATOM   4413 HD12 LEU A 290      11.264   4.153   5.101  1.00  0.00      A    H
ATOM   4414 HD13 LEU A 290      10.899   5.193   6.502  1.00  0.00      A    H
ATOM   4415  CD2 LEU A 290      13.561   5.474   7.346  1.00  0.00      A    C
ATOM   4416 HD21 LEU A 290      14.505   5.100   7.798  1.00  0.00      A    H
ATOM   4417 HD22 LEU A 290      13.817   6.478   6.947  1.00  0.00      A    H
ATOM   4418 HD23 LEU A 290      12.873   5.545   8.215  1.00  0.00      A    H
ATOM   4419  C   LEU A 290      14.072   0.923   7.456  1.00  0.00      A    C
ATOM   4420  O   LEU A 290      14.032   1.017   8.698  1.00  0.00      A    O
ATOM   4421  N   GLY A 291      14.168  -0.333   6.971  1.00  0.00      A    N
ATOM   4422  HN  GLY A 291      14.076  -0.543   6.001  1.00  0.00      A    H
ATOM   4423  CA  GLY A 291      14.100  -1.494   7.863  1.00  0.00      A    C
ATOM   4424  HA1 GLY A 291      13.993  -2.390   7.270  1.00  0.00      A    H
ATOM   4425  HA2 GLY A 291      13.183  -1.399   8.427  1.00  0.00      A    H
ATOM   4426  C   GLY A 291      15.098  -1.754   8.949  1.00  0.00      A    C
ATOM   4427  O   GLY A 291      14.814  -2.491   9.957  1.00  0.00      A    O
ATOM   4428  N   ASP A 292      16.299  -1.185   8.809  1.00  0.00      A    N
ATOM   4429  HN  ASP A 292      16.546  -0.646   8.007  1.00  0.00      A    H
ATOM   4430  CA  ASP A 292      17.424  -1.343   9.750  1.00  0.00      A    C
ATOM   4431  HA  ASP A 292      17.861  -2.319   9.598  1.00  0.00      A    H
ATOM   4432  CB  ASP A 292      18.634  -0.551   9.229  1.00  0.00      A    C
ATOM   4433  HB1 ASP A 292      18.324   0.515   9.185  1.00  0.00      A    H
ATOM   4434  HB2 ASP A 292      19.534  -0.650   9.873  1.00  0.00      A    H
ATOM   4435  CG  ASP A 292      18.854  -0.993   7.809  1.00  0.00      A    C
ATOM   4436  OD1 ASP A 292      19.237  -2.156   7.530  1.00  0.00      A    O
ATOM   4437  OD2 ASP A 292      18.539  -0.157   6.854  1.00  0.00      A    O
ATOM   4438  C   ASP A 292      17.121  -1.141  11.176  1.00  0.00      A    C
ATOM   4439  O   ASP A 292      17.211  -2.060  11.940  1.00  0.00      A    O
ATOM   4440  N   ARG A 293      16.622   0.113  11.501  1.00  0.00      A    N
ATOM   4441  HN  ARG A 293      16.614   0.864  10.844  1.00  0.00      A    H
ATOM   4442  CA  ARG A 293      16.318   0.385  12.885  1.00  0.00      A    C
ATOM   4443  HA  ARG A 293      15.852  -0.507  13.278  1.00  0.00      A    H
ATOM   4444  CB  ARG A 293      17.532   0.927  13.651  1.00  0.00      A    C
ATOM   4445  HB1 ARG A 293      17.243   1.309  14.654  1.00  0.00      A    H
ATOM   4446  HB2 ARG A 293      18.170   0.039  13.850  1.00  0.00      A    H
ATOM   4447  CG  ARG A 293      18.371   2.017  12.966  1.00  0.00      A    C
ATOM   4448  HG1 ARG A 293      18.912   1.589  12.094  1.00  0.00      A    H
ATOM   4449  HG2 ARG A 293      17.716   2.846  12.623  1.00  0.00      A    H
ATOM   4450  CD  ARG A 293      19.526   2.531  13.799  1.00  0.00      A    C
ATOM   4451  HD1 ARG A 293      19.258   3.188  14.654  1.00  0.00      A    H
ATOM   4452  HD2 ARG A 293      20.236   1.726  14.083  1.00  0.00      A    H
ATOM   4453  NE  ARG A 293      20.257   3.538  12.887  1.00  0.00      A    N
ATOM   4454  HE  ARG A 293      20.352   3.340  11.912  1.00  0.00      A    H
ATOM   4455  CZ  ARG A 293      21.226   4.317  13.352  1.00  0.00      A    C
ATOM   4456  NH1 ARG A 293      21.406   4.711  14.581  1.00  0.00      A    N
ATOM   4457 HH11 ARG A 293      22.121   5.390  14.748  1.00  0.00      A    H
ATOM   4458 HH12 ARG A 293      20.667   4.565  15.238  1.00  0.00      A    H
ATOM   4459  NH2 ARG A 293      22.217   4.656  12.524  1.00  0.00      A    N
ATOM   4460 HH21 ARG A 293      22.916   5.236  12.943  1.00  0.00      A    H
ATOM   4461 HH22 ARG A 293      22.401   4.232  11.637  1.00  0.00      A    H
ATOM   4462  C   ARG A 293      15.181   1.429  13.019  1.00  0.00      A    C
ATOM   4463  O   ARG A 293      14.871   1.895  14.131  1.00  0.00      A    O
ATOM   4464  N   CYS A 294      14.482   1.815  11.996  1.00  0.00      A    N
ATOM   4465  HN  CYS A 294      14.589   1.423  11.085  1.00  0.00      A    H
ATOM   4466  CA  CYS A 294      13.292   2.696  12.089  1.00  0.00      A    C
ATOM   4467  HA  CYS A 294      13.553   3.544  12.705  1.00  0.00      A    H
ATOM   4468  CB  CYS A 294      12.814   3.132  10.680  1.00  0.00      A    C
ATOM   4469  HB1 CYS A 294      13.666   3.588  10.132  1.00  0.00      A    H
ATOM   4470  HB2 CYS A 294      12.500   2.222  10.124  1.00  0.00      A    H
ATOM   4471  SG  CYS A 294      11.364   4.236  10.774  1.00  0.00      A    S
ATOM   4472  HG1 CYS A 294      11.006   4.406   9.510  1.00  0.00      A    H
ATOM   4473  C   CYS A 294      12.115   2.011  12.891  1.00  0.00      A    C
ATOM   4474  O   CYS A 294      11.780   0.917  12.542  1.00  0.00      A    O
ATOM   4475  N   PRO A 295      11.438   2.600  13.893  1.00  0.00      A    N
ATOM   4476  CD  PRO A 295      12.092   3.608  14.681  1.00  0.00      A    C
ATOM   4477  HD1 PRO A 295      13.098   3.213  14.936  1.00  0.00      A    H
ATOM   4478  HD2 PRO A 295      12.106   4.490  14.006  1.00  0.00      A    H
ATOM   4479  CA  PRO A 295      10.132   2.129  14.452  1.00  0.00      A    C
ATOM   4480  HA  PRO A 295      10.312   1.229  15.021  1.00  0.00      A    H
ATOM   4481  CB  PRO A 295       9.847   3.235  15.456  1.00  0.00      A    C
ATOM   4482  HB1 PRO A 295       9.261   2.859  16.322  1.00  0.00      A    H
ATOM   4483  HB2 PRO A 295       9.405   4.146  14.999  1.00  0.00      A    H
ATOM   4484  CG  PRO A 295      11.280   3.638  15.951  1.00  0.00      A    C
ATOM   4485  HG1 PRO A 295      11.672   2.868  16.649  1.00  0.00      A    H
ATOM   4486  HG2 PRO A 295      11.267   4.617  16.474  1.00  0.00      A    H
ATOM   4487  C   PRO A 295       8.976   1.889  13.510  1.00  0.00      A    C
ATOM   4488  O   PRO A 295       8.617   3.002  12.925  1.00  0.00      A    O
ATOM   4489  N   PRO A 296       8.299   0.756  13.305  1.00  0.00      A    N
ATOM   4490  CD  PRO A 296       8.794  -0.565  13.666  1.00  0.00      A    C
ATOM   4491  HD1 PRO A 296       9.890  -0.691  13.798  1.00  0.00      A    H
ATOM   4492  HD2 PRO A 296       8.413  -0.929  14.645  1.00  0.00      A    H
ATOM   4493  CA  PRO A 296       7.072   0.725  12.506  1.00  0.00      A    C
ATOM   4494  HA  PRO A 296       7.111   1.469  11.724  1.00  0.00      A    H
ATOM   4495  CB  PRO A 296       7.006  -0.722  12.022  1.00  0.00      A    C
ATOM   4496  HB1 PRO A 296       7.166  -0.591  10.931  1.00  0.00      A    H
ATOM   4497  HB2 PRO A 296       6.060  -1.237  12.296  1.00  0.00      A    H
ATOM   4498  CG  PRO A 296       8.229  -1.524  12.603  1.00  0.00      A    C
ATOM   4499  HG1 PRO A 296       8.879  -1.740  11.729  1.00  0.00      A    H
ATOM   4500  HG2 PRO A 296       8.025  -2.502  13.089  1.00  0.00      A    H
ATOM   4501  C   PRO A 296       5.872   1.045  13.373  1.00  0.00      A    C
ATOM   4502  O   PRO A 296       5.953   1.235  14.587  1.00  0.00      A    O
ATOM   4503  N   GLU A 297       4.683   1.184  12.794  1.00  0.00      A    N
ATOM   4504  HN  GLU A 297       4.761   1.009  11.815  1.00  0.00      A    H
ATOM   4505  CA  GLU A 297       3.446   1.681  13.330  1.00  0.00      A    C
ATOM   4506  HA  GLU A 297       3.620   2.694  13.662  1.00  0.00      A    H
ATOM   4507  CB  GLU A 297       2.321   1.762  12.341  1.00  0.00      A    C
ATOM   4508  HB1 GLU A 297       2.263   0.754  11.877  1.00  0.00      A    H
ATOM   4509  HB2 GLU A 297       1.334   1.905  12.831  1.00  0.00      A    H
ATOM   4510  CG  GLU A 297       2.444   2.798  11.200  1.00  0.00      A    C
ATOM   4511  HG1 GLU A 297       3.496   2.810  10.844  1.00  0.00      A    H
ATOM   4512  HG2 GLU A 297       1.820   2.480  10.337  1.00  0.00      A    H
ATOM   4513  CD  GLU A 297       1.980   4.149  11.672  1.00  0.00      A    C
ATOM   4514  OE1 GLU A 297       0.874   4.613  11.347  1.00  0.00      A    O
ATOM   4515  OE2 GLU A 297       2.877   4.824  12.279  1.00  0.00      A    O
ATOM   4516  C   GLU A 297       2.922   0.936  14.540  1.00  0.00      A    C
ATOM   4517  O   GLU A 297       2.328   1.533  15.427  1.00  0.00      A    O
ATOM   4518  N   ASN A 298       3.169  -0.345  14.670  1.00  0.00      A    N
ATOM   4519  HN  ASN A 298       3.551  -0.873  13.916  1.00  0.00      A    H
ATOM   4520  CA  ASN A 298       2.677  -1.087  15.842  1.00  0.00      A    C
ATOM   4521  HA  ASN A 298       1.653  -0.805  16.041  1.00  0.00      A    H
ATOM   4522  CB  ASN A 298       2.658  -2.654  15.589  1.00  0.00      A    C
ATOM   4523  HB1 ASN A 298       2.237  -3.249  16.427  1.00  0.00      A    H
ATOM   4524  HB2 ASN A 298       2.073  -2.861  14.668  1.00  0.00      A    H
ATOM   4525  CG  ASN A 298       4.044  -3.204  15.507  1.00  0.00      A    C
ATOM   4526  OD1 ASN A 298       4.508  -3.671  16.545  1.00  0.00      A    O
ATOM   4527  ND2 ASN A 298       4.788  -3.124  14.342  1.00  0.00      A    N
ATOM   4528 HD21 ASN A 298       5.640  -3.647  14.315  1.00  0.00      A    H
ATOM   4529 HD22 ASN A 298       4.308  -2.969  13.478  1.00  0.00      A    H
ATOM   4530  C   ASN A 298       3.429  -0.813  17.166  1.00  0.00      A    C
ATOM   4531  O   ASN A 298       2.807  -0.839  18.240  1.00  0.00      A    O
ATOM   4532  N   GLU A 299       4.709  -0.379  17.084  1.00  0.00      A    N
ATOM   4533  HN  GLU A 299       5.203  -0.115  16.258  1.00  0.00      A    H
ATOM   4534  CA  GLU A 299       5.471   0.031  18.200  1.00  0.00      A    C
ATOM   4535  HA  GLU A 299       5.491  -0.825  18.859  1.00  0.00      A    H
ATOM   4536  CB  GLU A 299       6.903   0.312  17.747  1.00  0.00      A    C
ATOM   4537  HB1 GLU A 299       7.149  -0.532  17.068  1.00  0.00      A    H
ATOM   4538  HB2 GLU A 299       6.934   1.177  17.049  1.00  0.00      A    H
ATOM   4539  CG  GLU A 299       7.932   0.615  18.878  1.00  0.00      A    C
ATOM   4540  HG1 GLU A 299       8.706   1.074  18.225  1.00  0.00      A    H
ATOM   4541  HG2 GLU A 299       7.602   1.242  19.733  1.00  0.00      A    H
ATOM   4542  CD  GLU A 299       8.548  -0.601  19.336  1.00  0.00      A    C
ATOM   4543  OE1 GLU A 299       9.634  -0.582  20.003  1.00  0.00      A    O
ATOM   4544  OE2 GLU A 299       8.010  -1.708  19.023  1.00  0.00      A    O
ATOM   4545  C   GLU A 299       4.845   1.206  19.018  1.00  0.00      A    C
ATOM   4546  O   GLU A 299       4.749   1.187  20.213  1.00  0.00      A    O
ATOM   4547  N   MET A 300       4.334   2.320  18.390  1.00  0.00      A    N
ATOM   4548  HN  MET A 300       4.462   2.430  17.407  1.00  0.00      A    H
ATOM   4549  CA  MET A 300       3.510   3.389  18.919  1.00  0.00      A    C
ATOM   4550  HA  MET A 300       3.993   3.784  19.801  1.00  0.00      A    H
ATOM   4551  CB  MET A 300       3.263   4.459  17.821  1.00  0.00      A    C
ATOM   4552  HB1 MET A 300       4.205   4.710  17.287  1.00  0.00      A    H
ATOM   4553  HB2 MET A 300       2.659   4.001  17.010  1.00  0.00      A    H
ATOM   4554  CG  MET A 300       2.682   5.775  18.363  1.00  0.00      A    C
ATOM   4555  HG1 MET A 300       2.506   6.305  17.403  1.00  0.00      A    H
ATOM   4556  HG2 MET A 300       1.665   5.613  18.782  1.00  0.00      A    H
ATOM   4557  SD  MET A 300       3.629   6.769  19.470  1.00  0.00      A    S
ATOM   4558  CE  MET A 300       2.330   7.915  19.729  1.00  0.00      A    C
ATOM   4559  HE1 MET A 300       1.548   7.356  20.286  1.00  0.00      A    H
ATOM   4560  HE2 MET A 300       2.547   8.867  20.259  1.00  0.00      A    H
ATOM   4561  HE3 MET A 300       1.846   8.243  18.784  1.00  0.00      A    H
ATOM   4562  C   MET A 300       2.217   2.914  19.531  1.00  0.00      A    C
ATOM   4563  O   MET A 300       1.791   3.324  20.583  1.00  0.00      A    O
ATOM   4564  N   PHE A 301       1.539   1.938  18.929  1.00  0.00      A    N
ATOM   4565  HN  PHE A 301       1.922   1.635  18.059  1.00  0.00      A    H
ATOM   4566  CA  PHE A 301       0.321   1.374  19.484  1.00  0.00      A    C
ATOM   4567  HA  PHE A 301      -0.213   2.261  19.792  1.00  0.00      A    H
ATOM   4568  CB  PHE A 301      -0.303   0.490  18.389  1.00  0.00      A    C
ATOM   4569  HB1 PHE A 301      -0.329   1.078  17.446  1.00  0.00      A    H
ATOM   4570  HB2 PHE A 301       0.387  -0.364  18.216  1.00  0.00      A    H
ATOM   4571  CG  PHE A 301      -1.712   0.090  18.598  1.00  0.00      A    C
ATOM   4572  CD1 PHE A 301      -2.667   0.839  19.303  1.00  0.00      A    C
ATOM   4573  HD1 PHE A 301      -2.447   1.829  19.674  1.00  0.00      A    H
ATOM   4574  CE1 PHE A 301      -3.965   0.357  19.443  1.00  0.00      A    C
ATOM   4575  HE1 PHE A 301      -4.674   1.011  19.929  1.00  0.00      A    H
ATOM   4576  CZ  PHE A 301      -4.335  -0.843  18.839  1.00  0.00      A    C
ATOM   4577  HZ  PHE A 301      -5.353  -1.178  18.969  1.00  0.00      A    H
ATOM   4578  CD2 PHE A 301      -2.167  -1.100  17.962  1.00  0.00      A    C
ATOM   4579  HD2 PHE A 301      -1.460  -1.673  17.379  1.00  0.00      A    H
ATOM   4580  CE2 PHE A 301      -3.421  -1.575  18.053  1.00  0.00      A    C
ATOM   4581  HE2 PHE A 301      -3.823  -2.522  17.721  1.00  0.00      A    H
ATOM   4582  C   PHE A 301       0.587   0.619  20.773  1.00  0.00      A    C
ATOM   4583  O   PHE A 301      -0.120   0.725  21.784  1.00  0.00      A    O
ATOM   4584  N   TYR A 302       1.571  -0.264  20.765  1.00  0.00      A    N
ATOM   4585  HN  TYR A 302       2.128  -0.493  19.971  1.00  0.00      A    H
ATOM   4586  CA  TYR A 302       1.852  -1.209  21.802  1.00  0.00      A    C
ATOM   4587  HA  TYR A 302       0.868  -1.465  22.165  1.00  0.00      A    H
ATOM   4588  CB  TYR A 302       2.445  -2.550  21.269  1.00  0.00      A    C
ATOM   4589  HB1 TYR A 302       3.300  -2.378  20.580  1.00  0.00      A    H
ATOM   4590  HB2 TYR A 302       2.779  -3.195  22.110  1.00  0.00      A    H
ATOM   4591  CG  TYR A 302       1.392  -3.356  20.580  1.00  0.00      A    C
ATOM   4592  CD1 TYR A 302       0.337  -3.922  21.305  1.00  0.00      A    C
ATOM   4593  HD1 TYR A 302       0.270  -3.818  22.378  1.00  0.00      A    H
ATOM   4594  CE1 TYR A 302      -0.751  -4.463  20.654  1.00  0.00      A    C
ATOM   4595  HE1 TYR A 302      -1.631  -4.769  21.200  1.00  0.00      A    H
ATOM   4596  CZ  TYR A 302      -0.687  -4.709  19.265  1.00  0.00      A    C
ATOM   4597  OH  TYR A 302      -1.817  -5.240  18.557  1.00  0.00      A    O
ATOM   4598  HH  TYR A 302      -1.598  -5.223  17.623  1.00  0.00      A    H
ATOM   4599  CD2 TYR A 302       1.490  -3.632  19.241  1.00  0.00      A    C
ATOM   4600  HD2 TYR A 302       2.439  -3.398  18.782  1.00  0.00      A    H
ATOM   4601  CE2 TYR A 302       0.389  -4.201  18.519  1.00  0.00      A    C
ATOM   4602  HE2 TYR A 302       0.422  -4.324  17.447  1.00  0.00      A    H
ATOM   4603  C   TYR A 302       2.679  -0.609  22.969  1.00  0.00      A    C
ATOM   4604  O   TYR A 302       2.310  -0.823  24.133  1.00  0.00      A    O
ATOM   4605  N   GLY A 303       3.781   0.180  22.742  1.00  0.00      A    N
ATOM   4606  HN  GLY A 303       4.261   0.229  21.870  1.00  0.00      A    H
ATOM   4607  CA  GLY A 303       4.564   0.740  23.831  1.00  0.00      A    C
ATOM   4608  HA1 GLY A 303       5.565   0.907  23.461  1.00  0.00      A    H
ATOM   4609  HA2 GLY A 303       4.508   0.003  24.619  1.00  0.00      A    H
ATOM   4610  C   GLY A 303       4.062   2.000  24.526  1.00  0.00      A    C
ATOM   4611  O   GLY A 303       4.650   2.476  25.535  1.00  0.00      A    O
ATOM   4612  N   LYS A 304       2.939   2.551  23.942  1.00  0.00      A    N
ATOM   4613  HN  LYS A 304       2.659   2.310  23.016  1.00  0.00      A    H
ATOM   4614  CA  LYS A 304       2.447   3.747  24.570  1.00  0.00      A    C
ATOM   4615  HA  LYS A 304       2.708   3.828  25.615  1.00  0.00      A    H
ATOM   4616  CB  LYS A 304       2.972   5.022  23.878  1.00  0.00      A    C
ATOM   4617  HB1 LYS A 304       3.040   4.738  22.806  1.00  0.00      A    H
ATOM   4618  HB2 LYS A 304       2.203   5.816  23.992  1.00  0.00      A    H
ATOM   4619  CG  LYS A 304       4.345   5.541  24.266  1.00  0.00      A    C
ATOM   4620  HG1 LYS A 304       5.127   4.828  23.927  1.00  0.00      A    H
ATOM   4621  HG2 LYS A 304       4.540   6.539  23.819  1.00  0.00      A    H
ATOM   4622  CD  LYS A 304       4.349   5.872  25.760  1.00  0.00      A    C
ATOM   4623  HD1 LYS A 304       3.459   6.515  25.928  1.00  0.00      A    H
ATOM   4624  HD2 LYS A 304       4.342   4.950  26.378  1.00  0.00      A    H
ATOM   4625  CE  LYS A 304       5.433   6.848  26.352  1.00  0.00      A    C
ATOM   4626  HE1 LYS A 304       5.436   7.741  25.692  1.00  0.00      A    H
ATOM   4627  HE2 LYS A 304       5.276   6.979  27.445  1.00  0.00      A    H
ATOM   4628  NZ  LYS A 304       6.772   6.330  26.101  1.00  0.00      A    N
ATOM   4629  HZ1 LYS A 304       7.052   6.544  25.123  1.00  0.00      A    H
ATOM   4630  HZ2 LYS A 304       7.461   6.846  26.685  1.00  0.00      A    H
ATOM   4631  HZ3 LYS A 304       6.909   5.308  26.238  1.00  0.00      A    H
ATOM   4632  C   LYS A 304       0.903   3.657  24.738  1.00  0.00      A    C
ATOM   4633  O   LYS A 304       0.401   3.717  25.844  1.00  0.00      A    O
ATOM   4634  N   ILE A 305       0.118   3.552  23.672  1.00  0.00      A    N
ATOM   4635  HN  ILE A 305       0.487   3.522  22.746  1.00  0.00      A    H
ATOM   4636  CA  ILE A 305      -1.357   3.792  23.630  1.00  0.00      A    C
ATOM   4637  HA  ILE A 305      -1.560   4.660  24.240  1.00  0.00      A    H
ATOM   4638  CB  ILE A 305      -1.779   4.176  22.177  1.00  0.00      A    C
ATOM   4639  HB  ILE A 305      -1.657   3.335  21.461  1.00  0.00      A    H
ATOM   4640  CG2 ILE A 305      -3.268   4.609  22.151  1.00  0.00      A    C
ATOM   4641 HG21 ILE A 305      -3.909   3.736  22.398  1.00  0.00      A    H
ATOM   4642 HG22 ILE A 305      -3.420   5.336  22.977  1.00  0.00      A    H
ATOM   4643 HG23 ILE A 305      -3.571   4.967  21.144  1.00  0.00      A    H
ATOM   4644  CG1 ILE A 305      -0.945   5.344  21.574  1.00  0.00      A    C
ATOM   4645 HG11 ILE A 305       0.096   4.987  21.421  1.00  0.00      A    H
ATOM   4646 HG12 ILE A 305      -1.339   5.702  20.599  1.00  0.00      A    H
ATOM   4647  CD  ILE A 305      -0.892   6.646  22.487  1.00  0.00      A    C
ATOM   4648  HD1 ILE A 305      -0.089   6.391  23.211  1.00  0.00      A    H
ATOM   4649  HD2 ILE A 305      -0.605   7.560  21.924  1.00  0.00      A    H
ATOM   4650  HD3 ILE A 305      -1.839   6.765  23.055  1.00  0.00      A    H
ATOM   4651  C   ILE A 305      -2.160   2.635  24.185  1.00  0.00      A    C
ATOM   4652  O   ILE A 305      -3.003   2.856  24.987  1.00  0.00      A    O
ATOM   4653  N   HSE A 306      -1.742   1.365  23.928  1.00  0.00      A    N
ATOM   4654  HN  HSE A 306      -1.036   1.224  23.238  1.00  0.00      A    H
ATOM   4655  CA  HSE A 306      -2.212   0.176  24.589  1.00  0.00      A    C
ATOM   4656  HA  HSE A 306      -3.275   0.028  24.463  1.00  0.00      A    H
ATOM   4657  CB  HSE A 306      -1.499  -1.144  24.275  1.00  0.00      A    C
ATOM   4658  HB1 HSE A 306      -0.413  -1.070  24.054  1.00  0.00      A    H
ATOM   4659  HB2 HSE A 306      -1.628  -1.868  25.107  1.00  0.00      A    H
ATOM   4660  ND1 HSE A 306      -3.372  -2.605  23.553  1.00  0.00      A    N
ATOM   4661  CG  HSE A 306      -2.323  -1.798  23.203  1.00  0.00      A    C
ATOM   4662  CE1 HSE A 306      -3.933  -2.981  22.376  1.00  0.00      A    C
ATOM   4663  HE1 HSE A 306      -4.883  -3.488  22.204  1.00  0.00      A    H
ATOM   4664  NE2 HSE A 306      -3.288  -2.411  21.315  1.00  0.00      A    N
ATOM   4665  HE2 HSE A 306      -3.604  -2.520  20.372  1.00  0.00      A    H
ATOM   4666  CD2 HSE A 306      -2.202  -1.706  21.847  1.00  0.00      A    C
ATOM   4667  HD2 HSE A 306      -1.422  -1.200  21.290  1.00  0.00      A    H
ATOM   4668  C   HSE A 306      -2.161   0.249  26.146  1.00  0.00      A    C
ATOM   4669  O   HSE A 306      -3.009  -0.320  26.832  1.00  0.00      A    O
ATOM   4670  N   ARG A 307      -1.075   0.781  26.757  1.00  0.00      A    N
ATOM   4671  HN  ARG A 307      -0.299   1.208  26.298  1.00  0.00      A    H
ATOM   4672  CA  ARG A 307      -0.907   0.811  28.209  1.00  0.00      A    C
ATOM   4673  HA  ARG A 307      -1.193  -0.172  28.553  1.00  0.00      A    H
ATOM   4674  CB  ARG A 307       0.593   1.075  28.608  1.00  0.00      A    C
ATOM   4675  HB1 ARG A 307       1.301   0.376  28.113  1.00  0.00      A    H
ATOM   4676  HB2 ARG A 307       0.834   2.070  28.177  1.00  0.00      A    H
ATOM   4677  CG  ARG A 307       0.851   0.930  30.173  1.00  0.00      A    C
ATOM   4678  HG1 ARG A 307       0.243   1.751  30.610  1.00  0.00      A    H
ATOM   4679  HG2 ARG A 307       0.421  -0.026  30.540  1.00  0.00      A    H
ATOM   4680  CD  ARG A 307       2.311   1.167  30.490  1.00  0.00      A    C
ATOM   4681  HD1 ARG A 307       2.665   2.105  30.012  1.00  0.00      A    H
ATOM   4682  HD2 ARG A 307       2.377   1.265  31.595  1.00  0.00      A    H
ATOM   4683  NE  ARG A 307       3.119   0.022  30.003  1.00  0.00      A    N
ATOM   4684  HE  ARG A 307       3.116  -0.109  29.012  1.00  0.00      A    H
ATOM   4685  CZ  ARG A 307       4.164  -0.469  30.672  1.00  0.00      A    C
ATOM   4686  NH1 ARG A 307       4.474  -0.016  31.831  1.00  0.00      A    N
ATOM   4687 HH11 ARG A 307       5.242  -0.457  32.294  1.00  0.00      A    H
ATOM   4688 HH12 ARG A 307       4.115   0.882  32.085  1.00  0.00      A    H
ATOM   4689  NH2 ARG A 307       4.810  -1.469  30.152  1.00  0.00      A    N
ATOM   4690 HH21 ARG A 307       5.569  -1.807  30.708  1.00  0.00      A    H
ATOM   4691 HH22 ARG A 307       4.357  -2.064  29.488  1.00  0.00      A    H
ATOM   4692  C   ARG A 307      -1.851   1.738  28.870  1.00  0.00      A    C
ATOM   4693  O   ARG A 307      -2.472   1.432  29.874  1.00  0.00      A    O
ATOM   4694  N   GLY A 308      -1.972   2.869  28.250  1.00  0.00      A    N
ATOM   4695  HN  GLY A 308      -1.356   3.064  27.491  1.00  0.00      A    H
ATOM   4696  CA  GLY A 308      -3.014   3.878  28.540  1.00  0.00      A    C
ATOM   4697  HA1 GLY A 308      -2.878   4.685  27.835  1.00  0.00      A    H
ATOM   4698  HA2 GLY A 308      -2.898   4.220  29.558  1.00  0.00      A    H
ATOM   4699  C   GLY A 308      -4.414   3.527  28.372  1.00  0.00      A    C
ATOM   4700  O   GLY A 308      -5.222   3.707  29.333  1.00  0.00      A    O
ATOM   4701  N   LEU A 309      -4.803   2.879  27.308  1.00  0.00      A    N
ATOM   4702  HN  LEU A 309      -4.138   2.532  26.652  1.00  0.00      A    H
ATOM   4703  CA  LEU A 309      -6.186   2.317  27.084  1.00  0.00      A    C
ATOM   4704  HA  LEU A 309      -6.952   3.056  27.267  1.00  0.00      A    H
ATOM   4705  CB  LEU A 309      -6.341   1.647  25.675  1.00  0.00      A    C
ATOM   4706  HB1 LEU A 309      -5.705   0.738  25.623  1.00  0.00      A    H
ATOM   4707  HB2 LEU A 309      -7.374   1.238  25.639  1.00  0.00      A    H
ATOM   4708  CG  LEU A 309      -6.119   2.617  24.504  1.00  0.00      A    C
ATOM   4709  HG  LEU A 309      -5.142   3.099  24.724  1.00  0.00      A    H
ATOM   4710  CD1 LEU A 309      -5.903   1.699  23.366  1.00  0.00      A    C
ATOM   4711 HD11 LEU A 309      -5.421   2.370  22.624  1.00  0.00      A    H
ATOM   4712 HD12 LEU A 309      -5.304   0.799  23.624  1.00  0.00      A    H
ATOM   4713 HD13 LEU A 309      -6.877   1.288  23.023  1.00  0.00      A    H
ATOM   4714  CD2 LEU A 309      -7.183   3.632  24.086  1.00  0.00      A    C
ATOM   4715 HD21 LEU A 309      -7.427   4.315  24.928  1.00  0.00      A    H
ATOM   4716 HD22 LEU A 309      -6.938   4.236  23.186  1.00  0.00      A    H
ATOM   4717 HD23 LEU A 309      -8.109   3.043  23.913  1.00  0.00      A    H
ATOM   4718  C   LEU A 309      -6.511   1.238  28.149  1.00  0.00      A    C
ATOM   4719  O   LEU A 309      -7.623   1.156  28.710  1.00  0.00      A    O
ATOM   4720  N   ASP A 310      -5.534   0.414  28.544  1.00  0.00      A    N
ATOM   4721  HN  ASP A 310      -4.643   0.457  28.100  1.00  0.00      A    H
ATOM   4722  CA  ASP A 310      -5.603  -0.491  29.594  1.00  0.00      A    C
ATOM   4723  HA  ASP A 310      -6.426  -1.179  29.469  1.00  0.00      A    H
ATOM   4724  CB  ASP A 310      -4.292  -1.439  29.532  1.00  0.00      A    C
ATOM   4725  HB1 ASP A 310      -4.241  -1.840  28.497  1.00  0.00      A    H
ATOM   4726  HB2 ASP A 310      -3.509  -0.668  29.697  1.00  0.00      A    H
ATOM   4727  CG  ASP A 310      -4.368  -2.517  30.568  1.00  0.00      A    C
ATOM   4728  OD1 ASP A 310      -5.385  -3.254  30.739  1.00  0.00      A    O
ATOM   4729  OD2 ASP A 310      -3.320  -2.682  31.257  1.00  0.00      A    O
ATOM   4730  C   ASP A 310      -5.694   0.194  30.927  1.00  0.00      A    C
ATOM   4731  O   ASP A 310      -6.509  -0.078  31.783  1.00  0.00      A    O
ATOM   4732  N   ARG A 311      -4.841   1.183  31.222  1.00  0.00      A    N
ATOM   4733  HN  ARG A 311      -4.292   1.593  30.498  1.00  0.00      A    H
ATOM   4734  CA  ARG A 311      -4.819   1.849  32.497  1.00  0.00      A    C
ATOM   4735  HA  ARG A 311      -4.885   1.128  33.298  1.00  0.00      A    H
ATOM   4736  CB  ARG A 311      -3.559   2.835  32.584  1.00  0.00      A    C
ATOM   4737  HB1 ARG A 311      -2.645   2.304  32.241  1.00  0.00      A    H
ATOM   4738  HB2 ARG A 311      -3.670   3.679  31.869  1.00  0.00      A    H
ATOM   4739  CG  ARG A 311      -3.242   3.582  33.941  1.00  0.00      A    C
ATOM   4740  HG1 ARG A 311      -2.406   4.274  33.704  1.00  0.00      A    H
ATOM   4741  HG2 ARG A 311      -4.083   4.203  34.317  1.00  0.00      A    H
ATOM   4742  CD  ARG A 311      -2.746   2.702  35.136  1.00  0.00      A    C
ATOM   4743  HD1 ARG A 311      -3.547   2.153  35.675  1.00  0.00      A    H
ATOM   4744  HD2 ARG A 311      -2.008   1.970  34.744  1.00  0.00      A    H
ATOM   4745  NE  ARG A 311      -2.047   3.609  36.031  1.00  0.00      A    N
ATOM   4746  HE  ARG A 311      -1.147   3.931  35.737  1.00  0.00      A    H
ATOM   4747  CZ  ARG A 311      -2.434   3.850  37.308  1.00  0.00      A    C
ATOM   4748  NH1 ARG A 311      -3.520   3.407  37.839  1.00  0.00      A    N
ATOM   4749 HH11 ARG A 311      -3.826   3.479  38.789  1.00  0.00      A    H
ATOM   4750 HH12 ARG A 311      -4.237   3.048  37.241  1.00  0.00      A    H
ATOM   4751  NH2 ARG A 311      -1.632   4.713  38.010  1.00  0.00      A    N
ATOM   4752 HH21 ARG A 311      -1.924   4.975  38.930  1.00  0.00      A    H
ATOM   4753 HH22 ARG A 311      -0.948   5.187  37.455  1.00  0.00      A    H
ATOM   4754  C   ARG A 311      -6.017   2.657  32.800  1.00  0.00      A    C
ATOM   4755  O   ARG A 311      -6.449   2.662  33.988  1.00  0.00      A    O
ATOM   4756  N   TRP A 312      -6.634   3.396  31.801  1.00  0.00      A    N
ATOM   4757  HN  TRP A 312      -6.127   3.614  30.971  1.00  0.00      A    H
ATOM   4758  CA  TRP A 312      -7.918   4.092  32.057  1.00  0.00      A    C
ATOM   4759  HA  TRP A 312      -7.862   4.613  33.002  1.00  0.00      A    H
ATOM   4760  CB  TRP A 312      -8.346   5.058  30.922  1.00  0.00      A    C
ATOM   4761  HB1 TRP A 312      -8.254   4.586  29.920  1.00  0.00      A    H
ATOM   4762  HB2 TRP A 312      -9.399   5.360  31.105  1.00  0.00      A    H
ATOM   4763  CG  TRP A 312      -7.507   6.308  30.799  1.00  0.00      A    C
ATOM   4764  CD1 TRP A 312      -6.256   6.540  30.333  1.00  0.00      A    C
ATOM   4765  HD1 TRP A 312      -5.482   5.864  30.002  1.00  0.00      A    H
ATOM   4766  NE1 TRP A 312      -5.908   7.855  30.496  1.00  0.00      A    N
ATOM   4767  HE1 TRP A 312      -5.057   8.246  30.222  1.00  0.00      A    H
ATOM   4768  CE2 TRP A 312      -6.981   8.491  30.991  1.00  0.00      A    C
ATOM   4769  CD2 TRP A 312      -7.990   7.572  31.284  1.00  0.00      A    C
ATOM   4770  CE3 TRP A 312      -9.240   7.938  31.888  1.00  0.00      A    C
ATOM   4771  HE3 TRP A 312     -10.084   7.274  32.003  1.00  0.00      A    H
ATOM   4772  CZ3 TRP A 312      -9.536   9.325  32.054  1.00  0.00      A    C
ATOM   4773  HZ3 TRP A 312     -10.441   9.760  32.454  1.00  0.00      A    H
ATOM   4774  CZ2 TRP A 312      -7.237   9.856  31.249  1.00  0.00      A    C
ATOM   4775  HZ2 TRP A 312      -6.498  10.614  31.035  1.00  0.00      A    H
ATOM   4776  CH2 TRP A 312      -8.539  10.253  31.761  1.00  0.00      A    C
ATOM   4777  HH2 TRP A 312      -8.682  11.288  32.037  1.00  0.00      A    H
ATOM   4778  C   TRP A 312      -8.992   3.141  32.196  1.00  0.00      A    C
ATOM   4779  O   TRP A 312      -9.745   3.189  33.148  1.00  0.00      A    O
ATOM   4780  N   GLY A 313      -8.983   2.082  31.389  1.00  0.00      A    N
ATOM   4781  HN  GLY A 313      -8.158   2.084  30.829  1.00  0.00      A    H
ATOM   4782  CA  GLY A 313      -9.831   0.898  31.478  1.00  0.00      A    C
ATOM   4783  HA1 GLY A 313     -10.395   0.924  32.398  1.00  0.00      A    H
ATOM   4784  HA2 GLY A 313      -9.151   0.059  31.467  1.00  0.00      A    H
ATOM   4785  C   GLY A 313     -10.789   0.696  30.332  1.00  0.00      A    C
ATOM   4786  O   GLY A 313     -11.991   0.862  30.535  1.00  0.00      A    O
ATOM   4787  N   GLY A 314     -10.332   0.334  29.082  1.00  0.00      A    N
ATOM   4788  HN  GLY A 314      -9.349   0.308  28.915  1.00  0.00      A    H
ATOM   4789  CA  GLY A 314     -11.216  -0.116  28.057  1.00  0.00      A    C
ATOM   4790  HA1 GLY A 314     -11.606   0.781  27.598  1.00  0.00      A    H
ATOM   4791  HA2 GLY A 314     -12.020  -0.716  28.457  1.00  0.00      A    H
ATOM   4792  C   GLY A 314     -10.435  -0.850  26.978  1.00  0.00      A    C
ATOM   4793  O   GLY A 314     -10.764  -0.757  25.787  1.00  0.00      A    O
ATOM   4794  N   ALA A 315      -9.323  -1.553  27.344  1.00  0.00      A    N
ATOM   4795  HN  ALA A 315      -9.056  -1.508  28.303  1.00  0.00      A    H
ATOM   4796  CA  ALA A 315      -8.580  -2.268  26.422  1.00  0.00      A    C
ATOM   4797  HA  ALA A 315      -8.144  -1.564  25.729  1.00  0.00      A    H
ATOM   4798  CB  ALA A 315      -7.361  -3.040  27.044  1.00  0.00      A    C
ATOM   4799  HB1 ALA A 315      -6.651  -3.289  26.227  1.00  0.00      A    H
ATOM   4800  HB2 ALA A 315      -6.830  -2.394  27.776  1.00  0.00      A    H
ATOM   4801  HB3 ALA A 315      -7.741  -3.919  27.607  1.00  0.00      A    H
ATOM   4802  C   ALA A 315      -9.264  -3.340  25.623  1.00  0.00      A    C
ATOM   4803  O   ALA A 315     -10.207  -3.982  26.112  1.00  0.00      A    O
ATOM   4804  N   PHE A 316      -8.893  -3.451  24.300  1.00  0.00      A    N
ATOM   4805  HN  PHE A 316      -8.072  -2.980  23.986  1.00  0.00      A    H
ATOM   4806  CA  PHE A 316      -9.631  -4.207  23.263  1.00  0.00      A    C
ATOM   4807  HA  PHE A 316     -10.477  -4.711  23.708  1.00  0.00      A    H
ATOM   4808  CB  PHE A 316     -10.317  -3.184  22.338  1.00  0.00      A    C
ATOM   4809  HB1 PHE A 316     -10.997  -3.663  21.601  1.00  0.00      A    H
ATOM   4810  HB2 PHE A 316     -11.129  -2.691  22.914  1.00  0.00      A    H
ATOM   4811  CG  PHE A 316      -9.461  -2.132  21.723  1.00  0.00      A    C
ATOM   4812  CD1 PHE A 316      -9.419  -0.789  22.240  1.00  0.00      A    C
ATOM   4813  HD1 PHE A 316     -10.070  -0.646  23.090  1.00  0.00      A    H
ATOM   4814  CE1 PHE A 316      -8.694   0.193  21.590  1.00  0.00      A    C
ATOM   4815  HE1 PHE A 316      -8.716   1.246  21.831  1.00  0.00      A    H
ATOM   4816  CZ  PHE A 316      -7.973  -0.133  20.443  1.00  0.00      A    C
ATOM   4817  HZ  PHE A 316      -7.394   0.684  20.039  1.00  0.00      A    H
ATOM   4818  CD2 PHE A 316      -8.748  -2.410  20.492  1.00  0.00      A    C
ATOM   4819  HD2 PHE A 316      -8.892  -3.354  19.988  1.00  0.00      A    H
ATOM   4820  CE2 PHE A 316      -8.011  -1.404  19.928  1.00  0.00      A    C
ATOM   4821  HE2 PHE A 316      -7.540  -1.577  18.972  1.00  0.00      A    H
ATOM   4822  C   PHE A 316      -8.844  -5.196  22.434  1.00  0.00      A    C
ATOM   4823  O   PHE A 316      -7.616  -5.285  22.474  1.00  0.00      A    O
ATOM   4824  N   PHE A 317      -9.601  -6.062  21.742  1.00  0.00      A    N
ATOM   4825  HN  PHE A 317     -10.525  -5.770  21.507  1.00  0.00      A    H
ATOM   4826  CA  PHE A 317      -9.004  -7.185  21.066  1.00  0.00      A    C
ATOM   4827  HA  PHE A 317      -8.147  -7.519  21.633  1.00  0.00      A    H
ATOM   4828  CB  PHE A 317      -9.966  -8.373  21.178  1.00  0.00      A    C
ATOM   4829  HB1 PHE A 317     -10.161  -8.813  22.179  1.00  0.00      A    H
ATOM   4830  HB2 PHE A 317     -11.008  -8.053  20.959  1.00  0.00      A    H
ATOM   4831  CG  PHE A 317      -9.735  -9.633  20.291  1.00  0.00      A    C
ATOM   4832  CD1 PHE A 317      -8.500 -10.175  20.222  1.00  0.00      A    C
ATOM   4833  HD1 PHE A 317      -7.726  -9.864  20.907  1.00  0.00      A    H
ATOM   4834  CE1 PHE A 317      -8.180 -11.254  19.372  1.00  0.00      A    C
ATOM   4835  HE1 PHE A 317      -7.151 -11.581  19.342  1.00  0.00      A    H
ATOM   4836  CZ  PHE A 317      -9.233 -11.756  18.587  1.00  0.00      A    C
ATOM   4837  HZ  PHE A 317      -9.014 -12.594  17.942  1.00  0.00      A    H
ATOM   4838  CD2 PHE A 317     -10.795 -10.085  19.374  1.00  0.00      A    C
ATOM   4839  HD2 PHE A 317     -11.774  -9.630  19.413  1.00  0.00      A    H
ATOM   4840  CE2 PHE A 317     -10.536 -11.180  18.543  1.00  0.00      A    C
ATOM   4841  HE2 PHE A 317     -11.215 -11.681  17.869  1.00  0.00      A    H
ATOM   4842  C   PHE A 317      -8.595  -6.826  19.652  1.00  0.00      A    C
ATOM   4843  O   PHE A 317      -9.399  -6.417  18.804  1.00  0.00      A    O
ATOM   4844  N   CYS A 318      -7.284  -7.000  19.394  1.00  0.00      A    N
ATOM   4845  HN  CYS A 318      -6.684  -7.378  20.094  1.00  0.00      A    H
ATOM   4846  CA  CYS A 318      -6.659  -6.548  18.174  1.00  0.00      A    C
ATOM   4847  HA  CYS A 318      -7.309  -5.835  17.688  1.00  0.00      A    H
ATOM   4848  CB  CYS A 318      -5.321  -5.803  18.470  1.00  0.00      A    C
ATOM   4849  HB1 CYS A 318      -4.624  -6.377  19.118  1.00  0.00      A    H
ATOM   4850  HB2 CYS A 318      -4.919  -5.435  17.502  1.00  0.00      A    H
ATOM   4851  SG  CYS A 318      -5.713  -4.291  19.393  1.00  0.00      A    S
ATOM   4852  HG1 CYS A 318      -6.265  -4.995  20.370  1.00  0.00      A    H
ATOM   4853  C   CYS A 318      -6.420  -7.537  17.147  1.00  0.00      A    C
ATOM   4854  O   CYS A 318      -5.514  -7.397  16.281  1.00  0.00      A    O
ATOM   4855  N   GLY A 319      -7.141  -8.644  17.159  1.00  0.00      A    N
ATOM   4856  HN  GLY A 319      -7.660  -8.821  17.992  1.00  0.00      A    H
ATOM   4857  CA  GLY A 319      -7.388  -9.575  16.080  1.00  0.00      A    C
ATOM   4858  HA1 GLY A 319      -7.215  -9.197  15.084  1.00  0.00      A    H
ATOM   4859  HA2 GLY A 319      -8.382  -9.972  16.229  1.00  0.00      A    H
ATOM   4860  C   GLY A 319      -6.450 -10.745  16.046  1.00  0.00      A    C
ATOM   4861  O   GLY A 319      -6.724 -11.583  15.197  1.00  0.00      A    O
ATOM   4862  N   SER A 320      -5.365 -10.748  16.792  1.00  0.00      A    N
ATOM   4863  HN  SER A 320      -5.290  -9.896  17.304  1.00  0.00      A    H
ATOM   4864  CA  SER A 320      -4.373 -11.892  16.848  1.00  0.00      A    C
ATOM   4865  HA  SER A 320      -4.916 -12.807  16.666  1.00  0.00      A    H
ATOM   4866  CB  SER A 320      -3.250 -11.860  15.817  1.00  0.00      A    C
ATOM   4867  HB1 SER A 320      -3.742 -11.708  14.833  1.00  0.00      A    H
ATOM   4868  HB2 SER A 320      -2.679 -10.921  15.984  1.00  0.00      A    H
ATOM   4869  OG  SER A 320      -2.510 -13.142  15.756  1.00  0.00      A    O
ATOM   4870  HG1 SER A 320      -1.584 -12.966  15.573  1.00  0.00      A    H
ATOM   4871  C   SER A 320      -3.889 -11.826  18.269  1.00  0.00      A    C
ATOM   4872  O   SER A 320      -3.941 -10.808  18.970  1.00  0.00      A    O
ATOM   4873  N   ALA A 321      -3.359 -12.978  18.717  1.00  0.00      A    N
ATOM   4874  HN  ALA A 321      -3.557 -13.755  18.124  1.00  0.00      A    H
ATOM   4875  CA  ALA A 321      -2.557 -13.089  19.914  1.00  0.00      A    C
ATOM   4876  HA  ALA A 321      -2.391 -14.150  20.032  1.00  0.00      A    H
ATOM   4877  CB  ALA A 321      -1.190 -12.415  19.537  1.00  0.00      A    C
ATOM   4878  HB1 ALA A 321      -1.070 -12.446  18.433  1.00  0.00      A    H
ATOM   4879  HB2 ALA A 321      -1.221 -11.334  19.792  1.00  0.00      A    H
ATOM   4880  HB3 ALA A 321      -0.470 -13.097  20.038  1.00  0.00      A    H
ATOM   4881  C   ALA A 321      -3.233 -12.616  21.172  1.00  0.00      A    C
ATOM   4882  O   ALA A 321      -2.681 -11.914  22.033  1.00  0.00      A    O
ATOM   4883  N   ALA A 322      -4.468 -13.067  21.389  1.00  0.00      A    N
ATOM   4884  HN  ALA A 322      -4.970 -13.462  20.623  1.00  0.00      A    H
ATOM   4885  CA  ALA A 322      -5.103 -12.871  22.760  1.00  0.00      A    C
ATOM   4886  HA  ALA A 322      -4.384 -12.755  23.556  1.00  0.00      A    H
ATOM   4887  CB  ALA A 322      -6.102 -11.652  22.761  1.00  0.00      A    C
ATOM   4888  HB1 ALA A 322      -6.438 -11.480  23.806  1.00  0.00      A    H
ATOM   4889  HB2 ALA A 322      -5.528 -10.772  22.400  1.00  0.00      A    H
ATOM   4890  HB3 ALA A 322      -6.922 -11.721  22.014  1.00  0.00      A    H
ATOM   4891  C   ALA A 322      -5.993 -13.992  23.246  1.00  0.00      A    C
ATOM   4892  O   ALA A 322      -6.463 -14.782  22.416  1.00  0.00      A    O
ATOM   4893  N   VAL A 323      -6.445 -13.982  24.503  1.00  0.00      A    N
ATOM   4894  HN  VAL A 323      -6.267 -13.146  25.016  1.00  0.00      A    H
ATOM   4895  CA  VAL A 323      -7.235 -14.972  25.112  1.00  0.00      A    C
ATOM   4896  HA  VAL A 323      -7.394 -15.751  24.382  1.00  0.00      A    H
ATOM   4897  CB  VAL A 323      -6.521 -15.524  26.390  1.00  0.00      A    C
ATOM   4898  HB  VAL A 323      -6.607 -14.720  27.151  1.00  0.00      A    H
ATOM   4899  CG1 VAL A 323      -7.314 -16.788  26.827  1.00  0.00      A    C
ATOM   4900 HG11 VAL A 323      -7.473 -17.411  25.922  1.00  0.00      A    H
ATOM   4901 HG12 VAL A 323      -6.731 -17.343  27.593  1.00  0.00      A    H
ATOM   4902 HG13 VAL A 323      -8.339 -16.732  27.253  1.00  0.00      A    H
ATOM   4903  CG2 VAL A 323      -5.019 -15.843  26.195  1.00  0.00      A    C
ATOM   4904 HG21 VAL A 323      -4.908 -16.423  25.253  1.00  0.00      A    H
ATOM   4905 HG22 VAL A 323      -4.472 -14.891  26.024  1.00  0.00      A    H
ATOM   4906 HG23 VAL A 323      -4.520 -16.324  27.064  1.00  0.00      A    H
ATOM   4907  C   VAL A 323      -8.648 -14.408  25.447  1.00  0.00      A    C
ATOM   4908  O   VAL A 323      -8.705 -13.296  25.967  1.00  0.00      A    O
ATOM   4909  N   LEU A 324      -9.769 -15.019  25.070  1.00  0.00      A    N
ATOM   4910  HN  LEU A 324      -9.694 -15.909  24.627  1.00  0.00      A    H
ATOM   4911  CA  LEU A 324     -11.094 -14.611  25.326  1.00  0.00      A    C
ATOM   4912  HA  LEU A 324     -11.135 -13.727  25.945  1.00  0.00      A    H
ATOM   4913  CB  LEU A 324     -11.934 -14.262  24.001  1.00  0.00      A    C
ATOM   4914  HB1 LEU A 324     -12.440 -15.169  23.608  1.00  0.00      A    H
ATOM   4915  HB2 LEU A 324     -12.804 -13.622  24.261  1.00  0.00      A    H
ATOM   4916  CG  LEU A 324     -11.039 -13.609  22.925  1.00  0.00      A    C
ATOM   4917  HG  LEU A 324     -10.257 -13.035  23.467  1.00  0.00      A    H
ATOM   4918  CD1 LEU A 324     -10.388 -14.646  22.025  1.00  0.00      A    C
ATOM   4919 HD11 LEU A 324      -9.792 -14.063  21.291  1.00  0.00      A    H
ATOM   4920 HD12 LEU A 324      -9.682 -15.258  22.626  1.00  0.00      A    H
ATOM   4921 HD13 LEU A 324     -11.096 -15.313  21.489  1.00  0.00      A    H
ATOM   4922  CD2 LEU A 324     -11.934 -12.695  22.101  1.00  0.00      A    C
ATOM   4923 HD21 LEU A 324     -12.776 -13.231  21.614  1.00  0.00      A    H
ATOM   4924 HD22 LEU A 324     -12.283 -11.911  22.806  1.00  0.00      A    H
ATOM   4925 HD23 LEU A 324     -11.313 -12.208  21.318  1.00  0.00      A    H
ATOM   4926  C   LEU A 324     -11.989 -15.599  26.114  1.00  0.00      A    C
ATOM   4927  O   LEU A 324     -12.002 -16.766  25.830  1.00  0.00      A    O
ATOM   4928  N   ARG A 325     -12.760 -15.118  27.094  1.00  0.00      A    N
ATOM   4929  HN  ARG A 325     -12.827 -14.126  27.170  1.00  0.00      A    H
ATOM   4930  CA  ARG A 325     -13.442 -16.043  28.023  1.00  0.00      A    C
ATOM   4931  HA  ARG A 325     -12.858 -16.950  27.966  1.00  0.00      A    H
ATOM   4932  CB  ARG A 325     -13.666 -15.406  29.393  1.00  0.00      A    C
ATOM   4933  HB1 ARG A 325     -12.791 -14.784  29.679  1.00  0.00      A    H
ATOM   4934  HB2 ARG A 325     -14.644 -14.891  29.278  1.00  0.00      A    H
ATOM   4935  CG  ARG A 325     -13.870 -16.402  30.621  1.00  0.00      A    C
ATOM   4936  HG1 ARG A 325     -14.611 -17.098  30.172  1.00  0.00      A    H
ATOM   4937  HG2 ARG A 325     -12.957 -17.034  30.610  1.00  0.00      A    H
ATOM   4938  CD  ARG A 325     -14.449 -15.822  31.794  1.00  0.00      A    C
ATOM   4939  HD1 ARG A 325     -15.306 -15.160  31.550  1.00  0.00      A    H
ATOM   4940  HD2 ARG A 325     -14.831 -16.679  32.390  1.00  0.00      A    H
ATOM   4941  NE  ARG A 325     -13.388 -15.145  32.557  1.00  0.00      A    N
ATOM   4942  HE  ARG A 325     -13.063 -14.234  32.305  1.00  0.00      A    H
ATOM   4943  CZ  ARG A 325     -12.668 -15.757  33.526  1.00  0.00      A    C
ATOM   4944  NH1 ARG A 325     -11.891 -14.912  34.254  1.00  0.00      A    N
ATOM   4945 HH11 ARG A 325     -11.338 -15.165  35.047  1.00  0.00      A    H
ATOM   4946 HH12 ARG A 325     -12.120 -13.940  34.209  1.00  0.00      A    H
ATOM   4947  NH2 ARG A 325     -12.777 -17.018  33.870  1.00  0.00      A    N
ATOM   4948 HH21 ARG A 325     -12.296 -17.271  34.709  1.00  0.00      A    H
ATOM   4949 HH22 ARG A 325     -13.041 -17.634  33.127  1.00  0.00      A    H
ATOM   4950  C   ARG A 325     -14.769 -16.509  27.374  1.00  0.00      A    C
ATOM   4951  O   ARG A 325     -15.444 -15.615  26.872  1.00  0.00      A    O
ATOM   4952  N   ARG A 326     -15.083 -17.858  27.433  1.00  0.00      A    N
ATOM   4953  HN  ARG A 326     -14.389 -18.457  27.824  1.00  0.00      A    H
ATOM   4954  CA  ARG A 326     -16.194 -18.393  26.610  1.00  0.00      A    C
ATOM   4955  HA  ARG A 326     -15.980 -18.040  25.613  1.00  0.00      A    H
ATOM   4956  CB  ARG A 326     -16.266 -19.937  26.698  1.00  0.00      A    C
ATOM   4957  HB1 ARG A 326     -15.224 -20.319  26.757  1.00  0.00      A    H
ATOM   4958  HB2 ARG A 326     -16.646 -20.230  27.700  1.00  0.00      A    H
ATOM   4959  CG  ARG A 326     -17.135 -20.587  25.591  1.00  0.00      A    C
ATOM   4960  HG1 ARG A 326     -18.187 -20.245  25.698  1.00  0.00      A    H
ATOM   4961  HG2 ARG A 326     -16.755 -20.281  24.592  1.00  0.00      A    H
ATOM   4962  CD  ARG A 326     -17.200 -22.127  25.818  1.00  0.00      A    C
ATOM   4963  HD1 ARG A 326     -16.351 -22.243  26.525  1.00  0.00      A    H
ATOM   4964  HD2 ARG A 326     -18.115 -22.539  26.294  1.00  0.00      A    H
ATOM   4965  NE  ARG A 326     -16.893 -22.735  24.466  1.00  0.00      A    N
ATOM   4966  HE  ARG A 326     -17.641 -23.137  23.939  1.00  0.00      A    H
ATOM   4967  CZ  ARG A 326     -15.674 -23.012  24.015  1.00  0.00      A    C
ATOM   4968  NH1 ARG A 326     -14.534 -22.752  24.606  1.00  0.00      A    N
ATOM   4969 HH11 ARG A 326     -13.815 -23.370  24.290  1.00  0.00      A    H
ATOM   4970 HH12 ARG A 326     -14.591 -22.723  25.604  1.00  0.00      A    H
ATOM   4971  NH2 ARG A 326     -15.522 -23.601  22.819  1.00  0.00      A    N
ATOM   4972 HH21 ARG A 326     -14.587 -23.893  22.614  1.00  0.00      A    H
ATOM   4973 HH22 ARG A 326     -16.276 -23.757  22.181  1.00  0.00      A    H
ATOM   4974  C   ARG A 326     -17.594 -17.787  26.969  1.00  0.00      A    C
ATOM   4975  O   ARG A 326     -18.327 -17.360  26.072  1.00  0.00      A    O
ATOM   4976  N   ARG A 327     -17.969 -17.913  28.240  1.00  0.00      A    N
ATOM   4977  HN  ARG A 327     -17.455 -18.414  28.932  1.00  0.00      A    H
ATOM   4978  CA  ARG A 327     -19.263 -17.659  28.763  1.00  0.00      A    C
ATOM   4979  HA  ARG A 327     -20.009 -18.049  28.085  1.00  0.00      A    H
ATOM   4980  CB  ARG A 327     -19.302 -18.369  30.100  1.00  0.00      A    C
ATOM   4981  HB1 ARG A 327     -18.895 -19.380  29.883  1.00  0.00      A    H
ATOM   4982  HB2 ARG A 327     -18.629 -17.874  30.833  1.00  0.00      A    H
ATOM   4983  CG  ARG A 327     -20.746 -18.583  30.581  1.00  0.00      A    C
ATOM   4984  HG1 ARG A 327     -21.308 -18.712  29.631  1.00  0.00      A    H
ATOM   4985  HG2 ARG A 327     -20.816 -19.531  31.156  1.00  0.00      A    H
ATOM   4986  CD  ARG A 327     -21.390 -17.480  31.460  1.00  0.00      A    C
ATOM   4987  HD1 ARG A 327     -21.280 -16.508  30.933  1.00  0.00      A    H
ATOM   4988  HD2 ARG A 327     -22.434 -17.821  31.630  1.00  0.00      A    H
ATOM   4989  NE  ARG A 327     -20.602 -17.505  32.739  1.00  0.00      A    N
ATOM   4990  HE  ARG A 327     -19.798 -18.099  32.769  1.00  0.00      A    H
ATOM   4991  CZ  ARG A 327     -20.621 -16.465  33.595  1.00  0.00      A    C
ATOM   4992  NH1 ARG A 327     -21.576 -15.527  33.457  1.00  0.00      A    N
ATOM   4993 HH11 ARG A 327     -21.674 -14.911  34.239  1.00  0.00      A    H
ATOM   4994 HH12 ARG A 327     -22.384 -15.798  32.933  1.00  0.00      A    H
ATOM   4995  NH2 ARG A 327     -19.907 -16.519  34.707  1.00  0.00      A    N
ATOM   4996 HH21 ARG A 327     -20.000 -16.007  35.561  1.00  0.00      A    H
ATOM   4997 HH22 ARG A 327     -19.607 -17.460  34.871  1.00  0.00      A    H
ATOM   4998  C   ARG A 327     -19.593 -16.131  28.860  1.00  0.00      A    C
ATOM   4999  O   ARG A 327     -20.745 -15.706  28.715  1.00  0.00      A    O
ATOM   5000  N   ALA A 328     -18.578 -15.311  29.117  1.00  0.00      A    N
ATOM   5001  HN  ALA A 328     -17.676 -15.702  29.282  1.00  0.00      A    H
ATOM   5002  CA  ALA A 328     -18.598 -13.897  28.900  1.00  0.00      A    C
ATOM   5003  HA  ALA A 328     -19.280 -13.355  29.538  1.00  0.00      A    H
ATOM   5004  CB  ALA A 328     -17.220 -13.384  29.177  1.00  0.00      A    C
ATOM   5005  HB1 ALA A 328     -16.922 -13.741  30.186  1.00  0.00      A    H
ATOM   5006  HB2 ALA A 328     -16.478 -13.779  28.450  1.00  0.00      A    H
ATOM   5007  HB3 ALA A 328     -17.149 -12.278  29.247  1.00  0.00      A    H
ATOM   5008  C   ALA A 328     -18.852 -13.511  27.400  1.00  0.00      A    C
ATOM   5009  O   ALA A 328     -19.648 -12.629  27.052  1.00  0.00      A    O
ATOM   5010  N   LEU A 329     -18.117 -14.270  26.535  1.00  0.00      A    N
ATOM   5011  HN  LEU A 329     -17.496 -14.968  26.886  1.00  0.00      A    H
ATOM   5012  CA  LEU A 329     -18.476 -14.197  25.129  1.00  0.00      A    C
ATOM   5013  HA  LEU A 329     -18.428 -13.161  24.828  1.00  0.00      A    H
ATOM   5014  CB  LEU A 329     -17.334 -14.885  24.244  1.00  0.00      A    C
ATOM   5015  HB1 LEU A 329     -16.403 -14.310  24.437  1.00  0.00      A    H
ATOM   5016  HB2 LEU A 329     -17.287 -15.914  24.659  1.00  0.00      A    H
ATOM   5017  CG  LEU A 329     -17.432 -15.048  22.734  1.00  0.00      A    C
ATOM   5018  HG  LEU A 329     -18.459 -15.425  22.543  1.00  0.00      A    H
ATOM   5019  CD1 LEU A 329     -17.106 -13.739  21.952  1.00  0.00      A    C
ATOM   5020 HD11 LEU A 329     -16.028 -13.484  22.032  1.00  0.00      A    H
ATOM   5021 HD12 LEU A 329     -17.286 -14.010  20.889  1.00  0.00      A    H
ATOM   5022 HD13 LEU A 329     -17.806 -12.971  22.346  1.00  0.00      A    H
ATOM   5023  CD2 LEU A 329     -16.613 -16.216  22.300  1.00  0.00      A    C
ATOM   5024 HD21 LEU A 329     -16.951 -16.603  21.315  1.00  0.00      A    H
ATOM   5025 HD22 LEU A 329     -15.520 -16.023  22.253  1.00  0.00      A    H
ATOM   5026 HD23 LEU A 329     -16.822 -17.112  22.922  1.00  0.00      A    H
ATOM   5027  C   LEU A 329     -19.924 -14.590  24.762  1.00  0.00      A    C
ATOM   5028  O   LEU A 329     -20.494 -13.998  23.884  1.00  0.00      A    O
ATOM   5029  N   ASP A 330     -20.482 -15.603  25.448  1.00  0.00      A    N
ATOM   5030  HN  ASP A 330     -19.920 -16.133  26.078  1.00  0.00      A    H
ATOM   5031  CA  ASP A 330     -21.872 -16.021  25.290  1.00  0.00      A    C
ATOM   5032  HA  ASP A 330     -21.989 -16.206  24.232  1.00  0.00      A    H
ATOM   5033  CB  ASP A 330     -22.151 -17.282  26.106  1.00  0.00      A    C
ATOM   5034  HB1 ASP A 330     -21.438 -18.121  25.953  1.00  0.00      A    H
ATOM   5035  HB2 ASP A 330     -22.208 -17.000  27.179  1.00  0.00      A    H
ATOM   5036  CG  ASP A 330     -23.472 -17.888  25.632  1.00  0.00      A    C
ATOM   5037  OD1 ASP A 330     -23.764 -17.963  24.414  1.00  0.00      A    O
ATOM   5038  OD2 ASP A 330     -24.243 -18.431  26.503  1.00  0.00      A    O
ATOM   5039  C   ASP A 330     -22.926 -14.958  25.676  1.00  0.00      A    C
ATOM   5040  O   ASP A 330     -23.906 -14.670  24.961  1.00  0.00      A    O
ATOM   5041  N   GLU A 331     -22.634 -14.290  26.823  1.00  0.00      A    N
ATOM   5042  HN  GLU A 331     -21.878 -14.613  27.387  1.00  0.00      A    H
ATOM   5043  CA  GLU A 331     -23.490 -13.289  27.500  1.00  0.00      A    C
ATOM   5044  HA  GLU A 331     -24.477 -13.721  27.423  1.00  0.00      A    H
ATOM   5045  CB  GLU A 331     -23.286 -12.984  29.048  1.00  0.00      A    C
ATOM   5046  HB1 GLU A 331     -22.217 -12.775  29.265  1.00  0.00      A    H
ATOM   5047  HB2 GLU A 331     -23.962 -12.125  29.246  1.00  0.00      A    H
ATOM   5048  CG  GLU A 331     -23.762 -14.197  29.851  1.00  0.00      A    C
ATOM   5049  HG1 GLU A 331     -24.812 -14.436  29.578  1.00  0.00      A    H
ATOM   5050  HG2 GLU A 331     -23.127 -15.025  29.470  1.00  0.00      A    H
ATOM   5051  CD  GLU A 331     -23.774 -14.170  31.358  1.00  0.00      A    C
ATOM   5052  OE1 GLU A 331     -24.097 -15.171  32.051  1.00  0.00      A    O
ATOM   5053  OE2 GLU A 331     -23.630 -13.096  31.921  1.00  0.00      A    O
ATOM   5054  C   GLU A 331     -23.358 -11.974  26.708  1.00  0.00      A    C
ATOM   5055  O   GLU A 331     -24.140 -11.014  26.840  1.00  0.00      A    O
ATOM   5056  N   ALA A 332     -22.394 -11.843  25.808  1.00  0.00      A    N
ATOM   5057  HN  ALA A 332     -21.661 -12.506  25.675  1.00  0.00      A    H
ATOM   5058  CA  ALA A 332     -22.410 -10.808  24.863  1.00  0.00      A    C
ATOM   5059  HA  ALA A 332     -22.931  -9.943  25.246  1.00  0.00      A    H
ATOM   5060  CB  ALA A 332     -20.851 -10.559  24.735  1.00  0.00      A    C
ATOM   5061  HB1 ALA A 332     -20.287 -10.584  25.692  1.00  0.00      A    H
ATOM   5062  HB2 ALA A 332     -20.347 -11.278  24.055  1.00  0.00      A    H
[truncated: 339,389 more chars]
