# Supplementary material for: Differences in protein structural regions that impact functional specificity in GT2 family β-glucan synthases
Source: PLoS One. 2019 Oct 30;14(10):e0224442. doi: 10.1371/journal.pone.0224442 (PMC6821405; doi:10.1371/journal.pone.0224442)
Supplement: S1 Zip — (GZ) [file pone.0224442.s031.gz › BcsA_14glucan_front_final.pdb]

CRYST1   68.810   90.428  132.503  90.00  90.00  90.00 P 1           1
ATOM      1  N   VAL A  13     -14.140 -31.915   0.266  1.00  0.00      A    N
ATOM      2  HT1 VAL A  13     -13.796 -32.699   0.857  1.00  0.00      A    H
ATOM      3  HT2 VAL A  13     -14.839 -32.243  -0.431  1.00  0.00      A    H
ATOM      4  HT3 VAL A  13     -14.699 -31.261   0.850  1.00  0.00      A    H
ATOM      5  CA  VAL A  13     -12.967 -31.334  -0.429  1.00  0.00      A    C
ATOM      6  HA  VAL A  13     -12.525 -32.073  -1.082  1.00  0.00      A    H
ATOM      7  CB  VAL A  13     -13.429 -30.071  -1.257  1.00  0.00      A    C
ATOM      8  HB  VAL A  13     -12.561 -29.462  -1.588  1.00  0.00      A    H
ATOM      9  CG1 VAL A  13     -14.050 -30.653  -2.562  1.00  0.00      A    C
ATOM     10 HG11 VAL A  13     -13.400 -31.419  -3.035  1.00  0.00      A    H
ATOM     11 HG12 VAL A  13     -15.022 -31.177  -2.438  1.00  0.00      A    H
ATOM     12 HG13 VAL A  13     -14.293 -29.850  -3.291  1.00  0.00      A    H
ATOM     13  CG2 VAL A  13     -14.418 -29.181  -0.437  1.00  0.00      A    C
ATOM     14 HG21 VAL A  13     -14.134 -29.040   0.629  1.00  0.00      A    H
ATOM     15 HG22 VAL A  13     -14.630 -28.152  -0.799  1.00  0.00      A    H
ATOM     16 HG23 VAL A  13     -15.389 -29.694  -0.271  1.00  0.00      A    H
ATOM     17  C   VAL A  13     -11.987 -30.811   0.604  1.00  0.00      A    C
ATOM     18  O   VAL A  13     -12.325 -30.400   1.707  1.00  0.00      A    O
ATOM     19  N   VAL A  14     -10.688 -30.910   0.291  1.00  0.00      A    N
ATOM     20  HN  VAL A  14     -10.332 -31.339  -0.536  1.00  0.00      A    H
ATOM     21  CA  VAL A  14      -9.613 -30.583   1.212  1.00  0.00      A    C
ATOM     22  HA  VAL A  14      -9.850 -31.117   2.120  1.00  0.00      A    H
ATOM     23  CB  VAL A  14      -8.227 -30.923   0.615  1.00  0.00      A    C
ATOM     24  HB  VAL A  14      -7.941 -30.140  -0.120  1.00  0.00      A    H
ATOM     25  CG1 VAL A  14      -7.248 -31.068   1.784  1.00  0.00      A    C
ATOM     26 HG11 VAL A  14      -7.635 -31.686   2.622  1.00  0.00      A    H
ATOM     27 HG12 VAL A  14      -6.278 -31.542   1.521  1.00  0.00      A    H
ATOM     28 HG13 VAL A  14      -7.113 -30.066   2.243  1.00  0.00      A    H
ATOM     29  CG2 VAL A  14      -8.240 -32.241  -0.191  1.00  0.00      A    C
ATOM     30 HG21 VAL A  14      -7.236 -32.494  -0.594  1.00  0.00      A    H
ATOM     31 HG22 VAL A  14      -8.512 -33.094   0.466  1.00  0.00      A    H
ATOM     32 HG23 VAL A  14      -8.855 -32.252  -1.116  1.00  0.00      A    H
ATOM     33  C   VAL A  14      -9.540 -29.086   1.637  1.00  0.00      A    C
ATOM     34  O   VAL A  14      -9.269 -28.880   2.789  1.00  0.00      A    O
ATOM     35  N   PRO A  15      -9.684 -27.952   0.861  1.00  0.00      A    N
ATOM     36  CD  PRO A  15      -9.819 -28.027  -0.561  1.00  0.00      A    C
ATOM     37  HD1 PRO A  15      -9.036 -28.667  -1.021  1.00  0.00      A    H
ATOM     38  HD2 PRO A  15     -10.865 -28.351  -0.751  1.00  0.00      A    H
ATOM     39  CA  PRO A  15      -9.660 -26.562   1.404  1.00  0.00      A    C
ATOM     40  HA  PRO A  15      -8.669 -26.385   1.796  1.00  0.00      A    H
ATOM     41  CB  PRO A  15     -10.049 -25.724   0.186  1.00  0.00      A    C
ATOM     42  HB1 PRO A  15      -9.329 -24.894   0.016  1.00  0.00      A    H
ATOM     43  HB2 PRO A  15     -11.114 -25.411   0.229  1.00  0.00      A    H
ATOM     44  CG  PRO A  15      -9.631 -26.571  -1.043  1.00  0.00      A    C
ATOM     45  HG1 PRO A  15     -10.111 -26.240  -1.989  1.00  0.00      A    H
ATOM     46  HG2 PRO A  15      -8.536 -26.397  -1.114  1.00  0.00      A    H
ATOM     47  C   PRO A  15     -10.578 -26.277   2.558  1.00  0.00      A    C
ATOM     48  O   PRO A  15     -10.235 -25.559   3.484  1.00  0.00      A    O
ATOM     49  N   VAL A  16     -11.785 -26.931   2.552  1.00  0.00      A    N
ATOM     50  HN  VAL A  16     -12.107 -27.572   1.859  1.00  0.00      A    H
ATOM     51  CA  VAL A  16     -12.706 -26.893   3.733  1.00  0.00      A    C
ATOM     52  HA  VAL A  16     -13.030 -25.870   3.856  1.00  0.00      A    H
ATOM     53  CB  VAL A  16     -13.956 -27.592   3.246  1.00  0.00      A    C
ATOM     54  HB  VAL A  16     -13.668 -28.609   2.905  1.00  0.00      A    H
ATOM     55  CG1 VAL A  16     -14.998 -27.752   4.353  1.00  0.00      A    C
ATOM     56 HG11 VAL A  16     -14.680 -28.488   5.122  1.00  0.00      A    H
ATOM     57 HG12 VAL A  16     -15.225 -26.786   4.852  1.00  0.00      A    H
ATOM     58 HG13 VAL A  16     -15.918 -28.208   3.929  1.00  0.00      A    H
ATOM     59  CG2 VAL A  16     -14.580 -26.774   2.088  1.00  0.00      A    C
ATOM     60 HG21 VAL A  16     -15.585 -27.205   1.889  1.00  0.00      A    H
ATOM     61 HG22 VAL A  16     -14.924 -25.807   2.513  1.00  0.00      A    H
ATOM     62 HG23 VAL A  16     -14.050 -26.746   1.112  1.00  0.00      A    H
ATOM     63  C   VAL A  16     -12.053 -27.420   5.016  1.00  0.00      A    C
ATOM     64  O   VAL A  16     -12.154 -26.856   6.129  1.00  0.00      A    O
ATOM     65  N   LEU A  17     -11.445 -28.676   5.028  1.00  0.00      A    N
ATOM     66  HN  LEU A  17     -11.456 -29.186   4.171  1.00  0.00      A    H
ATOM     67  CA  LEU A  17     -10.976 -29.403   6.170  1.00  0.00      A    C
ATOM     68  HA  LEU A  17     -11.757 -29.285   6.907  1.00  0.00      A    H
ATOM     69  CB  LEU A  17     -10.376 -30.802   5.675  1.00  0.00      A    C
ATOM     70  HB1 LEU A  17      -9.503 -30.568   5.029  1.00  0.00      A    H
ATOM     71  HB2 LEU A  17      -9.936 -31.430   6.479  1.00  0.00      A    H
ATOM     72  CG  LEU A  17     -11.280 -31.721   4.803  1.00  0.00      A    C
ATOM     73  HG  LEU A  17     -11.445 -31.318   3.780  1.00  0.00      A    H
ATOM     74  CD1 LEU A  17     -10.633 -33.048   4.608  1.00  0.00      A    C
ATOM     75 HD11 LEU A  17      -9.698 -32.903   4.027  1.00  0.00      A    H
ATOM     76 HD12 LEU A  17     -10.361 -33.462   5.603  1.00  0.00      A    H
ATOM     77 HD13 LEU A  17     -11.250 -33.871   4.188  1.00  0.00      A    H
ATOM     78  CD2 LEU A  17     -12.626 -31.786   5.570  1.00  0.00      A    C
ATOM     79 HD21 LEU A  17     -13.257 -32.467   4.960  1.00  0.00      A    H
ATOM     80 HD22 LEU A  17     -12.313 -32.134   6.578  1.00  0.00      A    H
ATOM     81 HD23 LEU A  17     -13.135 -30.807   5.703  1.00  0.00      A    H
ATOM     82  C   LEU A  17      -9.799 -28.647   6.776  1.00  0.00      A    C
ATOM     83  O   LEU A  17      -9.688 -28.479   7.992  1.00  0.00      A    O
ATOM     84  N   LEU A  18      -8.938 -28.116   5.875  1.00  0.00      A    N
ATOM     85  HN  LEU A  18      -9.080 -28.318   4.909  1.00  0.00      A    H
ATOM     86  CA  LEU A  18      -7.836 -27.246   6.337  1.00  0.00      A    C
ATOM     87  HA  LEU A  18      -7.281 -27.780   7.093  1.00  0.00      A    H
ATOM     88  CB  LEU A  18      -6.802 -26.878   5.158  1.00  0.00      A    C
ATOM     89  HB1 LEU A  18      -7.188 -26.071   4.499  1.00  0.00      A    H
ATOM     90  HB2 LEU A  18      -5.883 -26.469   5.631  1.00  0.00      A    H
ATOM     91  CG  LEU A  18      -6.282 -28.085   4.347  1.00  0.00      A    C
ATOM     92  HG  LEU A  18      -7.204 -28.510   3.894  1.00  0.00      A    H
ATOM     93  CD1 LEU A  18      -5.359 -27.647   3.240  1.00  0.00      A    C
ATOM     94 HD11 LEU A  18      -4.362 -27.333   3.618  1.00  0.00      A    H
ATOM     95 HD12 LEU A  18      -5.148 -28.474   2.528  1.00  0.00      A    H
ATOM     96 HD13 LEU A  18      -5.823 -26.907   2.554  1.00  0.00      A    H
ATOM     97  CD2 LEU A  18      -5.584 -29.029   5.320  1.00  0.00      A    C
ATOM     98 HD21 LEU A  18      -4.740 -28.491   5.802  1.00  0.00      A    H
ATOM     99 HD22 LEU A  18      -6.311 -29.363   6.091  1.00  0.00      A    H
ATOM    100 HD23 LEU A  18      -5.148 -29.936   4.848  1.00  0.00      A    H
ATOM    101  C   LEU A  18      -8.253 -26.010   7.040  1.00  0.00      A    C
ATOM    102  O   LEU A  18      -7.586 -25.679   8.042  1.00  0.00      A    O
ATOM    103  N   PHE A  19      -9.224 -25.272   6.496  1.00  0.00      A    N
ATOM    104  HN  PHE A  19      -9.596 -25.555   5.615  1.00  0.00      A    H
ATOM    105  CA  PHE A  19      -9.641 -24.043   7.191  1.00  0.00      A    C
ATOM    106  HA  PHE A  19      -8.770 -23.435   7.388  1.00  0.00      A    H
ATOM    107  CB  PHE A  19     -10.576 -23.394   6.124  1.00  0.00      A    C
ATOM    108  HB1 PHE A  19      -9.906 -23.259   5.248  1.00  0.00      A    H
ATOM    109  HB2 PHE A  19     -11.360 -24.159   5.936  1.00  0.00      A    H
ATOM    110  CG  PHE A  19     -11.138 -22.018   6.500  1.00  0.00      A    C
ATOM    111  CD1 PHE A  19     -10.688 -21.118   7.482  1.00  0.00      A    C
ATOM    112  HD1 PHE A  19      -9.864 -21.381   8.130  1.00  0.00      A    H
ATOM    113  CE1 PHE A  19     -11.244 -19.868   7.648  1.00  0.00      A    C
ATOM    114  HE1 PHE A  19     -10.900 -19.216   8.437  1.00  0.00      A    H
ATOM    115  CZ  PHE A  19     -12.320 -19.435   6.818  1.00  0.00      A    C
ATOM    116  HZ  PHE A  19     -12.813 -18.483   6.950  1.00  0.00      A    H
ATOM    117  CD2 PHE A  19     -12.157 -21.583   5.612  1.00  0.00      A    C
ATOM    118  HD2 PHE A  19     -12.566 -22.297   4.912  1.00  0.00      A    H
ATOM    119  CE2 PHE A  19     -12.705 -20.318   5.701  1.00  0.00      A    C
ATOM    120  HE2 PHE A  19     -13.408 -19.986   4.951  1.00  0.00      A    H
ATOM    121  C   PHE A  19     -10.342 -24.258   8.526  1.00  0.00      A    C
ATOM    122  O   PHE A  19     -10.243 -23.464   9.404  1.00  0.00      A    O
ATOM    123  N   LEU A  20     -11.059 -25.406   8.738  1.00  0.00      A    N
ATOM    124  HN  LEU A  20     -11.204 -25.971   7.930  1.00  0.00      A    H
ATOM    125  CA  LEU A  20     -11.677 -25.726  10.026  1.00  0.00      A    C
ATOM    126  HA  LEU A  20     -12.115 -24.822  10.422  1.00  0.00      A    H
ATOM    127  CB  LEU A  20     -12.762 -26.826   9.801  1.00  0.00      A    C
ATOM    128  HB1 LEU A  20     -12.365 -27.592   9.100  1.00  0.00      A    H
ATOM    129  HB2 LEU A  20     -13.048 -27.269  10.778  1.00  0.00      A    H
ATOM    130  CG  LEU A  20     -14.021 -26.310   9.107  1.00  0.00      A    C
ATOM    131  HG  LEU A  20     -13.667 -25.586   8.343  1.00  0.00      A    H
ATOM    132  CD1 LEU A  20     -14.800 -27.558   8.326  1.00  0.00      A    C
ATOM    133 HD11 LEU A  20     -15.680 -27.171   7.769  1.00  0.00      A    H
ATOM    134 HD12 LEU A  20     -13.958 -27.889   7.682  1.00  0.00      A    H
ATOM    135 HD13 LEU A  20     -15.061 -28.425   8.970  1.00  0.00      A    H
ATOM    136  CD2 LEU A  20     -14.969 -25.707  10.117  1.00  0.00      A    C
ATOM    137 HD21 LEU A  20     -15.097 -26.332  11.026  1.00  0.00      A    H
ATOM    138 HD22 LEU A  20     -14.581 -24.725  10.464  1.00  0.00      A    H
ATOM    139 HD23 LEU A  20     -15.948 -25.405   9.689  1.00  0.00      A    H
ATOM    140  C   LEU A  20     -10.601 -26.335  10.944  1.00  0.00      A    C
ATOM    141  O   LEU A  20     -10.400 -25.979  12.110  1.00  0.00      A    O
ATOM    142  N   LEU A  21      -9.572 -27.048  10.379  1.00  0.00      A    N
ATOM    143  HN  LEU A  21      -9.545 -27.386   9.441  1.00  0.00      A    H
ATOM    144  CA  LEU A  21      -8.410 -27.448  11.148  1.00  0.00      A    C
ATOM    145  HA  LEU A  21      -8.685 -27.858  12.109  1.00  0.00      A    H
ATOM    146  CB  LEU A  21      -7.573 -28.339  10.192  1.00  0.00      A    C
ATOM    147  HB1 LEU A  21      -8.224 -29.178   9.865  1.00  0.00      A    H
ATOM    148  HB2 LEU A  21      -7.292 -27.718   9.315  1.00  0.00      A    H
ATOM    149  CG  LEU A  21      -6.358 -29.168  10.735  1.00  0.00      A    C
ATOM    150  HG  LEU A  21      -5.689 -28.460  11.270  1.00  0.00      A    H
ATOM    151  CD1 LEU A  21      -6.834 -30.394  11.542  1.00  0.00      A    C
ATOM    152 HD11 LEU A  21      -6.010 -30.802  12.165  1.00  0.00      A    H
ATOM    153 HD12 LEU A  21      -7.640 -30.095  12.245  1.00  0.00      A    H
ATOM    154 HD13 LEU A  21      -7.237 -31.118  10.802  1.00  0.00      A    H
ATOM    155  CD2 LEU A  21      -5.619 -29.728   9.563  1.00  0.00      A    C
ATOM    156 HD21 LEU A  21      -5.002 -29.034   8.954  1.00  0.00      A    H
ATOM    157 HD22 LEU A  21      -4.893 -30.516   9.856  1.00  0.00      A    H
ATOM    158 HD23 LEU A  21      -6.346 -30.211   8.874  1.00  0.00      A    H
ATOM    159  C   LEU A  21      -7.525 -26.296  11.646  1.00  0.00      A    C
ATOM    160  O   LEU A  21      -6.822 -26.420  12.650  1.00  0.00      A    O
ATOM    161  N   TRP A  22      -7.516 -25.186  10.908  1.00  0.00      A    N
ATOM    162  HN  TRP A  22      -7.938 -25.235  10.006  1.00  0.00      A    H
ATOM    163  CA  TRP A  22      -6.805 -23.970  11.274  1.00  0.00      A    C
ATOM    164  HA  TRP A  22      -5.777 -24.249  11.450  1.00  0.00      A    H
ATOM    165  CB  TRP A  22      -6.836 -22.952  10.109  1.00  0.00      A    C
ATOM    166  HB1 TRP A  22      -6.600 -23.430   9.135  1.00  0.00      A    H
ATOM    167  HB2 TRP A  22      -7.833 -22.467  10.187  1.00  0.00      A    H
ATOM    168  CG  TRP A  22      -5.984 -21.739  10.266  1.00  0.00      A    C
ATOM    169  CD1 TRP A  22      -4.591 -21.678  10.321  1.00  0.00      A    C
ATOM    170  HD1 TRP A  22      -3.991 -22.430   9.830  1.00  0.00      A    H
ATOM    171  NE1 TRP A  22      -4.249 -20.340  10.494  1.00  0.00      A    N
ATOM    172  HE1 TRP A  22      -3.419 -19.898  10.233  1.00  0.00      A    H
ATOM    173  CE2 TRP A  22      -5.339 -19.650  10.616  1.00  0.00      A    C
ATOM    174  CD2 TRP A  22      -6.503 -20.453  10.518  1.00  0.00      A    C
ATOM    175  CE3 TRP A  22      -7.777 -19.952  10.685  1.00  0.00      A    C
ATOM    176  HE3 TRP A  22      -8.601 -20.643  10.789  1.00  0.00      A    H
ATOM    177  CZ3 TRP A  22      -7.926 -18.617  11.122  1.00  0.00      A    C
ATOM    178  HZ3 TRP A  22      -8.875 -18.123  11.262  1.00  0.00      A    H
ATOM    179  CZ2 TRP A  22      -5.505 -18.331  10.950  1.00  0.00      A    C
ATOM    180  HZ2 TRP A  22      -4.646 -17.677  10.973  1.00  0.00      A    H
ATOM    181  CH2 TRP A  22      -6.823 -17.750  11.123  1.00  0.00      A    C
ATOM    182  HH2 TRP A  22      -6.931 -16.706  11.376  1.00  0.00      A    H
ATOM    183  C   TRP A  22      -7.440 -23.321  12.571  1.00  0.00      A    C
ATOM    184  O   TRP A  22      -6.690 -22.924  13.471  1.00  0.00      A    O
ATOM    185  N   VAL A  23      -8.803 -23.282  12.703  1.00  0.00      A    N
ATOM    186  HN  VAL A  23      -9.395 -23.555  11.950  1.00  0.00      A    H
ATOM    187  CA  VAL A  23      -9.513 -22.928  13.897  1.00  0.00      A    C
ATOM    188  HA  VAL A  23      -9.166 -21.982  14.287  1.00  0.00      A    H
ATOM    189  CB  VAL A  23     -11.014 -22.932  13.558  1.00  0.00      A    C
ATOM    190  HB  VAL A  23     -11.515 -23.904  13.359  1.00  0.00      A    H
ATOM    191  CG1 VAL A  23     -11.851 -22.355  14.772  1.00  0.00      A    C
ATOM    192 HG11 VAL A  23     -12.872 -22.182  14.369  1.00  0.00      A    H
ATOM    193 HG12 VAL A  23     -11.765 -23.018  15.660  1.00  0.00      A    H
ATOM    194 HG13 VAL A  23     -11.419 -21.419  15.186  1.00  0.00      A    H
ATOM    195  CG2 VAL A  23     -11.244 -22.071  12.298  1.00  0.00      A    C
ATOM    196 HG21 VAL A  23     -10.751 -21.076  12.260  1.00  0.00      A    H
ATOM    197 HG22 VAL A  23     -10.831 -22.661  11.453  1.00  0.00      A    H
ATOM    198 HG23 VAL A  23     -12.320 -22.034  12.022  1.00  0.00      A    H
ATOM    199  C   VAL A  23      -9.169 -23.928  14.981  1.00  0.00      A    C
ATOM    200  O   VAL A  23      -8.810 -23.558  16.039  1.00  0.00      A    O
ATOM    201  N   ALA A  24      -9.215 -25.243  14.711  1.00  0.00      A    N
ATOM    202  HN  ALA A  24      -9.583 -25.599  13.855  1.00  0.00      A    H
ATOM    203  CA  ALA A  24      -8.879 -26.288  15.553  1.00  0.00      A    C
ATOM    204  HA  ALA A  24      -9.650 -26.273  16.309  1.00  0.00      A    H
ATOM    205  CB  ALA A  24      -8.944 -27.686  14.829  1.00  0.00      A    C
ATOM    206  HB1 ALA A  24      -8.183 -27.761  14.023  1.00  0.00      A    H
ATOM    207  HB2 ALA A  24      -8.758 -28.610  15.416  1.00  0.00      A    H
ATOM    208  HB3 ALA A  24      -9.976 -27.760  14.424  1.00  0.00      A    H
ATOM    209  C   ALA A  24      -7.558 -26.044  16.231  1.00  0.00      A    C
ATOM    210  O   ALA A  24      -7.486 -25.997  17.451  1.00  0.00      A    O
ATOM    211  N   LEU A  25      -6.481 -25.734  15.396  1.00  0.00      A    N
ATOM    212  HN  LEU A  25      -6.617 -25.818  14.412  1.00  0.00      A    H
ATOM    213  CA  LEU A  25      -5.080 -25.423  15.808  1.00  0.00      A    C
ATOM    214  HA  LEU A  25      -4.745 -26.275  16.381  1.00  0.00      A    H
ATOM    215  CB  LEU A  25      -4.417 -25.216  14.471  1.00  0.00      A    C
ATOM    216  HB1 LEU A  25      -4.519 -26.089  13.791  1.00  0.00      A    H
ATOM    217  HB2 LEU A  25      -4.885 -24.353  13.952  1.00  0.00      A    H
ATOM    218  CG  LEU A  25      -2.894 -25.036  14.397  1.00  0.00      A    C
ATOM    219  HG  LEU A  25      -2.543 -24.350  15.198  1.00  0.00      A    H
ATOM    220  CD1 LEU A  25      -2.178 -26.350  14.425  1.00  0.00      A    C
ATOM    221 HD11 LEU A  25      -1.078 -26.196  14.395  1.00  0.00      A    H
ATOM    222 HD12 LEU A  25      -2.207 -26.959  15.354  1.00  0.00      A    H
ATOM    223 HD13 LEU A  25      -2.516 -27.039  13.621  1.00  0.00      A    H
ATOM    224  CD2 LEU A  25      -2.590 -24.256  13.107  1.00  0.00      A    C
ATOM    225 HD21 LEU A  25      -3.117 -23.286  13.235  1.00  0.00      A    H
ATOM    226 HD22 LEU A  25      -1.522 -23.965  13.017  1.00  0.00      A    H
ATOM    227 HD23 LEU A  25      -2.871 -24.644  12.105  1.00  0.00      A    H
ATOM    228  C   LEU A  25      -5.016 -24.255  16.727  1.00  0.00      A    C
ATOM    229  O   LEU A  25      -4.324 -24.121  17.780  1.00  0.00      A    O
ATOM    230  N   LEU A  26      -5.719 -23.168  16.397  1.00  0.00      A    N
ATOM    231  HN  LEU A  26      -6.105 -23.212  15.479  1.00  0.00      A    H
ATOM    232  CA  LEU A  26      -5.600 -21.943  17.161  1.00  0.00      A    C
ATOM    233  HA  LEU A  26      -4.557 -21.816  17.410  1.00  0.00      A    H
ATOM    234  CB  LEU A  26      -6.114 -20.830  16.166  1.00  0.00      A    C
ATOM    235  HB1 LEU A  26      -7.037 -21.296  15.759  1.00  0.00      A    H
ATOM    236  HB2 LEU A  26      -6.379 -19.956  16.798  1.00  0.00      A    H
ATOM    237  CG  LEU A  26      -5.134 -20.477  15.055  1.00  0.00      A    C
ATOM    238  HG  LEU A  26      -4.828 -21.424  14.561  1.00  0.00      A    H
ATOM    239  CD1 LEU A  26      -5.847 -19.628  13.955  1.00  0.00      A    C
ATOM    240 HD11 LEU A  26      -5.041 -19.317  13.257  1.00  0.00      A    H
ATOM    241 HD12 LEU A  26      -6.595 -20.229  13.395  1.00  0.00      A    H
ATOM    242 HD13 LEU A  26      -6.338 -18.728  14.384  1.00  0.00      A    H
ATOM    243  CD2 LEU A  26      -3.925 -19.757  15.589  1.00  0.00      A    C
ATOM    244 HD21 LEU A  26      -3.224 -19.461  14.780  1.00  0.00      A    H
ATOM    245 HD22 LEU A  26      -4.323 -18.814  16.021  1.00  0.00      A    H
ATOM    246 HD23 LEU A  26      -3.330 -20.318  16.342  1.00  0.00      A    H
ATOM    247  C   LEU A  26      -6.455 -21.954  18.446  1.00  0.00      A    C
ATOM    248  O   LEU A  26      -6.318 -21.077  19.256  1.00  0.00      A    O
ATOM    249  N   VAL A  27      -7.324 -22.906  18.660  1.00  0.00      A    N
ATOM    250  HN  VAL A  27      -7.528 -23.483  17.873  1.00  0.00      A    H
ATOM    251  CA  VAL A  27      -8.069 -23.221  19.952  1.00  0.00      A    C
ATOM    252  HA  VAL A  27      -8.561 -22.309  20.257  1.00  0.00      A    H
ATOM    253  CB  VAL A  27      -9.292 -24.123  19.912  1.00  0.00      A    C
ATOM    254  HB  VAL A  27      -9.092 -25.184  19.653  1.00  0.00      A    H
ATOM    255  CG1 VAL A  27      -9.935 -24.245  21.284  1.00  0.00      A    C
ATOM    256 HG11 VAL A  27     -10.278 -23.322  21.798  1.00  0.00      A    H
ATOM    257 HG12 VAL A  27     -10.844 -24.883  21.279  1.00  0.00      A    H
ATOM    258 HG13 VAL A  27      -9.267 -24.730  22.028  1.00  0.00      A    H
ATOM    259  CG2 VAL A  27     -10.273 -23.547  18.910  1.00  0.00      A    C
ATOM    260 HG21 VAL A  27     -10.317 -22.437  18.916  1.00  0.00      A    H
ATOM    261 HG22 VAL A  27     -10.101 -23.723  17.827  1.00  0.00      A    H
ATOM    262 HG23 VAL A  27     -11.276 -23.880  19.252  1.00  0.00      A    H
ATOM    263  C   VAL A  27      -7.245 -23.496  21.206  1.00  0.00      A    C
ATOM    264  O   VAL A  27      -7.465 -22.789  22.191  1.00  0.00      A    O
ATOM    265  N   PRO A  28      -6.271 -24.310  21.239  1.00  0.00      A    N
ATOM    266  CD  PRO A  28      -5.996 -25.390  20.323  1.00  0.00      A    C
ATOM    267  HD1 PRO A  28      -6.703 -26.238  20.441  1.00  0.00      A    H
ATOM    268  HD2 PRO A  28      -6.123 -25.075  19.265  1.00  0.00      A    H
ATOM    269  CA  PRO A  28      -5.470 -24.441  22.446  1.00  0.00      A    C
ATOM    270  HA  PRO A  28      -6.137 -24.617  23.277  1.00  0.00      A    H
ATOM    271  CB  PRO A  28      -4.653 -25.726  22.225  1.00  0.00      A    C
ATOM    272  HB1 PRO A  28      -5.233 -26.626  22.519  1.00  0.00      A    H
ATOM    273  HB2 PRO A  28      -3.646 -25.771  22.692  1.00  0.00      A    H
ATOM    274  CG  PRO A  28      -4.601 -25.835  20.676  1.00  0.00      A    C
ATOM    275  HG1 PRO A  28      -4.460 -26.865  20.284  1.00  0.00      A    H
ATOM    276  HG2 PRO A  28      -3.851 -25.092  20.330  1.00  0.00      A    H
ATOM    277  C   PRO A  28      -4.519 -23.259  22.636  1.00  0.00      A    C
ATOM    278  O   PRO A  28      -4.301 -22.844  23.800  1.00  0.00      A    O
ATOM    279  N   PHE A  29      -3.909 -22.706  21.553  1.00  0.00      A    N
ATOM    280  HN  PHE A  29      -3.807 -23.186  20.685  1.00  0.00      A    H
ATOM    281  CA  PHE A  29      -3.210 -21.469  21.590  1.00  0.00      A    C
ATOM    282  HA  PHE A  29      -2.338 -21.537  22.224  1.00  0.00      A    H
ATOM    283  CB  PHE A  29      -2.536 -21.102  20.192  1.00  0.00      A    C
ATOM    284  HB1 PHE A  29      -3.343 -21.153  19.429  1.00  0.00      A    H
ATOM    285  HB2 PHE A  29      -2.092 -20.090  20.307  1.00  0.00      A    H
ATOM    286  CG  PHE A  29      -1.420 -22.009  19.780  1.00  0.00      A    C
ATOM    287  CD1 PHE A  29      -0.536 -22.583  20.612  1.00  0.00      A    C
ATOM    288  HD1 PHE A  29      -0.508 -22.238  21.635  1.00  0.00      A    H
ATOM    289  CE1 PHE A  29       0.310 -23.623  20.305  1.00  0.00      A    C
ATOM    290  HE1 PHE A  29       0.944 -24.103  21.037  1.00  0.00      A    H
ATOM    291  CZ  PHE A  29       0.225 -24.168  18.998  1.00  0.00      A    C
ATOM    292  HZ  PHE A  29       0.912 -24.957  18.732  1.00  0.00      A    H
ATOM    293  CD2 PHE A  29      -1.542 -22.585  18.503  1.00  0.00      A    C
ATOM    294  HD2 PHE A  29      -2.321 -22.203  17.860  1.00  0.00      A    H
ATOM    295  CE2 PHE A  29      -0.777 -23.749  18.152  1.00  0.00      A    C
ATOM    296  HE2 PHE A  29      -0.912 -24.232  17.195  1.00  0.00      A    H
ATOM    297  C   PHE A  29      -3.972 -20.288  22.247  1.00  0.00      A    C
ATOM    298  O   PHE A  29      -3.478 -19.563  23.105  1.00  0.00      A    O
ATOM    299  N   GLY A  30      -5.253 -20.130  21.863  1.00  0.00      A    N
ATOM    300  HN  GLY A  30      -5.518 -20.692  21.083  1.00  0.00      A    H
ATOM    301  CA  GLY A  30      -6.145 -19.098  22.325  1.00  0.00      A    C
ATOM    302  HA1 GLY A  30      -7.080 -19.179  21.791  1.00  0.00      A    H
ATOM    303  HA2 GLY A  30      -5.651 -18.139  22.276  1.00  0.00      A    H
ATOM    304  C   GLY A  30      -6.560 -19.297  23.773  1.00  0.00      A    C
ATOM    305  O   GLY A  30      -6.638 -18.367  24.617  1.00  0.00      A    O
ATOM    306  N   LEU A  31      -6.751 -20.556  24.187  1.00  0.00      A    N
ATOM    307  HN  LEU A  31      -6.464 -21.283  23.568  1.00  0.00      A    H
ATOM    308  CA  LEU A  31      -6.966 -20.928  25.561  1.00  0.00      A    C
ATOM    309  HA  LEU A  31      -7.792 -20.332  25.920  1.00  0.00      A    H
ATOM    310  CB  LEU A  31      -7.609 -22.363  25.715  1.00  0.00      A    C
ATOM    311  HB1 LEU A  31      -6.764 -23.032  25.442  1.00  0.00      A    H
ATOM    312  HB2 LEU A  31      -7.833 -22.622  26.772  1.00  0.00      A    H
ATOM    313  CG  LEU A  31      -8.916 -22.605  24.960  1.00  0.00      A    C
ATOM    314  HG  LEU A  31      -8.910 -21.999  24.029  1.00  0.00      A    H
ATOM    315  CD1 LEU A  31      -9.098 -24.087  24.610  1.00  0.00      A    C
ATOM    316 HD11 LEU A  31      -9.212 -24.754  25.491  1.00  0.00      A    H
ATOM    317 HD12 LEU A  31     -10.024 -24.195  24.007  1.00  0.00      A    H
ATOM    318 HD13 LEU A  31      -8.257 -24.483  24.001  1.00  0.00      A    H
ATOM    319  CD2 LEU A  31     -10.083 -22.090  25.806  1.00  0.00      A    C
ATOM    320 HD21 LEU A  31     -10.951 -22.346  25.162  1.00  0.00      A    H
ATOM    321 HD22 LEU A  31     -10.115 -22.611  26.787  1.00  0.00      A    H
ATOM    322 HD23 LEU A  31     -10.071 -20.984  25.917  1.00  0.00      A    H
ATOM    323  C   LEU A  31      -5.771 -20.665  26.474  1.00  0.00      A    C
ATOM    324  O   LEU A  31      -6.006 -20.091  27.508  1.00  0.00      A    O
ATOM    325  N   LEU A  32      -4.537 -21.016  26.103  1.00  0.00      A    N
ATOM    326  HN  LEU A  32      -4.472 -21.444  25.205  1.00  0.00      A    H
ATOM    327  CA  LEU A  32      -3.261 -20.752  26.772  1.00  0.00      A    C
ATOM    328  HA  LEU A  32      -3.305 -20.993  27.824  1.00  0.00      A    H
ATOM    329  CB  LEU A  32      -2.102 -21.540  26.120  1.00  0.00      A    C
ATOM    330  HB1 LEU A  32      -2.447 -22.596  26.152  1.00  0.00      A    H
ATOM    331  HB2 LEU A  32      -1.918 -21.077  25.127  1.00  0.00      A    H
ATOM    332  CG  LEU A  32      -0.728 -21.515  26.805  1.00  0.00      A    C
ATOM    333  HG  LEU A  32      -0.382 -20.461  26.734  1.00  0.00      A    H
ATOM    334  CD1 LEU A  32      -0.717 -21.703  28.372  1.00  0.00      A    C
ATOM    335 HD11 LEU A  32       0.303 -21.903  28.763  1.00  0.00      A    H
ATOM    336 HD12 LEU A  32      -1.069 -20.758  28.839  1.00  0.00      A    H
ATOM    337 HD13 LEU A  32      -1.442 -22.490  28.672  1.00  0.00      A    H
ATOM    338  CD2 LEU A  32       0.320 -22.369  26.135  1.00  0.00      A    C
ATOM    339 HD21 LEU A  32       1.308 -22.336  26.641  1.00  0.00      A    H
ATOM    340 HD22 LEU A  32       0.020 -23.436  26.058  1.00  0.00      A    H
ATOM    341 HD23 LEU A  32       0.513 -22.076  25.080  1.00  0.00      A    H
ATOM    342  C   LEU A  32      -3.024 -19.235  26.766  1.00  0.00      A    C
ATOM    343  O   LEU A  32      -2.809 -18.645  27.818  1.00  0.00      A    O
ATOM    344  N   ALA A  33      -3.223 -18.542  25.631  1.00  0.00      A    N
ATOM    345  HN  ALA A  33      -3.421 -18.951  24.744  1.00  0.00      A    H
ATOM    346  CA  ALA A  33      -3.171 -17.123  25.622  1.00  0.00      A    C
ATOM    347  HA  ALA A  33      -2.185 -16.765  25.881  1.00  0.00      A    H
ATOM    348  CB  ALA A  33      -3.169 -16.717  24.149  1.00  0.00      A    C
ATOM    349  HB1 ALA A  33      -3.250 -15.625  23.959  1.00  0.00      A    H
ATOM    350  HB2 ALA A  33      -2.304 -17.063  23.543  1.00  0.00      A    H
ATOM    351  HB3 ALA A  33      -4.079 -17.099  23.639  1.00  0.00      A    H
ATOM    352  C   ALA A  33      -4.204 -16.378  26.468  1.00  0.00      A    C
ATOM    353  O   ALA A  33      -3.827 -15.435  27.145  1.00  0.00      A    O
ATOM    354  N   ALA A  34      -5.488 -16.792  26.731  1.00  0.00      A    N
ATOM    355  HN  ALA A  34      -5.859 -17.574  26.235  1.00  0.00      A    H
ATOM    356  CA  ALA A  34      -6.336 -16.195  27.679  1.00  0.00      A    C
ATOM    357  HA  ALA A  34      -6.306 -15.118  27.614  1.00  0.00      A    H
ATOM    358  CB  ALA A  34      -7.861 -16.593  27.309  1.00  0.00      A    C
ATOM    359  HB1 ALA A  34      -7.993 -15.859  26.485  1.00  0.00      A    H
ATOM    360  HB2 ALA A  34      -8.011 -17.652  27.008  1.00  0.00      A    H
ATOM    361  HB3 ALA A  34      -8.538 -16.301  28.140  1.00  0.00      A    H
ATOM    362  C   ALA A  34      -6.096 -16.697  29.068  1.00  0.00      A    C
ATOM    363  O   ALA A  34      -6.611 -16.146  30.015  1.00  0.00      A    O
ATOM    364  N   ALA A  35      -5.223 -17.718  29.240  1.00  0.00      A    N
ATOM    365  HN  ALA A  35      -4.723 -18.109  28.471  1.00  0.00      A    H
ATOM    366  CA  ALA A  35      -4.866 -18.252  30.554  1.00  0.00      A    C
ATOM    367  HA  ALA A  35      -5.807 -18.386  31.067  1.00  0.00      A    H
ATOM    368  CB  ALA A  35      -4.222 -19.601  30.374  1.00  0.00      A    C
ATOM    369  HB1 ALA A  35      -4.960 -20.253  29.860  1.00  0.00      A    H
ATOM    370  HB2 ALA A  35      -3.281 -19.492  29.792  1.00  0.00      A    H
ATOM    371  HB3 ALA A  35      -3.963 -19.988  31.383  1.00  0.00      A    H
ATOM    372  C   ALA A  35      -3.806 -17.282  31.194  1.00  0.00      A    C
ATOM    373  O   ALA A  35      -2.950 -16.810  30.490  1.00  0.00      A    O
ATOM    374  N   PRO A  36      -3.894 -17.055  32.507  1.00  0.00      A    N
ATOM    375  CD  PRO A  36      -5.006 -17.585  33.372  1.00  0.00      A    C
ATOM    376  HD1 PRO A  36      -5.999 -17.347  32.935  1.00  0.00      A    H
ATOM    377  HD2 PRO A  36      -4.980 -18.686  33.521  1.00  0.00      A    H
ATOM    378  CA  PRO A  36      -2.960 -16.264  33.234  1.00  0.00      A    C
ATOM    379  HA  PRO A  36      -3.164 -15.252  32.918  1.00  0.00      A    H
ATOM    380  CB  PRO A  36      -3.350 -16.600  34.728  1.00  0.00      A    C
ATOM    381  HB1 PRO A  36      -3.066 -15.697  35.310  1.00  0.00      A    H
ATOM    382  HB2 PRO A  36      -2.797 -17.499  35.072  1.00  0.00      A    H
ATOM    383  CG  PRO A  36      -4.827 -16.818  34.712  1.00  0.00      A    C
ATOM    384  HG1 PRO A  36      -5.394 -15.866  34.625  1.00  0.00      A    H
ATOM    385  HG2 PRO A  36      -5.177 -17.398  35.593  1.00  0.00      A    H
ATOM    386  C   PRO A  36      -1.403 -16.452  33.137  1.00  0.00      A    C
ATOM    387  O   PRO A  36      -0.917 -17.536  33.008  1.00  0.00      A    O
ATOM    388  N   VAL A  37      -0.691 -15.263  33.032  1.00  0.00      A    N
ATOM    389  HN  VAL A  37      -1.119 -14.363  33.013  1.00  0.00      A    H
ATOM    390  CA  VAL A  37       0.747 -15.346  32.997  1.00  0.00      A    C
ATOM    391  HA  VAL A  37       1.043 -16.226  33.548  1.00  0.00      A    H
ATOM    392  CB  VAL A  37       1.404 -15.474  31.638  1.00  0.00      A    C
ATOM    393  HB  VAL A  37       0.791 -16.235  31.109  1.00  0.00      A    H
ATOM    394  CG1 VAL A  37       1.168 -14.220  30.718  1.00  0.00      A    C
ATOM    395 HG11 VAL A  37       0.075 -14.105  30.556  1.00  0.00      A    H
ATOM    396 HG12 VAL A  37       1.736 -13.360  31.132  1.00  0.00      A    H
ATOM    397 HG13 VAL A  37       1.589 -14.360  29.699  1.00  0.00      A    H
ATOM    398  CG2 VAL A  37       2.863 -15.902  31.678  1.00  0.00      A    C
ATOM    399 HG21 VAL A  37       3.506 -15.225  32.281  1.00  0.00      A    H
ATOM    400 HG22 VAL A  37       3.009 -16.893  32.159  1.00  0.00      A    H
ATOM    401 HG23 VAL A  37       3.379 -16.076  30.710  1.00  0.00      A    H
ATOM    402  C   VAL A  37       1.333 -14.197  33.768  1.00  0.00      A    C
ATOM    403  O   VAL A  37       0.916 -13.096  33.568  1.00  0.00      A    O
ATOM    404  N   ALA A  38       2.426 -14.387  34.586  1.00  0.00      A    N
ATOM    405  HN  ALA A  38       2.846 -15.285  34.687  1.00  0.00      A    H
ATOM    406  CA  ALA A  38       2.998 -13.297  35.312  1.00  0.00      A    C
ATOM    407  HA  ALA A  38       2.258 -12.596  35.668  1.00  0.00      A    H
ATOM    408  CB  ALA A  38       3.706 -13.881  36.585  1.00  0.00      A    C
ATOM    409  HB1 ALA A  38       3.012 -14.510  37.182  1.00  0.00      A    H
ATOM    410  HB2 ALA A  38       4.647 -14.400  36.302  1.00  0.00      A    H
ATOM    411  HB3 ALA A  38       3.931 -13.053  37.291  1.00  0.00      A    H
ATOM    412  C   ALA A  38       4.048 -12.513  34.540  1.00  0.00      A    C
ATOM    413  O   ALA A  38       4.800 -13.149  33.796  1.00  0.00      A    O
ATOM    414  N   PRO A  39       4.139 -11.188  34.687  1.00  0.00      A    N
ATOM    415  CD  PRO A  39       3.326 -10.329  35.532  1.00  0.00      A    C
ATOM    416  HD1 PRO A  39       2.345 -10.298  35.012  1.00  0.00      A    H
ATOM    417  HD2 PRO A  39       3.062 -10.815  36.496  1.00  0.00      A    H
ATOM    418  CA  PRO A  39       5.020 -10.400  33.825  1.00  0.00      A    C
ATOM    419  HA  PRO A  39       4.559 -10.536  32.858  1.00  0.00      A    H
ATOM    420  CB  PRO A  39       4.979  -8.893  34.423  1.00  0.00      A    C
ATOM    421  HB1 PRO A  39       4.646  -8.240  33.588  1.00  0.00      A    H
ATOM    422  HB2 PRO A  39       5.992  -8.607  34.779  1.00  0.00      A    H
ATOM    423  CG  PRO A  39       3.977  -8.970  35.644  1.00  0.00      A    C
ATOM    424  HG1 PRO A  39       4.520  -9.060  36.609  1.00  0.00      A    H
ATOM    425  HG2 PRO A  39       3.215  -8.180  35.820  1.00  0.00      A    H
ATOM    426  C   PRO A  39       6.449 -10.859  33.710  1.00  0.00      A    C
ATOM    427  O   PRO A  39       6.978 -10.832  32.577  1.00  0.00      A    O
ATOM    428  N   SER A  40       7.022 -11.390  34.810  1.00  0.00      A    N
ATOM    429  HN  SER A  40       6.373 -11.429  35.566  1.00  0.00      A    H
ATOM    430  CA  SER A  40       8.292 -12.144  34.983  1.00  0.00      A    C
ATOM    431  HA  SER A  40       9.101 -11.457  34.785  1.00  0.00      A    H
ATOM    432  CB  SER A  40       8.330 -12.545  36.486  1.00  0.00      A    C
ATOM    433  HB1 SER A  40       9.192 -13.224  36.659  1.00  0.00      A    H
ATOM    434  HB2 SER A  40       8.508 -11.601  37.045  1.00  0.00      A    H
ATOM    435  OG  SER A  40       7.100 -13.064  36.902  1.00  0.00      A    O
ATOM    436  HG1 SER A  40       7.172 -13.490  37.760  1.00  0.00      A    H
ATOM    437  C   SER A  40       8.469 -13.326  34.153  1.00  0.00      A    C
ATOM    438  O   SER A  40       9.472 -13.465  33.480  1.00  0.00      A    O
ATOM    439  N   ALA A  41       7.494 -14.189  34.188  1.00  0.00      A    N
ATOM    440  HN  ALA A  41       6.780 -14.164  34.884  1.00  0.00      A    H
ATOM    441  CA  ALA A  41       7.466 -15.333  33.253  1.00  0.00      A    C
ATOM    442  HA  ALA A  41       8.415 -15.834  33.371  1.00  0.00      A    H
ATOM    443  CB  ALA A  41       6.345 -16.343  33.642  1.00  0.00      A    C
ATOM    444  HB1 ALA A  41       6.534 -16.890  34.591  1.00  0.00      A    H
ATOM    445  HB2 ALA A  41       5.301 -15.973  33.719  1.00  0.00      A    H
ATOM    446  HB3 ALA A  41       6.302 -17.181  32.914  1.00  0.00      A    H
ATOM    447  C   ALA A  41       7.251 -14.964  31.747  1.00  0.00      A    C
ATOM    448  O   ALA A  41       7.859 -15.427  30.826  1.00  0.00      A    O
ATOM    449  N   GLN A  42       6.318 -14.024  31.540  1.00  0.00      A    N
ATOM    450  HN  GLN A  42       5.754 -13.647  32.271  1.00  0.00      A    H
ATOM    451  CA  GLN A  42       5.919 -13.634  30.246  1.00  0.00      A    C
ATOM    452  HA  GLN A  42       5.755 -14.594  29.779  1.00  0.00      A    H
ATOM    453  CB  GLN A  42       4.663 -12.838  30.462  1.00  0.00      A    C
ATOM    454  HB1 GLN A  42       3.850 -13.386  30.986  1.00  0.00      A    H
ATOM    455  HB2 GLN A  42       4.962 -12.053  31.189  1.00  0.00      A    H
ATOM    456  CG  GLN A  42       3.931 -12.245  29.152  1.00  0.00      A    C
ATOM    457  HG1 GLN A  42       2.921 -11.873  29.432  1.00  0.00      A    H
ATOM    458  HG2 GLN A  42       4.531 -11.447  28.665  1.00  0.00      A    H
ATOM    459  CD  GLN A  42       3.702 -13.260  27.992  1.00  0.00      A    C
ATOM    460  OE1 GLN A  42       3.599 -14.497  28.124  1.00  0.00      A    O
ATOM    461  NE2 GLN A  42       3.589 -12.714  26.790  1.00  0.00      A    N
ATOM    462 HE21 GLN A  42       3.611 -13.329  26.002  1.00  0.00      A    H
ATOM    463 HE22 GLN A  42       3.613 -11.715  26.745  1.00  0.00      A    H
ATOM    464  C   GLN A  42       6.985 -12.891  29.425  1.00  0.00      A    C
ATOM    465  O   GLN A  42       6.979 -13.093  28.216  1.00  0.00      A    O
ATOM    466  N   GLY A  43       7.877 -12.118  30.066  1.00  0.00      A    N
ATOM    467  HN  GLY A  43       7.790 -12.048  31.057  1.00  0.00      A    H
ATOM    468  CA  GLY A  43       8.941 -11.476  29.269  1.00  0.00      A    C
ATOM    469  HA1 GLY A  43       9.403 -10.734  29.903  1.00  0.00      A    H
ATOM    470  HA2 GLY A  43       8.538 -10.980  28.398  1.00  0.00      A    H
ATOM    471  C   GLY A  43       9.961 -12.442  28.837  1.00  0.00      A    C
ATOM    472  O   GLY A  43      10.427 -12.352  27.712  1.00  0.00      A    O
ATOM    473  N   LEU A  44      10.241 -13.501  29.603  1.00  0.00      A    N
ATOM    474  HN  LEU A  44       9.830 -13.707  30.487  1.00  0.00      A    H
ATOM    475  CA  LEU A  44      11.123 -14.578  29.195  1.00  0.00      A    C
ATOM    476  HA  LEU A  44      12.000 -14.055  28.843  1.00  0.00      A    H
ATOM    477  CB  LEU A  44      11.517 -15.419  30.458  1.00  0.00      A    C
ATOM    478  HB1 LEU A  44      11.754 -14.666  31.239  1.00  0.00      A    H
ATOM    479  HB2 LEU A  44      10.620 -15.855  30.947  1.00  0.00      A    H
ATOM    480  CG  LEU A  44      12.561 -16.521  30.106  1.00  0.00      A    C
ATOM    481  HG  LEU A  44      12.077 -17.262  29.434  1.00  0.00      A    H
ATOM    482  CD1 LEU A  44      13.798 -15.888  29.469  1.00  0.00      A    C
ATOM    483 HD11 LEU A  44      14.598 -16.656  29.390  1.00  0.00      A    H
ATOM    484 HD12 LEU A  44      13.538 -15.586  28.432  1.00  0.00      A    H
ATOM    485 HD13 LEU A  44      14.179 -15.079  30.128  1.00  0.00      A    H
ATOM    486  CD2 LEU A  44      13.089 -17.242  31.359  1.00  0.00      A    C
ATOM    487 HD21 LEU A  44      13.811 -18.040  31.087  1.00  0.00      A    H
ATOM    488 HD22 LEU A  44      13.713 -16.438  31.806  1.00  0.00      A    H
ATOM    489 HD23 LEU A  44      12.238 -17.512  32.021  1.00  0.00      A    H
ATOM    490  C   LEU A  44      10.658 -15.271  27.954  1.00  0.00      A    C
ATOM    491  O   LEU A  44      11.444 -15.598  27.071  1.00  0.00      A    O
ATOM    492  N   ILE A  45       9.364 -15.433  27.801  1.00  0.00      A    N
ATOM    493  HN  ILE A  45       8.779 -14.952  28.450  1.00  0.00      A    H
ATOM    494  CA  ILE A  45       8.807 -16.101  26.684  1.00  0.00      A    C
ATOM    495  HA  ILE A  45       9.388 -16.995  26.511  1.00  0.00      A    H
ATOM    496  CB  ILE A  45       7.347 -16.422  27.067  1.00  0.00      A    C
ATOM    497  HB  ILE A  45       6.771 -15.575  27.495  1.00  0.00      A    H
ATOM    498  CG2 ILE A  45       6.614 -16.947  25.806  1.00  0.00      A    C
ATOM    499 HG21 ILE A  45       6.606 -16.080  25.112  1.00  0.00      A    H
ATOM    500 HG22 ILE A  45       7.204 -17.718  25.267  1.00  0.00      A    H
ATOM    501 HG23 ILE A  45       5.554 -17.230  25.982  1.00  0.00      A    H
ATOM    502  CG1 ILE A  45       7.457 -17.517  28.213  1.00  0.00      A    C
ATOM    503 HG11 ILE A  45       7.884 -18.443  27.773  1.00  0.00      A    H
ATOM    504 HG12 ILE A  45       8.104 -17.173  29.049  1.00  0.00      A    H
ATOM    505  CD  ILE A  45       6.145 -17.882  28.798  1.00  0.00      A    C
ATOM    506  HD1 ILE A  45       5.747 -17.168  29.550  1.00  0.00      A    H
ATOM    507  HD2 ILE A  45       5.341 -18.067  28.055  1.00  0.00      A    H
ATOM    508  HD3 ILE A  45       6.270 -18.806  29.403  1.00  0.00      A    H
ATOM    509  C   ILE A  45       8.928 -15.236  25.387  1.00  0.00      A    C
ATOM    510  O   ILE A  45       9.357 -15.747  24.345  1.00  0.00      A    O
ATOM    511  N   ALA A  46       8.652 -13.906  25.440  1.00  0.00      A    N
ATOM    512  HN  ALA A  46       8.209 -13.498  26.235  1.00  0.00      A    H
ATOM    513  CA  ALA A  46       8.833 -12.945  24.362  1.00  0.00      A    C
ATOM    514  HA  ALA A  46       8.462 -13.415  23.463  1.00  0.00      A    H
ATOM    515  CB  ALA A  46       8.387 -11.526  24.762  1.00  0.00      A    C
ATOM    516  HB1 ALA A  46       8.669 -10.800  23.969  1.00  0.00      A    H
ATOM    517  HB2 ALA A  46       7.281 -11.596  24.844  1.00  0.00      A    H
ATOM    518  HB3 ALA A  46       8.722 -11.239  25.781  1.00  0.00      A    H
ATOM    519  C   ALA A  46      10.297 -12.977  23.912  1.00  0.00      A    C
ATOM    520  O   ALA A  46      10.621 -13.082  22.696  1.00  0.00      A    O
ATOM    521  N   LEU A  47      11.217 -13.028  24.897  1.00  0.00      A    N
ATOM    522  HN  LEU A  47      11.004 -13.054  25.871  1.00  0.00      A    H
ATOM    523  CA  LEU A  47      12.620 -12.906  24.718  1.00  0.00      A    C
ATOM    524  HA  LEU A  47      12.866 -11.989  24.203  1.00  0.00      A    H
ATOM    525  CB  LEU A  47      13.334 -12.839  26.179  1.00  0.00      A    C
ATOM    526  HB1 LEU A  47      12.930 -11.926  26.667  1.00  0.00      A    H
ATOM    527  HB2 LEU A  47      13.107 -13.735  26.796  1.00  0.00      A    H
ATOM    528  CG  LEU A  47      14.863 -12.730  26.215  1.00  0.00      A    C
ATOM    529  HG  LEU A  47      15.160 -13.763  25.935  1.00  0.00      A    H
ATOM    530  CD1 LEU A  47      15.352 -11.539  25.324  1.00  0.00      A    C
ATOM    531 HD11 LEU A  47      16.366 -11.140  25.540  1.00  0.00      A    H
ATOM    532 HD12 LEU A  47      15.247 -11.849  24.263  1.00  0.00      A    H
ATOM    533 HD13 LEU A  47      14.695 -10.644  25.359  1.00  0.00      A    H
ATOM    534  CD2 LEU A  47      15.334 -12.579  27.717  1.00  0.00      A    C
ATOM    535 HD21 LEU A  47      15.048 -13.446  28.351  1.00  0.00      A    H
ATOM    536 HD22 LEU A  47      16.405 -12.326  27.868  1.00  0.00      A    H
ATOM    537 HD23 LEU A  47      14.770 -11.711  28.121  1.00  0.00      A    H
ATOM    538  C   LEU A  47      13.119 -14.093  23.962  1.00  0.00      A    C
ATOM    539  O   LEU A  47      13.966 -13.974  23.071  1.00  0.00      A    O
ATOM    540  N   SER A  48      12.591 -15.308  24.351  1.00  0.00      A    N
ATOM    541  HN  SER A  48      11.853 -15.267  25.020  1.00  0.00      A    H
ATOM    542  CA  SER A  48      12.903 -16.592  23.714  1.00  0.00      A    C
ATOM    543  HA  SER A  48      13.944 -16.798  23.516  1.00  0.00      A    H
ATOM    544  CB  SER A  48      12.246 -17.805  24.587  1.00  0.00      A    C
ATOM    545  HB1 SER A  48      11.150 -17.624  24.576  1.00  0.00      A    H
ATOM    546  HB2 SER A  48      12.584 -18.711  24.040  1.00  0.00      A    H
ATOM    547  OG  SER A  48      12.618 -17.936  25.979  1.00  0.00      A    O
ATOM    548  HG1 SER A  48      12.238 -17.221  26.495  1.00  0.00      A    H
ATOM    549  C   SER A  48      12.339 -16.641  22.266  1.00  0.00      A    C
ATOM    550  O   SER A  48      13.055 -17.115  21.442  1.00  0.00      A    O
ATOM    551  N   ALA A  49      11.146 -15.984  22.005  1.00  0.00      A    N
ATOM    552  HN  ALA A  49      10.656 -15.635  22.801  1.00  0.00      A    H
ATOM    553  CA  ALA A  49      10.495 -15.800  20.743  1.00  0.00      A    C
ATOM    554  HA  ALA A  49      10.389 -16.801  20.351  1.00  0.00      A    H
ATOM    555  CB  ALA A  49       9.046 -15.342  20.948  1.00  0.00      A    C
ATOM    556  HB1 ALA A  49       8.502 -16.041  21.619  1.00  0.00      A    H
ATOM    557  HB2 ALA A  49       8.920 -14.388  21.503  1.00  0.00      A    H
ATOM    558  HB3 ALA A  49       8.506 -15.500  19.990  1.00  0.00      A    H
ATOM    559  C   ALA A  49      11.335 -14.907  19.763  1.00  0.00      A    C
ATOM    560  O   ALA A  49      11.588 -15.213  18.653  1.00  0.00      A    O
ATOM    561  N   VAL A  50      11.959 -13.798  20.318  1.00  0.00      A    N
ATOM    562  HN  VAL A  50      11.812 -13.488  21.254  1.00  0.00      A    H
ATOM    563  CA  VAL A  50      12.908 -12.967  19.508  1.00  0.00      A    C
ATOM    564  HA  VAL A  50      12.490 -12.641  18.567  1.00  0.00      A    H
ATOM    565  CB  VAL A  50      13.407 -11.649  20.226  1.00  0.00      A    C
ATOM    566  HB  VAL A  50      13.844 -11.907  21.215  1.00  0.00      A    H
ATOM    567  CG1 VAL A  50      14.485 -10.997  19.363  1.00  0.00      A    C
ATOM    568 HG11 VAL A  50      14.757  -9.990  19.745  1.00  0.00      A    H
ATOM    569 HG12 VAL A  50      15.393 -11.633  19.435  1.00  0.00      A    H
ATOM    570 HG13 VAL A  50      14.277 -10.895  18.276  1.00  0.00      A    H
ATOM    571  CG2 VAL A  50      12.174 -10.708  20.452  1.00  0.00      A    C
ATOM    572 HG21 VAL A  50      11.702 -10.537  19.461  1.00  0.00      A    H
ATOM    573 HG22 VAL A  50      11.467 -11.258  21.109  1.00  0.00      A    H
ATOM    574 HG23 VAL A  50      12.556  -9.772  20.912  1.00  0.00      A    H
ATOM    575  C   VAL A  50      14.127 -13.835  19.199  1.00  0.00      A    C
ATOM    576  O   VAL A  50      14.611 -13.844  18.119  1.00  0.00      A    O
ATOM    577  N   VAL A  51      14.703 -14.585  20.183  1.00  0.00      A    N
ATOM    578  HN  VAL A  51      14.254 -14.631  21.072  1.00  0.00      A    H
ATOM    579  CA  VAL A  51      15.901 -15.392  19.970  1.00  0.00      A    C
ATOM    580  HA  VAL A  51      16.598 -14.675  19.560  1.00  0.00      A    H
ATOM    581  CB  VAL A  51      16.499 -16.082  21.223  1.00  0.00      A    C
ATOM    582  HB  VAL A  51      15.665 -16.555  21.785  1.00  0.00      A    H
ATOM    583  CG1 VAL A  51      17.598 -17.049  20.874  1.00  0.00      A    C
ATOM    584 HG11 VAL A  51      17.402 -17.892  20.177  1.00  0.00      A    H
ATOM    585 HG12 VAL A  51      18.466 -16.473  20.490  1.00  0.00      A    H
ATOM    586 HG13 VAL A  51      17.947 -17.507  21.824  1.00  0.00      A    H
ATOM    587  CG2 VAL A  51      17.078 -14.983  22.097  1.00  0.00      A    C
ATOM    588 HG21 VAL A  51      17.889 -14.473  21.534  1.00  0.00      A    H
ATOM    589 HG22 VAL A  51      16.302 -14.250  22.404  1.00  0.00      A    H
ATOM    590 HG23 VAL A  51      17.519 -15.530  22.957  1.00  0.00      A    H
ATOM    591  C   VAL A  51      15.636 -16.427  18.924  1.00  0.00      A    C
ATOM    592  O   VAL A  51      16.355 -16.580  17.948  1.00  0.00      A    O
ATOM    593  N   LEU A  52      14.558 -17.201  19.114  1.00  0.00      A    N
ATOM    594  HN  LEU A  52      14.024 -17.100  19.950  1.00  0.00      A    H
ATOM    595  CA  LEU A  52      14.027 -18.220  18.192  1.00  0.00      A    C
ATOM    596  HA  LEU A  52      14.817 -18.955  18.189  1.00  0.00      A    H
ATOM    597  CB  LEU A  52      12.707 -18.896  18.823  1.00  0.00      A    C
ATOM    598  HB1 LEU A  52      12.991 -19.074  19.882  1.00  0.00      A    H
ATOM    599  HB2 LEU A  52      11.874 -18.163  18.871  1.00  0.00      A    H
ATOM    600  CG  LEU A  52      12.210 -20.174  18.259  1.00  0.00      A    C
ATOM    601  HG  LEU A  52      13.087 -20.841  18.121  1.00  0.00      A    H
ATOM    602  CD1 LEU A  52      11.354 -20.905  19.369  1.00  0.00      A    C
ATOM    603 HD11 LEU A  52      10.969 -21.918  19.123  1.00  0.00      A    H
ATOM    604 HD12 LEU A  52      11.937 -21.124  20.288  1.00  0.00      A    H
ATOM    605 HD13 LEU A  52      10.405 -20.359  19.555  1.00  0.00      A    H
ATOM    606  CD2 LEU A  52      11.336 -19.879  17.037  1.00  0.00      A    C
ATOM    607 HD21 LEU A  52      11.890 -19.387  16.209  1.00  0.00      A    H
ATOM    608 HD22 LEU A  52      10.922 -20.801  16.576  1.00  0.00      A    H
ATOM    609 HD23 LEU A  52      10.450 -19.236  17.225  1.00  0.00      A    H
ATOM    610  C   LEU A  52      13.956 -17.743  16.739  1.00  0.00      A    C
ATOM    611  O   LEU A  52      14.418 -18.431  15.819  1.00  0.00      A    O
ATOM    612  N   VAL A  53      13.266 -16.563  16.507  1.00  0.00      A    N
ATOM    613  HN  VAL A  53      12.881 -16.126  17.316  1.00  0.00      A    H
ATOM    614  CA  VAL A  53      13.119 -15.899  15.294  1.00  0.00      A    C
ATOM    615  HA  VAL A  53      12.689 -16.628  14.623  1.00  0.00      A    H
ATOM    616  CB  VAL A  53      12.126 -14.657  15.478  1.00  0.00      A    C
ATOM    617  HB  VAL A  53      12.426 -14.051  16.360  1.00  0.00      A    H
ATOM    618  CG1 VAL A  53      12.059 -13.788  14.228  1.00  0.00      A    C
ATOM    619 HG11 VAL A  53      13.052 -13.352  13.990  1.00  0.00      A    H
ATOM    620 HG12 VAL A  53      11.694 -14.430  13.397  1.00  0.00      A    H
ATOM    621 HG13 VAL A  53      11.350 -12.934  14.285  1.00  0.00      A    H
ATOM    622  CG2 VAL A  53      10.722 -15.332  15.737  1.00  0.00      A    C
ATOM    623 HG21 VAL A  53       9.932 -14.550  15.723  1.00  0.00      A    H
ATOM    624 HG22 VAL A  53      10.598 -16.127  14.970  1.00  0.00      A    H
ATOM    625 HG23 VAL A  53      10.656 -15.840  16.722  1.00  0.00      A    H
ATOM    626  C   VAL A  53      14.447 -15.416  14.698  1.00  0.00      A    C
ATOM    627  O   VAL A  53      14.645 -15.742  13.529  1.00  0.00      A    O
ATOM    628  N   ALA A  54      15.327 -14.850  15.530  1.00  0.00      A    N
ATOM    629  HN  ALA A  54      15.031 -14.758  16.477  1.00  0.00      A    H
ATOM    630  CA  ALA A  54      16.629 -14.430  15.091  1.00  0.00      A    C
ATOM    631  HA  ALA A  54      16.453 -13.686  14.328  1.00  0.00      A    H
ATOM    632  CB  ALA A  54      17.368 -13.772  16.206  1.00  0.00      A    C
ATOM    633  HB1 ALA A  54      16.744 -12.928  16.571  1.00  0.00      A    H
ATOM    634  HB2 ALA A  54      17.602 -14.449  17.055  1.00  0.00      A    H
ATOM    635  HB3 ALA A  54      18.379 -13.337  16.056  1.00  0.00      A    H
ATOM    636  C   ALA A  54      17.433 -15.638  14.583  1.00  0.00      A    C
ATOM    637  O   ALA A  54      18.037 -15.702  13.488  1.00  0.00      A    O
ATOM    638  N   LEU A  55      17.451 -16.723  15.409  1.00  0.00      A    N
ATOM    639  HN  LEU A  55      16.948 -16.641  16.266  1.00  0.00      A    H
ATOM    640  CA  LEU A  55      18.086 -18.034  15.159  1.00  0.00      A    C
ATOM    641  HA  LEU A  55      19.129 -17.790  15.021  1.00  0.00      A    H
ATOM    642  CB  LEU A  55      18.139 -18.913  16.510  1.00  0.00      A    C
ATOM    643  HB1 LEU A  55      18.270 -18.233  17.379  1.00  0.00      A    H
ATOM    644  HB2 LEU A  55      17.170 -19.415  16.720  1.00  0.00      A    H
ATOM    645  CG  LEU A  55      19.138 -20.025  16.527  1.00  0.00      A    C
ATOM    646  HG  LEU A  55      20.034 -19.652  15.987  1.00  0.00      A    H
ATOM    647  CD1 LEU A  55      19.419 -20.287  17.976  1.00  0.00      A    C
ATOM    648 HD11 LEU A  55      20.088 -21.169  18.060  1.00  0.00      A    H
ATOM    649 HD12 LEU A  55      19.873 -19.419  18.500  1.00  0.00      A    H
ATOM    650 HD13 LEU A  55      18.483 -20.448  18.553  1.00  0.00      A    H
ATOM    651  CD2 LEU A  55      18.687 -21.302  15.846  1.00  0.00      A    C
ATOM    652 HD21 LEU A  55      19.468 -22.088  15.765  1.00  0.00      A    H
ATOM    653 HD22 LEU A  55      17.875 -21.802  16.415  1.00  0.00      A    H
ATOM    654 HD23 LEU A  55      18.344 -20.946  14.850  1.00  0.00      A    H
ATOM    655  C   LEU A  55      17.638 -18.772  13.832  1.00  0.00      A    C
ATOM    656  O   LEU A  55      18.467 -19.335  13.154  1.00  0.00      A    O
ATOM    657  N   LEU A  56      16.380 -18.702  13.550  1.00  0.00      A    N
ATOM    658  HN  LEU A  56      15.743 -18.178  14.110  1.00  0.00      A    H
ATOM    659  CA  LEU A  56      15.813 -19.386  12.384  1.00  0.00      A    C
ATOM    660  HA  LEU A  56      16.393 -20.269  12.159  1.00  0.00      A    H
ATOM    661  CB  LEU A  56      14.404 -19.897  12.679  1.00  0.00      A    C
ATOM    662  HB1 LEU A  56      13.787 -19.117  13.173  1.00  0.00      A    H
ATOM    663  HB2 LEU A  56      13.920 -20.249  11.742  1.00  0.00      A    H
ATOM    664  CG  LEU A  56      14.415 -21.103  13.693  1.00  0.00      A    C
ATOM    665  HG  LEU A  56      14.908 -20.791  14.639  1.00  0.00      A    H
ATOM    666  CD1 LEU A  56      13.077 -21.629  14.085  1.00  0.00      A    C
ATOM    667 HD11 LEU A  56      12.465 -20.854  14.593  1.00  0.00      A    H
ATOM    668 HD12 LEU A  56      12.584 -22.076  13.195  1.00  0.00      A    H
ATOM    669 HD13 LEU A  56      13.213 -22.425  14.848  1.00  0.00      A    H
ATOM    670  CD2 LEU A  56      15.232 -22.378  13.147  1.00  0.00      A    C
ATOM    671 HD21 LEU A  56      14.994 -23.205  13.850  1.00  0.00      A    H
ATOM    672 HD22 LEU A  56      14.903 -22.739  12.149  1.00  0.00      A    H
ATOM    673 HD23 LEU A  56      16.317 -22.141  13.157  1.00  0.00      A    H
ATOM    674  C   LEU A  56      15.732 -18.476  11.155  1.00  0.00      A    C
ATOM    675  O   LEU A  56      15.240 -18.943  10.119  1.00  0.00      A    O
ATOM    676  N   LYS A  57      16.204 -17.264  11.207  1.00  0.00      A    N
ATOM    677  HN  LYS A  57      16.658 -16.887  12.011  1.00  0.00      A    H
ATOM    678  CA  LYS A  57      16.179 -16.409  10.034  1.00  0.00      A    C
ATOM    679  HA  LYS A  57      15.197 -16.257   9.609  1.00  0.00      A    H
ATOM    680  CB  LYS A  57      16.582 -14.953  10.412  1.00  0.00      A    C
ATOM    681  HB1 LYS A  57      16.152 -14.461  11.311  1.00  0.00      A    H
ATOM    682  HB2 LYS A  57      17.683 -14.808  10.420  1.00  0.00      A    H
ATOM    683  CG  LYS A  57      16.154 -13.925   9.339  1.00  0.00      A    C
ATOM    684  HG1 LYS A  57      16.559 -14.198   8.341  1.00  0.00      A    H
ATOM    685  HG2 LYS A  57      15.048 -13.888   9.240  1.00  0.00      A    H
ATOM    686  CD  LYS A  57      16.595 -12.436   9.703  1.00  0.00      A    C
ATOM    687  HD1 LYS A  57      16.210 -12.014  10.656  1.00  0.00      A    H
ATOM    688  HD2 LYS A  57      17.701 -12.402   9.796  1.00  0.00      A    H
ATOM    689  CE  LYS A  57      16.235 -11.410   8.605  1.00  0.00      A    C
ATOM    690  HE1 LYS A  57      15.260 -11.628   8.119  1.00  0.00      A    H
ATOM    691  HE2 LYS A  57      16.253 -10.393   9.050  1.00  0.00      A    H
ATOM    692  NZ  LYS A  57      17.104 -11.437   7.427  1.00  0.00      A    N
ATOM    693  HZ1 LYS A  57      16.684 -10.987   6.590  1.00  0.00      A    H
ATOM    694  HZ2 LYS A  57      18.059 -11.061   7.595  1.00  0.00      A    H
ATOM    695  HZ3 LYS A  57      17.374 -12.422   7.228  1.00  0.00      A    H
ATOM    696  C   LYS A  57      16.901 -16.925   8.854  1.00  0.00      A    C
ATOM    697  O   LYS A  57      16.223 -16.808   7.843  1.00  0.00      A    O
ATOM    698  N   PRO A  58      18.097 -17.516   8.854  1.00  0.00      A    N
ATOM    699  CD  PRO A  58      18.997 -17.520  10.024  1.00  0.00      A    C
ATOM    700  HD1 PRO A  58      18.953 -16.637  10.697  1.00  0.00      A    H
ATOM    701  HD2 PRO A  58      18.981 -18.498  10.552  1.00  0.00      A    H
ATOM    702  CA  PRO A  58      18.699 -18.120   7.655  1.00  0.00      A    C
ATOM    703  HA  PRO A  58      18.760 -17.375   6.876  1.00  0.00      A    H
ATOM    704  CB  PRO A  58      20.137 -18.477   8.160  1.00  0.00      A    C
ATOM    705  HB1 PRO A  58      20.908 -18.208   7.406  1.00  0.00      A    H
ATOM    706  HB2 PRO A  58      20.343 -19.539   8.414  1.00  0.00      A    H
ATOM    707  CG  PRO A  58      20.329 -17.564   9.344  1.00  0.00      A    C
ATOM    708  HG1 PRO A  58      21.025 -17.907  10.139  1.00  0.00      A    H
ATOM    709  HG2 PRO A  58      20.653 -16.600   8.898  1.00  0.00      A    H
ATOM    710  C   PRO A  58      18.029 -19.258   6.949  1.00  0.00      A    C
ATOM    711  O   PRO A  58      18.199 -19.464   5.778  1.00  0.00      A    O
ATOM    712  N   PHE A  59      17.306 -20.085   7.762  1.00  0.00      A    N
ATOM    713  HN  PHE A  59      17.173 -19.846   8.721  1.00  0.00      A    H
ATOM    714  CA  PHE A  59      16.730 -21.389   7.369  1.00  0.00      A    C
ATOM    715  HA  PHE A  59      17.233 -21.666   6.454  1.00  0.00      A    H
ATOM    716  CB  PHE A  59      16.877 -22.528   8.410  1.00  0.00      A    C
ATOM    717  HB1 PHE A  59      16.143 -22.499   9.243  1.00  0.00      A    H
ATOM    718  HB2 PHE A  59      16.874 -23.591   8.086  1.00  0.00      A    H
ATOM    719  CG  PHE A  59      18.346 -22.445   8.950  1.00  0.00      A    C
ATOM    720  CD1 PHE A  59      19.422 -22.685   8.137  1.00  0.00      A    C
ATOM    721  HD1 PHE A  59      19.307 -22.742   7.065  1.00  0.00      A    H
ATOM    722  CE1 PHE A  59      20.733 -22.746   8.648  1.00  0.00      A    C
ATOM    723  HE1 PHE A  59      21.577 -23.034   8.038  1.00  0.00      A    H
ATOM    724  CZ  PHE A  59      20.958 -22.655  10.052  1.00  0.00      A    C
ATOM    725  HZ  PHE A  59      21.985 -22.836  10.333  1.00  0.00      A    H
ATOM    726  CD2 PHE A  59      18.602 -22.076  10.304  1.00  0.00      A    C
ATOM    727  HD2 PHE A  59      17.834 -21.933  11.050  1.00  0.00      A    H
ATOM    728  CE2 PHE A  59      19.936 -22.155  10.838  1.00  0.00      A    C
ATOM    729  HE2 PHE A  59      20.091 -21.867  11.868  1.00  0.00      A    H
ATOM    730  C   PHE A  59      15.272 -21.283   7.118  1.00  0.00      A    C
ATOM    731  O   PHE A  59      14.498 -22.273   7.012  1.00  0.00      A    O
ATOM    732  N   ALA A  60      14.698 -20.015   7.148  1.00  0.00      A    N
ATOM    733  HN  ALA A  60      15.301 -19.276   7.438  1.00  0.00      A    H
ATOM    734  CA  ALA A  60      13.264 -19.687   7.195  1.00  0.00      A    C
ATOM    735  HA  ALA A  60      12.813 -20.042   8.109  1.00  0.00      A    H
ATOM    736  CB  ALA A  60      13.109 -18.129   7.240  1.00  0.00      A    C
ATOM    737  HB1 ALA A  60      13.411 -17.728   6.249  1.00  0.00      A    H
ATOM    738  HB2 ALA A  60      12.072 -17.779   7.429  1.00  0.00      A    H
ATOM    739  HB3 ALA A  60      13.769 -17.663   8.002  1.00  0.00      A    H
ATOM    740  C   ALA A  60      12.534 -20.228   5.967  1.00  0.00      A    C
ATOM    741  O   ALA A  60      11.307 -20.429   6.130  1.00  0.00      A    O
ATOM    742  N   ASP A  61      13.207 -20.472   4.815  1.00  0.00      A    N
ATOM    743  HN  ASP A  61      14.175 -20.241   4.866  1.00  0.00      A    H
ATOM    744  CA  ASP A  61      12.688 -20.998   3.611  1.00  0.00      A    C
ATOM    745  HA  ASP A  61      11.854 -20.388   3.296  1.00  0.00      A    H
ATOM    746  CB  ASP A  61      13.824 -20.870   2.506  1.00  0.00      A    C
ATOM    747  HB1 ASP A  61      14.759 -21.369   2.837  1.00  0.00      A    H
ATOM    748  HB2 ASP A  61      13.527 -21.358   1.553  1.00  0.00      A    H
ATOM    749  CG  ASP A  61      14.070 -19.401   2.152  1.00  0.00      A    C
ATOM    750  OD1 ASP A  61      15.271 -18.980   2.217  1.00  0.00      A    O
ATOM    751  OD2 ASP A  61      13.135 -18.756   1.681  1.00  0.00      A    O
ATOM    752  C   ASP A  61      12.223 -22.425   3.748  1.00  0.00      A    C
ATOM    753  O   ASP A  61      11.185 -22.787   3.213  1.00  0.00      A    O
ATOM    754  N   LYS A  62      12.764 -23.373   4.619  1.00  0.00      A    N
ATOM    755  HN  LYS A  62      13.549 -23.169   5.199  1.00  0.00      A    H
ATOM    756  CA  LYS A  62      12.204 -24.659   4.859  1.00  0.00      A    C
ATOM    757  HA  LYS A  62      12.055 -25.027   3.854  1.00  0.00      A    H
ATOM    758  CB  LYS A  62      13.226 -25.566   5.538  1.00  0.00      A    C
ATOM    759  HB1 LYS A  62      13.608 -25.005   6.417  1.00  0.00      A    H
ATOM    760  HB2 LYS A  62      12.841 -26.579   5.782  1.00  0.00      A    H
ATOM    761  CG  LYS A  62      14.442 -25.727   4.635  1.00  0.00      A    C
ATOM    762  HG1 LYS A  62      14.902 -24.813   4.202  1.00  0.00      A    H
ATOM    763  HG2 LYS A  62      15.163 -26.105   5.390  1.00  0.00      A    H
ATOM    764  CD  LYS A  62      14.270 -26.691   3.444  1.00  0.00      A    C
ATOM    765  HD1 LYS A  62      13.709 -27.565   3.838  1.00  0.00      A    H
ATOM    766  HD2 LYS A  62      13.733 -26.093   2.677  1.00  0.00      A    H
ATOM    767  CE  LYS A  62      15.673 -27.042   2.877  1.00  0.00      A    C
ATOM    768  HE1 LYS A  62      16.163 -26.145   2.441  1.00  0.00      A    H
ATOM    769  HE2 LYS A  62      16.323 -27.451   3.680  1.00  0.00      A    H
ATOM    770  NZ  LYS A  62      15.546 -28.035   1.827  1.00  0.00      A    N
ATOM    771  HZ1 LYS A  62      14.835 -27.649   1.172  1.00  0.00      A    H
ATOM    772  HZ2 LYS A  62      16.391 -28.149   1.231  1.00  0.00      A    H
ATOM    773  HZ3 LYS A  62      15.252 -28.956   2.210  1.00  0.00      A    H
ATOM    774  C   LYS A  62      10.913 -24.705   5.584  1.00  0.00      A    C
ATOM    775  O   LYS A  62      10.686 -23.813   6.385  1.00  0.00      A    O
ATOM    776  N   MET A  63      10.021 -25.723   5.373  1.00  0.00      A    N
ATOM    777  HN  MET A  63      10.174 -26.415   4.671  1.00  0.00      A    H
ATOM    778  CA  MET A  63       8.641 -25.632   5.875  1.00  0.00      A    C
ATOM    779  HA  MET A  63       8.167 -24.744   5.484  1.00  0.00      A    H
ATOM    780  CB  MET A  63       7.786 -26.737   5.336  1.00  0.00      A    C
ATOM    781  HB1 MET A  63       7.838 -26.610   4.233  1.00  0.00      A    H
ATOM    782  HB2 MET A  63       8.382 -27.652   5.542  1.00  0.00      A    H
ATOM    783  CG  MET A  63       6.313 -26.992   5.718  1.00  0.00      A    C
ATOM    784  HG1 MET A  63       5.707 -26.116   5.405  1.00  0.00      A    H
ATOM    785  HG2 MET A  63       6.017 -27.844   5.069  1.00  0.00      A    H
ATOM    786  SD  MET A  63       5.968 -27.474   7.373  1.00  0.00      A    S
ATOM    787  CE  MET A  63       6.527 -29.200   7.063  1.00  0.00      A    C
ATOM    788  HE1 MET A  63       5.859 -29.747   6.364  1.00  0.00      A    H
ATOM    789  HE2 MET A  63       7.596 -29.271   6.769  1.00  0.00      A    H
ATOM    790  HE3 MET A  63       6.342 -29.771   7.998  1.00  0.00      A    H
ATOM    791  C   MET A  63       8.557 -25.613   7.430  1.00  0.00      A    C
ATOM    792  O   MET A  63       7.883 -24.792   8.115  1.00  0.00      A    O
ATOM    793  N   VAL A  64       9.326 -26.531   8.078  1.00  0.00      A    N
ATOM    794  HN  VAL A  64       9.838 -27.193   7.536  1.00  0.00      A    H
ATOM    795  CA  VAL A  64       9.316 -26.659   9.564  1.00  0.00      A    C
ATOM    796  HA  VAL A  64       8.251 -26.596   9.732  1.00  0.00      A    H
ATOM    797  CB  VAL A  64       9.844 -28.010   9.952  1.00  0.00      A    C
ATOM    798  HB  VAL A  64      10.685 -28.250   9.268  1.00  0.00      A    H
ATOM    799  CG1 VAL A  64      10.409 -28.020  11.353  1.00  0.00      A    C
ATOM    800 HG11 VAL A  64      11.281 -27.335  11.426  1.00  0.00      A    H
ATOM    801 HG12 VAL A  64       9.633 -27.829  12.126  1.00  0.00      A    H
ATOM    802 HG13 VAL A  64      10.934 -28.963  11.614  1.00  0.00      A    H
ATOM    803  CG2 VAL A  64       8.714 -29.058   9.864  1.00  0.00      A    C
ATOM    804 HG21 VAL A  64       9.246 -29.973  10.199  1.00  0.00      A    H
ATOM    805 HG22 VAL A  64       7.841 -28.885  10.529  1.00  0.00      A    H
ATOM    806 HG23 VAL A  64       8.410 -29.223   8.808  1.00  0.00      A    H
ATOM    807  C   VAL A  64       9.882 -25.427  10.269  1.00  0.00      A    C
ATOM    808  O   VAL A  64       9.130 -24.916  11.102  1.00  0.00      A    O
ATOM    809  N   PRO A  65      11.054 -24.859   9.867  1.00  0.00      A    N
ATOM    810  CD  PRO A  65      12.147 -25.462   9.094  1.00  0.00      A    C
ATOM    811  HD1 PRO A  65      12.326 -26.529   9.348  1.00  0.00      A    H
ATOM    812  HD2 PRO A  65      11.887 -25.441   8.014  1.00  0.00      A    H
ATOM    813  CA  PRO A  65      11.490 -23.544  10.422  1.00  0.00      A    C
ATOM    814  HA  PRO A  65      11.538 -23.551  11.501  1.00  0.00      A    H
ATOM    815  CB  PRO A  65      12.829 -23.263   9.792  1.00  0.00      A    C
ATOM    816  HB1 PRO A  65      13.448 -22.616  10.449  1.00  0.00      A    H
ATOM    817  HB2 PRO A  65      12.667 -22.640   8.887  1.00  0.00      A    H
ATOM    818  CG  PRO A  65      13.391 -24.610   9.496  1.00  0.00      A    C
ATOM    819  HG1 PRO A  65      13.897 -25.082  10.365  1.00  0.00      A    H
ATOM    820  HG2 PRO A  65      14.041 -24.543   8.597  1.00  0.00      A    H
ATOM    821  C   PRO A  65      10.428 -22.427  10.092  1.00  0.00      A    C
ATOM    822  O   PRO A  65      10.195 -21.505  10.916  1.00  0.00      A    O
ATOM    823  N   ARG A  66       9.753 -22.483   8.947  1.00  0.00      A    N
ATOM    824  HN  ARG A  66       9.904 -23.210   8.282  1.00  0.00      A    H
ATOM    825  CA  ARG A  66       8.698 -21.584   8.492  1.00  0.00      A    C
ATOM    826  HA  ARG A  66       9.092 -20.578   8.495  1.00  0.00      A    H
ATOM    827  CB  ARG A  66       8.334 -21.801   7.039  1.00  0.00      A    C
ATOM    828  HB1 ARG A  66       9.335 -21.831   6.557  1.00  0.00      A    H
ATOM    829  HB2 ARG A  66       7.853 -22.802   7.013  1.00  0.00      A    H
ATOM    830  CG  ARG A  66       7.376 -20.717   6.387  1.00  0.00      A    C
ATOM    831  HG1 ARG A  66       6.456 -20.635   7.005  1.00  0.00      A    H
ATOM    832  HG2 ARG A  66       7.832 -19.729   6.162  1.00  0.00      A    H
ATOM    833  CD  ARG A  66       6.642 -21.284   5.115  1.00  0.00      A    C
ATOM    834  HD1 ARG A  66       6.000 -22.077   5.553  1.00  0.00      A    H
ATOM    835  HD2 ARG A  66       6.002 -20.524   4.617  1.00  0.00      A    H
ATOM    836  NE  ARG A  66       7.690 -21.862   4.087  1.00  0.00      A    N
ATOM    837  HE  ARG A  66       8.573 -21.399   4.013  1.00  0.00      A    H
ATOM    838  CZ  ARG A  66       7.558 -22.861   3.247  1.00  0.00      A    C
ATOM    839  NH1 ARG A  66       6.338 -23.373   3.067  1.00  0.00      A    N
ATOM    840 HH11 ARG A  66       6.130 -23.946   2.275  1.00  0.00      A    H
ATOM    841 HH12 ARG A  66       5.593 -22.816   3.433  1.00  0.00      A    H
ATOM    842  NH2 ARG A  66       8.539 -23.265   2.440  1.00  0.00      A    N
ATOM    843 HH21 ARG A  66       8.358 -24.143   1.996  1.00  0.00      A    H
ATOM    844 HH22 ARG A  66       9.463 -23.108   2.790  1.00  0.00      A    H
ATOM    845  C   ARG A  66       7.455 -21.638   9.461  1.00  0.00      A    C
ATOM    846  O   ARG A  66       6.834 -20.620   9.765  1.00  0.00      A    O
ATOM    847  N   PHE A  67       7.074 -22.834   9.926  1.00  0.00      A    N
ATOM    848  HN  PHE A  67       7.570 -23.645   9.626  1.00  0.00      A    H
ATOM    849  CA  PHE A  67       5.969 -23.067  10.871  1.00  0.00      A    C
ATOM    850  HA  PHE A  67       5.123 -22.513  10.492  1.00  0.00      A    H
ATOM    851  CB  PHE A  67       5.640 -24.603  11.029  1.00  0.00      A    C
ATOM    852  HB1 PHE A  67       5.468 -25.024  10.015  1.00  0.00      A    H
ATOM    853  HB2 PHE A  67       6.569 -25.037  11.458  1.00  0.00      A    H
ATOM    854  CG  PHE A  67       4.465 -24.916  11.914  1.00  0.00      A    C
ATOM    855  CD1 PHE A  67       3.291 -24.401  11.431  1.00  0.00      A    C
ATOM    856  HD1 PHE A  67       3.183 -23.947  10.457  1.00  0.00      A    H
ATOM    857  CE1 PHE A  67       2.157 -24.599  12.230  1.00  0.00      A    C
ATOM    858  HE1 PHE A  67       1.284 -24.045  11.919  1.00  0.00      A    H
ATOM    859  CZ  PHE A  67       2.185 -25.317  13.426  1.00  0.00      A    C
ATOM    860  HZ  PHE A  67       1.362 -25.381  14.121  1.00  0.00      A    H
ATOM    861  CD2 PHE A  67       4.581 -25.618  13.122  1.00  0.00      A    C
ATOM    862  HD2 PHE A  67       5.545 -26.048  13.350  1.00  0.00      A    H
ATOM    863  CE2 PHE A  67       3.476 -25.828  13.913  1.00  0.00      A    C
ATOM    864  HE2 PHE A  67       3.433 -26.266  14.899  1.00  0.00      A    H
ATOM    865  C   PHE A  67       6.333 -22.552  12.292  1.00  0.00      A    C
ATOM    866  O   PHE A  67       5.531 -21.913  12.992  1.00  0.00      A    O
ATOM    867  N   LEU A  68       7.551 -22.834  12.801  1.00  0.00      A    N
ATOM    868  HN  LEU A  68       8.178 -23.396  12.267  1.00  0.00      A    H
ATOM    869  CA  LEU A  68       8.052 -22.448  14.088  1.00  0.00      A    C
ATOM    870  HA  LEU A  68       7.407 -22.748  14.900  1.00  0.00      A    H
ATOM    871  CB  LEU A  68       9.410 -23.070  14.199  1.00  0.00      A    C
ATOM    872  HB1 LEU A  68      10.074 -22.875  13.329  1.00  0.00      A    H
ATOM    873  HB2 LEU A  68       9.980 -22.371  14.847  1.00  0.00      A    H
ATOM    874  CG  LEU A  68       9.382 -24.534  14.696  1.00  0.00      A    C
ATOM    875  HG  LEU A  68       8.731 -25.151  14.040  1.00  0.00      A    H
ATOM    876  CD1 LEU A  68      10.711 -25.240  14.634  1.00  0.00      A    C
ATOM    877 HD11 LEU A  68      11.449 -24.439  14.852  1.00  0.00      A    H
ATOM    878 HD12 LEU A  68      10.805 -26.006  15.433  1.00  0.00      A    H
ATOM    879 HD13 LEU A  68      10.994 -25.694  13.661  1.00  0.00      A    H
ATOM    880  CD2 LEU A  68       8.790 -24.566  16.184  1.00  0.00      A    C
ATOM    881 HD21 LEU A  68       7.733 -24.229  16.232  1.00  0.00      A    H
ATOM    882 HD22 LEU A  68       8.941 -25.551  16.674  1.00  0.00      A    H
ATOM    883 HD23 LEU A  68       9.345 -23.841  16.818  1.00  0.00      A    H
ATOM    884  C   LEU A  68       8.242 -20.867  14.146  1.00  0.00      A    C
ATOM    885  O   LEU A  68       7.960 -20.225  15.177  1.00  0.00      A    O
ATOM    886  N   LEU A  69       8.649 -20.237  13.013  1.00  0.00      A    N
ATOM    887  HN  LEU A  69       8.941 -20.757  12.213  1.00  0.00      A    H
ATOM    888  CA  LEU A  69       8.659 -18.781  12.856  1.00  0.00      A    C
ATOM    889  HA  LEU A  69       9.272 -18.369  13.644  1.00  0.00      A    H
ATOM    890  CB  LEU A  69       9.282 -18.337  11.533  1.00  0.00      A    C
ATOM    891  HB1 LEU A  69       8.958 -19.102  10.795  1.00  0.00      A    H
ATOM    892  HB2 LEU A  69       8.871 -17.385  11.134  1.00  0.00      A    H
ATOM    893  CG  LEU A  69      10.774 -18.413  11.415  1.00  0.00      A    C
ATOM    894  HG  LEU A  69      10.994 -19.414  11.844  1.00  0.00      A    H
ATOM    895  CD1 LEU A  69      11.215 -18.388  10.001  1.00  0.00      A    C
ATOM    896 HD11 LEU A  69      12.293 -18.609   9.845  1.00  0.00      A    H
ATOM    897 HD12 LEU A  69      10.616 -19.074   9.365  1.00  0.00      A    H
ATOM    898 HD13 LEU A  69      10.970 -17.418   9.518  1.00  0.00      A    H
ATOM    899  CD2 LEU A  69      11.588 -17.368  12.182  1.00  0.00      A    C
ATOM    900 HD21 LEU A  69      11.295 -16.373  11.782  1.00  0.00      A    H
ATOM    901 HD22 LEU A  69      11.465 -17.500  13.278  1.00  0.00      A    H
ATOM    902 HD23 LEU A  69      12.668 -17.507  11.962  1.00  0.00      A    H
ATOM    903  C   LEU A  69       7.237 -18.195  12.969  1.00  0.00      A    C
ATOM    904  O   LEU A  69       7.037 -17.092  13.494  1.00  0.00      A    O
ATOM    905  N   LEU A  70       6.192 -18.872  12.351  1.00  0.00      A    N
ATOM    906  HN  LEU A  70       6.352 -19.593  11.681  1.00  0.00      A    H
ATOM    907  CA  LEU A  70       4.780 -18.468  12.425  1.00  0.00      A    C
ATOM    908  HA  LEU A  70       4.641 -17.400  12.349  1.00  0.00      A    H
ATOM    909  CB  LEU A  70       3.959 -19.119  11.307  1.00  0.00      A    C
ATOM    910  HB1 LEU A  70       4.319 -20.139  11.051  1.00  0.00      A    H
ATOM    911  HB2 LEU A  70       2.868 -19.279  11.444  1.00  0.00      A    H
ATOM    912  CG  LEU A  70       4.101 -18.286  10.052  1.00  0.00      A    C
ATOM    913  HG  LEU A  70       5.135 -17.884  10.010  1.00  0.00      A    H
ATOM    914  CD1 LEU A  70       4.018 -18.976   8.707  1.00  0.00      A    C
ATOM    915 HD11 LEU A  70       4.848 -19.700   8.558  1.00  0.00      A    H
ATOM    916 HD12 LEU A  70       3.061 -19.518   8.549  1.00  0.00      A    H
ATOM    917 HD13 LEU A  70       4.227 -18.236   7.906  1.00  0.00      A    H
ATOM    918  CD2 LEU A  70       3.060 -17.080  10.024  1.00  0.00      A    C
ATOM    919 HD21 LEU A  70       3.226 -16.411  10.895  1.00  0.00      A    H
ATOM    920 HD22 LEU A  70       3.242 -16.518   9.083  1.00  0.00      A    H
ATOM    921 HD23 LEU A  70       1.997 -17.403  10.006  1.00  0.00      A    H
ATOM    922  C   LEU A  70       4.197 -18.727  13.803  1.00  0.00      A    C
ATOM    923  O   LEU A  70       3.446 -17.930  14.367  1.00  0.00      A    O
ATOM    924  N   SER A  71       4.619 -19.777  14.495  1.00  0.00      A    N
ATOM    925  HN  SER A  71       5.259 -20.442  14.118  1.00  0.00      A    H
ATOM    926  CA  SER A  71       3.928 -20.133  15.641  1.00  0.00      A    C
ATOM    927  HA  SER A  71       2.896 -19.843  15.507  1.00  0.00      A    H
ATOM    928  CB  SER A  71       3.761 -21.691  15.794  1.00  0.00      A    C
ATOM    929  HB1 SER A  71       3.254 -21.891  16.762  1.00  0.00      A    H
ATOM    930  HB2 SER A  71       3.077 -22.008  14.978  1.00  0.00      A    H
ATOM    931  OG  SER A  71       5.004 -22.370  15.628  1.00  0.00      A    O
ATOM    932  HG1 SER A  71       5.006 -22.519  14.679  1.00  0.00      A    H
ATOM    933  C   SER A  71       4.456 -19.387  16.795  1.00  0.00      A    C
ATOM    934  O   SER A  71       3.675 -19.055  17.667  1.00  0.00      A    O
ATOM    935  N   ALA A  72       5.780 -19.007  16.851  1.00  0.00      A    N
ATOM    936  HN  ALA A  72       6.438 -19.224  16.134  1.00  0.00      A    H
ATOM    937  CA  ALA A  72       6.190 -17.940  17.732  1.00  0.00      A    C
ATOM    938  HA  ALA A  72       5.962 -18.241  18.743  1.00  0.00      A    H
ATOM    939  CB  ALA A  72       7.658 -17.845  17.602  1.00  0.00      A    C
ATOM    940  HB1 ALA A  72       8.068 -18.866  17.758  1.00  0.00      A    H
ATOM    941  HB2 ALA A  72       7.937 -17.589  16.558  1.00  0.00      A    H
ATOM    942  HB3 ALA A  72       8.039 -17.150  18.381  1.00  0.00      A    H
ATOM    943  C   ALA A  72       5.535 -16.614  17.572  1.00  0.00      A    C
ATOM    944  O   ALA A  72       4.968 -16.077  18.535  1.00  0.00      A    O
ATOM    945  N   ALA A  73       5.535 -16.021  16.301  1.00  0.00      A    N
ATOM    946  HN  ALA A  73       6.006 -16.387  15.502  1.00  0.00      A    H
ATOM    947  CA  ALA A  73       4.872 -14.740  15.989  1.00  0.00      A    C
ATOM    948  HA  ALA A  73       5.390 -14.029  16.614  1.00  0.00      A    H
ATOM    949  CB  ALA A  73       4.974 -14.506  14.424  1.00  0.00      A    C
ATOM    950  HB1 ALA A  73       6.003 -14.477  14.007  1.00  0.00      A    H
ATOM    951  HB2 ALA A  73       4.421 -15.276  13.845  1.00  0.00      A    H
ATOM    952  HB3 ALA A  73       4.540 -13.511  14.189  1.00  0.00      A    H
ATOM    953  C   ALA A  73       3.400 -14.628  16.387  1.00  0.00      A    C
ATOM    954  O   ALA A  73       2.917 -13.658  16.965  1.00  0.00      A    O
ATOM    955  N   SER A  74       2.617 -15.726  16.093  1.00  0.00      A    N
ATOM    956  HN  SER A  74       3.082 -16.526  15.722  1.00  0.00      A    H
ATOM    957  CA  SER A  74       1.147 -15.843  16.164  1.00  0.00      A    C
ATOM    958  HA  SER A  74       0.717 -14.866  15.999  1.00  0.00      A    H
ATOM    959  CB  SER A  74       0.407 -17.031  15.486  1.00  0.00      A    C
ATOM    960  HB1 SER A  74      -0.619 -17.052  15.911  1.00  0.00      A    H
ATOM    961  HB2 SER A  74       0.396 -16.719  14.420  1.00  0.00      A    H
ATOM    962  OG  SER A  74       1.114 -18.227  15.585  1.00  0.00      A    O
ATOM    963  HG1 SER A  74       1.850 -18.104  14.981  1.00  0.00      A    H
ATOM    964  C   SER A  74       0.846 -15.990  17.637  1.00  0.00      A    C
ATOM    965  O   SER A  74       0.027 -15.253  18.173  1.00  0.00      A    O
ATOM    966  N   MET A  75       1.506 -16.926  18.385  1.00  0.00      A    N
ATOM    967  HN  MET A  75       2.091 -17.607  17.951  1.00  0.00      A    H
ATOM    968  CA  MET A  75       1.292 -16.833  19.809  1.00  0.00      A    C
ATOM    969  HA  MET A  75       0.229 -16.998  19.909  1.00  0.00      A    H
ATOM    970  CB  MET A  75       2.200 -17.942  20.529  1.00  0.00      A    C
ATOM    971  HB1 MET A  75       1.948 -18.880  19.990  1.00  0.00      A    H
ATOM    972  HB2 MET A  75       3.297 -17.789  20.436  1.00  0.00      A    H
ATOM    973  CG  MET A  75       1.779 -18.159  21.981  1.00  0.00      A    C
ATOM    974  HG1 MET A  75       2.283 -19.087  22.326  1.00  0.00      A    H
ATOM    975  HG2 MET A  75       2.125 -17.254  22.525  1.00  0.00      A    H
ATOM    976  SD  MET A  75       0.011 -18.353  22.308  1.00  0.00      A    S
ATOM    977  CE  MET A  75       0.191 -18.596  24.076  1.00  0.00      A    C
ATOM    978  HE1 MET A  75      -0.073 -19.596  24.482  1.00  0.00      A    H
ATOM    979  HE2 MET A  75       1.275 -18.415  24.239  1.00  0.00      A    H
ATOM    980  HE3 MET A  75      -0.435 -17.797  24.528  1.00  0.00      A    H
ATOM    981  C   MET A  75       1.589 -15.552  20.510  1.00  0.00      A    C
ATOM    982  O   MET A  75       0.890 -15.182  21.445  1.00  0.00      A    O
ATOM    983  N   LEU A  76       2.633 -14.840  20.190  1.00  0.00      A    N
ATOM    984  HN  LEU A  76       3.270 -15.203  19.514  1.00  0.00      A    H
ATOM    985  CA  LEU A  76       3.063 -13.617  20.767  1.00  0.00      A    C
ATOM    986  HA  LEU A  76       2.931 -13.791  21.825  1.00  0.00      A    H
ATOM    987  CB  LEU A  76       4.572 -13.472  20.566  1.00  0.00      A    C
ATOM    988  HB1 LEU A  76       5.091 -14.373  20.956  1.00  0.00      A    H
ATOM    989  HB2 LEU A  76       4.757 -13.328  19.480  1.00  0.00      A    H
ATOM    990  CG  LEU A  76       5.262 -12.304  21.336  1.00  0.00      A    C
ATOM    991  HG  LEU A  76       4.826 -11.355  20.958  1.00  0.00      A    H
ATOM    992  CD1 LEU A  76       4.994 -12.401  22.885  1.00  0.00      A    C
ATOM    993 HD11 LEU A  76       5.335 -11.460  23.367  1.00  0.00      A    H
ATOM    994 HD12 LEU A  76       3.890 -12.439  23.006  1.00  0.00      A    H
ATOM    995 HD13 LEU A  76       5.621 -13.157  23.405  1.00  0.00      A    H
ATOM    996  CD2 LEU A  76       6.797 -12.300  21.119  1.00  0.00      A    C
ATOM    997 HD21 LEU A  76       6.978 -13.376  20.907  1.00  0.00      A    H
ATOM    998 HD22 LEU A  76       6.975 -11.710  20.195  1.00  0.00      A    H
ATOM    999 HD23 LEU A  76       7.446 -12.018  21.975  1.00  0.00      A    H
ATOM   1000  C   LEU A  76       2.116 -12.415  20.569  1.00  0.00      A    C
ATOM   1001  O   LEU A  76       1.717 -11.738  21.545  1.00  0.00      A    O
ATOM   1002  N   VAL A  77       1.585 -12.272  19.327  1.00  0.00      A    N
ATOM   1003  HN  VAL A  77       1.847 -12.985  18.682  1.00  0.00      A    H
ATOM   1004  CA  VAL A  77       0.494 -11.406  18.978  1.00  0.00      A    C
ATOM   1005  HA  VAL A  77       0.789 -10.469  19.427  1.00  0.00      A    H
ATOM   1006  CB  VAL A  77       0.240 -11.050  17.510  1.00  0.00      A    C
ATOM   1007  HB  VAL A  77      -0.590 -10.328  17.359  1.00  0.00      A    H
ATOM   1008  CG1 VAL A  77       1.592 -10.575  16.923  1.00  0.00      A    C
ATOM   1009 HG11 VAL A  77       1.500 -10.166  15.894  1.00  0.00      A    H
ATOM   1010 HG12 VAL A  77       1.947  -9.793  17.628  1.00  0.00      A    H
ATOM   1011 HG13 VAL A  77       2.241 -11.476  16.896  1.00  0.00      A    H
ATOM   1012  CG2 VAL A  77      -0.264 -12.257  16.664  1.00  0.00      A    C
ATOM   1013 HG21 VAL A  77       0.464 -13.076  16.482  1.00  0.00      A    H
ATOM   1014 HG22 VAL A  77      -1.168 -12.765  17.062  1.00  0.00      A    H
ATOM   1015 HG23 VAL A  77      -0.599 -12.013  15.633  1.00  0.00      A    H
ATOM   1016  C   VAL A  77      -0.839 -11.771  19.731  1.00  0.00      A    C
ATOM   1017  O   VAL A  77      -1.474 -10.813  20.203  1.00  0.00      A    O
ATOM   1018  N   MET A  78      -1.241 -13.003  19.846  1.00  0.00      A    N
ATOM   1019  HN  MET A  78      -0.801 -13.668  19.247  1.00  0.00      A    H
ATOM   1020  CA  MET A  78      -2.517 -13.427  20.478  1.00  0.00      A    C
ATOM   1021  HA  MET A  78      -3.320 -12.748  20.230  1.00  0.00      A    H
ATOM   1022  CB  MET A  78      -2.857 -14.910  20.066  1.00  0.00      A    C
ATOM   1023  HB1 MET A  78      -2.969 -14.826  18.964  1.00  0.00      A    H
ATOM   1024  HB2 MET A  78      -1.970 -15.565  20.201  1.00  0.00      A    H
ATOM   1025  CG  MET A  78      -4.126 -15.559  20.617  1.00  0.00      A    C
ATOM   1026  HG1 MET A  78      -4.013 -15.806  21.694  1.00  0.00      A    H
ATOM   1027  HG2 MET A  78      -5.087 -15.001  20.633  1.00  0.00      A    H
ATOM   1028  SD  MET A  78      -4.435 -17.057  19.653  1.00  0.00      A    S
ATOM   1029  CE  MET A  78      -5.259 -16.137  18.292  1.00  0.00      A    C
ATOM   1030  HE1 MET A  78      -5.081 -16.635  17.314  1.00  0.00      A    H
ATOM   1031  HE2 MET A  78      -6.309 -15.902  18.568  1.00  0.00      A    H
ATOM   1032  HE3 MET A  78      -4.876 -15.114  18.090  1.00  0.00      A    H
ATOM   1033  C   MET A  78      -2.386 -13.199  21.970  1.00  0.00      A    C
ATOM   1034  O   MET A  78      -3.331 -12.836  22.676  1.00  0.00      A    O
ATOM   1035  N   ARG A  79      -1.132 -13.319  22.514  1.00  0.00      A    N
ATOM   1036  HN  ARG A  79      -0.484 -13.855  21.977  1.00  0.00      A    H
ATOM   1037  CA  ARG A  79      -0.858 -12.881  23.922  1.00  0.00      A    C
ATOM   1038  HA  ARG A  79      -1.601 -13.401  24.507  1.00  0.00      A    H
ATOM   1039  CB  ARG A  79       0.596 -13.508  24.241  1.00  0.00      A    C
ATOM   1040  HB1 ARG A  79       1.085 -13.713  23.264  1.00  0.00      A    H
ATOM   1041  HB2 ARG A  79       1.309 -12.890  24.827  1.00  0.00      A    H
ATOM   1042  CG  ARG A  79       0.431 -14.884  24.894  1.00  0.00      A    C
ATOM   1043  HG1 ARG A  79      -0.191 -15.508  24.217  1.00  0.00      A    H
ATOM   1044  HG2 ARG A  79       1.464 -15.291  24.852  1.00  0.00      A    H
ATOM   1045  CD  ARG A  79      -0.005 -14.787  26.312  1.00  0.00      A    C
ATOM   1046  HD1 ARG A  79       0.507 -14.028  26.942  1.00  0.00      A    H
ATOM   1047  HD2 ARG A  79      -1.060 -14.452  26.396  1.00  0.00      A    H
ATOM   1048  NE  ARG A  79       0.248 -16.102  26.922  1.00  0.00      A    N
ATOM   1049  HE  ARG A  79       0.918 -16.688  26.465  1.00  0.00      A    H
ATOM   1050  CZ  ARG A  79      -0.154 -16.536  28.141  1.00  0.00      A    C
ATOM   1051  NH1 ARG A  79      -0.902 -15.814  28.971  1.00  0.00      A    N
ATOM   1052 HH11 ARG A  79      -1.550 -16.395  29.463  1.00  0.00      A    H
ATOM   1053 HH12 ARG A  79      -1.282 -14.947  28.650  1.00  0.00      A    H
ATOM   1054  NH2 ARG A  79       0.205 -17.722  28.560  1.00  0.00      A    N
ATOM   1055 HH21 ARG A  79      -0.259 -18.008  29.398  1.00  0.00      A    H
ATOM   1056 HH22 ARG A  79       0.916 -18.299  28.159  1.00  0.00      A    H
ATOM   1057  C   ARG A  79      -1.009 -11.375  24.167  1.00  0.00      A    C
ATOM   1058  O   ARG A  79      -1.547 -11.077  25.224  1.00  0.00      A    O
ATOM   1059  N   TYR A  80      -0.450 -10.570  23.270  1.00  0.00      A    N
ATOM   1060  HN  TYR A  80       0.136 -10.839  22.509  1.00  0.00      A    H
ATOM   1061  CA  TYR A  80      -0.700  -9.184  23.226  1.00  0.00      A    C
ATOM   1062  HA  TYR A  80      -0.463  -8.760  24.190  1.00  0.00      A    H
ATOM   1063  CB  TYR A  80       0.108  -8.525  22.121  1.00  0.00      A    C
ATOM   1064  HB1 TYR A  80       1.172  -8.686  22.399  1.00  0.00      A    H
ATOM   1065  HB2 TYR A  80       0.014  -8.865  21.067  1.00  0.00      A    H
ATOM   1066  CG  TYR A  80       0.047  -7.004  22.124  1.00  0.00      A    C
ATOM   1067  CD1 TYR A  80       0.699  -6.104  23.015  1.00  0.00      A    C
ATOM   1068  HD1 TYR A  80       1.406  -6.489  23.735  1.00  0.00      A    H
ATOM   1069  CE1 TYR A  80       0.429  -4.682  22.996  1.00  0.00      A    C
ATOM   1070  HE1 TYR A  80       0.923  -3.983  23.655  1.00  0.00      A    H
ATOM   1071  CZ  TYR A  80      -0.401  -4.193  21.984  1.00  0.00      A    C
ATOM   1072  OH  TYR A  80      -0.762  -2.785  21.877  1.00  0.00      A    O
ATOM   1073  HH  TYR A  80      -1.373  -2.715  21.139  1.00  0.00      A    H
ATOM   1074  CD2 TYR A  80      -0.886  -6.478  21.289  1.00  0.00      A    C
ATOM   1075  HD2 TYR A  80      -1.414  -7.195  20.678  1.00  0.00      A    H
ATOM   1076  CE2 TYR A  80      -1.163  -5.109  21.212  1.00  0.00      A    C
ATOM   1077  HE2 TYR A  80      -1.951  -4.758  20.563  1.00  0.00      A    H
ATOM   1078  C   TYR A  80      -2.154  -8.837  23.090  1.00  0.00      A    C
ATOM   1079  O   TYR A  80      -2.700  -7.920  23.682  1.00  0.00      A    O
ATOM   1080  N   TRP A  81      -2.905  -9.592  22.239  1.00  0.00      A    N
ATOM   1081  HN  TRP A  81      -2.467 -10.266  21.649  1.00  0.00      A    H
ATOM   1082  CA  TRP A  81      -4.255  -9.330  22.052  1.00  0.00      A    C
ATOM   1083  HA  TRP A  81      -4.281  -8.265  21.878  1.00  0.00      A    H
ATOM   1084  CB  TRP A  81      -4.841 -10.151  20.842  1.00  0.00      A    C
ATOM   1085  HB1 TRP A  81      -4.028  -9.990  20.102  1.00  0.00      A    H
ATOM   1086  HB2 TRP A  81      -4.883 -11.252  20.985  1.00  0.00      A    H
ATOM   1087  CG  TRP A  81      -6.246  -9.727  20.344  1.00  0.00      A    C
ATOM   1088  CD1 TRP A  81      -6.484  -8.602  19.562  1.00  0.00      A    C
ATOM   1089  HD1 TRP A  81      -5.799  -7.816  19.281  1.00  0.00      A    H
ATOM   1090  NE1 TRP A  81      -7.880  -8.406  19.508  1.00  0.00      A    N
ATOM   1091  HE1 TRP A  81      -8.354  -7.694  19.038  1.00  0.00      A    H
ATOM   1092  CE2 TRP A  81      -8.481  -9.458  20.126  1.00  0.00      A    C
ATOM   1093  CD2 TRP A  81      -7.508 -10.368  20.569  1.00  0.00      A    C
ATOM   1094  CE3 TRP A  81      -7.820 -11.526  21.194  1.00  0.00      A    C
ATOM   1095  HE3 TRP A  81      -7.119 -12.287  21.506  1.00  0.00      A    H
ATOM   1096  CZ3 TRP A  81      -9.196 -11.835  21.305  1.00  0.00      A    C
ATOM   1097  HZ3 TRP A  81      -9.567 -12.664  21.890  1.00  0.00      A    H
ATOM   1098  CZ2 TRP A  81      -9.824  -9.722  20.336  1.00  0.00      A    C
ATOM   1099  HZ2 TRP A  81     -10.594  -9.067  19.956  1.00  0.00      A    H
ATOM   1100  CH2 TRP A  81     -10.143 -10.964  20.968  1.00  0.00      A    C
ATOM   1101  HH2 TRP A  81     -11.144 -11.289  21.210  1.00  0.00      A    H
ATOM   1102  C   TRP A  81      -5.167  -9.583  23.215  1.00  0.00      A    C
ATOM   1103  O   TRP A  81      -5.998  -8.740  23.530  1.00  0.00      A    O
ATOM   1104  N   PHE A  82      -4.967 -10.730  23.925  1.00  0.00      A    N
ATOM   1105  HN  PHE A  82      -4.363 -11.474  23.652  1.00  0.00      A    H
ATOM   1106  CA  PHE A  82      -5.706 -10.998  25.136  1.00  0.00      A    C
ATOM   1107  HA  PHE A  82      -6.749 -10.891  24.879  1.00  0.00      A    H
ATOM   1108  CB  PHE A  82      -5.436 -12.497  25.529  1.00  0.00      A    C
ATOM   1109  HB1 PHE A  82      -4.428 -12.894  25.283  1.00  0.00      A    H
ATOM   1110  HB2 PHE A  82      -5.667 -12.659  26.604  1.00  0.00      A    H
ATOM   1111  CG  PHE A  82      -6.468 -13.375  24.770  1.00  0.00      A    C
ATOM   1112  CD1 PHE A  82      -7.815 -13.401  25.151  1.00  0.00      A    C
ATOM   1113  HD1 PHE A  82      -8.299 -12.722  25.838  1.00  0.00      A    H
ATOM   1114  CE1 PHE A  82      -8.789 -13.980  24.308  1.00  0.00      A    C
ATOM   1115  HE1 PHE A  82      -9.843 -13.819  24.483  1.00  0.00      A    H
ATOM   1116  CZ  PHE A  82      -8.398 -14.784  23.301  1.00  0.00      A    C
ATOM   1117  HZ  PHE A  82      -9.197 -15.260  22.751  1.00  0.00      A    H
ATOM   1118  CD2 PHE A  82      -6.089 -14.212  23.710  1.00  0.00      A    C
ATOM   1119  HD2 PHE A  82      -5.057 -14.376  23.435  1.00  0.00      A    H
ATOM   1120  CE2 PHE A  82      -7.043 -15.009  23.024  1.00  0.00      A    C
ATOM   1121  HE2 PHE A  82      -6.760 -15.648  22.201  1.00  0.00      A    H
ATOM   1122  C   PHE A  82      -5.420 -10.093  26.359  1.00  0.00      A    C
ATOM   1123  O   PHE A  82      -6.300  -9.827  27.188  1.00  0.00      A    O
ATOM   1124  N   TRP A  83      -4.163  -9.590  26.558  1.00  0.00      A    N
ATOM   1125  HN  TRP A  83      -3.365  -9.982  26.107  1.00  0.00      A    H
ATOM   1126  CA  TRP A  83      -3.766  -8.618  27.495  1.00  0.00      A    C
ATOM   1127  HA  TRP A  83      -4.143  -8.930  28.458  1.00  0.00      A    H
ATOM   1128  CB  TRP A  83      -2.258  -8.405  27.479  1.00  0.00      A    C
ATOM   1129  HB1 TRP A  83      -1.673  -9.326  27.687  1.00  0.00      A    H
ATOM   1130  HB2 TRP A  83      -1.949  -8.059  26.470  1.00  0.00      A    H
ATOM   1131  CG  TRP A  83      -1.687  -7.413  28.536  1.00  0.00      A    C
ATOM   1132  CD1 TRP A  83      -1.610  -7.477  29.876  1.00  0.00      A    C
ATOM   1133  HD1 TRP A  83      -1.924  -8.299  30.503  1.00  0.00      A    H
ATOM   1134  NE1 TRP A  83      -0.836  -6.364  30.363  1.00  0.00      A    N
ATOM   1135  HE1 TRP A  83      -0.679  -6.047  31.272  1.00  0.00      A    H
ATOM   1136  CE2 TRP A  83      -0.499  -5.587  29.272  1.00  0.00      A    C
ATOM   1137  CD2 TRP A  83      -0.930  -6.271  28.120  1.00  0.00      A    C
ATOM   1138  CE3 TRP A  83      -0.615  -5.747  26.878  1.00  0.00      A    C
ATOM   1139  HE3 TRP A  83      -0.956  -6.262  25.992  1.00  0.00      A    H
ATOM   1140  CZ3 TRP A  83       0.192  -4.601  26.777  1.00  0.00      A    C
ATOM   1141  HZ3 TRP A  83       0.470  -4.240  25.798  1.00  0.00      A    H
ATOM   1142  CZ2 TRP A  83       0.304  -4.464  29.209  1.00  0.00      A    C
ATOM   1143  HZ2 TRP A  83       0.753  -4.016  30.083  1.00  0.00      A    H
ATOM   1144  CH2 TRP A  83       0.575  -3.915  27.957  1.00  0.00      A    C
ATOM   1145  HH2 TRP A  83       1.197  -3.037  27.867  1.00  0.00      A    H
ATOM   1146  C   TRP A  83      -4.427  -7.281  27.158  1.00  0.00      A    C
ATOM   1147  O   TRP A  83      -4.992  -6.630  28.032  1.00  0.00      A    O
ATOM   1148  N   ARG A  84      -4.465  -6.954  25.836  1.00  0.00      A    N
ATOM   1149  HN  ARG A  84      -3.991  -7.475  25.131  1.00  0.00      A    H
ATOM   1150  CA  ARG A  84      -5.214  -5.817  25.384  1.00  0.00      A    C
ATOM   1151  HA  ARG A  84      -4.891  -5.040  26.061  1.00  0.00      A    H
ATOM   1152  CB  ARG A  84      -5.024  -5.357  23.922  1.00  0.00      A    C
ATOM   1153  HB1 ARG A  84      -4.972  -6.275  23.297  1.00  0.00      A    H
ATOM   1154  HB2 ARG A  84      -5.943  -4.825  23.594  1.00  0.00      A    H
ATOM   1155  CG  ARG A  84      -3.785  -4.557  23.657  1.00  0.00      A    C
ATOM   1156  HG1 ARG A  84      -3.101  -4.593  24.532  1.00  0.00      A    H
ATOM   1157  HG2 ARG A  84      -3.166  -5.016  22.856  1.00  0.00      A    H
ATOM   1158  CD  ARG A  84      -4.127  -3.114  23.068  1.00  0.00      A    C
ATOM   1159  HD1 ARG A  84      -3.239  -2.627  22.610  1.00  0.00      A    H
ATOM   1160  HD2 ARG A  84      -4.855  -3.131  22.229  1.00  0.00      A    H
ATOM   1161  NE  ARG A  84      -4.663  -2.262  24.192  1.00  0.00      A    N
ATOM   1162  HE  ARG A  84      -4.674  -2.618  25.126  1.00  0.00      A    H
ATOM   1163  CZ  ARG A  84      -5.273  -1.096  24.041  1.00  0.00      A    C
ATOM   1164  NH1 ARG A  84      -5.422  -0.511  22.853  1.00  0.00      A    N
ATOM   1165 HH11 ARG A  84      -5.917   0.357  22.883  1.00  0.00      A    H
ATOM   1166 HH12 ARG A  84      -4.978  -0.872  22.033  1.00  0.00      A    H
ATOM   1167  NH2 ARG A  84      -5.720  -0.487  25.141  1.00  0.00      A    N
ATOM   1168 HH21 ARG A  84      -6.042   0.459  25.107  1.00  0.00      A    H
ATOM   1169 HH22 ARG A  84      -5.201  -0.711  25.966  1.00  0.00      A    H
ATOM   1170  C   ARG A  84      -6.731  -5.857  25.681  1.00  0.00      A    C
ATOM   1171  O   ARG A  84      -7.284  -4.943  26.216  1.00  0.00      A    O
ATOM   1172  N   LEU A  85      -7.360  -7.039  25.432  1.00  0.00      A    N
ATOM   1173  HN  LEU A  85      -6.799  -7.732  24.985  1.00  0.00      A    H
ATOM   1174  CA  LEU A  85      -8.704  -7.349  25.594  1.00  0.00      A    C
ATOM   1175  HA  LEU A  85      -9.347  -6.659  25.067  1.00  0.00      A    H
ATOM   1176  CB  LEU A  85      -8.919  -8.761  25.034  1.00  0.00      A    C
ATOM   1177  HB1 LEU A  85      -8.622  -8.912  23.974  1.00  0.00      A    H
ATOM   1178  HB2 LEU A  85      -8.417  -9.585  25.586  1.00  0.00      A    H
ATOM   1179  CG  LEU A  85     -10.428  -9.307  25.022  1.00  0.00      A    C
ATOM   1180  HG  LEU A  85     -10.767  -9.145  26.067  1.00  0.00      A    H
ATOM   1181  CD1 LEU A  85     -11.362  -8.524  24.038  1.00  0.00      A    C
ATOM   1182 HD11 LEU A  85     -11.149  -7.438  24.143  1.00  0.00      A    H
ATOM   1183 HD12 LEU A  85     -11.143  -8.810  22.987  1.00  0.00      A    H
ATOM   1184 HD13 LEU A  85     -12.428  -8.660  24.319  1.00  0.00      A    H
ATOM   1185  CD2 LEU A  85     -10.529 -10.843  24.813  1.00  0.00      A    C
ATOM   1186 HD21 LEU A  85     -11.613 -10.903  24.575  1.00  0.00      A    H
ATOM   1187 HD22 LEU A  85      -9.868 -11.141  23.972  1.00  0.00      A    H
ATOM   1188 HD23 LEU A  85     -10.313 -11.387  25.757  1.00  0.00      A    H
ATOM   1189  C   LEU A  85      -9.127  -7.318  27.086  1.00  0.00      A    C
ATOM   1190  O   LEU A  85     -10.194  -6.782  27.415  1.00  0.00      A    O
ATOM   1191  N   PHE A  86      -8.312  -7.813  28.046  1.00  0.00      A    N
ATOM   1192  HN  PHE A  86      -7.424  -8.183  27.785  1.00  0.00      A    H
ATOM   1193  CA  PHE A  86      -8.769  -7.909  29.419  1.00  0.00      A    C
ATOM   1194  HA  PHE A  86      -9.820  -8.132  29.530  1.00  0.00      A    H
ATOM   1195  CB  PHE A  86      -7.892  -9.088  30.041  1.00  0.00      A    C
ATOM   1196  HB1 PHE A  86      -6.853  -8.904  29.694  1.00  0.00      A    H
ATOM   1197  HB2 PHE A  86      -7.835  -9.025  31.149  1.00  0.00      A    H
ATOM   1198  CG  PHE A  86      -8.415 -10.433  29.721  1.00  0.00      A    C
ATOM   1199  CD1 PHE A  86      -9.692 -10.860  30.206  1.00  0.00      A    C
ATOM   1200  HD1 PHE A  86     -10.350 -10.117  30.634  1.00  0.00      A    H
ATOM   1201  CE1 PHE A  86     -10.093 -12.187  30.011  1.00  0.00      A    C
ATOM   1202  HE1 PHE A  86     -11.051 -12.538  30.366  1.00  0.00      A    H
ATOM   1203  CZ  PHE A  86      -9.307 -13.105  29.372  1.00  0.00      A    C
ATOM   1204  HZ  PHE A  86      -9.599 -14.122  29.154  1.00  0.00      A    H
ATOM   1205  CD2 PHE A  86      -7.598 -11.445  29.129  1.00  0.00      A    C
ATOM   1206  HD2 PHE A  86      -6.535 -11.261  29.162  1.00  0.00      A    H
ATOM   1207  CE2 PHE A  86      -7.999 -12.768  28.952  1.00  0.00      A    C
ATOM   1208  HE2 PHE A  86      -7.373 -13.484  28.442  1.00  0.00      A    H
ATOM   1209  C   PHE A  86      -8.536  -6.628  30.292  1.00  0.00      A    C
ATOM   1210  O   PHE A  86      -9.362  -6.370  31.163  1.00  0.00      A    O
ATOM   1211  N   GLU A  87      -7.438  -5.825  30.153  1.00  0.00      A    N
ATOM   1212  HN  GLU A  87      -6.717  -6.024  29.494  1.00  0.00      A    H
ATOM   1213  CA  GLU A  87      -7.018  -4.929  31.269  1.00  0.00      A    C
ATOM   1214  HA  GLU A  87      -7.898  -4.646  31.826  1.00  0.00      A    H
ATOM   1215  CB  GLU A  87      -6.221  -5.799  32.279  1.00  0.00      A    C
ATOM   1216  HB1 GLU A  87      -6.145  -5.170  33.192  1.00  0.00      A    H
ATOM   1217  HB2 GLU A  87      -6.878  -6.634  32.602  1.00  0.00      A    H
ATOM   1218  CG  GLU A  87      -4.740  -6.226  31.875  1.00  0.00      A    C
ATOM   1219  HG1 GLU A  87      -4.766  -7.008  31.086  1.00  0.00      A    H
ATOM   1220  HG2 GLU A  87      -4.222  -5.298  31.553  1.00  0.00      A    H
ATOM   1221  CD  GLU A  87      -3.914  -6.658  33.007  1.00  0.00      A    C
ATOM   1222  OE1 GLU A  87      -3.479  -5.856  33.887  1.00  0.00      A    O
ATOM   1223  OE2 GLU A  87      -3.588  -7.862  32.976  1.00  0.00      A    O
ATOM   1224  C   GLU A  87      -6.322  -3.656  30.932  1.00  0.00      A    C
ATOM   1225  O   GLU A  87      -5.720  -3.008  31.787  1.00  0.00      A    O
ATOM   1226  N   THR A  88      -6.396  -3.286  29.606  1.00  0.00      A    N
ATOM   1227  HN  THR A  88      -6.814  -3.861  28.907  1.00  0.00      A    H
ATOM   1228  CA  THR A  88      -5.637  -2.078  29.066  1.00  0.00      A    C
ATOM   1229  HA  THR A  88      -5.027  -1.618  29.829  1.00  0.00      A    H
ATOM   1230  CB  THR A  88      -4.536  -2.307  27.996  1.00  0.00      A    C
ATOM   1231  HB  THR A  88      -3.912  -1.422  27.749  1.00  0.00      A    H
ATOM   1232  OG1 THR A  88      -5.213  -2.707  26.809  1.00  0.00      A    O
ATOM   1233  HG1 THR A  88      -5.696  -3.522  26.965  1.00  0.00      A    H
ATOM   1234  CG2 THR A  88      -3.562  -3.450  28.482  1.00  0.00      A    C
ATOM   1235 HG21 THR A  88      -4.080  -4.432  28.433  1.00  0.00      A    H
ATOM   1236 HG22 THR A  88      -2.751  -3.386  27.725  1.00  0.00      A    H
ATOM   1237 HG23 THR A  88      -3.242  -3.226  29.522  1.00  0.00      A    H
ATOM   1238  C   THR A  88      -6.518  -0.912  28.621  1.00  0.00      A    C
ATOM   1239  O   THR A  88      -5.957   0.120  28.223  1.00  0.00      A    O
ATOM   1240  N   LEU A  89      -7.861  -1.054  28.641  1.00  0.00      A    N
ATOM   1241  HN  LEU A  89      -8.302  -1.919  28.865  1.00  0.00      A    H
ATOM   1242  CA  LEU A  89      -8.745   0.013  28.207  1.00  0.00      A    C
ATOM   1243  HA  LEU A  89      -8.198   0.707  27.587  1.00  0.00      A    H
ATOM   1244  CB  LEU A  89      -9.991  -0.573  27.367  1.00  0.00      A    C
ATOM   1245  HB1 LEU A  89     -10.265  -1.602  27.683  1.00  0.00      A    H
ATOM   1246  HB2 LEU A  89     -10.817   0.152  27.526  1.00  0.00      A    H
ATOM   1247  CG  LEU A  89      -9.708  -0.591  25.869  1.00  0.00      A    C
ATOM   1248  HG  LEU A  89      -9.160   0.369  25.753  1.00  0.00      A    H
ATOM   1249  CD1 LEU A  89      -8.909  -1.826  25.517  1.00  0.00      A    C
ATOM   1250 HD11 LEU A  89      -8.068  -2.133  26.175  1.00  0.00      A    H
ATOM   1251 HD12 LEU A  89      -9.559  -2.718  25.641  1.00  0.00      A    H
ATOM   1252 HD13 LEU A  89      -8.503  -1.657  24.497  1.00  0.00      A    H
ATOM   1253  CD2 LEU A  89     -10.997  -0.486  25.035  1.00  0.00      A    C
ATOM   1254 HD21 LEU A  89     -10.689  -0.224  24.000  1.00  0.00      A    H
ATOM   1255 HD22 LEU A  89     -11.496  -1.473  24.934  1.00  0.00      A    H
ATOM   1256 HD23 LEU A  89     -11.712   0.301  25.356  1.00  0.00      A    H
ATOM   1257  C   LEU A  89      -9.340   0.610  29.520  1.00  0.00      A    C
ATOM   1258  O   LEU A  89      -9.579  -0.186  30.424  1.00  0.00      A    O
ATOM   1259  N   PRO A  90      -9.591   1.905  29.709  1.00  0.00      A    N
ATOM   1260  CD  PRO A  90      -9.151   2.918  28.771  1.00  0.00      A    C
ATOM   1261  HD1 PRO A  90      -8.043   2.914  28.848  1.00  0.00      A    H
ATOM   1262  HD2 PRO A  90      -9.447   2.669  27.729  1.00  0.00      A    H
ATOM   1263  CA  PRO A  90     -10.594   2.509  30.638  1.00  0.00      A    C
ATOM   1264  HA  PRO A  90     -10.002   2.687  31.523  1.00  0.00      A    H
ATOM   1265  CB  PRO A  90     -10.999   3.858  29.908  1.00  0.00      A    C
ATOM   1266  HB1 PRO A  90     -11.427   4.627  30.587  1.00  0.00      A    H
ATOM   1267  HB2 PRO A  90     -11.713   3.520  29.127  1.00  0.00      A    H
ATOM   1268  CG  PRO A  90      -9.670   4.260  29.306  1.00  0.00      A    C
ATOM   1269  HG1 PRO A  90      -9.064   4.721  30.115  1.00  0.00      A    H
ATOM   1270  HG2 PRO A  90      -9.860   5.012  28.510  1.00  0.00      A    H
ATOM   1271  C   PRO A  90     -11.826   1.632  30.948  1.00  0.00      A    C
ATOM   1272  O   PRO A  90     -12.192   0.890  30.082  1.00  0.00      A    O
ATOM   1273  N   PRO A  91     -12.478   1.669  32.110  1.00  0.00      A    N
ATOM   1274  CD  PRO A  91     -11.943   2.314  33.305  1.00  0.00      A    C
ATOM   1275  HD1 PRO A  91     -10.846   2.462  33.394  1.00  0.00      A    H
ATOM   1276  HD2 PRO A  91     -12.406   3.317  33.186  1.00  0.00      A    H
ATOM   1277  CA  PRO A  91     -13.663   0.863  32.392  1.00  0.00      A    C
ATOM   1278  HA  PRO A  91     -13.393  -0.177  32.278  1.00  0.00      A    H
ATOM   1279  CB  PRO A  91     -13.896   1.134  33.868  1.00  0.00      A    C
ATOM   1280  HB1 PRO A  91     -14.492   0.322  34.337  1.00  0.00      A    H
ATOM   1281  HB2 PRO A  91     -14.483   2.075  33.919  1.00  0.00      A    H
ATOM   1282  CG  PRO A  91     -12.529   1.390  34.411  1.00  0.00      A    C
ATOM   1283  HG1 PRO A  91     -11.981   0.432  34.539  1.00  0.00      A    H
ATOM   1284  HG2 PRO A  91     -12.565   1.996  35.342  1.00  0.00      A    H
ATOM   1285  C   PRO A  91     -14.817   1.302  31.543  1.00  0.00      A    C
ATOM   1286  O   PRO A  91     -15.129   2.504  31.463  1.00  0.00      A    O
ATOM   1287  N   PRO A  92     -15.549   0.386  30.836  1.00  0.00      A    N
ATOM   1288  CD  PRO A  92     -15.065  -0.951  30.538  1.00  0.00      A    C
ATOM   1289  HD1 PRO A  92     -14.079  -1.009  30.030  1.00  0.00      A    H
ATOM   1290  HD2 PRO A  92     -15.088  -1.596  31.442  1.00  0.00      A    H
ATOM   1291  CA  PRO A  92     -16.643   0.742  29.981  1.00  0.00      A    C
ATOM   1292  HA  PRO A  92     -16.149   1.090  29.085  1.00  0.00      A    H
ATOM   1293  CB  PRO A  92     -17.339  -0.587  29.700  1.00  0.00      A    C
ATOM   1294  HB1 PRO A  92     -18.002  -0.612  28.809  1.00  0.00      A    H
ATOM   1295  HB2 PRO A  92     -17.891  -0.885  30.617  1.00  0.00      A    H
ATOM   1296  CG  PRO A  92     -16.161  -1.569  29.653  1.00  0.00      A    C
ATOM   1297  HG1 PRO A  92     -16.517  -2.579  29.946  1.00  0.00      A    H
ATOM   1298  HG2 PRO A  92     -15.641  -1.643  28.674  1.00  0.00      A    H
ATOM   1299  C   PRO A  92     -17.652   1.728  30.424  1.00  0.00      A    C
ATOM   1300  O   PRO A  92     -18.254   1.563  31.462  1.00  0.00      A    O
ATOM   1301  N   ALA A  93     -17.786   2.802  29.706  1.00  0.00      A    N
ATOM   1302  HN  ALA A  93     -17.262   3.055  28.897  1.00  0.00      A    H
ATOM   1303  CA  ALA A  93     -18.617   3.938  29.959  1.00  0.00      A    C
ATOM   1304  HA  ALA A  93     -19.494   3.573  30.471  1.00  0.00      A    H
ATOM   1305  CB  ALA A  93     -17.702   4.789  30.890  1.00  0.00      A    C
ATOM   1306  HB1 ALA A  93     -16.807   5.168  30.352  1.00  0.00      A    H
ATOM   1307  HB2 ALA A  93     -18.310   5.642  31.260  1.00  0.00      A    H
ATOM   1308  HB3 ALA A  93     -17.482   4.175  31.789  1.00  0.00      A    H
ATOM   1309  C   ALA A  93     -19.009   4.616  28.674  1.00  0.00      A    C
ATOM   1310  O   ALA A  93     -18.566   4.151  27.597  1.00  0.00      A    O
ATOM   1311  N   LEU A  94     -19.704   5.786  28.837  1.00  0.00      A    N
ATOM   1312  HN  LEU A  94     -19.921   6.064  29.769  1.00  0.00      A    H
ATOM   1313  CA  LEU A  94     -19.803   6.677  27.694  1.00  0.00      A    C
ATOM   1314  HA  LEU A  94     -19.653   6.100  26.793  1.00  0.00      A    H
ATOM   1315  CB  LEU A  94     -21.266   7.335  27.616  1.00  0.00      A    C
ATOM   1316  HB1 LEU A  94     -21.417   7.964  28.519  1.00  0.00      A    H
ATOM   1317  HB2 LEU A  94     -21.267   8.008  26.732  1.00  0.00      A    H
ATOM   1318  CG  LEU A  94     -22.454   6.353  27.439  1.00  0.00      A    C
ATOM   1319  HG  LEU A  94     -22.281   5.545  28.182  1.00  0.00      A    H
ATOM   1320  CD1 LEU A  94     -23.786   7.090  27.697  1.00  0.00      A    C
ATOM   1321 HD11 LEU A  94     -23.733   7.998  27.059  1.00  0.00      A    H
ATOM   1322 HD12 LEU A  94     -24.653   6.417  27.524  1.00  0.00      A    H
ATOM   1323 HD13 LEU A  94     -23.953   7.438  28.739  1.00  0.00      A    H
ATOM   1324  CD2 LEU A  94     -22.463   5.626  26.042  1.00  0.00      A    C
ATOM   1325 HD21 LEU A  94     -23.252   4.845  26.079  1.00  0.00      A    H
ATOM   1326 HD22 LEU A  94     -22.687   6.270  25.165  1.00  0.00      A    H
ATOM   1327 HD23 LEU A  94     -21.507   5.090  25.861  1.00  0.00      A    H
ATOM   1328  C   LEU A  94     -18.850   7.871  27.663  1.00  0.00      A    C
ATOM   1329  O   LEU A  94     -18.974   8.748  26.773  1.00  0.00      A    O
ATOM   1330  N   ASP A  95     -17.855   7.946  28.656  1.00  0.00      A    N
ATOM   1331  HN  ASP A  95     -17.791   7.196  29.310  1.00  0.00      A    H
ATOM   1332  CA  ASP A  95     -16.782   8.805  28.749  1.00  0.00      A    C
ATOM   1333  HA  ASP A  95     -17.348   9.723  28.696  1.00  0.00      A    H
ATOM   1334  CB  ASP A  95     -15.883   8.647  29.998  1.00  0.00      A    C
ATOM   1335  HB1 ASP A  95     -15.447   7.626  30.015  1.00  0.00      A    H
ATOM   1336  HB2 ASP A  95     -15.022   9.342  29.892  1.00  0.00      A    H
ATOM   1337  CG  ASP A  95     -16.576   8.789  31.370  1.00  0.00      A    C
ATOM   1338  OD1 ASP A  95     -17.528   8.058  31.650  1.00  0.00      A    O
ATOM   1339  OD2 ASP A  95     -16.113   9.668  32.111  1.00  0.00      A    O
ATOM   1340  C   ASP A  95     -15.985   8.705  27.403  1.00  0.00      A    C
ATOM   1341  O   ASP A  95     -15.834   7.613  26.871  1.00  0.00      A    O
ATOM   1342  N   ALA A  96     -15.449   9.848  26.867  1.00  0.00      A    N
ATOM   1343  HN  ALA A  96     -15.458  10.663  27.441  1.00  0.00      A    H
ATOM   1344  CA  ALA A  96     -14.532   9.917  25.802  1.00  0.00      A    C
ATOM   1345  HA  ALA A  96     -15.090   9.635  24.922  1.00  0.00      A    H
ATOM   1346  CB  ALA A  96     -14.018  11.380  25.725  1.00  0.00      A    C
ATOM   1347  HB1 ALA A  96     -13.453  11.593  26.657  1.00  0.00      A    H
ATOM   1348  HB2 ALA A  96     -13.362  11.446  24.831  1.00  0.00      A    H
ATOM   1349  HB3 ALA A  96     -14.925  12.008  25.596  1.00  0.00      A    H
ATOM   1350  C   ALA A  96     -13.272   9.047  25.849  1.00  0.00      A    C
ATOM   1351  O   ALA A  96     -13.020   8.356  24.841  1.00  0.00      A    O
ATOM   1352  N   SER A  97     -12.707   8.852  27.082  1.00  0.00      A    N
ATOM   1353  HN  SER A  97     -13.126   9.138  27.941  1.00  0.00      A    H
ATOM   1354  CA  SER A  97     -11.569   7.954  27.364  1.00  0.00      A    C
ATOM   1355  HA  SER A  97     -10.615   8.293  26.989  1.00  0.00      A    H
ATOM   1356  CB  SER A  97     -11.291   7.892  28.910  1.00  0.00      A    C
ATOM   1357  HB1 SER A  97     -10.354   7.326  29.103  1.00  0.00      A    H
ATOM   1358  HB2 SER A  97     -11.095   8.974  29.066  1.00  0.00      A    H
ATOM   1359  OG  SER A  97     -12.328   7.381  29.763  1.00  0.00      A    O
ATOM   1360  HG1 SER A  97     -11.890   7.357  30.617  1.00  0.00      A    H
ATOM   1361  C   SER A  97     -11.745   6.508  26.855  1.00  0.00      A    C
ATOM   1362  O   SER A  97     -10.923   6.009  26.118  1.00  0.00      A    O
ATOM   1363  N   PHE A  98     -12.920   5.907  27.177  1.00  0.00      A    N
ATOM   1364  HN  PHE A  98     -13.490   6.468  27.773  1.00  0.00      A    H
ATOM   1365  CA  PHE A  98     -13.427   4.629  26.628  1.00  0.00      A    C
ATOM   1366  HA  PHE A  98     -12.621   3.910  26.642  1.00  0.00      A    H
ATOM   1367  CB  PHE A  98     -14.658   4.101  27.406  1.00  0.00      A    C
ATOM   1368  HB1 PHE A  98     -14.406   4.067  28.488  1.00  0.00      A    H
ATOM   1369  HB2 PHE A  98     -15.551   4.750  27.284  1.00  0.00      A    H
ATOM   1370  CG  PHE A  98     -15.025   2.699  26.888  1.00  0.00      A    C
ATOM   1371  CD1 PHE A  98     -14.158   1.597  27.075  1.00  0.00      A    C
ATOM   1372  HD1 PHE A  98     -13.230   1.650  27.625  1.00  0.00      A    H
ATOM   1373  CE1 PHE A  98     -14.513   0.310  26.628  1.00  0.00      A    C
ATOM   1374  HE1 PHE A  98     -13.803  -0.497  26.731  1.00  0.00      A    H
ATOM   1375  CZ  PHE A  98     -15.797   0.112  26.013  1.00  0.00      A    C
ATOM   1376  HZ  PHE A  98     -16.157  -0.855  25.694  1.00  0.00      A    H
ATOM   1377  CD2 PHE A  98     -16.218   2.467  26.202  1.00  0.00      A    C
ATOM   1378  HD2 PHE A  98     -16.946   3.264  26.165  1.00  0.00      A    H
ATOM   1379  CE2 PHE A  98     -16.663   1.162  25.877  1.00  0.00      A    C
ATOM   1380  HE2 PHE A  98     -17.669   1.043  25.503  1.00  0.00      A    H
ATOM   1381  C   PHE A  98     -13.663   4.742  25.176  1.00  0.00      A    C
ATOM   1382  O   PHE A  98     -13.137   3.913  24.448  1.00  0.00      A    O
ATOM   1383  N   LEU A  99     -14.294   5.761  24.616  1.00  0.00      A    N
ATOM   1384  HN  LEU A  99     -14.626   6.458  25.247  1.00  0.00      A    H
ATOM   1385  CA  LEU A  99     -14.662   5.700  23.152  1.00  0.00      A    C
ATOM   1386  HA  LEU A  99     -15.128   4.743  22.969  1.00  0.00      A    H
ATOM   1387  CB  LEU A  99     -15.700   6.816  22.672  1.00  0.00      A    C
ATOM   1388  HB1 LEU A  99     -15.236   7.804  22.881  1.00  0.00      A    H
ATOM   1389  HB2 LEU A  99     -15.977   6.580  21.623  1.00  0.00      A    H
ATOM   1390  CG  LEU A  99     -16.918   6.849  23.578  1.00  0.00      A    C
ATOM   1391  HG  LEU A  99     -16.666   7.131  24.623  1.00  0.00      A    H
ATOM   1392  CD1 LEU A  99     -17.934   7.951  23.267  1.00  0.00      A    C
ATOM   1393 HD11 LEU A  99     -17.469   8.931  23.507  1.00  0.00      A    H
ATOM   1394 HD12 LEU A  99     -18.161   7.973  22.180  1.00  0.00      A    H
ATOM   1395 HD13 LEU A  99     -18.810   7.838  23.941  1.00  0.00      A    H
ATOM   1396  CD2 LEU A  99     -17.679   5.502  23.595  1.00  0.00      A    C
ATOM   1397 HD21 LEU A  99     -18.440   5.600  24.398  1.00  0.00      A    H
ATOM   1398 HD22 LEU A  99     -18.161   5.281  22.619  1.00  0.00      A    H
ATOM   1399 HD23 LEU A  99     -16.964   4.726  23.942  1.00  0.00      A    H
ATOM   1400  C   LEU A  99     -13.447   5.782  22.220  1.00  0.00      A    C
ATOM   1401  O   LEU A  99     -13.386   5.051  21.247  1.00  0.00      A    O
ATOM   1402  N   PHE A 100     -12.428   6.660  22.483  1.00  0.00      A    N
ATOM   1403  HN  PHE A 100     -12.489   7.210  23.311  1.00  0.00      A    H
ATOM   1404  CA  PHE A 100     -11.152   6.670  21.753  1.00  0.00      A    C
ATOM   1405  HA  PHE A 100     -11.305   6.903  20.710  1.00  0.00      A    H
ATOM   1406  CB  PHE A 100     -10.111   7.758  22.240  1.00  0.00      A    C
ATOM   1407  HB1 PHE A 100      -9.739   7.564  23.269  1.00  0.00      A    H
ATOM   1408  HB2 PHE A 100      -9.235   7.662  21.563  1.00  0.00      A    H
ATOM   1409  CG  PHE A 100     -10.578   9.205  22.076  1.00  0.00      A    C
ATOM   1410  CD1 PHE A 100     -10.551  10.127  23.087  1.00  0.00      A    C
ATOM   1411  HD1 PHE A 100     -10.297   9.746  24.066  1.00  0.00      A    H
ATOM   1412  CE1 PHE A 100     -10.957  11.521  23.007  1.00  0.00      A    C
ATOM   1413  HE1 PHE A 100     -10.896  12.163  23.874  1.00  0.00      A    H
ATOM   1414  CZ  PHE A 100     -11.346  11.972  21.752  1.00  0.00      A    C
ATOM   1415  HZ  PHE A 100     -11.856  12.917  21.637  1.00  0.00      A    H
ATOM   1416  CD2 PHE A 100     -11.119   9.764  20.844  1.00  0.00      A    C
ATOM   1417  HD2 PHE A 100     -11.199   9.145  19.963  1.00  0.00      A    H
ATOM   1418  CE2 PHE A 100     -11.523  11.093  20.701  1.00  0.00      A    C
ATOM   1419  HE2 PHE A 100     -12.037  11.500  19.843  1.00  0.00      A    H
ATOM   1420  C   PHE A 100     -10.410   5.423  21.876  1.00  0.00      A    C
ATOM   1421  O   PHE A 100      -9.901   4.878  20.915  1.00  0.00      A    O
ATOM   1422  N   ALA A 101     -10.289   4.908  23.137  1.00  0.00      A    N
ATOM   1423  HN  ALA A 101     -10.740   5.306  23.932  1.00  0.00      A    H
ATOM   1424  CA  ALA A 101      -9.496   3.725  23.443  1.00  0.00      A    C
ATOM   1425  HA  ALA A 101      -8.477   3.965  23.179  1.00  0.00      A    H
ATOM   1426  CB  ALA A 101      -9.460   3.483  24.976  1.00  0.00      A    C
ATOM   1427  HB1 ALA A 101      -8.943   2.537  25.244  1.00  0.00      A    H
ATOM   1428  HB2 ALA A 101      -9.018   4.391  25.439  1.00  0.00      A    H
ATOM   1429  HB3 ALA A 101     -10.532   3.431  25.261  1.00  0.00      A    H
ATOM   1430  C   ALA A 101      -9.931   2.448  22.662  1.00  0.00      A    C
ATOM   1431  O   ALA A 101      -9.178   1.527  22.228  1.00  0.00      A    O
ATOM   1432  N   LEU A 102     -11.298   2.273  22.580  1.00  0.00      A    N
ATOM   1433  HN  LEU A 102     -11.944   2.915  22.986  1.00  0.00      A    H
ATOM   1434  CA  LEU A 102     -11.919   1.231  21.829  1.00  0.00      A    C
ATOM   1435  HA  LEU A 102     -11.733   0.286  22.318  1.00  0.00      A    H
ATOM   1436  CB  LEU A 102     -13.405   1.574  22.121  1.00  0.00      A    C
ATOM   1437  HB1 LEU A 102     -13.615   1.706  23.204  1.00  0.00      A    H
ATOM   1438  HB2 LEU A 102     -13.801   2.504  21.661  1.00  0.00      A    H
ATOM   1439  CG  LEU A 102     -14.246   0.418  21.678  1.00  0.00      A    C
ATOM   1440  HG  LEU A 102     -14.057   0.199  20.605  1.00  0.00      A    H
ATOM   1441  CD1 LEU A 102     -14.079  -0.987  22.321  1.00  0.00      A    C
ATOM   1442 HD11 LEU A 102     -14.598  -1.829  21.813  1.00  0.00      A    H
ATOM   1443 HD12 LEU A 102     -12.991  -1.210  22.346  1.00  0.00      A    H
ATOM   1444 HD13 LEU A 102     -14.446  -1.040  23.368  1.00  0.00      A    H
ATOM   1445  CD2 LEU A 102     -15.709   0.956  21.865  1.00  0.00      A    C
ATOM   1446 HD21 LEU A 102     -16.003   1.338  22.865  1.00  0.00      A    H
ATOM   1447 HD22 LEU A 102     -15.751   1.882  21.252  1.00  0.00      A    H
ATOM   1448 HD23 LEU A 102     -16.472   0.221  21.530  1.00  0.00      A    H
ATOM   1449  C   LEU A 102     -11.671   1.222  20.363  1.00  0.00      A    C
ATOM   1450  O   LEU A 102     -11.435   0.160  19.747  1.00  0.00      A    O
ATOM   1451  N   LEU A 103     -11.698   2.353  19.727  1.00  0.00      A    N
ATOM   1452  HN  LEU A 103     -11.821   3.278  20.078  1.00  0.00      A    H
ATOM   1453  CA  LEU A 103     -11.444   2.436  18.295  1.00  0.00      A    C
ATOM   1454  HA  LEU A 103     -12.155   1.806  17.781  1.00  0.00      A    H
ATOM   1455  CB  LEU A 103     -11.685   3.879  17.805  1.00  0.00      A    C
ATOM   1456  HB1 LEU A 103     -11.337   4.575  18.598  1.00  0.00      A    H
ATOM   1457  HB2 LEU A 103     -11.185   4.131  16.845  1.00  0.00      A    H
ATOM   1458  CG  LEU A 103     -13.201   4.251  17.681  1.00  0.00      A    C
ATOM   1459  HG  LEU A 103     -13.736   3.687  18.475  1.00  0.00      A    H
ATOM   1460  CD1 LEU A 103     -13.241   5.761  17.830  1.00  0.00      A    C
ATOM   1461 HD11 LEU A 103     -12.903   6.138  18.819  1.00  0.00      A    H
ATOM   1462 HD12 LEU A 103     -12.657   6.263  17.029  1.00  0.00      A    H
ATOM   1463 HD13 LEU A 103     -14.320   5.991  17.705  1.00  0.00      A    H
ATOM   1464  CD2 LEU A 103     -13.844   3.733  16.361  1.00  0.00      A    C
ATOM   1465 HD21 LEU A 103     -14.952   3.805  16.328  1.00  0.00      A    H
ATOM   1466 HD22 LEU A 103     -13.528   4.384  15.519  1.00  0.00      A    H
ATOM   1467 HD23 LEU A 103     -13.698   2.636  16.266  1.00  0.00      A    H
ATOM   1468  C   LEU A 103      -9.983   2.162  17.942  1.00  0.00      A    C
ATOM   1469  O   LEU A 103      -9.693   1.633  16.809  1.00  0.00      A    O
ATOM   1470  N   LEU A 104      -9.052   2.468  18.892  1.00  0.00      A    N
ATOM   1471  HN  LEU A 104      -9.384   2.986  19.677  1.00  0.00      A    H
ATOM   1472  CA  LEU A 104      -7.658   2.081  18.777  1.00  0.00      A    C
ATOM   1473  HA  LEU A 104      -7.185   2.222  17.816  1.00  0.00      A    H
ATOM   1474  CB  LEU A 104      -6.833   2.768  19.946  1.00  0.00      A    C
ATOM   1475  HB1 LEU A 104      -6.638   3.848  19.778  1.00  0.00      A    H
ATOM   1476  HB2 LEU A 104      -7.420   2.679  20.885  1.00  0.00      A    H
ATOM   1477  CG  LEU A 104      -5.439   2.134  20.318  1.00  0.00      A    C
ATOM   1478  HG  LEU A 104      -5.696   1.077  20.541  1.00  0.00      A    H
ATOM   1479  CD1 LEU A 104      -4.428   2.137  19.176  1.00  0.00      A    C
ATOM   1480 HD11 LEU A 104      -4.948   1.973  18.208  1.00  0.00      A    H
ATOM   1481 HD12 LEU A 104      -3.881   3.104  19.149  1.00  0.00      A    H
ATOM   1482 HD13 LEU A 104      -3.676   1.321  19.227  1.00  0.00      A    H
ATOM   1483  CD2 LEU A 104      -4.968   2.690  21.704  1.00  0.00      A    C
ATOM   1484 HD21 LEU A 104      -5.817   2.848  22.402  1.00  0.00      A    H
ATOM   1485 HD22 LEU A 104      -4.178   2.059  22.165  1.00  0.00      A    H
ATOM   1486 HD23 LEU A 104      -4.495   3.662  21.447  1.00  0.00      A    H
ATOM   1487  C   LEU A 104      -7.546   0.526  19.012  1.00  0.00      A    C
ATOM   1488  O   LEU A 104      -6.908  -0.207  18.278  1.00  0.00      A    O
ATOM   1489  N   PHE A 105      -8.245  -0.126  20.044  1.00  0.00      A    N
ATOM   1490  HN  PHE A 105      -8.943   0.346  20.577  1.00  0.00      A    H
ATOM   1491  CA  PHE A 105      -8.114  -1.544  20.029  1.00  0.00      A    C
ATOM   1492  HA  PHE A 105      -7.063  -1.780  20.102  1.00  0.00      A    H
ATOM   1493  CB  PHE A 105      -8.966  -2.046  21.212  1.00  0.00      A    C
ATOM   1494  HB1 PHE A 105      -8.508  -1.653  22.144  1.00  0.00      A    H
ATOM   1495  HB2 PHE A 105     -10.051  -1.811  21.171  1.00  0.00      A    H
ATOM   1496  CG  PHE A 105      -8.873  -3.591  21.303  1.00  0.00      A    C
ATOM   1497  CD1 PHE A 105      -7.664  -4.307  21.287  1.00  0.00      A    C
ATOM   1498  HD1 PHE A 105      -6.715  -3.851  21.049  1.00  0.00      A    H
ATOM   1499  CE1 PHE A 105      -7.633  -5.702  21.392  1.00  0.00      A    C
ATOM   1500  HE1 PHE A 105      -6.696  -6.224  21.258  1.00  0.00      A    H
ATOM   1501  CZ  PHE A 105      -8.791  -6.376  21.778  1.00  0.00      A    C
ATOM   1502  HZ  PHE A 105      -8.692  -7.396  22.120  1.00  0.00      A    H
ATOM   1503  CD2 PHE A 105     -10.077  -4.327  21.739  1.00  0.00      A    C
ATOM   1504  HD2 PHE A 105     -10.994  -3.759  21.785  1.00  0.00      A    H
ATOM   1505  CE2 PHE A 105     -10.007  -5.733  21.827  1.00  0.00      A    C
ATOM   1506  HE2 PHE A 105     -10.853  -6.233  22.273  1.00  0.00      A    H
ATOM   1507  C   PHE A 105      -8.634  -2.316  18.776  1.00  0.00      A    C
ATOM   1508  O   PHE A 105      -8.086  -3.369  18.354  1.00  0.00      A    O
ATOM   1509  N   ALA A 106      -9.735  -1.830  18.140  1.00  0.00      A    N
ATOM   1510  HN  ALA A 106     -10.093  -0.949  18.441  1.00  0.00      A    H
ATOM   1511  CA  ALA A 106     -10.285  -2.442  16.914  1.00  0.00      A    C
ATOM   1512  HA  ALA A 106     -10.551  -3.477  17.070  1.00  0.00      A    H
ATOM   1513  CB  ALA A 106     -11.498  -1.597  16.424  1.00  0.00      A    C
ATOM   1514  HB1 ALA A 106     -11.281  -0.546  16.137  1.00  0.00      A    H
ATOM   1515  HB2 ALA A 106     -11.973  -2.083  15.545  1.00  0.00      A    H
ATOM   1516  HB3 ALA A 106     -12.249  -1.543  17.240  1.00  0.00      A    H
ATOM   1517  C   ALA A 106      -9.339  -2.415  15.615  1.00  0.00      A    C
ATOM   1518  O   ALA A 106      -9.199  -3.451  14.974  1.00  0.00      A    O
ATOM   1519  N   VAL A 107      -8.609  -1.340  15.306  1.00  0.00      A    N
ATOM   1520  HN  VAL A 107      -8.881  -0.428  15.606  1.00  0.00      A    H
ATOM   1521  CA  VAL A 107      -7.523  -1.280  14.321  1.00  0.00      A    C
ATOM   1522  HA  VAL A 107      -7.929  -1.843  13.493  1.00  0.00      A    H
ATOM   1523  CB  VAL A 107      -7.186   0.152  13.999  1.00  0.00      A    C
ATOM   1524  HB  VAL A 107      -6.325   0.112  13.298  1.00  0.00      A    H
ATOM   1525  CG1 VAL A 107      -8.284   1.017  13.367  1.00  0.00      A    C
ATOM   1526 HG11 VAL A 107      -8.028   2.092  13.248  1.00  0.00      A    H
ATOM   1527 HG12 VAL A 107      -8.627   0.674  12.368  1.00  0.00      A    H
ATOM   1528 HG13 VAL A 107      -9.166   1.072  14.041  1.00  0.00      A    H
ATOM   1529  CG2 VAL A 107      -6.622   0.834  15.229  1.00  0.00      A    C
ATOM   1530 HG21 VAL A 107      -7.378   0.998  16.027  1.00  0.00      A    H
ATOM   1531 HG22 VAL A 107      -5.775   0.212  15.590  1.00  0.00      A    H
ATOM   1532 HG23 VAL A 107      -6.255   1.816  14.860  1.00  0.00      A    H
ATOM   1533  C   VAL A 107      -6.217  -2.107  14.622  1.00  0.00      A    C
ATOM   1534  O   VAL A 107      -5.655  -2.673  13.725  1.00  0.00      A    O
ATOM   1535  N   GLU A 108      -5.750  -2.158  15.905  1.00  0.00      A    N
ATOM   1536  HN  GLU A 108      -6.109  -1.610  16.657  1.00  0.00      A    H
ATOM   1537  CA  GLU A 108      -4.658  -3.050  16.285  1.00  0.00      A    C
ATOM   1538  HA  GLU A 108      -3.833  -2.756  15.654  1.00  0.00      A    H
ATOM   1539  CB  GLU A 108      -4.228  -2.948  17.759  1.00  0.00      A    C
ATOM   1540  HB1 GLU A 108      -5.109  -3.245  18.368  1.00  0.00      A    H
ATOM   1541  HB2 GLU A 108      -3.466  -3.735  17.945  1.00  0.00      A    H
ATOM   1542  CG  GLU A 108      -3.785  -1.577  18.206  1.00  0.00      A    C
ATOM   1543  HG1 GLU A 108      -2.956  -1.244  17.546  1.00  0.00      A    H
ATOM   1544  HG2 GLU A 108      -4.571  -0.794  18.148  1.00  0.00      A    H
ATOM   1545  CD  GLU A 108      -3.361  -1.616  19.676  1.00  0.00      A    C
ATOM   1546  OE1 GLU A 108      -4.209  -1.328  20.583  1.00  0.00      A    O
ATOM   1547  OE2 GLU A 108      -2.198  -2.024  19.914  1.00  0.00      A    O
ATOM   1548  C   GLU A 108      -5.077  -4.518  16.120  1.00  0.00      A    C
ATOM   1549  O   GLU A 108      -4.358  -5.247  15.494  1.00  0.00      A    O
ATOM   1550  N   THR A 109      -6.314  -4.911  16.540  1.00  0.00      A    N
ATOM   1551  HN  THR A 109      -6.763  -4.298  17.186  1.00  0.00      A    H
ATOM   1552  CA  THR A 109      -6.986  -6.142  16.093  1.00  0.00      A    C
ATOM   1553  HA  THR A 109      -6.503  -7.033  16.467  1.00  0.00      A    H
ATOM   1554  CB  THR A 109      -8.446  -6.192  16.758  1.00  0.00      A    C
ATOM   1555  HB  THR A 109      -8.997  -5.330  16.325  1.00  0.00      A    H
ATOM   1556  OG1 THR A 109      -8.487  -5.987  18.147  1.00  0.00      A    O
ATOM   1557  HG1 THR A 109      -8.468  -5.031  18.230  1.00  0.00      A    H
ATOM   1558  CG2 THR A 109      -9.229  -7.453  16.581  1.00  0.00      A    C
ATOM   1559 HG21 THR A 109      -9.427  -7.685  15.513  1.00  0.00      A    H
ATOM   1560 HG22 THR A 109      -8.759  -8.369  17.000  1.00  0.00      A    H
ATOM   1561 HG23 THR A 109     -10.188  -7.454  17.142  1.00  0.00      A    H
ATOM   1562  C   THR A 109      -7.169  -6.467  14.624  1.00  0.00      A    C
ATOM   1563  O   THR A 109      -7.022  -7.567  14.172  1.00  0.00      A    O
ATOM   1564  N   PHE A 110      -7.523  -5.435  13.845  1.00  0.00      A    N
ATOM   1565  HN  PHE A 110      -7.784  -4.585  14.296  1.00  0.00      A    H
ATOM   1566  CA  PHE A 110      -7.638  -5.465  12.391  1.00  0.00      A    C
ATOM   1567  HA  PHE A 110      -8.359  -6.231  12.149  1.00  0.00      A    H
ATOM   1568  CB  PHE A 110      -8.066  -4.024  11.837  1.00  0.00      A    C
ATOM   1569  HB1 PHE A 110      -8.964  -3.558  12.295  1.00  0.00      A    H
ATOM   1570  HB2 PHE A 110      -7.213  -3.312  11.830  1.00  0.00      A    H
ATOM   1571  CG  PHE A 110      -8.556  -4.118  10.335  1.00  0.00      A    C
ATOM   1572  CD1 PHE A 110      -9.814  -4.652  10.169  1.00  0.00      A    C
ATOM   1573  HD1 PHE A 110     -10.544  -4.891  10.927  1.00  0.00      A    H
ATOM   1574  CE1 PHE A 110     -10.393  -4.730   8.833  1.00  0.00      A    C
ATOM   1575  HE1 PHE A 110     -11.354  -5.191   8.656  1.00  0.00      A    H
ATOM   1576  CZ  PHE A 110      -9.629  -4.320   7.746  1.00  0.00      A    C
ATOM   1577  HZ  PHE A 110      -9.956  -4.390   6.719  1.00  0.00      A    H
ATOM   1578  CD2 PHE A 110      -7.709  -3.840   9.203  1.00  0.00      A    C
ATOM   1579  HD2 PHE A 110      -6.670  -3.599   9.368  1.00  0.00      A    H
ATOM   1580  CE2 PHE A 110      -8.312  -3.936   7.908  1.00  0.00      A    C
ATOM   1581  HE2 PHE A 110      -7.713  -3.800   7.019  1.00  0.00      A    H
ATOM   1582  C   PHE A 110      -6.261  -5.759  11.730  1.00  0.00      A    C
ATOM   1583  O   PHE A 110      -6.070  -6.667  10.908  1.00  0.00      A    O
ATOM   1584  N   SER A 111      -5.185  -5.095  12.192  1.00  0.00      A    N
ATOM   1585  HN  SER A 111      -5.276  -4.286  12.768  1.00  0.00      A    H
ATOM   1586  CA  SER A 111      -3.753  -5.518  11.885  1.00  0.00      A    C
ATOM   1587  HA  SER A 111      -3.476  -5.515  10.841  1.00  0.00      A    H
ATOM   1588  CB  SER A 111      -2.859  -4.483  12.565  1.00  0.00      A    C
ATOM   1589  HB1 SER A 111      -3.138  -4.237  13.612  1.00  0.00      A    H
ATOM   1590  HB2 SER A 111      -1.810  -4.840  12.475  1.00  0.00      A    H
ATOM   1591  OG  SER A 111      -2.921  -3.365  11.709  1.00  0.00      A    O
ATOM   1592  HG1 SER A 111      -2.430  -2.726  12.231  1.00  0.00      A    H
ATOM   1593  C   SER A 111      -3.349  -6.945  12.285  1.00  0.00      A    C
ATOM   1594  O   SER A 111      -2.776  -7.789  11.563  1.00  0.00      A    O
ATOM   1595  N   ILE A 112      -3.803  -7.388  13.505  1.00  0.00      A    N
ATOM   1596  HN  ILE A 112      -4.176  -6.779  14.200  1.00  0.00      A    H
ATOM   1597  CA  ILE A 112      -3.580  -8.779  13.923  1.00  0.00      A    C
ATOM   1598  HA  ILE A 112      -2.526  -8.929  13.738  1.00  0.00      A    H
ATOM   1599  CB  ILE A 112      -3.868  -8.802  15.452  1.00  0.00      A    C
ATOM   1600  HB  ILE A 112      -4.816  -8.250  15.630  1.00  0.00      A    H
ATOM   1601  CG2 ILE A 112      -3.947 -10.306  15.918  1.00  0.00      A    C
ATOM   1602 HG21 ILE A 112      -3.010 -10.781  15.558  1.00  0.00      A    H
ATOM   1603 HG22 ILE A 112      -3.941 -10.357  17.028  1.00  0.00      A    H
ATOM   1604 HG23 ILE A 112      -4.793 -10.849  15.445  1.00  0.00      A    H
ATOM   1605  CG1 ILE A 112      -2.746  -8.089  16.226  1.00  0.00      A    C
ATOM   1606 HG11 ILE A 112      -1.841  -8.728  16.139  1.00  0.00      A    H
ATOM   1607 HG12 ILE A 112      -2.564  -7.096  15.762  1.00  0.00      A    H
ATOM   1608  CD  ILE A 112      -3.053  -7.808  17.675  1.00  0.00      A    C
ATOM   1609  HD1 ILE A 112      -3.397  -6.758  17.787  1.00  0.00      A    H
ATOM   1610  HD2 ILE A 112      -3.742  -8.562  18.111  1.00  0.00      A    H
ATOM   1611  HD3 ILE A 112      -2.102  -7.842  18.248  1.00  0.00      A    H
ATOM   1612  C   ILE A 112      -4.320  -9.811  13.032  1.00  0.00      A    C
ATOM   1613  O   ILE A 112      -3.770 -10.838  12.659  1.00  0.00      A    O
ATOM   1614  N   SER A 113      -5.580  -9.434  12.730  1.00  0.00      A    N
ATOM   1615  HN  SER A 113      -5.915  -8.648  13.245  1.00  0.00      A    H
ATOM   1616  CA  SER A 113      -6.415 -10.220  11.709  1.00  0.00      A    C
ATOM   1617  HA  SER A 113      -6.555 -11.208  12.123  1.00  0.00      A    H
ATOM   1618  CB  SER A 113      -7.808  -9.576  11.578  1.00  0.00      A    C
ATOM   1619  HB1 SER A 113      -7.724  -8.505  11.294  1.00  0.00      A    H
ATOM   1620  HB2 SER A 113      -8.501 -10.141  10.919  1.00  0.00      A    H
ATOM   1621  OG  SER A 113      -8.433  -9.725  12.849  1.00  0.00      A    O
ATOM   1622  HG1 SER A 113      -7.917  -9.152  13.422  1.00  0.00      A    H
ATOM   1623  C   SER A 113      -5.772 -10.439  10.308  1.00  0.00      A    C
ATOM   1624  O   SER A 113      -5.694 -11.556   9.845  1.00  0.00      A    O
ATOM   1625  N   ILE A 114      -5.129  -9.407   9.736  1.00  0.00      A    N
ATOM   1626  HN  ILE A 114      -5.138  -8.545  10.237  1.00  0.00      A    H
ATOM   1627  CA  ILE A 114      -4.238  -9.420   8.549  1.00  0.00      A    C
ATOM   1628  HA  ILE A 114      -4.706  -9.890   7.696  1.00  0.00      A    H
ATOM   1629  CB  ILE A 114      -3.888  -7.965   8.216  1.00  0.00      A    C
ATOM   1630  HB  ILE A 114      -3.816  -7.407   9.174  1.00  0.00      A    H
ATOM   1631  CG2 ILE A 114      -2.618  -7.745   7.323  1.00  0.00      A    C
ATOM   1632 HG21 ILE A 114      -2.757  -8.406   6.442  1.00  0.00      A    H
ATOM   1633 HG22 ILE A 114      -2.525  -6.656   7.122  1.00  0.00      A    H
ATOM   1634 HG23 ILE A 114      -1.654  -8.143   7.705  1.00  0.00      A    H
ATOM   1635  CG1 ILE A 114      -5.172  -7.399   7.621  1.00  0.00      A    C
ATOM   1636 HG11 ILE A 114      -5.283  -7.885   6.628  1.00  0.00      A    H
ATOM   1637 HG12 ILE A 114      -6.049  -7.679   8.243  1.00  0.00      A    H
ATOM   1638  CD  ILE A 114      -5.320  -5.846   7.450  1.00  0.00      A    C
ATOM   1639  HD1 ILE A 114      -6.387  -5.584   7.285  1.00  0.00      A    H
ATOM   1640  HD2 ILE A 114      -5.214  -5.274   8.396  1.00  0.00      A    H
ATOM   1641  HD3 ILE A 114      -4.787  -5.335   6.620  1.00  0.00      A    H
ATOM   1642  C   ILE A 114      -3.042 -10.319   8.803  1.00  0.00      A    C
ATOM   1643  O   ILE A 114      -2.713 -11.156   7.958  1.00  0.00      A    O
ATOM   1644  N   PHE A 115      -2.362 -10.226   9.999  1.00  0.00      A    N
ATOM   1645  HN  PHE A 115      -2.659  -9.616  10.729  1.00  0.00      A    H
ATOM   1646  CA  PHE A 115      -1.268 -11.069  10.341  1.00  0.00      A    C
ATOM   1647  HA  PHE A 115      -0.422 -10.903   9.690  1.00  0.00      A    H
ATOM   1648  CB  PHE A 115      -0.708 -10.658  11.715  1.00  0.00      A    C
ATOM   1649  HB1 PHE A 115      -0.688  -9.560  11.880  1.00  0.00      A    H
ATOM   1650  HB2 PHE A 115      -1.285 -11.135  12.537  1.00  0.00      A    H
ATOM   1651  CG  PHE A 115       0.794 -10.930  11.929  1.00  0.00      A    C
ATOM   1652  CD1 PHE A 115       1.649 -11.592  10.986  1.00  0.00      A    C
ATOM   1653  HD1 PHE A 115       1.192 -12.110  10.155  1.00  0.00      A    H
ATOM   1654  CE1 PHE A 115       3.018 -11.777  11.252  1.00  0.00      A    C
ATOM   1655  HE1 PHE A 115       3.661 -12.347  10.597  1.00  0.00      A    H
ATOM   1656  CZ  PHE A 115       3.545 -11.203  12.411  1.00  0.00      A    C
ATOM   1657  HZ  PHE A 115       4.614 -11.206  12.561  1.00  0.00      A    H
ATOM   1658  CD2 PHE A 115       1.358 -10.584  13.125  1.00  0.00      A    C
ATOM   1659  HD2 PHE A 115       0.644 -10.110  13.782  1.00  0.00      A    H
ATOM   1660  CE2 PHE A 115       2.722 -10.612  13.373  1.00  0.00      A    C
ATOM   1661  HE2 PHE A 115       3.126 -10.225  14.297  1.00  0.00      A    H
ATOM   1662  C   PHE A 115      -1.611 -12.551  10.422  1.00  0.00      A    C
ATOM   1663  O   PHE A 115      -0.919 -13.388   9.859  1.00  0.00      A    O
ATOM   1664  N   PHE A 116      -2.703 -12.924  11.011  1.00  0.00      A    N
ATOM   1665  HN  PHE A 116      -3.231 -12.296  11.578  1.00  0.00      A    H
ATOM   1666  CA  PHE A 116      -3.289 -14.290  10.945  1.00  0.00      A    C
ATOM   1667  HA  PHE A 116      -2.502 -14.957  11.263  1.00  0.00      A    H
ATOM   1668  CB  PHE A 116      -4.539 -14.473  11.812  1.00  0.00      A    C
ATOM   1669  HB1 PHE A 116      -5.235 -13.607  11.787  1.00  0.00      A    H
ATOM   1670  HB2 PHE A 116      -5.176 -15.351  11.572  1.00  0.00      A    H
ATOM   1671  CG  PHE A 116      -4.015 -14.792  13.137  1.00  0.00      A    C
ATOM   1672  CD1 PHE A 116      -3.718 -16.123  13.528  1.00  0.00      A    C
ATOM   1673  HD1 PHE A 116      -3.920 -16.943  12.856  1.00  0.00      A    H
ATOM   1674  CE1 PHE A 116      -3.124 -16.347  14.814  1.00  0.00      A    C
ATOM   1675  HE1 PHE A 116      -2.651 -17.305  14.975  1.00  0.00      A    H
ATOM   1676  CZ  PHE A 116      -2.922 -15.260  15.696  1.00  0.00      A    C
ATOM   1677  HZ  PHE A 116      -2.487 -15.561  16.638  1.00  0.00      A    H
ATOM   1678  CD2 PHE A 116      -3.802 -13.740  14.032  1.00  0.00      A    C
ATOM   1679  HD2 PHE A 116      -4.089 -12.724  13.805  1.00  0.00      A    H
ATOM   1680  CE2 PHE A 116      -3.356 -13.994  15.385  1.00  0.00      A    C
ATOM   1681  HE2 PHE A 116      -3.213 -13.205  16.109  1.00  0.00      A    H
ATOM   1682  C   PHE A 116      -3.683 -14.766   9.522  1.00  0.00      A    C
ATOM   1683  O   PHE A 116      -3.294 -15.882   9.107  1.00  0.00      A    O
ATOM   1684  N   LEU A 117      -4.441 -13.906   8.777  1.00  0.00      A    N
ATOM   1685  HN  LEU A 117      -4.841 -13.128   9.256  1.00  0.00      A    H
ATOM   1686  CA  LEU A 117      -4.915 -14.115   7.458  1.00  0.00      A    C
ATOM   1687  HA  LEU A 117      -5.417 -15.072   7.456  1.00  0.00      A    H
ATOM   1688  CB  LEU A 117      -5.948 -12.994   7.151  1.00  0.00      A    C
ATOM   1689  HB1 LEU A 117      -6.872 -13.182   7.740  1.00  0.00      A    H
ATOM   1690  HB2 LEU A 117      -5.530 -11.997   7.407  1.00  0.00      A    H
ATOM   1691  CG  LEU A 117      -6.368 -12.807   5.639  1.00  0.00      A    C
ATOM   1692  HG  LEU A 117      -5.490 -12.477   5.043  1.00  0.00      A    H
ATOM   1693  CD1 LEU A 117      -6.992 -14.065   5.017  1.00  0.00      A    C
ATOM   1694 HD11 LEU A 117      -7.555 -13.731   4.119  1.00  0.00      A    H
ATOM   1695 HD12 LEU A 117      -6.202 -14.803   4.762  1.00  0.00      A    H
ATOM   1696 HD13 LEU A 117      -7.722 -14.450   5.760  1.00  0.00      A    H
ATOM   1697  CD2 LEU A 117      -7.417 -11.683   5.576  1.00  0.00      A    C
ATOM   1698 HD21 LEU A 117      -7.766 -11.551   4.529  1.00  0.00      A    H
ATOM   1699 HD22 LEU A 117      -8.269 -11.956   6.234  1.00  0.00      A    H
ATOM   1700 HD23 LEU A 117      -7.064 -10.700   5.955  1.00  0.00      A    H
ATOM   1701  C   LEU A 117      -3.844 -14.158   6.353  1.00  0.00      A    C
ATOM   1702  O   LEU A 117      -3.885 -15.073   5.525  1.00  0.00      A    O
ATOM   1703  N   ASN A 118      -2.841 -13.297   6.383  1.00  0.00      A    N
ATOM   1704  HN  ASN A 118      -2.693 -12.550   7.027  1.00  0.00      A    H
ATOM   1705  CA  ASN A 118      -1.813 -13.431   5.407  1.00  0.00      A    C
ATOM   1706  HA  ASN A 118      -2.139 -13.604   4.392  1.00  0.00      A    H
ATOM   1707  CB  ASN A 118      -1.000 -12.061   5.468  1.00  0.00      A    C
ATOM   1708  HB1 ASN A 118      -1.706 -11.241   5.215  1.00  0.00      A    H
ATOM   1709  HB2 ASN A 118      -0.476 -11.952   6.442  1.00  0.00      A    H
ATOM   1710  CG  ASN A 118      -0.041 -11.928   4.178  1.00  0.00      A    C
ATOM   1711  OD1 ASN A 118      -0.581 -11.492   3.145  1.00  0.00      A    O
ATOM   1712  ND2 ASN A 118       1.214 -12.346   4.336  1.00  0.00      A    N
ATOM   1713 HD21 ASN A 118       1.766 -12.424   3.505  1.00  0.00      A    H
ATOM   1714 HD22 ASN A 118       1.449 -12.835   5.176  1.00  0.00      A    H
ATOM   1715  C   ASN A 118      -0.879 -14.623   5.692  1.00  0.00      A    C
ATOM   1716  O   ASN A 118      -0.473 -15.232   4.697  1.00  0.00      A    O
ATOM   1717  N   GLY A 119      -0.676 -14.995   6.997  1.00  0.00      A    N
ATOM   1718  HN  GLY A 119      -0.923 -14.320   7.688  1.00  0.00      A    H
ATOM   1719  CA  GLY A 119      -0.002 -16.146   7.572  1.00  0.00      A    C
ATOM   1720  HA1 GLY A 119      -0.239 -16.264   8.620  1.00  0.00      A    H
ATOM   1721  HA2 GLY A 119       1.051 -16.073   7.345  1.00  0.00      A    H
ATOM   1722  C   GLY A 119      -0.565 -17.401   6.938  1.00  0.00      A    C
ATOM   1723  O   GLY A 119       0.090 -18.262   6.374  1.00  0.00      A    O
ATOM   1724  N   PHE A 120      -1.894 -17.544   6.975  1.00  0.00      A    N
ATOM   1725  HN  PHE A 120      -2.469 -16.871   7.434  1.00  0.00      A    H
ATOM   1726  CA  PHE A 120      -2.648 -18.641   6.223  1.00  0.00      A    C
ATOM   1727  HA  PHE A 120      -2.206 -19.532   6.644  1.00  0.00      A    H
ATOM   1728  CB  PHE A 120      -4.207 -18.380   6.592  1.00  0.00      A    C
ATOM   1729  HB1 PHE A 120      -4.430 -18.319   7.679  1.00  0.00      A    H
ATOM   1730  HB2 PHE A 120      -4.373 -17.354   6.201  1.00  0.00      A    H
ATOM   1731  CG  PHE A 120      -5.236 -19.291   5.957  1.00  0.00      A    C
ATOM   1732  CD1 PHE A 120      -5.752 -19.109   4.651  1.00  0.00      A    C
ATOM   1733  HD1 PHE A 120      -5.413 -18.206   4.164  1.00  0.00      A    H
ATOM   1734  CE1 PHE A 120      -6.665 -20.079   4.109  1.00  0.00      A    C
ATOM   1735  HE1 PHE A 120      -7.008 -20.087   3.084  1.00  0.00      A    H
ATOM   1736  CZ  PHE A 120      -6.936 -21.236   4.810  1.00  0.00      A    C
ATOM   1737  HZ  PHE A 120      -7.463 -22.072   4.375  1.00  0.00      A    H
ATOM   1738  CD2 PHE A 120      -5.644 -20.472   6.691  1.00  0.00      A    C
ATOM   1739  HD2 PHE A 120      -5.192 -20.525   7.671  1.00  0.00      A    H
ATOM   1740  CE2 PHE A 120      -6.408 -21.507   6.115  1.00  0.00      A    C
ATOM   1741  HE2 PHE A 120      -6.720 -22.464   6.507  1.00  0.00      A    H
ATOM   1742  C   PHE A 120      -2.542 -18.803   4.740  1.00  0.00      A    C
ATOM   1743  O   PHE A 120      -2.064 -19.858   4.209  1.00  0.00      A    O
ATOM   1744  N   LEU A 121      -2.709 -17.666   4.008  1.00  0.00      A    N
ATOM   1745  HN  LEU A 121      -2.940 -16.785   4.413  1.00  0.00      A    H
ATOM   1746  CA  LEU A 121      -2.443 -17.718   2.595  1.00  0.00      A    C
ATOM   1747  HA  LEU A 121      -3.004 -18.522   2.143  1.00  0.00      A    H
ATOM   1748  CB  LEU A 121      -2.832 -16.428   1.866  1.00  0.00      A    C
ATOM   1749  HB1 LEU A 121      -2.159 -15.554   1.993  1.00  0.00      A    H
ATOM   1750  HB2 LEU A 121      -2.677 -16.667   0.792  1.00  0.00      A    H
ATOM   1751  CG  LEU A 121      -4.218 -15.978   2.050  1.00  0.00      A    C
ATOM   1752  HG  LEU A 121      -4.411 -15.691   3.105  1.00  0.00      A    H
ATOM   1753  CD1 LEU A 121      -4.547 -14.714   1.322  1.00  0.00      A    C
ATOM   1754 HD11 LEU A 121      -3.833 -13.994   1.776  1.00  0.00      A    H
ATOM   1755 HD12 LEU A 121      -4.377 -14.905   0.241  1.00  0.00      A    H
ATOM   1756 HD13 LEU A 121      -5.564 -14.396   1.638  1.00  0.00      A    H
ATOM   1757  CD2 LEU A 121      -5.297 -17.020   1.552  1.00  0.00      A    C
ATOM   1758 HD21 LEU A 121      -5.254 -17.937   2.177  1.00  0.00      A    H
ATOM   1759 HD22 LEU A 121      -6.344 -16.650   1.569  1.00  0.00      A    H
ATOM   1760 HD23 LEU A 121      -5.131 -17.377   0.513  1.00  0.00      A    H
ATOM   1761  C   LEU A 121      -0.981 -18.020   2.242  1.00  0.00      A    C
ATOM   1762  O   LEU A 121      -0.713 -18.799   1.373  1.00  0.00      A    O
ATOM   1763  N   SER A 122       0.006 -17.469   3.036  1.00  0.00      A    N
ATOM   1764  HN  SER A 122      -0.220 -17.080   3.925  1.00  0.00      A    H
ATOM   1765  CA  SER A 122       1.447 -17.606   2.666  1.00  0.00      A    C
ATOM   1766  HA  SER A 122       1.477 -17.733   1.594  1.00  0.00      A    H
ATOM   1767  CB  SER A 122       2.283 -16.354   2.880  1.00  0.00      A    C
ATOM   1768  HB1 SER A 122       2.313 -16.175   3.976  1.00  0.00      A    H
ATOM   1769  HB2 SER A 122       3.302 -16.509   2.465  1.00  0.00      A    H
ATOM   1770  OG  SER A 122       1.544 -15.256   2.435  1.00  0.00      A    O
ATOM   1771  HG1 SER A 122       0.763 -15.310   2.990  1.00  0.00      A    H
ATOM   1772  C   SER A 122       2.171 -18.792   3.313  1.00  0.00      A    C
ATOM   1773  O   SER A 122       3.389 -18.845   3.351  1.00  0.00      A    O
ATOM   1774  N   ALA A 123       1.462 -19.793   3.802  1.00  0.00      A    N
ATOM   1775  HN  ALA A 123       0.488 -19.627   3.932  1.00  0.00      A    H
ATOM   1776  CA  ALA A 123       1.921 -21.069   4.248  1.00  0.00      A    C
ATOM   1777  HA  ALA A 123       2.395 -20.918   5.207  1.00  0.00      A    H
ATOM   1778  CB  ALA A 123       0.585 -21.769   4.608  1.00  0.00      A    C
ATOM   1779  HB1 ALA A 123       0.784 -22.617   5.298  1.00  0.00      A    H
ATOM   1780  HB2 ALA A 123      -0.123 -21.130   5.176  1.00  0.00      A    H
ATOM   1781  HB3 ALA A 123      -0.002 -22.156   3.748  1.00  0.00      A    H
ATOM   1782  C   ALA A 123       2.826 -21.882   3.354  1.00  0.00      A    C
ATOM   1783  O   ALA A 123       3.944 -22.241   3.695  1.00  0.00      A    O
ATOM   1784  N   ASP A 124       2.408 -22.053   2.025  1.00  0.00      A    N
ATOM   1785  HN  ASP A 124       1.543 -21.665   1.714  1.00  0.00      A    H
ATOM   1786  CA  ASP A 124       3.319 -22.810   1.152  1.00  0.00      A    C
ATOM   1787  HA  ASP A 124       4.311 -22.404   1.288  1.00  0.00      A    H
ATOM   1788  CB  ASP A 124       3.251 -24.366   1.476  1.00  0.00      A    C
ATOM   1789  HB1 ASP A 124       3.250 -24.591   2.564  1.00  0.00      A    H
ATOM   1790  HB2 ASP A 124       2.250 -24.695   1.126  1.00  0.00      A    H
ATOM   1791  CG  ASP A 124       4.401 -25.106   0.760  1.00  0.00      A    C
ATOM   1792  OD1 ASP A 124       4.225 -26.014  -0.081  1.00  0.00      A    O
ATOM   1793  OD2 ASP A 124       5.598 -24.733   0.987  1.00  0.00      A    O
ATOM   1794  C   ASP A 124       3.079 -22.555  -0.348  1.00  0.00      A    C
ATOM   1795  O   ASP A 124       2.291 -23.263  -0.973  1.00  0.00      A    O
ATOM   1796  N   PRO A 125       3.658 -21.561  -0.899  1.00  0.00      A    N
ATOM   1797  CD  PRO A 125       4.279 -20.429  -0.193  1.00  0.00      A    C
ATOM   1798  HD1 PRO A 125       3.627 -19.871   0.512  1.00  0.00      A    H
ATOM   1799  HD2 PRO A 125       5.127 -20.764   0.441  1.00  0.00      A    H
ATOM   1800  CA  PRO A 125       3.546 -21.276  -2.370  1.00  0.00      A    C
ATOM   1801  HA  PRO A 125       2.577 -20.809  -2.473  1.00  0.00      A    H
ATOM   1802  CB  PRO A 125       4.796 -20.377  -2.527  1.00  0.00      A    C
ATOM   1803  HB1 PRO A 125       4.689 -19.826  -3.486  1.00  0.00      A    H
ATOM   1804  HB2 PRO A 125       5.720 -20.987  -2.432  1.00  0.00      A    H
ATOM   1805  CG  PRO A 125       4.715 -19.486  -1.255  1.00  0.00      A    C
ATOM   1806  HG1 PRO A 125       3.996 -18.655  -1.420  1.00  0.00      A    H
ATOM   1807  HG2 PRO A 125       5.713 -19.028  -1.084  1.00  0.00      A    H
ATOM   1808  C   PRO A 125       3.547 -22.456  -3.362  1.00  0.00      A    C
ATOM   1809  O   PRO A 125       4.202 -23.473  -3.140  1.00  0.00      A    O
ATOM   1810  N   THR A 126       2.724 -22.335  -4.436  1.00  0.00      A    N
ATOM   1811  HN  THR A 126       2.116 -21.547  -4.486  1.00  0.00      A    H
ATOM   1812  CA  THR A 126       2.773 -23.214  -5.615  1.00  0.00      A    C
ATOM   1813  HA  THR A 126       2.614 -24.224  -5.266  1.00  0.00      A    H
ATOM   1814  CB  THR A 126       1.522 -22.897  -6.569  1.00  0.00      A    C
ATOM   1815  HB  THR A 126       1.560 -23.536  -7.478  1.00  0.00      A    H
ATOM   1816  OG1 THR A 126       1.355 -21.584  -6.948  1.00  0.00      A    O
ATOM   1817  HG1 THR A 126       0.559 -21.563  -7.485  1.00  0.00      A    H
ATOM   1818  CG2 THR A 126       0.294 -23.278  -5.838  1.00  0.00      A    C
ATOM   1819 HG21 THR A 126       0.209 -24.383  -5.752  1.00  0.00      A    H
ATOM   1820 HG22 THR A 126       0.355 -22.900  -4.796  1.00  0.00      A    H
ATOM   1821 HG23 THR A 126      -0.599 -22.818  -6.312  1.00  0.00      A    H
ATOM   1822  C   THR A 126       4.013 -23.178  -6.461  1.00  0.00      A    C
ATOM   1823  O   THR A 126       4.766 -22.246  -6.496  1.00  0.00      A    O
ATOM   1824  N   ASP A 127       4.471 -24.367  -6.989  1.00  0.00      A    N
ATOM   1825  HN  ASP A 127       3.999 -25.237  -6.867  1.00  0.00      A    H
ATOM   1826  CA  ASP A 127       5.690 -24.572  -7.688  1.00  0.00      A    C
ATOM   1827  HA  ASP A 127       6.306 -23.705  -7.496  1.00  0.00      A    H
ATOM   1828  CB  ASP A 127       6.344 -25.917  -7.224  1.00  0.00      A    C
ATOM   1829  HB1 ASP A 127       5.563 -26.706  -7.244  1.00  0.00      A    H
ATOM   1830  HB2 ASP A 127       7.216 -26.229  -7.837  1.00  0.00      A    H
ATOM   1831  CG  ASP A 127       6.806 -25.772  -5.813  1.00  0.00      A    C
ATOM   1832  OD1 ASP A 127       7.142 -24.726  -5.192  1.00  0.00      A    O
ATOM   1833  OD2 ASP A 127       7.096 -26.909  -5.228  1.00  0.00      A    O
ATOM   1834  C   ASP A 127       5.386 -24.560  -9.204  1.00  0.00      A    C
ATOM   1835  O   ASP A 127       6.102 -23.957  -9.992  1.00  0.00      A    O
ATOM   1836  N   ARG A 128       4.312 -25.233  -9.636  1.00  0.00      A    N
ATOM   1837  HN  ARG A 128       3.707 -25.711  -9.004  1.00  0.00      A    H
ATOM   1838  CA  ARG A 128       3.985 -25.271 -11.003  1.00  0.00      A    C
ATOM   1839  HA  ARG A 128       3.352 -26.141 -11.102  1.00  0.00      A    H
ATOM   1840  CB  ARG A 128       3.221 -24.053 -11.458  1.00  0.00      A    C
ATOM   1841  HB1 ARG A 128       3.869 -23.153 -11.518  1.00  0.00      A    H
ATOM   1842  HB2 ARG A 128       2.692 -24.253 -12.414  1.00  0.00      A    H
ATOM   1843  CG  ARG A 128       2.033 -23.651 -10.508  1.00  0.00      A    C
ATOM   1844  HG1 ARG A 128       2.496 -23.348  -9.545  1.00  0.00      A    H
ATOM   1845  HG2 ARG A 128       1.530 -22.754 -10.928  1.00  0.00      A    H
ATOM   1846  CD  ARG A 128       0.811 -24.673 -10.266  1.00  0.00      A    C
ATOM   1847  HD1 ARG A 128       0.502 -25.134 -11.228  1.00  0.00      A    H
ATOM   1848  HD2 ARG A 128       1.100 -25.479  -9.557  1.00  0.00      A    H
ATOM   1849  NE  ARG A 128      -0.377 -23.976  -9.706  1.00  0.00      A    N
ATOM   1850  HE  ARG A 128      -0.370 -23.053  -9.322  1.00  0.00      A    H
ATOM   1851  CZ  ARG A 128      -1.544 -24.578  -9.530  1.00  0.00      A    C
ATOM   1852  NH1 ARG A 128      -1.769 -25.827  -9.999  1.00  0.00      A    N
ATOM   1853 HH11 ARG A 128      -2.640 -26.317  -9.975  1.00  0.00      A    H
ATOM   1854 HH12 ARG A 128      -0.912 -26.220 -10.334  1.00  0.00      A    H
ATOM   1855  NH2 ARG A 128      -2.546 -23.840  -8.996  1.00  0.00      A    N
ATOM   1856 HH21 ARG A 128      -3.383 -24.352  -8.801  1.00  0.00      A    H
ATOM   1857 HH22 ARG A 128      -2.251 -22.902  -8.817  1.00  0.00      A    H
ATOM   1858  C   ARG A 128       5.083 -25.573 -12.064  1.00  0.00      A    C
ATOM   1859  O   ARG A 128       5.315 -24.613 -12.829  1.00  0.00      A    O
ATOM   1860  N   PRO A 129       5.631 -26.737 -12.195  1.00  0.00      A    N
ATOM   1861  CD  PRO A 129       5.516 -27.835 -11.279  1.00  0.00      A    C
ATOM   1862  HD1 PRO A 129       5.603 -27.466 -10.234  1.00  0.00      A    H
ATOM   1863  HD2 PRO A 129       4.529 -28.333 -11.396  1.00  0.00      A    H
ATOM   1864  CA  PRO A 129       6.425 -27.110 -13.353  1.00  0.00      A    C
ATOM   1865  HA  PRO A 129       7.328 -26.520 -13.302  1.00  0.00      A    H
ATOM   1866  CB  PRO A 129       6.580 -28.602 -13.153  1.00  0.00      A    C
ATOM   1867  HB1 PRO A 129       7.511 -28.929 -13.665  1.00  0.00      A    H
ATOM   1868  HB2 PRO A 129       5.671 -29.142 -13.493  1.00  0.00      A    H
ATOM   1869  CG  PRO A 129       6.662 -28.698 -11.657  1.00  0.00      A    C
ATOM   1870  HG1 PRO A 129       7.585 -28.245 -11.235  1.00  0.00      A    H
ATOM   1871  HG2 PRO A 129       6.568 -29.713 -11.216  1.00  0.00      A    H
ATOM   1872  C   PRO A 129       5.787 -26.821 -14.698  1.00  0.00      A    C
ATOM   1873  O   PRO A 129       4.515 -26.737 -14.681  1.00  0.00      A    O
ATOM   1874  N   PHE A 130       6.596 -26.582 -15.763  1.00  0.00      A    N
ATOM   1875  HN  PHE A 130       7.549 -26.836 -15.616  1.00  0.00      A    H
ATOM   1876  CA  PHE A 130       6.099 -26.342 -17.081  1.00  0.00      A    C
ATOM   1877  HA  PHE A 130       5.244 -25.691 -16.977  1.00  0.00      A    H
ATOM   1878  CB  PHE A 130       7.181 -25.770 -18.094  1.00  0.00      A    C
ATOM   1879  HB1 PHE A 130       7.966 -26.545 -18.227  1.00  0.00      A    H
ATOM   1880  HB2 PHE A 130       6.815 -25.646 -19.136  1.00  0.00      A    H
ATOM   1881  CG  PHE A 130       7.580 -24.424 -17.490  1.00  0.00      A    C
ATOM   1882  CD1 PHE A 130       6.675 -23.344 -17.424  1.00  0.00      A    C
ATOM   1883  HD1 PHE A 130       5.695 -23.507 -17.848  1.00  0.00      A    H
ATOM   1884  CE1 PHE A 130       6.993 -22.181 -16.714  1.00  0.00      A    C
ATOM   1885  HE1 PHE A 130       6.189 -21.481 -16.543  1.00  0.00      A    H
ATOM   1886  CZ  PHE A 130       8.197 -22.102 -16.040  1.00  0.00      A    C
ATOM   1887  HZ  PHE A 130       8.432 -21.275 -15.386  1.00  0.00      A    H
ATOM   1888  CD2 PHE A 130       8.846 -24.251 -16.928  1.00  0.00      A    C
ATOM   1889  HD2 PHE A 130       9.556 -25.064 -16.890  1.00  0.00      A    H
ATOM   1890  CE2 PHE A 130       9.171 -23.143 -16.161  1.00  0.00      A    C
ATOM   1891  HE2 PHE A 130      10.069 -23.029 -15.572  1.00  0.00      A    H
ATOM   1892  C   PHE A 130       5.390 -27.522 -17.835  1.00  0.00      A    C
ATOM   1893  O   PHE A 130       5.712 -28.647 -17.597  1.00  0.00      A    O
ATOM   1894  N   PRO A 131       4.356 -27.332 -18.678  1.00  0.00      A    N
ATOM   1895  CD  PRO A 131       3.770 -26.086 -19.086  1.00  0.00      A    C
ATOM   1896  HD1 PRO A 131       3.079 -25.672 -18.321  1.00  0.00      A    H
ATOM   1897  HD2 PRO A 131       4.615 -25.393 -19.287  1.00  0.00      A    H
ATOM   1898  CA  PRO A 131       3.813 -28.462 -19.473  1.00  0.00      A    C
ATOM   1899  HA  PRO A 131       3.493 -29.267 -18.828  1.00  0.00      A    H
ATOM   1900  CB  PRO A 131       2.653 -27.814 -20.259  1.00  0.00      A    C
ATOM   1901  HB1 PRO A 131       1.746 -27.878 -19.620  1.00  0.00      A    H
ATOM   1902  HB2 PRO A 131       2.499 -28.347 -21.221  1.00  0.00      A    H
ATOM   1903  CG  PRO A 131       3.123 -26.380 -20.406  1.00  0.00      A    C
ATOM   1904  HG1 PRO A 131       3.850 -26.368 -21.246  1.00  0.00      A    H
ATOM   1905  HG2 PRO A 131       2.283 -25.687 -20.624  1.00  0.00      A    H
ATOM   1906  C   PRO A 131       4.733 -29.232 -20.446  1.00  0.00      A    C
ATOM   1907  O   PRO A 131       5.809 -28.827 -20.840  1.00  0.00      A    O
ATOM   1908  N   ARG A 132       4.365 -30.456 -20.891  1.00  0.00      A    N
ATOM   1909  HN  ARG A 132       3.495 -30.822 -20.569  1.00  0.00      A    H
ATOM   1910  CA  ARG A 132       5.016 -31.193 -21.999  1.00  0.00      A    C
ATOM   1911  HA  ARG A 132       5.962 -31.596 -21.670  1.00  0.00      A    H
ATOM   1912  CB  ARG A 132       4.035 -32.362 -22.223  1.00  0.00      A    C
ATOM   1913  HB1 ARG A 132       4.567 -32.987 -22.972  1.00  0.00      A    H
ATOM   1914  HB2 ARG A 132       3.904 -32.886 -21.252  1.00  0.00      A    H
ATOM   1915  CG  ARG A 132       2.556 -32.000 -22.638  1.00  0.00      A    C
ATOM   1916  HG1 ARG A 132       1.952 -31.556 -21.817  1.00  0.00      A    H
ATOM   1917  HG2 ARG A 132       2.629 -31.284 -23.485  1.00  0.00      A    H
ATOM   1918  CD  ARG A 132       1.923 -33.268 -23.191  1.00  0.00      A    C
ATOM   1919  HD1 ARG A 132       2.557 -33.720 -23.983  1.00  0.00      A    H
ATOM   1920  HD2 ARG A 132       1.749 -34.134 -22.517  1.00  0.00      A    H
ATOM   1921  NE  ARG A 132       0.608 -32.898 -23.829  1.00  0.00      A    N
ATOM   1922  HE  ARG A 132      -0.150 -32.651 -23.225  1.00  0.00      A    H
ATOM   1923  CZ  ARG A 132       0.321 -32.846 -25.127  1.00  0.00      A    C
ATOM   1924  NH1 ARG A 132      -0.839 -32.300 -25.489  1.00  0.00      A    N
ATOM   1925 HH11 ARG A 132      -1.102 -32.182 -26.446  1.00  0.00      A    H
ATOM   1926 HH12 ARG A 132      -1.520 -32.240 -24.759  1.00  0.00      A    H
ATOM   1927  NH2 ARG A 132       1.169 -33.099 -26.114  1.00  0.00      A    N
ATOM   1928 HH21 ARG A 132       0.908 -32.955 -27.068  1.00  0.00      A    H
ATOM   1929 HH22 ARG A 132       1.903 -33.702 -25.799  1.00  0.00      A    H
ATOM   1930  C   ARG A 132       5.147 -30.522 -23.400  1.00  0.00      A    C
ATOM   1931  O   ARG A 132       4.516 -29.472 -23.602  1.00  0.00      A    O
ATOM   1932  N   PRO A 133       5.944 -30.926 -24.390  1.00  0.00      A    N
ATOM   1933  CD  PRO A 133       6.886 -32.027 -24.293  1.00  0.00      A    C
ATOM   1934  HD1 PRO A 133       7.472 -31.964 -23.351  1.00  0.00      A    H
ATOM   1935  HD2 PRO A 133       6.414 -33.026 -24.406  1.00  0.00      A    H
ATOM   1936  CA  PRO A 133       6.069 -30.166 -25.646  1.00  0.00      A    C
ATOM   1937  HA  PRO A 133       5.867 -29.116 -25.494  1.00  0.00      A    H
ATOM   1938  CB  PRO A 133       7.566 -30.407 -25.940  1.00  0.00      A    C
ATOM   1939  HB1 PRO A 133       8.258 -29.699 -25.437  1.00  0.00      A    H
ATOM   1940  HB2 PRO A 133       7.716 -30.407 -27.041  1.00  0.00      A    H
ATOM   1941  CG  PRO A 133       7.855 -31.820 -25.419  1.00  0.00      A    C
ATOM   1942  HG1 PRO A 133       8.891 -31.788 -25.018  1.00  0.00      A    H
ATOM   1943  HG2 PRO A 133       7.743 -32.598 -26.204  1.00  0.00      A    H
ATOM   1944  C   PRO A 133       5.175 -30.564 -26.794  1.00  0.00      A    C
ATOM   1945  O   PRO A 133       5.290 -31.637 -27.394  1.00  0.00      A    O
ATOM   1946  N   LEU A 134       4.218 -29.694 -27.089  1.00  0.00      A    N
ATOM   1947  HN  LEU A 134       4.317 -28.765 -26.740  1.00  0.00      A    H
ATOM   1948  CA  LEU A 134       3.144 -29.939 -28.026  1.00  0.00      A    C
ATOM   1949  HA  LEU A 134       2.662 -30.797 -27.580  1.00  0.00      A    H
ATOM   1950  CB  LEU A 134       2.179 -28.766 -28.005  1.00  0.00      A    C
ATOM   1951  HB1 LEU A 134       2.707 -27.910 -28.477  1.00  0.00      A    H
ATOM   1952  HB2 LEU A 134       1.298 -29.058 -28.615  1.00  0.00      A    H
ATOM   1953  CG  LEU A 134       1.574 -28.413 -26.589  1.00  0.00      A    C
ATOM   1954  HG  LEU A 134       2.336 -27.959 -25.920  1.00  0.00      A    H
ATOM   1955  CD1 LEU A 134       0.470 -27.371 -26.816  1.00  0.00      A    C
ATOM   1956 HD11 LEU A 134       0.176 -26.711 -25.972  1.00  0.00      A    H
ATOM   1957 HD12 LEU A 134       0.479 -26.789 -27.762  1.00  0.00      A    H
ATOM   1958 HD13 LEU A 134      -0.451 -27.982 -26.927  1.00  0.00      A    H
ATOM   1959  CD2 LEU A 134       0.876 -29.639 -25.996  1.00  0.00      A    C
ATOM   1960 HD21 LEU A 134       1.641 -30.348 -25.615  1.00  0.00      A    H
ATOM   1961 HD22 LEU A 134       0.236 -29.314 -25.148  1.00  0.00      A    H
ATOM   1962 HD23 LEU A 134       0.470 -30.169 -26.885  1.00  0.00      A    H
ATOM   1963  C   LEU A 134       3.455 -30.316 -29.518  1.00  0.00      A    C
ATOM   1964  O   LEU A 134       4.368 -29.803 -30.152  1.00  0.00      A    O
ATOM   1965  N   GLN A 135       2.536 -31.144 -30.124  1.00  0.00      A    N
ATOM   1966  HN  GLN A 135       1.788 -31.524 -29.585  1.00  0.00      A    H
ATOM   1967  CA  GLN A 135       2.466 -31.319 -31.534  1.00  0.00      A    C
ATOM   1968  HA  GLN A 135       3.466 -31.528 -31.884  1.00  0.00      A    H
ATOM   1969  CB  GLN A 135       1.539 -32.492 -31.918  1.00  0.00      A    C
ATOM   1970  HB1 GLN A 135       0.496 -32.315 -31.578  1.00  0.00      A    H
ATOM   1971  HB2 GLN A 135       1.381 -32.428 -33.016  1.00  0.00      A    H
ATOM   1972  CG  GLN A 135       2.026 -33.865 -31.429  1.00  0.00      A    C
ATOM   1973  HG1 GLN A 135       2.928 -34.077 -32.042  1.00  0.00      A    H
ATOM   1974  HG2 GLN A 135       2.305 -33.979 -30.360  1.00  0.00      A    H
ATOM   1975  CD  GLN A 135       1.023 -34.959 -31.629  1.00  0.00      A    C
ATOM   1976  OE1 GLN A 135       1.294 -35.935 -32.355  1.00  0.00      A    O
ATOM   1977  NE2 GLN A 135      -0.119 -34.806 -30.889  1.00  0.00      A    N
ATOM   1978 HE21 GLN A 135      -0.901 -35.377 -31.139  1.00  0.00      A    H
ATOM   1979 HE22 GLN A 135      -0.243 -33.912 -30.458  1.00  0.00      A    H
ATOM   1980  C   GLN A 135       1.855 -30.080 -32.270  1.00  0.00      A    C
ATOM   1981  O   GLN A 135       0.913 -29.452 -31.744  1.00  0.00      A    O
ATOM   1982  N   PRO A 136       2.249 -29.666 -33.498  1.00  0.00      A    N
ATOM   1983  CD  PRO A 136       3.458 -30.109 -34.164  1.00  0.00      A    C
ATOM   1984  HD1 PRO A 136       4.396 -30.041 -33.572  1.00  0.00      A    H
ATOM   1985  HD2 PRO A 136       3.367 -31.128 -34.598  1.00  0.00      A    H
ATOM   1986  CA  PRO A 136       1.731 -28.505 -34.231  1.00  0.00      A    C
ATOM   1987  HA  PRO A 136       2.067 -27.670 -33.633  1.00  0.00      A    H
ATOM   1988  CB  PRO A 136       2.316 -28.508 -35.615  1.00  0.00      A    C
ATOM   1989  HB1 PRO A 136       2.413 -27.457 -35.961  1.00  0.00      A    H
ATOM   1990  HB2 PRO A 136       1.788 -29.209 -36.296  1.00  0.00      A    H
ATOM   1991  CG  PRO A 136       3.679 -29.127 -35.301  1.00  0.00      A    C
ATOM   1992  HG1 PRO A 136       4.177 -28.237 -34.860  1.00  0.00      A    H
ATOM   1993  HG2 PRO A 136       4.183 -29.572 -36.186  1.00  0.00      A    H
ATOM   1994  C   PRO A 136       0.253 -28.299 -34.308  1.00  0.00      A    C
ATOM   1995  O   PRO A 136      -0.219 -27.211 -34.130  1.00  0.00      A    O
ATOM   1996  N   GLU A 137      -0.573 -29.329 -34.514  1.00  0.00      A    N
ATOM   1997  HN  GLU A 137      -0.230 -30.253 -34.660  1.00  0.00      A    H
ATOM   1998  CA  GLU A 137      -2.040 -29.367 -34.706  1.00  0.00      A    C
ATOM   1999  HA  GLU A 137      -2.394 -28.459 -35.171  1.00  0.00      A    H
ATOM   2000  CB  GLU A 137      -2.418 -30.395 -35.769  1.00  0.00      A    C
ATOM   2001  HB1 GLU A 137      -2.261 -31.448 -35.451  1.00  0.00      A    H
ATOM   2002  HB2 GLU A 137      -3.503 -30.402 -36.008  1.00  0.00      A    H
ATOM   2003  CG  GLU A 137      -1.767 -30.196 -37.113  1.00  0.00      A    C
ATOM   2004  HG1 GLU A 137      -1.956 -29.152 -37.445  1.00  0.00      A    H
ATOM   2005  HG2 GLU A 137      -0.660 -30.240 -37.025  1.00  0.00      A    H
ATOM   2006  CD  GLU A 137      -2.089 -31.197 -38.202  1.00  0.00      A    C
ATOM   2007  OE1 GLU A 137      -3.245 -31.583 -38.434  1.00  0.00      A    O
ATOM   2008  OE2 GLU A 137      -1.128 -31.464 -38.980  1.00  0.00      A    O
ATOM   2009  C   GLU A 137      -2.795 -29.567 -33.408  1.00  0.00      A    C
ATOM   2010  O   GLU A 137      -3.945 -30.009 -33.374  1.00  0.00      A    O
ATOM   2011  N   GLU A 138      -2.149 -29.270 -32.276  1.00  0.00      A    N
ATOM   2012  HN  GLU A 138      -1.167 -29.125 -32.182  1.00  0.00      A    H
ATOM   2013  CA  GLU A 138      -2.815 -29.068 -30.971  1.00  0.00      A    C
ATOM   2014  HA  GLU A 138      -3.865 -28.913 -31.170  1.00  0.00      A    H
ATOM   2015  CB  GLU A 138      -2.631 -30.206 -29.953  1.00  0.00      A    C
ATOM   2016  HB1 GLU A 138      -3.161 -29.963 -29.008  1.00  0.00      A    H
ATOM   2017  HB2 GLU A 138      -3.106 -31.155 -30.284  1.00  0.00      A    H
ATOM   2018  CG  GLU A 138      -1.180 -30.608 -29.526  1.00  0.00      A    C
ATOM   2019  HG1 GLU A 138      -0.615 -30.791 -30.464  1.00  0.00      A    H
ATOM   2020  HG2 GLU A 138      -0.707 -29.800 -28.929  1.00  0.00      A    H
ATOM   2021  CD  GLU A 138      -1.067 -31.935 -28.711  1.00  0.00      A    C
ATOM   2022  OE1 GLU A 138      -2.038 -32.350 -27.991  1.00  0.00      A    O
ATOM   2023  OE2 GLU A 138       0.089 -32.485 -28.765  1.00  0.00      A    O
ATOM   2024  C   GLU A 138      -2.291 -27.849 -30.269  1.00  0.00      A    C
ATOM   2025  O   GLU A 138      -2.653 -27.651 -29.132  1.00  0.00      A    O
ATOM   2026  N   LEU A 139      -1.506 -26.973 -30.997  1.00  0.00      A    N
ATOM   2027  HN  LEU A 139      -1.293 -27.173 -31.950  1.00  0.00      A    H
ATOM   2028  CA  LEU A 139      -1.091 -25.660 -30.492  1.00  0.00      A    C
ATOM   2029  HA  LEU A 139      -0.741 -25.787 -29.478  1.00  0.00      A    H
ATOM   2030  CB  LEU A 139       0.023 -24.993 -31.396  1.00  0.00      A    C
ATOM   2031  HB1 LEU A 139      -0.393 -24.876 -32.419  1.00  0.00      A    H
ATOM   2032  HB2 LEU A 139       0.160 -23.952 -31.034  1.00  0.00      A    H
ATOM   2033  CG  LEU A 139       1.409 -25.743 -31.402  1.00  0.00      A    C
ATOM   2034  HG  LEU A 139       1.157 -26.814 -31.551  1.00  0.00      A    H
ATOM   2035  CD1 LEU A 139       2.120 -25.131 -32.585  1.00  0.00      A    C
ATOM   2036 HD11 LEU A 139       3.038 -25.654 -32.928  1.00  0.00      A    H
ATOM   2037 HD12 LEU A 139       1.581 -25.283 -33.544  1.00  0.00      A    H
ATOM   2038 HD13 LEU A 139       2.286 -24.064 -32.326  1.00  0.00      A    H
ATOM   2039  CD2 LEU A 139       2.284 -25.458 -30.160  1.00  0.00      A    C
ATOM   2040 HD21 LEU A 139       1.755 -25.760 -29.230  1.00  0.00      A    H
ATOM   2041 HD22 LEU A 139       3.159 -26.115 -30.350  1.00  0.00      A    H
ATOM   2042 HD23 LEU A 139       2.542 -24.379 -30.108  1.00  0.00      A    H
ATOM   2043  C   LEU A 139      -2.266 -24.653 -30.519  1.00  0.00      A    C
ATOM   2044  O   LEU A 139      -2.806 -24.471 -31.608  1.00  0.00      A    O
ATOM   2045  N   PRO A 140      -2.664 -23.934 -29.453  1.00  0.00      A    N
ATOM   2046  CD  PRO A 140      -2.328 -24.258 -27.979  1.00  0.00      A    C
ATOM   2047  HD1 PRO A 140      -2.190 -25.359 -27.948  1.00  0.00      A    H
ATOM   2048  HD2 PRO A 140      -1.363 -23.791 -27.689  1.00  0.00      A    H
ATOM   2049  CA  PRO A 140      -3.847 -23.070 -29.445  1.00  0.00      A    C
ATOM   2050  HA  PRO A 140      -4.602 -23.675 -29.924  1.00  0.00      A    H
ATOM   2051  CB  PRO A 140      -4.027 -22.614 -27.971  1.00  0.00      A    C
ATOM   2052  HB1 PRO A 140      -4.974 -22.135 -27.641  1.00  0.00      A    H
ATOM   2053  HB2 PRO A 140      -3.169 -21.923 -27.829  1.00  0.00      A    H
ATOM   2054  CG  PRO A 140      -3.557 -23.867 -27.285  1.00  0.00      A    C
ATOM   2055  HG1 PRO A 140      -4.459 -24.515 -27.294  1.00  0.00      A    H
ATOM   2056  HG2 PRO A 140      -3.380 -23.703 -26.201  1.00  0.00      A    H
ATOM   2057  C   PRO A 140      -3.733 -21.781 -30.351  1.00  0.00      A    C
ATOM   2058  O   PRO A 140      -2.632 -21.400 -30.619  1.00  0.00      A    O
ATOM   2059  N   THR A 141      -4.784 -21.152 -30.848  1.00  0.00      A    N
ATOM   2060  HN  THR A 141      -5.723 -21.487 -30.828  1.00  0.00      A    H
ATOM   2061  CA  THR A 141      -4.711 -19.882 -31.567  1.00  0.00      A    C
ATOM   2062  HA  THR A 141      -3.838 -19.843 -32.201  1.00  0.00      A    H
ATOM   2063  CB  THR A 141      -5.752 -19.565 -32.657  1.00  0.00      A    C
ATOM   2064  HB  THR A 141      -5.853 -18.491 -32.925  1.00  0.00      A    H
ATOM   2065  OG1 THR A 141      -6.991 -19.997 -32.156  1.00  0.00      A    O
ATOM   2066  HG1 THR A 141      -7.651 -19.729 -32.799  1.00  0.00      A    H
ATOM   2067  CG2 THR A 141      -5.547 -20.503 -33.878  1.00  0.00      A    C
ATOM   2068 HG21 THR A 141      -5.273 -21.555 -33.651  1.00  0.00      A    H
ATOM   2069 HG22 THR A 141      -6.430 -20.549 -34.551  1.00  0.00      A    H
ATOM   2070 HG23 THR A 141      -4.737 -20.121 -34.535  1.00  0.00      A    H
ATOM   2071  C   THR A 141      -4.726 -18.775 -30.484  1.00  0.00      A    C
ATOM   2072  O   THR A 141      -5.355 -18.859 -29.440  1.00  0.00      A    O
ATOM   2073  N   VAL A 142      -4.003 -17.698 -30.685  1.00  0.00      A    N
ATOM   2074  HN  VAL A 142      -3.553 -17.623 -31.572  1.00  0.00      A    H
ATOM   2075  CA  VAL A 142      -3.649 -16.635 -29.809  1.00  0.00      A    C
ATOM   2076  HA  VAL A 142      -4.253 -16.785 -28.926  1.00  0.00      A    H
ATOM   2077  CB  VAL A 142      -2.122 -16.797 -29.519  1.00  0.00      A    C
ATOM   2078  HB  VAL A 142      -1.392 -16.607 -30.335  1.00  0.00      A    H
ATOM   2079  CG1 VAL A 142      -1.711 -15.833 -28.390  1.00  0.00      A    C
ATOM   2080 HG11 VAL A 142      -0.615 -15.931 -28.238  1.00  0.00      A    H
ATOM   2081 HG12 VAL A 142      -2.025 -14.775 -28.513  1.00  0.00      A    H
ATOM   2082 HG13 VAL A 142      -2.213 -16.083 -27.431  1.00  0.00      A    H
ATOM   2083  CG2 VAL A 142      -1.820 -18.149 -28.879  1.00  0.00      A    C
ATOM   2084 HG21 VAL A 142      -0.716 -18.203 -28.762  1.00  0.00      A    H
ATOM   2085 HG22 VAL A 142      -2.287 -18.143 -27.871  1.00  0.00      A    H
ATOM   2086 HG23 VAL A 142      -2.128 -18.962 -29.570  1.00  0.00      A    H
ATOM   2087  C   VAL A 142      -3.973 -15.330 -30.351  1.00  0.00      A    C
ATOM   2088  O   VAL A 142      -3.564 -14.993 -31.497  1.00  0.00      A    O
ATOM   2089  N   ASP A 143      -4.602 -14.412 -29.590  1.00  0.00      A    N
ATOM   2090  HN  ASP A 143      -5.044 -14.749 -28.762  1.00  0.00      A    H
ATOM   2091  CA  ASP A 143      -4.856 -13.020 -29.968  1.00  0.00      A    C
ATOM   2092  HA  ASP A 143      -4.344 -12.645 -30.842  1.00  0.00      A    H
ATOM   2093  CB  ASP A 143      -6.374 -12.647 -30.060  1.00  0.00      A    C
ATOM   2094  HB1 ASP A 143      -6.877 -13.034 -29.148  1.00  0.00      A    H
ATOM   2095  HB2 ASP A 143      -6.502 -11.544 -30.066  1.00  0.00      A    H
ATOM   2096  CG  ASP A 143      -7.027 -13.152 -31.272  1.00  0.00      A    C
ATOM   2097  OD1 ASP A 143      -6.403 -13.440 -32.294  1.00  0.00      A    O
ATOM   2098  OD2 ASP A 143      -8.259 -13.391 -31.095  1.00  0.00      A    O
ATOM   2099  C   ASP A 143      -4.337 -12.228 -28.825  1.00  0.00      A    C
ATOM   2100  O   ASP A 143      -4.551 -12.596 -27.632  1.00  0.00      A    O
ATOM   2101  N   ILE A 144      -3.442 -11.251 -29.109  1.00  0.00      A    N
ATOM   2102  HN  ILE A 144      -3.217 -11.021 -30.053  1.00  0.00      A    H
ATOM   2103  CA  ILE A 144      -2.534 -10.581 -28.145  1.00  0.00      A    C
ATOM   2104  HA  ILE A 144      -2.703 -10.911 -27.130  1.00  0.00      A    H
ATOM   2105  CB  ILE A 144      -1.117 -10.750 -28.586  1.00  0.00      A    C
ATOM   2106  HB  ILE A 144      -0.924 -10.238 -29.553  1.00  0.00      A    H
ATOM   2107  CG2 ILE A 144      -0.103 -10.253 -27.487  1.00  0.00      A    C
ATOM   2108 HG21 ILE A 144      -0.096 -10.799 -26.519  1.00  0.00      A    H
ATOM   2109 HG22 ILE A 144       0.910 -10.406 -27.916  1.00  0.00      A    H
ATOM   2110 HG23 ILE A 144      -0.206  -9.161 -27.313  1.00  0.00      A    H
ATOM   2111  CG1 ILE A 144      -0.840 -12.273 -28.863  1.00  0.00      A    C
ATOM   2112 HG11 ILE A 144      -0.641 -12.779 -27.894  1.00  0.00      A    H
ATOM   2113 HG12 ILE A 144      -1.656 -12.772 -29.429  1.00  0.00      A    H
ATOM   2114  CD  ILE A 144       0.367 -12.599 -29.707  1.00  0.00      A    C
ATOM   2115  HD1 ILE A 144       0.262 -12.365 -30.788  1.00  0.00      A    H
ATOM   2116  HD2 ILE A 144       1.283 -12.161 -29.253  1.00  0.00      A    H
ATOM   2117  HD3 ILE A 144       0.478 -13.679 -29.472  1.00  0.00      A    H
ATOM   2118  C   ILE A 144      -2.923  -9.149 -28.200  1.00  0.00      A    C
ATOM   2119  O   ILE A 144      -3.010  -8.581 -29.259  1.00  0.00      A    O
ATOM   2120  N   LEU A 145      -3.222  -8.520 -27.044  1.00  0.00      A    N
ATOM   2121  HN  LEU A 145      -3.217  -8.976 -26.157  1.00  0.00      A    H
ATOM   2122  CA  LEU A 145      -3.779  -7.141 -26.939  1.00  0.00      A    C
ATOM   2123  HA  LEU A 145      -4.033  -6.864 -27.952  1.00  0.00      A    H
ATOM   2124  CB  LEU A 145      -5.057  -7.099 -26.077  1.00  0.00      A    C
ATOM   2125  HB1 LEU A 145      -4.741  -7.409 -25.058  1.00  0.00      A    H
ATOM   2126  HB2 LEU A 145      -5.521  -6.095 -25.976  1.00  0.00      A    H
ATOM   2127  CG  LEU A 145      -6.121  -8.035 -26.716  1.00  0.00      A    C
ATOM   2128  HG  LEU A 145      -5.639  -9.036 -26.733  1.00  0.00      A    H
ATOM   2129  CD1 LEU A 145      -7.346  -8.280 -25.779  1.00  0.00      A    C
ATOM   2130 HD11 LEU A 145      -7.847  -7.341 -25.463  1.00  0.00      A    H
ATOM   2131 HD12 LEU A 145      -8.097  -8.929 -26.279  1.00  0.00      A    H
ATOM   2132 HD13 LEU A 145      -7.080  -8.794 -24.831  1.00  0.00      A    H
ATOM   2133  CD2 LEU A 145      -6.711  -7.588 -28.039  1.00  0.00      A    C
ATOM   2134 HD21 LEU A 145      -5.913  -7.580 -28.813  1.00  0.00      A    H
ATOM   2135 HD22 LEU A 145      -7.422  -8.394 -28.320  1.00  0.00      A    H
ATOM   2136 HD23 LEU A 145      -7.177  -6.588 -27.913  1.00  0.00      A    H
ATOM   2137  C   LEU A 145      -2.828  -6.181 -26.267  1.00  0.00      A    C
ATOM   2138  O   LEU A 145      -2.423  -6.242 -25.092  1.00  0.00      A    O
ATOM   2139  N   VAL A 146      -2.505  -5.139 -27.110  1.00  0.00      A    N
ATOM   2140  HN  VAL A 146      -2.686  -5.105 -28.090  1.00  0.00      A    H
ATOM   2141  CA  VAL A 146      -1.796  -3.982 -26.612  1.00  0.00      A    C
ATOM   2142  HA  VAL A 146      -1.531  -4.237 -25.597  1.00  0.00      A    H
ATOM   2143  CB  VAL A 146      -0.607  -3.660 -27.466  1.00  0.00      A    C
ATOM   2144  HB  VAL A 146      -0.949  -3.360 -28.479  1.00  0.00      A    H
ATOM   2145  CG1 VAL A 146       0.099  -2.436 -26.840  1.00  0.00      A    C
ATOM   2146 HG11 VAL A 146       0.623  -2.821 -25.939  1.00  0.00      A    H
ATOM   2147 HG12 VAL A 146       0.847  -1.967 -27.515  1.00  0.00      A    H
ATOM   2148 HG13 VAL A 146      -0.657  -1.680 -26.537  1.00  0.00      A    H
ATOM   2149  CG2 VAL A 146       0.189  -4.979 -27.541  1.00  0.00      A    C
ATOM   2150 HG21 VAL A 146       1.191  -4.736 -27.955  1.00  0.00      A    H
ATOM   2151 HG22 VAL A 146       0.436  -5.457 -26.569  1.00  0.00      A    H
ATOM   2152 HG23 VAL A 146      -0.330  -5.690 -28.220  1.00  0.00      A    H
ATOM   2153  C   VAL A 146      -2.787  -2.784 -26.704  1.00  0.00      A    C
ATOM   2154  O   VAL A 146      -3.019  -2.208 -27.741  1.00  0.00      A    O
ATOM   2155  N   PRO A 147      -3.409  -2.404 -25.626  1.00  0.00      A    N
ATOM   2156  CD  PRO A 147      -3.521  -3.157 -24.374  1.00  0.00      A    C
ATOM   2157  HD1 PRO A 147      -3.943  -4.180 -24.469  1.00  0.00      A    H
ATOM   2158  HD2 PRO A 147      -2.527  -3.277 -23.892  1.00  0.00      A    H
ATOM   2159  CA  PRO A 147      -4.169  -1.121 -25.491  1.00  0.00      A    C
ATOM   2160  HA  PRO A 147      -4.742  -0.953 -26.391  1.00  0.00      A    H
ATOM   2161  CB  PRO A 147      -5.109  -1.459 -24.303  1.00  0.00      A    C
ATOM   2162  HB1 PRO A 147      -6.018  -1.952 -24.709  1.00  0.00      A    H
ATOM   2163  HB2 PRO A 147      -5.492  -0.546 -23.799  1.00  0.00      A    H
ATOM   2164  CG  PRO A 147      -4.358  -2.376 -23.359  1.00  0.00      A    C
ATOM   2165  HG1 PRO A 147      -4.939  -3.029 -22.673  1.00  0.00      A    H
ATOM   2166  HG2 PRO A 147      -3.628  -1.806 -22.746  1.00  0.00      A    H
ATOM   2167  C   PRO A 147      -3.176  -0.045 -25.444  1.00  0.00      A    C
ATOM   2168  O   PRO A 147      -2.068  -0.171 -24.880  1.00  0.00      A    O
ATOM   2169  N   SER A 148      -3.421   1.093 -26.087  1.00  0.00      A    N
ATOM   2170  HN  SER A 148      -4.115   1.074 -26.802  1.00  0.00      A    H
ATOM   2171  CA  SER A 148      -2.604   2.324 -26.053  1.00  0.00      A    C
ATOM   2172  HA  SER A 148      -2.113   2.418 -25.096  1.00  0.00      A    H
ATOM   2173  CB  SER A 148      -1.451   2.405 -27.083  1.00  0.00      A    C
ATOM   2174  HB1 SER A 148      -0.835   1.530 -26.785  1.00  0.00      A    H
ATOM   2175  HB2 SER A 148      -1.844   2.277 -28.114  1.00  0.00      A    H
ATOM   2176  OG  SER A 148      -0.643   3.554 -27.081  1.00  0.00      A    O
ATOM   2177  HG1 SER A 148      -0.434   3.786 -26.174  1.00  0.00      A    H
ATOM   2178  C   SER A 148      -3.544   3.511 -26.250  1.00  0.00      A    C
ATOM   2179  O   SER A 148      -4.657   3.456 -26.704  1.00  0.00      A    O
ATOM   2180  N   TYR A 149      -3.132   4.705 -25.727  1.00  0.00      A    N
ATOM   2181  HN  TYR A 149      -2.300   4.732 -25.177  1.00  0.00      A    H
ATOM   2182  CA  TYR A 149      -3.946   5.920 -25.714  1.00  0.00      A    C
ATOM   2183  HA  TYR A 149      -4.572   6.057 -26.583  1.00  0.00      A    H
ATOM   2184  CB  TYR A 149      -4.813   5.824 -24.411  1.00  0.00      A    C
ATOM   2185  HB1 TYR A 149      -5.491   4.951 -24.526  1.00  0.00      A    H
ATOM   2186  HB2 TYR A 149      -4.164   5.552 -23.551  1.00  0.00      A    H
ATOM   2187  CG  TYR A 149      -5.658   7.015 -24.086  1.00  0.00      A    C
ATOM   2188  CD1 TYR A 149      -6.240   7.874 -25.021  1.00  0.00      A    C
ATOM   2189  HD1 TYR A 149      -6.067   7.783 -26.083  1.00  0.00      A    H
ATOM   2190  CE1 TYR A 149      -7.030   8.914 -24.624  1.00  0.00      A    C
ATOM   2191  HE1 TYR A 149      -7.304   9.678 -25.336  1.00  0.00      A    H
ATOM   2192  CZ  TYR A 149      -7.357   9.060 -23.298  1.00  0.00      A    C
ATOM   2193  OH  TYR A 149      -8.024  10.159 -22.823  1.00  0.00      A    O
ATOM   2194  HH  TYR A 149      -8.176  10.026 -21.885  1.00  0.00      A    H
ATOM   2195  CD2 TYR A 149      -6.065   7.084 -22.759  1.00  0.00      A    C
ATOM   2196  HD2 TYR A 149      -5.674   6.421 -22.001  1.00  0.00      A    H
ATOM   2197  CE2 TYR A 149      -6.898   8.138 -22.350  1.00  0.00      A    C
ATOM   2198  HE2 TYR A 149      -7.389   8.175 -21.389  1.00  0.00      A    H
ATOM   2199  C   TYR A 149      -3.042   7.176 -25.669  1.00  0.00      A    C
ATOM   2200  O   TYR A 149      -3.437   8.290 -26.029  1.00  0.00      A    O
ATOM   2201  N   ASN A 150      -1.823   7.146 -25.198  1.00  0.00      A    N
ATOM   2202  HN  ASN A 150      -1.362   6.363 -24.789  1.00  0.00      A    H
ATOM   2203  CA  ASN A 150      -0.977   8.343 -25.298  1.00  0.00      A    C
ATOM   2204  HA  ASN A 150      -1.242   8.917 -26.174  1.00  0.00      A    H
ATOM   2205  CB  ASN A 150      -0.961   9.226 -23.974  1.00  0.00      A    C
ATOM   2206  HB1 ASN A 150      -0.380   8.685 -23.197  1.00  0.00      A    H
ATOM   2207  HB2 ASN A 150      -0.426  10.182 -24.161  1.00  0.00      A    H
ATOM   2208  CG  ASN A 150      -2.330   9.579 -23.456  1.00  0.00      A    C
ATOM   2209  OD1 ASN A 150      -3.005  10.548 -23.709  1.00  0.00      A    O
ATOM   2210  ND2 ASN A 150      -2.866   8.656 -22.580  1.00  0.00      A    N
ATOM   2211 HD21 ASN A 150      -2.306   7.879 -22.293  1.00  0.00      A    H
ATOM   2212 HD22 ASN A 150      -3.842   8.747 -22.380  1.00  0.00      A    H
ATOM   2213  C   ASN A 150       0.482   8.022 -25.612  1.00  0.00      A    C
ATOM   2214  O   ASN A 150       1.256   8.825 -26.117  1.00  0.00      A    O
ATOM   2215  N   GLU A 151       0.914   6.790 -25.337  1.00  0.00      A    N
ATOM   2216  HN  GLU A 151       0.209   6.142 -25.060  1.00  0.00      A    H
ATOM   2217  CA  GLU A 151       2.263   6.347 -25.299  1.00  0.00      A    C
ATOM   2218  HA  GLU A 151       2.602   6.876 -24.421  1.00  0.00      A    H
ATOM   2219  CB  GLU A 151       2.283   4.800 -25.027  1.00  0.00      A    C
ATOM   2220  HB1 GLU A 151       1.810   4.155 -25.797  1.00  0.00      A    H
ATOM   2221  HB2 GLU A 151       3.349   4.490 -24.964  1.00  0.00      A    H
ATOM   2222  CG  GLU A 151       1.624   4.499 -23.642  1.00  0.00      A    C
ATOM   2223  HG1 GLU A 151       2.031   3.520 -23.307  1.00  0.00      A    H
ATOM   2224  HG2 GLU A 151       1.882   5.302 -22.920  1.00  0.00      A    H
ATOM   2225  CD  GLU A 151       0.156   4.362 -23.735  1.00  0.00      A    C
ATOM   2226  OE1 GLU A 151      -0.473   3.935 -22.702  1.00  0.00      A    O
ATOM   2227  OE2 GLU A 151      -0.451   4.678 -24.826  1.00  0.00      A    O
ATOM   2228  C   GLU A 151       3.173   6.719 -26.563  1.00  0.00      A    C
ATOM   2229  O   GLU A 151       2.822   6.584 -27.737  1.00  0.00      A    O
ATOM   2230  N   PRO A 152       4.409   7.116 -26.274  1.00  0.00      A    N
ATOM   2231  CD  PRO A 152       4.961   7.330 -24.898  1.00  0.00      A    C
ATOM   2232  HD1 PRO A 152       4.187   7.826 -24.275  1.00  0.00      A    H
ATOM   2233  HD2 PRO A 152       5.253   6.303 -24.592  1.00  0.00      A    H
ATOM   2234  CA  PRO A 152       5.542   7.308 -27.138  1.00  0.00      A    C
ATOM   2235  HA  PRO A 152       5.267   8.130 -27.781  1.00  0.00      A    H
ATOM   2236  CB  PRO A 152       6.773   7.543 -26.309  1.00  0.00      A    C
ATOM   2237  HB1 PRO A 152       7.391   8.348 -26.761  1.00  0.00      A    H
ATOM   2238  HB2 PRO A 152       7.278   6.563 -26.173  1.00  0.00      A    H
ATOM   2239  CG  PRO A 152       6.244   8.130 -25.064  1.00  0.00      A    C
ATOM   2240  HG1 PRO A 152       6.049   9.217 -25.189  1.00  0.00      A    H
ATOM   2241  HG2 PRO A 152       6.949   8.028 -24.211  1.00  0.00      A    H
ATOM   2242  C   PRO A 152       5.712   6.137 -28.114  1.00  0.00      A    C
ATOM   2243  O   PRO A 152       5.626   4.995 -27.679  1.00  0.00      A    O
ATOM   2244  N   ALA A 153       6.023   6.451 -29.372  1.00  0.00      A    N
ATOM   2245  HN  ALA A 153       6.016   7.429 -29.567  1.00  0.00      A    H
ATOM   2246  CA  ALA A 153       6.191   5.568 -30.525  1.00  0.00      A    C
ATOM   2247  HA  ALA A 153       5.176   5.233 -30.679  1.00  0.00      A    H
ATOM   2248  CB  ALA A 153       6.562   6.496 -31.703  1.00  0.00      A    C
ATOM   2249  HB1 ALA A 153       6.569   5.869 -32.620  1.00  0.00      A    H
ATOM   2250  HB2 ALA A 153       5.707   7.200 -31.793  1.00  0.00      A    H
ATOM   2251  HB3 ALA A 153       7.526   7.036 -31.587  1.00  0.00      A    H
ATOM   2252  C   ALA A 153       7.202   4.472 -30.316  1.00  0.00      A    C
ATOM   2253  O   ALA A 153       7.027   3.287 -30.607  1.00  0.00      A    O
ATOM   2254  N   ASP A 154       8.389   4.913 -29.758  1.00  0.00      A    N
ATOM   2255  HN  ASP A 154       8.582   5.869 -29.552  1.00  0.00      A    H
ATOM   2256  CA  ASP A 154       9.509   4.059 -29.381  1.00  0.00      A    C
ATOM   2257  HA  ASP A 154       9.752   3.480 -30.259  1.00  0.00      A    H
ATOM   2258  CB  ASP A 154      10.592   5.050 -28.921  1.00  0.00      A    C
ATOM   2259  HB1 ASP A 154      10.121   5.792 -28.241  1.00  0.00      A    H
ATOM   2260  HB2 ASP A 154      11.423   4.682 -28.280  1.00  0.00      A    H
ATOM   2261  CG  ASP A 154      11.154   5.905 -30.059  1.00  0.00      A    C
ATOM   2262  OD1 ASP A 154      10.971   7.173 -30.110  1.00  0.00      A    O
ATOM   2263  OD2 ASP A 154      11.852   5.380 -30.944  1.00  0.00      A    O
ATOM   2264  C   ASP A 154       9.153   3.070 -28.225  1.00  0.00      A    C
ATOM   2265  O   ASP A 154       9.490   1.886 -28.325  1.00  0.00      A    O
ATOM   2266  N   MET A 155       8.489   3.541 -27.166  1.00  0.00      A    N
ATOM   2267  HN  MET A 155       8.265   4.503 -27.299  1.00  0.00      A    H
ATOM   2268  CA  MET A 155       8.061   2.626 -26.056  1.00  0.00      A    C
ATOM   2269  HA  MET A 155       8.891   2.004 -25.759  1.00  0.00      A    H
ATOM   2270  CB  MET A 155       7.404   3.449 -24.906  1.00  0.00      A    C
ATOM   2271  HB1 MET A 155       8.170   4.072 -24.395  1.00  0.00      A    H
ATOM   2272  HB2 MET A 155       6.601   4.066 -25.363  1.00  0.00      A    H
ATOM   2273  CG  MET A 155       6.563   2.694 -23.818  1.00  0.00      A    C
ATOM   2274  HG1 MET A 155       5.880   1.922 -24.233  1.00  0.00      A    H
ATOM   2275  HG2 MET A 155       7.107   2.076 -23.073  1.00  0.00      A    H
ATOM   2276  SD  MET A 155       5.426   3.788 -23.018  1.00  0.00      A    S
ATOM   2277  CE  MET A 155       6.705   4.870 -22.226  1.00  0.00      A    C
ATOM   2278  HE1 MET A 155       7.446   4.221 -21.712  1.00  0.00      A    H
ATOM   2279  HE2 MET A 155       7.116   5.580 -22.975  1.00  0.00      A    H
ATOM   2280  HE3 MET A 155       6.249   5.530 -21.457  1.00  0.00      A    H
ATOM   2281  C   MET A 155       7.050   1.577 -26.530  1.00  0.00      A    C
ATOM   2282  O   MET A 155       7.197   0.424 -26.347  1.00  0.00      A    O
ATOM   2283  N   LEU A 156       6.076   2.134 -27.281  1.00  0.00      A    N
ATOM   2284  HN  LEU A 156       6.051   3.126 -27.182  1.00  0.00      A    H
ATOM   2285  CA  LEU A 156       5.027   1.326 -27.951  1.00  0.00      A    C
ATOM   2286  HA  LEU A 156       4.650   0.659 -27.191  1.00  0.00      A    H
ATOM   2287  CB  LEU A 156       3.935   2.224 -28.414  1.00  0.00      A    C
ATOM   2288  HB1 LEU A 156       3.626   2.782 -27.504  1.00  0.00      A    H
ATOM   2289  HB2 LEU A 156       4.155   2.807 -29.334  1.00  0.00      A    H
ATOM   2290  CG  LEU A 156       2.731   1.428 -28.881  1.00  0.00      A    C
ATOM   2291  HG  LEU A 156       3.007   0.657 -29.632  1.00  0.00      A    H
ATOM   2292  CD1 LEU A 156       2.026   0.540 -27.762  1.00  0.00      A    C
ATOM   2293 HD11 LEU A 156       2.704  -0.248 -27.371  1.00  0.00      A    H
ATOM   2294 HD12 LEU A 156       1.594   1.248 -27.022  1.00  0.00      A    H
ATOM   2295 HD13 LEU A 156       1.158   0.092 -28.291  1.00  0.00      A    H
ATOM   2296  CD2 LEU A 156       1.759   2.433 -29.451  1.00  0.00      A    C
ATOM   2297 HD21 LEU A 156       1.601   3.231 -28.694  1.00  0.00      A    H
ATOM   2298 HD22 LEU A 156       2.096   2.942 -30.380  1.00  0.00      A    H
ATOM   2299 HD23 LEU A 156       0.754   2.054 -29.737  1.00  0.00      A    H
ATOM   2300  C   LEU A 156       5.543   0.308 -28.959  1.00  0.00      A    C
ATOM   2301  O   LEU A 156       5.177  -0.884 -28.900  1.00  0.00      A    O
ATOM   2302  N   SER A 157       6.474   0.738 -29.859  1.00  0.00      A    N
ATOM   2303  HN  SER A 157       6.668   1.712 -29.950  1.00  0.00      A    H
ATOM   2304  CA  SER A 157       7.018  -0.188 -30.940  1.00  0.00      A    C
ATOM   2305  HA  SER A 157       6.182  -0.383 -31.596  1.00  0.00      A    H
ATOM   2306  CB  SER A 157       8.153   0.282 -31.854  1.00  0.00      A    C
ATOM   2307  HB1 SER A 157       9.001   0.623 -31.222  1.00  0.00      A    H
ATOM   2308  HB2 SER A 157       8.540  -0.536 -32.498  1.00  0.00      A    H
ATOM   2309  OG  SER A 157       7.680   1.404 -32.641  1.00  0.00      A    O
ATOM   2310  HG1 SER A 157       7.352   1.984 -31.949  1.00  0.00      A    H
ATOM   2311  C   SER A 157       7.660  -1.464 -30.408  1.00  0.00      A    C
ATOM   2312  O   SER A 157       7.399  -2.524 -30.928  1.00  0.00      A    O
ATOM   2313  N   VAL A 158       8.444  -1.393 -29.332  1.00  0.00      A    N
ATOM   2314  HN  VAL A 158       8.472  -0.493 -28.905  1.00  0.00      A    H
ATOM   2315  CA  VAL A 158       9.232  -2.425 -28.761  1.00  0.00      A    C
ATOM   2316  HA  VAL A 158       9.782  -2.929 -29.542  1.00  0.00      A    H
ATOM   2317  CB  VAL A 158      10.231  -1.880 -27.745  1.00  0.00      A    C
ATOM   2318  HB  VAL A 158       9.722  -1.490 -26.838  1.00  0.00      A    H
ATOM   2319  CG1 VAL A 158      11.100  -3.100 -27.231  1.00  0.00      A    C
ATOM   2320 HG11 VAL A 158      10.594  -3.556 -26.354  1.00  0.00      A    H
ATOM   2321 HG12 VAL A 158      11.250  -3.898 -27.990  1.00  0.00      A    H
ATOM   2322 HG13 VAL A 158      12.072  -2.750 -26.823  1.00  0.00      A    H
ATOM   2323  CG2 VAL A 158      11.230  -0.917 -28.438  1.00  0.00      A    C
ATOM   2324 HG21 VAL A 158      11.683  -1.395 -29.333  1.00  0.00      A    H
ATOM   2325 HG22 VAL A 158      10.750   0.048 -28.707  1.00  0.00      A    H
ATOM   2326 HG23 VAL A 158      12.012  -0.685 -27.683  1.00  0.00      A    H
ATOM   2327  C   VAL A 158       8.267  -3.482 -28.162  1.00  0.00      A    C
ATOM   2328  O   VAL A 158       8.497  -4.649 -28.394  1.00  0.00      A    O
ATOM   2329  N   THR A 159       7.146  -3.060 -27.486  1.00  0.00      A    N
ATOM   2330  HN  THR A 159       6.997  -2.109 -27.225  1.00  0.00      A    H
ATOM   2331  CA  THR A 159       6.052  -3.851 -26.993  1.00  0.00      A    C
ATOM   2332  HA  THR A 159       6.565  -4.595 -26.403  1.00  0.00      A    H
ATOM   2333  CB  THR A 159       4.942  -3.126 -26.274  1.00  0.00      A    C
ATOM   2334  HB  THR A 159       4.351  -2.410 -26.884  1.00  0.00      A    H
ATOM   2335  OG1 THR A 159       5.512  -2.297 -25.234  1.00  0.00      A    O
ATOM   2336  HG1 THR A 159       4.747  -1.925 -24.790  1.00  0.00      A    H
ATOM   2337  CG2 THR A 159       3.855  -4.065 -25.651  1.00  0.00      A    C
ATOM   2338 HG21 THR A 159       3.127  -3.371 -25.177  1.00  0.00      A    H
ATOM   2339 HG22 THR A 159       3.363  -4.581 -26.502  1.00  0.00      A    H
ATOM   2340 HG23 THR A 159       4.498  -4.621 -24.935  1.00  0.00      A    H
ATOM   2341  C   THR A 159       5.347  -4.611 -28.085  1.00  0.00      A    C
ATOM   2342  O   THR A 159       5.085  -5.819 -28.000  1.00  0.00      A    O
ATOM   2343  N   LEU A 160       5.011  -3.926 -29.149  1.00  0.00      A    N
ATOM   2344  HN  LEU A 160       5.175  -2.944 -29.091  1.00  0.00      A    H
ATOM   2345  CA  LEU A 160       4.413  -4.512 -30.363  1.00  0.00      A    C
ATOM   2346  HA  LEU A 160       3.624  -5.124 -29.952  1.00  0.00      A    H
ATOM   2347  CB  LEU A 160       3.914  -3.445 -31.332  1.00  0.00      A    C
ATOM   2348  HB1 LEU A 160       4.683  -2.669 -31.535  1.00  0.00      A    H
ATOM   2349  HB2 LEU A 160       3.595  -3.917 -32.286  1.00  0.00      A    H
ATOM   2350  CG  LEU A 160       2.803  -2.599 -30.710  1.00  0.00      A    C
ATOM   2351  HG  LEU A 160       3.169  -2.311 -29.702  1.00  0.00      A    H
ATOM   2352  CD1 LEU A 160       2.466  -1.351 -31.548  1.00  0.00      A    C
ATOM   2353 HD11 LEU A 160       1.630  -0.719 -31.179  1.00  0.00      A    H
ATOM   2354 HD12 LEU A 160       3.263  -0.586 -31.661  1.00  0.00      A    H
ATOM   2355 HD13 LEU A 160       2.167  -1.696 -32.561  1.00  0.00      A    H
ATOM   2356  CD2 LEU A 160       1.490  -3.431 -30.486  1.00  0.00      A    C
ATOM   2357 HD21 LEU A 160       1.535  -4.395 -29.935  1.00  0.00      A    H
ATOM   2358 HD22 LEU A 160       0.744  -2.844 -29.910  1.00  0.00      A    H
ATOM   2359 HD23 LEU A 160       1.001  -3.617 -31.466  1.00  0.00      A    H
ATOM   2360  C   LEU A 160       5.333  -5.508 -31.117  1.00  0.00      A    C
ATOM   2361  O   LEU A 160       4.902  -6.587 -31.531  1.00  0.00      A    O
ATOM   2362  N   ALA A 161       6.591  -5.147 -31.318  1.00  0.00      A    N
ATOM   2363  HN  ALA A 161       6.997  -4.268 -31.080  1.00  0.00      A    H
ATOM   2364  CA  ALA A 161       7.566  -6.017 -31.981  1.00  0.00      A    C
ATOM   2365  HA  ALA A 161       7.110  -6.233 -32.936  1.00  0.00      A    H
ATOM   2366  CB  ALA A 161       8.828  -5.065 -32.087  1.00  0.00      A    C
ATOM   2367  HB1 ALA A 161       8.558  -4.262 -32.805  1.00  0.00      A    H
ATOM   2368  HB2 ALA A 161       9.087  -4.527 -31.150  1.00  0.00      A    H
ATOM   2369  HB3 ALA A 161       9.694  -5.612 -32.517  1.00  0.00      A    H
ATOM   2370  C   ALA A 161       7.899  -7.226 -31.164  1.00  0.00      A    C
ATOM   2371  O   ALA A 161       8.049  -8.303 -31.708  1.00  0.00      A    O
ATOM   2372  N   ALA A 162       7.952  -7.045 -29.819  1.00  0.00      A    N
ATOM   2373  HN  ALA A 162       7.940  -6.133 -29.418  1.00  0.00      A    H
ATOM   2374  CA  ALA A 162       8.119  -8.112 -28.846  1.00  0.00      A    C
ATOM   2375  HA  ALA A 162       8.999  -8.658 -29.152  1.00  0.00      A    H
ATOM   2376  CB  ALA A 162       8.172  -7.590 -27.377  1.00  0.00      A    C
ATOM   2377  HB1 ALA A 162       7.244  -7.017 -27.167  1.00  0.00      A    H
ATOM   2378  HB2 ALA A 162       8.097  -8.456 -26.685  1.00  0.00      A    H
ATOM   2379  HB3 ALA A 162       9.079  -6.979 -27.180  1.00  0.00      A    H
ATOM   2380  C   ALA A 162       7.033  -9.183 -28.949  1.00  0.00      A    C
ATOM   2381  O   ALA A 162       7.314 -10.340 -28.708  1.00  0.00      A    O
ATOM   2382  N   ALA A 163       5.796  -8.689 -29.121  1.00  0.00      A    N
ATOM   2383  HN  ALA A 163       5.694  -7.699 -29.185  1.00  0.00      A    H
ATOM   2384  CA  ALA A 163       4.639  -9.578 -29.228  1.00  0.00      A    C
ATOM   2385  HA  ALA A 163       4.763 -10.396 -28.533  1.00  0.00      A    H
ATOM   2386  CB  ALA A 163       3.248  -8.873 -29.016  1.00  0.00      A    C
ATOM   2387  HB1 ALA A 163       3.165  -8.415 -28.007  1.00  0.00      A    H
ATOM   2388  HB2 ALA A 163       2.990  -8.039 -29.703  1.00  0.00      A    H
ATOM   2389  HB3 ALA A 163       2.360  -9.519 -29.185  1.00  0.00      A    H
ATOM   2390  C   ALA A 163       4.661 -10.282 -30.581  1.00  0.00      A    C
ATOM   2391  O   ALA A 163       4.427 -11.472 -30.692  1.00  0.00      A    O
ATOM   2392  N   LYS A 164       4.936  -9.566 -31.673  1.00  0.00      A    N
ATOM   2393  HN  LYS A 164       5.169  -8.599 -31.609  1.00  0.00      A    H
ATOM   2394  CA  LYS A 164       5.000 -10.129 -33.021  1.00  0.00      A    C
ATOM   2395  HA  LYS A 164       4.035 -10.602 -33.127  1.00  0.00      A    H
ATOM   2396  CB  LYS A 164       5.177  -8.930 -34.039  1.00  0.00      A    C
ATOM   2397  HB1 LYS A 164       4.505  -8.100 -33.731  1.00  0.00      A    H
ATOM   2398  HB2 LYS A 164       6.218  -8.543 -34.057  1.00  0.00      A    H
ATOM   2399  CG  LYS A 164       4.714  -9.332 -35.464  1.00  0.00      A    C
ATOM   2400  HG1 LYS A 164       4.891 -10.420 -35.609  1.00  0.00      A    H
ATOM   2401  HG2 LYS A 164       3.632  -9.094 -35.546  1.00  0.00      A    H
ATOM   2402  CD  LYS A 164       5.462  -8.599 -36.549  1.00  0.00      A    C
ATOM   2403  HD1 LYS A 164       5.144  -7.542 -36.424  1.00  0.00      A    H
ATOM   2404  HD2 LYS A 164       6.557  -8.503 -36.382  1.00  0.00      A    H
ATOM   2405  CE  LYS A 164       5.111  -9.019 -37.951  1.00  0.00      A    C
ATOM   2406  HE1 LYS A 164       4.036  -9.288 -38.031  1.00  0.00      A    H
ATOM   2407  HE2 LYS A 164       5.331  -8.130 -38.579  1.00  0.00      A    H
ATOM   2408  NZ  LYS A 164       6.017 -10.179 -38.278  1.00  0.00      A    N
ATOM   2409  HZ1 LYS A 164       5.802 -10.686 -39.160  1.00  0.00      A    H
ATOM   2410  HZ2 LYS A 164       7.008  -9.866 -38.284  1.00  0.00      A    H
ATOM   2411  HZ3 LYS A 164       5.965 -10.917 -37.547  1.00  0.00      A    H
ATOM   2412  C   LYS A 164       6.126 -11.185 -33.212  1.00  0.00      A    C
ATOM   2413  O   LYS A 164       5.968 -12.208 -33.893  1.00  0.00      A    O
ATOM   2414  N   ASN A 165       7.271 -10.847 -32.615  1.00  0.00      A    N
ATOM   2415  HN  ASN A 165       7.435  -9.944 -32.226  1.00  0.00      A    H
ATOM   2416  CA  ASN A 165       8.432 -11.689 -32.805  1.00  0.00      A    C
ATOM   2417  HA  ASN A 165       8.376 -12.232 -33.736  1.00  0.00      A    H
ATOM   2418  CB  ASN A 165       9.752 -10.814 -32.811  1.00  0.00      A    C
ATOM   2419  HB1 ASN A 165       9.700 -10.173 -31.905  1.00  0.00      A    H
ATOM   2420  HB2 ASN A 165      10.662 -11.444 -32.716  1.00  0.00      A    H
ATOM   2421  CG  ASN A 165       9.929 -10.043 -34.154  1.00  0.00      A    C
ATOM   2422  OD1 ASN A 165      10.679 -10.543 -35.008  1.00  0.00      A    O
ATOM   2423  ND2 ASN A 165       9.345  -8.846 -34.324  1.00  0.00      A    N
ATOM   2424 HD21 ASN A 165       9.343  -8.376 -35.206  1.00  0.00      A    H
ATOM   2425 HD22 ASN A 165       8.903  -8.420 -33.534  1.00  0.00      A    H
ATOM   2426  C   ASN A 165       8.534 -12.842 -31.719  1.00  0.00      A    C
ATOM   2427  O   ASN A 165       9.647 -13.467 -31.578  1.00  0.00      A    O
ATOM   2428  N   MET A 166       7.455 -13.150 -30.989  1.00  0.00      A    N
ATOM   2429  HN  MET A 166       6.629 -12.594 -31.029  1.00  0.00      A    H
ATOM   2430  CA  MET A 166       7.315 -14.355 -30.112  1.00  0.00      A    C
ATOM   2431  HA  MET A 166       8.028 -14.224 -29.312  1.00  0.00      A    H
ATOM   2432  CB  MET A 166       5.931 -14.469 -29.413  1.00  0.00      A    C
ATOM   2433  HB1 MET A 166       5.196 -14.278 -30.224  1.00  0.00      A    H
ATOM   2434  HB2 MET A 166       5.694 -15.420 -28.889  1.00  0.00      A    H
ATOM   2435  CG  MET A 166       5.718 -13.397 -28.371  1.00  0.00      A    C
ATOM   2436  HG1 MET A 166       6.271 -13.803 -27.497  1.00  0.00      A    H
ATOM   2437  HG2 MET A 166       6.153 -12.409 -28.636  1.00  0.00      A    H
ATOM   2438  SD  MET A 166       3.949 -13.109 -27.952  1.00  0.00      A    S
ATOM   2439  CE  MET A 166       4.220 -12.309 -26.318  1.00  0.00      A    C
ATOM   2440  HE1 MET A 166       5.112 -12.707 -25.788  1.00  0.00      A    H
ATOM   2441  HE2 MET A 166       4.505 -11.254 -26.514  1.00  0.00      A    H
ATOM   2442  HE3 MET A 166       3.449 -12.401 -25.524  1.00  0.00      A    H
ATOM   2443  C   MET A 166       7.659 -15.683 -30.812  1.00  0.00      A    C
ATOM   2444  O   MET A 166       7.248 -15.846 -31.984  1.00  0.00      A    O
ATOM   2445  N   ILE A 167       8.308 -16.701 -30.252  1.00  0.00      A    N
ATOM   2446  HN  ILE A 167       8.715 -16.521 -29.360  1.00  0.00      A    H
ATOM   2447  CA  ILE A 167       8.369 -18.073 -30.745  1.00  0.00      A    C
ATOM   2448  HA  ILE A 167       8.571 -18.077 -31.806  1.00  0.00      A    H
ATOM   2449  CB  ILE A 167       9.421 -18.979 -30.082  1.00  0.00      A    C
ATOM   2450  HB  ILE A 167       9.293 -20.018 -30.453  1.00  0.00      A    H
ATOM   2451  CG2 ILE A 167      10.905 -18.673 -30.633  1.00  0.00      A    C
ATOM   2452 HG21 ILE A 167      11.275 -17.733 -30.169  1.00  0.00      A    H
ATOM   2453 HG22 ILE A 167      11.680 -19.433 -30.394  1.00  0.00      A    H
ATOM   2454 HG23 ILE A 167      10.759 -18.592 -31.732  1.00  0.00      A    H
ATOM   2455  CG1 ILE A 167       9.422 -18.885 -28.501  1.00  0.00      A    C
ATOM   2456 HG11 ILE A 167       9.707 -17.847 -28.226  1.00  0.00      A    H
ATOM   2457 HG12 ILE A 167       8.347 -19.065 -28.283  1.00  0.00      A    H
ATOM   2458  CD  ILE A 167      10.250 -19.981 -27.951  1.00  0.00      A    C
ATOM   2459  HD1 ILE A 167       9.973 -20.929 -28.459  1.00  0.00      A    H
ATOM   2460  HD2 ILE A 167      11.326 -19.707 -27.995  1.00  0.00      A    H
ATOM   2461  HD3 ILE A 167       9.936 -20.122 -26.895  1.00  0.00      A    H
ATOM   2462  C   ILE A 167       6.994 -18.654 -30.671  1.00  0.00      A    C
ATOM   2463  O   ILE A 167       6.468 -18.839 -29.543  1.00  0.00      A    O
ATOM   2464  N   TYR A 168       6.418 -18.940 -31.850  1.00  0.00      A    N
ATOM   2465  HN  TYR A 168       6.890 -18.628 -32.670  1.00  0.00      A    H
ATOM   2466  CA  TYR A 168       4.943 -19.362 -31.947  1.00  0.00      A    C
ATOM   2467  HA  TYR A 168       4.936 -20.389 -31.612  1.00  0.00      A    H
ATOM   2468  CB  TYR A 168       3.964 -18.448 -31.202  1.00  0.00      A    C
ATOM   2469  HB1 TYR A 168       4.549 -17.874 -30.452  1.00  0.00      A    H
ATOM   2470  HB2 TYR A 168       3.506 -17.743 -31.928  1.00  0.00      A    H
ATOM   2471  CG  TYR A 168       2.858 -19.257 -30.667  1.00  0.00      A    C
ATOM   2472  CD1 TYR A 168       3.020 -20.064 -29.535  1.00  0.00      A    C
ATOM   2473  HD1 TYR A 168       3.995 -20.061 -29.070  1.00  0.00      A    H
ATOM   2474  CE1 TYR A 168       1.937 -20.862 -29.089  1.00  0.00      A    C
ATOM   2475  HE1 TYR A 168       2.072 -21.598 -28.311  1.00  0.00      A    H
ATOM   2476  CZ  TYR A 168       0.658 -20.665 -29.640  1.00  0.00      A    C
ATOM   2477  OH  TYR A 168      -0.378 -21.438 -29.172  1.00  0.00      A    O
ATOM   2478  HH  TYR A 168      -1.108 -21.351 -29.790  1.00  0.00      A    H
ATOM   2479  CD2 TYR A 168       1.619 -19.189 -31.279  1.00  0.00      A    C
ATOM   2480  HD2 TYR A 168       1.595 -18.639 -32.208  1.00  0.00      A    H
ATOM   2481  CE2 TYR A 168       0.515 -19.854 -30.791  1.00  0.00      A    C
ATOM   2482  HE2 TYR A 168      -0.441 -19.795 -31.291  1.00  0.00      A    H
ATOM   2483  C   TYR A 168       4.593 -19.294 -33.460  1.00  0.00      A    C
ATOM   2484  O   TYR A 168       4.926 -18.268 -34.105  1.00  0.00      A    O
ATOM   2485  N   PRO A 169       3.882 -20.327 -34.134  1.00  0.00      A    N
ATOM   2486  CD  PRO A 169       3.575 -21.598 -33.546  1.00  0.00      A    C
ATOM   2487  HD1 PRO A 169       4.338 -21.948 -32.818  1.00  0.00      A    H
ATOM   2488  HD2 PRO A 169       2.575 -21.500 -33.072  1.00  0.00      A    H
ATOM   2489  CA  PRO A 169       3.532 -20.195 -35.562  1.00  0.00      A    C
ATOM   2490  HA  PRO A 169       4.487 -20.094 -36.056  1.00  0.00      A    H
ATOM   2491  CB  PRO A 169       2.862 -21.500 -35.935  1.00  0.00      A    C
ATOM   2492  HB1 PRO A 169       3.124 -21.856 -36.955  1.00  0.00      A    H
ATOM   2493  HB2 PRO A 169       1.754 -21.450 -35.883  1.00  0.00      A    H
ATOM   2494  CG  PRO A 169       3.380 -22.478 -34.854  1.00  0.00      A    C
ATOM   2495  HG1 PRO A 169       2.637 -23.251 -34.563  1.00  0.00      A    H
ATOM   2496  HG2 PRO A 169       4.312 -22.937 -35.248  1.00  0.00      A    H
ATOM   2497  C   PRO A 169       2.634 -18.975 -35.888  1.00  0.00      A    C
ATOM   2498  O   PRO A 169       1.683 -18.662 -35.180  1.00  0.00      A    O
ATOM   2499  N   ALA A 170       2.998 -18.273 -36.967  1.00  0.00      A    N
ATOM   2500  HN  ALA A 170       3.803 -18.468 -37.522  1.00  0.00      A    H
ATOM   2501  CA  ALA A 170       2.586 -16.833 -37.225  1.00  0.00      A    C
ATOM   2502  HA  ALA A 170       2.720 -16.369 -36.259  1.00  0.00      A    H
ATOM   2503  CB  ALA A 170       3.481 -16.344 -38.407  1.00  0.00      A    C
ATOM   2504  HB1 ALA A 170       4.544 -16.327 -38.082  1.00  0.00      A    H
ATOM   2505  HB2 ALA A 170       3.300 -17.081 -39.218  1.00  0.00      A    H
ATOM   2506  HB3 ALA A 170       3.106 -15.366 -38.776  1.00  0.00      A    H
ATOM   2507  C   ALA A 170       1.073 -16.703 -37.588  1.00  0.00      A    C
ATOM   2508  O   ALA A 170       0.384 -15.672 -37.355  1.00  0.00      A    O
ATOM   2509  N   ARG A 171       0.494 -17.799 -38.003  1.00  0.00      A    N
ATOM   2510  HN  ARG A 171       0.894 -18.708 -38.094  1.00  0.00      A    H
ATOM   2511  CA  ARG A 171      -0.982 -17.816 -38.331  1.00  0.00      A    C
ATOM   2512  HA  ARG A 171      -1.355 -16.824 -38.538  1.00  0.00      A    H
ATOM   2513  CB  ARG A 171      -1.402 -18.626 -39.530  1.00  0.00      A    C
ATOM   2514  HB1 ARG A 171      -1.144 -19.678 -39.284  1.00  0.00      A    H
ATOM   2515  HB2 ARG A 171      -2.500 -18.648 -39.700  1.00  0.00      A    H
ATOM   2516  CG  ARG A 171      -0.829 -18.206 -40.895  1.00  0.00      A    C
ATOM   2517  HG1 ARG A 171      -1.446 -17.411 -41.368  1.00  0.00      A    H
ATOM   2518  HG2 ARG A 171       0.190 -17.807 -40.700  1.00  0.00      A    H
ATOM   2519  CD  ARG A 171      -0.691 -19.424 -41.912  1.00  0.00      A    C
ATOM   2520  HD1 ARG A 171      -0.572 -18.985 -42.926  1.00  0.00      A    H
ATOM   2521  HD2 ARG A 171       0.084 -20.170 -41.635  1.00  0.00      A    H
ATOM   2522  NE  ARG A 171      -2.028 -20.079 -42.089  1.00  0.00      A    N
ATOM   2523  HE  ARG A 171      -2.891 -19.585 -42.191  1.00  0.00      A    H
ATOM   2524  CZ  ARG A 171      -2.225 -21.226 -42.719  1.00  0.00      A    C
ATOM   2525  NH1 ARG A 171      -1.294 -22.034 -43.122  1.00  0.00      A    N
ATOM   2526 HH11 ARG A 171      -1.410 -22.613 -43.929  1.00  0.00      A    H
ATOM   2527 HH12 ARG A 171      -0.361 -21.676 -43.085  1.00  0.00      A    H
ATOM   2528  NH2 ARG A 171      -3.473 -21.576 -43.033  1.00  0.00      A    N
ATOM   2529 HH21 ARG A 171      -3.607 -22.565 -42.964  1.00  0.00      A    H
ATOM   2530 HH22 ARG A 171      -4.180 -21.044 -42.568  1.00  0.00      A    H
ATOM   2531  C   ARG A 171      -1.753 -18.262 -37.128  1.00  0.00      A    C
ATOM   2532  O   ARG A 171      -3.010 -17.962 -37.132  1.00  0.00      A    O
ATOM   2533  N   LEU A 172      -1.190 -18.833 -36.090  1.00  0.00      A    N
ATOM   2534  HN  LEU A 172      -0.201 -18.903 -36.187  1.00  0.00      A    H
ATOM   2535  CA  LEU A 172      -1.881 -18.990 -34.816  1.00  0.00      A    C
ATOM   2536  HA  LEU A 172      -2.943 -19.160 -34.918  1.00  0.00      A    H
ATOM   2537  CB  LEU A 172      -1.144 -20.187 -34.021  1.00  0.00      A    C
ATOM   2538  HB1 LEU A 172      -0.091 -19.955 -33.756  1.00  0.00      A    H
ATOM   2539  HB2 LEU A 172      -1.696 -20.386 -33.077  1.00  0.00      A    H
ATOM   2540  CG  LEU A 172      -1.119 -21.492 -34.898  1.00  0.00      A    C
ATOM   2541  HG  LEU A 172      -0.422 -21.378 -35.755  1.00  0.00      A    H
ATOM   2542  CD1 LEU A 172      -0.398 -22.551 -33.975  1.00  0.00      A    C
ATOM   2543 HD11 LEU A 172      -1.107 -22.706 -33.133  1.00  0.00      A    H
ATOM   2544 HD12 LEU A 172      -0.134 -23.418 -34.618  1.00  0.00      A    H
ATOM   2545 HD13 LEU A 172       0.568 -22.257 -33.511  1.00  0.00      A    H
ATOM   2546  CD2 LEU A 172      -2.498 -21.986 -35.332  1.00  0.00      A    C
ATOM   2547 HD21 LEU A 172      -2.491 -22.945 -35.892  1.00  0.00      A    H
ATOM   2548 HD22 LEU A 172      -3.018 -22.144 -34.363  1.00  0.00      A    H
ATOM   2549 HD23 LEU A 172      -3.130 -21.268 -35.898  1.00  0.00      A    H
ATOM   2550  C   LEU A 172      -1.814 -17.740 -33.938  1.00  0.00      A    C
ATOM   2551  O   LEU A 172      -2.534 -17.608 -32.974  1.00  0.00      A    O
ATOM   2552  N   ARG A 173      -0.999 -16.770 -34.335  1.00  0.00      A    N
ATOM   2553  HN  ARG A 173      -0.513 -16.847 -35.202  1.00  0.00      A    H
ATOM   2554  CA  ARG A 173      -0.529 -15.691 -33.439  1.00  0.00      A    C
ATOM   2555  HA  ARG A 173      -0.915 -15.838 -32.441  1.00  0.00      A    H
ATOM   2556  CB  ARG A 173       1.013 -15.723 -33.406  1.00  0.00      A    C
ATOM   2557  HB1 ARG A 173       1.334 -16.760 -33.170  1.00  0.00      A    H
ATOM   2558  HB2 ARG A 173       1.355 -15.439 -34.424  1.00  0.00      A    H
ATOM   2559  CG  ARG A 173       1.671 -14.918 -32.292  1.00  0.00      A    C
ATOM   2560  HG1 ARG A 173       1.031 -14.901 -31.384  1.00  0.00      A    H
ATOM   2561  HG2 ARG A 173       2.500 -15.562 -31.929  1.00  0.00      A    H
ATOM   2562  CD  ARG A 173       2.154 -13.508 -32.684  1.00  0.00      A    C
ATOM   2563  HD1 ARG A 173       1.351 -12.829 -33.041  1.00  0.00      A    H
ATOM   2564  HD2 ARG A 173       2.647 -12.979 -31.841  1.00  0.00      A    H
ATOM   2565  NE  ARG A 173       3.119 -13.812 -33.833  1.00  0.00      A    N
ATOM   2566  HE  ARG A 173       3.862 -14.470 -33.708  1.00  0.00      A    H
ATOM   2567  CZ  ARG A 173       3.034 -13.180 -35.008  1.00  0.00      A    C
ATOM   2568  NH1 ARG A 173       1.973 -12.562 -35.528  1.00  0.00      A    N
ATOM   2569 HH11 ARG A 173       2.057 -11.887 -36.261  1.00  0.00      A    H
ATOM   2570 HH12 ARG A 173       1.044 -12.697 -35.183  1.00  0.00      A    H
ATOM   2571  NH2 ARG A 173       4.116 -13.309 -35.804  1.00  0.00      A    N
ATOM   2572 HH21 ARG A 173       4.124 -12.996 -36.754  1.00  0.00      A    H
ATOM   2573 HH22 ARG A 173       4.909 -13.873 -35.576  1.00  0.00      A    H
ATOM   2574  C   ARG A 173      -0.891 -14.323 -33.887  1.00  0.00      A    C
ATOM   2575  O   ARG A 173      -0.431 -13.832 -34.892  1.00  0.00      A    O
ATOM   2576  N   THR A 174      -1.792 -13.601 -33.169  1.00  0.00      A    N
ATOM   2577  HN  THR A 174      -2.301 -13.937 -32.381  1.00  0.00      A    H
ATOM   2578  CA  THR A 174      -2.271 -12.354 -33.755  1.00  0.00      A    C
ATOM   2579  HA  THR A 174      -1.754 -11.994 -34.632  1.00  0.00      A    H
ATOM   2580  CB  THR A 174      -3.724 -12.494 -34.313  1.00  0.00      A    C
ATOM   2581  HB  THR A 174      -4.282 -12.794 -33.400  1.00  0.00      A    H
ATOM   2582  OG1 THR A 174      -3.898 -13.570 -35.269  1.00  0.00      A    O
ATOM   2583  HG1 THR A 174      -4.068 -14.380 -34.783  1.00  0.00      A    H
ATOM   2584  CG2 THR A 174      -4.213 -11.192 -34.982  1.00  0.00      A    C
ATOM   2585 HG21 THR A 174      -5.284 -11.272 -35.267  1.00  0.00      A    H
ATOM   2586 HG22 THR A 174      -4.077 -10.344 -34.278  1.00  0.00      A    H
ATOM   2587 HG23 THR A 174      -3.632 -10.899 -35.883  1.00  0.00      A    H
ATOM   2588  C   THR A 174      -2.094 -11.226 -32.779  1.00  0.00      A    C
ATOM   2589  O   THR A 174      -2.251 -11.419 -31.575  1.00  0.00      A    O
ATOM   2590  N   VAL A 175      -1.609  -9.990 -33.286  1.00  0.00      A    N
ATOM   2591  HN  VAL A 175      -1.405  -9.804 -34.244  1.00  0.00      A    H
ATOM   2592  CA  VAL A 175      -1.180  -8.930 -32.405  1.00  0.00      A    C
ATOM   2593  HA  VAL A 175      -1.613  -9.045 -31.422  1.00  0.00      A    H
ATOM   2594  CB  VAL A 175       0.351  -8.925 -32.210  1.00  0.00      A    C
ATOM   2595  HB  VAL A 175       0.649  -9.675 -31.446  1.00  0.00      A    H
ATOM   2596  CG1 VAL A 175       1.211  -9.138 -33.446  1.00  0.00      A    C
ATOM   2597 HG11 VAL A 175       1.248 -10.153 -33.894  1.00  0.00      A    H
ATOM   2598 HG12 VAL A 175       0.759  -8.373 -34.113  1.00  0.00      A    H
ATOM   2599 HG13 VAL A 175       2.305  -9.095 -33.255  1.00  0.00      A    H
ATOM   2600  CG2 VAL A 175       0.868  -7.598 -31.513  1.00  0.00      A    C
ATOM   2601 HG21 VAL A 175       0.383  -7.317 -30.553  1.00  0.00      A    H
ATOM   2602 HG22 VAL A 175       1.974  -7.698 -31.495  1.00  0.00      A    H
ATOM   2603 HG23 VAL A 175       0.645  -6.799 -32.251  1.00  0.00      A    H
ATOM   2604  C   VAL A 175      -1.770  -7.692 -32.898  1.00  0.00      A    C
ATOM   2605  O   VAL A 175      -1.614  -7.331 -34.075  1.00  0.00      A    O
ATOM   2606  N   VAL A 176      -2.542  -7.080 -31.977  1.00  0.00      A    N
ATOM   2607  HN  VAL A 176      -2.695  -7.376 -31.037  1.00  0.00      A    H
ATOM   2608  CA  VAL A 176      -3.257  -5.891 -32.319  1.00  0.00      A    C
ATOM   2609  HA  VAL A 176      -3.019  -5.512 -33.302  1.00  0.00      A    H
ATOM   2610  CB  VAL A 176      -4.795  -6.159 -32.383  1.00  0.00      A    C
ATOM   2611  HB  VAL A 176      -4.842  -6.948 -33.163  1.00  0.00      A    H
ATOM   2612  CG1 VAL A 176      -5.406  -6.672 -31.026  1.00  0.00      A    C
ATOM   2613 HG11 VAL A 176      -5.001  -7.695 -30.875  1.00  0.00      A    H
ATOM   2614 HG12 VAL A 176      -5.046  -6.018 -30.203  1.00  0.00      A    H
ATOM   2615 HG13 VAL A 176      -6.504  -6.844 -31.043  1.00  0.00      A    H
ATOM   2616  CG2 VAL A 176      -5.512  -4.877 -32.866  1.00  0.00      A    C
ATOM   2617 HG21 VAL A 176      -6.559  -5.088 -33.172  1.00  0.00      A    H
ATOM   2618 HG22 VAL A 176      -5.378  -4.116 -32.067  1.00  0.00      A    H
ATOM   2619 HG23 VAL A 176      -5.023  -4.532 -33.802  1.00  0.00      A    H
ATOM   2620  C   VAL A 176      -2.855  -4.792 -31.425  1.00  0.00      A    C
ATOM   2621  O   VAL A 176      -2.660  -4.836 -30.231  1.00  0.00      A    O
ATOM   2622  N   LEU A 177      -2.646  -3.605 -32.035  1.00  0.00      A    N
ATOM   2623  HN  LEU A 177      -2.421  -3.705 -33.001  1.00  0.00      A    H
ATOM   2624  CA  LEU A 177      -2.543  -2.288 -31.383  1.00  0.00      A    C
ATOM   2625  HA  LEU A 177      -2.297  -2.466 -30.347  1.00  0.00      A    H
ATOM   2626  CB  LEU A 177      -1.461  -1.348 -32.015  1.00  0.00      A    C
ATOM   2627  HB1 LEU A 177      -0.517  -1.925 -31.907  1.00  0.00      A    H
ATOM   2628  HB2 LEU A 177      -1.730  -1.115 -33.067  1.00  0.00      A    H
ATOM   2629  CG  LEU A 177      -1.156  -0.035 -31.240  1.00  0.00      A    C
ATOM   2630  HG  LEU A 177      -0.177   0.406 -31.527  1.00  0.00      A    H
ATOM   2631  CD1 LEU A 177      -2.052   1.146 -31.571  1.00  0.00      A    C
ATOM   2632 HD11 LEU A 177      -3.132   0.906 -31.480  1.00  0.00      A    H
ATOM   2633 HD12 LEU A 177      -1.934   2.002 -30.872  1.00  0.00      A    H
ATOM   2634 HD13 LEU A 177      -1.837   1.555 -32.581  1.00  0.00      A    H
ATOM   2635  CD2 LEU A 177      -1.044  -0.350 -29.739  1.00  0.00      A    C
ATOM   2636 HD21 LEU A 177      -2.028  -0.390 -29.224  1.00  0.00      A    H
ATOM   2637 HD22 LEU A 177      -0.404  -1.255 -29.667  1.00  0.00      A    H
ATOM   2638 HD23 LEU A 177      -0.604   0.517 -29.200  1.00  0.00      A    H
ATOM   2639  C   LEU A 177      -3.872  -1.581 -31.360  1.00  0.00      A    C
ATOM   2640  O   LEU A 177      -4.395  -1.107 -32.369  1.00  0.00      A    O
ATOM   2641  N   CYS A 178      -4.491  -1.493 -30.169  1.00  0.00      A    N
ATOM   2642  HN  CYS A 178      -4.143  -1.967 -29.364  1.00  0.00      A    H
ATOM   2643  CA  CYS A 178      -5.769  -0.923 -30.046  1.00  0.00      A    C
ATOM   2644  HA  CYS A 178      -6.279  -0.955 -30.997  1.00  0.00      A    H
ATOM   2645  CB  CYS A 178      -6.486  -1.677 -28.913  1.00  0.00      A    C
ATOM   2646  HB1 CYS A 178      -5.964  -1.535 -27.943  1.00  0.00      A    H
ATOM   2647  HB2 CYS A 178      -7.467  -1.230 -28.643  1.00  0.00      A    H
ATOM   2648  SG  CYS A 178      -6.579  -3.567 -29.335  1.00  0.00      A    S
ATOM   2649  HG1 CYS A 178      -5.316  -3.873 -29.589  1.00  0.00      A    H
ATOM   2650  C   CYS A 178      -5.592   0.452 -29.558  1.00  0.00      A    C
ATOM   2651  O   CYS A 178      -5.175   0.714 -28.448  1.00  0.00      A    O
ATOM   2652  N   ASP A 179      -5.795   1.469 -30.403  1.00  0.00      A    N
ATOM   2653  HN  ASP A 179      -6.133   1.249 -31.314  1.00  0.00      A    H
ATOM   2654  CA  ASP A 179      -5.586   2.919 -30.067  1.00  0.00      A    C
ATOM   2655  HA  ASP A 179      -4.889   3.024 -29.249  1.00  0.00      A    H
ATOM   2656  CB  ASP A 179      -5.037   3.586 -31.320  1.00  0.00      A    C
ATOM   2657  HB1 ASP A 179      -4.190   2.964 -31.681  1.00  0.00      A    H
ATOM   2658  HB2 ASP A 179      -5.786   3.448 -32.129  1.00  0.00      A    H
ATOM   2659  CG  ASP A 179      -4.659   4.998 -31.245  1.00  0.00      A    C
ATOM   2660  OD1 ASP A 179      -4.537   5.674 -32.322  1.00  0.00      A    O
ATOM   2661  OD2 ASP A 179      -4.566   5.464 -30.083  1.00  0.00      A    O
ATOM   2662  C   ASP A 179      -6.858   3.561 -29.552  1.00  0.00      A    C
ATOM   2663  O   ASP A 179      -7.900   3.452 -30.136  1.00  0.00      A    O
ATOM   2664  N   ASP A 180      -6.783   4.273 -28.396  1.00  0.00      A    N
ATOM   2665  HN  ASP A 180      -5.941   4.191 -27.868  1.00  0.00      A    H
ATOM   2666  CA  ASP A 180      -7.902   5.045 -27.934  1.00  0.00      A    C
ATOM   2667  HA  ASP A 180      -8.773   4.912 -28.560  1.00  0.00      A    H
ATOM   2668  CB  ASP A 180      -8.235   4.570 -26.445  1.00  0.00      A    C
ATOM   2669  HB1 ASP A 180      -7.886   3.515 -26.435  1.00  0.00      A    H
ATOM   2670  HB2 ASP A 180      -7.595   5.196 -25.786  1.00  0.00      A    H
ATOM   2671  CG  ASP A 180      -9.679   4.479 -26.300  1.00  0.00      A    C
ATOM   2672  OD1 ASP A 180     -10.241   4.942 -25.278  1.00  0.00      A    O
ATOM   2673  OD2 ASP A 180     -10.414   3.830 -27.082  1.00  0.00      A    O
ATOM   2674  C   ASP A 180      -7.532   6.589 -28.083  1.00  0.00      A    C
ATOM   2675  O   ASP A 180      -8.411   7.318 -27.731  1.00  0.00      A    O
ATOM   2676  N   GLY A 181      -6.293   6.911 -28.559  1.00  0.00      A    N
ATOM   2677  HN  GLY A 181      -5.641   6.192 -28.787  1.00  0.00      A    H
ATOM   2678  CA  GLY A 181      -5.857   8.282 -28.680  1.00  0.00      A    C
ATOM   2679  HA1 GLY A 181      -4.790   8.185 -28.545  1.00  0.00      A    H
ATOM   2680  HA2 GLY A 181      -6.328   8.921 -27.948  1.00  0.00      A    H
ATOM   2681  C   GLY A 181      -5.995   8.895 -30.094  1.00  0.00      A    C
ATOM   2682  O   GLY A 181      -5.846  10.105 -30.268  1.00  0.00      A    O
ATOM   2683  N   GLY A 182      -6.274   8.004 -31.068  1.00  0.00      A    N
ATOM   2684  HN  GLY A 182      -6.093   7.043 -30.876  1.00  0.00      A    H
ATOM   2685  CA  GLY A 182      -6.595   8.451 -32.492  1.00  0.00      A    C
ATOM   2686  HA1 GLY A 182      -6.026   7.759 -33.096  1.00  0.00      A    H
ATOM   2687  HA2 GLY A 182      -6.234   9.458 -32.637  1.00  0.00      A    H
ATOM   2688  C   GLY A 182      -8.012   8.460 -32.786  1.00  0.00      A    C
ATOM   2689  O   GLY A 182      -8.361   8.713 -33.919  1.00  0.00      A    O
ATOM   2690  N   THR A 183      -8.920   8.045 -31.917  1.00  0.00      A    N
ATOM   2691  HN  THR A 183      -8.763   7.581 -31.049  1.00  0.00      A    H
ATOM   2692  CA  THR A 183     -10.381   8.068 -32.067  1.00  0.00      A    C
ATOM   2693  HA  THR A 183     -10.614   7.163 -32.609  1.00  0.00      A    H
ATOM   2694  CB  THR A 183     -11.198   7.681 -30.795  1.00  0.00      A    C
ATOM   2695  HB  THR A 183     -12.280   7.574 -31.023  1.00  0.00      A    H
ATOM   2696  OG1 THR A 183     -10.972   8.643 -29.797  1.00  0.00      A    O
ATOM   2697  HG1 THR A 183     -11.647   8.466 -29.137  1.00  0.00      A    H
ATOM   2698  CG2 THR A 183     -10.642   6.399 -30.183  1.00  0.00      A    C
ATOM   2699 HG21 THR A 183     -11.085   5.923 -29.283  1.00  0.00      A    H
ATOM   2700 HG22 THR A 183     -10.532   5.631 -30.978  1.00  0.00      A    H
ATOM   2701 HG23 THR A 183      -9.571   6.504 -29.907  1.00  0.00      A    H
ATOM   2702  C   THR A 183     -11.172   9.216 -32.737  1.00  0.00      A    C
ATOM   2703  O   THR A 183     -10.877  10.429 -32.492  1.00  0.00      A    O
ATOM   2704  N   ASP A 184     -12.209   8.859 -33.582  1.00  0.00      A    N
ATOM   2705  HN  ASP A 184     -12.350   7.877 -33.685  1.00  0.00      A    H
ATOM   2706  CA  ASP A 184     -12.966   9.844 -34.335  1.00  0.00      A    C
ATOM   2707  HA  ASP A 184     -12.279  10.456 -34.901  1.00  0.00      A    H
ATOM   2708  CB  ASP A 184     -13.978   9.213 -35.384  1.00  0.00      A    C
ATOM   2709  HB1 ASP A 184     -14.601   8.509 -34.793  1.00  0.00      A    H
ATOM   2710  HB2 ASP A 184     -14.588  10.003 -35.873  1.00  0.00      A    H
ATOM   2711  CG  ASP A 184     -13.226   8.462 -36.472  1.00  0.00      A    C
ATOM   2712  OD1 ASP A 184     -13.348   8.876 -37.623  1.00  0.00      A    O
ATOM   2713  OD2 ASP A 184     -12.479   7.512 -36.160  1.00  0.00      A    O
ATOM   2714  C   ASP A 184     -13.677  10.925 -33.581  1.00  0.00      A    C
ATOM   2715  O   ASP A 184     -13.634  12.070 -33.931  1.00  0.00      A    O
ATOM   2716  N   GLN A 185     -14.334  10.627 -32.392  1.00  0.00      A    N
ATOM   2717  HN  GLN A 185     -14.399   9.656 -32.179  1.00  0.00      A    H
ATOM   2718  CA  GLN A 185     -14.749  11.563 -31.381  1.00  0.00      A    C
ATOM   2719  HA  GLN A 185     -15.497  12.130 -31.916  1.00  0.00      A    H
ATOM   2720  CB  GLN A 185     -15.324  10.774 -30.234  1.00  0.00      A    C
ATOM   2721  HB1 GLN A 185     -16.121  10.144 -30.684  1.00  0.00      A    H
ATOM   2722  HB2 GLN A 185     -14.442  10.347 -29.711  1.00  0.00      A    H
ATOM   2723  CG  GLN A 185     -16.100  11.527 -29.068  1.00  0.00      A    C
ATOM   2724  HG1 GLN A 185     -15.330  11.919 -28.370  1.00  0.00      A    H
ATOM   2725  HG2 GLN A 185     -16.589  12.460 -29.421  1.00  0.00      A    H
ATOM   2726  CD  GLN A 185     -17.109  10.732 -28.287  1.00  0.00      A    C
ATOM   2727  OE1 GLN A 185     -16.757   9.883 -27.478  1.00  0.00      A    O
ATOM   2728  NE2 GLN A 185     -18.441  10.944 -28.464  1.00  0.00      A    N
ATOM   2729 HE21 GLN A 185     -18.968  10.175 -28.102  1.00  0.00      A    H
ATOM   2730 HE22 GLN A 185     -18.746  11.687 -29.059  1.00  0.00      A    H
ATOM   2731  C   GLN A 185     -13.768  12.616 -31.009  1.00  0.00      A    C
ATOM   2732  O   GLN A 185     -14.080  13.803 -31.050  1.00  0.00      A    O
ATOM   2733  N   ARG A 186     -12.498  12.192 -30.706  1.00  0.00      A    N
ATOM   2734  HN  ARG A 186     -12.319  11.213 -30.649  1.00  0.00      A    H
ATOM   2735  CA  ARG A 186     -11.456  13.180 -30.592  1.00  0.00      A    C
ATOM   2736  HA  ARG A 186     -11.711  13.838 -29.775  1.00  0.00      A    H
ATOM   2737  CB  ARG A 186     -10.111  12.572 -29.912  1.00  0.00      A    C
ATOM   2738  HB1 ARG A 186      -9.746  11.792 -30.614  1.00  0.00      A    H
ATOM   2739  HB2 ARG A 186      -9.380  13.406 -29.839  1.00  0.00      A    H
ATOM   2740  CG  ARG A 186     -10.193  11.780 -28.574  1.00  0.00      A    C
ATOM   2741  HG1 ARG A 186     -10.316  12.446 -27.692  1.00  0.00      A    H
ATOM   2742  HG2 ARG A 186     -11.055  11.080 -28.612  1.00  0.00      A    H
ATOM   2743  CD  ARG A 186      -8.994  10.772 -28.409  1.00  0.00      A    C
ATOM   2744  HD1 ARG A 186      -9.187  10.009 -27.625  1.00  0.00      A    H
ATOM   2745  HD2 ARG A 186      -8.827  10.222 -29.360  1.00  0.00      A    H
ATOM   2746  NE  ARG A 186      -7.748  11.476 -28.015  1.00  0.00      A    N
ATOM   2747  HE  ARG A 186      -6.974  11.495 -28.647  1.00  0.00      A    H
ATOM   2748  CZ  ARG A 186      -7.585  12.116 -26.846  1.00  0.00      A    C
ATOM   2749  NH1 ARG A 186      -8.518  12.219 -25.933  1.00  0.00      A    N
ATOM   2750 HH11 ARG A 186      -8.154  12.487 -25.041  1.00  0.00      A    H
ATOM   2751 HH12 ARG A 186      -9.338  11.652 -26.004  1.00  0.00      A    H
ATOM   2752  NH2 ARG A 186      -6.428  12.688 -26.608  1.00  0.00      A    N
ATOM   2753 HH21 ARG A 186      -6.352  13.304 -25.824  1.00  0.00      A    H
ATOM   2754 HH22 ARG A 186      -5.755  12.842 -27.331  1.00  0.00      A    H
ATOM   2755  C   ARG A 186     -11.020  14.029 -31.758  1.00  0.00      A    C
ATOM   2756  O   ARG A 186     -10.963  15.281 -31.673  1.00  0.00      A    O
ATOM   2757  N   CYS A 187     -10.921  13.349 -32.932  1.00  0.00      A    N
ATOM   2758  HN  CYS A 187     -10.863  12.354 -32.897  1.00  0.00      A    H
ATOM   2759  CA  CYS A 187     -10.656  14.006 -34.260  1.00  0.00      A    C
ATOM   2760  HA  CYS A 187      -9.828  14.678 -34.091  1.00  0.00      A    H
ATOM   2761  CB  CYS A 187     -10.409  12.983 -35.350  1.00  0.00      A    C
ATOM   2762  HB1 CYS A 187     -11.217  12.226 -35.269  1.00  0.00      A    H
ATOM   2763  HB2 CYS A 187     -10.410  13.497 -36.335  1.00  0.00      A    H
ATOM   2764  SG  CYS A 187      -8.767  12.119 -35.181  1.00  0.00      A    S
ATOM   2765  HG1 CYS A 187      -9.271  11.189 -34.384  1.00  0.00      A    H
ATOM   2766  C   CYS A 187     -11.794  14.947 -34.770  1.00  0.00      A    C
ATOM   2767  O   CYS A 187     -11.378  15.887 -35.470  1.00  0.00      A    O
ATOM   2768  N   MET A 188     -13.076  14.685 -34.377  1.00  0.00      A    N
ATOM   2769  HN  MET A 188     -13.319  14.028 -33.668  1.00  0.00      A    H
ATOM   2770  CA  MET A 188     -14.163  15.621 -34.721  1.00  0.00      A    C
ATOM   2771  HA  MET A 188     -13.982  16.293 -35.546  1.00  0.00      A    H
ATOM   2772  CB  MET A 188     -15.441  14.862 -34.997  1.00  0.00      A    C
ATOM   2773  HB1 MET A 188     -15.571  14.170 -34.138  1.00  0.00      A    H
ATOM   2774  HB2 MET A 188     -16.298  15.569 -35.016  1.00  0.00      A    H
ATOM   2775  CG  MET A 188     -15.503  14.166 -36.334  1.00  0.00      A    C
ATOM   2776  HG1 MET A 188     -15.136  14.844 -37.134  1.00  0.00      A    H
ATOM   2777  HG2 MET A 188     -14.668  13.433 -36.359  1.00  0.00      A    H
ATOM   2778  SD  MET A 188     -17.124  13.460 -36.938  1.00  0.00      A    S
ATOM   2779  CE  MET A 188     -17.107  12.323 -35.481  1.00  0.00      A    C
ATOM   2780  HE1 MET A 188     -17.828  11.498 -35.666  1.00  0.00      A    H
ATOM   2781  HE2 MET A 188     -16.138  11.805 -35.316  1.00  0.00      A    H
ATOM   2782  HE3 MET A 188     -17.459  12.901 -34.600  1.00  0.00      A    H
ATOM   2783  C   MET A 188     -14.395  16.609 -33.581  1.00  0.00      A    C
ATOM   2784  O   MET A 188     -15.396  17.312 -33.645  1.00  0.00      A    O
ATOM   2785  N   SER A 189     -13.609  16.654 -32.478  1.00  0.00      A    N
ATOM   2786  HN  SER A 189     -12.742  16.164 -32.429  1.00  0.00      A    H
ATOM   2787  CA  SER A 189     -13.784  17.527 -31.376  1.00  0.00      A    C
ATOM   2788  HA  SER A 189     -14.830  17.375 -31.157  1.00  0.00      A    H
ATOM   2789  CB  SER A 189     -12.906  17.097 -30.181  1.00  0.00      A    C
ATOM   2790  HB1 SER A 189     -13.153  16.063 -29.861  1.00  0.00      A    H
ATOM   2791  HB2 SER A 189     -11.838  16.999 -30.472  1.00  0.00      A    H
ATOM   2792  OG  SER A 189     -13.020  18.015 -29.064  1.00  0.00      A    O
ATOM   2793  HG1 SER A 189     -12.807  17.593 -28.229  1.00  0.00      A    H
ATOM   2794  C   SER A 189     -13.606  19.002 -31.723  1.00  0.00      A    C
ATOM   2795  O   SER A 189     -12.714  19.244 -32.546  1.00  0.00      A    O
ATOM   2796  N   PRO A 190     -14.235  20.004 -31.142  1.00  0.00      A    N
ATOM   2797  CD  PRO A 190     -15.456  19.887 -30.393  1.00  0.00      A    C
ATOM   2798  HD1 PRO A 190     -16.309  19.516 -31.000  1.00  0.00      A    H
ATOM   2799  HD2 PRO A 190     -15.282  19.172 -29.561  1.00  0.00      A    H
ATOM   2800  CA  PRO A 190     -13.925  21.329 -31.552  1.00  0.00      A    C
ATOM   2801  HA  PRO A 190     -13.703  21.411 -32.605  1.00  0.00      A    H
ATOM   2802  CB  PRO A 190     -15.092  22.156 -31.081  1.00  0.00      A    C
ATOM   2803  HB1 PRO A 190     -15.881  22.266 -31.857  1.00  0.00      A    H
ATOM   2804  HB2 PRO A 190     -14.868  23.232 -30.921  1.00  0.00      A    H
ATOM   2805  CG  PRO A 190     -15.681  21.341 -29.888  1.00  0.00      A    C
ATOM   2806  HG1 PRO A 190     -16.730  21.649 -29.689  1.00  0.00      A    H
ATOM   2807  HG2 PRO A 190     -15.011  21.499 -29.016  1.00  0.00      A    H
ATOM   2808  C   PRO A 190     -12.619  21.796 -30.864  1.00  0.00      A    C
ATOM   2809  O   PRO A 190     -11.999  22.711 -31.448  1.00  0.00      A    O
ATOM   2810  N   ASP A 191     -12.253  21.364 -29.648  1.00  0.00      A    N
ATOM   2811  HN  ASP A 191     -12.900  20.711 -29.263  1.00  0.00      A    H
ATOM   2812  CA  ASP A 191     -11.089  21.766 -28.902  1.00  0.00      A    C
ATOM   2813  HA  ASP A 191     -11.236  22.809 -28.662  1.00  0.00      A    H
ATOM   2814  CB  ASP A 191     -10.979  20.947 -27.572  1.00  0.00      A    C
ATOM   2815  HB1 ASP A 191     -12.048  20.904 -27.272  1.00  0.00      A    H
ATOM   2816  HB2 ASP A 191     -10.590  19.913 -27.689  1.00  0.00      A    H
ATOM   2817  CG  ASP A 191     -10.265  21.525 -26.347  1.00  0.00      A    C
ATOM   2818  OD1 ASP A 191      -9.633  22.611 -26.358  1.00  0.00      A    O
ATOM   2819  OD2 ASP A 191     -10.323  20.895 -25.237  1.00  0.00      A    O
ATOM   2820  C   ASP A 191      -9.659  21.627 -29.656  1.00  0.00      A    C
ATOM   2821  O   ASP A 191      -9.264  20.475 -29.981  1.00  0.00      A    O
ATOM   2822  N   PRO A 192      -8.934  22.646 -29.975  1.00  0.00      A    N
ATOM   2823  CD  PRO A 192      -9.143  24.009 -29.660  1.00  0.00      A    C
ATOM   2824  HD1 PRO A 192     -10.047  24.395 -30.179  1.00  0.00      A    H
ATOM   2825  HD2 PRO A 192      -9.076  24.146 -28.559  1.00  0.00      A    H
ATOM   2826  CA  PRO A 192      -7.892  22.460 -31.081  1.00  0.00      A    C
ATOM   2827  HA  PRO A 192      -8.376  22.021 -31.941  1.00  0.00      A    H
ATOM   2828  CB  PRO A 192      -7.484  23.925 -31.415  1.00  0.00      A    C
ATOM   2829  HB1 PRO A 192      -7.850  24.237 -32.416  1.00  0.00      A    H
ATOM   2830  HB2 PRO A 192      -6.374  23.897 -31.365  1.00  0.00      A    H
ATOM   2831  CG  PRO A 192      -7.947  24.817 -30.216  1.00  0.00      A    C
ATOM   2832  HG1 PRO A 192      -8.405  25.794 -30.479  1.00  0.00      A    H
ATOM   2833  HG2 PRO A 192      -7.128  24.836 -29.466  1.00  0.00      A    H
ATOM   2834  C   PRO A 192      -6.654  21.626 -30.739  1.00  0.00      A    C
ATOM   2835  O   PRO A 192      -6.366  20.883 -31.643  1.00  0.00      A    O
ATOM   2836  N   GLU A 193      -5.876  21.749 -29.650  1.00  0.00      A    N
ATOM   2837  HN  GLU A 193      -6.110  22.409 -28.941  1.00  0.00      A    H
ATOM   2838  CA  GLU A 193      -4.667  20.919 -29.431  1.00  0.00      A    C
ATOM   2839  HA  GLU A 193      -4.000  21.093 -30.262  1.00  0.00      A    H
ATOM   2840  CB  GLU A 193      -3.819  21.429 -28.291  1.00  0.00      A    C
ATOM   2841  HB1 GLU A 193      -3.700  22.530 -28.375  1.00  0.00      A    H
ATOM   2842  HB2 GLU A 193      -4.437  21.461 -27.369  1.00  0.00      A    H
ATOM   2843  CG  GLU A 193      -2.464  20.641 -28.130  1.00  0.00      A    C
ATOM   2844  HG1 GLU A 193      -2.768  19.592 -27.926  1.00  0.00      A    H
ATOM   2845  HG2 GLU A 193      -1.814  20.803 -29.016  1.00  0.00      A    H
ATOM   2846  CD  GLU A 193      -1.672  21.170 -26.966  1.00  0.00      A    C
ATOM   2847  OE1 GLU A 193      -1.226  22.342 -27.052  1.00  0.00      A    O
ATOM   2848  OE2 GLU A 193      -1.603  20.449 -25.949  1.00  0.00      A    O
ATOM   2849  C   GLU A 193      -5.036  19.445 -29.307  1.00  0.00      A    C
ATOM   2850  O   GLU A 193      -4.482  18.515 -29.930  1.00  0.00      A    O
ATOM   2851  N   LEU A 194      -6.075  19.109 -28.519  1.00  0.00      A    N
ATOM   2852  HN  LEU A 194      -6.493  19.851 -28.001  1.00  0.00      A    H
ATOM   2853  CA  LEU A 194      -6.668  17.766 -28.450  1.00  0.00      A    C
ATOM   2854  HA  LEU A 194      -5.966  17.128 -27.933  1.00  0.00      A    H
ATOM   2855  CB  LEU A 194      -7.977  17.876 -27.687  1.00  0.00      A    C
ATOM   2856  HB1 LEU A 194      -7.794  18.528 -26.806  1.00  0.00      A    H
ATOM   2857  HB2 LEU A 194      -8.788  18.399 -28.238  1.00  0.00      A    H
ATOM   2858  CG  LEU A 194      -8.578  16.559 -27.196  1.00  0.00      A    C
ATOM   2859  HG  LEU A 194      -7.829  15.748 -27.069  1.00  0.00      A    H
ATOM   2860  CD1 LEU A 194      -9.044  16.547 -25.725  1.00  0.00      A    C
ATOM   2861 HD11 LEU A 194      -9.224  15.494 -25.420  1.00  0.00      A    H
ATOM   2862 HD12 LEU A 194      -8.214  16.943 -25.101  1.00  0.00      A    H
ATOM   2863 HD13 LEU A 194      -9.887  17.261 -25.609  1.00  0.00      A    H
ATOM   2864  CD2 LEU A 194      -9.693  16.074 -28.066  1.00  0.00      A    C
ATOM   2865 HD21 LEU A 194     -10.517  16.817 -28.111  1.00  0.00      A    H
ATOM   2866 HD22 LEU A 194      -9.315  15.821 -29.080  1.00  0.00      A    H
ATOM   2867 HD23 LEU A 194     -10.193  15.164 -27.669  1.00  0.00      A    H
ATOM   2868  C   LEU A 194      -6.833  17.060 -29.800  1.00  0.00      A    C
ATOM   2869  O   LEU A 194      -6.558  15.909 -30.072  1.00  0.00      A    O
ATOM   2870  N   ALA A 195      -7.511  17.814 -30.777  1.00  0.00      A    N
ATOM   2871  HN  ALA A 195      -7.730  18.758 -30.541  1.00  0.00      A    H
ATOM   2872  CA  ALA A 195      -7.928  17.369 -32.052  1.00  0.00      A    C
ATOM   2873  HA  ALA A 195      -8.281  16.359 -31.905  1.00  0.00      A    H
ATOM   2874  CB  ALA A 195      -9.062  18.214 -32.603  1.00  0.00      A    C
ATOM   2875  HB1 ALA A 195      -9.610  17.664 -33.397  1.00  0.00      A    H
ATOM   2876  HB2 ALA A 195      -9.854  18.394 -31.844  1.00  0.00      A    H
ATOM   2877  HB3 ALA A 195      -8.830  19.234 -32.977  1.00  0.00      A    H
ATOM   2878  C   ALA A 195      -6.802  17.238 -33.083  1.00  0.00      A    C
ATOM   2879  O   ALA A 195      -6.797  16.274 -33.874  1.00  0.00      A    O
ATOM   2880  N   GLN A 196      -5.826  18.169 -33.086  1.00  0.00      A    N
ATOM   2881  HN  GLN A 196      -5.966  18.941 -32.470  1.00  0.00      A    H
ATOM   2882  CA  GLN A 196      -4.646  18.243 -33.915  1.00  0.00      A    C
ATOM   2883  HA  GLN A 196      -4.766  18.129 -34.982  1.00  0.00      A    H
ATOM   2884  CB  GLN A 196      -3.738  19.472 -33.536  1.00  0.00      A    C
ATOM   2885  HB1 GLN A 196      -4.381  20.348 -33.769  1.00  0.00      A    H
ATOM   2886  HB2 GLN A 196      -3.595  19.470 -32.434  1.00  0.00      A    H
ATOM   2887  CG  GLN A 196      -2.352  19.568 -34.265  1.00  0.00      A    C
ATOM   2888  HG1 GLN A 196      -1.940  20.534 -33.903  1.00  0.00      A    H
ATOM   2889  HG2 GLN A 196      -1.680  18.791 -33.843  1.00  0.00      A    H
ATOM   2890  CD  GLN A 196      -2.510  19.763 -35.769  1.00  0.00      A    C
ATOM   2891  OE1 GLN A 196      -2.733  20.878 -36.318  1.00  0.00      A    O
ATOM   2892  NE2 GLN A 196      -2.218  18.707 -36.536  1.00  0.00      A    N
ATOM   2893 HE21 GLN A 196      -2.440  18.781 -37.508  1.00  0.00      A    H
ATOM   2894 HE22 GLN A 196      -1.888  17.834 -36.176  1.00  0.00      A    H
ATOM   2895  C   GLN A 196      -3.793  17.089 -33.563  1.00  0.00      A    C
ATOM   2896  O   GLN A 196      -3.284  16.388 -34.384  1.00  0.00      A    O
ATOM   2897  N   LYS A 197      -3.549  16.811 -32.286  1.00  0.00      A    N
ATOM   2898  HN  LYS A 197      -3.710  17.526 -31.609  1.00  0.00      A    H
ATOM   2899  CA  LYS A 197      -2.815  15.636 -31.685  1.00  0.00      A    C
ATOM   2900  HA  LYS A 197      -1.844  15.616 -32.158  1.00  0.00      A    H
ATOM   2901  CB  LYS A 197      -2.589  15.777 -30.211  1.00  0.00      A    C
ATOM   2902  HB1 LYS A 197      -3.601  15.807 -29.754  1.00  0.00      A    H
ATOM   2903  HB2 LYS A 197      -2.115  14.860 -29.801  1.00  0.00      A    H
ATOM   2904  CG  LYS A 197      -1.678  16.878 -29.720  1.00  0.00      A    C
ATOM   2905  HG1 LYS A 197      -0.684  16.617 -30.143  1.00  0.00      A    H
ATOM   2906  HG2 LYS A 197      -2.034  17.795 -30.237  1.00  0.00      A    H
ATOM   2907  CD  LYS A 197      -1.832  16.900 -28.228  1.00  0.00      A    C
ATOM   2908  HD1 LYS A 197      -2.742  17.512 -28.048  1.00  0.00      A    H
ATOM   2909  HD2 LYS A 197      -1.907  15.859 -27.848  1.00  0.00      A    H
ATOM   2910  CE  LYS A 197      -0.605  17.477 -27.519  1.00  0.00      A    C
ATOM   2911  HE1 LYS A 197       0.271  16.800 -27.606  1.00  0.00      A    H
ATOM   2912  HE2 LYS A 197      -0.401  18.501 -27.897  1.00  0.00      A    H
ATOM   2913  NZ  LYS A 197      -0.899  17.628 -26.068  1.00  0.00      A    N
ATOM   2914  HZ1 LYS A 197      -0.062  17.669 -25.452  1.00  0.00      A    H
ATOM   2915  HZ2 LYS A 197      -1.398  18.516 -25.859  1.00  0.00      A    H
ATOM   2916  HZ3 LYS A 197      -1.451  16.833 -25.687  1.00  0.00      A    H
ATOM   2917  C   LYS A 197      -3.406  14.369 -31.989  1.00  0.00      A    C
ATOM   2918  O   LYS A 197      -2.695  13.439 -32.317  1.00  0.00      A    O
ATOM   2919  N   ALA A 198      -4.778  14.255 -31.897  1.00  0.00      A    N
ATOM   2920  HN  ALA A 198      -5.292  14.946 -31.395  1.00  0.00      A    H
ATOM   2921  CA  ALA A 198      -5.551  13.173 -32.358  1.00  0.00      A    C
ATOM   2922  HA  ALA A 198      -5.198  12.309 -31.815  1.00  0.00      A    H
ATOM   2923  CB  ALA A 198      -6.996  13.313 -31.939  1.00  0.00      A    C
ATOM   2924  HB1 ALA A 198      -7.065  13.373 -30.832  1.00  0.00      A    H
ATOM   2925  HB2 ALA A 198      -7.368  14.251 -32.405  1.00  0.00      A    H
ATOM   2926  HB3 ALA A 198      -7.612  12.449 -32.268  1.00  0.00      A    H
ATOM   2927  C   ALA A 198      -5.460  12.842 -33.846  1.00  0.00      A    C
ATOM   2928  O   ALA A 198      -5.272  11.661 -34.220  1.00  0.00      A    O
ATOM   2929  N   GLN A 199      -5.409  13.774 -34.768  1.00  0.00      A    N
ATOM   2930  HN  GLN A 199      -5.642  14.694 -34.461  1.00  0.00      A    H
ATOM   2931  CA  GLN A 199      -5.248  13.648 -36.203  1.00  0.00      A    C
ATOM   2932  HA  GLN A 199      -5.877  12.814 -36.476  1.00  0.00      A    H
ATOM   2933  CB  GLN A 199      -5.702  14.920 -36.887  1.00  0.00      A    C
ATOM   2934  HB1 GLN A 199      -5.203  15.805 -36.439  1.00  0.00      A    H
ATOM   2935  HB2 GLN A 199      -5.429  14.904 -37.963  1.00  0.00      A    H
ATOM   2936  CG  GLN A 199      -7.224  14.965 -37.067  1.00  0.00      A    C
ATOM   2937  HG1 GLN A 199      -7.615  14.034 -37.530  1.00  0.00      A    H
ATOM   2938  HG2 GLN A 199      -7.615  14.922 -36.028  1.00  0.00      A    H
ATOM   2939  CD  GLN A 199      -7.866  16.293 -37.500  1.00  0.00      A    C
ATOM   2940  OE1 GLN A 199      -8.780  16.225 -38.315  1.00  0.00      A    O
ATOM   2941  NE2 GLN A 199      -7.559  17.421 -36.912  1.00  0.00      A    N
ATOM   2942 HE21 GLN A 199      -7.884  18.288 -37.290  1.00  0.00      A    H
ATOM   2943 HE22 GLN A 199      -7.148  17.364 -36.002  1.00  0.00      A    H
ATOM   2944  C   GLN A 199      -3.821  13.293 -36.525  1.00  0.00      A    C
ATOM   2945  O   GLN A 199      -3.542  12.464 -37.379  1.00  0.00      A    O
ATOM   2946  N   GLU A 200      -2.842  13.826 -35.804  1.00  0.00      A    N
ATOM   2947  HN  GLU A 200      -3.003  14.519 -35.105  1.00  0.00      A    H
ATOM   2948  CA  GLU A 200      -1.487  13.413 -35.998  1.00  0.00      A    C
ATOM   2949  HA  GLU A 200      -1.259  13.385 -37.054  1.00  0.00      A    H
ATOM   2950  CB  GLU A 200      -0.432  14.174 -35.208  1.00  0.00      A    C
ATOM   2951  HB1 GLU A 200      -0.816  14.162 -34.166  1.00  0.00      A    H
ATOM   2952  HB2 GLU A 200       0.521  13.606 -35.281  1.00  0.00      A    H
ATOM   2953  CG  GLU A 200      -0.209  15.641 -35.591  1.00  0.00      A    C
ATOM   2954  HG1 GLU A 200      -1.106  16.281 -35.450  1.00  0.00      A    H
ATOM   2955  HG2 GLU A 200       0.609  16.012 -34.937  1.00  0.00      A    H
ATOM   2956  CD  GLU A 200       0.302  15.879 -37.033  1.00  0.00      A    C
ATOM   2957  OE1 GLU A 200       1.516  15.618 -37.303  1.00  0.00      A    O
ATOM   2958  OE2 GLU A 200      -0.440  16.343 -37.939  1.00  0.00      A    O
ATOM   2959  C   GLU A 200      -1.295  11.944 -35.441  1.00  0.00      A    C
ATOM   2960  O   GLU A 200      -0.730  11.161 -36.190  1.00  0.00      A    O
ATOM   2961  N   ARG A 201      -1.815  11.592 -34.269  1.00  0.00      A    N
ATOM   2962  HN  ARG A 201      -2.281  12.250 -33.683  1.00  0.00      A    H
ATOM   2963  CA  ARG A 201      -1.657  10.220 -33.757  1.00  0.00      A    C
ATOM   2964  HA  ARG A 201      -0.588  10.132 -33.627  1.00  0.00      A    H
ATOM   2965  CB  ARG A 201      -2.305   9.921 -32.340  1.00  0.00      A    C
ATOM   2966  HB1 ARG A 201      -2.099  10.733 -31.610  1.00  0.00      A    H
ATOM   2967  HB2 ARG A 201      -3.399   9.826 -32.509  1.00  0.00      A    H
ATOM   2968  CG  ARG A 201      -1.683   8.662 -31.771  1.00  0.00      A    C
ATOM   2969  HG1 ARG A 201      -1.723   7.808 -32.481  1.00  0.00      A    H
ATOM   2970  HG2 ARG A 201      -0.625   8.997 -31.815  1.00  0.00      A    H
ATOM   2971  CD  ARG A 201      -2.121   8.175 -30.382  1.00  0.00      A    C
ATOM   2972  HD1 ARG A 201      -2.350   9.030 -29.710  1.00  0.00      A    H
ATOM   2973  HD2 ARG A 201      -3.019   7.522 -30.428  1.00  0.00      A    H
ATOM   2974  NE  ARG A 201      -0.989   7.320 -29.895  1.00  0.00      A    N
ATOM   2975  HE  ARG A 201      -0.011   7.507 -29.983  1.00  0.00      A    H
ATOM   2976  CZ  ARG A 201      -1.121   6.399 -28.984  1.00  0.00      A    C
ATOM   2977  NH1 ARG A 201      -2.270   5.845 -28.759  1.00  0.00      A    N
ATOM   2978 HH11 ARG A 201      -2.351   5.082 -28.118  1.00  0.00      A    H
ATOM   2979 HH12 ARG A 201      -3.018   5.840 -29.421  1.00  0.00      A    H
ATOM   2980  NH2 ARG A 201      -0.044   5.781 -28.487  1.00  0.00      A    N
ATOM   2981 HH21 ARG A 201      -0.093   4.861 -28.100  1.00  0.00      A    H
ATOM   2982 HH22 ARG A 201       0.858   6.112 -28.765  1.00  0.00      A    H
ATOM   2983  C   ARG A 201      -2.251   9.217 -34.736  1.00  0.00      A    C
ATOM   2984  O   ARG A 201      -1.552   8.285 -35.206  1.00  0.00      A    O
ATOM   2985  N   ARG A 202      -3.528   9.491 -35.199  1.00  0.00      A    N
ATOM   2986  HN  ARG A 202      -4.120  10.198 -34.821  1.00  0.00      A    H
ATOM   2987  CA  ARG A 202      -4.233   8.664 -36.141  1.00  0.00      A    C
ATOM   2988  HA  ARG A 202      -4.281   7.691 -35.675  1.00  0.00      A    H
ATOM   2989  CB  ARG A 202      -5.678   9.239 -36.389  1.00  0.00      A    C
ATOM   2990  HB1 ARG A 202      -6.234   9.304 -35.429  1.00  0.00      A    H
ATOM   2991  HB2 ARG A 202      -5.563  10.301 -36.697  1.00  0.00      A    H
ATOM   2992  CG  ARG A 202      -6.612   8.583 -37.487  1.00  0.00      A    C
ATOM   2993  HG1 ARG A 202      -7.533   9.202 -37.527  1.00  0.00      A    H
ATOM   2994  HG2 ARG A 202      -6.117   8.620 -38.482  1.00  0.00      A    H
ATOM   2995  CD  ARG A 202      -7.120   7.172 -37.103  1.00  0.00      A    C
ATOM   2996  HD1 ARG A 202      -6.319   6.449 -37.367  1.00  0.00      A    H
ATOM   2997  HD2 ARG A 202      -7.286   7.120 -36.005  1.00  0.00      A    H
ATOM   2998  NE  ARG A 202      -8.376   6.780 -37.906  1.00  0.00      A    N
ATOM   2999  HE  ARG A 202      -8.321   6.291 -38.776  1.00  0.00      A    H
ATOM   3000  CZ  ARG A 202      -9.611   6.971 -37.446  1.00  0.00      A    C
ATOM   3001  NH1 ARG A 202      -9.816   7.783 -36.387  1.00  0.00      A    N
ATOM   3002 HH11 ARG A 202     -10.648   7.654 -35.848  1.00  0.00      A    H
ATOM   3003 HH12 ARG A 202      -9.111   8.295 -35.897  1.00  0.00      A    H
ATOM   3004  NH2 ARG A 202     -10.654   6.428 -38.025  1.00  0.00      A    N
ATOM   3005 HH21 ARG A 202     -11.495   6.846 -37.682  1.00  0.00      A    H
ATOM   3006 HH22 ARG A 202     -10.512   5.693 -38.687  1.00  0.00      A    H
ATOM   3007  C   ARG A 202      -3.489   8.470 -37.523  1.00  0.00      A    C
ATOM   3008  O   ARG A 202      -3.408   7.423 -38.119  1.00  0.00      A    O
ATOM   3009  N   ARG A 203      -2.891   9.569 -37.998  1.00  0.00      A    N
ATOM   3010  HN  ARG A 203      -2.808  10.462 -37.563  1.00  0.00      A    H
ATOM   3011  CA  ARG A 203      -2.101   9.372 -39.237  1.00  0.00      A    C
ATOM   3012  HA  ARG A 203      -2.762   8.978 -39.994  1.00  0.00      A    H
ATOM   3013  CB  ARG A 203      -1.569  10.724 -39.760  1.00  0.00      A    C
ATOM   3014  HB1 ARG A 203      -2.496  11.334 -39.709  1.00  0.00      A    H
ATOM   3015  HB2 ARG A 203      -0.871  11.201 -39.038  1.00  0.00      A    H
ATOM   3016  CG  ARG A 203      -0.951  10.855 -41.211  1.00  0.00      A    C
ATOM   3017  HG1 ARG A 203      -0.131  10.107 -41.254  1.00  0.00      A    H
ATOM   3018  HG2 ARG A 203      -1.696  10.271 -41.793  1.00  0.00      A    H
ATOM   3019  CD  ARG A 203      -0.629  12.215 -41.682  1.00  0.00      A    C
ATOM   3020  HD1 ARG A 203      -0.376  12.151 -42.762  1.00  0.00      A    H
ATOM   3021  HD2 ARG A 203      -1.488  12.903 -41.529  1.00  0.00      A    H
ATOM   3022  NE  ARG A 203       0.530  12.577 -40.858  1.00  0.00      A    N
ATOM   3023  HE  ARG A 203       1.229  11.864 -40.813  1.00  0.00      A    H
ATOM   3024  CZ  ARG A 203       0.591  13.577 -39.976  1.00  0.00      A    C
ATOM   3025  NH1 ARG A 203      -0.487  14.345 -39.729  1.00  0.00      A    N
ATOM   3026 HH11 ARG A 203      -0.438  15.123 -39.102  1.00  0.00      A    H
ATOM   3027 HH12 ARG A 203      -1.253  14.387 -40.370  1.00  0.00      A    H
ATOM   3028  NH2 ARG A 203       1.670  13.756 -39.299  1.00  0.00      A    N
ATOM   3029 HH21 ARG A 203       1.642  14.466 -38.595  1.00  0.00      A    H
ATOM   3030 HH22 ARG A 203       2.341  13.019 -39.383  1.00  0.00      A    H
ATOM   3031  C   ARG A 203      -0.932   8.455 -39.118  1.00  0.00      A    C
ATOM   3032  O   ARG A 203      -0.785   7.380 -39.695  1.00  0.00      A    O
ATOM   3033  N   GLU A 204      -0.055   8.845 -38.165  1.00  0.00      A    N
ATOM   3034  HN  GLU A 204      -0.299   9.665 -37.653  1.00  0.00      A    H
ATOM   3035  CA  GLU A 204       1.276   8.200 -37.843  1.00  0.00      A    C
ATOM   3036  HA  GLU A 204       1.859   8.251 -38.750  1.00  0.00      A    H
ATOM   3037  CB  GLU A 204       1.988   9.214 -36.829  1.00  0.00      A    C
ATOM   3038  HB1 GLU A 204       1.312   9.344 -35.957  1.00  0.00      A    H
ATOM   3039  HB2 GLU A 204       2.854   8.663 -36.402  1.00  0.00      A    H
ATOM   3040  CG  GLU A 204       2.444  10.592 -37.391  1.00  0.00      A    C
ATOM   3041  HG1 GLU A 204       1.527  11.196 -37.560  1.00  0.00      A    H
ATOM   3042  HG2 GLU A 204       3.024  11.085 -36.582  1.00  0.00      A    H
ATOM   3043  CD  GLU A 204       3.314  10.479 -38.608  1.00  0.00      A    C
ATOM   3044  OE1 GLU A 204       2.889  11.188 -39.587  1.00  0.00      A    O
ATOM   3045  OE2 GLU A 204       4.235   9.669 -38.653  1.00  0.00      A    O
ATOM   3046  C   GLU A 204       1.310   6.913 -37.216  1.00  0.00      A    C
ATOM   3047  O   GLU A 204       2.042   6.035 -37.729  1.00  0.00      A    O
ATOM   3048  N   LEU A 205       0.520   6.584 -36.195  1.00  0.00      A    N
ATOM   3049  HN  LEU A 205      -0.301   7.142 -36.097  1.00  0.00      A    H
ATOM   3050  CA  LEU A 205       0.428   5.297 -35.516  1.00  0.00      A    C
ATOM   3051  HA  LEU A 205       1.451   5.029 -35.297  1.00  0.00      A    H
ATOM   3052  CB  LEU A 205      -0.327   5.492 -34.223  1.00  0.00      A    C
ATOM   3053  HB1 LEU A 205       0.077   6.277 -33.549  1.00  0.00      A    H
ATOM   3054  HB2 LEU A 205      -1.353   5.873 -34.412  1.00  0.00      A    H
ATOM   3055  CG  LEU A 205      -0.488   4.224 -33.402  1.00  0.00      A    C
ATOM   3056  HG  LEU A 205      -1.117   3.466 -33.915  1.00  0.00      A    H
ATOM   3057  CD1 LEU A 205       0.913   3.568 -33.075  1.00  0.00      A    C
ATOM   3058 HD11 LEU A 205       1.334   3.095 -33.988  1.00  0.00      A    H
ATOM   3059 HD12 LEU A 205       1.676   4.272 -32.680  1.00  0.00      A    H
ATOM   3060 HD13 LEU A 205       0.701   2.724 -32.385  1.00  0.00      A    H
ATOM   3061  CD2 LEU A 205      -1.289   4.580 -32.150  1.00  0.00      A    C
ATOM   3062 HD21 LEU A 205      -2.334   4.871 -32.390  1.00  0.00      A    H
ATOM   3063 HD22 LEU A 205      -1.277   3.698 -31.475  1.00  0.00      A    H
ATOM   3064 HD23 LEU A 205      -0.718   5.396 -31.657  1.00  0.00      A    H
ATOM   3065  C   LEU A 205      -0.137   4.233 -36.413  1.00  0.00      A    C
ATOM   3066  O   LEU A 205       0.465   3.232 -36.459  1.00  0.00      A    O
ATOM   3067  N   GLN A 206      -1.140   4.553 -37.207  1.00  0.00      A    N
ATOM   3068  HN  GLN A 206      -1.626   5.420 -37.141  1.00  0.00      A    H
ATOM   3069  CA  GLN A 206      -1.582   3.722 -38.259  1.00  0.00      A    C
ATOM   3070  HA  GLN A 206      -1.969   2.755 -37.977  1.00  0.00      A    H
ATOM   3071  CB  GLN A 206      -2.807   4.397 -38.849  1.00  0.00      A    C
ATOM   3072  HB1 GLN A 206      -3.510   4.635 -38.022  1.00  0.00      A    H
ATOM   3073  HB2 GLN A 206      -2.513   5.350 -39.338  1.00  0.00      A    H
ATOM   3074  CG  GLN A 206      -3.610   3.588 -39.830  1.00  0.00      A    C
ATOM   3075  HG1 GLN A 206      -2.923   3.481 -40.697  1.00  0.00      A    H
ATOM   3076  HG2 GLN A 206      -3.995   2.606 -39.482  1.00  0.00      A    H
ATOM   3077  CD  GLN A 206      -4.890   4.353 -40.326  1.00  0.00      A    C
ATOM   3078  OE1 GLN A 206      -6.016   3.777 -40.446  1.00  0.00      A    O
ATOM   3079  NE2 GLN A 206      -4.723   5.656 -40.570  1.00  0.00      A    N
ATOM   3080 HE21 GLN A 206      -5.502   6.282 -40.580  1.00  0.00      A    H
ATOM   3081 HE22 GLN A 206      -3.802   6.012 -40.727  1.00  0.00      A    H
ATOM   3082  C   GLN A 206      -0.538   3.535 -39.349  1.00  0.00      A    C
ATOM   3083  O   GLN A 206      -0.495   2.450 -39.916  1.00  0.00      A    O
ATOM   3084  N   GLN A 207       0.261   4.472 -39.729  1.00  0.00      A    N
ATOM   3085  HN  GLN A 207       0.307   5.366 -39.291  1.00  0.00      A    H
ATOM   3086  CA  GLN A 207       1.302   4.173 -40.694  1.00  0.00      A    C
ATOM   3087  HA  GLN A 207       0.852   3.625 -41.509  1.00  0.00      A    H
ATOM   3088  CB  GLN A 207       1.858   5.482 -41.235  1.00  0.00      A    C
ATOM   3089  HB1 GLN A 207       1.004   5.866 -41.832  1.00  0.00      A    H
ATOM   3090  HB2 GLN A 207       2.241   6.194 -40.474  1.00  0.00      A    H
ATOM   3091  CG  GLN A 207       3.023   5.335 -42.315  1.00  0.00      A    C
ATOM   3092  HG1 GLN A 207       3.840   4.668 -41.966  1.00  0.00      A    H
ATOM   3093  HG2 GLN A 207       2.540   4.913 -43.222  1.00  0.00      A    H
ATOM   3094  CD  GLN A 207       3.579   6.667 -42.736  1.00  0.00      A    C
ATOM   3095  OE1 GLN A 207       4.278   7.301 -41.932  1.00  0.00      A    O
ATOM   3096  NE2 GLN A 207       3.273   7.093 -43.963  1.00  0.00      A    N
ATOM   3097 HE21 GLN A 207       3.890   7.786 -44.336  1.00  0.00      A    H
ATOM   3098 HE22 GLN A 207       2.573   6.660 -44.531  1.00  0.00      A    H
ATOM   3099  C   GLN A 207       2.438   3.294 -40.016  1.00  0.00      A    C
ATOM   3100  O   GLN A 207       2.810   2.251 -40.600  1.00  0.00      A    O
ATOM   3101  N   LEU A 208       2.930   3.613 -38.839  1.00  0.00      A    N
ATOM   3102  HN  LEU A 208       2.551   4.397 -38.353  1.00  0.00      A    H
ATOM   3103  CA  LEU A 208       3.963   2.946 -38.140  1.00  0.00      A    C
ATOM   3104  HA  LEU A 208       4.785   2.956 -38.840  1.00  0.00      A    H
ATOM   3105  CB  LEU A 208       4.311   3.688 -36.822  1.00  0.00      A    C
ATOM   3106  HB1 LEU A 208       4.446   4.785 -36.928  1.00  0.00      A    H
ATOM   3107  HB2 LEU A 208       3.355   3.713 -36.256  1.00  0.00      A    H
ATOM   3108  CG  LEU A 208       5.572   3.088 -36.112  1.00  0.00      A    C
ATOM   3109  HG  LEU A 208       5.385   2.049 -35.764  1.00  0.00      A    H
ATOM   3110  CD1 LEU A 208       6.781   2.975 -37.082  1.00  0.00      A    C
ATOM   3111 HD11 LEU A 208       6.852   4.034 -37.410  1.00  0.00      A    H
ATOM   3112 HD12 LEU A 208       7.655   2.714 -36.449  1.00  0.00      A    H
ATOM   3113 HD13 LEU A 208       6.541   2.203 -37.844  1.00  0.00      A    H
ATOM   3114  CD2 LEU A 208       5.946   3.985 -34.936  1.00  0.00      A    C
ATOM   3115 HD21 LEU A 208       6.213   4.934 -35.448  1.00  0.00      A    H
ATOM   3116 HD22 LEU A 208       5.191   4.252 -34.166  1.00  0.00      A    H
ATOM   3117 HD23 LEU A 208       6.737   3.478 -34.342  1.00  0.00      A    H
ATOM   3118  C   LEU A 208       3.573   1.466 -37.775  1.00  0.00      A    C
ATOM   3119  O   LEU A 208       4.328   0.462 -37.924  1.00  0.00      A    O
ATOM   3120  N   CYS A 209       2.334   1.201 -37.340  1.00  0.00      A    N
ATOM   3121  HN  CYS A 209       1.714   1.950 -37.121  1.00  0.00      A    H
ATOM   3122  CA  CYS A 209       1.787  -0.093 -37.087  1.00  0.00      A    C
ATOM   3123  HA  CYS A 209       2.391  -0.588 -36.341  1.00  0.00      A    H
ATOM   3124  CB  CYS A 209       0.250  -0.013 -36.660  1.00  0.00      A    C
ATOM   3125  HB1 CYS A 209      -0.145   0.863 -37.218  1.00  0.00      A    H
ATOM   3126  HB2 CYS A 209      -0.253  -0.915 -37.070  1.00  0.00      A    H
ATOM   3127  SG  CYS A 209       0.182   0.161 -34.879  1.00  0.00      A    S
ATOM   3128  HG1 CYS A 209       1.023   1.181 -34.967  1.00  0.00      A    H
ATOM   3129  C   CYS A 209       1.894  -1.061 -38.315  1.00  0.00      A    C
ATOM   3130  O   CYS A 209       2.303  -2.221 -38.226  1.00  0.00      A    O
ATOM   3131  N   ARG A 210       1.587  -0.604 -39.582  1.00  0.00      A    N
ATOM   3132  HN  ARG A 210       1.255   0.336 -39.590  1.00  0.00      A    H
ATOM   3133  CA  ARG A 210       1.710  -1.385 -40.821  1.00  0.00      A    C
ATOM   3134  HA  ARG A 210       1.098  -2.274 -40.792  1.00  0.00      A    H
ATOM   3135  CB  ARG A 210       1.302  -0.559 -42.033  1.00  0.00      A    C
ATOM   3136  HB1 ARG A 210       1.782   0.441 -41.985  1.00  0.00      A    H
ATOM   3137  HB2 ARG A 210       1.659  -0.987 -42.995  1.00  0.00      A    H
ATOM   3138  CG  ARG A 210      -0.252  -0.467 -42.235  1.00  0.00      A    C
ATOM   3139  HG1 ARG A 210      -0.696  -1.341 -42.758  1.00  0.00      A    H
ATOM   3140  HG2 ARG A 210      -0.856  -0.425 -41.303  1.00  0.00      A    H
ATOM   3141  CD  ARG A 210      -0.676   0.795 -43.028  1.00  0.00      A    C
ATOM   3142  HD1 ARG A 210      -0.289   1.694 -42.500  1.00  0.00      A    H
ATOM   3143  HD2 ARG A 210      -0.385   0.847 -44.099  1.00  0.00      A    H
ATOM   3144  NE  ARG A 210      -2.219   0.956 -42.994  1.00  0.00      A    N
ATOM   3145  HE  ARG A 210      -2.813   0.156 -42.907  1.00  0.00      A    H
ATOM   3146  CZ  ARG A 210      -2.914   2.085 -43.260  1.00  0.00      A    C
ATOM   3147  NH1 ARG A 210      -2.315   3.307 -43.591  1.00  0.00      A    N
ATOM   3148 HH11 ARG A 210      -2.897   4.086 -43.826  1.00  0.00      A    H
ATOM   3149 HH12 ARG A 210      -1.350   3.342 -43.848  1.00  0.00      A    H
ATOM   3150  NH2 ARG A 210      -4.206   2.068 -42.986  1.00  0.00      A    N
ATOM   3151 HH21 ARG A 210      -4.761   2.877 -43.181  1.00  0.00      A    H
ATOM   3152 HH22 ARG A 210      -4.635   1.179 -42.826  1.00  0.00      A    H
ATOM   3153  C   ARG A 210       3.132  -1.879 -41.055  1.00  0.00      A    C
ATOM   3154  O   ARG A 210       3.402  -3.069 -41.238  1.00  0.00      A    O
ATOM   3155  N   GLU A 211       4.134  -0.939 -40.926  1.00  0.00      A    N
ATOM   3156  HN  GLU A 211       3.856  -0.015 -40.674  1.00  0.00      A    H
ATOM   3157  CA  GLU A 211       5.536  -1.264 -41.105  1.00  0.00      A    C
ATOM   3158  HA  GLU A 211       5.706  -1.730 -42.064  1.00  0.00      A    H
ATOM   3159  CB  GLU A 211       6.242   0.110 -40.944  1.00  0.00      A    C
ATOM   3160  HB1 GLU A 211       6.009   0.593 -39.971  1.00  0.00      A    H
ATOM   3161  HB2 GLU A 211       7.351   0.052 -40.915  1.00  0.00      A    H
ATOM   3162  CG  GLU A 211       5.890   1.008 -42.135  1.00  0.00      A    C
ATOM   3163  HG1 GLU A 211       4.804   1.215 -42.250  1.00  0.00      A    H
ATOM   3164  HG2 GLU A 211       6.266   2.013 -41.848  1.00  0.00      A    H
ATOM   3165  CD  GLU A 211       6.646   0.729 -43.485  1.00  0.00      A    C
ATOM   3166  OE1 GLU A 211       7.864   0.736 -43.355  1.00  0.00      A    O
ATOM   3167  OE2 GLU A 211       6.043   0.465 -44.574  1.00  0.00      A    O
ATOM   3168  C   GLU A 211       6.107  -2.242 -40.028  1.00  0.00      A    C
ATOM   3169  O   GLU A 211       6.936  -3.094 -40.405  1.00  0.00      A    O
ATOM   3170  N   LEU A 212       5.662  -2.152 -38.759  1.00  0.00      A    N
ATOM   3171  HN  LEU A 212       5.178  -1.304 -38.554  1.00  0.00      A    H
ATOM   3172  CA  LEU A 212       5.812  -3.118 -37.733  1.00  0.00      A    C
ATOM   3173  HA  LEU A 212       6.872  -3.285 -37.613  1.00  0.00      A    H
ATOM   3174  CB  LEU A 212       5.375  -2.703 -36.353  1.00  0.00      A    C
ATOM   3175  HB1 LEU A 212       4.277  -2.538 -36.391  1.00  0.00      A    H
ATOM   3176  HB2 LEU A 212       5.471  -3.588 -35.689  1.00  0.00      A    H
ATOM   3177  CG  LEU A 212       6.124  -1.447 -35.765  1.00  0.00      A    C
ATOM   3178  HG  LEU A 212       6.163  -0.617 -36.503  1.00  0.00      A    H
ATOM   3179  CD1 LEU A 212       5.115  -0.927 -34.672  1.00  0.00      A    C
ATOM   3180 HD11 LEU A 212       4.812  -1.791 -34.042  1.00  0.00      A    H
ATOM   3181 HD12 LEU A 212       5.680  -0.172 -34.084  1.00  0.00      A    H
ATOM   3182 HD13 LEU A 212       4.278  -0.388 -35.165  1.00  0.00      A    H
ATOM   3183  CD2 LEU A 212       7.557  -1.719 -35.289  1.00  0.00      A    C
ATOM   3184 HD21 LEU A 212       8.128  -1.906 -36.223  1.00  0.00      A    H
ATOM   3185 HD22 LEU A 212       7.894  -0.818 -34.734  1.00  0.00      A    H
ATOM   3186 HD23 LEU A 212       7.473  -2.588 -34.601  1.00  0.00      A    H
ATOM   3187  C   LEU A 212       5.250  -4.441 -38.073  1.00  0.00      A    C
ATOM   3188  O   LEU A 212       5.900  -5.491 -37.871  1.00  0.00      A    O
ATOM   3189  N   GLY A 213       4.074  -4.467 -38.631  1.00  0.00      A    N
ATOM   3190  HN  GLY A 213       3.593  -3.626 -38.867  1.00  0.00      A    H
ATOM   3191  CA  GLY A 213       3.489  -5.758 -38.927  1.00  0.00      A    C
ATOM   3192  HA1 GLY A 213       4.233  -6.535 -39.030  1.00  0.00      A    H
ATOM   3193  HA2 GLY A 213       2.940  -5.611 -39.846  1.00  0.00      A    H
ATOM   3194  C   GLY A 213       2.537  -6.226 -37.823  1.00  0.00      A    C
ATOM   3195  O   GLY A 213       2.320  -7.394 -37.476  1.00  0.00      A    O
ATOM   3196  N   VAL A 214       1.805  -5.221 -37.337  1.00  0.00      A    N
ATOM   3197  HN  VAL A 214       2.076  -4.291 -37.573  1.00  0.00      A    H
ATOM   3198  CA  VAL A 214       0.766  -5.449 -36.328  1.00  0.00      A    C
ATOM   3199  HA  VAL A 214       0.524  -6.470 -36.072  1.00  0.00      A    H
ATOM   3200  CB  VAL A 214       0.994  -4.757 -34.938  1.00  0.00      A    C
ATOM   3201  HB  VAL A 214       0.057  -4.757 -34.341  1.00  0.00      A    H
ATOM   3202  CG1 VAL A 214       2.244  -5.429 -34.301  1.00  0.00      A    C
ATOM   3203 HG11 VAL A 214       2.106  -6.529 -34.232  1.00  0.00      A    H
ATOM   3204 HG12 VAL A 214       3.102  -5.107 -34.929  1.00  0.00      A    H
ATOM   3205 HG13 VAL A 214       2.495  -5.083 -33.276  1.00  0.00      A    H
ATOM   3206  CG2 VAL A 214       1.415  -3.250 -35.150  1.00  0.00      A    C
ATOM   3207 HG21 VAL A 214       2.424  -3.126 -35.598  1.00  0.00      A    H
ATOM   3208 HG22 VAL A 214       0.751  -2.859 -35.950  1.00  0.00      A    H
ATOM   3209 HG23 VAL A 214       1.496  -2.698 -34.190  1.00  0.00      A    H
ATOM   3210  C   VAL A 214      -0.530  -4.906 -36.902  1.00  0.00      A    C
ATOM   3211  O   VAL A 214      -0.568  -3.932 -37.715  1.00  0.00      A    O
ATOM   3212  N   VAL A 215      -1.687  -5.525 -36.458  1.00  0.00      A    N
ATOM   3213  HN  VAL A 215      -1.630  -6.197 -35.723  1.00  0.00      A    H
ATOM   3214  CA  VAL A 215      -2.988  -4.940 -36.649  1.00  0.00      A    C
ATOM   3215  HA  VAL A 215      -3.066  -4.666 -37.691  1.00  0.00      A    H
ATOM   3216  CB  VAL A 215      -4.073  -5.927 -36.324  1.00  0.00      A    C
ATOM   3217  HB  VAL A 215      -4.015  -6.222 -35.255  1.00  0.00      A    H
ATOM   3218  CG1 VAL A 215      -5.454  -5.336 -36.768  1.00  0.00      A    C
ATOM   3219 HG11 VAL A 215      -5.462  -4.989 -37.823  1.00  0.00      A    H
ATOM   3220 HG12 VAL A 215      -6.277  -6.060 -36.582  1.00  0.00      A    H
ATOM   3221 HG13 VAL A 215      -5.788  -4.462 -36.169  1.00  0.00      A    H
ATOM   3222  CG2 VAL A 215      -3.727  -7.213 -37.136  1.00  0.00      A    C
ATOM   3223 HG21 VAL A 215      -3.572  -6.900 -38.191  1.00  0.00      A    H
ATOM   3224 HG22 VAL A 215      -2.906  -7.824 -36.703  1.00  0.00      A    H
ATOM   3225 HG23 VAL A 215      -4.550  -7.958 -37.178  1.00  0.00      A    H
ATOM   3226  C   VAL A 215      -3.179  -3.604 -35.900  1.00  0.00      A    C
ATOM   3227  O   VAL A 215      -2.682  -3.408 -34.833  1.00  0.00      A    O
ATOM   3228  N   TYR A 216      -3.951  -2.622 -36.555  1.00  0.00      A    N
ATOM   3229  HN  TYR A 216      -4.198  -2.703 -37.518  1.00  0.00      A    H
ATOM   3230  CA  TYR A 216      -4.444  -1.364 -35.974  1.00  0.00      A    C
ATOM   3231  HA  TYR A 216      -3.963  -1.272 -35.011  1.00  0.00      A    H
ATOM   3232  CB  TYR A 216      -4.065  -0.181 -36.824  1.00  0.00      A    C
ATOM   3233  HB1 TYR A 216      -2.992  -0.250 -37.104  1.00  0.00      A    H
ATOM   3234  HB2 TYR A 216      -4.597  -0.208 -37.799  1.00  0.00      A    H
ATOM   3235  CG  TYR A 216      -4.407   1.207 -36.180  1.00  0.00      A    C
ATOM   3236  CD1 TYR A 216      -5.394   2.027 -36.840  1.00  0.00      A    C
ATOM   3237  HD1 TYR A 216      -5.809   1.582 -37.732  1.00  0.00      A    H
ATOM   3238  CE1 TYR A 216      -5.670   3.296 -36.428  1.00  0.00      A    C
ATOM   3239  HE1 TYR A 216      -6.391   3.817 -37.040  1.00  0.00      A    H
ATOM   3240  CZ  TYR A 216      -5.023   3.792 -35.318  1.00  0.00      A    C
ATOM   3241  OH  TYR A 216      -5.352   5.061 -34.760  1.00  0.00      A    O
ATOM   3242  HH  TYR A 216      -4.835   5.115 -33.952  1.00  0.00      A    H
ATOM   3243  CD2 TYR A 216      -3.716   1.725 -35.102  1.00  0.00      A    C
ATOM   3244  HD2 TYR A 216      -2.968   1.118 -34.615  1.00  0.00      A    H
ATOM   3245  CE2 TYR A 216      -4.048   3.031 -34.648  1.00  0.00      A    C
ATOM   3246  HE2 TYR A 216      -3.589   3.509 -33.795  1.00  0.00      A    H
ATOM   3247  C   TYR A 216      -5.927  -1.458 -35.850  1.00  0.00      A    C
ATOM   3248  O   TYR A 216      -6.744  -1.878 -36.716  1.00  0.00      A    O
ATOM   3249  N   SER A 217      -6.429  -1.088 -34.680  1.00  0.00      A    N
ATOM   3250  HN  SER A 217      -5.844  -0.697 -33.973  1.00  0.00      A    H
ATOM   3251  CA  SER A 217      -7.822  -0.958 -34.152  1.00  0.00      A    C
ATOM   3252  HA  SER A 217      -8.450  -1.087 -35.021  1.00  0.00      A    H
ATOM   3253  CB  SER A 217      -8.152  -1.988 -33.111  1.00  0.00      A    C
ATOM   3254  HB1 SER A 217      -7.894  -3.004 -33.479  1.00  0.00      A    H
ATOM   3255  HB2 SER A 217      -7.504  -1.935 -32.210  1.00  0.00      A    H
ATOM   3256  OG  SER A 217      -9.555  -2.024 -32.815  1.00  0.00      A    O
ATOM   3257  HG1 SER A 217      -9.625  -1.698 -31.915  1.00  0.00      A    H
ATOM   3258  C   SER A 217      -8.040   0.456 -33.591  1.00  0.00      A    C
ATOM   3259  O   SER A 217      -7.331   0.820 -32.605  1.00  0.00      A    O
ATOM   3260  N   THR A 218      -9.065   1.255 -33.996  1.00  0.00      A    N
ATOM   3261  HN  THR A 218      -9.664   1.056 -34.767  1.00  0.00      A    H
ATOM   3262  CA  THR A 218      -9.461   2.290 -33.134  1.00  0.00      A    C
ATOM   3263  HA  THR A 218      -9.358   1.969 -32.108  1.00  0.00      A    H
ATOM   3264  CB  THR A 218      -8.586   3.593 -33.472  1.00  0.00      A    C
ATOM   3265  HB  THR A 218      -7.486   3.451 -33.549  1.00  0.00      A    H
ATOM   3266  OG1 THR A 218      -8.831   4.539 -32.420  1.00  0.00      A    O
ATOM   3267  HG1 THR A 218      -8.423   4.225 -31.610  1.00  0.00      A    H
ATOM   3268  CG2 THR A 218      -9.111   4.195 -34.793  1.00  0.00      A    C
ATOM   3269 HG21 THR A 218      -9.062   3.509 -35.666  1.00  0.00      A    H
ATOM   3270 HG22 THR A 218     -10.188   4.401 -34.619  1.00  0.00      A    H
ATOM   3271 HG23 THR A 218      -8.564   5.120 -35.073  1.00  0.00      A    H
ATOM   3272  C   THR A 218     -10.939   2.537 -33.358  1.00  0.00      A    C
ATOM   3273  O   THR A 218     -11.539   2.209 -34.389  1.00  0.00      A    O
ATOM   3274  N   ARG A 219     -11.597   3.115 -32.319  1.00  0.00      A    N
ATOM   3275  HN  ARG A 219     -11.104   3.312 -31.475  1.00  0.00      A    H
ATOM   3276  CA  ARG A 219     -13.041   3.193 -32.257  1.00  0.00      A    C
ATOM   3277  HA  ARG A 219     -13.486   2.526 -32.981  1.00  0.00      A    H
ATOM   3278  CB  ARG A 219     -13.575   2.905 -30.816  1.00  0.00      A    C
ATOM   3279  HB1 ARG A 219     -13.452   3.792 -30.158  1.00  0.00      A    H
ATOM   3280  HB2 ARG A 219     -14.680   2.840 -30.902  1.00  0.00      A    H
ATOM   3281  CG  ARG A 219     -13.214   1.581 -30.213  1.00  0.00      A    C
ATOM   3282  HG1 ARG A 219     -13.582   0.809 -30.923  1.00  0.00      A    H
ATOM   3283  HG2 ARG A 219     -12.134   1.324 -30.269  1.00  0.00      A    H
ATOM   3284  CD  ARG A 219     -13.778   1.336 -28.864  1.00  0.00      A    C
ATOM   3285  HD1 ARG A 219     -14.830   1.672 -28.739  1.00  0.00      A    H
ATOM   3286  HD2 ARG A 219     -13.611   0.257 -28.657  1.00  0.00      A    H
ATOM   3287  NE  ARG A 219     -13.060   2.125 -27.839  1.00  0.00      A    N
ATOM   3288  HE  ARG A 219     -12.228   2.624 -28.080  1.00  0.00      A    H
ATOM   3289  CZ  ARG A 219     -13.389   2.279 -26.512  1.00  0.00      A    C
ATOM   3290  NH1 ARG A 219     -12.628   3.075 -25.782  1.00  0.00      A    N
ATOM   3291 HH11 ARG A 219     -12.791   3.410 -24.854  1.00  0.00      A    H
ATOM   3292 HH12 ARG A 219     -11.833   3.376 -26.309  1.00  0.00      A    H
ATOM   3293  NH2 ARG A 219     -14.485   1.804 -25.991  1.00  0.00      A    N
ATOM   3294 HH21 ARG A 219     -14.591   1.855 -24.998  1.00  0.00      A    H
ATOM   3295 HH22 ARG A 219     -14.888   1.070 -26.538  1.00  0.00      A    H
ATOM   3296  C   ARG A 219     -13.585   4.553 -32.723  1.00  0.00      A    C
ATOM   3297  O   ARG A 219     -12.893   5.523 -32.867  1.00  0.00      A    O
ATOM   3298  N   GLU A 220     -14.838   4.629 -33.040  1.00  0.00      A    N
ATOM   3299  HN  GLU A 220     -15.384   3.804 -33.164  1.00  0.00      A    H
ATOM   3300  CA  GLU A 220     -15.381   5.917 -33.433  1.00  0.00      A    C
ATOM   3301  HA  GLU A 220     -14.631   6.513 -33.932  1.00  0.00      A    H
ATOM   3302  CB  GLU A 220     -16.771   5.786 -34.204  1.00  0.00      A    C
ATOM   3303  HB1 GLU A 220     -17.470   5.280 -33.504  1.00  0.00      A    H
ATOM   3304  HB2 GLU A 220     -17.211   6.789 -34.387  1.00  0.00      A    H
ATOM   3305  CG  GLU A 220     -16.590   5.091 -35.544  1.00  0.00      A    C
ATOM   3306  HG1 GLU A 220     -16.053   5.735 -36.273  1.00  0.00      A    H
ATOM   3307  HG2 GLU A 220     -15.954   4.184 -35.458  1.00  0.00      A    H
ATOM   3308  CD  GLU A 220     -17.914   4.696 -36.049  1.00  0.00      A    C
ATOM   3309  OE1 GLU A 220     -18.135   5.051 -37.209  1.00  0.00      A    O
ATOM   3310  OE2 GLU A 220     -18.816   4.184 -35.291  1.00  0.00      A    O
ATOM   3311  C   GLU A 220     -15.769   6.763 -32.234  1.00  0.00      A    C
ATOM   3312  O   GLU A 220     -15.813   7.970 -32.388  1.00  0.00      A    O
ATOM   3313  N   ARG A 221     -15.945   6.218 -31.004  1.00  0.00      A    N
ATOM   3314  HN  ARG A 221     -15.952   5.228 -30.886  1.00  0.00      A    H
ATOM   3315  CA  ARG A 221     -16.406   6.985 -29.859  1.00  0.00      A    C
ATOM   3316  HA  ARG A 221     -15.935   7.948 -29.730  1.00  0.00      A    H
ATOM   3317  CB  ARG A 221     -18.006   7.084 -29.763  1.00  0.00      A    C
ATOM   3318  HB1 ARG A 221     -18.132   8.162 -29.527  1.00  0.00      A    H
ATOM   3319  HB2 ARG A 221     -18.398   7.006 -30.800  1.00  0.00      A    H
ATOM   3320  CG  ARG A 221     -18.782   6.203 -28.818  1.00  0.00      A    C
ATOM   3321  HG1 ARG A 221     -18.595   5.161 -29.154  1.00  0.00      A    H
ATOM   3322  HG2 ARG A 221     -18.354   6.254 -27.795  1.00  0.00      A    H
ATOM   3323  CD  ARG A 221     -20.277   6.531 -28.780  1.00  0.00      A    C
ATOM   3324  HD1 ARG A 221     -20.372   7.599 -28.490  1.00  0.00      A    H
ATOM   3325  HD2 ARG A 221     -20.823   6.322 -29.725  1.00  0.00      A    H
ATOM   3326  NE  ARG A 221     -20.880   5.534 -27.796  1.00  0.00      A    N
ATOM   3327  HE  ARG A 221     -20.234   4.805 -27.570  1.00  0.00      A    H
ATOM   3328  CZ  ARG A 221     -22.000   5.870 -27.093  1.00  0.00      A    C
ATOM   3329  NH1 ARG A 221     -22.844   6.804 -27.508  1.00  0.00      A    N
ATOM   3330 HH11 ARG A 221     -23.580   7.075 -26.889  1.00  0.00      A    H
ATOM   3331 HH12 ARG A 221     -22.624   7.405 -28.276  1.00  0.00      A    H
ATOM   3332  NH2 ARG A 221     -22.304   5.104 -26.093  1.00  0.00      A    N
ATOM   3333 HH21 ARG A 221     -23.101   5.300 -25.522  1.00  0.00      A    H
ATOM   3334 HH22 ARG A 221     -21.575   4.486 -25.800  1.00  0.00      A    H
ATOM   3335  C   ARG A 221     -15.831   6.193 -28.739  1.00  0.00      A    C
ATOM   3336  O   ARG A 221     -15.540   5.056 -28.806  1.00  0.00      A    O
ATOM   3337  N   ASN A 222     -15.533   6.862 -27.642  1.00  0.00      A    N
ATOM   3338  HN  ASN A 222     -15.712   7.842 -27.683  1.00  0.00      A    H
ATOM   3339  CA  ASN A 222     -14.718   6.317 -26.499  1.00  0.00      A    C
ATOM   3340  HA  ASN A 222     -14.191   5.383 -26.628  1.00  0.00      A    H
ATOM   3341  CB  ASN A 222     -13.738   7.379 -26.031  1.00  0.00      A    C
ATOM   3342  HB1 ASN A 222     -14.157   8.381 -25.799  1.00  0.00      A    H
ATOM   3343  HB2 ASN A 222     -13.142   7.079 -25.143  1.00  0.00      A    H
ATOM   3344  CG  ASN A 222     -12.753   7.619 -27.134  1.00  0.00      A    C
ATOM   3345  OD1 ASN A 222     -12.981   8.548 -27.929  1.00  0.00      A    O
ATOM   3346  ND2 ASN A 222     -11.613   6.938 -27.041  1.00  0.00      A    N
ATOM   3347 HD21 ASN A 222     -10.829   7.042 -27.653  1.00  0.00      A    H
ATOM   3348 HD22 ASN A 222     -11.487   6.157 -26.430  1.00  0.00      A    H
ATOM   3349  C   ASN A 222     -15.601   6.074 -25.328  1.00  0.00      A    C
ATOM   3350  O   ASN A 222     -16.494   6.846 -24.957  1.00  0.00      A    O
ATOM   3351  N   GLU A 223     -15.605   4.897 -24.739  1.00  0.00      A    N
ATOM   3352  HN  GLU A 223     -15.100   4.108 -25.082  1.00  0.00      A    H
ATOM   3353  CA  GLU A 223     -16.284   4.542 -23.564  1.00  0.00      A    C
ATOM   3354  HA  GLU A 223     -16.123   5.402 -22.931  1.00  0.00      A    H
ATOM   3355  CB  GLU A 223     -17.824   4.310 -23.863  1.00  0.00      A    C
ATOM   3356  HB1 GLU A 223     -18.278   4.292 -22.850  1.00  0.00      A    H
ATOM   3357  HB2 GLU A 223     -18.193   5.123 -24.524  1.00  0.00      A    H
ATOM   3358  CG  GLU A 223     -18.175   3.045 -24.689  1.00  0.00      A    C
ATOM   3359  HG1 GLU A 223     -17.381   2.908 -25.454  1.00  0.00      A    H
ATOM   3360  HG2 GLU A 223     -18.225   2.094 -24.117  1.00  0.00      A    H
ATOM   3361  CD  GLU A 223     -19.470   3.358 -25.432  1.00  0.00      A    C
ATOM   3362  OE1 GLU A 223     -19.402   3.392 -26.664  1.00  0.00      A    O
ATOM   3363  OE2 GLU A 223     -20.521   3.569 -24.780  1.00  0.00      A    O
ATOM   3364  C   GLU A 223     -15.717   3.252 -22.893  1.00  0.00      A    C
ATOM   3365  O   GLU A 223     -14.974   2.569 -23.574  1.00  0.00      A    O
ATOM   3366  N   HSE A 224     -16.010   3.035 -21.628  1.00  0.00      A    N
ATOM   3367  HN  HSE A 224     -16.538   3.726 -21.141  1.00  0.00      A    H
ATOM   3368  CA  HSE A 224     -15.505   1.888 -20.890  1.00  0.00      A    C
ATOM   3369  HA  HSE A 224     -15.713   2.052 -19.844  1.00  0.00      A    H
ATOM   3370  CB  HSE A 224     -16.262   0.565 -21.187  1.00  0.00      A    C
ATOM   3371  HB1 HSE A 224     -16.263   0.349 -22.277  1.00  0.00      A    H
ATOM   3372  HB2 HSE A 224     -15.816  -0.296 -20.645  1.00  0.00      A    H
ATOM   3373  ND1 HSE A 224     -17.934   0.862 -19.251  1.00  0.00      A    N
ATOM   3374  CG  HSE A 224     -17.598   0.617 -20.576  1.00  0.00      A    C
ATOM   3375  CE1 HSE A 224     -19.240   0.747 -19.151  1.00  0.00      A    C
ATOM   3376  HE1 HSE A 224     -19.814   0.843 -18.229  1.00  0.00      A    H
ATOM   3377  NE2 HSE A 224     -19.791   0.465 -20.337  1.00  0.00      A    N
ATOM   3378  HE2 HSE A 224     -20.768   0.353 -20.516  1.00  0.00      A    H
ATOM   3379  CD2 HSE A 224     -18.757   0.408 -21.259  1.00  0.00      A    C
ATOM   3380  HD2 HSE A 224     -18.784   0.120 -22.303  1.00  0.00      A    H
ATOM   3381  C   HSE A 224     -13.985   1.605 -21.011  1.00  0.00      A    C
ATOM   3382  O   HSE A 224     -13.573   0.466 -21.196  1.00  0.00      A    O
ATOM   3383  N   ALA A 225     -13.152   2.611 -21.038  1.00  0.00      A    N
ATOM   3384  HN  ALA A 225     -13.503   3.540 -20.955  1.00  0.00      A    H
ATOM   3385  CA  ALA A 225     -11.690   2.673 -20.925  1.00  0.00      A    C
ATOM   3386  HA  ALA A 225     -11.450   3.480 -21.601  1.00  0.00      A    H
ATOM   3387  CB  ALA A 225     -11.371   3.142 -19.487  1.00  0.00      A    C
ATOM   3388  HB1 ALA A 225     -10.304   2.934 -19.258  1.00  0.00      A    H
ATOM   3389  HB2 ALA A 225     -11.552   4.237 -19.432  1.00  0.00      A    H
ATOM   3390  HB3 ALA A 225     -12.028   2.637 -18.748  1.00  0.00      A    H
ATOM   3391  C   ALA A 225     -10.807   1.517 -21.574  1.00  0.00      A    C
ATOM   3392  O   ALA A 225     -11.012   1.209 -22.771  1.00  0.00      A    O
ATOM   3393  N   LYS A 226      -9.933   0.833 -20.838  1.00  0.00      A    N
ATOM   3394  HN  LYS A 226      -9.740   1.127 -19.905  1.00  0.00      A    H
ATOM   3395  CA  LYS A 226      -9.087  -0.210 -21.424  1.00  0.00      A    C
ATOM   3396  HA  LYS A 226      -8.501   0.214 -22.226  1.00  0.00      A    H
ATOM   3397  CB  LYS A 226      -8.187  -0.843 -20.404  1.00  0.00      A    C
ATOM   3398  HB1 LYS A 226      -7.628  -0.030 -19.894  1.00  0.00      A    H
ATOM   3399  HB2 LYS A 226      -8.758  -1.282 -19.558  1.00  0.00      A    H
ATOM   3400  CG  LYS A 226      -7.183  -1.896 -20.958  1.00  0.00      A    C
ATOM   3401  HG1 LYS A 226      -7.599  -2.413 -21.849  1.00  0.00      A    H
ATOM   3402  HG2 LYS A 226      -6.241  -1.343 -21.163  1.00  0.00      A    H
ATOM   3403  CD  LYS A 226      -6.882  -2.920 -19.870  1.00  0.00      A    C
ATOM   3404  HD1 LYS A 226      -7.844  -3.366 -19.536  1.00  0.00      A    H
ATOM   3405  HD2 LYS A 226      -6.331  -3.806 -20.250  1.00  0.00      A    H
ATOM   3406  CE  LYS A 226      -6.178  -2.313 -18.699  1.00  0.00      A    C
ATOM   3407  HE1 LYS A 226      -5.282  -1.697 -18.927  1.00  0.00      A    H
ATOM   3408  HE2 LYS A 226      -6.848  -1.741 -18.022  1.00  0.00      A    H
ATOM   3409  NZ  LYS A 226      -5.718  -3.466 -17.857  1.00  0.00      A    N
ATOM   3410  HZ1 LYS A 226      -4.777  -3.794 -18.152  1.00  0.00      A    H
ATOM   3411  HZ2 LYS A 226      -5.606  -3.164 -16.868  1.00  0.00      A    H
ATOM   3412  HZ3 LYS A 226      -6.419  -4.229 -17.954  1.00  0.00      A    H
ATOM   3413  C   LYS A 226      -9.909  -1.311 -22.053  1.00  0.00      A    C
ATOM   3414  O   LYS A 226      -9.644  -1.782 -23.185  1.00  0.00      A    O
ATOM   3415  N   ALA A 227     -10.921  -1.675 -21.270  1.00  0.00      A    N
ATOM   3416  HN  ALA A 227     -11.067  -1.022 -20.531  1.00  0.00      A    H
ATOM   3417  CA  ALA A 227     -11.710  -2.876 -21.377  1.00  0.00      A    C
ATOM   3418  HA  ALA A 227     -11.157  -3.803 -21.406  1.00  0.00      A    H
ATOM   3419  CB  ALA A 227     -12.737  -2.816 -20.197  1.00  0.00      A    C
ATOM   3420  HB1 ALA A 227     -12.242  -2.898 -19.206  1.00  0.00      A    H
ATOM   3421  HB2 ALA A 227     -13.421  -1.942 -20.249  1.00  0.00      A    H
ATOM   3422  HB3 ALA A 227     -13.340  -3.743 -20.301  1.00  0.00      A    H
ATOM   3423  C   ALA A 227     -12.583  -2.824 -22.703  1.00  0.00      A    C
ATOM   3424  O   ALA A 227     -12.665  -3.810 -23.395  1.00  0.00      A    O
ATOM   3425  N   GLY A 228     -13.168  -1.670 -23.030  1.00  0.00      A    N
ATOM   3426  HN  GLY A 228     -13.103  -0.894 -22.407  1.00  0.00      A    H
ATOM   3427  CA  GLY A 228     -13.867  -1.464 -24.229  1.00  0.00      A    C
ATOM   3428  HA1 GLY A 228     -14.488  -0.589 -24.110  1.00  0.00      A    H
ATOM   3429  HA2 GLY A 228     -14.652  -2.179 -24.428  1.00  0.00      A    H
ATOM   3430  C   GLY A 228     -12.995  -1.338 -25.477  1.00  0.00      A    C
ATOM   3431  O   GLY A 228     -13.373  -1.748 -26.564  1.00  0.00      A    O
ATOM   3432  N   ASN A 229     -11.773  -0.747 -25.349  1.00  0.00      A    N
ATOM   3433  HN  ASN A 229     -11.518  -0.578 -24.401  1.00  0.00      A    H
ATOM   3434  CA  ASN A 229     -10.794  -0.562 -26.384  1.00  0.00      A    C
ATOM   3435  HA  ASN A 229     -11.267   0.034 -27.151  1.00  0.00      A    H
ATOM   3436  CB  ASN A 229      -9.611   0.300 -25.799  1.00  0.00      A    C
ATOM   3437  HB1 ASN A 229      -9.986   1.271 -25.411  1.00  0.00      A    H
ATOM   3438  HB2 ASN A 229      -9.102  -0.184 -24.938  1.00  0.00      A    H
ATOM   3439  CG  ASN A 229      -8.574   0.571 -26.802  1.00  0.00      A    C
ATOM   3440  OD1 ASN A 229      -8.783   0.655 -28.047  1.00  0.00      A    O
ATOM   3441  ND2 ASN A 229      -7.331   0.724 -26.277  1.00  0.00      A    N
ATOM   3442 HD21 ASN A 229      -6.556   0.738 -26.908  1.00  0.00      A    H
ATOM   3443 HD22 ASN A 229      -7.240   1.062 -25.341  1.00  0.00      A    H
ATOM   3444  C   ASN A 229     -10.340  -1.999 -26.865  1.00  0.00      A    C
ATOM   3445  O   ASN A 229     -10.458  -2.382 -28.058  1.00  0.00      A    O
ATOM   3446  N   MET A 230      -9.968  -2.874 -25.945  1.00  0.00      A    N
ATOM   3447  HN  MET A 230      -9.646  -2.426 -25.115  1.00  0.00      A    H
ATOM   3448  CA  MET A 230      -9.791  -4.305 -26.188  1.00  0.00      A    C
ATOM   3449  HA  MET A 230      -9.090  -4.446 -26.997  1.00  0.00      A    H
ATOM   3450  CB  MET A 230      -9.363  -4.828 -24.807  1.00  0.00      A    C
ATOM   3451  HB1 MET A 230     -10.093  -4.396 -24.091  1.00  0.00      A    H
ATOM   3452  HB2 MET A 230      -9.420  -5.936 -24.863  1.00  0.00      A    H
ATOM   3453  CG  MET A 230      -7.949  -4.464 -24.268  1.00  0.00      A    C
ATOM   3454  HG1 MET A 230      -7.397  -4.152 -25.180  1.00  0.00      A    H
ATOM   3455  HG2 MET A 230      -8.136  -3.536 -23.688  1.00  0.00      A    H
ATOM   3456  SD  MET A 230      -7.157  -5.599 -23.030  1.00  0.00      A    S
ATOM   3457  CE  MET A 230      -8.337  -5.528 -21.623  1.00  0.00      A    C
ATOM   3458  HE1 MET A 230      -7.980  -6.208 -20.820  1.00  0.00      A    H
ATOM   3459  HE2 MET A 230      -8.400  -4.522 -21.157  1.00  0.00      A    H
ATOM   3460  HE3 MET A 230      -9.373  -5.760 -21.949  1.00  0.00      A    H
ATOM   3461  C   MET A 230     -11.038  -5.061 -26.610  1.00  0.00      A    C
ATOM   3462  O   MET A 230     -10.960  -5.947 -27.451  1.00  0.00      A    O
ATOM   3463  N   SER A 231     -12.247  -4.701 -26.081  1.00  0.00      A    N
ATOM   3464  HN  SER A 231     -12.263  -4.028 -25.345  1.00  0.00      A    H
ATOM   3465  CA  SER A 231     -13.498  -5.380 -26.386  1.00  0.00      A    C
ATOM   3466  HA  SER A 231     -13.335  -6.401 -26.074  1.00  0.00      A    H
ATOM   3467  CB  SER A 231     -14.684  -4.768 -25.639  1.00  0.00      A    C
ATOM   3468  HB1 SER A 231     -14.498  -4.619 -24.554  1.00  0.00      A    H
ATOM   3469  HB2 SER A 231     -14.915  -3.769 -26.068  1.00  0.00      A    H
ATOM   3470  OG  SER A 231     -15.846  -5.661 -25.621  1.00  0.00      A    O
ATOM   3471  HG1 SER A 231     -16.554  -5.033 -25.786  1.00  0.00      A    H
ATOM   3472  C   SER A 231     -13.902  -5.344 -27.928  1.00  0.00      A    C
ATOM   3473  O   SER A 231     -14.355  -6.309 -28.479  1.00  0.00      A    O
ATOM   3474  N   ALA A 232     -13.767  -4.246 -28.587  1.00  0.00      A    N
ATOM   3475  HN  ALA A 232     -13.568  -3.402 -28.095  1.00  0.00      A    H
ATOM   3476  CA  ALA A 232     -13.949  -4.018 -29.980  1.00  0.00      A    C
ATOM   3477  HA  ALA A 232     -14.958  -4.320 -30.218  1.00  0.00      A    H
ATOM   3478  CB  ALA A 232     -13.826  -2.489 -30.257  1.00  0.00      A    C
ATOM   3479  HB1 ALA A 232     -14.725  -1.967 -29.865  1.00  0.00      A    H
ATOM   3480  HB2 ALA A 232     -12.938  -2.237 -29.638  1.00  0.00      A    H
ATOM   3481  HB3 ALA A 232     -13.581  -2.269 -31.319  1.00  0.00      A    H
ATOM   3482  C   ALA A 232     -12.946  -4.862 -30.813  1.00  0.00      A    C
ATOM   3483  O   ALA A 232     -13.265  -5.506 -31.822  1.00  0.00      A    O
ATOM   3484  N   ALA A 233     -11.646  -4.933 -30.335  1.00  0.00      A    N
ATOM   3485  HN  ALA A 233     -11.309  -4.548 -29.480  1.00  0.00      A    H
ATOM   3486  CA  ALA A 233     -10.658  -5.701 -31.055  1.00  0.00      A    C
ATOM   3487  HA  ALA A 233     -10.858  -5.591 -32.110  1.00  0.00      A    H
ATOM   3488  CB  ALA A 233      -9.227  -5.380 -30.597  1.00  0.00      A    C
ATOM   3489  HB1 ALA A 233      -9.036  -5.755 -29.569  1.00  0.00      A    H
ATOM   3490  HB2 ALA A 233      -8.413  -5.780 -31.239  1.00  0.00      A    H
ATOM   3491  HB3 ALA A 233      -9.124  -4.275 -30.649  1.00  0.00      A    H
ATOM   3492  C   ALA A 233     -10.901  -7.216 -30.790  1.00  0.00      A    C
ATOM   3493  O   ALA A 233     -10.726  -8.083 -31.691  1.00  0.00      A    O
ATOM   3494  N   LEU A 234     -11.500  -7.426 -29.636  1.00  0.00      A    N
ATOM   3495  HN  LEU A 234     -11.515  -6.778 -28.878  1.00  0.00      A    H
ATOM   3496  CA  LEU A 234     -11.874  -8.754 -29.117  1.00  0.00      A    C
ATOM   3497  HA  LEU A 234     -10.987  -9.368 -29.161  1.00  0.00      A    H
ATOM   3498  CB  LEU A 234     -12.420  -8.784 -27.611  1.00  0.00      A    C
ATOM   3499  HB1 LEU A 234     -12.022  -7.923 -27.033  1.00  0.00      A    H
ATOM   3500  HB2 LEU A 234     -13.530  -8.738 -27.573  1.00  0.00      A    H
ATOM   3501  CG  LEU A 234     -12.072 -10.128 -26.911  1.00  0.00      A    C
ATOM   3502  HG  LEU A 234     -12.285 -10.882 -27.699  1.00  0.00      A    H
ATOM   3503  CD1 LEU A 234     -10.677 -10.150 -26.334  1.00  0.00      A    C
ATOM   3504 HD11 LEU A 234     -10.388  -9.389 -25.577  1.00  0.00      A    H
ATOM   3505 HD12 LEU A 234     -10.633 -11.096 -25.754  1.00  0.00      A    H
ATOM   3506 HD13 LEU A 234      -9.881 -10.266 -27.101  1.00  0.00      A    H
ATOM   3507  CD2 LEU A 234     -13.015 -10.424 -25.727  1.00  0.00      A    C
ATOM   3508 HD21 LEU A 234     -14.059 -10.720 -25.962  1.00  0.00      A    H
ATOM   3509 HD22 LEU A 234     -12.563 -11.311 -25.234  1.00  0.00      A    H
ATOM   3510 HD23 LEU A 234     -12.908  -9.586 -25.006  1.00  0.00      A    H
ATOM   3511  C   LEU A 234     -12.999  -9.361 -29.887  1.00  0.00      A    C
ATOM   3512  O   LEU A 234     -12.927 -10.528 -30.273  1.00  0.00      A    O
ATOM   3513  N   GLU A 235     -14.027  -8.617 -30.324  1.00  0.00      A    N
ATOM   3514  HN  GLU A 235     -14.099  -7.713 -29.909  1.00  0.00      A    H
ATOM   3515  CA  GLU A 235     -15.073  -8.956 -31.271  1.00  0.00      A    C
ATOM   3516  HA  GLU A 235     -15.629  -9.777 -30.844  1.00  0.00      A    H
ATOM   3517  CB  GLU A 235     -16.010  -7.775 -31.353  1.00  0.00      A    C
ATOM   3518  HB1 GLU A 235     -16.238  -7.299 -30.375  1.00  0.00      A    H
ATOM   3519  HB2 GLU A 235     -15.549  -6.974 -31.969  1.00  0.00      A    H
ATOM   3520  CG  GLU A 235     -17.385  -8.148 -32.026  1.00  0.00      A    C
ATOM   3521  HG1 GLU A 235     -17.169  -8.593 -33.020  1.00  0.00      A    H
ATOM   3522  HG2 GLU A 235     -17.931  -8.833 -31.342  1.00  0.00      A    H
ATOM   3523  CD  GLU A 235     -18.199  -6.890 -32.295  1.00  0.00      A    C
ATOM   3524  OE1 GLU A 235     -18.337  -6.540 -33.464  1.00  0.00      A    O
ATOM   3525  OE2 GLU A 235     -18.471  -6.178 -31.278  1.00  0.00      A    O
ATOM   3526  C   GLU A 235     -14.494  -9.249 -32.644  1.00  0.00      A    C
ATOM   3527  O   GLU A 235     -14.964 -10.185 -33.278  1.00  0.00      A    O
ATOM   3528  N   ARG A 236     -13.444  -8.528 -33.176  1.00  0.00      A    N
ATOM   3529  HN  ARG A 236     -13.169  -7.688 -32.715  1.00  0.00      A    H
ATOM   3530  CA  ARG A 236     -13.008  -8.644 -34.534  1.00  0.00      A    C
ATOM   3531  HA  ARG A 236     -13.907  -8.768 -35.119  1.00  0.00      A    H
ATOM   3532  CB  ARG A 236     -12.246  -7.322 -34.931  1.00  0.00      A    C
ATOM   3533  HB1 ARG A 236     -12.830  -6.439 -34.595  1.00  0.00      A    H
ATOM   3534  HB2 ARG A 236     -11.260  -7.392 -34.424  1.00  0.00      A    H
ATOM   3535  CG  ARG A 236     -11.829  -7.159 -36.423  1.00  0.00      A    C
ATOM   3536  HG1 ARG A 236     -11.215  -6.237 -36.342  1.00  0.00      A    H
ATOM   3537  HG2 ARG A 236     -11.203  -8.016 -36.752  1.00  0.00      A    H
ATOM   3538  CD  ARG A 236     -13.004  -6.855 -37.376  1.00  0.00      A    C
ATOM   3539  HD1 ARG A 236     -13.475  -7.790 -37.748  1.00  0.00      A    H
ATOM   3540  HD2 ARG A 236     -13.785  -6.294 -36.820  1.00  0.00      A    H
ATOM   3541  NE  ARG A 236     -12.426  -5.991 -38.512  1.00  0.00      A    N
ATOM   3542  HE  ARG A 236     -11.435  -5.958 -38.640  1.00  0.00      A    H
ATOM   3543  CZ  ARG A 236     -13.161  -4.995 -39.076  1.00  0.00      A    C
ATOM   3544  NH1 ARG A 236     -14.484  -4.806 -38.934  1.00  0.00      A    N
ATOM   3545 HH11 ARG A 236     -15.062  -4.074 -39.297  1.00  0.00      A    H
ATOM   3546 HH12 ARG A 236     -15.028  -5.543 -38.532  1.00  0.00      A    H
ATOM   3547  NH2 ARG A 236     -12.481  -3.956 -39.608  1.00  0.00      A    N
ATOM   3548 HH21 ARG A 236     -12.972  -3.096 -39.745  1.00  0.00      A    H
ATOM   3549 HH22 ARG A 236     -11.502  -3.946 -39.404  1.00  0.00      A    H
ATOM   3550  C   ARG A 236     -12.234  -9.864 -34.741  1.00  0.00      A    C
ATOM   3551  O   ARG A 236     -12.515 -10.614 -35.680  1.00  0.00      A    O
ATOM   3552  N   LEU A 237     -11.310 -10.211 -33.835  1.00  0.00      A    N
ATOM   3553  HN  LEU A 237     -11.239  -9.696 -32.984  1.00  0.00      A    H
ATOM   3554  CA  LEU A 237     -10.358 -11.278 -33.931  1.00  0.00      A    C
ATOM   3555  HA  LEU A 237     -10.308 -11.656 -34.942  1.00  0.00      A    H
ATOM   3556  CB  LEU A 237      -9.062 -10.819 -33.310  1.00  0.00      A    C
ATOM   3557  HB1 LEU A 237      -9.363 -10.429 -32.314  1.00  0.00      A    H
ATOM   3558  HB2 LEU A 237      -8.443 -11.681 -32.981  1.00  0.00      A    H
ATOM   3559  CG  LEU A 237      -8.243  -9.715 -34.136  1.00  0.00      A    C
ATOM   3560  HG  LEU A 237      -8.828  -8.770 -34.134  1.00  0.00      A    H
ATOM   3561  CD1 LEU A 237      -6.988  -9.361 -33.328  1.00  0.00      A    C
ATOM   3562 HD11 LEU A 237      -7.249  -8.820 -32.394  1.00  0.00      A    H
ATOM   3563 HD12 LEU A 237      -6.354 -10.205 -32.982  1.00  0.00      A    H
ATOM   3564 HD13 LEU A 237      -6.271  -8.771 -33.939  1.00  0.00      A    H
ATOM   3565  CD2 LEU A 237      -7.990 -10.093 -35.567  1.00  0.00      A    C
ATOM   3566 HD21 LEU A 237      -7.292 -10.946 -35.703  1.00  0.00      A    H
ATOM   3567 HD22 LEU A 237      -8.942 -10.276 -36.110  1.00  0.00      A    H
ATOM   3568 HD23 LEU A 237      -7.596  -9.251 -36.175  1.00  0.00      A    H
ATOM   3569  C   LEU A 237     -10.850 -12.426 -33.175  1.00  0.00      A    C
ATOM   3570  O   LEU A 237     -11.707 -12.255 -32.309  1.00  0.00      A    O
ATOM   3571  N   LYS A 238     -10.333 -13.617 -33.476  1.00  0.00      A    N
ATOM   3572  HN  LYS A 238      -9.441 -13.675 -33.917  1.00  0.00      A    H
ATOM   3573  CA  LYS A 238     -11.060 -14.846 -33.390  1.00  0.00      A    C
ATOM   3574  HA  LYS A 238     -11.927 -14.787 -32.749  1.00  0.00      A    H
ATOM   3575  CB  LYS A 238     -11.600 -15.133 -34.786  1.00  0.00      A    C
ATOM   3576  HB1 LYS A 238     -10.737 -14.886 -35.441  1.00  0.00      A    H
ATOM   3577  HB2 LYS A 238     -11.831 -16.207 -34.953  1.00  0.00      A    H
ATOM   3578  CG  LYS A 238     -12.691 -14.218 -35.299  1.00  0.00      A    C
ATOM   3579  HG1 LYS A 238     -13.683 -14.386 -34.829  1.00  0.00      A    H
ATOM   3580  HG2 LYS A 238     -12.564 -13.118 -35.206  1.00  0.00      A    H
ATOM   3581  CD  LYS A 238     -12.918 -14.349 -36.851  1.00  0.00      A    C
ATOM   3582  HD1 LYS A 238     -13.783 -13.677 -37.037  1.00  0.00      A    H
ATOM   3583  HD2 LYS A 238     -12.045 -13.797 -37.259  1.00  0.00      A    H
ATOM   3584  CE  LYS A 238     -13.111 -15.795 -37.334  1.00  0.00      A    C
ATOM   3585  HE1 LYS A 238     -12.239 -16.483 -37.354  1.00  0.00      A    H
ATOM   3586  HE2 LYS A 238     -13.819 -16.166 -36.562  1.00  0.00      A    H
ATOM   3587  NZ  LYS A 238     -13.830 -15.852 -38.622  1.00  0.00      A    N
ATOM   3588  HZ1 LYS A 238     -13.323 -15.357 -39.384  1.00  0.00      A    H
ATOM   3589  HZ2 LYS A 238     -13.784 -16.849 -38.913  1.00  0.00      A    H
ATOM   3590  HZ3 LYS A 238     -14.785 -15.471 -38.468  1.00  0.00      A    H
ATOM   3591  C   LYS A 238     -10.197 -16.035 -32.854  1.00  0.00      A    C
ATOM   3592  O   LYS A 238     -10.639 -17.132 -33.182  1.00  0.00      A    O
ATOM   3593  N   GLY A 239      -9.006 -15.806 -32.237  1.00  0.00      A    N
ATOM   3594  HN  GLY A 239      -8.779 -14.883 -31.935  1.00  0.00      A    H
ATOM   3595  CA  GLY A 239      -8.124 -16.813 -31.657  1.00  0.00      A    C
ATOM   3596  HA1 GLY A 239      -7.192 -16.323 -31.416  1.00  0.00      A    H
ATOM   3597  HA2 GLY A 239      -7.955 -17.583 -32.395  1.00  0.00      A    H
ATOM   3598  C   GLY A 239      -8.690 -17.619 -30.469  1.00  0.00      A    C
ATOM   3599  O   GLY A 239      -9.742 -17.240 -29.953  1.00  0.00      A    O
ATOM   3600  N   GLU A 240      -8.106 -18.608 -30.020  1.00  0.00      A    N
ATOM   3601  HN  GLU A 240      -7.323 -18.954 -30.530  1.00  0.00      A    H
ATOM   3602  CA  GLU A 240      -8.583 -19.446 -28.924  1.00  0.00      A    C
ATOM   3603  HA  GLU A 240      -9.662 -19.495 -28.958  1.00  0.00      A    H
ATOM   3604  CB  GLU A 240      -7.837 -20.764 -28.894  1.00  0.00      A    C
ATOM   3605  HB1 GLU A 240      -7.896 -21.131 -29.941  1.00  0.00      A    H
ATOM   3606  HB2 GLU A 240      -6.823 -20.701 -28.443  1.00  0.00      A    H
ATOM   3607  CG  GLU A 240      -8.547 -21.960 -28.089  1.00  0.00      A    C
ATOM   3608  HG1 GLU A 240      -7.920 -22.869 -28.214  1.00  0.00      A    H
ATOM   3609  HG2 GLU A 240      -8.479 -21.652 -27.024  1.00  0.00      A    H
ATOM   3610  CD  GLU A 240     -10.014 -22.116 -28.453  1.00  0.00      A    C
ATOM   3611  OE1 GLU A 240     -10.912 -21.999 -27.556  1.00  0.00      A    O
ATOM   3612  OE2 GLU A 240     -10.392 -22.330 -29.629  1.00  0.00      A    O
ATOM   3613  C   GLU A 240      -8.334 -18.767 -27.543  1.00  0.00      A    C
ATOM   3614  O   GLU A 240      -9.189 -18.715 -26.685  1.00  0.00      A    O
ATOM   3615  N   LEU A 241      -7.136 -18.248 -27.423  1.00  0.00      A    N
ATOM   3616  HN  LEU A 241      -6.415 -18.367 -28.101  1.00  0.00      A    H
ATOM   3617  CA  LEU A 241      -6.623 -17.749 -26.165  1.00  0.00      A    C
ATOM   3618  HA  LEU A 241      -7.415 -18.023 -25.484  1.00  0.00      A    H
ATOM   3619  CB  LEU A 241      -5.233 -18.447 -25.667  1.00  0.00      A    C
ATOM   3620  HB1 LEU A 241      -4.529 -18.168 -26.479  1.00  0.00      A    H
ATOM   3621  HB2 LEU A 241      -4.963 -17.997 -24.688  1.00  0.00      A    H
ATOM   3622  CG  LEU A 241      -5.238 -19.941 -25.514  1.00  0.00      A    C
ATOM   3623  HG  LEU A 241      -5.523 -20.479 -26.443  1.00  0.00      A    H
ATOM   3624  CD1 LEU A 241      -3.860 -20.484 -25.115  1.00  0.00      A    C
ATOM   3625 HD11 LEU A 241      -3.723 -20.097 -24.082  1.00  0.00      A    H
ATOM   3626 HD12 LEU A 241      -3.747 -21.589 -25.133  1.00  0.00      A    H
ATOM   3627 HD13 LEU A 241      -3.066 -20.007 -25.729  1.00  0.00      A    H
ATOM   3628  CD2 LEU A 241      -6.258 -20.589 -24.519  1.00  0.00      A    C
ATOM   3629 HD21 LEU A 241      -7.286 -20.621 -24.940  1.00  0.00      A    H
ATOM   3630 HD22 LEU A 241      -5.924 -21.639 -24.377  1.00  0.00      A    H
ATOM   3631 HD23 LEU A 241      -6.301 -20.020 -23.565  1.00  0.00      A    H
ATOM   3632  C   LEU A 241      -6.361 -16.228 -26.160  1.00  0.00      A    C
ATOM   3633  O   LEU A 241      -5.784 -15.706 -27.080  1.00  0.00      A    O
ATOM   3634  N   VAL A 242      -6.641 -15.477 -25.028  1.00  0.00      A    N
ATOM   3635  HN  VAL A 242      -7.066 -15.948 -24.258  1.00  0.00      A    H
ATOM   3636  CA  VAL A 242      -6.508 -14.034 -24.941  1.00  0.00      A    C
ATOM   3637  HA  VAL A 242      -6.428 -13.591 -25.923  1.00  0.00      A    H
ATOM   3638  CB  VAL A 242      -7.795 -13.438 -24.325  1.00  0.00      A    C
ATOM   3639  HB  VAL A 242      -7.856 -13.798 -23.275  1.00  0.00      A    H
ATOM   3640  CG1 VAL A 242      -7.647 -11.893 -24.355  1.00  0.00      A    C
ATOM   3641 HG11 VAL A 242      -7.454 -11.613 -25.413  1.00  0.00      A    H
ATOM   3642 HG12 VAL A 242      -8.622 -11.470 -24.032  1.00  0.00      A    H
ATOM   3643 HG13 VAL A 242      -6.846 -11.424 -23.743  1.00  0.00      A    H
ATOM   3644  CG2 VAL A 242      -9.012 -13.811 -25.101  1.00  0.00      A    C
ATOM   3645 HG21 VAL A 242      -8.955 -13.564 -26.183  1.00  0.00      A    H
ATOM   3646 HG22 VAL A 242      -9.317 -14.877 -25.027  1.00  0.00      A    H
ATOM   3647 HG23 VAL A 242      -9.791 -13.154 -24.658  1.00  0.00      A    H
ATOM   3648  C   VAL A 242      -5.247 -13.629 -24.167  1.00  0.00      A    C
ATOM   3649  O   VAL A 242      -5.095 -13.910 -22.969  1.00  0.00      A    O
ATOM   3650  N   VAL A 243      -4.361 -12.831 -24.760  1.00  0.00      A    N
ATOM   3651  HN  VAL A 243      -4.459 -12.591 -25.722  1.00  0.00      A    H
ATOM   3652  CA  VAL A 243      -3.194 -12.375 -24.051  1.00  0.00      A    C
ATOM   3653  HA  VAL A 243      -3.132 -12.901 -23.110  1.00  0.00      A    H
ATOM   3654  CB  VAL A 243      -1.883 -12.701 -24.604  1.00  0.00      A    C
ATOM   3655  HB  VAL A 243      -1.535 -11.900 -25.292  1.00  0.00      A    H
ATOM   3656  CG1 VAL A 243      -0.802 -12.751 -23.415  1.00  0.00      A    C
ATOM   3657 HG11 VAL A 243       0.134 -13.239 -23.760  1.00  0.00      A    H
ATOM   3658 HG12 VAL A 243      -0.538 -11.712 -23.123  1.00  0.00      A    H
ATOM   3659 HG13 VAL A 243      -1.198 -13.376 -22.586  1.00  0.00      A    H
ATOM   3660  CG2 VAL A 243      -2.086 -14.065 -25.411  1.00  0.00      A    C
ATOM   3661 HG21 VAL A 243      -1.058 -14.376 -25.696  1.00  0.00      A    H
ATOM   3662 HG22 VAL A 243      -2.402 -14.858 -24.700  1.00  0.00      A    H
ATOM   3663 HG23 VAL A 243      -2.719 -13.975 -26.319  1.00  0.00      A    H
ATOM   3664  C   VAL A 243      -3.267 -10.862 -23.836  1.00  0.00      A    C
ATOM   3665  O   VAL A 243      -3.450 -10.054 -24.761  1.00  0.00      A    O
ATOM   3666  N   VAL A 244      -3.225 -10.465 -22.512  1.00  0.00      A    N
ATOM   3667  HN  VAL A 244      -3.155 -11.163 -21.803  1.00  0.00      A    H
ATOM   3668  CA  VAL A 244      -3.452  -9.141 -22.010  1.00  0.00      A    C
ATOM   3669  HA  VAL A 244      -3.706  -8.452 -22.802  1.00  0.00      A    H
ATOM   3670  CB  VAL A 244      -4.670  -9.003 -21.105  1.00  0.00      A    C
ATOM   3671  HB  VAL A 244      -4.592  -9.557 -20.145  1.00  0.00      A    H
ATOM   3672  CG1 VAL A 244      -4.811  -7.483 -20.653  1.00  0.00      A    C
ATOM   3673 HG11 VAL A 244      -3.905  -7.176 -20.089  1.00  0.00      A    H
ATOM   3674 HG12 VAL A 244      -5.079  -6.727 -21.422  1.00  0.00      A    H
ATOM   3675 HG13 VAL A 244      -5.621  -7.383 -19.900  1.00  0.00      A    H
ATOM   3676  CG2 VAL A 244      -5.980  -9.370 -21.907  1.00  0.00      A    C
ATOM   3677 HG21 VAL A 244      -5.792 -10.410 -22.252  1.00  0.00      A    H
ATOM   3678 HG22 VAL A 244      -6.872  -9.399 -21.245  1.00  0.00      A    H
ATOM   3679 HG23 VAL A 244      -6.198  -8.650 -22.724  1.00  0.00      A    H
ATOM   3680  C   VAL A 244      -2.129  -8.554 -21.538  1.00  0.00      A    C
ATOM   3681  O   VAL A 244      -1.424  -9.167 -20.739  1.00  0.00      A    O
ATOM   3682  N   PHE A 245      -1.769  -7.367 -22.023  1.00  0.00      A    N
ATOM   3683  HN  PHE A 245      -2.361  -6.858 -22.642  1.00  0.00      A    H
ATOM   3684  CA  PHE A 245      -0.483  -6.675 -21.763  1.00  0.00      A    C
ATOM   3685  HA  PHE A 245      -0.140  -6.889 -20.762  1.00  0.00      A    H
ATOM   3686  CB  PHE A 245       0.732  -6.862 -22.813  1.00  0.00      A    C
ATOM   3687  HB1 PHE A 245       0.386  -6.565 -23.827  1.00  0.00      A    H
ATOM   3688  HB2 PHE A 245       1.661  -6.348 -22.487  1.00  0.00      A    H
ATOM   3689  CG  PHE A 245       1.058  -8.353 -22.866  1.00  0.00      A    C
ATOM   3690  CD1 PHE A 245       1.638  -9.014 -21.827  1.00  0.00      A    C
ATOM   3691  HD1 PHE A 245       1.821  -8.574 -20.858  1.00  0.00      A    H
ATOM   3692  CE1 PHE A 245       2.083 -10.355 -22.045  1.00  0.00      A    C
ATOM   3693  HE1 PHE A 245       2.497 -11.003 -21.288  1.00  0.00      A    H
ATOM   3694  CZ  PHE A 245       2.111 -10.920 -23.300  1.00  0.00      A    C
ATOM   3695  HZ  PHE A 245       2.480 -11.921 -23.469  1.00  0.00      A    H
ATOM   3696  CD2 PHE A 245       0.998  -8.909 -24.165  1.00  0.00      A    C
ATOM   3697  HD2 PHE A 245       0.581  -8.358 -24.995  1.00  0.00      A    H
ATOM   3698  CE2 PHE A 245       1.667 -10.170 -24.382  1.00  0.00      A    C
ATOM   3699  HE2 PHE A 245       1.751 -10.446 -25.423  1.00  0.00      A    H
ATOM   3700  C   PHE A 245      -0.845  -5.258 -21.678  1.00  0.00      A    C
ATOM   3701  O   PHE A 245      -1.985  -4.819 -21.815  1.00  0.00      A    O
ATOM   3702  N   ASP A 246       0.172  -4.468 -21.296  1.00  0.00      A    N
ATOM   3703  HN  ASP A 246       1.054  -4.915 -21.169  1.00  0.00      A    H
ATOM   3704  CA  ASP A 246       0.175  -3.042 -21.071  1.00  0.00      A    C
ATOM   3705  HA  ASP A 246      -0.860  -2.778 -21.229  1.00  0.00      A    H
ATOM   3706  CB  ASP A 246       0.544  -2.880 -19.573  1.00  0.00      A    C
ATOM   3707  HB1 ASP A 246      -0.272  -3.332 -18.970  1.00  0.00      A    H
ATOM   3708  HB2 ASP A 246       1.537  -3.331 -19.361  1.00  0.00      A    H
ATOM   3709  CG  ASP A 246       0.565  -1.458 -19.098  1.00  0.00      A    C
ATOM   3710  OD1 ASP A 246       0.647  -1.240 -17.875  1.00  0.00      A    O
ATOM   3711  OD2 ASP A 246       0.608  -0.409 -19.780  1.00  0.00      A    O
ATOM   3712  C   ASP A 246       0.957  -2.421 -22.194  1.00  0.00      A    C
ATOM   3713  O   ASP A 246       1.803  -3.027 -22.788  1.00  0.00      A    O
ATOM   3714  N   ALA A 247       0.681  -1.199 -22.647  1.00  0.00      A    N
ATOM   3715  HN  ALA A 247      -0.143  -0.722 -22.353  1.00  0.00      A    H
ATOM   3716  CA  ALA A 247       1.554  -0.506 -23.630  1.00  0.00      A    C
ATOM   3717  HA  ALA A 247       1.445  -1.010 -24.579  1.00  0.00      A    H
ATOM   3718  CB  ALA A 247       1.060   0.909 -23.867  1.00  0.00      A    C
ATOM   3719  HB1 ALA A 247       0.043   0.891 -24.312  1.00  0.00      A    H
ATOM   3720  HB2 ALA A 247       1.021   1.479 -22.914  1.00  0.00      A    H
ATOM   3721  HB3 ALA A 247       1.670   1.437 -24.632  1.00  0.00      A    H
ATOM   3722  C   ALA A 247       3.001  -0.428 -23.150  1.00  0.00      A    C
ATOM   3723  O   ALA A 247       3.915  -0.554 -23.939  1.00  0.00      A    O
ATOM   3724  N   ASP A 248       3.152  -0.171 -21.851  1.00  0.00      A    N
ATOM   3725  HN  ASP A 248       2.320  -0.144 -21.303  1.00  0.00      A    H
ATOM   3726  CA  ASP A 248       4.365   0.057 -21.138  1.00  0.00      A    C
ATOM   3727  HA  ASP A 248       5.111   0.351 -21.862  1.00  0.00      A    H
ATOM   3728  CB  ASP A 248       4.138   1.284 -20.205  1.00  0.00      A    C
ATOM   3729  HB1 ASP A 248       5.030   1.638 -19.645  1.00  0.00      A    H
ATOM   3730  HB2 ASP A 248       3.776   2.067 -20.905  1.00  0.00      A    H
ATOM   3731  CG  ASP A 248       2.989   1.127 -19.192  1.00  0.00      A    C
ATOM   3732  OD1 ASP A 248       2.906   0.342 -18.288  1.00  0.00      A    O
ATOM   3733  OD2 ASP A 248       1.979   1.831 -19.447  1.00  0.00      A    O
ATOM   3734  C   ASP A 248       4.927  -1.150 -20.422  1.00  0.00      A    C
ATOM   3735  O   ASP A 248       5.835  -1.017 -19.584  1.00  0.00      A    O
ATOM   3736  N   HSE A 249       4.402  -2.367 -20.674  1.00  0.00      A    N
ATOM   3737  HN  HSE A 249       3.650  -2.436 -21.324  1.00  0.00      A    H
ATOM   3738  CA  HSE A 249       4.998  -3.656 -20.229  1.00  0.00      A    C
ATOM   3739  HA  HSE A 249       5.867  -3.444 -19.625  1.00  0.00      A    H
ATOM   3740  CB  HSE A 249       3.964  -4.603 -19.508  1.00  0.00      A    C
ATOM   3741  HB1 HSE A 249       3.140  -4.732 -20.242  1.00  0.00      A    H
ATOM   3742  HB2 HSE A 249       4.472  -5.556 -19.248  1.00  0.00      A    H
ATOM   3743  ND1 HSE A 249       3.027  -5.124 -17.271  1.00  0.00      A    N
ATOM   3744  CG  HSE A 249       3.526  -4.129 -18.120  1.00  0.00      A    C
ATOM   3745  CE1 HSE A 249       2.779  -4.518 -16.143  1.00  0.00      A    C
ATOM   3746  HE1 HSE A 249       2.281  -4.981 -15.292  1.00  0.00      A    H
ATOM   3747  NE2 HSE A 249       3.116  -3.239 -16.137  1.00  0.00      A    N
ATOM   3748  HE2 HSE A 249       3.130  -2.514 -15.448  1.00  0.00      A    H
ATOM   3749  CD2 HSE A 249       3.690  -2.959 -17.379  1.00  0.00      A    C
ATOM   3750  HD2 HSE A 249       4.120  -2.050 -17.779  1.00  0.00      A    H
ATOM   3751  C   HSE A 249       5.378  -4.476 -21.445  1.00  0.00      A    C
ATOM   3752  O   HSE A 249       4.469  -4.845 -22.225  1.00  0.00      A    O
ATOM   3753  N   VAL A 250       6.652  -4.809 -21.663  1.00  0.00      A    N
ATOM   3754  HN  VAL A 250       7.266  -4.643 -20.896  1.00  0.00      A    H
ATOM   3755  CA  VAL A 250       7.293  -5.449 -22.848  1.00  0.00      A    C
ATOM   3756  HA  VAL A 250       6.762  -5.079 -23.712  1.00  0.00      A    H
ATOM   3757  CB  VAL A 250       8.800  -5.121 -23.071  1.00  0.00      A    C
ATOM   3758  HB  VAL A 250       9.312  -5.498 -22.160  1.00  0.00      A    H
ATOM   3759  CG1 VAL A 250       9.491  -5.902 -24.131  1.00  0.00      A    C
ATOM   3760 HG11 VAL A 250       9.278  -5.460 -25.128  1.00  0.00      A    H
ATOM   3761 HG12 VAL A 250      10.592  -5.908 -23.982  1.00  0.00      A    H
ATOM   3762 HG13 VAL A 250       9.179  -6.967 -24.187  1.00  0.00      A    H
ATOM   3763  CG2 VAL A 250       8.926  -3.561 -23.351  1.00  0.00      A    C
ATOM   3764 HG21 VAL A 250       9.997  -3.379 -23.582  1.00  0.00      A    H
ATOM   3765 HG22 VAL A 250       8.350  -3.366 -24.281  1.00  0.00      A    H
ATOM   3766 HG23 VAL A 250       8.746  -2.922 -22.460  1.00  0.00      A    H
ATOM   3767  C   VAL A 250       7.207  -6.916 -22.563  1.00  0.00      A    C
ATOM   3768  O   VAL A 250       7.786  -7.331 -21.515  1.00  0.00      A    O
ATOM   3769  N   PRO A 251       6.495  -7.663 -23.384  1.00  0.00      A    N
ATOM   3770  CD  PRO A 251       5.489  -7.225 -24.360  1.00  0.00      A    C
ATOM   3771  HD1 PRO A 251       4.644  -6.704 -23.861  1.00  0.00      A    H
ATOM   3772  HD2 PRO A 251       5.861  -6.589 -25.191  1.00  0.00      A    H
ATOM   3773  CA  PRO A 251       6.399  -9.077 -23.131  1.00  0.00      A    C
ATOM   3774  HA  PRO A 251       6.370  -9.312 -22.077  1.00  0.00      A    H
ATOM   3775  CB  PRO A 251       5.132  -9.512 -23.871  1.00  0.00      A    C
ATOM   3776  HB1 PRO A 251       4.248  -9.339 -23.220  1.00  0.00      A    H
ATOM   3777  HB2 PRO A 251       5.096 -10.582 -24.169  1.00  0.00      A    H
ATOM   3778  CG  PRO A 251       5.092  -8.515 -25.045  1.00  0.00      A    C
ATOM   3779  HG1 PRO A 251       4.046  -8.416 -25.405  1.00  0.00      A    H
ATOM   3780  HG2 PRO A 251       5.917  -8.675 -25.771  1.00  0.00      A    H
ATOM   3781  C   PRO A 251       7.632  -9.857 -23.599  1.00  0.00      A    C
ATOM   3782  O   PRO A 251       8.287  -9.329 -24.442  1.00  0.00      A    O
ATOM   3783  N   SER A 252       7.924 -11.039 -22.993  1.00  0.00      A    N
ATOM   3784  HN  SER A 252       7.282 -11.393 -22.318  1.00  0.00      A    H
ATOM   3785  CA  SER A 252       9.021 -11.894 -23.457  1.00  0.00      A    C
ATOM   3786  HA  SER A 252       9.864 -11.235 -23.602  1.00  0.00      A    H
ATOM   3787  CB  SER A 252       9.330 -12.952 -22.448  1.00  0.00      A    C
ATOM   3788  HB1 SER A 252       9.285 -12.538 -21.418  1.00  0.00      A    H
ATOM   3789  HB2 SER A 252       8.487 -13.667 -22.338  1.00  0.00      A    H
ATOM   3790  OG  SER A 252      10.589 -13.523 -22.741  1.00  0.00      A    O
ATOM   3791  HG1 SER A 252      10.477 -14.394 -22.352  1.00  0.00      A    H
ATOM   3792  C   SER A 252       8.652 -12.600 -24.700  1.00  0.00      A    C
ATOM   3793  O   SER A 252       7.469 -12.624 -25.067  1.00  0.00      A    O
ATOM   3794  N   ARG A 253       9.619 -13.125 -25.550  1.00  0.00      A    N
ATOM   3795  HN  ARG A 253      10.587 -13.015 -25.341  1.00  0.00      A    H
ATOM   3796  CA  ARG A 253       9.360 -13.753 -26.782  1.00  0.00      A    C
ATOM   3797  HA  ARG A 253       8.485 -13.340 -27.262  1.00  0.00      A    H
ATOM   3798  CB  ARG A 253      10.416 -13.540 -27.760  1.00  0.00      A    C
ATOM   3799  HB1 ARG A 253      11.314 -14.110 -27.438  1.00  0.00      A    H
ATOM   3800  HB2 ARG A 253      10.174 -13.939 -28.769  1.00  0.00      A    H
ATOM   3801  CG  ARG A 253      10.784 -12.062 -28.057  1.00  0.00      A    C
ATOM   3802  HG1 ARG A 253       9.872 -11.508 -28.365  1.00  0.00      A    H
ATOM   3803  HG2 ARG A 253      11.134 -11.582 -27.118  1.00  0.00      A    H
ATOM   3804  CD  ARG A 253      11.710 -12.040 -29.268  1.00  0.00      A    C
ATOM   3805  HD1 ARG A 253      12.638 -12.618 -29.069  1.00  0.00      A    H
ATOM   3806  HD2 ARG A 253      11.317 -12.493 -30.203  1.00  0.00      A    H
ATOM   3807  NE  ARG A 253      12.121 -10.633 -29.495  1.00  0.00      A    N
ATOM   3808  HE  ARG A 253      11.903  -9.951 -28.797  1.00  0.00      A    H
ATOM   3809  CZ  ARG A 253      12.462 -10.039 -30.602  1.00  0.00      A    C
ATOM   3810  NH1 ARG A 253      13.068 -10.701 -31.592  1.00  0.00      A    N
ATOM   3811 HH11 ARG A 253      13.480 -10.142 -32.312  1.00  0.00      A    H
ATOM   3812 HH12 ARG A 253      13.355 -11.647 -31.443  1.00  0.00      A    H
ATOM   3813  NH2 ARG A 253      12.347  -8.728 -30.561  1.00  0.00      A    N
ATOM   3814 HH21 ARG A 253      12.803  -8.225 -31.295  1.00  0.00      A    H
ATOM   3815 HH22 ARG A 253      11.916  -8.264 -29.788  1.00  0.00      A    H
ATOM   3816  C   ARG A 253       9.001 -15.235 -26.535  1.00  0.00      A    C
ATOM   3817  O   ARG A 253       8.362 -15.881 -27.352  1.00  0.00      A    O
ATOM   3818  N   ASP A 254       9.259 -15.819 -25.289  1.00  0.00      A    N
ATOM   3819  HN  ASP A 254       9.750 -15.283 -24.607  1.00  0.00      A    H
ATOM   3820  CA  ASP A 254       8.826 -17.142 -24.902  1.00  0.00      A    C
ATOM   3821  HA  ASP A 254       8.656 -17.714 -25.803  1.00  0.00      A    H
ATOM   3822  CB  ASP A 254      10.022 -17.826 -24.136  1.00  0.00      A    C
ATOM   3823  HB1 ASP A 254       9.882 -18.928 -24.142  1.00  0.00      A    H
ATOM   3824  HB2 ASP A 254      10.907 -17.638 -24.781  1.00  0.00      A    H
ATOM   3825  CG  ASP A 254      10.332 -17.412 -22.731  1.00  0.00      A    C
ATOM   3826  OD1 ASP A 254      10.470 -16.173 -22.507  1.00  0.00      A    O
ATOM   3827  OD2 ASP A 254      10.620 -18.338 -21.947  1.00  0.00      A    O
ATOM   3828  C   ASP A 254       7.535 -17.151 -24.059  1.00  0.00      A    C
ATOM   3829  O   ASP A 254       7.227 -18.151 -23.408  1.00  0.00      A    O
ATOM   3830  N   PHE A 255       6.749 -16.034 -24.122  1.00  0.00      A    N
ATOM   3831  HN  PHE A 255       7.079 -15.258 -24.654  1.00  0.00      A    H
ATOM   3832  CA  PHE A 255       5.621 -15.967 -23.244  1.00  0.00      A    C
ATOM   3833  HA  PHE A 255       6.033 -16.150 -22.262  1.00  0.00      A    H
ATOM   3834  CB  PHE A 255       5.095 -14.550 -23.308  1.00  0.00      A    C
ATOM   3835  HB1 PHE A 255       5.900 -13.880 -22.937  1.00  0.00      A    H
ATOM   3836  HB2 PHE A 255       4.784 -14.362 -24.358  1.00  0.00      A    H
ATOM   3837  CG  PHE A 255       3.918 -14.270 -22.328  1.00  0.00      A    C
ATOM   3838  CD1 PHE A 255       4.127 -13.577 -21.124  1.00  0.00      A    C
ATOM   3839  HD1 PHE A 255       5.115 -13.201 -20.902  1.00  0.00      A    H
ATOM   3840  CE1 PHE A 255       3.179 -13.637 -20.103  1.00  0.00      A    C
ATOM   3841  HE1 PHE A 255       3.403 -13.141 -19.170  1.00  0.00      A    H
ATOM   3842  CZ  PHE A 255       1.896 -14.196 -20.353  1.00  0.00      A    C
ATOM   3843  HZ  PHE A 255       1.128 -14.054 -19.607  1.00  0.00      A    H
ATOM   3844  CD2 PHE A 255       2.636 -14.780 -22.569  1.00  0.00      A    C
ATOM   3845  HD2 PHE A 255       2.444 -15.211 -23.540  1.00  0.00      A    H
ATOM   3846  CE2 PHE A 255       1.660 -14.785 -21.598  1.00  0.00      A    C
ATOM   3847  HE2 PHE A 255       0.740 -15.278 -21.873  1.00  0.00      A    H
ATOM   3848  C   PHE A 255       4.561 -17.098 -23.467  1.00  0.00      A    C
ATOM   3849  O   PHE A 255       4.102 -17.787 -22.544  1.00  0.00      A    O
ATOM   3850  N   LEU A 256       4.171 -17.332 -24.812  1.00  0.00      A    N
ATOM   3851  HN  LEU A 256       4.533 -16.812 -25.581  1.00  0.00      A    H
ATOM   3852  CA  LEU A 256       3.166 -18.232 -25.271  1.00  0.00      A    C
ATOM   3853  HA  LEU A 256       2.344 -18.279 -24.573  1.00  0.00      A    H
ATOM   3854  CB  LEU A 256       2.607 -17.894 -26.613  1.00  0.00      A    C
ATOM   3855  HB1 LEU A 256       3.267 -18.278 -27.420  1.00  0.00      A    H
ATOM   3856  HB2 LEU A 256       1.638 -18.429 -26.711  1.00  0.00      A    H
ATOM   3857  CG  LEU A 256       2.397 -16.381 -26.849  1.00  0.00      A    C
ATOM   3858  HG  LEU A 256       3.169 -15.697 -26.437  1.00  0.00      A    H
ATOM   3859  CD1 LEU A 256       2.293 -16.164 -28.347  1.00  0.00      A    C
ATOM   3860 HD11 LEU A 256       1.886 -15.161 -28.598  1.00  0.00      A    H
ATOM   3861 HD12 LEU A 256       3.120 -16.374 -29.058  1.00  0.00      A    H
ATOM   3862 HD13 LEU A 256       1.430 -16.817 -28.602  1.00  0.00      A    H
ATOM   3863  CD2 LEU A 256       1.130 -15.971 -26.086  1.00  0.00      A    C
ATOM   3864 HD21 LEU A 256       1.079 -14.875 -26.262  1.00  0.00      A    H
ATOM   3865 HD22 LEU A 256       0.254 -16.430 -26.593  1.00  0.00      A    H
ATOM   3866 HD23 LEU A 256       1.077 -16.312 -25.030  1.00  0.00      A    H
ATOM   3867  C   LEU A 256       3.677 -19.667 -25.292  1.00  0.00      A    C
ATOM   3868  O   LEU A 256       3.001 -20.592 -24.918  1.00  0.00      A    O
ATOM   3869  N   ALA A 257       4.921 -19.837 -25.747  1.00  0.00      A    N
ATOM   3870  HN  ALA A 257       5.457 -19.070 -26.090  1.00  0.00      A    H
ATOM   3871  CA  ALA A 257       5.603 -21.109 -25.812  1.00  0.00      A    C
ATOM   3872  HA  ALA A 257       5.101 -21.851 -26.416  1.00  0.00      A    H
ATOM   3873  CB  ALA A 257       7.001 -20.853 -26.428  1.00  0.00      A    C
ATOM   3874  HB1 ALA A 257       6.849 -20.076 -27.207  1.00  0.00      A    H
ATOM   3875  HB2 ALA A 257       7.698 -20.308 -25.756  1.00  0.00      A    H
ATOM   3876  HB3 ALA A 257       7.438 -21.774 -26.871  1.00  0.00      A    H
ATOM   3877  C   ALA A 257       5.804 -21.752 -24.348  1.00  0.00      A    C
ATOM   3878  O   ALA A 257       5.588 -22.941 -24.242  1.00  0.00      A    O
ATOM   3879  N   ARG A 258       6.135 -21.010 -23.276  1.00  0.00      A    N
ATOM   3880  HN  ARG A 258       6.511 -20.093 -23.379  1.00  0.00      A    H
ATOM   3881  CA  ARG A 258       6.010 -21.545 -21.937  1.00  0.00      A    C
ATOM   3882  HA  ARG A 258       6.527 -22.489 -22.015  1.00  0.00      A    H
ATOM   3883  CB  ARG A 258       6.669 -20.578 -20.983  1.00  0.00      A    C
ATOM   3884  HB1 ARG A 258       6.358 -19.513 -21.039  1.00  0.00      A    H
ATOM   3885  HB2 ARG A 258       6.422 -20.900 -19.949  1.00  0.00      A    H
ATOM   3886  CG  ARG A 258       8.186 -20.391 -21.259  1.00  0.00      A    C
ATOM   3887  HG1 ARG A 258       8.388 -19.880 -22.225  1.00  0.00      A    H
ATOM   3888  HG2 ARG A 258       8.478 -19.656 -20.479  1.00  0.00      A    H
ATOM   3889  CD  ARG A 258       9.049 -21.667 -21.308  1.00  0.00      A    C
ATOM   3890  HD1 ARG A 258       9.106 -22.276 -20.381  1.00  0.00      A    H
ATOM   3891  HD2 ARG A 258       8.906 -22.274 -22.228  1.00  0.00      A    H
ATOM   3892  NE  ARG A 258      10.448 -21.127 -21.542  1.00  0.00      A    N
ATOM   3893  HE  ARG A 258      10.529 -20.139 -21.672  1.00  0.00      A    H
ATOM   3894  CZ  ARG A 258      11.577 -21.827 -21.281  1.00  0.00      A    C
ATOM   3895  NH1 ARG A 258      11.535 -23.100 -21.026  1.00  0.00      A    N
ATOM   3896 HH11 ARG A 258      12.393 -23.580 -20.844  1.00  0.00      A    H
ATOM   3897 HH12 ARG A 258      10.674 -23.536 -20.764  1.00  0.00      A    H
ATOM   3898  NH2 ARG A 258      12.729 -21.215 -21.262  1.00  0.00      A    N
ATOM   3899 HH21 ARG A 258      13.510 -21.629 -20.793  1.00  0.00      A    H
ATOM   3900 HH22 ARG A 258      12.672 -20.225 -21.390  1.00  0.00      A    H
ATOM   3901  C   ARG A 258       4.592 -21.867 -21.422  1.00  0.00      A    C
ATOM   3902  O   ARG A 258       4.398 -22.809 -20.677  1.00  0.00      A    O
ATOM   3903  N   THR A 259       3.543 -21.031 -21.785  1.00  0.00      A    N
ATOM   3904  HN  THR A 259       3.878 -20.302 -22.377  1.00  0.00      A    H
ATOM   3905  CA  THR A 259       2.197 -21.025 -21.184  1.00  0.00      A    C
ATOM   3906  HA  THR A 259       2.315 -21.651 -20.312  1.00  0.00      A    H
ATOM   3907  CB  THR A 259       1.852 -19.581 -20.708  1.00  0.00      A    C
ATOM   3908  HB  THR A 259       0.897 -19.506 -20.144  1.00  0.00      A    H
ATOM   3909  OG1 THR A 259       1.537 -18.662 -21.798  1.00  0.00      A    O
ATOM   3910  HG1 THR A 259       2.321 -18.115 -21.885  1.00  0.00      A    H
ATOM   3911  CG2 THR A 259       2.980 -18.939 -19.824  1.00  0.00      A    C
ATOM   3912 HG21 THR A 259       3.979 -18.984 -20.308  1.00  0.00      A    H
ATOM   3913 HG22 THR A 259       2.745 -17.880 -19.584  1.00  0.00      A    H
ATOM   3914 HG23 THR A 259       3.173 -19.436 -18.849  1.00  0.00      A    H
ATOM   3915  C   THR A 259       0.996 -21.593 -21.880  1.00  0.00      A    C
ATOM   3916  O   THR A 259       0.008 -21.921 -21.234  1.00  0.00      A    O
ATOM   3917  N   VAL A 260       1.055 -21.844 -23.242  1.00  0.00      A    N
ATOM   3918  HN  VAL A 260       1.749 -21.489 -23.863  1.00  0.00      A    H
ATOM   3919  CA  VAL A 260      -0.117 -22.432 -24.017  1.00  0.00      A    C
ATOM   3920  HA  VAL A 260      -0.982 -21.820 -23.809  1.00  0.00      A    H
ATOM   3921  CB  VAL A 260       0.004 -22.221 -25.561  1.00  0.00      A    C
ATOM   3922  HB  VAL A 260      -0.821 -22.701 -26.129  1.00  0.00      A    H
ATOM   3923  CG1 VAL A 260       0.179 -20.726 -25.889  1.00  0.00      A    C
ATOM   3924 HG11 VAL A 260       1.190 -20.497 -26.289  1.00  0.00      A    H
ATOM   3925 HG12 VAL A 260      -0.585 -20.360 -26.608  1.00  0.00      A    H
ATOM   3926 HG13 VAL A 260       0.080 -20.171 -24.932  1.00  0.00      A    H
ATOM   3927  CG2 VAL A 260       1.311 -23.046 -26.026  1.00  0.00      A    C
ATOM   3928 HG21 VAL A 260       1.280 -24.082 -25.626  1.00  0.00      A    H
ATOM   3929 HG22 VAL A 260       1.187 -23.047 -27.130  1.00  0.00      A    H
ATOM   3930 HG23 VAL A 260       2.271 -22.520 -25.839  1.00  0.00      A    H
ATOM   3931  C   VAL A 260      -0.527 -23.751 -23.613  1.00  0.00      A    C
ATOM   3932  O   VAL A 260      -1.679 -24.078 -23.730  1.00  0.00      A    O
ATOM   3933  N   GLY A 261       0.443 -24.577 -23.152  1.00  0.00      A    N
ATOM   3934  HN  GLY A 261       1.372 -24.253 -22.992  1.00  0.00      A    H
ATOM   3935  CA  GLY A 261       0.314 -25.992 -23.039  1.00  0.00      A    C
ATOM   3936  HA1 GLY A 261       1.266 -26.496 -22.961  1.00  0.00      A    H
ATOM   3937  HA2 GLY A 261      -0.388 -26.265 -23.812  1.00  0.00      A    H
ATOM   3938  C   GLY A 261      -0.426 -26.335 -21.830  1.00  0.00      A    C
ATOM   3939  O   GLY A 261      -0.976 -27.449 -21.739  1.00  0.00      A    O
ATOM   3940  N   TYR A 262      -0.454 -25.362 -20.892  1.00  0.00      A    N
ATOM   3941  HN  TYR A 262      -0.076 -24.450 -21.029  1.00  0.00      A    H
ATOM   3942  CA  TYR A 262      -1.278 -25.598 -19.732  1.00  0.00      A    C
ATOM   3943  HA  TYR A 262      -0.932 -26.520 -19.290  1.00  0.00      A    H
ATOM   3944  CB  TYR A 262      -1.192 -24.322 -18.738  1.00  0.00      A    C
ATOM   3945  HB1 TYR A 262      -1.185 -23.394 -19.349  1.00  0.00      A    H
ATOM   3946  HB2 TYR A 262      -2.002 -24.328 -17.977  1.00  0.00      A    H
ATOM   3947  CG  TYR A 262       0.099 -24.273 -17.973  1.00  0.00      A    C
ATOM   3948  CD1 TYR A 262       0.407 -25.342 -17.206  1.00  0.00      A    C
ATOM   3949  HD1 TYR A 262      -0.207 -26.229 -17.172  1.00  0.00      A    H
ATOM   3950  CE1 TYR A 262       1.559 -25.247 -16.352  1.00  0.00      A    C
ATOM   3951  HE1 TYR A 262       1.712 -26.008 -15.600  1.00  0.00      A    H
ATOM   3952  CZ  TYR A 262       2.228 -24.030 -16.229  1.00  0.00      A    C
ATOM   3953  OH  TYR A 262       3.344 -23.894 -15.339  1.00  0.00      A    O
ATOM   3954  HH  TYR A 262       3.617 -24.779 -15.086  1.00  0.00      A    H
ATOM   3955  CD2 TYR A 262       0.886 -23.128 -17.919  1.00  0.00      A    C
ATOM   3956  HD2 TYR A 262       0.592 -22.318 -18.571  1.00  0.00      A    H
ATOM   3957  CE2 TYR A 262       1.904 -22.994 -16.975  1.00  0.00      A    C
ATOM   3958  HE2 TYR A 262       2.390 -22.030 -16.942  1.00  0.00      A    H
ATOM   3959  C   TYR A 262      -2.793 -25.712 -20.040  1.00  0.00      A    C
ATOM   3960  O   TYR A 262      -3.454 -26.607 -19.560  1.00  0.00      A    O
ATOM   3961  N   PHE A 263      -3.315 -24.780 -20.881  1.00  0.00      A    N
ATOM   3962  HN  PHE A 263      -2.855 -23.953 -21.194  1.00  0.00      A    H
ATOM   3963  CA  PHE A 263      -4.740 -25.000 -21.292  1.00  0.00      A    C
ATOM   3964  HA  PHE A 263      -5.321 -25.063 -20.383  1.00  0.00      A    H
ATOM   3965  CB  PHE A 263      -5.284 -23.736 -22.115  1.00  0.00      A    C
ATOM   3966  HB1 PHE A 263      -4.775 -23.699 -23.102  1.00  0.00      A    H
ATOM   3967  HB2 PHE A 263      -6.348 -23.880 -22.401  1.00  0.00      A    H
ATOM   3968  CG  PHE A 263      -4.951 -22.499 -21.363  1.00  0.00      A    C
ATOM   3969  CD1 PHE A 263      -3.751 -21.779 -21.501  1.00  0.00      A    C
ATOM   3970  HD1 PHE A 263      -3.022 -22.080 -22.239  1.00  0.00      A    H
ATOM   3971  CE1 PHE A 263      -3.517 -20.660 -20.791  1.00  0.00      A    C
ATOM   3972  HE1 PHE A 263      -2.591 -20.128 -20.954  1.00  0.00      A    H
ATOM   3973  CZ  PHE A 263      -4.452 -20.181 -19.832  1.00  0.00      A    C
ATOM   3974  HZ  PHE A 263      -4.044 -19.275 -19.411  1.00  0.00      A    H
ATOM   3975  CD2 PHE A 263      -5.954 -21.928 -20.569  1.00  0.00      A    C
ATOM   3976  HD2 PHE A 263      -6.916 -22.416 -20.514  1.00  0.00      A    H
ATOM   3977  CE2 PHE A 263      -5.709 -20.812 -19.798  1.00  0.00      A    C
ATOM   3978  HE2 PHE A 263      -6.498 -20.414 -19.177  1.00  0.00      A    H
ATOM   3979  C   PHE A 263      -5.123 -26.332 -21.982  1.00  0.00      A    C
ATOM   3980  O   PHE A 263      -6.175 -26.841 -21.742  1.00  0.00      A    O
ATOM   3981  N   VAL A 264      -4.230 -26.836 -22.888  1.00  0.00      A    N
ATOM   3982  HN  VAL A 264      -3.401 -26.309 -23.061  1.00  0.00      A    H
ATOM   3983  CA  VAL A 264      -4.403 -28.116 -23.594  1.00  0.00      A    C
ATOM   3984  HA  VAL A 264      -5.273 -27.971 -24.216  1.00  0.00      A    H
ATOM   3985  CB  VAL A 264      -3.257 -28.314 -24.565  1.00  0.00      A    C
ATOM   3986  HB  VAL A 264      -2.238 -28.483 -24.155  1.00  0.00      A    H
ATOM   3987  CG1 VAL A 264      -3.515 -29.666 -25.324  1.00  0.00      A    C
ATOM   3988 HG11 VAL A 264      -2.943 -29.731 -26.274  1.00  0.00      A    H
ATOM   3989 HG12 VAL A 264      -3.326 -30.561 -24.693  1.00  0.00      A    H
ATOM   3990 HG13 VAL A 264      -4.589 -29.666 -25.610  1.00  0.00      A    H
ATOM   3991  CG2 VAL A 264      -3.146 -27.134 -25.581  1.00  0.00      A    C
ATOM   3992 HG21 VAL A 264      -4.138 -26.954 -26.047  1.00  0.00      A    H
ATOM   3993 HG22 VAL A 264      -2.887 -26.173 -25.088  1.00  0.00      A    H
ATOM   3994 HG23 VAL A 264      -2.393 -27.214 -26.394  1.00  0.00      A    H
ATOM   3995  C   VAL A 264      -4.466 -29.310 -22.652  1.00  0.00      A    C
ATOM   3996  O   VAL A 264      -5.376 -30.080 -22.685  1.00  0.00      A    O
ATOM   3997  N   GLU A 265      -3.499 -29.337 -21.695  1.00  0.00      A    N
ATOM   3998  HN  GLU A 265      -2.687 -28.760 -21.659  1.00  0.00      A    H
ATOM   3999  CA  GLU A 265      -3.512 -30.483 -20.717  1.00  0.00      A    C
ATOM   4000  HA  GLU A 265      -3.656 -31.379 -21.302  1.00  0.00      A    H
ATOM   4001  CB  GLU A 265      -2.158 -30.444 -19.850  1.00  0.00      A    C
ATOM   4002  HB1 GLU A 265      -1.947 -29.448 -19.405  1.00  0.00      A    H
ATOM   4003  HB2 GLU A 265      -2.225 -31.176 -19.016  1.00  0.00      A    H
ATOM   4004  CG  GLU A 265      -0.993 -30.909 -20.734  1.00  0.00      A    C
ATOM   4005  HG1 GLU A 265      -1.053 -30.471 -21.754  1.00  0.00      A    H
ATOM   4006  HG2 GLU A 265      -0.014 -30.642 -20.280  1.00  0.00      A    H
ATOM   4007  CD  GLU A 265      -1.021 -32.438 -21.068  1.00  0.00      A    C
ATOM   4008  OE1 GLU A 265      -0.502 -33.253 -20.282  1.00  0.00      A    O
ATOM   4009  OE2 GLU A 265      -1.549 -32.717 -22.171  1.00  0.00      A    O
ATOM   4010  C   GLU A 265      -4.674 -30.549 -19.722  1.00  0.00      A    C
ATOM   4011  O   GLU A 265      -5.189 -31.648 -19.407  1.00  0.00      A    O
ATOM   4012  N   ASP A 266      -5.157 -29.340 -19.338  1.00  0.00      A    N
ATOM   4013  HN  ASP A 266      -4.737 -28.511 -19.699  1.00  0.00      A    H
ATOM   4014  CA  ASP A 266      -6.035 -29.251 -18.152  1.00  0.00      A    C
ATOM   4015  HA  ASP A 266      -6.145 -30.205 -17.658  1.00  0.00      A    H
ATOM   4016  CB  ASP A 266      -5.391 -28.362 -17.045  1.00  0.00      A    C
ATOM   4017  HB1 ASP A 266      -4.325 -28.660 -16.948  1.00  0.00      A    H
ATOM   4018  HB2 ASP A 266      -5.394 -27.328 -17.452  1.00  0.00      A    H
ATOM   4019  CG  ASP A 266      -6.124 -28.320 -15.736  1.00  0.00      A    C
ATOM   4020  OD1 ASP A 266      -5.538 -28.691 -14.706  1.00  0.00      A    O
ATOM   4021  OD2 ASP A 266      -7.259 -27.825 -15.733  1.00  0.00      A    O
ATOM   4022  C   ASP A 266      -7.398 -28.626 -18.603  1.00  0.00      A    C
ATOM   4023  O   ASP A 266      -7.272 -27.510 -19.179  1.00  0.00      A    O
ATOM   4024  N   PRO A 267      -8.567 -29.163 -18.283  1.00  0.00      A    N
ATOM   4025  CD  PRO A 267      -8.641 -30.445 -17.533  1.00  0.00      A    C
ATOM   4026  HD1 PRO A 267      -7.958 -31.165 -18.032  1.00  0.00      A    H
ATOM   4027  HD2 PRO A 267      -8.314 -30.277 -16.485  1.00  0.00      A    H
ATOM   4028  CA  PRO A 267      -9.913 -28.655 -18.698  1.00  0.00      A    C
ATOM   4029  HA  PRO A 267      -9.954 -28.382 -19.742  1.00  0.00      A    H
ATOM   4030  CB  PRO A 267     -10.741 -29.909 -18.613  1.00  0.00      A    C
ATOM   4031  HB1 PRO A 267     -10.776 -30.372 -19.622  1.00  0.00      A    H
ATOM   4032  HB2 PRO A 267     -11.795 -29.665 -18.361  1.00  0.00      A    H
ATOM   4033  CG  PRO A 267     -10.084 -30.798 -17.600  1.00  0.00      A    C
ATOM   4034  HG1 PRO A 267     -10.165 -31.882 -17.831  1.00  0.00      A    H
ATOM   4035  HG2 PRO A 267     -10.592 -30.760 -16.612  1.00  0.00      A    H
ATOM   4036  C   PRO A 267     -10.500 -27.534 -17.849  1.00  0.00      A    C
ATOM   4037  O   PRO A 267     -11.398 -26.766 -18.243  1.00  0.00      A    O
ATOM   4038  N   ASP A 268      -9.968 -27.374 -16.601  1.00  0.00      A    N
ATOM   4039  HN  ASP A 268      -9.240 -27.816 -16.082  1.00  0.00      A    H
ATOM   4040  CA  ASP A 268     -10.684 -26.446 -15.806  1.00  0.00      A    C
ATOM   4041  HA  ASP A 268     -11.711 -26.286 -16.102  1.00  0.00      A    H
ATOM   4042  CB  ASP A 268     -10.863 -26.990 -14.326  1.00  0.00      A    C
ATOM   4043  HB1 ASP A 268      -9.864 -27.121 -13.859  1.00  0.00      A    H
ATOM   4044  HB2 ASP A 268     -11.334 -26.180 -13.728  1.00  0.00      A    H
ATOM   4045  CG  ASP A 268     -11.597 -28.289 -14.257  1.00  0.00      A    C
ATOM   4046  OD1 ASP A 268     -10.947 -29.302 -13.929  1.00  0.00      A    O
ATOM   4047  OD2 ASP A 268     -12.800 -28.312 -14.460  1.00  0.00      A    O
ATOM   4048  C   ASP A 268     -10.068 -25.094 -15.668  1.00  0.00      A    C
ATOM   4049  O   ASP A 268     -10.719 -24.111 -15.307  1.00  0.00      A    O
ATOM   4050  N   LEU A 269      -8.763 -25.000 -16.104  1.00  0.00      A    N
ATOM   4051  HN  LEU A 269      -8.211 -25.824 -16.211  1.00  0.00      A    H
ATOM   4052  CA  LEU A 269      -8.131 -23.676 -16.140  1.00  0.00      A    C
ATOM   4053  HA  LEU A 269      -8.189 -23.290 -15.133  1.00  0.00      A    H
ATOM   4054  CB  LEU A 269      -6.670 -24.045 -16.441  1.00  0.00      A    C
ATOM   4055  HB1 LEU A 269      -6.403 -24.789 -15.661  1.00  0.00      A    H
ATOM   4056  HB2 LEU A 269      -6.576 -24.642 -17.373  1.00  0.00      A    H
ATOM   4057  CG  LEU A 269      -5.613 -22.962 -16.455  1.00  0.00      A    C
ATOM   4058  HG  LEU A 269      -5.934 -22.048 -16.997  1.00  0.00      A    H
ATOM   4059  CD1 LEU A 269      -5.285 -22.603 -14.950  1.00  0.00      A    C
ATOM   4060 HD11 LEU A 269      -6.216 -22.313 -14.417  1.00  0.00      A    H
ATOM   4061 HD12 LEU A 269      -4.833 -23.502 -14.480  1.00  0.00      A    H
ATOM   4062 HD13 LEU A 269      -4.596 -21.732 -14.930  1.00  0.00      A    H
ATOM   4063  CD2 LEU A 269      -4.317 -23.453 -17.171  1.00  0.00      A    C
ATOM   4064 HD21 LEU A 269      -3.496 -22.709 -17.078  1.00  0.00      A    H
ATOM   4065 HD22 LEU A 269      -4.000 -24.408 -16.702  1.00  0.00      A    H
ATOM   4066 HD23 LEU A 269      -4.497 -23.622 -18.254  1.00  0.00      A    H
ATOM   4067  C   LEU A 269      -8.666 -22.575 -17.097  1.00  0.00      A    C
ATOM   4068  O   LEU A 269      -8.813 -22.707 -18.294  1.00  0.00      A    O
ATOM   4069  N   PHE A 270      -8.960 -21.373 -16.473  1.00  0.00      A    N
ATOM   4070  HN  PHE A 270      -8.848 -21.209 -15.496  1.00  0.00      A    H
ATOM   4071  CA  PHE A 270      -9.333 -20.287 -17.305  1.00  0.00      A    C
ATOM   4072  HA  PHE A 270      -9.569 -20.573 -18.320  1.00  0.00      A    H
ATOM   4073  CB  PHE A 270     -10.627 -19.630 -16.765  1.00  0.00      A    C
ATOM   4074  HB1 PHE A 270     -10.963 -18.947 -17.575  1.00  0.00      A    H
ATOM   4075  HB2 PHE A 270     -11.454 -20.346 -16.569  1.00  0.00      A    H
ATOM   4076  CG  PHE A 270     -10.442 -18.823 -15.466  1.00  0.00      A    C
ATOM   4077  CD1 PHE A 270     -10.258 -17.402 -15.601  1.00  0.00      A    C
ATOM   4078  HD1 PHE A 270     -10.218 -16.929 -16.571  1.00  0.00      A    H
ATOM   4079  CE1 PHE A 270     -10.382 -16.574 -14.489  1.00  0.00      A    C
ATOM   4080  HE1 PHE A 270     -10.421 -15.499 -14.580  1.00  0.00      A    H
ATOM   4081  CZ  PHE A 270     -10.467 -17.106 -13.128  1.00  0.00      A    C
ATOM   4082  HZ  PHE A 270     -10.490 -16.384 -12.325  1.00  0.00      A    H
ATOM   4083  CD2 PHE A 270     -10.699 -19.328 -14.225  1.00  0.00      A    C
ATOM   4084  HD2 PHE A 270     -10.867 -20.383 -14.065  1.00  0.00      A    H
ATOM   4085  CE2 PHE A 270     -10.665 -18.478 -13.065  1.00  0.00      A    C
ATOM   4086  HE2 PHE A 270     -10.700 -18.966 -12.103  1.00  0.00      A    H
ATOM   4087  C   PHE A 270      -8.299 -19.238 -17.471  1.00  0.00      A    C
ATOM   4088  O   PHE A 270      -8.493 -18.378 -18.347  1.00  0.00      A    O
ATOM   4089  N   LEU A 271      -7.225 -19.171 -16.693  1.00  0.00      A    N
ATOM   4090  HN  LEU A 271      -7.152 -19.891 -16.007  1.00  0.00      A    H
ATOM   4091  CA  LEU A 271      -6.330 -18.028 -16.696  1.00  0.00      A    C
ATOM   4092  HA  LEU A 271      -6.219 -17.702 -17.719  1.00  0.00      A    H
ATOM   4093  CB  LEU A 271      -7.013 -16.926 -15.784  1.00  0.00      A    C
ATOM   4094  HB1 LEU A 271      -7.737 -16.220 -16.246  1.00  0.00      A    H
ATOM   4095  HB2 LEU A 271      -7.476 -17.594 -15.026  1.00  0.00      A    H
ATOM   4096  CG  LEU A 271      -6.091 -15.994 -14.916  1.00  0.00      A    C
ATOM   4097  HG  LEU A 271      -5.357 -16.601 -14.343  1.00  0.00      A    H
ATOM   4098  CD1 LEU A 271      -5.282 -14.991 -15.809  1.00  0.00      A    C
ATOM   4099 HD11 LEU A 271      -5.989 -14.369 -16.399  1.00  0.00      A    H
ATOM   4100 HD12 LEU A 271      -4.523 -14.432 -15.221  1.00  0.00      A    H
ATOM   4101 HD13 LEU A 271      -4.648 -15.522 -16.551  1.00  0.00      A    H
ATOM   4102  CD2 LEU A 271      -7.056 -15.281 -13.988  1.00  0.00      A    C
ATOM   4103 HD21 LEU A 271      -6.459 -14.705 -13.249  1.00  0.00      A    H
ATOM   4104 HD22 LEU A 271      -7.577 -14.637 -14.728  1.00  0.00      A    H
ATOM   4105 HD23 LEU A 271      -7.741 -16.006 -13.501  1.00  0.00      A    H
ATOM   4106  C   LEU A 271      -4.957 -18.480 -16.073  1.00  0.00      A    C
ATOM   4107  O   LEU A 271      -4.865 -19.163 -15.039  1.00  0.00      A    O
ATOM   4108  N   VAL A 272      -3.864 -17.868 -16.650  1.00  0.00      A    N
ATOM   4109  HN  VAL A 272      -4.105 -17.361 -17.473  1.00  0.00      A    H
ATOM   4110  CA  VAL A 272      -2.562 -17.947 -16.089  1.00  0.00      A    C
ATOM   4111  HA  VAL A 272      -2.564 -18.383 -15.101  1.00  0.00      A    H
ATOM   4112  CB  VAL A 272      -1.501 -18.729 -17.003  1.00  0.00      A    C
ATOM   4113  HB  VAL A 272      -1.410 -18.241 -17.997  1.00  0.00      A    H
ATOM   4114  CG1 VAL A 272      -0.116 -18.694 -16.324  1.00  0.00      A    C
ATOM   4115 HG11 VAL A 272      -0.157 -19.142 -15.308  1.00  0.00      A    H
ATOM   4116 HG12 VAL A 272       0.589 -19.341 -16.889  1.00  0.00      A    H
ATOM   4117 HG13 VAL A 272       0.220 -17.636 -16.280  1.00  0.00      A    H
ATOM   4118  CG2 VAL A 272      -2.007 -20.104 -17.167  1.00  0.00      A    C
ATOM   4119 HG21 VAL A 272      -1.253 -20.908 -17.306  1.00  0.00      A    H
ATOM   4120 HG22 VAL A 272      -2.535 -20.479 -16.265  1.00  0.00      A    H
ATOM   4121 HG23 VAL A 272      -2.785 -20.090 -17.960  1.00  0.00      A    H
ATOM   4122  C   VAL A 272      -2.068 -16.564 -15.932  1.00  0.00      A    C
ATOM   4123  O   VAL A 272      -2.042 -15.712 -16.823  1.00  0.00      A    O
ATOM   4124  N   GLN A 273      -1.487 -16.261 -14.762  1.00  0.00      A    N
ATOM   4125  HN  GLN A 273      -1.341 -16.936 -14.043  1.00  0.00      A    H
ATOM   4126  CA  GLN A 273      -0.945 -14.996 -14.462  1.00  0.00      A    C
ATOM   4127  HA  GLN A 273      -0.929 -14.330 -15.312  1.00  0.00      A    H
ATOM   4128  CB  GLN A 273      -1.790 -14.225 -13.387  1.00  0.00      A    C
ATOM   4129  HB1 GLN A 273      -2.845 -14.285 -13.731  1.00  0.00      A    H
ATOM   4130  HB2 GLN A 273      -1.713 -14.981 -12.576  1.00  0.00      A    H
ATOM   4131  CG  GLN A 273      -1.215 -12.856 -12.922  1.00  0.00      A    C
ATOM   4132  HG1 GLN A 273      -1.798 -12.668 -11.995  1.00  0.00      A    H
ATOM   4133  HG2 GLN A 273      -0.133 -12.997 -12.715  1.00  0.00      A    H
ATOM   4134  CD  GLN A 273      -1.487 -11.621 -13.884  1.00  0.00      A    C
ATOM   4135  OE1 GLN A 273      -2.523 -11.147 -14.203  1.00  0.00      A    O
ATOM   4136  NE2 GLN A 273      -0.425 -11.128 -14.536  1.00  0.00      A    N
ATOM   4137 HE21 GLN A 273      -0.589 -10.395 -15.196  1.00  0.00      A    H
ATOM   4138 HE22 GLN A 273       0.527 -11.372 -14.350  1.00  0.00      A    H
ATOM   4139  C   GLN A 273       0.557 -15.033 -14.200  1.00  0.00      A    C
ATOM   4140  O   GLN A 273       1.038 -16.010 -13.593  1.00  0.00      A    O
ATOM   4141  N   THR A 274       1.335 -14.120 -14.704  1.00  0.00      A    N
ATOM   4142  HN  THR A 274       0.997 -13.418 -15.327  1.00  0.00      A    H
ATOM   4143  CA  THR A 274       2.744 -14.065 -14.495  1.00  0.00      A    C
ATOM   4144  HA  THR A 274       3.025 -14.917 -13.894  1.00  0.00      A    H
ATOM   4145  CB  THR A 274       3.589 -14.070 -15.773  1.00  0.00      A    C
ATOM   4146  HB  THR A 274       4.640 -14.367 -15.571  1.00  0.00      A    H
ATOM   4147  OG1 THR A 274       3.584 -12.778 -16.405  1.00  0.00      A    O
ATOM   4148  HG1 THR A 274       2.657 -12.724 -16.647  1.00  0.00      A    H
ATOM   4149  CG2 THR A 274       3.037 -15.082 -16.846  1.00  0.00      A    C
ATOM   4150 HG21 THR A 274       2.010 -14.842 -17.194  1.00  0.00      A    H
ATOM   4151 HG22 THR A 274       3.576 -15.182 -17.813  1.00  0.00      A    H
ATOM   4152 HG23 THR A 274       2.907 -16.078 -16.371  1.00  0.00      A    H
ATOM   4153  C   THR A 274       3.067 -12.833 -13.688  1.00  0.00      A    C
ATOM   4154  O   THR A 274       2.295 -11.880 -13.657  1.00  0.00      A    O
ATOM   4155  N   PRO A 275       4.174 -12.769 -12.954  1.00  0.00      A    N
ATOM   4156  CD  PRO A 275       4.580 -13.988 -12.201  1.00  0.00      A    C
ATOM   4157  HD1 PRO A 275       3.744 -14.627 -11.843  1.00  0.00      A    H
ATOM   4158  HD2 PRO A 275       5.117 -14.701 -12.862  1.00  0.00      A    H
ATOM   4159  CA  PRO A 275       4.607 -11.549 -12.171  1.00  0.00      A    C
ATOM   4160  HA  PRO A 275       3.760 -11.156 -11.629  1.00  0.00      A    H
ATOM   4161  CB  PRO A 275       5.840 -12.083 -11.311  1.00  0.00      A    C
ATOM   4162  HB1 PRO A 275       6.227 -11.420 -10.508  1.00  0.00      A    H
ATOM   4163  HB2 PRO A 275       6.664 -12.271 -12.033  1.00  0.00      A    H
ATOM   4164  CG  PRO A 275       5.288 -13.466 -10.900  1.00  0.00      A    C
ATOM   4165  HG1 PRO A 275       6.029 -14.149 -10.433  1.00  0.00      A    H
ATOM   4166  HG2 PRO A 275       4.500 -13.327 -10.129  1.00  0.00      A    H
ATOM   4167  C   PRO A 275       5.161 -10.419 -13.017  1.00  0.00      A    C
ATOM   4168  O   PRO A 275       5.523 -10.480 -14.171  1.00  0.00      A    O
ATOM   4169  N   HSE A 276       5.329  -9.280 -12.402  1.00  0.00      A    N
ATOM   4170  HN  HSE A 276       5.226  -8.961 -11.463  1.00  0.00      A    H
ATOM   4171  CA  HSE A 276       5.714  -8.133 -13.166  1.00  0.00      A    C
ATOM   4172  HA  HSE A 276       5.599  -8.250 -14.233  1.00  0.00      A    H
ATOM   4173  CB  HSE A 276       4.845  -6.896 -12.920  1.00  0.00      A    C
ATOM   4174  HB1 HSE A 276       4.953  -6.592 -11.857  1.00  0.00      A    H
ATOM   4175  HB2 HSE A 276       5.215  -6.088 -13.587  1.00  0.00      A    H
ATOM   4176  ND1 HSE A 276       2.566  -6.050 -13.320  1.00  0.00      A    N
ATOM   4177  CG  HSE A 276       3.401  -7.112 -13.321  1.00  0.00      A    C
ATOM   4178  CE1 HSE A 276       1.410  -6.476 -13.772  1.00  0.00      A    C
ATOM   4179  HE1 HSE A 276       0.473  -5.923 -13.712  1.00  0.00      A    H
ATOM   4180  NE2 HSE A 276       1.448  -7.762 -14.139  1.00  0.00      A    N
ATOM   4181  HE2 HSE A 276       0.726  -8.283 -14.595  1.00  0.00      A    H
ATOM   4182  CD2 HSE A 276       2.720  -8.234 -13.843  1.00  0.00      A    C
ATOM   4183  HD2 HSE A 276       3.113  -9.243 -13.862  1.00  0.00      A    H
ATOM   4184  C   HSE A 276       7.189  -7.805 -12.754  1.00  0.00      A    C
ATOM   4185  O   HSE A 276       7.500  -7.547 -11.572  1.00  0.00      A    O
ATOM   4186  N   PHE A 277       8.099  -7.771 -13.701  1.00  0.00      A    N
ATOM   4187  HN  PHE A 277       8.034  -7.974 -14.675  1.00  0.00      A    H
ATOM   4188  CA  PHE A 277       9.543  -7.475 -13.400  1.00  0.00      A    C
ATOM   4189  HA  PHE A 277       9.751  -7.667 -12.357  1.00  0.00      A    H
ATOM   4190  CB  PHE A 277      10.473  -8.164 -14.409  1.00  0.00      A    C
ATOM   4191  HB1 PHE A 277      10.277  -9.257 -14.358  1.00  0.00      A    H
ATOM   4192  HB2 PHE A 277      10.312  -7.815 -15.452  1.00  0.00      A    H
ATOM   4193  CG  PHE A 277      11.965  -8.029 -14.105  1.00  0.00      A    C
ATOM   4194  CD1 PHE A 277      12.892  -8.108 -15.177  1.00  0.00      A    C
ATOM   4195  HD1 PHE A 277      12.521  -8.124 -16.191  1.00  0.00      A    H
ATOM   4196  CE1 PHE A 277      14.269  -8.178 -15.061  1.00  0.00      A    C
ATOM   4197  HE1 PHE A 277      14.990  -8.288 -15.858  1.00  0.00      A    H
ATOM   4198  CZ  PHE A 277      14.795  -8.211 -13.767  1.00  0.00      A    C
ATOM   4199  HZ  PHE A 277      15.866  -8.109 -13.674  1.00  0.00      A    H
ATOM   4200  CD2 PHE A 277      12.595  -8.164 -12.820  1.00  0.00      A    C
ATOM   4201  HD2 PHE A 277      11.896  -8.119 -11.998  1.00  0.00      A    H
ATOM   4202  CE2 PHE A 277      14.025  -8.170 -12.643  1.00  0.00      A    C
ATOM   4203  HE2 PHE A 277      14.518  -8.343 -11.698  1.00  0.00      A    H
ATOM   4204  C   PHE A 277       9.794  -5.993 -13.615  1.00  0.00      A    C
ATOM   4205  O   PHE A 277       9.480  -5.363 -14.628  1.00  0.00      A    O
ATOM   4206  N   PHE A 278      10.409  -5.328 -12.610  1.00  0.00      A    N
ATOM   4207  HN  PHE A 278      10.630  -5.781 -11.750  1.00  0.00      A    H
ATOM   4208  CA  PHE A 278      10.752  -3.852 -12.699  1.00  0.00      A    C
ATOM   4209  HA  PHE A 278      10.473  -3.533 -13.692  1.00  0.00      A    H
ATOM   4210  CB  PHE A 278       9.938  -3.036 -11.593  1.00  0.00      A    C
ATOM   4211  HB1 PHE A 278      10.261  -3.367 -10.583  1.00  0.00      A    H
ATOM   4212  HB2 PHE A 278      10.123  -1.946 -11.701  1.00  0.00      A    H
ATOM   4213  CG  PHE A 278       8.457  -3.109 -11.825  1.00  0.00      A    C
ATOM   4214  CD1 PHE A 278       7.780  -2.700 -13.025  1.00  0.00      A    C
ATOM   4215  HD1 PHE A 278       8.373  -2.152 -13.743  1.00  0.00      A    H
ATOM   4216  CE1 PHE A 278       6.378  -2.873 -13.184  1.00  0.00      A    C
ATOM   4217  HE1 PHE A 278       5.783  -2.482 -13.996  1.00  0.00      A    H
ATOM   4218  CZ  PHE A 278       5.593  -3.513 -12.241  1.00  0.00      A    C
ATOM   4219  HZ  PHE A 278       4.523  -3.604 -12.356  1.00  0.00      A    H
ATOM   4220  CD2 PHE A 278       7.591  -3.768 -10.916  1.00  0.00      A    C
ATOM   4221  HD2 PHE A 278       8.036  -4.320 -10.101  1.00  0.00      A    H
ATOM   4222  CE2 PHE A 278       6.271  -4.073 -11.139  1.00  0.00      A    C
ATOM   4223  HE2 PHE A 278       5.691  -4.615 -10.407  1.00  0.00      A    H
ATOM   4224  C   PHE A 278      12.305  -3.624 -12.463  1.00  0.00      A    C
ATOM   4225  O   PHE A 278      12.927  -3.958 -11.481  1.00  0.00      A    O
ATOM   4226  N   ILE A 279      13.008  -3.129 -13.446  1.00  0.00      A    N
ATOM   4227  HN  ILE A 279      12.533  -2.925 -14.299  1.00  0.00      A    H
ATOM   4228  CA  ILE A 279      14.417  -2.783 -13.407  1.00  0.00      A    C
ATOM   4229  HA  ILE A 279      14.941  -3.400 -12.691  1.00  0.00      A    H
ATOM   4230  CB  ILE A 279      15.113  -2.969 -14.797  1.00  0.00      A    C
ATOM   4231  HB  ILE A 279      14.589  -2.390 -15.588  1.00  0.00      A    H
ATOM   4232  CG2 ILE A 279      16.523  -2.437 -14.796  1.00  0.00      A    C
ATOM   4233 HG21 ILE A 279      16.586  -1.328 -14.778  1.00  0.00      A    H
ATOM   4234 HG22 ILE A 279      17.205  -2.748 -13.976  1.00  0.00      A    H
ATOM   4235 HG23 ILE A 279      16.898  -2.766 -15.788  1.00  0.00      A    H
ATOM   4236  CG1 ILE A 279      15.100  -4.480 -15.211  1.00  0.00      A    C
ATOM   4237 HG11 ILE A 279      16.126  -4.776 -15.517  1.00  0.00      A    H
ATOM   4238 HG12 ILE A 279      14.897  -5.106 -14.316  1.00  0.00      A    H
ATOM   4239  CD  ILE A 279      14.173  -4.757 -16.458  1.00  0.00      A    C
ATOM   4240  HD1 ILE A 279      14.166  -5.831 -16.742  1.00  0.00      A    H
ATOM   4241  HD2 ILE A 279      13.106  -4.452 -16.511  1.00  0.00      A    H
ATOM   4242  HD3 ILE A 279      14.733  -4.383 -17.342  1.00  0.00      A    H
ATOM   4243  C   ILE A 279      14.574  -1.354 -12.984  1.00  0.00      A    C
ATOM   4244  O   ILE A 279      15.495  -1.067 -12.199  1.00  0.00      A    O
ATOM   4245  N   ASN A 280      13.600  -0.515 -13.337  1.00  0.00      A    N
ATOM   4246  HN  ASN A 280      12.824  -0.843 -13.871  1.00  0.00      A    H
ATOM   4247  CA  ASN A 280      13.625   0.832 -12.829  1.00  0.00      A    C
ATOM   4248  HA  ASN A 280      14.670   1.101 -12.823  1.00  0.00      A    H
ATOM   4249  CB  ASN A 280      12.785   1.850 -13.671  1.00  0.00      A    C
ATOM   4250  HB1 ASN A 280      11.778   1.399 -13.795  1.00  0.00      A    H
ATOM   4251  HB2 ASN A 280      12.637   2.797 -13.109  1.00  0.00      A    H
ATOM   4252  CG  ASN A 280      13.480   2.099 -14.979  1.00  0.00      A    C
ATOM   4253  OD1 ASN A 280      14.512   1.490 -15.250  1.00  0.00      A    O
ATOM   4254  ND2 ASN A 280      12.994   2.988 -15.841  1.00  0.00      A    N
ATOM   4255 HD21 ASN A 280      13.683   3.427 -16.417  1.00  0.00      A    H
ATOM   4256 HD22 ASN A 280      12.123   3.450 -15.672  1.00  0.00      A    H
ATOM   4257  C   ASN A 280      13.272   0.945 -11.354  1.00  0.00      A    C
ATOM   4258  O   ASN A 280      12.407   0.180 -10.870  1.00  0.00      A    O
ATOM   4259  N   PRO A 281      13.910   1.807 -10.606  1.00  0.00      A    N
ATOM   4260  CD  PRO A 281      15.150   2.500 -10.825  1.00  0.00      A    C
ATOM   4261  HD1 PRO A 281      15.933   1.740 -10.615  1.00  0.00      A    H
ATOM   4262  HD2 PRO A 281      15.279   3.034 -11.791  1.00  0.00      A    H
ATOM   4263  CA  PRO A 281      13.408   2.023  -9.263  1.00  0.00      A    C
ATOM   4264  HA  PRO A 281      13.129   1.119  -8.743  1.00  0.00      A    H
ATOM   4265  CB  PRO A 281      14.587   2.717  -8.548  1.00  0.00      A    C
ATOM   4266  HB1 PRO A 281      15.353   1.965  -8.261  1.00  0.00      A    H
ATOM   4267  HB2 PRO A 281      14.225   3.409  -7.758  1.00  0.00      A    H
ATOM   4268  CG  PRO A 281      15.237   3.528  -9.683  1.00  0.00      A    C
ATOM   4269  HG1 PRO A 281      16.236   3.898  -9.369  1.00  0.00      A    H
ATOM   4270  HG2 PRO A 281      14.742   4.451 -10.055  1.00  0.00      A    H
ATOM   4271  C   PRO A 281      12.170   2.968  -9.145  1.00  0.00      A    C
ATOM   4272  O   PRO A 281      11.922   3.868  -9.954  1.00  0.00      A    O
ATOM   4273  N   ASP A 282      11.331   2.770  -8.118  1.00  0.00      A    N
ATOM   4274  HN  ASP A 282      11.443   1.924  -7.602  1.00  0.00      A    H
ATOM   4275  CA  ASP A 282      10.309   3.693  -7.765  1.00  0.00      A    C
ATOM   4276  HA  ASP A 282       9.739   3.938  -8.650  1.00  0.00      A    H
ATOM   4277  CB  ASP A 282       9.152   3.146  -6.833  1.00  0.00      A    C
ATOM   4278  HB1 ASP A 282       8.408   3.949  -6.643  1.00  0.00      A    H
ATOM   4279  HB2 ASP A 282       8.630   2.340  -7.391  1.00  0.00      A    H
ATOM   4280  CG  ASP A 282       9.516   2.658  -5.471  1.00  0.00      A    C
ATOM   4281  OD1 ASP A 282       9.549   3.555  -4.570  1.00  0.00      A    O
ATOM   4282  OD2 ASP A 282       9.585   1.425  -5.211  1.00  0.00      A    O
ATOM   4283  C   ASP A 282      10.787   5.054  -7.178  1.00  0.00      A    C
ATOM   4284  O   ASP A 282      11.919   5.206  -6.697  1.00  0.00      A    O
ATOM   4285  N   PRO A 283      10.028   6.125  -7.284  1.00  0.00      A    N
ATOM   4286  CD  PRO A 283       8.858   6.262  -8.094  1.00  0.00      A    C
ATOM   4287  HD1 PRO A 283       9.056   6.174  -9.183  1.00  0.00      A    H
ATOM   4288  HD2 PRO A 283       8.026   5.585  -7.807  1.00  0.00      A    H
ATOM   4289  CA  PRO A 283      10.502   7.479  -6.903  1.00  0.00      A    C
ATOM   4290  HA  PRO A 283      11.560   7.593  -7.089  1.00  0.00      A    H
ATOM   4291  CB  PRO A 283       9.707   8.461  -7.674  1.00  0.00      A    C
ATOM   4292  HB1 PRO A 283      10.142   8.633  -8.682  1.00  0.00      A    H
ATOM   4293  HB2 PRO A 283       9.464   9.425  -7.177  1.00  0.00      A    H
ATOM   4294  CG  PRO A 283       8.409   7.661  -7.869  1.00  0.00      A    C
ATOM   4295  HG1 PRO A 283       7.816   7.618  -6.931  1.00  0.00      A    H
ATOM   4296  HG2 PRO A 283       7.744   8.012  -8.687  1.00  0.00      A    H
ATOM   4297  C   PRO A 283      10.373   7.598  -5.357  1.00  0.00      A    C
ATOM   4298  O   PRO A 283      11.149   8.305  -4.744  1.00  0.00      A    O
ATOM   4299  N   ILE A 284       9.647   6.798  -4.641  1.00  0.00      A    N
ATOM   4300  HN  ILE A 284       9.252   6.020  -5.124  1.00  0.00      A    H
ATOM   4301  CA  ILE A 284       9.638   6.778  -3.190  1.00  0.00      A    C
ATOM   4302  HA  ILE A 284       9.575   7.821  -2.919  1.00  0.00      A    H
ATOM   4303  CB  ILE A 284       8.414   6.079  -2.593  1.00  0.00      A    C
ATOM   4304  HB  ILE A 284       8.227   5.040  -2.941  1.00  0.00      A    H
ATOM   4305  CG2 ILE A 284       8.610   5.887  -1.071  1.00  0.00      A    C
ATOM   4306 HG21 ILE A 284       7.722   5.404  -0.610  1.00  0.00      A    H
ATOM   4307 HG22 ILE A 284       9.479   5.208  -0.940  1.00  0.00      A    H
ATOM   4308 HG23 ILE A 284       8.820   6.867  -0.591  1.00  0.00      A    H
ATOM   4309  CG1 ILE A 284       7.152   6.942  -2.731  1.00  0.00      A    C
ATOM   4310 HG11 ILE A 284       6.449   6.492  -1.998  1.00  0.00      A    H
ATOM   4311 HG12 ILE A 284       7.321   7.926  -2.244  1.00  0.00      A    H
ATOM   4312  CD  ILE A 284       6.463   7.100  -4.038  1.00  0.00      A    C
ATOM   4313  HD1 ILE A 284       6.433   6.140  -4.596  1.00  0.00      A    H
ATOM   4314  HD2 ILE A 284       5.429   7.482  -3.901  1.00  0.00      A    H
ATOM   4315  HD3 ILE A 284       6.991   7.872  -4.638  1.00  0.00      A    H
ATOM   4316  C   ILE A 284      10.996   6.294  -2.699  1.00  0.00      A    C
ATOM   4317  O   ILE A 284      11.678   6.980  -1.938  1.00  0.00      A    O
ATOM   4318  N   GLN A 285      11.493   5.154  -3.160  1.00  0.00      A    N
ATOM   4319  HN  GLN A 285      10.823   4.602  -3.650  1.00  0.00      A    H
ATOM   4320  CA  GLN A 285      12.690   4.630  -2.642  1.00  0.00      A    C
ATOM   4321  HA  GLN A 285      12.701   4.715  -1.565  1.00  0.00      A    H
ATOM   4322  CB  GLN A 285      12.826   3.090  -3.097  1.00  0.00      A    C
ATOM   4323  HB1 GLN A 285      13.626   2.566  -2.530  1.00  0.00      A    H
ATOM   4324  HB2 GLN A 285      11.859   2.650  -2.773  1.00  0.00      A    H
ATOM   4325  CG  GLN A 285      13.002   2.772  -4.603  1.00  0.00      A    C
ATOM   4326  HG1 GLN A 285      12.127   3.060  -5.223  1.00  0.00      A    H
ATOM   4327  HG2 GLN A 285      13.847   3.353  -5.031  1.00  0.00      A    H
ATOM   4328  CD  GLN A 285      13.258   1.281  -4.880  1.00  0.00      A    C
ATOM   4329  OE1 GLN A 285      14.387   0.883  -5.083  1.00  0.00      A    O
ATOM   4330  NE2 GLN A 285      12.297   0.426  -4.764  1.00  0.00      A    N
ATOM   4331 HE21 GLN A 285      12.577  -0.484  -5.071  1.00  0.00      A    H
ATOM   4332 HE22 GLN A 285      11.340   0.707  -4.700  1.00  0.00      A    H
ATOM   4333  C   GLN A 285      13.963   5.214  -3.217  1.00  0.00      A    C
ATOM   4334  O   GLN A 285      15.057   5.198  -2.602  1.00  0.00      A    O
ATOM   4335  N   ARG A 286      13.901   5.852  -4.453  1.00  0.00      A    N
ATOM   4336  HN  ARG A 286      13.078   5.708  -4.996  1.00  0.00      A    H
ATOM   4337  CA  ARG A 286      14.888   6.754  -5.016  1.00  0.00      A    C
ATOM   4338  HA  ARG A 286      15.836   6.237  -5.049  1.00  0.00      A    H
ATOM   4339  CB  ARG A 286      14.401   7.173  -6.488  1.00  0.00      A    C
ATOM   4340  HB1 ARG A 286      14.189   6.211  -7.003  1.00  0.00      A    H
ATOM   4341  HB2 ARG A 286      13.465   7.749  -6.646  1.00  0.00      A    H
ATOM   4342  CG  ARG A 286      15.444   7.844  -7.421  1.00  0.00      A    C
ATOM   4343  HG1 ARG A 286      15.678   8.800  -6.905  1.00  0.00      A    H
ATOM   4344  HG2 ARG A 286      16.364   7.246  -7.252  1.00  0.00      A    H
ATOM   4345  CD  ARG A 286      15.146   7.905  -8.902  1.00  0.00      A    C
ATOM   4346  HD1 ARG A 286      16.005   8.388  -9.415  1.00  0.00      A    H
ATOM   4347  HD2 ARG A 286      14.992   6.927  -9.406  1.00  0.00      A    H
ATOM   4348  NE  ARG A 286      13.877   8.670  -9.071  1.00  0.00      A    N
ATOM   4349  HE  ARG A 286      13.501   9.128  -8.266  1.00  0.00      A    H
ATOM   4350  CZ  ARG A 286      13.370   9.019 -10.259  1.00  0.00      A    C
ATOM   4351  NH1 ARG A 286      13.880   8.596 -11.394  1.00  0.00      A    N
ATOM   4352 HH11 ARG A 286      13.365   8.997 -12.151  1.00  0.00      A    H
ATOM   4353 HH12 ARG A 286      14.725   8.064 -11.443  1.00  0.00      A    H
ATOM   4354  NH2 ARG A 286      12.335   9.788 -10.303  1.00  0.00      A    N
ATOM   4355 HH21 ARG A 286      12.071  10.052 -11.231  1.00  0.00      A    H
ATOM   4356 HH22 ARG A 286      11.936  10.150  -9.461  1.00  0.00      A    H
ATOM   4357  C   ARG A 286      15.073   8.012  -4.202  1.00  0.00      A    C
ATOM   4358  O   ARG A 286      16.238   8.397  -3.912  1.00  0.00      A    O
ATOM   4359  N   ASN A 287      14.017   8.666  -3.783  1.00  0.00      A    N
ATOM   4360  HN  ASN A 287      13.149   8.252  -4.046  1.00  0.00      A    H
ATOM   4361  CA  ASN A 287      14.004   9.822  -2.921  1.00  0.00      A    C
ATOM   4362  HA  ASN A 287      14.651  10.592  -3.315  1.00  0.00      A    H
ATOM   4363  CB  ASN A 287      12.627  10.535  -2.768  1.00  0.00      A    C
ATOM   4364  HB1 ASN A 287      11.809   9.869  -2.419  1.00  0.00      A    H
ATOM   4365  HB2 ASN A 287      12.812  11.300  -1.985  1.00  0.00      A    H
ATOM   4366  CG  ASN A 287      12.195  11.178  -4.118  1.00  0.00      A    C
ATOM   4367  OD1 ASN A 287      12.999  11.438  -5.009  1.00  0.00      A    O
ATOM   4368  ND2 ASN A 287      10.890  11.349  -4.376  1.00  0.00      A    N
ATOM   4369 HD21 ASN A 287      10.608  11.795  -5.225  1.00  0.00      A    H
ATOM   4370 HD22 ASN A 287      10.203  11.038  -3.720  1.00  0.00      A    H
ATOM   4371  C   ASN A 287      14.545   9.478  -1.608  1.00  0.00      A    C
ATOM   4372  O   ASN A 287      15.387  10.218  -1.079  1.00  0.00      A    O
ATOM   4373  N   LEU A 288      14.148   8.327  -1.098  1.00  0.00      A    N
ATOM   4374  HN  LEU A 288      13.415   7.789  -1.508  1.00  0.00      A    H
ATOM   4375  CA  LEU A 288      14.587   7.823   0.146  1.00  0.00      A    C
ATOM   4376  HA  LEU A 288      14.638   8.590   0.904  1.00  0.00      A    H
ATOM   4377  CB  LEU A 288      13.591   6.767   0.730  1.00  0.00      A    C
ATOM   4378  HB1 LEU A 288      13.350   6.014  -0.050  1.00  0.00      A    H
ATOM   4379  HB2 LEU A 288      14.102   6.312   1.606  1.00  0.00      A    H
ATOM   4380  CG  LEU A 288      12.192   7.301   1.098  1.00  0.00      A    C
ATOM   4381  HG  LEU A 288      11.789   7.824   0.205  1.00  0.00      A    H
ATOM   4382  CD1 LEU A 288      11.361   6.081   1.359  1.00  0.00      A    C
ATOM   4383 HD11 LEU A 288      11.966   5.341   1.926  1.00  0.00      A    H
ATOM   4384 HD12 LEU A 288      10.437   6.346   1.916  1.00  0.00      A    H
ATOM   4385 HD13 LEU A 288      11.057   5.481   0.474  1.00  0.00      A    H
ATOM   4386  CD2 LEU A 288      12.217   8.248   2.333  1.00  0.00      A    C
ATOM   4387 HD21 LEU A 288      12.747   9.128   1.912  1.00  0.00      A    H
ATOM   4388 HD22 LEU A 288      11.222   8.475   2.772  1.00  0.00      A    H
ATOM   4389 HD23 LEU A 288      12.953   7.744   2.995  1.00  0.00      A    H
ATOM   4390  C   LEU A 288      15.993   7.341   0.178  1.00  0.00      A    C
ATOM   4391  O   LEU A 288      16.705   7.368   1.139  1.00  0.00      A    O
ATOM   4392  N   ALA A 289      16.467   7.001  -1.021  1.00  0.00      A    N
ATOM   4393  HN  ALA A 289      15.844   7.007  -1.799  1.00  0.00      A    H
ATOM   4394  CA  ALA A 289      17.818   6.621  -1.341  1.00  0.00      A    C
ATOM   4395  HA  ALA A 289      17.627   6.482  -2.395  1.00  0.00      A    H
ATOM   4396  CB  ALA A 289      18.712   7.850  -1.143  1.00  0.00      A    C
ATOM   4397  HB1 ALA A 289      18.749   8.330  -0.142  1.00  0.00      A    H
ATOM   4398  HB2 ALA A 289      19.765   7.715  -1.471  1.00  0.00      A    H
ATOM   4399  HB3 ALA A 289      18.239   8.666  -1.730  1.00  0.00      A    H
ATOM   4400  C   ALA A 289      18.409   5.402  -0.748  1.00  0.00      A    C
ATOM   4401  O   ALA A 289      19.380   5.494  -0.075  1.00  0.00      A    O
ATOM   4402  N   LEU A 290      17.921   4.194  -1.113  1.00  0.00      A    N
ATOM   4403  HN  LEU A 290      17.075   4.161  -1.640  1.00  0.00      A    H
ATOM   4404  CA  LEU A 290      18.147   2.877  -0.544  1.00  0.00      A    C
ATOM   4405  HA  LEU A 290      18.849   2.987   0.270  1.00  0.00      A    H
ATOM   4406  CB  LEU A 290      16.808   2.188  -0.318  1.00  0.00      A    C
ATOM   4407  HB1 LEU A 290      16.366   1.891  -1.293  1.00  0.00      A    H
ATOM   4408  HB2 LEU A 290      16.961   1.277   0.301  1.00  0.00      A    H
ATOM   4409  CG  LEU A 290      15.876   2.972   0.596  1.00  0.00      A    C
ATOM   4410  HG  LEU A 290      15.679   3.965   0.138  1.00  0.00      A    H
ATOM   4411  CD1 LEU A 290      14.560   2.243   0.738  1.00  0.00      A    C
ATOM   4412 HD11 LEU A 290      13.942   2.744   1.514  1.00  0.00      A    H
ATOM   4413 HD12 LEU A 290      13.991   2.442  -0.195  1.00  0.00      A    H
ATOM   4414 HD13 LEU A 290      14.530   1.162   0.994  1.00  0.00      A    H
ATOM   4415  CD2 LEU A 290      16.444   3.227   1.989  1.00  0.00      A    C
ATOM   4416 HD21 LEU A 290      16.574   2.214   2.425  1.00  0.00      A    H
ATOM   4417 HD22 LEU A 290      17.434   3.711   2.129  1.00  0.00      A    H
ATOM   4418 HD23 LEU A 290      15.698   3.780   2.599  1.00  0.00      A    H
ATOM   4419  C   LEU A 290      19.003   2.029  -1.472  1.00  0.00      A    C
ATOM   4420  O   LEU A 290      18.938   0.818  -1.408  1.00  0.00      A    O
ATOM   4421  N   GLY A 291      19.780   2.662  -2.406  1.00  0.00      A    N
ATOM   4422  HN  GLY A 291      19.840   3.656  -2.449  1.00  0.00      A    H
ATOM   4423  CA  GLY A 291      20.609   2.203  -3.449  1.00  0.00      A    C
ATOM   4424  HA1 GLY A 291      21.481   1.836  -2.929  1.00  0.00      A    H
ATOM   4425  HA2 GLY A 291      20.796   3.002  -4.153  1.00  0.00      A    H
ATOM   4426  C   GLY A 291      20.209   1.041  -4.298  1.00  0.00      A    C
ATOM   4427  O   GLY A 291      19.039   0.769  -4.550  1.00  0.00      A    O
ATOM   4428  N   ASP A 292      21.276   0.277  -4.832  1.00  0.00      A    N
ATOM   4429  HN  ASP A 292      22.201   0.368  -4.471  1.00  0.00      A    H
ATOM   4430  CA  ASP A 292      21.020  -0.719  -5.871  1.00  0.00      A    C
ATOM   4431  HA  ASP A 292      20.226  -0.413  -6.536  1.00  0.00      A    H
ATOM   4432  CB  ASP A 292      22.338  -0.853  -6.738  1.00  0.00      A    C
ATOM   4433  HB1 ASP A 292      23.144  -1.252  -6.086  1.00  0.00      A    H
ATOM   4434  HB2 ASP A 292      22.191  -1.615  -7.534  1.00  0.00      A    H
ATOM   4435  CG  ASP A 292      22.703   0.395  -7.439  1.00  0.00      A    C
ATOM   4436  OD1 ASP A 292      22.129   0.804  -8.484  1.00  0.00      A    O
ATOM   4437  OD2 ASP A 292      23.736   0.992  -7.020  1.00  0.00      A    O
ATOM   4438  C   ASP A 292      20.667  -2.110  -5.326  1.00  0.00      A    C
ATOM   4439  O   ASP A 292      20.579  -3.079  -6.060  1.00  0.00      A    O
ATOM   4440  N   ARG A 293      20.355  -2.259  -4.003  1.00  0.00      A    N
ATOM   4441  HN  ARG A 293      20.325  -1.442  -3.432  1.00  0.00      A    H
ATOM   4442  CA  ARG A 293      19.991  -3.525  -3.408  1.00  0.00      A    C
ATOM   4443  HA  ARG A 293      20.065  -4.247  -4.209  1.00  0.00      A    H
ATOM   4444  CB  ARG A 293      21.017  -3.970  -2.355  1.00  0.00      A    C
ATOM   4445  HB1 ARG A 293      20.735  -4.997  -2.038  1.00  0.00      A    H
ATOM   4446  HB2 ARG A 293      21.987  -4.013  -2.896  1.00  0.00      A    H
ATOM   4447  CG  ARG A 293      21.153  -3.007  -1.206  1.00  0.00      A    C
ATOM   4448  HG1 ARG A 293      21.350  -1.999  -1.630  1.00  0.00      A    H
ATOM   4449  HG2 ARG A 293      20.136  -2.993  -0.760  1.00  0.00      A    H
ATOM   4450  CD  ARG A 293      22.358  -3.316  -0.185  1.00  0.00      A    C
ATOM   4451  HD1 ARG A 293      22.189  -2.899   0.830  1.00  0.00      A    H
ATOM   4452  HD2 ARG A 293      22.435  -4.399   0.051  1.00  0.00      A    H
ATOM   4453  NE  ARG A 293      23.646  -2.900  -0.894  1.00  0.00      A    N
ATOM   4454  HE  ARG A 293      23.653  -2.350  -1.729  1.00  0.00      A    H
ATOM   4455  CZ  ARG A 293      24.815  -3.316  -0.352  1.00  0.00      A    C
ATOM   4456  NH1 ARG A 293      24.810  -3.936   0.771  1.00  0.00      A    N
ATOM   4457 HH11 ARG A 293      25.628  -4.487   0.936  1.00  0.00      A    H
ATOM   4458 HH12 ARG A 293      23.948  -4.099   1.251  1.00  0.00      A    H
ATOM   4459  NH2 ARG A 293      25.976  -2.982  -0.936  1.00  0.00      A    N
ATOM   4460 HH21 ARG A 293      26.820  -3.257  -0.476  1.00  0.00      A    H
ATOM   4461 HH22 ARG A 293      26.016  -2.199  -1.556  1.00  0.00      A    H
ATOM   4462  C   ARG A 293      18.607  -3.549  -2.825  1.00  0.00      A    C
ATOM   4463  O   ARG A 293      18.195  -4.453  -2.070  1.00  0.00      A    O
ATOM   4464  N   CYS A 294      17.773  -2.491  -3.109  1.00  0.00      A    N
ATOM   4465  HN  CYS A 294      18.031  -1.782  -3.760  1.00  0.00      A    H
ATOM   4466  CA  CYS A 294      16.459  -2.374  -2.556  1.00  0.00      A    C
ATOM   4467  HA  CYS A 294      16.363  -2.641  -1.514  1.00  0.00      A    H
ATOM   4468  CB  CYS A 294      16.211  -0.844  -2.579  1.00  0.00      A    C
ATOM   4469  HB1 CYS A 294      16.953  -0.401  -1.880  1.00  0.00      A    H
ATOM   4470  HB2 CYS A 294      16.531  -0.438  -3.563  1.00  0.00      A    H
ATOM   4471  SG  CYS A 294      14.556  -0.195  -2.151  1.00  0.00      A    S
ATOM   4472  HG1 CYS A 294      14.025  -0.547  -3.313  1.00  0.00      A    H
ATOM   4473  C   CYS A 294      15.400  -3.063  -3.401  1.00  0.00      A    C
ATOM   4474  O   CYS A 294      15.222  -2.811  -4.648  1.00  0.00      A    O
ATOM   4475  N   PRO A 295      14.587  -4.012  -2.866  1.00  0.00      A    N
ATOM   4476  CD  PRO A 295      14.812  -4.694  -1.593  1.00  0.00      A    C
ATOM   4477  HD1 PRO A 295      15.870  -5.009  -1.469  1.00  0.00      A    H
ATOM   4478  HD2 PRO A 295      14.319  -4.091  -0.801  1.00  0.00      A    H
ATOM   4479  CA  PRO A 295      13.546  -4.696  -3.662  1.00  0.00      A    C
ATOM   4480  HA  PRO A 295      14.014  -5.324  -4.404  1.00  0.00      A    H
ATOM   4481  CB  PRO A 295      12.809  -5.574  -2.665  1.00  0.00      A    C
ATOM   4482  HB1 PRO A 295      12.335  -6.407  -3.227  1.00  0.00      A    H
ATOM   4483  HB2 PRO A 295      12.018  -4.960  -2.184  1.00  0.00      A    H
ATOM   4484  CG  PRO A 295      13.947  -6.007  -1.783  1.00  0.00      A    C
ATOM   4485  HG1 PRO A 295      14.537  -6.822  -2.255  1.00  0.00      A    H
ATOM   4486  HG2 PRO A 295      13.590  -6.331  -0.782  1.00  0.00      A    H
ATOM   4487  C   PRO A 295      12.408  -3.791  -4.362  1.00  0.00      A    C
ATOM   4488  O   PRO A 295      11.879  -2.807  -3.752  1.00  0.00      A    O
ATOM   4489  N   PRO A 296      12.043  -4.033  -5.606  1.00  0.00      A    N
ATOM   4490  CD  PRO A 296      12.757  -4.903  -6.580  1.00  0.00      A    C
ATOM   4491  HD1 PRO A 296      13.811  -4.550  -6.587  1.00  0.00      A    H
ATOM   4492  HD2 PRO A 296      12.613  -5.965  -6.289  1.00  0.00      A    H
ATOM   4493  CA  PRO A 296      10.704  -3.643  -6.126  1.00  0.00      A    C
ATOM   4494  HA  PRO A 296      10.816  -2.593  -6.356  1.00  0.00      A    H
ATOM   4495  CB  PRO A 296      10.475  -4.494  -7.395  1.00  0.00      A    C
ATOM   4496  HB1 PRO A 296       9.843  -3.939  -8.121  1.00  0.00      A    H
ATOM   4497  HB2 PRO A 296      10.028  -5.476  -7.126  1.00  0.00      A    H
ATOM   4498  CG  PRO A 296      11.965  -4.502  -7.841  1.00  0.00      A    C
ATOM   4499  HG1 PRO A 296      12.313  -3.509  -8.197  1.00  0.00      A    H
ATOM   4500  HG2 PRO A 296      12.109  -5.249  -8.651  1.00  0.00      A    H
ATOM   4501  C   PRO A 296       9.593  -3.825  -5.101  1.00  0.00      A    C
ATOM   4502  O   PRO A 296       9.502  -4.846  -4.442  1.00  0.00      A    O
ATOM   4503  N   GLU A 297       8.660  -2.876  -4.894  1.00  0.00      A    N
ATOM   4504  HN  GLU A 297       8.737  -1.994  -5.353  1.00  0.00      A    H
ATOM   4505  CA  GLU A 297       7.654  -2.839  -3.867  1.00  0.00      A    C
ATOM   4506  HA  GLU A 297       8.259  -2.875  -2.973  1.00  0.00      A    H
ATOM   4507  CB  GLU A 297       6.950  -1.476  -3.856  1.00  0.00      A    C
ATOM   4508  HB1 GLU A 297       7.688  -0.652  -3.744  1.00  0.00      A    H
ATOM   4509  HB2 GLU A 297       6.587  -1.340  -4.897  1.00  0.00      A    H
ATOM   4510  CG  GLU A 297       6.107  -1.294  -2.586  1.00  0.00      A    C
ATOM   4511  HG1 GLU A 297       6.345  -2.081  -1.840  1.00  0.00      A    H
ATOM   4512  HG2 GLU A 297       6.294  -0.269  -2.201  1.00  0.00      A    H
ATOM   4513  CD  GLU A 297       4.564  -1.365  -2.798  1.00  0.00      A    C
ATOM   4514  OE1 GLU A 297       3.965  -2.287  -2.127  1.00  0.00      A    O
ATOM   4515  OE2 GLU A 297       3.913  -0.512  -3.449  1.00  0.00      A    O
ATOM   4516  C   GLU A 297       6.715  -3.901  -3.996  1.00  0.00      A    C
ATOM   4517  O   GLU A 297       6.385  -4.622  -3.075  1.00  0.00      A    O
ATOM   4518  N   ASN A 298       6.383  -4.167  -5.231  1.00  0.00      A    N
ATOM   4519  HN  ASN A 298       6.862  -3.721  -5.983  1.00  0.00      A    H
ATOM   4520  CA  ASN A 298       5.252  -5.173  -5.435  1.00  0.00      A    C
ATOM   4521  HA  ASN A 298       4.599  -5.143  -4.575  1.00  0.00      A    H
ATOM   4522  CB  ASN A 298       4.518  -4.727  -6.763  1.00  0.00      A    C
ATOM   4523  HB1 ASN A 298       5.233  -4.932  -7.589  1.00  0.00      A    H
ATOM   4524  HB2 ASN A 298       3.602  -5.296  -7.028  1.00  0.00      A    H
ATOM   4525  CG  ASN A 298       4.129  -3.307  -6.796  1.00  0.00      A    C
ATOM   4526  OD1 ASN A 298       4.609  -2.547  -7.632  1.00  0.00      A    O
ATOM   4527  ND2 ASN A 298       3.186  -3.024  -5.880  1.00  0.00      A    N
ATOM   4528 HD21 ASN A 298       2.732  -2.143  -6.015  1.00  0.00      A    H
ATOM   4529 HD22 ASN A 298       2.880  -3.805  -5.335  1.00  0.00      A    H
ATOM   4530  C   ASN A 298       5.743  -6.587  -5.604  1.00  0.00      A    C
ATOM   4531  O   ASN A 298       4.975  -7.514  -5.736  1.00  0.00      A    O
ATOM   4532  N   GLU A 299       7.106  -6.815  -5.599  1.00  0.00      A    N
ATOM   4533  HN  GLU A 299       7.680  -6.007  -5.491  1.00  0.00      A    H
ATOM   4534  CA  GLU A 299       7.598  -8.151  -5.636  1.00  0.00      A    C
ATOM   4535  HA  GLU A 299       7.084  -8.642  -6.450  1.00  0.00      A    H
ATOM   4536  CB  GLU A 299       9.088  -8.285  -6.081  1.00  0.00      A    C
ATOM   4537  HB1 GLU A 299       9.231  -7.843  -7.090  1.00  0.00      A    H
ATOM   4538  HB2 GLU A 299       9.683  -7.845  -5.253  1.00  0.00      A    H
ATOM   4539  CG  GLU A 299       9.439  -9.805  -6.348  1.00  0.00      A    C
ATOM   4540  HG1 GLU A 299       9.649 -10.219  -5.339  1.00  0.00      A    H
ATOM   4541  HG2 GLU A 299       8.632 -10.428  -6.790  1.00  0.00      A    H
ATOM   4542  CD  GLU A 299      10.670 -10.112  -7.165  1.00  0.00      A    C
ATOM   4543  OE1 GLU A 299      10.638  -9.828  -8.413  1.00  0.00      A    O
ATOM   4544  OE2 GLU A 299      11.645 -10.545  -6.515  1.00  0.00      A    O
ATOM   4545  C   GLU A 299       7.262  -8.980  -4.383  1.00  0.00      A    C
ATOM   4546  O   GLU A 299       7.099 -10.185  -4.407  1.00  0.00      A    O
ATOM   4547  N   MET A 300       7.038  -8.303  -3.173  1.00  0.00      A    N
ATOM   4548  HN  MET A 300       7.193  -7.332  -3.010  1.00  0.00      A    H
ATOM   4549  CA  MET A 300       6.719  -8.992  -1.872  1.00  0.00      A    C
ATOM   4550  HA  MET A 300       7.466  -9.751  -1.692  1.00  0.00      A    H
ATOM   4551  CB  MET A 300       6.391  -7.893  -0.813  1.00  0.00      A    C
ATOM   4552  HB1 MET A 300       7.301  -7.258  -0.870  1.00  0.00      A    H
ATOM   4553  HB2 MET A 300       5.594  -7.202  -1.161  1.00  0.00      A    H
ATOM   4554  CG  MET A 300       6.176  -8.491   0.596  1.00  0.00      A    C
ATOM   4555  HG1 MET A 300       5.331  -9.212   0.553  1.00  0.00      A    H
ATOM   4556  HG2 MET A 300       7.054  -9.101   0.898  1.00  0.00      A    H
ATOM   4557  SD  MET A 300       5.921  -7.027   1.715  1.00  0.00      A    S
ATOM   4558  CE  MET A 300       5.602  -7.688   3.409  1.00  0.00      A    C
ATOM   4559  HE1 MET A 300       6.483  -8.246   3.792  1.00  0.00      A    H
ATOM   4560  HE2 MET A 300       5.539  -6.894   4.184  1.00  0.00      A    H
ATOM   4561  HE3 MET A 300       4.672  -8.292   3.478  1.00  0.00      A    H
ATOM   4562  C   MET A 300       5.385  -9.785  -1.984  1.00  0.00      A    C
ATOM   4563  O   MET A 300       5.371 -10.972  -1.703  1.00  0.00      A    O
ATOM   4564  N   PHE A 301       4.352  -9.147  -2.579  1.00  0.00      A    N
ATOM   4565  HN  PHE A 301       4.433  -8.174  -2.779  1.00  0.00      A    H
ATOM   4566  CA  PHE A 301       3.102  -9.669  -3.023  1.00  0.00      A    C
ATOM   4567  HA  PHE A 301       2.571 -10.275  -2.304  1.00  0.00      A    H
ATOM   4568  CB  PHE A 301       2.107  -8.468  -3.203  1.00  0.00      A    C
ATOM   4569  HB1 PHE A 301       1.816  -7.994  -2.241  1.00  0.00      A    H
ATOM   4570  HB2 PHE A 301       2.496  -7.649  -3.845  1.00  0.00      A    H
ATOM   4571  CG  PHE A 301       0.869  -8.995  -3.827  1.00  0.00      A    C
ATOM   4572  CD1 PHE A 301      -0.081  -9.728  -3.027  1.00  0.00      A    C
ATOM   4573  HD1 PHE A 301       0.235 -10.012  -2.034  1.00  0.00      A    H
ATOM   4574  CE1 PHE A 301      -1.189 -10.282  -3.584  1.00  0.00      A    C
ATOM   4575  HE1 PHE A 301      -1.822 -10.928  -2.994  1.00  0.00      A    H
ATOM   4576  CZ  PHE A 301      -1.455 -10.118  -4.978  1.00  0.00      A    C
ATOM   4577  HZ  PHE A 301      -2.191 -10.702  -5.510  1.00  0.00      A    H
ATOM   4578  CD2 PHE A 301       0.581  -8.807  -5.185  1.00  0.00      A    C
ATOM   4579  HD2 PHE A 301       1.277  -8.372  -5.886  1.00  0.00      A    H
ATOM   4580  CE2 PHE A 301      -0.619  -9.343  -5.801  1.00  0.00      A    C
ATOM   4581  HE2 PHE A 301      -0.670  -9.351  -6.880  1.00  0.00      A    H
ATOM   4582  C   PHE A 301       3.263 -10.717  -4.163  1.00  0.00      A    C
ATOM   4583  O   PHE A 301       2.836 -11.842  -4.049  1.00  0.00      A    O
ATOM   4584  N   TYR A 302       3.957 -10.407  -5.328  1.00  0.00      A    N
ATOM   4585  HN  TYR A 302       4.319  -9.492  -5.489  1.00  0.00      A    H
ATOM   4586  CA  TYR A 302       3.922 -11.395  -6.454  1.00  0.00      A    C
ATOM   4587  HA  TYR A 302       2.876 -11.646  -6.546  1.00  0.00      A    H
ATOM   4588  CB  TYR A 302       4.439 -10.784  -7.778  1.00  0.00      A    C
ATOM   4589  HB1 TYR A 302       5.539 -10.654  -7.696  1.00  0.00      A    H
ATOM   4590  HB2 TYR A 302       4.268 -11.451  -8.649  1.00  0.00      A    H
ATOM   4591  CG  TYR A 302       3.804  -9.492  -8.166  1.00  0.00      A    C
ATOM   4592  CD1 TYR A 302       2.450  -9.230  -8.243  1.00  0.00      A    C
ATOM   4593  HD1 TYR A 302       1.726  -9.946  -7.884  1.00  0.00      A    H
ATOM   4594  CE1 TYR A 302       1.947  -8.030  -8.653  1.00  0.00      A    C
ATOM   4595  HE1 TYR A 302       0.894  -7.796  -8.716  1.00  0.00      A    H
ATOM   4596  CZ  TYR A 302       2.869  -7.060  -8.973  1.00  0.00      A    C
ATOM   4597  OH  TYR A 302       2.329  -5.721  -9.204  1.00  0.00      A    O
ATOM   4598  HH  TYR A 302       2.849  -5.158  -9.782  1.00  0.00      A    H
ATOM   4599  CD2 TYR A 302       4.716  -8.515  -8.544  1.00  0.00      A    C
ATOM   4600  HD2 TYR A 302       5.756  -8.804  -8.536  1.00  0.00      A    H
ATOM   4601  CE2 TYR A 302       4.275  -7.268  -8.969  1.00  0.00      A    C
ATOM   4602  HE2 TYR A 302       4.860  -6.503  -9.458  1.00  0.00      A    H
ATOM   4603  C   TYR A 302       4.660 -12.727  -6.185  1.00  0.00      A    C
ATOM   4604  O   TYR A 302       4.216 -13.858  -6.381  1.00  0.00      A    O
ATOM   4605  N   GLY A 303       5.900 -12.609  -5.564  1.00  0.00      A    N
ATOM   4606  HN  GLY A 303       6.291 -11.723  -5.324  1.00  0.00      A    H
ATOM   4607  CA  GLY A 303       6.840 -13.748  -5.461  1.00  0.00      A    C
ATOM   4608  HA1 GLY A 303       7.799 -13.351  -5.161  1.00  0.00      A    H
ATOM   4609  HA2 GLY A 303       6.801 -14.309  -6.383  1.00  0.00      A    H
ATOM   4610  C   GLY A 303       6.463 -14.677  -4.348  1.00  0.00      A    C
ATOM   4611  O   GLY A 303       7.079 -15.685  -4.129  1.00  0.00      A    O
ATOM   4612  N   LYS A 304       5.562 -14.275  -3.463  1.00  0.00      A    N
ATOM   4613  HN  LYS A 304       5.244 -13.330  -3.465  1.00  0.00      A    H
ATOM   4614  CA  LYS A 304       5.146 -15.134  -2.297  1.00  0.00      A    C
ATOM   4615  HA  LYS A 304       5.338 -16.167  -2.543  1.00  0.00      A    H
ATOM   4616  CB  LYS A 304       5.910 -14.800  -1.045  1.00  0.00      A    C
ATOM   4617  HB1 LYS A 304       6.971 -14.544  -1.253  1.00  0.00      A    H
ATOM   4618  HB2 LYS A 304       5.514 -13.880  -0.564  1.00  0.00      A    H
ATOM   4619  CG  LYS A 304       5.660 -15.979   0.013  1.00  0.00      A    C
ATOM   4620  HG1 LYS A 304       4.592 -15.813   0.270  1.00  0.00      A    H
ATOM   4621  HG2 LYS A 304       5.750 -16.919  -0.572  1.00  0.00      A    H
ATOM   4622  CD  LYS A 304       6.618 -15.866   1.271  1.00  0.00      A    C
ATOM   4623  HD1 LYS A 304       6.489 -14.827   1.645  1.00  0.00      A    H
ATOM   4624  HD2 LYS A 304       6.173 -16.596   1.980  1.00  0.00      A    H
ATOM   4625  CE  LYS A 304       8.078 -16.032   0.933  1.00  0.00      A    C
ATOM   4626  HE1 LYS A 304       8.469 -15.484   0.049  1.00  0.00      A    H
ATOM   4627  HE2 LYS A 304       8.733 -15.822   1.806  1.00  0.00      A    H
ATOM   4628  NZ  LYS A 304       8.204 -17.407   0.595  1.00  0.00      A    N
ATOM   4629  HZ1 LYS A 304       9.175 -17.780   0.573  1.00  0.00      A    H
ATOM   4630  HZ2 LYS A 304       7.686 -18.020   1.257  1.00  0.00      A    H
ATOM   4631  HZ3 LYS A 304       7.711 -17.645  -0.289  1.00  0.00      A    H
ATOM   4632  C   LYS A 304       3.755 -15.118  -2.058  1.00  0.00      A    C
ATOM   4633  O   LYS A 304       3.117 -16.180  -2.150  1.00  0.00      A    O
ATOM   4634  N   ILE A 305       3.100 -13.947  -1.688  1.00  0.00      A    N
ATOM   4635  HN  ILE A 305       3.695 -13.147  -1.681  1.00  0.00      A    H
ATOM   4636  CA  ILE A 305       1.683 -13.906  -1.223  1.00  0.00      A    C
ATOM   4637  HA  ILE A 305       1.649 -14.643  -0.435  1.00  0.00      A    H
ATOM   4638  CB  ILE A 305       1.262 -12.538  -0.659  1.00  0.00      A    C
ATOM   4639  HB  ILE A 305       1.236 -11.895  -1.564  1.00  0.00      A    H
ATOM   4640  CG2 ILE A 305      -0.133 -12.632  -0.070  1.00  0.00      A    C
ATOM   4641 HG21 ILE A 305      -0.940 -12.869  -0.797  1.00  0.00      A    H
ATOM   4642 HG22 ILE A 305      -0.175 -13.156   0.909  1.00  0.00      A    H
ATOM   4643 HG23 ILE A 305      -0.275 -11.574   0.235  1.00  0.00      A    H
ATOM   4644  CG1 ILE A 305       2.307 -12.020   0.401  1.00  0.00      A    C
ATOM   4645 HG11 ILE A 305       2.268 -12.614   1.339  1.00  0.00      A    H
ATOM   4646 HG12 ILE A 305       3.310 -12.163  -0.056  1.00  0.00      A    H
ATOM   4647  CD  ILE A 305       2.292 -10.542   0.731  1.00  0.00      A    C
ATOM   4648  HD1 ILE A 305       1.362 -10.431   1.329  1.00  0.00      A    H
ATOM   4649  HD2 ILE A 305       3.133 -10.196   1.370  1.00  0.00      A    H
ATOM   4650  HD3 ILE A 305       2.275  -9.954  -0.211  1.00  0.00      A    H
ATOM   4651  C   ILE A 305       0.751 -14.376  -2.275  1.00  0.00      A    C
ATOM   4652  O   ILE A 305      -0.095 -15.225  -1.996  1.00  0.00      A    O
ATOM   4653  N   HSE A 306       0.939 -13.908  -3.552  1.00  0.00      A    N
ATOM   4654  HN  HSE A 306       1.735 -13.317  -3.663  1.00  0.00      A    H
ATOM   4655  CA  HSE A 306       0.066 -14.235  -4.670  1.00  0.00      A    C
ATOM   4656  HA  HSE A 306      -0.938 -13.986  -4.360  1.00  0.00      A    H
ATOM   4657  CB  HSE A 306       0.472 -13.268  -5.813  1.00  0.00      A    C
ATOM   4658  HB1 HSE A 306       0.576 -12.303  -5.273  1.00  0.00      A    H
ATOM   4659  HB2 HSE A 306       1.471 -13.488  -6.245  1.00  0.00      A    H
ATOM   4660  ND1 HSE A 306      -0.691 -11.925  -7.645  1.00  0.00      A    N
ATOM   4661  CG  HSE A 306      -0.664 -13.077  -6.803  1.00  0.00      A    C
ATOM   4662  CE1 HSE A 306      -1.903 -11.900  -8.191  1.00  0.00      A    C
ATOM   4663  HE1 HSE A 306      -2.246 -11.225  -8.976  1.00  0.00      A    H
ATOM   4664  NE2 HSE A 306      -2.607 -12.970  -7.866  1.00  0.00      A    N
ATOM   4665  HE2 HSE A 306      -3.448 -13.310  -8.287  1.00  0.00      A    H
ATOM   4666  CD2 HSE A 306      -1.910 -13.631  -6.887  1.00  0.00      A    C
ATOM   4667  HD2 HSE A 306      -2.311 -14.431  -6.277  1.00  0.00      A    H
ATOM   4668  C   HSE A 306       0.042 -15.713  -5.092  1.00  0.00      A    C
ATOM   4669  O   HSE A 306      -0.999 -16.295  -5.331  1.00  0.00      A    O
ATOM   4670  N   ARG A 307       1.213 -16.314  -5.145  1.00  0.00      A    N
ATOM   4671  HN  ARG A 307       2.074 -15.815  -5.082  1.00  0.00      A    H
ATOM   4672  CA  ARG A 307       1.386 -17.776  -5.220  1.00  0.00      A    C
ATOM   4673  HA  ARG A 307       0.920 -18.121  -6.132  1.00  0.00      A    H
ATOM   4674  CB  ARG A 307       2.985 -18.127  -5.165  1.00  0.00      A    C
ATOM   4675  HB1 ARG A 307       3.458 -17.725  -4.243  1.00  0.00      A    H
ATOM   4676  HB2 ARG A 307       3.141 -19.226  -5.197  1.00  0.00      A    H
ATOM   4677  CG  ARG A 307       3.658 -17.463  -6.375  1.00  0.00      A    C
ATOM   4678  HG1 ARG A 307       3.413 -18.040  -7.292  1.00  0.00      A    H
ATOM   4679  HG2 ARG A 307       3.361 -16.424  -6.637  1.00  0.00      A    H
ATOM   4680  CD  ARG A 307       5.168 -17.528  -6.236  1.00  0.00      A    C
ATOM   4681  HD1 ARG A 307       5.528 -17.084  -7.189  1.00  0.00      A    H
ATOM   4682  HD2 ARG A 307       5.581 -17.069  -5.312  1.00  0.00      A    H
ATOM   4683  NE  ARG A 307       5.697 -18.907  -6.491  1.00  0.00      A    N
ATOM   4684  HE  ARG A 307       5.153 -19.561  -7.017  1.00  0.00      A    H
ATOM   4685  CZ  ARG A 307       6.759 -19.470  -5.907  1.00  0.00      A    C
ATOM   4686  NH1 ARG A 307       7.740 -18.717  -5.463  1.00  0.00      A    N
ATOM   4687 HH11 ARG A 307       8.493 -19.250  -5.076  1.00  0.00      A    H
ATOM   4688 HH12 ARG A 307       7.871 -17.824  -5.892  1.00  0.00      A    H
ATOM   4689  NH2 ARG A 307       6.838 -20.780  -5.683  1.00  0.00      A    N
ATOM   4690 HH21 ARG A 307       7.552 -21.180  -5.108  1.00  0.00      A    H
ATOM   4691 HH22 ARG A 307       6.089 -21.312  -6.079  1.00  0.00      A    H
ATOM   4692  C   ARG A 307       0.811 -18.497  -4.041  1.00  0.00      A    C
ATOM   4693  O   ARG A 307       0.260 -19.559  -4.249  1.00  0.00      A    O
ATOM   4694  N   GLY A 308       0.802 -17.993  -2.818  1.00  0.00      A    N
ATOM   4695  HN  GLY A 308       1.360 -17.233  -2.493  1.00  0.00      A    H
ATOM   4696  CA  GLY A 308      -0.026 -18.526  -1.722  1.00  0.00      A    C
ATOM   4697  HA1 GLY A 308       0.271 -17.945  -0.862  1.00  0.00      A    H
ATOM   4698  HA2 GLY A 308       0.138 -19.571  -1.501  1.00  0.00      A    H
ATOM   4699  C   GLY A 308      -1.576 -18.328  -1.938  1.00  0.00      A    C
ATOM   4700  O   GLY A 308      -2.396 -19.180  -1.586  1.00  0.00      A    O
ATOM   4701  N   LEU A 309      -2.035 -17.311  -2.712  1.00  0.00      A    N
ATOM   4702  HN  LEU A 309      -1.370 -16.657  -3.065  1.00  0.00      A    H
ATOM   4703  CA  LEU A 309      -3.439 -17.294  -3.161  1.00  0.00      A    C
ATOM   4704  HA  LEU A 309      -4.076 -17.386  -2.294  1.00  0.00      A    H
ATOM   4705  CB  LEU A 309      -3.781 -15.963  -3.903  1.00  0.00      A    C
ATOM   4706  HB1 LEU A 309      -2.921 -15.572  -4.488  1.00  0.00      A    H
ATOM   4707  HB2 LEU A 309      -4.465 -16.241  -4.733  1.00  0.00      A    H
ATOM   4708  CG  LEU A 309      -4.203 -14.821  -3.012  1.00  0.00      A    C
ATOM   4709  HG  LEU A 309      -5.043 -15.124  -2.351  1.00  0.00      A    H
ATOM   4710  CD1 LEU A 309      -3.081 -14.329  -2.072  1.00  0.00      A    C
ATOM   4711 HD11 LEU A 309      -2.145 -13.978  -2.556  1.00  0.00      A    H
ATOM   4712 HD12 LEU A 309      -3.469 -13.513  -1.426  1.00  0.00      A    H
ATOM   4713 HD13 LEU A 309      -2.859 -15.122  -1.326  1.00  0.00      A    H
ATOM   4714  CD2 LEU A 309      -4.584 -13.630  -3.956  1.00  0.00      A    C
ATOM   4715 HD21 LEU A 309      -5.230 -13.937  -4.806  1.00  0.00      A    H
ATOM   4716 HD22 LEU A 309      -5.073 -12.819  -3.376  1.00  0.00      A    H
ATOM   4717 HD23 LEU A 309      -3.674 -13.045  -4.209  1.00  0.00      A    H
ATOM   4718  C   LEU A 309      -3.777 -18.388  -4.173  1.00  0.00      A    C
ATOM   4719  O   LEU A 309      -4.841 -18.943  -4.121  1.00  0.00      A    O
ATOM   4720  N   ASP A 310      -2.757 -18.758  -4.980  1.00  0.00      A    N
ATOM   4721  HN  ASP A 310      -1.998 -18.126  -5.112  1.00  0.00      A    H
ATOM   4722  CA  ASP A 310      -2.918 -19.940  -5.873  1.00  0.00      A    C
ATOM   4723  HA  ASP A 310      -3.804 -19.696  -6.440  1.00  0.00      A    H
ATOM   4724  CB  ASP A 310      -1.820 -19.865  -6.950  1.00  0.00      A    C
ATOM   4725  HB1 ASP A 310      -1.875 -18.890  -7.478  1.00  0.00      A    H
ATOM   4726  HB2 ASP A 310      -0.842 -20.095  -6.476  1.00  0.00      A    H
ATOM   4727  CG  ASP A 310      -2.024 -20.904  -8.113  1.00  0.00      A    C
ATOM   4728  OD1 ASP A 310      -3.144 -20.984  -8.700  1.00  0.00      A    O
ATOM   4729  OD2 ASP A 310      -1.031 -21.560  -8.427  1.00  0.00      A    O
ATOM   4730  C   ASP A 310      -2.985 -21.241  -5.125  1.00  0.00      A    C
ATOM   4731  O   ASP A 310      -3.429 -22.234  -5.650  1.00  0.00      A    O
ATOM   4732  N   ARG A 311      -2.437 -21.339  -3.893  1.00  0.00      A    N
ATOM   4733  HN  ARG A 311      -1.921 -20.588  -3.489  1.00  0.00      A    H
ATOM   4734  CA  ARG A 311      -2.594 -22.516  -3.097  1.00  0.00      A    C
ATOM   4735  HA  ARG A 311      -2.217 -23.305  -3.732  1.00  0.00      A    H
ATOM   4736  CB  ARG A 311      -1.555 -22.495  -1.906  1.00  0.00      A    C
ATOM   4737  HB1 ARG A 311      -0.538 -22.382  -2.339  1.00  0.00      A    H
ATOM   4738  HB2 ARG A 311      -1.756 -21.554  -1.351  1.00  0.00      A    H
ATOM   4739  CG  ARG A 311      -1.449 -23.680  -0.990  1.00  0.00      A    C
ATOM   4740  HG1 ARG A 311      -0.684 -23.525  -0.199  1.00  0.00      A    H
ATOM   4741  HG2 ARG A 311      -2.406 -23.864  -0.456  1.00  0.00      A    H
ATOM   4742  CD  ARG A 311      -1.123 -25.061  -1.581  1.00  0.00      A    C
ATOM   4743  HD1 ARG A 311      -1.162 -25.895  -0.849  1.00  0.00      A    H
ATOM   4744  HD2 ARG A 311      -1.845 -25.314  -2.387  1.00  0.00      A    H
ATOM   4745  NE  ARG A 311       0.235 -24.834  -2.104  1.00  0.00      A    N
ATOM   4746  HE  ARG A 311       0.775 -24.069  -1.752  1.00  0.00      A    H
ATOM   4747  CZ  ARG A 311       0.908 -25.712  -2.782  1.00  0.00      A    C
ATOM   4748  NH1 ARG A 311       0.338 -26.735  -3.400  1.00  0.00      A    N
ATOM   4749 HH11 ARG A 311       0.994 -27.274  -3.928  1.00  0.00      A    H
ATOM   4750 HH12 ARG A 311      -0.617 -26.749  -3.697  1.00  0.00      A    H
ATOM   4751  NH2 ARG A 311       2.226 -25.626  -2.984  1.00  0.00      A    N
ATOM   4752 HH21 ARG A 311       2.792 -26.133  -3.634  1.00  0.00      A    H
ATOM   4753 HH22 ARG A 311       2.663 -24.841  -2.544  1.00  0.00      A    H
ATOM   4754  C   ARG A 311      -4.006 -22.759  -2.643  1.00  0.00      A    C
ATOM   4755  O   ARG A 311      -4.471 -23.875  -2.721  1.00  0.00      A    O
ATOM   4756  N   TRP A 312      -4.714 -21.721  -2.220  1.00  0.00      A    N
ATOM   4757  HN  TRP A 312      -4.171 -20.918  -1.988  1.00  0.00      A    H
ATOM   4758  CA  TRP A 312      -6.053 -21.816  -1.778  1.00  0.00      A    C
ATOM   4759  HA  TRP A 312      -6.381 -22.759  -1.366  1.00  0.00      A    H
ATOM   4760  CB  TRP A 312      -6.273 -20.769  -0.702  1.00  0.00      A    C
ATOM   4761  HB1 TRP A 312      -6.049 -19.741  -1.060  1.00  0.00      A    H
ATOM   4762  HB2 TRP A 312      -7.307 -20.665  -0.309  1.00  0.00      A    H
ATOM   4763  CG  TRP A 312      -5.451 -21.048   0.431  1.00  0.00      A    C
ATOM   4764  CD1 TRP A 312      -4.385 -20.335   0.974  1.00  0.00      A    C
ATOM   4765  HD1 TRP A 312      -3.858 -19.586   0.402  1.00  0.00      A    H
ATOM   4766  NE1 TRP A 312      -3.874 -21.080   2.060  1.00  0.00      A    N
ATOM   4767  HE1 TRP A 312      -3.142 -20.725   2.599  1.00  0.00      A    H
ATOM   4768  CE2 TRP A 312      -4.665 -22.098   2.357  1.00  0.00      A    C
ATOM   4769  CD2 TRP A 312      -5.635 -22.168   1.366  1.00  0.00      A    C
ATOM   4770  CE3 TRP A 312      -6.554 -23.190   1.356  1.00  0.00      A    C
ATOM   4771  HE3 TRP A 312      -7.326 -23.217   0.601  1.00  0.00      A    H
ATOM   4772  CZ3 TRP A 312      -6.555 -24.051   2.448  1.00  0.00      A    C
ATOM   4773  HZ3 TRP A 312      -7.342 -24.784   2.547  1.00  0.00      A    H
ATOM   4774  CZ2 TRP A 312      -4.610 -23.026   3.406  1.00  0.00      A    C
ATOM   4775  HZ2 TRP A 312      -3.774 -22.970   4.086  1.00  0.00      A    H
ATOM   4776  CH2 TRP A 312      -5.569 -24.058   3.477  1.00  0.00      A    C
ATOM   4777  HH2 TRP A 312      -5.600 -24.804   4.256  1.00  0.00      A    H
ATOM   4778  C   TRP A 312      -7.091 -21.535  -2.892  1.00  0.00      A    C
ATOM   4779  O   TRP A 312      -8.313 -21.625  -2.737  1.00  0.00      A    O
ATOM   4780  N   GLY A 313      -6.632 -21.198  -4.067  1.00  0.00      A    N
ATOM   4781  HN  GLY A 313      -5.644 -21.218  -4.195  1.00  0.00      A    H
ATOM   4782  CA  GLY A 313      -7.431 -21.417  -5.195  1.00  0.00      A    C
ATOM   4783  HA1 GLY A 313      -8.124 -22.221  -4.992  1.00  0.00      A    H
ATOM   4784  HA2 GLY A 313      -6.836 -21.721  -6.044  1.00  0.00      A    H
ATOM   4785  C   GLY A 313      -8.196 -20.223  -5.749  1.00  0.00      A    C
ATOM   4786  O   GLY A 313      -9.171 -20.433  -6.421  1.00  0.00      A    O
ATOM   4787  N   GLY A 314      -7.594 -19.005  -5.464  1.00  0.00      A    N
ATOM   4788  HN  GLY A 314      -6.723 -18.928  -4.985  1.00  0.00      A    H
ATOM   4789  CA  GLY A 314      -8.166 -17.726  -5.814  1.00  0.00      A    C
ATOM   4790  HA1 GLY A 314      -8.451 -17.326  -4.852  1.00  0.00      A    H
ATOM   4791  HA2 GLY A 314      -8.955 -17.787  -6.548  1.00  0.00      A    H
ATOM   4792  C   GLY A 314      -7.156 -16.635  -6.239  1.00  0.00      A    C
ATOM   4793  O   GLY A 314      -7.376 -15.501  -5.879  1.00  0.00      A    O
ATOM   4794  N   ALA A 315      -6.050 -16.919  -6.952  1.00  0.00      A    N
ATOM   4795  HN  ALA A 315      -5.886 -17.868  -7.211  1.00  0.00      A    H
ATOM   4796  CA  ALA A 315      -5.210 -15.971  -7.601  1.00  0.00      A    C
ATOM   4797  HA  ALA A 315      -4.969 -15.140  -6.955  1.00  0.00      A    H
ATOM   4798  CB  ALA A 315      -3.903 -16.580  -8.117  1.00  0.00      A    C
ATOM   4799  HB1 ALA A 315      -3.271 -16.956  -7.285  1.00  0.00      A    H
ATOM   4800  HB2 ALA A 315      -4.121 -17.526  -8.657  1.00  0.00      A    H
ATOM   4801  HB3 ALA A 315      -3.395 -15.783  -8.701  1.00  0.00      A    H
ATOM   4802  C   ALA A 315      -5.921 -15.205  -8.749  1.00  0.00      A    C
ATOM   4803  O   ALA A 315      -6.169 -15.732  -9.821  1.00  0.00      A    O
ATOM   4804  N   PHE A 316      -6.255 -13.989  -8.485  1.00  0.00      A    N
ATOM   4805  HN  PHE A 316      -6.252 -13.566  -7.583  1.00  0.00      A    H
ATOM   4806  CA  PHE A 316      -6.821 -13.050  -9.437  1.00  0.00      A    C
ATOM   4807  HA  PHE A 316      -7.584 -13.585  -9.982  1.00  0.00      A    H
ATOM   4808  CB  PHE A 316      -7.400 -11.758  -8.861  1.00  0.00      A    C
ATOM   4809  HB1 PHE A 316      -7.575 -10.972  -9.627  1.00  0.00      A    H
ATOM   4810  HB2 PHE A 316      -8.426 -11.983  -8.497  1.00  0.00      A    H
ATOM   4811  CG  PHE A 316      -6.639 -11.072  -7.725  1.00  0.00      A    C
ATOM   4812  CD1 PHE A 316      -7.008 -11.317  -6.387  1.00  0.00      A    C
ATOM   4813  HD1 PHE A 316      -7.858 -11.956  -6.196  1.00  0.00      A    H
ATOM   4814  CE1 PHE A 316      -6.167 -10.783  -5.387  1.00  0.00      A    C
ATOM   4815  HE1 PHE A 316      -6.407 -10.891  -4.339  1.00  0.00      A    H
ATOM   4816  CZ  PHE A 316      -5.062  -9.983  -5.702  1.00  0.00      A    C
ATOM   4817  HZ  PHE A 316      -4.413  -9.485  -4.996  1.00  0.00      A    H
ATOM   4818  CD2 PHE A 316      -5.514 -10.341  -8.036  1.00  0.00      A    C
ATOM   4819  HD2 PHE A 316      -5.380 -10.036  -9.063  1.00  0.00      A    H
ATOM   4820  CE2 PHE A 316      -4.725  -9.764  -7.018  1.00  0.00      A    C
ATOM   4821  HE2 PHE A 316      -3.770  -9.303  -7.222  1.00  0.00      A    H
ATOM   4822  C   PHE A 316      -5.843 -12.582 -10.548  1.00  0.00      A    C
ATOM   4823  O   PHE A 316      -4.681 -12.587 -10.407  1.00  0.00      A    O
ATOM   4824  N   PHE A 317      -6.454 -12.207 -11.704  1.00  0.00      A    N
ATOM   4825  HN  PHE A 317      -7.433 -12.386 -11.750  1.00  0.00      A    H
ATOM   4826  CA  PHE A 317      -5.886 -11.462 -12.829  1.00  0.00      A    C
ATOM   4827  HA  PHE A 317      -5.050 -12.024 -13.218  1.00  0.00      A    H
ATOM   4828  CB  PHE A 317      -7.144 -11.242 -13.767  1.00  0.00      A    C
ATOM   4829  HB1 PHE A 317      -7.591 -12.250 -13.898  1.00  0.00      A    H
ATOM   4830  HB2 PHE A 317      -7.852 -10.573 -13.232  1.00  0.00      A    H
ATOM   4831  CG  PHE A 317      -7.058 -10.645 -15.113  1.00  0.00      A    C
ATOM   4832  CD1 PHE A 317      -5.919 -10.696 -15.891  1.00  0.00      A    C
ATOM   4833  HD1 PHE A 317      -5.000 -10.966 -15.393  1.00  0.00      A    H
ATOM   4834  CE1 PHE A 317      -5.869 -10.217 -17.182  1.00  0.00      A    C
ATOM   4835  HE1 PHE A 317      -4.906 -10.110 -17.659  1.00  0.00      A    H
ATOM   4836  CZ  PHE A 317      -7.055  -9.708 -17.802  1.00  0.00      A    C
ATOM   4837  HZ  PHE A 317      -6.977  -9.390 -18.831  1.00  0.00      A    H
ATOM   4838  CD2 PHE A 317      -8.239 -10.245 -15.752  1.00  0.00      A    C
ATOM   4839  HD2 PHE A 317      -9.217 -10.209 -15.296  1.00  0.00      A    H
ATOM   4840  CE2 PHE A 317      -8.214  -9.730 -17.047  1.00  0.00      A    C
ATOM   4841  HE2 PHE A 317      -9.117  -9.400 -17.537  1.00  0.00      A    H
ATOM   4842  C   PHE A 317      -5.316 -10.034 -12.380  1.00  0.00      A    C
ATOM   4843  O   PHE A 317      -6.023  -9.374 -11.662  1.00  0.00      A    O
ATOM   4844  N   CYS A 318      -4.162  -9.556 -12.920  1.00  0.00      A    N
ATOM   4845  HN  CYS A 318      -3.532 -10.198 -13.349  1.00  0.00      A    H
ATOM   4846  CA  CYS A 318      -3.615  -8.256 -12.650  1.00  0.00      A    C
ATOM   4847  HA  CYS A 318      -4.198  -7.873 -11.825  1.00  0.00      A    H
ATOM   4848  CB  CYS A 318      -2.043  -8.153 -12.490  1.00  0.00      A    C
ATOM   4849  HB1 CYS A 318      -1.487  -8.709 -13.275  1.00  0.00      A    H
ATOM   4850  HB2 CYS A 318      -1.638  -7.132 -12.657  1.00  0.00      A    H
ATOM   4851  SG  CYS A 318      -1.462  -8.832 -10.864  1.00  0.00      A    S
ATOM   4852  HG1 CYS A 318      -1.205  -7.660 -10.301  1.00  0.00      A    H
ATOM   4853  C   CYS A 318      -3.934  -7.292 -13.820  1.00  0.00      A    C
ATOM   4854  O   CYS A 318      -3.604  -6.138 -13.710  1.00  0.00      A    O
ATOM   4855  N   GLY A 319      -4.579  -7.709 -14.887  1.00  0.00      A    N
ATOM   4856  HN  GLY A 319      -4.865  -8.658 -14.998  1.00  0.00      A    H
ATOM   4857  CA  GLY A 319      -4.928  -6.794 -15.992  1.00  0.00      A    C
ATOM   4858  HA1 GLY A 319      -5.100  -5.841 -15.515  1.00  0.00      A    H
ATOM   4859  HA2 GLY A 319      -5.770  -7.248 -16.494  1.00  0.00      A    H
ATOM   4860  C   GLY A 319      -3.793  -6.588 -16.974  1.00  0.00      A    C
ATOM   4861  O   GLY A 319      -4.000  -5.979 -18.056  1.00  0.00      A    O
ATOM   4862  N   SER A 320      -2.590  -7.124 -16.771  1.00  0.00      A    N
ATOM   4863  HN  SER A 320      -2.352  -7.523 -15.889  1.00  0.00      A    H
ATOM   4864  CA  SER A 320      -1.472  -7.094 -17.698  1.00  0.00      A    C
ATOM   4865  HA  SER A 320      -1.767  -7.082 -18.737  1.00  0.00      A    H
ATOM   4866  CB  SER A 320      -0.422  -5.911 -17.480  1.00  0.00      A    C
ATOM   4867  HB1 SER A 320      -0.821  -4.947 -17.863  1.00  0.00      A    H
ATOM   4868  HB2 SER A 320      -0.197  -5.840 -16.395  1.00  0.00      A    H
ATOM   4869  OG  SER A 320       0.662  -6.133 -18.396  1.00  0.00      A    O
ATOM   4870  HG1 SER A 320       1.477  -5.781 -18.031  1.00  0.00      A    H
ATOM   4871  C   SER A 320      -0.775  -8.339 -17.319  1.00  0.00      A    C
ATOM   4872  O   SER A 320      -0.836  -8.778 -16.165  1.00  0.00      A    O
ATOM   4873  N   ALA A 321       0.009  -8.966 -18.205  1.00  0.00      A    N
ATOM   4874  HN  ALA A 321      -0.049  -8.707 -19.166  1.00  0.00      A    H
ATOM   4875  CA  ALA A 321       0.817 -10.139 -18.035  1.00  0.00      A    C
ATOM   4876  HA  ALA A 321       1.268 -10.216 -19.013  1.00  0.00      A    H
ATOM   4877  CB  ALA A 321       1.899  -9.808 -16.970  1.00  0.00      A    C
ATOM   4878  HB1 ALA A 321       2.622 -10.637 -17.123  1.00  0.00      A    H
ATOM   4879  HB2 ALA A 321       2.361  -8.834 -17.238  1.00  0.00      A    H
ATOM   4880  HB3 ALA A 321       1.442  -9.813 -15.958  1.00  0.00      A    H
ATOM   4881  C   ALA A 321       0.102 -11.501 -17.829  1.00  0.00      A    C
ATOM   4882  O   ALA A 321       0.587 -12.382 -17.077  1.00  0.00      A    O
ATOM   4883  N   ALA A 322      -0.957 -11.735 -18.559  1.00  0.00      A    N
ATOM   4884  HN  ALA A 322      -1.289 -11.033 -19.183  1.00  0.00      A    H
ATOM   4885  CA  ALA A 322      -1.666 -12.954 -18.234  1.00  0.00      A    C
ATOM   4886  HA  ALA A 322      -0.998 -13.687 -17.806  1.00  0.00      A    H
ATOM   4887  CB  ALA A 322      -2.856 -12.639 -17.283  1.00  0.00      A    C
ATOM   4888  HB1 ALA A 322      -3.458 -11.768 -17.619  1.00  0.00      A    H
ATOM   4889  HB2 ALA A 322      -3.480 -13.554 -17.198  1.00  0.00      A    H
ATOM   4890  HB3 ALA A 322      -2.397 -12.437 -16.292  1.00  0.00      A    H
ATOM   4891  C   ALA A 322      -2.185 -13.434 -19.630  1.00  0.00      A    C
ATOM   4892  O   ALA A 322      -2.414 -12.619 -20.542  1.00  0.00      A    O
ATOM   4893  N   VAL A 323      -2.383 -14.795 -19.639  1.00  0.00      A    N
ATOM   4894  HN  VAL A 323      -2.248 -15.155 -18.719  1.00  0.00      A    H
ATOM   4895  CA  VAL A 323      -3.104 -15.469 -20.700  1.00  0.00      A    C
ATOM   4896  HA  VAL A 323      -3.339 -14.767 -21.486  1.00  0.00      A    H
ATOM   4897  CB  VAL A 323      -2.152 -16.390 -21.441  1.00  0.00      A    C
ATOM   4898  HB  VAL A 323      -1.363 -15.694 -21.798  1.00  0.00      A    H
ATOM   4899  CG1 VAL A 323      -1.403 -17.345 -20.567  1.00  0.00      A    C
ATOM   4900 HG11 VAL A 323      -0.784 -16.871 -19.775  1.00  0.00      A    H
ATOM   4901 HG12 VAL A 323      -2.138 -18.042 -20.111  1.00  0.00      A    H
ATOM   4902 HG13 VAL A 323      -0.787 -18.021 -21.198  1.00  0.00      A    H
ATOM   4903  CG2 VAL A 323      -2.776 -17.212 -22.556  1.00  0.00      A    C
ATOM   4904 HG21 VAL A 323      -3.532 -16.505 -22.960  1.00  0.00      A    H
ATOM   4905 HG22 VAL A 323      -2.053 -17.507 -23.346  1.00  0.00      A    H
ATOM   4906 HG23 VAL A 323      -3.153 -18.183 -22.169  1.00  0.00      A    H
ATOM   4907  C   VAL A 323      -4.459 -16.183 -20.295  1.00  0.00      A    C
ATOM   4908  O   VAL A 323      -4.528 -16.830 -19.265  1.00  0.00      A    O
ATOM   4909  N   LEU A 324      -5.533 -16.067 -21.125  1.00  0.00      A    N
ATOM   4910  HN  LEU A 324      -5.499 -15.511 -21.952  1.00  0.00      A    H
ATOM   4911  CA  LEU A 324      -6.869 -16.408 -20.678  1.00  0.00      A    C
ATOM   4912  HA  LEU A 324      -6.822 -17.017 -19.787  1.00  0.00      A    H
ATOM   4913  CB  LEU A 324      -7.811 -15.187 -20.358  1.00  0.00      A    C
ATOM   4914  HB1 LEU A 324      -8.098 -14.605 -21.260  1.00  0.00      A    H
ATOM   4915  HB2 LEU A 324      -8.785 -15.464 -19.900  1.00  0.00      A    H
ATOM   4916  CG  LEU A 324      -7.165 -14.151 -19.332  1.00  0.00      A    C
ATOM   4917  HG  LEU A 324      -6.607 -14.766 -18.594  1.00  0.00      A    H
ATOM   4918  CD1 LEU A 324      -6.186 -13.203 -19.968  1.00  0.00      A    C
ATOM   4919 HD11 LEU A 324      -5.784 -12.401 -19.313  1.00  0.00      A    H
ATOM   4920 HD12 LEU A 324      -5.343 -13.742 -20.451  1.00  0.00      A    H
ATOM   4921 HD13 LEU A 324      -6.704 -12.622 -20.762  1.00  0.00      A    H
ATOM   4922  CD2 LEU A 324      -8.266 -13.290 -18.760  1.00  0.00      A    C
ATOM   4923 HD21 LEU A 324      -9.056 -13.893 -18.264  1.00  0.00      A    H
ATOM   4924 HD22 LEU A 324      -7.783 -12.633 -18.005  1.00  0.00      A    H
ATOM   4925 HD23 LEU A 324      -8.818 -12.743 -19.554  1.00  0.00      A    H
ATOM   4926  C   LEU A 324      -7.524 -17.335 -21.701  1.00  0.00      A    C
ATOM   4927  O   LEU A 324      -7.237 -17.301 -22.884  1.00  0.00      A    O
ATOM   4928  N   ARG A 325      -8.479 -18.147 -21.188  1.00  0.00      A    N
ATOM   4929  HN  ARG A 325      -8.677 -18.172 -20.211  1.00  0.00      A    H
ATOM   4930  CA  ARG A 325      -9.293 -18.993 -21.988  1.00  0.00      A    C
ATOM   4931  HA  ARG A 325      -8.793 -19.414 -22.848  1.00  0.00      A    H
ATOM   4932  CB  ARG A 325      -9.762 -20.148 -21.075  1.00  0.00      A    C
ATOM   4933  HB1 ARG A 325      -8.894 -20.534 -20.499  1.00  0.00      A    H
ATOM   4934  HB2 ARG A 325     -10.374 -19.648 -20.294  1.00  0.00      A    H
ATOM   4935  CG  ARG A 325     -10.530 -21.297 -21.808  1.00  0.00      A    C
ATOM   4936  HG1 ARG A 325     -11.255 -21.683 -21.059  1.00  0.00      A    H
ATOM   4937  HG2 ARG A 325     -11.174 -20.863 -22.602  1.00  0.00      A    H
ATOM   4938  CD  ARG A 325      -9.693 -22.484 -22.371  1.00  0.00      A    C
ATOM   4939  HD1 ARG A 325     -10.319 -23.216 -22.925  1.00  0.00      A    H
ATOM   4940  HD2 ARG A 325      -8.820 -22.204 -22.997  1.00  0.00      A    H
ATOM   4941  NE  ARG A 325      -9.167 -23.173 -21.159  1.00  0.00      A    N
ATOM   4942  HE  ARG A 325      -9.248 -22.862 -20.213  1.00  0.00      A    H
ATOM   4943  CZ  ARG A 325      -8.673 -24.436 -21.095  1.00  0.00      A    C
ATOM   4944  NH1 ARG A 325      -8.133 -24.847 -19.906  1.00  0.00      A    N
ATOM   4945 HH11 ARG A 325      -7.877 -25.813 -19.857  1.00  0.00      A    H
ATOM   4946 HH12 ARG A 325      -8.264 -24.317 -19.068  1.00  0.00      A    H
ATOM   4947  NH2 ARG A 325      -8.648 -25.208 -22.156  1.00  0.00      A    N
ATOM   4948 HH21 ARG A 325      -8.237 -26.108 -22.012  1.00  0.00      A    H
ATOM   4949 HH22 ARG A 325      -8.673 -24.773 -23.056  1.00  0.00      A    H
ATOM   4950  C   ARG A 325     -10.501 -18.077 -22.462  1.00  0.00      A    C
ATOM   4951  O   ARG A 325     -11.211 -17.460 -21.676  1.00  0.00      A    O
ATOM   4952  N   ARG A 326     -10.641 -17.788 -23.792  1.00  0.00      A    N
ATOM   4953  HN  ARG A 326      -9.911 -18.164 -24.357  1.00  0.00      A    H
ATOM   4954  CA  ARG A 326     -11.682 -17.040 -24.376  1.00  0.00      A    C
ATOM   4955  HA  ARG A 326     -11.628 -16.021 -24.022  1.00  0.00      A    H
ATOM   4956  CB  ARG A 326     -11.527 -16.976 -25.946  1.00  0.00      A    C
ATOM   4957  HB1 ARG A 326     -10.479 -16.776 -26.254  1.00  0.00      A    H
ATOM   4958  HB2 ARG A 326     -11.787 -17.909 -26.490  1.00  0.00      A    H
ATOM   4959  CG  ARG A 326     -12.173 -15.677 -26.575  1.00  0.00      A    C
ATOM   4960  HG1 ARG A 326     -13.241 -15.460 -26.362  1.00  0.00      A    H
ATOM   4961  HG2 ARG A 326     -11.563 -14.792 -26.291  1.00  0.00      A    H
ATOM   4962  CD  ARG A 326     -12.023 -15.742 -28.111  1.00  0.00      A    C
ATOM   4963  HD1 ARG A 326     -11.132 -16.369 -28.329  1.00  0.00      A    H
ATOM   4964  HD2 ARG A 326     -12.801 -16.224 -28.741  1.00  0.00      A    H
ATOM   4965  NE  ARG A 326     -11.802 -14.355 -28.575  1.00  0.00      A    N
ATOM   4966  HE  ARG A 326     -12.582 -13.737 -28.669  1.00  0.00      A    H
ATOM   4967  CZ  ARG A 326     -10.714 -13.792 -29.112  1.00  0.00      A    C
ATOM   4968  NH1 ARG A 326      -9.535 -14.351 -28.950  1.00  0.00      A    N
ATOM   4969 HH11 ARG A 326      -8.870 -13.927 -29.565  1.00  0.00      A    H
ATOM   4970 HH12 ARG A 326      -9.585 -15.339 -28.804  1.00  0.00      A    H
ATOM   4971  NH2 ARG A 326     -10.744 -12.693 -29.837  1.00  0.00      A    N
ATOM   4972 HH21 ARG A 326      -9.865 -12.638 -30.311  1.00  0.00      A    H
ATOM   4973 HH22 ARG A 326     -11.596 -12.525 -30.333  1.00  0.00      A    H
ATOM   4974  C   ARG A 326     -13.056 -17.583 -24.153  1.00  0.00      A    C
ATOM   4975  O   ARG A 326     -13.872 -16.788 -23.737  1.00  0.00      A    O
ATOM   4976  N   ARG A 327     -13.259 -18.823 -24.283  1.00  0.00      A    N
ATOM   4977  HN  ARG A 327     -12.567 -19.525 -24.433  1.00  0.00      A    H
ATOM   4978  CA  ARG A 327     -14.660 -19.322 -24.125  1.00  0.00      A    C
ATOM   4979  HA  ARG A 327     -15.275 -18.725 -24.782  1.00  0.00      A    H
ATOM   4980  CB  ARG A 327     -14.686 -20.830 -24.620  1.00  0.00      A    C
ATOM   4981  HB1 ARG A 327     -13.941 -21.421 -24.046  1.00  0.00      A    H
ATOM   4982  HB2 ARG A 327     -15.664 -21.342 -24.494  1.00  0.00      A    H
ATOM   4983  CG  ARG A 327     -14.283 -21.004 -26.060  1.00  0.00      A    C
ATOM   4984  HG1 ARG A 327     -14.884 -20.284 -26.656  1.00  0.00      A    H
ATOM   4985  HG2 ARG A 327     -13.272 -20.592 -26.266  1.00  0.00      A    H
ATOM   4986  CD  ARG A 327     -14.359 -22.431 -26.656  1.00  0.00      A    C
ATOM   4987  HD1 ARG A 327     -14.039 -23.290 -26.028  1.00  0.00      A    H
ATOM   4988  HD2 ARG A 327     -15.381 -22.538 -27.078  1.00  0.00      A    H
ATOM   4989  NE  ARG A 327     -13.486 -22.328 -27.775  1.00  0.00      A    N
ATOM   4990  HE  ARG A 327     -12.495 -22.223 -27.695  1.00  0.00      A    H
ATOM   4991  CZ  ARG A 327     -13.938 -22.453 -29.037  1.00  0.00      A    C
ATOM   4992  NH1 ARG A 327     -15.231 -22.603 -29.449  1.00  0.00      A    N
ATOM   4993 HH11 ARG A 327     -15.499 -22.433 -30.398  1.00  0.00      A    H
ATOM   4994 HH12 ARG A 327     -15.931 -22.896 -28.798  1.00  0.00      A    H
ATOM   4995  NH2 ARG A 327     -13.001 -22.500 -30.039  1.00  0.00      A    N
ATOM   4996 HH21 ARG A 327     -13.325 -22.587 -30.981  1.00  0.00      A    H
ATOM   4997 HH22 ARG A 327     -12.077 -22.807 -29.809  1.00  0.00      A    H
ATOM   4998  C   ARG A 327     -15.172 -19.275 -22.727  1.00  0.00      A    C
ATOM   4999  O   ARG A 327     -16.369 -19.218 -22.501  1.00  0.00      A    O
ATOM   5000  N   ALA A 328     -14.305 -19.171 -21.668  1.00  0.00      A    N
ATOM   5001  HN  ALA A 328     -13.331 -19.180 -21.878  1.00  0.00      A    H
ATOM   5002  CA  ALA A 328     -14.576 -18.924 -20.302  1.00  0.00      A    C
ATOM   5003  HA  ALA A 328     -15.528 -19.406 -20.137  1.00  0.00      A    H
ATOM   5004  CB  ALA A 328     -13.514 -19.418 -19.325  1.00  0.00      A    C
ATOM   5005  HB1 ALA A 328     -12.534 -18.992 -19.629  1.00  0.00      A    H
ATOM   5006  HB2 ALA A 328     -13.574 -19.154 -18.247  1.00  0.00      A    H
ATOM   5007  HB3 ALA A 328     -13.431 -20.526 -19.344  1.00  0.00      A    H
ATOM   5008  C   ALA A 328     -14.937 -17.394 -20.017  1.00  0.00      A    C
ATOM   5009  O   ALA A 328     -15.848 -17.123 -19.250  1.00  0.00      A    O
ATOM   5010  N   LEU A 329     -14.106 -16.414 -20.605  1.00  0.00      A    N
ATOM   5011  HN  LEU A 329     -13.208 -16.665 -20.958  1.00  0.00      A    H
ATOM   5012  CA  LEU A 329     -14.359 -14.975 -20.687  1.00  0.00      A    C
ATOM   5013  HA  LEU A 329     -14.549 -14.630 -19.681  1.00  0.00      A    H
ATOM   5014  CB  LEU A 329     -13.212 -14.359 -21.481  1.00  0.00      A    C
ATOM   5015  HB1 LEU A 329     -12.326 -14.643 -20.874  1.00  0.00      A    H
ATOM   5016  HB2 LEU A 329     -13.173 -14.888 -22.458  1.00  0.00      A    H
ATOM   5017  CG  LEU A 329     -13.300 -12.776 -21.575  1.00  0.00      A    C
ATOM   5018  HG  LEU A 329     -14.322 -12.476 -21.893  1.00  0.00      A    H
ATOM   5019  CD1 LEU A 329     -12.877 -12.102 -20.234  1.00  0.00      A    C
ATOM   5020 HD11 LEU A 329     -12.633 -11.018 -20.255  1.00  0.00      A    H
ATOM   5021 HD12 LEU A 329     -13.648 -12.272 -19.453  1.00  0.00      A    H
ATOM   5022 HD13 LEU A 329     -11.911 -12.571 -19.951  1.00  0.00      A    H
ATOM   5023  CD2 LEU A 329     -12.164 -12.304 -22.535  1.00  0.00      A    C
ATOM   5024 HD21 LEU A 329     -12.341 -12.617 -23.586  1.00  0.00      A    H
ATOM   5025 HD22 LEU A 329     -12.207 -11.195 -22.591  1.00  0.00      A    H
ATOM   5026 HD23 LEU A 329     -11.194 -12.712 -22.179  1.00  0.00      A    H
ATOM   5027  C   LEU A 329     -15.711 -14.752 -21.421  1.00  0.00      A    C
ATOM   5028  O   LEU A 329     -16.530 -13.881 -21.055  1.00  0.00      A    O
ATOM   5029  N   ASP A 330     -15.945 -15.504 -22.511  1.00  0.00      A    N
ATOM   5030  HN  ASP A 330     -15.352 -16.254 -22.793  1.00  0.00      A    H
ATOM   5031  CA  ASP A 330     -17.159 -15.195 -23.225  1.00  0.00      A    C
ATOM   5032  HA  ASP A 330     -17.087 -14.123 -23.336  1.00  0.00      A    H
ATOM   5033  CB  ASP A 330     -17.102 -15.980 -24.542  1.00  0.00      A    C
ATOM   5034  HB1 ASP A 330     -16.111 -15.815 -25.016  1.00  0.00      A    H
ATOM   5035  HB2 ASP A 330     -17.139 -17.075 -24.357  1.00  0.00      A    H
ATOM   5036  CG  ASP A 330     -18.155 -15.550 -25.475  1.00  0.00      A    C
ATOM   5037  OD1 ASP A 330     -18.693 -16.512 -26.160  1.00  0.00      A    O
ATOM   5038  OD2 ASP A 330     -18.591 -14.376 -25.514  1.00  0.00      A    O
ATOM   5039  C   ASP A 330     -18.385 -15.620 -22.398  1.00  0.00      A    C
ATOM   5040  O   ASP A 330     -19.371 -14.864 -22.289  1.00  0.00      A    O
ATOM   5041  N   GLU A 331     -18.446 -16.797 -21.752  1.00  0.00      A    N
ATOM   5042  HN  GLU A 331     -17.759 -17.503 -21.904  1.00  0.00      A    H
ATOM   5043  CA  GLU A 331     -19.594 -17.190 -20.989  1.00  0.00      A    C
ATOM   5044  HA  GLU A 331     -20.523 -17.135 -21.537  1.00  0.00      A    H
ATOM   5045  CB  GLU A 331     -19.595 -18.649 -20.599  1.00  0.00      A    C
ATOM   5046  HB1 GLU A 331     -20.544 -19.093 -20.230  1.00  0.00      A    H
ATOM   5047  HB2 GLU A 331     -19.446 -19.205 -21.549  1.00  0.00      A    H
ATOM   5048  CG  GLU A 331     -18.494 -19.174 -19.616  1.00  0.00      A    C
ATOM   5049  HG1 GLU A 331     -17.637 -19.311 -20.309  1.00  0.00      A    H
ATOM   5050  HG2 GLU A 331     -18.273 -18.603 -18.689  1.00  0.00      A    H
ATOM   5051  CD  GLU A 331     -18.695 -20.595 -19.061  1.00  0.00      A    C
ATOM   5052  OE1 GLU A 331     -19.101 -20.734 -17.864  1.00  0.00      A    O
ATOM   5053  OE2 GLU A 331     -18.533 -21.514 -19.853  1.00  0.00      A    O
ATOM   5054  C   GLU A 331     -19.810 -16.315 -19.760  1.00  0.00      A    C
ATOM   5055  O   GLU A 331     -20.924 -16.195 -19.232  1.00  0.00      A    O
ATOM   5056  N   ALA A 332     -18.660 -15.624 -19.241  1.00  0.00      A    N
ATOM   5057  HN  ALA A 332     -17.842 -15.738 -19.799  1.00  0.00      A    H
ATOM   5058  CA  ALA A 332     -18.899 -14.831 -18.078  1.00  0.00      A    C
ATOM   5059  HA  ALA A 332     -19.687 -15.213 -17.445  1.00  0.00      A    H
ATOM   5060  CB  ALA A 332     -17.621 -14.813 -17.223  1.00  0.00      A    C
ATOM   5061  HB1 ALA A 332     -17.862 -14.285 -16.275  1.00  0.00      A    H
ATOM   5062  HB2 ALA A 332     -17.265 -15.844 -17.013  1.00  0.00      A    H
[truncated: 342,707 more chars]
