# Supplementary material for: Differences in protein structural regions that impact functional specificity in GT2 family β-glucan synthases
Source: PLoS One. 2019 Oct 30;14(10):e0224442. doi: 10.1371/journal.pone.0224442 (PMC6821405; doi:10.1371/journal.pone.0224442)
Supplement: S1 Zip — (GZ) [file pone.0224442.s031.gz › BcsA_InputFiles/sim_production.conf]

##############################################################################
## Namd configuration file.                                         
##############################################################################
# Generic equilibration NAMD script                      m.kuiper June 2012
#
#- this is an example configuration file designed for the equilibration 
#  of a molecular system within namd to be invoked from the "sbatch_start"
#  script.  At the completion of the equilibration run the sbatch script will 
#  call "sbatch_production" which will then execute the production script 
#  for a specified number of times.   
#  More details in README_namd.txt
#
##############################################################################
## Input Parameters:                                            
##  - adjust the "cell_18c_234432_rep2_3561_wb" to point to your pdb and psf files in InputFiles/            
##  - also adjust the cell dimensions to match your simulation under the  
##    "Periodic Boundary Conditions"  section
##  - adjust settings under "Constant Pressure Control" for your simulation.
##############################################################################

structure            $env(basedir)/../../InputFiles/BcsA_UDP_b14glucan_pope_wbi.psf
coordinates          $env(basedir)/../../InputFiles/BcsA_UDP_b14glucan_pope_wbi.pdb
outputName           generic_restartfile

set Temp  	     300
set NumberSteps      2500000    ;#  multiply by time step to get block time.

## - reading in restart files from previous simulations: ---------------------

set inputname      $env(basedir)/LastRestart/generic_restartfile

binCoordinates     $inputname.coor  ;# Coordinates from last run (binary)
binVelocities      $inputname.vel   ;# Velocities from last run (binary)
extendedSystem     $inputname.xsc   ;# Cell dimensions from last run
firsttimestep                 0     ;# Last step of previous run
numsteps           $NumberSteps     ;# Run stops when this step is reached

##############################################################################
## Simulation Parameters:
##############################################################################

## Parameters ----------------------------------------------------------------
##  -make sure to use the right parameter set!

paraTypeCharmm	on
#parameters  	../../InputFiles/Parameters/par_all36_prot.prm
#parameters  	../../InputFiles/Parameters/par_all36_na.prm
parameters  	$env(basedir)/../../InputFiles/Parameters/par_all36_lipid.prm
parameters  	$env(basedir)/../../InputFiles/Parameters/par_all36_carb.prm
parameters      $env(basedir)/../../InputFiles/Parameters/par_all27_prot_na.prm
parameters      $env(basedir)/../../InputFiles/Parameters/stream/toppar_all36_na_nad_ppi.str
parameters      $env(basedir)/../../InputFiles/Parameters/top_nucleotide_sugar.rtf

## parameter settings:-------------------------------------------------------
# Force-Field Parameters
exclude        	scaled1-4
1-4scaling    	1.0
cutoff        	10
switching     	on
switchdist     	8
pairlistdist   	12

# Integrator Parameters
timestep            2
rigidBonds          all
nonbondedFreq       1
fullElectFrequency  2  
stepspercycle       20

# Constant Temperature Control
langevin            on
langevinDamping     1  
langevinTemp        $Temp
langevinHydrogen    off 


##  Periodic Boundary Conditions: ----------------------------------------------
# make sure to check that the cell dimensions match your input files! 
#cellBasisVector1    62.      0.      0.
#cellBasisVector2     0.     92.      0.
#cellBasisVector3     0.      0.    106.
#cellOrigin           0       0       0
wrapAll             on
wrapWater           on

## PME (for full-system periodic electrostatics) -------------------------------
PME                 yes
PMEGridSpacing      1.0 

## Constant Pressure Control (variable volume) ---------------------------------
useGroupPressure      yes 
useFlexibleCell       yes
useConstantArea       yes

langevinPiston        on
langevinPistonTarget  1.01325
langevinPistonPeriod  100.
langevinPistonDecay   50.
langevinPistonTemp    $Temp

## Output settings: -----------------------------------------------------------
restartfreq         50000 
dcdfreq             25000
xstFreq             25000
outputEnergies      25000
outputPressure      25000
outputTiming        25000
LdbPeriod           25000
