# Supplementary material for: Differences in protein structural regions that impact functional specificity in GT2 family β-glucan synthases
Source: PLoS One. 2019 Oct 30;14(10):e0224442. doi: 10.1371/journal.pone.0224442 (PMC6821405; doi:10.1371/journal.pone.0224442)
Supplement: S1 Zip — (GZ) [file pone.0224442.s031.gz › BcsA_InputFiles/BcsA_UDP_bglucan.fix]

CRYST1    0.000    0.000    0.000  90.00  90.00  90.00 P 1           1
ATOM      1  N   POPEL   1     -43.430 -48.499  38.702  1.00  1.00      L11  N
ATOM      2  HN1 POPEL   1     -44.160 -48.052  38.049  1.00  1.00      L11  H
ATOM      3  HN2 POPEL   1     -42.451 -48.281  38.390  1.00  1.00      L11  H
ATOM      4  HN3 POPEL   1     -43.430 -49.493  38.664  1.00  1.00      L11  H
ATOM      5  C12 POPEL   1     -43.373 -47.879  40.074  1.00  1.00      L11  C
ATOM      6 H12A POPEL   1     -42.400 -48.221  40.451  1.00  1.00      L11  H
ATOM      7 H12B POPEL   1     -44.240 -48.231  40.674  1.00  1.00      L11  H
ATOM      8  C11 POPEL   1     -43.384 -46.292  40.068  1.00  1.00      L11  C
ATOM      9 H11A POPEL   1     -44.458 -45.971  39.870  1.00  1.00      L11  H
ATOM     10 H11B POPEL   1     -43.138 -46.021  41.176  1.00  1.00      L11  H
ATOM     11  P   POPEL   1     -41.058 -45.988  38.735  1.00  1.00      L11  P
ATOM     12  O13 POPEL   1     -40.459 -44.716  38.331  1.00  1.00      L11  O
ATOM     13  O14 POPEL   1     -40.421 -46.732  39.814  1.00  1.00      L11  O
ATOM     14  O11 POPEL   1     -41.110 -46.946  37.483  1.00  1.00      L11  O
ATOM     15  O12 POPEL   1     -42.488 -45.636  39.065  1.00  1.00      L11  O
ATOM     16  C1  POPEL   1     -41.543 -46.519  36.211  1.00  0.00      L11  C
ATOM     17  HA  POPEL   1     -42.627 -46.221  36.227  1.00  0.00      L11  H
ATOM     18  HB  POPEL   1     -41.046 -45.554  35.898  1.00  0.00      L11  H
ATOM     19  C2  POPEL   1     -41.557 -47.624  35.126  1.00  0.00      L11  C
ATOM     20  HS  POPEL   1     -40.639 -48.164  35.232  1.00  0.00      L11  H
ATOM     21  O21 POPEL   1     -41.732 -47.063  33.796  1.00  0.00      L11  O
ATOM     22  C21 POPEL   1     -41.127 -47.880  32.781  1.00  0.00      L11  C
ATOM     23  O22 POPEL   1     -40.526 -48.885  33.034  1.00  0.00      L11  O
ATOM     24  C22 POPEL   1     -41.659 -47.549  31.401  1.00  0.00      L11  C
ATOM     25  H2R POPEL   1     -42.781 -47.613  31.398  1.00  0.00      L11  H
ATOM     26  H2S POPEL   1     -41.221 -46.493  31.086  1.00  0.00      L11  H
ATOM     27  C3  POPEL   1     -42.730 -48.700  35.365  1.00  0.00      L11  C
ATOM     28  HX  POPEL   1     -42.575 -49.386  34.541  1.00  0.00      L11  H
ATOM     29  HY  POPEL   1     -42.590 -49.186  36.354  1.00  0.00      L11  H
ATOM     30  O31 POPEL   1     -44.106 -48.114  35.426  1.00  0.00      L11  O
ATOM     31  C31 POPEL   1     -45.092 -48.874  34.981  1.00  0.00      L11  C
ATOM     32  O32 POPEL   1     -44.966 -50.050  34.687  1.00  0.00      L11  O
ATOM     33  C32 POPEL   1     -46.455 -48.230  34.987  1.00  0.00      L11  C
ATOM     34  H2X POPEL   1     -47.108 -48.948  34.429  1.00  0.00      L11  H
ATOM     35  H2Y POPEL   1     -46.714 -48.076  36.035  1.00  0.00      L11  H
ATOM     36  C23 POPEL   1     -41.285 -48.507  30.251  1.00  0.00      L11  C
ATOM     37  H3R POPEL   1     -40.211 -48.683  30.225  1.00  0.00      L11  H
ATOM     38  H3S POPEL   1     -41.857 -49.464  30.573  1.00  0.00      L11  H
ATOM     39  C24 POPEL   1     -41.781 -47.854  28.874  1.00  0.00      L11  C
ATOM     40  H4R POPEL   1     -42.893 -47.608  28.778  1.00  0.00      L11  H
ATOM     41  H4S POPEL   1     -41.241 -46.883  28.723  1.00  0.00      L11  H
ATOM     42  C25 POPEL   1     -41.455 -48.703  27.626  1.00  0.00      L11  C
ATOM     43  H5R POPEL   1     -40.390 -48.681  27.477  1.00  0.00      L11  H
ATOM     44  H5S POPEL   1     -41.881 -49.717  27.836  1.00  0.00      L11  H
ATOM     45  C26 POPEL   1     -42.136 -48.199  26.321  1.00  0.00      L11  C
ATOM     46  H6R POPEL   1     -43.223 -48.235  26.506  1.00  0.00      L11  H
ATOM     47  H6S POPEL   1     -41.785 -47.200  25.984  1.00  0.00      L11  H
ATOM     48  C27 POPEL   1     -41.874 -49.204  25.176  1.00  0.00      L11  C
ATOM     49  H7R POPEL   1     -40.855 -49.051  24.778  1.00  0.00      L11  H
ATOM     50  H7S POPEL   1     -42.033 -50.300  25.380  1.00  0.00      L11  H
ATOM     51  C28 POPEL   1     -42.864 -49.063  23.939  1.00  0.00      L11  C
ATOM     52  H8R POPEL   1     -43.860 -49.206  24.302  1.00  0.00      L11  H
ATOM     53  H8S POPEL   1     -42.798 -48.009  23.489  1.00  0.00      L11  H
ATOM     54  C29 POPEL   1     -42.623 -50.085  22.776  1.00  0.00      L11  C
ATOM     55  H91 POPEL   1     -42.723 -51.087  23.150  1.00  0.00      L11  H
ATOM     56 C210 POPEL   1     -42.440 -49.755  21.480  1.00  0.00      L11  C
ATOM     57 H101 POPEL   1     -42.204 -50.547  20.808  1.00  0.00      L11  H
ATOM     58 C211 POPEL   1     -42.327 -48.410  20.826  1.00  0.00      L11  C
ATOM     59 H11R POPEL   1     -43.303 -47.967  20.577  1.00  0.00      L11  H
ATOM     60 H11S POPEL   1     -42.069 -47.682  21.559  1.00  0.00      L11  H
ATOM     61 C212 POPEL   1     -41.514 -48.137  19.539  1.00  0.00      L11  C
ATOM     62 H12R POPEL   1     -41.639 -47.050  19.169  1.00  0.00      L11  H
ATOM     63 H12S POPEL   1     -40.472 -48.367  19.684  1.00  0.00      L11  H
ATOM     64 C213 POPEL   1     -42.068 -48.934  18.316  1.00  0.00      L11  C
ATOM     65 H13R POPEL   1     -42.158 -50.058  18.602  1.00  0.00      L11  H
ATOM     66 H13S POPEL   1     -43.128 -48.652  18.135  1.00  0.00      L11  H
ATOM     67 C214 POPEL   1     -41.201 -48.673  17.056  1.00  0.00      L11  C
ATOM     68 H14R POPEL   1     -41.056 -47.587  16.962  1.00  0.00      L11  H
ATOM     69 H14S POPEL   1     -40.235 -49.131  17.125  1.00  0.00      L11  H
ATOM     70 C215 POPEL   1     -41.844 -49.279  15.796  1.00  0.00      L11  C
ATOM     71 H15R POPEL   1     -42.174 -50.288  15.949  1.00  0.00      L11  H
ATOM     72 H15S POPEL   1     -42.682 -48.624  15.622  1.00  0.00      L11  H
ATOM     73 C216 POPEL   1     -41.137 -48.935  14.447  1.00  0.00      L11  C
ATOM     74 H16R POPEL   1     -40.963 -47.874  14.482  1.00  0.00      L11  H
ATOM     75 H16S POPEL   1     -40.104 -49.448  14.475  1.00  0.00      L11  H
ATOM     76 C217 POPEL   1     -42.041 -49.261  13.273  1.00  0.00      L11  C
ATOM     77 H17R POPEL   1     -42.302 -50.352  13.519  1.00  0.00      L11  H
ATOM     78 H17S POPEL   1     -42.989 -48.746  13.353  1.00  0.00      L11  H
ATOM     79 C218 POPEL   1     -41.325 -49.215  11.881  1.00  0.00      L11  C
ATOM     80 H18R POPEL   1     -42.007 -49.371  11.057  1.00  0.00      L11  H
ATOM     81 H18S POPEL   1     -40.895 -48.182  11.743  1.00  0.00      L11  H
ATOM     82 H18T POPEL   1     -40.445 -49.841  11.892  1.00  0.00      L11  H
ATOM     83  C33 POPEL   1     -46.491 -46.948  34.182  1.00  0.00      L11  C
ATOM     84  H3X POPEL   1     -47.481 -46.428  34.259  1.00  0.00      L11  H
ATOM     85  H3Y POPEL   1     -45.717 -46.377  34.724  1.00  0.00      L11  H
ATOM     86  C34 POPEL   1     -46.068 -47.108  32.705  1.00  0.00      L11  C
ATOM     87  H4X POPEL   1     -44.978 -47.089  32.665  1.00  0.00      L11  H
ATOM     88  H4Y POPEL   1     -46.316 -48.089  32.315  1.00  0.00      L11  H
ATOM     89  C35 POPEL   1     -46.679 -46.086  31.746  1.00  0.00      L11  C
ATOM     90  H5X POPEL   1     -47.730 -46.406  31.621  1.00  0.00      L11  H
ATOM     91  H5Y POPEL   1     -46.685 -45.055  32.180  1.00  0.00      L11  H
ATOM     92  C36 POPEL   1     -46.007 -46.295  30.306  1.00  0.00      L11  C
ATOM     93  H6X POPEL   1     -45.079 -45.738  30.183  1.00  0.00      L11  H
ATOM     94  H6Y POPEL   1     -45.678 -47.340  30.244  1.00  0.00      L11  H
ATOM     95  C37 POPEL   1     -46.918 -46.116  29.167  1.00  0.00      L11  C
ATOM     96  H7X POPEL   1     -47.834 -46.722  29.192  1.00  0.00      L11  H
ATOM     97  H7Y POPEL   1     -47.062 -45.047  29.047  1.00  0.00      L11  H
ATOM     98  C38 POPEL   1     -46.115 -46.455  27.956  1.00  0.00      L11  C
ATOM     99  H8X POPEL   1     -45.165 -45.948  28.061  1.00  0.00      L11  H
ATOM    100  H8Y POPEL   1     -45.936 -47.510  27.921  1.00  0.00      L11  H
ATOM    101  C39 POPEL   1     -46.746 -46.054  26.630  1.00  0.00      L11  C
ATOM    102  H9X POPEL   1     -47.731 -46.546  26.550  1.00  0.00      L11  H
ATOM    103  H9Y POPEL   1     -47.059 -44.925  26.699  1.00  0.00      L11  H
ATOM    104 C310 POPEL   1     -45.895 -46.333  25.463  1.00  0.00      L11  C
ATOM    105 H10X POPEL   1     -45.009 -45.617  25.322  1.00  0.00      L11  H
ATOM    106 H10Y POPEL   1     -45.478 -47.311  25.603  1.00  0.00      L11  H
ATOM    107 C311 POPEL   1     -46.627 -46.062  24.143  1.00  0.00      L11  C
ATOM    108 H11X POPEL   1     -47.496 -46.673  24.182  1.00  0.00      L11  H
ATOM    109 H11Y POPEL   1     -47.037 -44.981  24.219  1.00  0.00      L11  H
ATOM    110 C312 POPEL   1     -45.880 -46.266  22.834  1.00  0.00      L11  C
ATOM    111 H12X POPEL   1     -45.087 -45.480  22.743  1.00  0.00      L11  H
ATOM    112 H12Y POPEL   1     -45.267 -47.182  22.938  1.00  0.00      L11  H
ATOM    113 C313 POPEL   1     -46.772 -46.269  21.624  1.00  0.00      L11  C
ATOM    114 H13X POPEL   1     -47.602 -47.041  21.738  1.00  0.00      L11  H
ATOM    115 H13Y POPEL   1     -47.287 -45.304  21.707  1.00  0.00      L11  H
ATOM    116 C314 POPEL   1     -45.986 -46.274  20.388  1.00  0.00      L11  C
ATOM    117 H14X POPEL   1     -45.238 -45.440  20.513  1.00  0.00      L11  H
ATOM    118 H14Y POPEL   1     -45.500 -47.237  20.288  1.00  0.00      L11  H
ATOM    119 C315 POPEL   1     -46.859 -45.856  19.248  1.00  0.00      L11  C
ATOM    120 H15X POPEL   1     -47.359 -46.822  19.054  1.00  0.00      L11  H
ATOM    121 H15Y POPEL   1     -47.587 -45.070  19.550  1.00  0.00      L11  H
ATOM    122 C316 POPEL   1     -46.041 -45.391  18.019  1.00  0.00      L11  C
ATOM    123 H16X POPEL   1     -45.777 -46.235  17.395  1.00  0.00      L11  H
ATOM    124 H16Y POPEL   1     -46.566 -44.744  17.313  1.00  0.00      L11  H
ATOM    125 H16Z POPEL   1     -44.999 -44.966  18.366  1.00  0.00      L11  H
ATOM    126  N   POPEL   2     -41.269 -42.254  38.523  1.00  1.00      L11  N
ATOM    127  HN1 POPEL   2     -41.863 -41.973  39.314  1.00  1.00      L11  H
ATOM    128  HN2 POPEL   2     -40.849 -43.253  38.610  1.00  1.00      L11  H
ATOM    129  HN3 POPEL   2     -40.407 -41.597  38.425  1.00  1.00      L11  H
ATOM    130  C12 POPEL   2     -42.104 -42.180  37.294  1.00  1.00      L11  C
ATOM    131 H12A POPEL   2     -42.979 -41.574  37.510  1.00  1.00      L11  H
ATOM    132 H12B POPEL   2     -42.322 -43.252  37.068  1.00  1.00      L11  H
ATOM    133  C11 POPEL   2     -41.243 -41.532  36.185  1.00  1.00      L11  C
ATOM    134 H11A POPEL   2     -40.337 -42.150  36.001  1.00  1.00      L11  H
ATOM    135 H11B POPEL   2     -41.808 -41.350  35.259  1.00  1.00      L11  H
ATOM    136  P   POPEL   2     -39.443 -39.863  37.047  1.00  1.00      L11  P
ATOM    137  O13 POPEL   2     -39.279 -38.392  37.168  1.00  1.00      L11  O
ATOM    138  O14 POPEL   2     -39.184 -40.744  38.255  1.00  1.00      L11  O
ATOM    139  O11 POPEL   2     -38.496 -40.240  35.872  1.00  1.00      L11  O
ATOM    140  O12 POPEL   2     -40.825 -40.190  36.544  1.00  1.00      L11  O
ATOM    141  C1  POPEL   2     -38.765 -39.939  34.537  1.00  0.00      L11  C
ATOM    142  HA  POPEL   2     -39.702 -40.376  34.254  1.00  0.00      L11  H
ATOM    143  HB  POPEL   2     -38.884 -38.871  34.365  1.00  0.00      L11  H
ATOM    144  C2  POPEL   2     -37.589 -40.415  33.655  1.00  0.00      L11  C
ATOM    145  HS  POPEL   2     -36.732 -39.731  33.743  1.00  0.00      L11  H
ATOM    146  O21 POPEL   2     -38.127 -40.271  32.332  1.00  0.00      L11  O
ATOM    147  C21 POPEL   2     -37.328 -40.314  31.292  1.00  0.00      L11  C
ATOM    148  O22 POPEL   2     -36.120 -40.446  31.213  1.00  0.00      L11  O
ATOM    149  C22 POPEL   2     -38.318 -40.053  30.021  1.00  0.00      L11  C
ATOM    150  H2R POPEL   2     -39.101 -40.812  30.023  1.00  0.00      L11  H
ATOM    151  H2S POPEL   2     -38.835 -39.099  30.201  1.00  0.00      L11  H
ATOM    152  C3  POPEL   2     -37.194 -41.884  33.813  1.00  0.00      L11  C
ATOM    153  HX  POPEL   2     -36.572 -42.328  32.941  1.00  0.00      L11  H
ATOM    154  HY  POPEL   2     -36.539 -41.966  34.684  1.00  0.00      L11  H
ATOM    155  O31 POPEL   2     -38.342 -42.718  34.129  1.00  0.00      L11  O
ATOM    156  C31 POPEL   2     -38.855 -43.355  33.066  1.00  0.00      L11  C
ATOM    157  O32 POPEL   2     -38.435 -43.266  31.903  1.00  0.00      L11  O
ATOM    158  C32 POPEL   2     -40.130 -44.150  33.474  1.00  0.00      L11  C
ATOM    159  H2X POPEL   2     -39.862 -45.211  33.686  1.00  0.00      L11  H
ATOM    160  H2Y POPEL   2     -40.457 -43.766  34.455  1.00  0.00      L11  H
ATOM    161  C23 POPEL   2     -37.501 -40.050  28.704  1.00  0.00      L11  C
ATOM    162  H3R POPEL   2     -37.000 -39.003  28.599  1.00  0.00      L11  H
ATOM    163  H3S POPEL   2     -36.783 -40.833  28.579  1.00  0.00      L11  H
ATOM    164  C24 POPEL   2     -38.446 -40.151  27.536  1.00  0.00      L11  C
ATOM    165  H4R POPEL   2     -38.720 -41.244  27.394  1.00  0.00      L11  H
ATOM    166  H4S POPEL   2     -39.291 -39.407  27.629  1.00  0.00      L11  H
ATOM    167  C25 POPEL   2     -37.875 -39.872  26.179  1.00  0.00      L11  C
ATOM    168  H5R POPEL   2     -37.439 -38.827  26.079  1.00  0.00      L11  H
ATOM    169  H5S POPEL   2     -36.987 -40.548  26.062  1.00  0.00      L11  H
ATOM    170  C26 POPEL   2     -38.808 -40.275  24.964  1.00  0.00      L11  C
ATOM    171  H6R POPEL   2     -38.924 -41.342  25.001  1.00  0.00      L11  H
ATOM    172  H6S POPEL   2     -39.746 -39.795  25.189  1.00  0.00      L11  H
ATOM    173  C27 POPEL   2     -38.257 -39.756  23.576  1.00  0.00      L11  C
ATOM    174  H7R POPEL   2     -37.977 -38.677  23.640  1.00  0.00      L11  H
ATOM    175  H7S POPEL   2     -37.237 -40.185  23.613  1.00  0.00      L11  H
ATOM    176  C28 POPEL   2     -39.134 -40.045  22.401  1.00  0.00      L11  C
ATOM    177  H8R POPEL   2     -39.335 -41.191  22.405  1.00  0.00      L11  H
ATOM    178  H8S POPEL   2     -40.063 -39.412  22.351  1.00  0.00      L11  H
ATOM    179  C29 POPEL   2     -38.395 -39.758  21.180  1.00  0.00      L11  C
ATOM    180  H91 POPEL   2     -37.379 -40.033  21.319  1.00  0.00      L11  H
ATOM    181 C210 POPEL   2     -38.831 -39.094  20.053  1.00  0.00      L11  C
ATOM    182 H101 POPEL   2     -38.131 -38.967  19.296  1.00  0.00      L11  H
ATOM    183 C211 POPEL   2     -40.166 -38.610  19.666  1.00  0.00      L11  C
ATOM    184 H11R POPEL   2     -40.820 -38.734  20.641  1.00  0.00      L11  H
ATOM    185 H11S POPEL   2     -40.289 -37.503  19.337  1.00  0.00      L11  H
ATOM    186 C212 POPEL   2     -40.743 -39.526  18.661  1.00  0.00      L11  C
ATOM    187 H12R POPEL   2     -40.539 -40.562  19.067  1.00  0.00      L11  H
ATOM    188 H12S POPEL   2     -41.823 -39.371  18.757  1.00  0.00      L11  H
ATOM    189 C213 POPEL   2     -40.192 -39.423  17.244  1.00  0.00      L11  C
ATOM    190 H13R POPEL   2     -39.828 -38.369  17.121  1.00  0.00      L11  H
ATOM    191 H13S POPEL   2     -39.421 -40.061  16.921  1.00  0.00      L11  H
ATOM    192 C214 POPEL   2     -41.422 -39.486  16.306  1.00  0.00      L11  C
ATOM    193 H14R POPEL   2     -42.105 -40.333  16.580  1.00  0.00      L11  H
ATOM    194 H14S POPEL   2     -41.971 -38.519  16.416  1.00  0.00      L11  H
ATOM    195 C215 POPEL   2     -41.058 -39.560  14.854  1.00  0.00      L11  C
ATOM    196 H15R POPEL   2     -40.309 -38.810  14.488  1.00  0.00      L11  H
ATOM    197 H15S POPEL   2     -40.546 -40.509  14.782  1.00  0.00      L11  H
ATOM    198 C216 POPEL   2     -42.234 -39.620  13.891  1.00  0.00      L11  C
ATOM    199 H16R POPEL   2     -42.965 -40.309  14.408  1.00  0.00      L11  H
ATOM    200 H16S POPEL   2     -42.765 -38.701  13.658  1.00  0.00      L11  H
ATOM    201 C217 POPEL   2     -41.702 -40.282  12.570  1.00  0.00      L11  C
ATOM    202 H17R POPEL   2     -40.768 -39.695  12.270  1.00  0.00      L11  H
ATOM    203 H17S POPEL   2     -41.293 -41.318  12.827  1.00  0.00      L11  H
ATOM    204 C218 POPEL   2     -42.674 -40.272  11.411  1.00  0.00      L11  C
ATOM    205 H18R POPEL   2     -42.053 -40.674  10.486  1.00  0.00      L11  H
ATOM    206 H18S POPEL   2     -43.563 -41.044  11.643  1.00  0.00      L11  H
ATOM    207 H18T POPEL   2     -43.061 -39.248  11.224  1.00  0.00      L11  H
ATOM    208  C33 POPEL   2     -41.321 -44.149  32.477  1.00  0.00      L11  C
ATOM    209  H3X POPEL   2     -40.869 -44.420  31.454  1.00  0.00      L11  H
ATOM    210  H3Y POPEL   2     -42.089 -44.875  32.829  1.00  0.00      L11  H
ATOM    211  C34 POPEL   2     -41.979 -42.789  32.304  1.00  0.00      L11  C
ATOM    212  H4X POPEL   2     -42.361 -42.490  33.264  1.00  0.00      L11  H
ATOM    213  H4Y POPEL   2     -41.202 -42.045  32.089  1.00  0.00      L11  H
ATOM    214  C35 POPEL   2     -43.106 -42.705  31.272  1.00  0.00      L11  C
ATOM    215  H5X POPEL   2     -43.575 -43.724  31.243  1.00  0.00      L11  H
ATOM    216  H5Y POPEL   2     -43.912 -41.906  31.566  1.00  0.00      L11  H
ATOM    217  C36 POPEL   2     -42.550 -42.441  29.822  1.00  0.00      L11  C
ATOM    218  H6X POPEL   2     -42.043 -41.460  29.894  1.00  0.00      L11  H
ATOM    219  H6Y POPEL   2     -41.793 -43.166  29.592  1.00  0.00      L11  H
ATOM    220  C37 POPEL   2     -43.617 -42.376  28.783  1.00  0.00      L11  C
ATOM    221  H7X POPEL   2     -44.229 -43.263  28.940  1.00  0.00      L11  H
ATOM    222  H7Y POPEL   2     -44.278 -41.512  28.922  1.00  0.00      L11  H
ATOM    223  C38 POPEL   2     -42.944 -42.387  27.366  1.00  0.00      L11  C
ATOM    224  H8X POPEL   2     -42.248 -41.520  27.293  1.00  0.00      L11  H
ATOM    225  H8Y POPEL   2     -42.346 -43.231  27.249  1.00  0.00      L11  H
ATOM    226  C39 POPEL   2     -43.880 -42.430  26.129  1.00  0.00      L11  C
ATOM    227  H9X POPEL   2     -44.537 -43.326  26.157  1.00  0.00      L11  H
ATOM    228  H9Y POPEL   2     -44.568 -41.540  26.199  1.00  0.00      L11  H
ATOM    229 C310 POPEL   2     -43.136 -42.557  24.796  1.00  0.00      L11  C
ATOM    230 H10X POPEL   2     -42.468 -41.745  24.741  1.00  0.00      L11  H
ATOM    231 H10Y POPEL   2     -42.544 -43.488  24.807  1.00  0.00      L11  H
ATOM    232 C311 POPEL   2     -44.193 -42.614  23.710  1.00  0.00      L11  C
ATOM    233 H11X POPEL   2     -44.692 -43.624  23.776  1.00  0.00      L11  H
ATOM    234 H11Y POPEL   2     -45.016 -41.927  23.942  1.00  0.00      L11  H
ATOM    235 C312 POPEL   2     -43.658 -42.326  22.286  1.00  0.00      L11  C
ATOM    236 H12X POPEL   2     -43.100 -41.372  22.265  1.00  0.00      L11  H
ATOM    237 H12Y POPEL   2     -42.992 -43.154  21.945  1.00  0.00      L11  H
ATOM    238 C313 POPEL   2     -44.812 -42.105  21.297  1.00  0.00      L11  C
ATOM    239 H13X POPEL   2     -45.275 -43.080  21.069  1.00  0.00      L11  H
ATOM    240 H13Y POPEL   2     -45.572 -41.330  21.667  1.00  0.00      L11  H
ATOM    241 C314 POPEL   2     -44.272 -41.559  19.942  1.00  0.00      L11  C
ATOM    242 H14X POPEL   2     -43.946 -40.480  20.182  1.00  0.00      L11  H
ATOM    243 H14Y POPEL   2     -43.455 -42.217  19.574  1.00  0.00      L11  H
ATOM    244 C315 POPEL   2     -45.283 -41.451  18.778  1.00  0.00      L11  C
ATOM    245 H15X POPEL   2     -45.726 -42.451  18.627  1.00  0.00      L11  H
ATOM    246 H15Y POPEL   2     -46.079 -40.800  19.073  1.00  0.00      L11  H
ATOM    247 C316 POPEL   2     -44.563 -40.920  17.467  1.00  0.00      L11  C
ATOM    248 H16X POPEL   2     -43.668 -41.566  17.438  1.00  0.00      L11  H
ATOM    249 H16Y POPEL   2     -45.138 -41.157  16.496  1.00  0.00      L11  H
ATOM    250 H16Z POPEL   2     -44.321 -39.827  17.512  1.00  0.00      L11  H
ATOM    251  N   POPEL   3     -43.133 -36.738  42.123  1.00  1.00      L11  N
ATOM    252  HN1 POPEL   3     -43.640 -36.539  42.961  1.00  1.00      L11  H
ATOM    253  HN2 POPEL   3     -43.306 -36.059  41.378  1.00  1.00      L11  H
ATOM    254  HN3 POPEL   3     -43.596 -37.659  41.803  1.00  1.00      L11  H
ATOM    255  C12 POPEL   3     -41.700 -37.244  42.288  1.00  1.00      L11  C
ATOM    256 H12A POPEL   3     -41.567 -37.773  43.203  1.00  1.00      L11  H
ATOM    257 H12B POPEL   3     -40.995 -36.366  42.419  1.00  1.00      L11  H
ATOM    258  C11 POPEL   3     -41.157 -37.969  41.067  1.00  1.00      L11  C
ATOM    259 H11A POPEL   3     -41.085 -37.358  40.127  1.00  1.00      L11  H
ATOM    260 H11B POPEL   3     -40.055 -38.072  41.258  1.00  1.00      L11  H
ATOM    261  P   POPEL   3     -43.127 -39.673  40.738  1.00  1.00      L11  P
ATOM    262  O13 POPEL   3     -43.275 -40.972  40.119  1.00  1.00      L11  O
ATOM    263  O14 POPEL   3     -43.901 -39.359  41.975  1.00  1.00      L11  O
ATOM    264  O11 POPEL   3     -43.571 -38.509  39.804  1.00  1.00      L11  O
ATOM    265  O12 POPEL   3     -41.612 -39.340  40.887  1.00  1.00      L11  O
ATOM    266  C1  POPEL   3     -43.312 -38.635  38.353  1.00  0.00      L11  C
ATOM    267  HA  POPEL   3     -42.291 -38.260  38.171  1.00  0.00      L11  H
ATOM    268  HB  POPEL   3     -43.304 -39.708  37.950  1.00  0.00      L11  H
ATOM    269  C2  POPEL   3     -44.313 -37.715  37.550  1.00  0.00      L11  C
ATOM    270  HS  POPEL   3     -45.277 -38.066  37.808  1.00  0.00      L11  H
ATOM    271  O21 POPEL   3     -44.001 -37.831  36.213  1.00  0.00      L11  O
ATOM    272  C21 POPEL   3     -44.859 -37.398  35.260  1.00  0.00      L11  C
ATOM    273  O22 POPEL   3     -45.705 -36.555  35.405  1.00  0.00      L11  O
ATOM    274  C22 POPEL   3     -44.547 -38.007  33.874  1.00  0.00      L11  C
ATOM    275  H2R POPEL   3     -43.465 -37.832  33.612  1.00  0.00      L11  H
ATOM    276  H2S POPEL   3     -44.779 -39.074  34.017  1.00  0.00      L11  H
ATOM    277  C3  POPEL   3     -44.324 -36.199  37.975  1.00  0.00      L11  C
ATOM    278  HX  POPEL   3     -45.135 -35.750  37.466  1.00  0.00      L11  H
ATOM    279  HY  POPEL   3     -44.638 -36.053  39.046  1.00  0.00      L11  H
ATOM    280  O31 POPEL   3     -43.107 -35.446  37.574  1.00  0.00      L11  O
ATOM    281  C31 POPEL   3     -42.297 -35.141  38.524  1.00  0.00      L11  C
ATOM    282  O32 POPEL   3     -42.496 -35.254  39.756  1.00  0.00      L11  O
ATOM    283  C32 POPEL   3     -40.924 -34.734  37.958  1.00  0.00      L11  C
ATOM    284  H2X POPEL   3     -40.521 -33.907  38.604  1.00  0.00      L11  H
ATOM    285  H2Y POPEL   3     -40.286 -35.643  38.012  1.00  0.00      L11  H
ATOM    286  C23 POPEL   3     -45.262 -37.268  32.724  1.00  0.00      L11  C
ATOM    287  H3R POPEL   3     -46.319 -37.535  32.742  1.00  0.00      L11  H
ATOM    288  H3S POPEL   3     -45.325 -36.166  32.689  1.00  0.00      L11  H
ATOM    289  C24 POPEL   3     -44.763 -37.862  31.394  1.00  0.00      L11  C
ATOM    290  H4R POPEL   3     -43.669 -37.792  31.400  1.00  0.00      L11  H
ATOM    291  H4S POPEL   3     -45.015 -38.975  31.351  1.00  0.00      L11  H
ATOM    292  C25 POPEL   3     -45.334 -37.183  30.175  1.00  0.00      L11  C
ATOM    293  H5R POPEL   3     -46.368 -37.507  30.002  1.00  0.00      L11  H
ATOM    294  H5S POPEL   3     -45.075 -36.121  30.256  1.00  0.00      L11  H
ATOM    295  C26 POPEL   3     -44.634 -37.706  28.852  1.00  0.00      L11  C
ATOM    296  H6R POPEL   3     -43.563 -37.287  28.906  1.00  0.00      L11  H
ATOM    297  H6S POPEL   3     -44.599 -38.803  28.794  1.00  0.00      L11  H
ATOM    298  C27 POPEL   3     -45.343 -37.186  27.616  1.00  0.00      L11  C
ATOM    299  H7R POPEL   3     -46.239 -37.732  27.646  1.00  0.00      L11  H
ATOM    300  H7S POPEL   3     -45.638 -36.123  27.625  1.00  0.00      L11  H
ATOM    301  C28 POPEL   3     -44.707 -37.468  26.294  1.00  0.00      L11  C
ATOM    302  H8R POPEL   3     -43.747 -36.808  26.296  1.00  0.00      L11  H
ATOM    303  H8S POPEL   3     -44.446 -38.509  26.165  1.00  0.00      L11  H
ATOM    304  C29 POPEL   3     -45.581 -37.142  25.126  1.00  0.00      L11  C
ATOM    305  H91 POPEL   3     -46.376 -36.360  25.228  1.00  0.00      L11  H
ATOM    306 C210 POPEL   3     -45.503 -37.595  23.906  1.00  0.00      L11  C
ATOM    307 H101 POPEL   3     -46.329 -37.302  23.210  1.00  0.00      L11  H
ATOM    308 C211 POPEL   3     -44.470 -38.600  23.348  1.00  0.00      L11  C
ATOM    309 H11R POPEL   3     -43.586 -38.618  24.020  1.00  0.00      L11  H
ATOM    310 H11S POPEL   3     -44.979 -39.550  23.215  1.00  0.00      L11  H
ATOM    311 C212 POPEL   3     -43.939 -38.185  22.005  1.00  0.00      L11  C
ATOM    312 H12R POPEL   3     -43.335 -37.200  22.096  1.00  0.00      L11  H
ATOM    313 H12S POPEL   3     -43.289 -39.006  21.635  1.00  0.00      L11  H
ATOM    314 C213 POPEL   3     -45.011 -37.873  20.951  1.00  0.00      L11  C
ATOM    315 H13R POPEL   3     -45.684 -38.767  20.827  1.00  0.00      L11  H
ATOM    316 H13S POPEL   3     -45.645 -36.994  21.303  1.00  0.00      L11  H
ATOM    317 C214 POPEL   3     -44.335 -37.726  19.595  1.00  0.00      L11  C
ATOM    318 H14R POPEL   3     -43.626 -36.903  19.611  1.00  0.00      L11  H
ATOM    319 H14S POPEL   3     -43.961 -38.738  19.376  1.00  0.00      L11  H
ATOM    320 C215 POPEL   3     -45.348 -37.372  18.463  1.00  0.00      L11  C
ATOM    321 H15R POPEL   3     -46.085 -38.170  18.224  1.00  0.00      L11  H
ATOM    322 H15S POPEL   3     -45.912 -36.402  18.691  1.00  0.00      L11  H
ATOM    323 C216 POPEL   3     -44.629 -36.865  17.238  1.00  0.00      L11  C
ATOM    324 H16R POPEL   3     -44.042 -36.022  17.589  1.00  0.00      L11  H
ATOM    325 H16S POPEL   3     -43.869 -37.635  16.851  1.00  0.00      L11  H
ATOM    326 C217 POPEL   3     -45.535 -36.525  16.097  1.00  0.00      L11  C
ATOM    327 H17R POPEL   3     -46.086 -37.462  15.769  1.00  0.00      L11  H
ATOM    328 H17S POPEL   3     -46.281 -35.700  16.391  1.00  0.00      L11  H
ATOM    329 C218 POPEL   3     -44.778 -36.016  14.844  1.00  0.00      L11  C
ATOM    330 H18R POPEL   3     -45.375 -35.905  13.882  1.00  0.00      L11  H
ATOM    331 H18S POPEL   3     -44.282 -35.084  15.241  1.00  0.00      L11  H
ATOM    332 H18T POPEL   3     -44.023 -36.674  14.640  1.00  0.00      L11  H
ATOM    333  C33 POPEL   3     -40.843 -34.191  36.466  1.00  0.00      L11  C
ATOM    334  H3X POPEL   3     -41.782 -33.632  36.230  1.00  0.00      L11  H
ATOM    335  H3Y POPEL   3     -39.967 -33.504  36.432  1.00  0.00      L11  H
ATOM    336  C34 POPEL   3     -40.736 -35.390  35.464  1.00  0.00      L11  C
ATOM    337  H4X POPEL   3     -39.845 -35.975  35.748  1.00  0.00      L11  H
ATOM    338  H4Y POPEL   3     -41.601 -36.056  35.579  1.00  0.00      L11  H
ATOM    339  C35 POPEL   3     -40.546 -34.969  34.045  1.00  0.00      L11  C
ATOM    340  H5X POPEL   3     -41.358 -34.362  33.616  1.00  0.00      L11  H
ATOM    341  H5Y POPEL   3     -39.554 -34.376  33.923  1.00  0.00      L11  H
ATOM    342  C36 POPEL   3     -40.365 -36.040  32.967  1.00  0.00      L11  C
ATOM    343  H6X POPEL   3     -39.553 -36.736  33.224  1.00  0.00      L11  H
ATOM    344  H6Y POPEL   3     -41.304 -36.638  32.904  1.00  0.00      L11  H
ATOM    345  C37 POPEL   3     -39.855 -35.234  31.734  1.00  0.00      L11  C
ATOM    346  H7X POPEL   3     -40.345 -34.240  31.689  1.00  0.00      L11  H
ATOM    347  H7Y POPEL   3     -38.735 -35.139  31.713  1.00  0.00      L11  H
ATOM    348  C38 POPEL   3     -40.337 -35.921  30.423  1.00  0.00      L11  C
ATOM    349  H8X POPEL   3     -40.150 -37.029  30.468  1.00  0.00      L11  H
ATOM    350  H8Y POPEL   3     -41.459 -35.799  30.232  1.00  0.00      L11  H
ATOM    351  C39 POPEL   3     -39.715 -35.298  29.144  1.00  0.00      L11  C
ATOM    352  H9X POPEL   3     -40.001 -34.212  29.059  1.00  0.00      L11  H
ATOM    353  H9Y POPEL   3     -38.644 -35.130  29.271  1.00  0.00      L11  H
ATOM    354 C310 POPEL   3     -40.099 -36.009  27.870  1.00  0.00      L11  C
ATOM    355 H10X POPEL   3     -39.720 -37.056  27.962  1.00  0.00      L11  H
ATOM    356 H10Y POPEL   3     -41.250 -35.980  27.753  1.00  0.00      L11  H
ATOM    357 C311 POPEL   3     -39.708 -35.179  26.626  1.00  0.00      L11  C
ATOM    358 H11X POPEL   3     -40.262 -34.180  26.582  1.00  0.00      L11  H
ATOM    359 H11Y POPEL   3     -38.644 -34.948  26.584  1.00  0.00      L11  H
ATOM    360 C312 POPEL   3     -39.994 -35.894  25.239  1.00  0.00      L11  C
ATOM    361 H12X POPEL   3     -39.175 -36.663  25.036  1.00  0.00      L11  H
ATOM    362 H12Y POPEL   3     -40.977 -36.432  25.284  1.00  0.00      L11  H
ATOM    363 C313 POPEL   3     -40.213 -34.851  24.161  1.00  0.00      L11  C
ATOM    364 H13X POPEL   3     -40.931 -34.153  24.577  1.00  0.00      L11  H
ATOM    365 H13Y POPEL   3     -39.298 -34.275  24.021  1.00  0.00      L11  H
ATOM    366 C314 POPEL   3     -40.692 -35.432  22.847  1.00  0.00      L11  C
ATOM    367 H14X POPEL   3     -39.989 -36.222  22.581  1.00  0.00      L11  H
ATOM    368 H14Y POPEL   3     -41.573 -36.049  23.022  1.00  0.00      L11  H
ATOM    369 C315 POPEL   3     -40.851 -34.296  21.827  1.00  0.00      L11  C
ATOM    370 H15X POPEL   3     -41.746 -33.666  22.109  1.00  0.00      L11  H
ATOM    371 H15Y POPEL   3     -39.929 -33.672  21.851  1.00  0.00      L11  H
ATOM    372 C316 POPEL   3     -40.955 -34.951  20.425  1.00  0.00      L11  C
ATOM    373 H16X POPEL   3     -41.769 -35.658  20.397  1.00  0.00      L11  H
ATOM    374 H16Y POPEL   3     -41.259 -34.180  19.754  1.00  0.00      L11  H
ATOM    375 H16Z POPEL   3     -40.024 -35.409  20.020  1.00  0.00      L11  H
ATOM    376  N   POPEL   4     -43.946 -27.181  34.635  1.00  1.00      L11  N
ATOM    377  HN1 POPEL   4     -44.767 -27.753  34.337  1.00  1.00      L11  H
ATOM    378  HN2 POPEL   4     -44.138 -26.852  35.598  1.00  1.00      L11  H
ATOM    379  HN3 POPEL   4     -43.849 -26.349  33.958  1.00  1.00      L11  H
ATOM    380  C12 POPEL   4     -42.651 -27.807  34.445  1.00  1.00      L11  C
ATOM    381 H12A POPEL   4     -42.753 -28.383  33.518  1.00  1.00      L11  H
ATOM    382 H12B POPEL   4     -42.561 -28.506  35.285  1.00  1.00      L11  H
ATOM    383  C11 POPEL   4     -41.472 -26.813  34.690  1.00  1.00      L11  C
ATOM    384 H11A POPEL   4     -41.723 -25.995  35.399  1.00  1.00      L11  H
ATOM    385 H11B POPEL   4     -40.675 -27.382  35.200  1.00  1.00      L11  H
ATOM    386  P   POPEL   4     -41.789 -24.709  33.112  1.00  1.00      L11  P
ATOM    387  O13 POPEL   4     -43.263 -24.809  33.390  1.00  1.00      L11  O
ATOM    388  O14 POPEL   4     -41.063 -23.625  33.823  1.00  1.00      L11  O
ATOM    389  O11 POPEL   4     -41.522 -24.598  31.593  1.00  1.00      L11  O
ATOM    390  O12 POPEL   4     -41.096 -26.170  33.474  1.00  1.00      L11  O
ATOM    391  C1  POPEL   4     -42.073 -25.625  30.740  1.00  0.00      L11  C
ATOM    392  HA  POPEL   4     -42.356 -26.519  31.278  1.00  0.00      L11  H
ATOM    393  HB  POPEL   4     -43.003 -25.148  30.215  1.00  0.00      L11  H
ATOM    394  C2  POPEL   4     -41.008 -25.897  29.632  1.00  0.00      L11  C
ATOM    395  HS  POPEL   4     -40.497 -24.926  29.353  1.00  0.00      L11  H
ATOM    396  O21 POPEL   4     -41.655 -26.556  28.450  1.00  0.00      L11  O
ATOM    397  C21 POPEL   4     -41.635 -25.848  27.329  1.00  0.00      L11  C
ATOM    398  O22 POPEL   4     -41.188 -24.748  27.132  1.00  0.00      L11  O
ATOM    399  C22 POPEL   4     -42.608 -26.502  26.365  1.00  0.00      L11  C
ATOM    400  H2R POPEL   4     -42.271 -27.583  26.352  1.00  0.00      L11  H
ATOM    401  H2S POPEL   4     -43.700 -26.353  26.570  1.00  0.00      L11  H
ATOM    402  C3  POPEL   4     -39.808 -26.670  30.254  1.00  0.00      L11  C
ATOM    403  HX  POPEL   4     -39.056 -26.672  29.410  1.00  0.00      L11  H
ATOM    404  HY  POPEL   4     -39.348 -26.095  31.026  1.00  0.00      L11  H
ATOM    405  O31 POPEL   4     -40.152 -28.013  30.675  1.00  0.00      L11  O
ATOM    406  C31 POPEL   4     -39.470 -29.033  30.168  1.00  0.00      L11  C
ATOM    407  O32 POPEL   4     -38.365 -28.929  29.728  1.00  0.00      L11  O
ATOM    408  C32 POPEL   4     -40.362 -30.288  30.226  1.00  0.00      L11  C
ATOM    409  H2X POPEL   4     -39.957 -30.890  31.071  1.00  0.00      L11  H
ATOM    410  H2Y POPEL   4     -41.426 -29.983  30.498  1.00  0.00      L11  H
ATOM    411  C23 POPEL   4     -42.334 -25.843  24.956  1.00  0.00      L11  C
ATOM    412  H3R POPEL   4     -42.499 -24.751  25.001  1.00  0.00      L11  H
ATOM    413  H3S POPEL   4     -41.169 -26.008  24.651  1.00  0.00      L11  H
ATOM    414  C24 POPEL   4     -43.129 -26.566  23.870  1.00  0.00      L11  C
ATOM    415  H4R POPEL   4     -42.753 -27.614  23.888  1.00  0.00      L11  H
ATOM    416  H4S POPEL   4     -44.284 -26.401  23.826  1.00  0.00      L11  H
ATOM    417  C25 POPEL   4     -42.809 -25.873  22.527  1.00  0.00      L11  C
ATOM    418  H5R POPEL   4     -43.175 -24.871  22.646  1.00  0.00      L11  H
ATOM    419  H5S POPEL   4     -41.657 -25.755  22.388  1.00  0.00      L11  H
ATOM    420  C26 POPEL   4     -43.473 -26.533  21.323  1.00  0.00      L11  C
ATOM    421  H6R POPEL   4     -43.136 -27.621  21.377  1.00  0.00      L11  H
ATOM    422  H6S POPEL   4     -44.599 -26.247  21.243  1.00  0.00      L11  H
ATOM    423  C27 POPEL   4     -42.893 -26.025  19.990  1.00  0.00      L11  C
ATOM    424  H7R POPEL   4     -43.205 -24.930  19.873  1.00  0.00      L11  H
ATOM    425  H7S POPEL   4     -41.788 -26.129  20.031  1.00  0.00      L11  H
ATOM    426  C28 POPEL   4     -43.407 -26.824  18.792  1.00  0.00      L11  C
ATOM    427  H8R POPEL   4     -43.230 -27.926  18.901  1.00  0.00      L11  H
ATOM    428  H8S POPEL   4     -44.487 -26.615  18.555  1.00  0.00      L11  H
ATOM    429  C29 POPEL   4     -42.609 -26.526  17.544  1.00  0.00      L11  C
ATOM    430  H91 POPEL   4     -41.556 -26.504  17.810  1.00  0.00      L11  H
ATOM    431 C210 POPEL   4     -43.027 -26.491  16.243  1.00  0.00      L11  C
ATOM    432 H101 POPEL   4     -42.227 -26.250  15.523  1.00  0.00      L11  H
ATOM    433 C211 POPEL   4     -44.467 -26.608  15.708  1.00  0.00      L11  C
ATOM    434 H11R POPEL   4     -45.063 -27.038  16.505  1.00  0.00      L11  H
ATOM    435 H11S POPEL   4     -44.846 -25.609  15.594  1.00  0.00      L11  H
ATOM    436 C212 POPEL   4     -44.707 -27.357  14.443  1.00  0.00      L11  C
ATOM    437 H12R POPEL   4     -44.296 -28.381  14.426  1.00  0.00      L11  H
ATOM    438 H12S POPEL   4     -45.776 -27.469  14.127  1.00  0.00      L11  H
ATOM    439 C213 POPEL   4     -44.028 -26.723  13.187  1.00  0.00      L11  C
ATOM    440 H13R POPEL   4     -44.214 -25.633  13.241  1.00  0.00      L11  H
ATOM    441 H13S POPEL   4     -42.952 -26.865  13.385  1.00  0.00      L11  H
ATOM    442 C214 POPEL   4     -44.431 -27.468  11.917  1.00  0.00      L11  C
ATOM    443 H14R POPEL   4     -44.010 -28.414  11.920  1.00  0.00      L11  H
ATOM    444 H14S POPEL   4     -45.529 -27.629  11.893  1.00  0.00      L11  H
ATOM    445 C215 POPEL   4     -44.015 -26.608  10.744  1.00  0.00      L11  C
ATOM    446 H15R POPEL   4     -44.437 -25.590  11.039  1.00  0.00      L11  H
ATOM    447 H15S POPEL   4     -42.831 -26.603  10.781  1.00  0.00      L11  H
ATOM    448 C216 POPEL   4     -44.470 -26.864   9.327  1.00  0.00      L11  C
ATOM    449 H16R POPEL   4     -44.116 -27.849   9.081  1.00  0.00      L11  H
ATOM    450 H16S POPEL   4     -45.569 -26.913   9.250  1.00  0.00      L11  H
ATOM    451 C217 POPEL   4     -43.995 -25.903   8.266  1.00  0.00      L11  C
ATOM    452 H17R POPEL   4     -44.615 -24.901   8.280  1.00  0.00      L11  H
ATOM    453 H17S POPEL   4     -43.069 -25.515   8.578  1.00  0.00      L11  H
ATOM    454 C218 POPEL   4     -43.946 -26.378   6.868  1.00  0.00      L11  C
ATOM    455 H18R POPEL   4     -43.418 -25.547   6.300  1.00  0.00      L11  H
ATOM    456 H18S POPEL   4     -43.392 -27.322   6.755  1.00  0.00      L11  H
ATOM    457 H18T POPEL   4     -45.000 -26.514   6.429  1.00  0.00      L11  H
ATOM    458  C33 POPEL   4     -40.381 -30.963  28.821  1.00  0.00      L11  C
ATOM    459  H3X POPEL   4     -39.433 -31.569  28.678  1.00  0.00      L11  H
ATOM    460  H3Y POPEL   4     -41.148 -31.746  28.844  1.00  0.00      L11  H
ATOM    461  C34 POPEL   4     -40.649 -30.173  27.539  1.00  0.00      L11  C
ATOM    462  H4X POPEL   4     -41.653 -29.732  27.758  1.00  0.00      L11  H
ATOM    463  H4Y POPEL   4     -39.759 -29.439  27.346  1.00  0.00      L11  H
ATOM    464  C35 POPEL   4     -40.801 -31.056  26.238  1.00  0.00      L11  C
ATOM    465  H5X POPEL   4     -39.915 -31.558  25.999  1.00  0.00      L11  H
ATOM    466  H5Y POPEL   4     -41.499 -31.883  26.495  1.00  0.00      L11  H
ATOM    467  C36 POPEL   4     -41.309 -30.294  24.977  1.00  0.00      L11  C
ATOM    468  H6X POPEL   4     -42.093 -29.599  25.177  1.00  0.00      L11  H
ATOM    469  H6Y POPEL   4     -40.501 -29.566  24.851  1.00  0.00      L11  H
ATOM    470  C37 POPEL   4     -41.556 -31.049  23.639  1.00  0.00      L11  C
ATOM    471  H7X POPEL   4     -40.537 -31.530  23.527  1.00  0.00      L11  H
ATOM    472  H7Y POPEL   4     -42.289 -31.836  23.695  1.00  0.00      L11  H
ATOM    473  C38 POPEL   4     -41.886 -30.136  22.492  1.00  0.00      L11  C
ATOM    474  H8X POPEL   4     -42.914 -29.716  22.616  1.00  0.00      L11  H
ATOM    475  H8Y POPEL   4     -41.167 -29.252  22.477  1.00  0.00      L11  H
ATOM    476  C39 POPEL   4     -41.816 -30.855  21.190  1.00  0.00      L11  C
ATOM    477  H9X POPEL   4     -40.863 -31.306  20.935  1.00  0.00      L11  H
ATOM    478  H9Y POPEL   4     -42.529 -31.632  21.312  1.00  0.00      L11  H
ATOM    479 C310 POPEL   4     -42.106 -29.990  19.948  1.00  0.00      L11  C
ATOM    480 H10X POPEL   4     -43.151 -29.716  20.067  1.00  0.00      L11  H
ATOM    481 H10Y POPEL   4     -41.568 -29.068  19.987  1.00  0.00      L11  H
ATOM    482 C311 POPEL   4     -41.793 -30.717  18.644  1.00  0.00      L11  C
ATOM    483 H11X POPEL   4     -40.659 -30.761  18.720  1.00  0.00      L11  H
ATOM    484 H11Y POPEL   4     -42.193 -31.727  18.763  1.00  0.00      L11  H
ATOM    485 C312 POPEL   4     -42.229 -29.997  17.396  1.00  0.00      L11  C
ATOM    486 H12X POPEL   4     -43.350 -29.942  17.382  1.00  0.00      L11  H
ATOM    487 H12Y POPEL   4     -41.815 -29.006  17.514  1.00  0.00      L11  H
ATOM    488 C313 POPEL   4     -41.710 -30.640  16.160  1.00  0.00      L11  C
ATOM    489 H13X POPEL   4     -40.594 -30.722  16.259  1.00  0.00      L11  H
ATOM    490 H13Y POPEL   4     -42.267 -31.650  16.145  1.00  0.00      L11  H
ATOM    491 C314 POPEL   4     -42.098 -30.038  14.820  1.00  0.00      L11  C
ATOM    492 H14X POPEL   4     -43.161 -30.303  14.607  1.00  0.00      L11  H
ATOM    493 H14Y POPEL   4     -42.000 -28.922  14.801  1.00  0.00      L11  H
ATOM    494 C315 POPEL   4     -41.214 -30.562  13.706  1.00  0.00      L11  C
ATOM    495 H15X POPEL   4     -40.161 -30.358  14.009  1.00  0.00      L11  H
ATOM    496 H15Y POPEL   4     -41.462 -31.662  13.518  1.00  0.00      L11  H
ATOM    497 C316 POPEL   4     -41.553 -29.939  12.281  1.00  0.00      L11  C
ATOM    498 H16X POPEL   4     -41.395 -28.795  12.271  1.00  0.00      L11  H
ATOM    499 H16Y POPEL   4     -40.947 -30.402  11.526  1.00  0.00      L11  H
ATOM    500 H16Z POPEL   4     -42.574 -30.003  11.960  1.00  0.00      L11  H
ATOM    501  N   POPEL   5     -45.627 -23.655  40.884  1.00  1.00      L11  N
ATOM    502  HN1 POPEL   5     -46.108 -23.704  41.779  1.00  1.00      L11  H
ATOM    503  HN2 POPEL   5     -46.189 -23.121  40.207  1.00  1.00      L11  H
ATOM    504  HN3 POPEL   5     -45.649 -24.544  40.364  1.00  1.00      L11  H
ATOM    505  C12 POPEL   5     -44.087 -23.325  40.942  1.00  1.00      L11  C
ATOM    506 H12A POPEL   5     -43.752 -23.980  41.755  1.00  1.00      L11  H
ATOM    507 H12B POPEL   5     -43.944 -22.353  41.432  1.00  1.00      L11  H
ATOM    508  C11 POPEL   5     -43.391 -23.460  39.556  1.00  1.00      L11  C
ATOM    509 H11A POPEL   5     -43.771 -22.628  38.898  1.00  1.00      L11  H
ATOM    510 H11B POPEL   5     -42.285 -23.305  39.660  1.00  1.00      L11  H
ATOM    511  P   POPEL   5     -44.862 -25.211  38.029  1.00  1.00      L11  P
ATOM    512  O13 POPEL   5     -44.396 -26.229  37.065  1.00  1.00      L11  O
ATOM    513  O14 POPEL   5     -45.858 -25.547  38.994  1.00  1.00      L11  O
ATOM    514  O11 POPEL   5     -45.185 -23.889  37.210  1.00  1.00      L11  O
ATOM    515  O12 POPEL   5     -43.667 -24.687  38.959  1.00  1.00      L11  O
ATOM    516  C1  POPEL   5     -44.535 -23.473  36.010  1.00  0.00      L11  C
ATOM    517  HA  POPEL   5     -43.415 -23.570  36.120  1.00  0.00      L11  H
ATOM    518  HB  POPEL   5     -44.912 -24.114  35.141  1.00  0.00      L11  H
ATOM    519  C2  POPEL   5     -44.863 -21.974  35.677  1.00  0.00      L11  C
ATOM    520  HS  POPEL   5     -45.924 -21.808  35.551  1.00  0.00      L11  H
ATOM    521  O21 POPEL   5     -44.217 -21.560  34.438  1.00  0.00      L11  O
ATOM    522  C21 POPEL   5     -44.788 -22.089  33.309  1.00  0.00      L11  C
ATOM    523  O22 POPEL   5     -45.855 -22.680  33.366  1.00  0.00      L11  O
ATOM    524  C22 POPEL   5     -44.016 -21.663  32.072  1.00  0.00      L11  C
ATOM    525  H2R POPEL   5     -43.931 -20.507  32.005  1.00  0.00      L11  H
ATOM    526  H2S POPEL   5     -42.955 -22.125  32.110  1.00  0.00      L11  H
ATOM    527  C3  POPEL   5     -44.458 -20.963  36.824  1.00  0.00      L11  C
ATOM    528  HX  POPEL   5     -44.866 -19.948  36.536  1.00  0.00      L11  H
ATOM    529  HY  POPEL   5     -44.932 -21.332  37.786  1.00  0.00      L11  H
ATOM    530  O31 POPEL   5     -43.025 -20.893  36.798  1.00  0.00      L11  O
ATOM    531  C31 POPEL   5     -42.506 -20.201  37.880  1.00  0.00      L11  C
ATOM    532  O32 POPEL   5     -43.076 -19.999  38.907  1.00  0.00      L11  O
ATOM    533  C32 POPEL   5     -41.001 -19.751  37.729  1.00  0.00      L11  C
ATOM    534  H2X POPEL   5     -40.884 -18.981  38.398  1.00  0.00      L11  H
ATOM    535  H2Y POPEL   5     -40.450 -20.586  38.023  1.00  0.00      L11  H
ATOM    536  C23 POPEL   5     -44.660 -22.201  30.799  1.00  0.00      L11  C
ATOM    537  H3R POPEL   5     -44.655 -23.269  30.851  1.00  0.00      L11  H
ATOM    538  H3S POPEL   5     -45.730 -21.814  30.778  1.00  0.00      L11  H
ATOM    539  C24 POPEL   5     -43.938 -21.722  29.540  1.00  0.00      L11  C
ATOM    540  H4R POPEL   5     -44.075 -20.620  29.537  1.00  0.00      L11  H
ATOM    541  H4S POPEL   5     -42.870 -21.929  29.629  1.00  0.00      L11  H
ATOM    542  C25 POPEL   5     -44.629 -22.304  28.265  1.00  0.00      L11  C
ATOM    543  H5R POPEL   5     -44.594 -23.379  28.240  1.00  0.00      L11  H
ATOM    544  H5S POPEL   5     -45.674 -22.171  28.568  1.00  0.00      L11  H
ATOM    545  C26 POPEL   5     -44.447 -21.519  26.902  1.00  0.00      L11  C
ATOM    546  H6R POPEL   5     -44.776 -20.485  27.084  1.00  0.00      L11  H
ATOM    547  H6S POPEL   5     -43.417 -21.522  26.656  1.00  0.00      L11  H
ATOM    548  C27 POPEL   5     -45.198 -21.968  25.652  1.00  0.00      L11  C
ATOM    549  H7R POPEL   5     -45.050 -23.120  25.753  1.00  0.00      L11  H
ATOM    550  H7S POPEL   5     -46.307 -21.822  25.687  1.00  0.00      L11  H
ATOM    551  C28 POPEL   5     -44.685 -21.623  24.214  1.00  0.00      L11  C
ATOM    552  H8R POPEL   5     -44.140 -20.689  24.380  1.00  0.00      L11  H
ATOM    553  H8S POPEL   5     -44.021 -22.484  23.974  1.00  0.00      L11  H
ATOM    554  C29 POPEL   5     -45.767 -21.349  23.226  1.00  0.00      L11  C
ATOM    555  H91 POPEL   5     -46.502 -20.634  23.620  1.00  0.00      L11  H
ATOM    556 C210 POPEL   5     -46.070 -21.937  22.043  1.00  0.00      L11  C
ATOM    557 H101 POPEL   5     -47.000 -21.654  21.569  1.00  0.00      L11  H
ATOM    558 C211 POPEL   5     -45.269 -22.981  21.368  1.00  0.00      L11  C
ATOM    559 H11R POPEL   5     -44.388 -23.200  21.970  1.00  0.00      L11  H
ATOM    560 H11S POPEL   5     -45.836 -23.886  21.229  1.00  0.00      L11  H
ATOM    561 C212 POPEL   5     -44.760 -22.510  19.992  1.00  0.00      L11  C
ATOM    562 H12R POPEL   5     -44.625 -21.462  20.031  1.00  0.00      L11  H
ATOM    563 H12S POPEL   5     -43.740 -22.964  19.863  1.00  0.00      L11  H
ATOM    564 C213 POPEL   5     -45.663 -22.866  18.802  1.00  0.00      L11  C
ATOM    565 H13R POPEL   5     -46.103 -23.869  18.914  1.00  0.00      L11  H
ATOM    566 H13S POPEL   5     -46.560 -22.172  18.745  1.00  0.00      L11  H
ATOM    567 C214 POPEL   5     -44.992 -22.693  17.473  1.00  0.00      L11  C
ATOM    568 H14R POPEL   5     -44.606 -21.710  17.470  1.00  0.00      L11  H
ATOM    569 H14S POPEL   5     -44.173 -23.459  17.276  1.00  0.00      L11  H
ATOM    570 C215 POPEL   5     -45.962 -22.679  16.299  1.00  0.00      L11  C
ATOM    571 H15R POPEL   5     -46.612 -23.498  16.308  1.00  0.00      L11  H
ATOM    572 H15S POPEL   5     -46.542 -21.698  16.349  1.00  0.00      L11  H
ATOM    573 C216 POPEL   5     -45.168 -22.632  14.989  1.00  0.00      L11  C
ATOM    574 H16R POPEL   5     -44.716 -21.651  14.901  1.00  0.00      L11  H
ATOM    575 H16S POPEL   5     -44.381 -23.409  15.020  1.00  0.00      L11  H
ATOM    576 C217 POPEL   5     -46.109 -22.878  13.728  1.00  0.00      L11  C
ATOM    577 H17R POPEL   5     -46.407 -23.890  13.832  1.00  0.00      L11  H
ATOM    578 H17S POPEL   5     -46.989 -22.125  13.792  1.00  0.00      L11  H
ATOM    579 C218 POPEL   5     -45.512 -22.617  12.283  1.00  0.00      L11  C
ATOM    580 H18R POPEL   5     -46.243 -22.832  11.492  1.00  0.00      L11  H
ATOM    581 H18S POPEL   5     -45.164 -21.484  12.141  1.00  0.00      L11  H
ATOM    582 H18T POPEL   5     -44.655 -23.237  12.167  1.00  0.00      L11  H
ATOM    583  C33 POPEL   5     -40.734 -18.890  36.420  1.00  0.00      L11  C
ATOM    584  H3X POPEL   5     -41.459 -17.977  36.406  1.00  0.00      L11  H
ATOM    585  H3Y POPEL   5     -39.737 -18.526  36.614  1.00  0.00      L11  H
ATOM    586  C34 POPEL   5     -40.834 -19.671  35.072  1.00  0.00      L11  C
ATOM    587  H4X POPEL   5     -40.407 -20.758  35.102  1.00  0.00      L11  H
ATOM    588  H4Y POPEL   5     -41.837 -19.712  34.620  1.00  0.00      L11  H
ATOM    589  C35 POPEL   5     -39.931 -18.948  33.965  1.00  0.00      L11  C
ATOM    590  H5X POPEL   5     -39.660 -17.874  34.142  1.00  0.00      L11  H
ATOM    591  H5Y POPEL   5     -38.969 -19.510  33.857  1.00  0.00      L11  H
ATOM    592  C36 POPEL   5     -40.788 -18.928  32.616  1.00  0.00      L11  C
ATOM    593  H6X POPEL   5     -41.122 -19.986  32.285  1.00  0.00      L11  H
ATOM    594  H6Y POPEL   5     -41.761 -18.342  32.760  1.00  0.00      L11  H
ATOM    595  C37 POPEL   5     -40.060 -18.424  31.362  1.00  0.00      L11  C
ATOM    596  H7X POPEL   5     -39.726 -17.357  31.404  1.00  0.00      L11  H
ATOM    597  H7Y POPEL   5     -39.122 -18.981  31.166  1.00  0.00      L11  H
ATOM    598  C38 POPEL   5     -40.986 -18.553  30.168  1.00  0.00      L11  C
ATOM    599  H8X POPEL   5     -41.336 -19.654  30.147  1.00  0.00      L11  H
ATOM    600  H8Y POPEL   5     -41.925 -17.986  30.214  1.00  0.00      L11  H
ATOM    601  C39 POPEL   5     -40.314 -18.266  28.800  1.00  0.00      L11  C
ATOM    602  H9X POPEL   5     -39.759 -17.326  28.905  1.00  0.00      L11  H
ATOM    603  H9Y POPEL   5     -39.472 -19.010  28.575  1.00  0.00      L11  H
ATOM    604 C310 POPEL   5     -41.268 -18.262  27.570  1.00  0.00      L11  C
ATOM    605 H10X POPEL   5     -41.700 -19.295  27.492  1.00  0.00      L11  H
ATOM    606 H10Y POPEL   5     -42.028 -17.463  27.713  1.00  0.00      L11  H
ATOM    607 C311 POPEL   5     -40.597 -17.849  26.181  1.00  0.00      L11  C
ATOM    608 H11X POPEL   5     -40.096 -16.881  26.350  1.00  0.00      L11  H
ATOM    609 H11Y POPEL   5     -39.955 -18.648  25.918  1.00  0.00      L11  H
ATOM    610 C312 POPEL   5     -41.683 -17.669  25.053  1.00  0.00      L11  C
ATOM    611 H12X POPEL   5     -42.321 -18.573  24.976  1.00  0.00      L11  H
ATOM    612 H12Y POPEL   5     -42.425 -16.807  25.245  1.00  0.00      L11  H
ATOM    613 C313 POPEL   5     -41.126 -17.374  23.681  1.00  0.00      L11  C
ATOM    614 H13X POPEL   5     -40.477 -16.428  23.735  1.00  0.00      L11  H
ATOM    615 H13Y POPEL   5     -40.337 -18.170  23.454  1.00  0.00      L11  H
ATOM    616 C314 POPEL   5     -42.139 -17.149  22.527  1.00  0.00      L11  C
ATOM    617 H14X POPEL   5     -42.604 -18.114  22.266  1.00  0.00      L11  H
ATOM    618 H14Y POPEL   5     -42.871 -16.432  22.832  1.00  0.00      L11  H
ATOM    619 C315 POPEL   5     -41.420 -16.603  21.282  1.00  0.00      L11  C
ATOM    620 H15X POPEL   5     -41.387 -15.514  21.451  1.00  0.00      L11  H
ATOM    621 H15Y POPEL   5     -40.413 -17.074  21.285  1.00  0.00      L11  H
ATOM    622 C316 POPEL   5     -42.117 -16.799  19.941  1.00  0.00      L11  C
ATOM    623 H16X POPEL   5     -43.163 -16.401  20.002  1.00  0.00      L11  H
ATOM    624 H16Y POPEL   5     -41.484 -16.260  19.223  1.00  0.00      L11  H
ATOM    625 H16Z POPEL   5     -42.174 -17.871  19.680  1.00  0.00      L11  H
ATOM    626  N   POPEL   6     -41.648  -7.136  34.282  1.00  1.00      L11  N
ATOM    627  HN1 POPEL   6     -42.071  -6.211  33.988  1.00  1.00      L11  H
ATOM    628  HN2 POPEL   6     -41.412  -7.189  35.250  1.00  1.00      L11  H
ATOM    629  HN3 POPEL   6     -40.697  -7.252  33.781  1.00  1.00      L11  H
ATOM    630  C12 POPEL   6     -42.478  -8.234  33.772  1.00  1.00      L11  C
ATOM    631 H12A POPEL   6     -42.853  -7.935  32.738  1.00  1.00      L11  H
ATOM    632 H12B POPEL   6     -43.347  -8.360  34.406  1.00  1.00      L11  H
ATOM    633  C11 POPEL   6     -41.768  -9.621  33.678  1.00  1.00      L11  C
ATOM    634 H11A POPEL   6     -41.059  -9.748  34.498  1.00  1.00      L11  H
ATOM    635 H11B POPEL   6     -42.607 -10.381  33.668  1.00  1.00      L11  H
ATOM    636  P   POPEL   6     -39.919  -8.701  32.067  1.00  1.00      L11  P
ATOM    637  O13 POPEL   6     -40.559  -7.660  31.370  1.00  1.00      L11  O
ATOM    638  O14 POPEL   6     -39.349  -8.300  33.348  1.00  1.00      L11  O
ATOM    639  O11 POPEL   6     -38.827  -9.469  31.214  1.00  1.00      L11  O
ATOM    640  O12 POPEL   6     -41.078  -9.725  32.453  1.00  1.00      L11  O
ATOM    641  C1  POPEL   6     -39.274  -9.796  29.888  1.00  0.00      L11  C
ATOM    642  HA  POPEL   6     -40.086 -10.497  29.857  1.00  0.00      L11  H
ATOM    643  HB  POPEL   6     -39.574  -8.812  29.403  1.00  0.00      L11  H
ATOM    644  C2  POPEL   6     -38.201 -10.571  29.143  1.00  0.00      L11  C
ATOM    645  HS  POPEL   6     -37.458  -9.788  29.273  1.00  0.00      L11  H
ATOM    646  O21 POPEL   6     -38.762 -10.883  27.861  1.00  0.00      L11  O
ATOM    647  C21 POPEL   6     -38.627 -10.056  26.816  1.00  0.00      L11  C
ATOM    648  O22 POPEL   6     -38.099  -8.965  26.996  1.00  0.00      L11  O
ATOM    649  C22 POPEL   6     -39.302 -10.429  25.535  1.00  0.00      L11  C
ATOM    650  H2R POPEL   6     -39.132 -11.521  25.404  1.00  0.00      L11  H
ATOM    651  H2S POPEL   6     -40.410 -10.240  25.603  1.00  0.00      L11  H
ATOM    652  C3  POPEL   6     -37.793 -11.872  29.839  1.00  0.00      L11  C
ATOM    653  HX  POPEL   6     -36.825 -12.298  29.429  1.00  0.00      L11  H
ATOM    654  HY  POPEL   6     -37.618 -11.696  30.958  1.00  0.00      L11  H
ATOM    655  O31 POPEL   6     -38.812 -12.824  29.736  1.00  0.00      L11  O
ATOM    656  C31 POPEL   6     -39.260 -13.505  30.818  1.00  0.00      L11  C
ATOM    657  O32 POPEL   6     -38.900 -13.431  31.974  1.00  0.00      L11  O
ATOM    658  C32 POPEL   6     -40.268 -14.564  30.334  1.00  0.00      L11  C
ATOM    659  H2X POPEL   6     -39.676 -15.352  29.684  1.00  0.00      L11  H
ATOM    660  H2Y POPEL   6     -40.587 -14.970  31.238  1.00  0.00      L11  H
ATOM    661  C23 POPEL   6     -38.745  -9.615  24.345  1.00  0.00      L11  C
ATOM    662  H3R POPEL   6     -39.054  -8.585  24.511  1.00  0.00      L11  H
ATOM    663  H3S POPEL   6     -37.613  -9.603  24.530  1.00  0.00      L11  H
ATOM    664  C24 POPEL   6     -39.105 -10.086  22.963  1.00  0.00      L11  C
ATOM    665  H4R POPEL   6     -38.633 -11.077  22.840  1.00  0.00      L11  H
ATOM    666  H4S POPEL   6     -40.233 -10.259  22.933  1.00  0.00      L11  H
ATOM    667  C25 POPEL   6     -38.706  -9.117  21.884  1.00  0.00      L11  C
ATOM    668  H5R POPEL   6     -39.264  -8.145  22.092  1.00  0.00      L11  H
ATOM    669  H5S POPEL   6     -37.671  -8.793  22.072  1.00  0.00      L11  H
ATOM    670  C26 POPEL   6     -38.845  -9.763  20.498  1.00  0.00      L11  C
ATOM    671  H6R POPEL   6     -38.239 -10.641  20.408  1.00  0.00      L11  H
ATOM    672  H6S POPEL   6     -39.860 -10.256  20.514  1.00  0.00      L11  H
ATOM    673  C27 POPEL   6     -38.704  -8.835  19.257  1.00  0.00      L11  C
ATOM    674  H7R POPEL   6     -39.607  -8.162  19.252  1.00  0.00      L11  H
ATOM    675  H7S POPEL   6     -37.727  -8.196  19.426  1.00  0.00      L11  H
ATOM    676  C28 POPEL   6     -38.874  -9.636  17.903  1.00  0.00      L11  C
ATOM    677  H8R POPEL   6     -37.981 -10.353  17.924  1.00  0.00      L11  H
ATOM    678  H8S POPEL   6     -39.790 -10.289  17.846  1.00  0.00      L11  H
ATOM    679  C29 POPEL   6     -38.724  -8.779  16.690  1.00  0.00      L11  C
ATOM    680  H91 POPEL   6     -37.939  -8.017  16.881  1.00  0.00      L11  H
ATOM    681 C210 POPEL   6     -39.489  -8.862  15.559  1.00  0.00      L11  C
ATOM    682 H101 POPEL   6     -39.354  -8.296  14.668  1.00  0.00      L11  H
ATOM    683 C211 POPEL   6     -40.513  -9.930  15.336  1.00  0.00      L11  C
ATOM    684 H11R POPEL   6     -40.561 -10.711  16.088  1.00  0.00      L11  H
ATOM    685 H11S POPEL   6     -41.449  -9.389  15.488  1.00  0.00      L11  H
ATOM    686 C212 POPEL   6     -40.612 -10.586  13.941  1.00  0.00      L11  C
ATOM    687 H12R POPEL   6     -39.621 -11.030  13.787  1.00  0.00      L11  H
ATOM    688 H12S POPEL   6     -41.303 -11.500  14.010  1.00  0.00      L11  H
ATOM    689 C213 POPEL   6     -41.214  -9.656  12.845  1.00  0.00      L11  C
ATOM    690 H13R POPEL   6     -42.206  -9.307  13.051  1.00  0.00      L11  H
ATOM    691 H13S POPEL   6     -40.537  -8.729  12.676  1.00  0.00      L11  H
ATOM    692 C214 POPEL   6     -41.340 -10.439  11.461  1.00  0.00      L11  C
ATOM    693 H14R POPEL   6     -40.267 -10.531  11.113  1.00  0.00      L11  H
ATOM    694 H14S POPEL   6     -41.807 -11.415  11.651  1.00  0.00      L11  H
ATOM    695 C215 POPEL   6     -42.098  -9.529  10.441  1.00  0.00      L11  C
ATOM    696 H15R POPEL   6     -43.133  -9.363  10.896  1.00  0.00      L11  H
ATOM    697 H15S POPEL   6     -41.486  -8.591  10.337  1.00  0.00      L11  H
ATOM    698 C216 POPEL   6     -42.181 -10.184   9.023  1.00  0.00      L11  C
ATOM    699 H16R POPEL   6     -41.172 -10.354   8.604  1.00  0.00      L11  H
ATOM    700 H16S POPEL   6     -42.547 -11.198   9.167  1.00  0.00      L11  H
ATOM    701 C217 POPEL   6     -43.062  -9.265   8.160  1.00  0.00      L11  C
ATOM    702 H17R POPEL   6     -44.116  -9.381   8.422  1.00  0.00      L11  H
ATOM    703 H17S POPEL   6     -42.832  -8.158   8.204  1.00  0.00      L11  H
ATOM    704 C218 POPEL   6     -42.858  -9.640   6.745  1.00  0.00      L11  C
ATOM    705 H18R POPEL   6     -43.552  -9.075   6.089  1.00  0.00      L11  H
ATOM    706 H18S POPEL   6     -41.834  -9.408   6.363  1.00  0.00      L11  H
ATOM    707 H18T POPEL   6     -42.933 -10.767   6.570  1.00  0.00      L11  H
ATOM    708  C33 POPEL   6     -41.559 -14.100  29.504  1.00  0.00      L11  C
ATOM    709  H3X POPEL   6     -42.425 -14.791  29.818  1.00  0.00      L11  H
ATOM    710  H3Y POPEL   6     -41.926 -13.073  29.630  1.00  0.00      L11  H
ATOM    711  C34 POPEL   6     -41.298 -14.345  27.927  1.00  0.00      L11  C
ATOM    712  H4X POPEL   6     -40.449 -13.681  27.741  1.00  0.00      L11  H
ATOM    713  H4Y POPEL   6     -40.964 -15.316  27.568  1.00  0.00      L11  H
ATOM    714  C35 POPEL   6     -42.584 -13.982  27.123  1.00  0.00      L11  C
ATOM    715  H5X POPEL   6     -43.273 -14.826  27.261  1.00  0.00      L11  H
ATOM    716  H5Y POPEL   6     -42.999 -12.992  27.454  1.00  0.00      L11  H
ATOM    717  C36 POPEL   6     -42.158 -13.866  25.632  1.00  0.00      L11  C
ATOM    718  H6X POPEL   6     -41.447 -13.046  25.452  1.00  0.00      L11  H
ATOM    719  H6Y POPEL   6     -41.654 -14.813  25.284  1.00  0.00      L11  H
ATOM    720  C37 POPEL   6     -43.393 -13.722  24.730  1.00  0.00      L11  C
ATOM    721  H7X POPEL   6     -44.009 -14.580  24.848  1.00  0.00      L11  H
ATOM    722  H7Y POPEL   6     -43.929 -12.796  25.059  1.00  0.00      L11  H
ATOM    723  C38 POPEL   6     -42.906 -13.441  23.253  1.00  0.00      L11  C
ATOM    724  H8X POPEL   6     -42.231 -12.622  23.248  1.00  0.00      L11  H
ATOM    725  H8Y POPEL   6     -42.268 -14.296  22.977  1.00  0.00      L11  H
ATOM    726  C39 POPEL   6     -43.979 -13.426  22.153  1.00  0.00      L11  C
ATOM    727  H9X POPEL   6     -44.400 -14.468  22.204  1.00  0.00      L11  H
ATOM    728  H9Y POPEL   6     -44.799 -12.727  22.302  1.00  0.00      L11  H
ATOM    729 C310 POPEL   6     -43.333 -13.250  20.734  1.00  0.00      L11  C
ATOM    730 H10X POPEL   6     -43.054 -12.203  20.688  1.00  0.00      L11  H
ATOM    731 H10Y POPEL   6     -42.386 -13.876  20.673  1.00  0.00      L11  H
ATOM    732 C311 POPEL   6     -44.265 -13.614  19.618  1.00  0.00      L11  C
ATOM    733 H11X POPEL   6     -44.604 -14.628  19.757  1.00  0.00      L11  H
ATOM    734 H11Y POPEL   6     -45.140 -12.971  19.515  1.00  0.00      L11  H
ATOM    735 C312 POPEL   6     -43.535 -13.439  18.252  1.00  0.00      L11  C
ATOM    736 H12X POPEL   6     -43.238 -12.384  18.209  1.00  0.00      L11  H
ATOM    737 H12Y POPEL   6     -42.615 -14.041  18.261  1.00  0.00      L11  H
ATOM    738 C313 POPEL   6     -44.371 -13.794  17.032  1.00  0.00      L11  C
ATOM    739 H13X POPEL   6     -44.543 -14.897  16.995  1.00  0.00      L11  H
ATOM    740 H13Y POPEL   6     -45.425 -13.428  16.989  1.00  0.00      L11  H
ATOM    741 C314 POPEL   6     -43.681 -13.409  15.739  1.00  0.00      L11  C
ATOM    742 H14X POPEL   6     -43.814 -12.264  15.593  1.00  0.00      L11  H
ATOM    743 H14Y POPEL   6     -42.588 -13.718  15.766  1.00  0.00      L11  H
ATOM    744 C315 POPEL   6     -44.234 -14.078  14.528  1.00  0.00      L11  C
ATOM    745 H15X POPEL   6     -43.986 -15.153  14.719  1.00  0.00      L11  H
ATOM    746 H15Y POPEL   6     -45.339 -13.928  14.293  1.00  0.00      L11  H
ATOM    747 C316 POPEL   6     -43.601 -13.820  13.142  1.00  0.00      L11  C
ATOM    748 H16X POPEL   6     -42.524 -14.143  13.160  1.00  0.00      L11  H
ATOM    749 H16Y POPEL   6     -43.972 -14.320  12.190  1.00  0.00      L11  H
ATOM    750 H16Z POPEL   6     -43.413 -12.724  13.019  1.00  0.00      L11  H
ATOM    751  N   POPEL   7     -38.468 -48.490  39.218  1.00  1.00      L11  N
ATOM    752  HN1 POPEL   7     -39.267 -47.755  39.241  1.00  1.00      L11  H
ATOM    753  HN2 POPEL   7     -37.550 -47.979  39.414  1.00  1.00      L11  H
ATOM    754  HN3 POPEL   7     -38.538 -48.965  38.348  1.00  1.00      L11  H
ATOM    755  C12 POPEL   7     -38.523 -49.586  40.251  1.00  1.00      L11  C
ATOM    756 H12A POPEL   7     -39.483 -49.522  40.819  1.00  1.00      L11  H
ATOM    757 H12B POPEL   7     -37.740 -49.406  40.949  1.00  1.00      L11  H
ATOM    758  C11 POPEL   7     -38.185 -50.888  39.611  1.00  1.00      L11  C
ATOM    759 H11A POPEL   7     -37.404 -50.730  38.837  1.00  1.00      L11  H
ATOM    760 H11B POPEL   7     -37.741 -51.514  40.448  1.00  1.00      L11  H
ATOM    761  P   POPEL   7     -40.346 -50.903  37.982  1.00  1.00      L11  P
ATOM    762  O13 POPEL   7     -41.247 -51.772  37.170  1.00  1.00      L11  O
ATOM    763  O14 POPEL   7     -40.982 -49.786  38.772  1.00  1.00      L11  O
ATOM    764  O11 POPEL   7     -39.414 -50.167  36.990  1.00  1.00      L11  O
ATOM    765  O12 POPEL   7     -39.358 -51.627  39.076  1.00  1.00      L11  O
ATOM    766  C1  POPEL   7     -39.082 -50.731  35.778  1.00  0.00      L11  C
ATOM    767  HA  POPEL   7     -38.695 -51.768  35.853  1.00  0.00      L11  H
ATOM    768  HB  POPEL   7     -40.010 -50.650  35.172  1.00  0.00      L11  H
ATOM    769  C2  POPEL   7     -38.071 -49.842  35.068  1.00  0.00      L11  C
ATOM    770  HS  POPEL   7     -38.534 -48.833  34.901  1.00  0.00      L11  H
ATOM    771  O21 POPEL   7     -37.895 -50.393  33.778  1.00  0.00      L11  O
ATOM    772  C21 POPEL   7     -37.254 -49.623  32.815  1.00  0.00      L11  C
ATOM    773  O22 POPEL   7     -36.671 -48.593  32.959  1.00  0.00      L11  O
ATOM    774  C22 POPEL   7     -37.744 -50.361  31.508  1.00  0.00      L11  C
ATOM    775  H2R POPEL   7     -37.372 -51.474  31.457  1.00  0.00      L11  H
ATOM    776  H2S POPEL   7     -38.840 -50.454  31.490  1.00  0.00      L11  H
ATOM    777  C3  POPEL   7     -36.738 -49.686  35.841  1.00  0.00      L11  C
ATOM    778  HX  POPEL   7     -36.134 -48.971  35.254  1.00  0.00      L11  H
ATOM    779  HY  POPEL   7     -36.868 -49.231  36.873  1.00  0.00      L11  H
ATOM    780  O31 POPEL   7     -36.152 -50.996  35.996  1.00  0.00      L11  O
ATOM    781  C31 POPEL   7     -35.004 -51.004  36.624  1.00  0.00      L11  C
ATOM    782  O32 POPEL   7     -34.649 -50.137  37.503  1.00  0.00      L11  O
ATOM    783  C32 POPEL   7     -34.028 -52.075  36.088  1.00  0.00      L11  C
ATOM    784  H2X POPEL   7     -33.309 -52.249  36.915  1.00  0.00      L11  H
ATOM    785  H2Y POPEL   7     -34.548 -53.051  35.876  1.00  0.00      L11  H
ATOM    786  C23 POPEL   7     -37.445 -49.586  30.273  1.00  0.00      L11  C
ATOM    787  H3R POPEL   7     -37.856 -48.496  30.330  1.00  0.00      L11  H
ATOM    788  H3S POPEL   7     -36.282 -49.450  30.323  1.00  0.00      L11  H
ATOM    789  C24 POPEL   7     -37.879 -50.350  29.004  1.00  0.00      L11  C
ATOM    790  H4R POPEL   7     -37.135 -51.185  28.796  1.00  0.00      L11  H
ATOM    791  H4S POPEL   7     -38.967 -50.755  29.118  1.00  0.00      L11  H
ATOM    792  C25 POPEL   7     -37.751 -49.501  27.735  1.00  0.00      L11  C
ATOM    793  H5R POPEL   7     -38.248 -48.501  27.749  1.00  0.00      L11  H
ATOM    794  H5S POPEL   7     -36.701 -49.218  27.805  1.00  0.00      L11  H
ATOM    795  C26 POPEL   7     -38.095 -50.229  26.490  1.00  0.00      L11  C
ATOM    796  H6R POPEL   7     -37.368 -51.067  26.482  1.00  0.00      L11  H
ATOM    797  H6S POPEL   7     -39.109 -50.639  26.529  1.00  0.00      L11  H
ATOM    798  C27 POPEL   7     -38.007 -49.503  25.102  1.00  0.00      L11  C
ATOM    799  H7R POPEL   7     -38.734 -48.654  25.092  1.00  0.00      L11  H
ATOM    800  H7S POPEL   7     -37.026 -49.024  24.998  1.00  0.00      L11  H
ATOM    801  C28 POPEL   7     -38.489 -50.555  24.090  1.00  0.00      L11  C
ATOM    802  H8R POPEL   7     -37.653 -51.278  23.967  1.00  0.00      L11  H
ATOM    803  H8S POPEL   7     -39.337 -51.017  24.500  1.00  0.00      L11  H
ATOM    804  C29 POPEL   7     -38.839 -49.800  22.872  1.00  0.00      L11  C
ATOM    805  H91 POPEL   7     -39.380 -48.837  23.033  1.00  0.00      L11  H
ATOM    806 C210 POPEL   7     -38.530 -50.205  21.636  1.00  0.00      L11  C
ATOM    807 H101 POPEL   7     -38.898 -49.550  20.808  1.00  0.00      L11  H
ATOM    808 C211 POPEL   7     -37.887 -51.505  21.233  1.00  0.00      L11  C
ATOM    809 H11R POPEL   7     -37.104 -51.753  21.938  1.00  0.00      L11  H
ATOM    810 H11S POPEL   7     -38.633 -52.358  21.344  1.00  0.00      L11  H
ATOM    811 C212 POPEL   7     -37.430 -51.571  19.787  1.00  0.00      L11  C
ATOM    812 H12R POPEL   7     -36.949 -50.614  19.460  1.00  0.00      L11  H
ATOM    813 H12S POPEL   7     -36.695 -52.333  19.669  1.00  0.00      L11  H
ATOM    814 C213 POPEL   7     -38.586 -51.954  18.762  1.00  0.00      L11  C
ATOM    815 H13R POPEL   7     -38.918 -52.956  18.947  1.00  0.00      L11  H
ATOM    816 H13S POPEL   7     -39.525 -51.285  18.767  1.00  0.00      L11  H
ATOM    817 C214 POPEL   7     -38.159 -51.871  17.335  1.00  0.00      L11  C
ATOM    818 H14R POPEL   7     -37.784 -50.810  17.172  1.00  0.00      L11  H
ATOM    819 H14S POPEL   7     -37.298 -52.528  17.154  1.00  0.00      L11  H
ATOM    820 C215 POPEL   7     -39.226 -52.170  16.256  1.00  0.00      L11  C
ATOM    821 H15R POPEL   7     -39.685 -53.160  16.504  1.00  0.00      L11  H
ATOM    822 H15S POPEL   7     -40.091 -51.497  16.322  1.00  0.00      L11  H
ATOM    823 C216 POPEL   7     -38.636 -52.117  14.776  1.00  0.00      L11  C
ATOM    824 H16R POPEL   7     -38.093 -51.128  14.534  1.00  0.00      L11  H
ATOM    825 H16S POPEL   7     -37.804 -52.854  14.697  1.00  0.00      L11  H
ATOM    826 C217 POPEL   7     -39.651 -52.379  13.675  1.00  0.00      L11  C
ATOM    827 H17R POPEL   7     -40.321 -53.261  13.903  1.00  0.00      L11  H
ATOM    828 H17S POPEL   7     -40.304 -51.430  13.553  1.00  0.00      L11  H
ATOM    829 C218 POPEL   7     -39.031 -52.597  12.244  1.00  0.00      L11  C
ATOM    830 H18R POPEL   7     -39.805 -52.696  11.440  1.00  0.00      L11  H
ATOM    831 H18S POPEL   7     -38.512 -51.769  11.830  1.00  0.00      L11  H
ATOM    832 H18T POPEL   7     -38.573 -53.511  12.140  1.00  0.00      L11  H
ATOM    833  C33 POPEL   7     -33.279 -51.652  34.801  1.00  0.00      L11  C
ATOM    834  H3X POPEL   7     -33.311 -50.554  34.646  1.00  0.00      L11  H
ATOM    835  H3Y POPEL   7     -32.234 -51.965  34.734  1.00  0.00      L11  H
ATOM    836  C34 POPEL   7     -33.860 -52.345  33.554  1.00  0.00      L11  C
ATOM    837  H4X POPEL   7     -33.533 -53.431  33.491  1.00  0.00      L11  H
ATOM    838  H4Y POPEL   7     -34.963 -52.563  33.619  1.00  0.00      L11  H
ATOM    839  C35 POPEL   7     -33.623 -51.582  32.187  1.00  0.00      L11  C
ATOM    840  H5X POPEL   7     -34.207 -50.642  32.373  1.00  0.00      L11  H
ATOM    841  H5Y POPEL   7     -32.554 -51.260  32.168  1.00  0.00      L11  H
ATOM    842  C36 POPEL   7     -34.114 -52.328  30.958  1.00  0.00      L11  C
ATOM    843  H6X POPEL   7     -33.580 -53.366  30.866  1.00  0.00      L11  H
ATOM    844  H6Y POPEL   7     -35.237 -52.423  31.028  1.00  0.00      L11  H
ATOM    845  C37 POPEL   7     -33.814 -51.631  29.617  1.00  0.00      L11  C
ATOM    846  H7X POPEL   7     -34.409 -50.684  29.540  1.00  0.00      L11  H
ATOM    847  H7Y POPEL   7     -32.765 -51.319  29.546  1.00  0.00      L11  H
ATOM    848  C38 POPEL   7     -34.227 -52.553  28.460  1.00  0.00      L11  C
ATOM    849  H8X POPEL   7     -33.983 -53.611  28.703  1.00  0.00      L11  H
ATOM    850  H8Y POPEL   7     -35.314 -52.491  28.366  1.00  0.00      L11  H
ATOM    851  C39 POPEL   7     -33.691 -52.063  27.158  1.00  0.00      L11  C
ATOM    852  H9X POPEL   7     -33.862 -50.973  27.077  1.00  0.00      L11  H
ATOM    853  H9Y POPEL   7     -32.568 -52.120  27.052  1.00  0.00      L11  H
ATOM    854 C310 POPEL   7     -34.427 -52.807  26.014  1.00  0.00      L11  C
ATOM    855 H10X POPEL   7     -34.360 -53.924  26.175  1.00  0.00      L11  H
ATOM    856 H10Y POPEL   7     -35.435 -52.518  25.935  1.00  0.00      L11  H
ATOM    857 C311 POPEL   7     -33.831 -52.738  24.586  1.00  0.00      L11  C
ATOM    858 H11X POPEL   7     -33.703 -51.617  24.337  1.00  0.00      L11  H
ATOM    859 H11Y POPEL   7     -32.922 -53.313  24.556  1.00  0.00      L11  H
ATOM    860 C312 POPEL   7     -34.745 -53.301  23.487  1.00  0.00      L11  C
ATOM    861 H12X POPEL   7     -34.955 -54.345  23.776  1.00  0.00      L11  H
ATOM    862 H12Y POPEL   7     -35.757 -52.735  23.584  1.00  0.00      L11  H
ATOM    863 C313 POPEL   7     -34.256 -53.189  22.072  1.00  0.00      L11  C
ATOM    864 H13X POPEL   7     -34.122 -52.115  21.721  1.00  0.00      L11  H
ATOM    865 H13Y POPEL   7     -33.240 -53.657  22.185  1.00  0.00      L11  H
ATOM    866 C314 POPEL   7     -34.861 -54.090  20.942  1.00  0.00      L11  C
ATOM    867 H14X POPEL   7     -34.589 -55.143  21.028  1.00  0.00      L11  H
ATOM    868 H14Y POPEL   7     -35.985 -54.070  21.049  1.00  0.00      L11  H
ATOM    869 C315 POPEL   7     -34.397 -53.825  19.488  1.00  0.00      L11  C
ATOM    870 H15X POPEL   7     -34.519 -52.736  19.306  1.00  0.00      L11  H
ATOM    871 H15Y POPEL   7     -33.329 -53.967  19.401  1.00  0.00      L11  H
ATOM    872 C316 POPEL   7     -34.936 -54.706  18.393  1.00  0.00      L11  C
ATOM    873 H16X POPEL   7     -34.621 -55.741  18.555  1.00  0.00      L11  H
ATOM    874 H16Y POPEL   7     -36.057 -54.736  18.357  1.00  0.00      L11  H
ATOM    875 H16Z POPEL   7     -34.500 -54.458  17.387  1.00  0.00      L11  H
ATOM    876  N   POPEL   8     -29.966 -39.166  34.884  1.00  1.00      L11  N
ATOM    877  HN1 POPEL   8     -31.004 -38.927  34.792  1.00  1.00      L11  H
ATOM    878  HN2 POPEL   8     -29.307 -38.344  35.015  1.00  1.00      L11  H
ATOM    879  HN3 POPEL   8     -29.613 -39.717  34.042  1.00  1.00      L11  H
ATOM    880  C12 POPEL   8     -29.617 -39.847  36.176  1.00  1.00      L11  C
ATOM    881 H12A POPEL   8     -30.414 -40.485  36.566  1.00  1.00      L11  H
ATOM    882 H12B POPEL   8     -29.501 -39.039  36.970  1.00  1.00      L11  H
ATOM    883  C11 POPEL   8     -28.293 -40.651  35.880  1.00  1.00      L11  C
ATOM    884 H11A POPEL   8     -27.975 -41.361  36.709  1.00  1.00      L11  H
ATOM    885 H11B POPEL   8     -28.620 -41.247  34.938  1.00  1.00      L11  H
ATOM    886  P   POPEL   8     -25.941 -40.129  34.827  1.00  1.00      L11  P
ATOM    887  O13 POPEL   8     -25.280 -38.914  34.211  1.00  1.00      L11  O
ATOM    888  O14 POPEL   8     -25.169 -40.958  35.765  1.00  1.00      L11  O
ATOM    889  O11 POPEL   8     -26.480 -41.107  33.722  1.00  1.00      L11  O
ATOM    890  O12 POPEL   8     -27.285 -39.676  35.577  1.00  1.00      L11  O
ATOM    891  C1  POPEL   8     -26.739 -40.818  32.346  1.00  0.00      L11  C
ATOM    892  HA  POPEL   8     -25.816 -40.734  31.774  1.00  0.00      L11  H
ATOM    893  HB  POPEL   8     -27.154 -39.739  32.254  1.00  0.00      L11  H
ATOM    894  C2  POPEL   8     -27.695 -41.786  31.634  1.00  0.00      L11  C
ATOM    895  HS  POPEL   8     -27.154 -42.781  31.509  1.00  0.00      L11  H
ATOM    896  O21 POPEL   8     -28.063 -41.373  30.335  1.00  0.00      L11  O
ATOM    897  C21 POPEL   8     -27.786 -42.230  29.329  1.00  0.00      L11  C
ATOM    898  O22 POPEL   8     -27.277 -43.302  29.384  1.00  0.00      L11  O
ATOM    899  C22 POPEL   8     -28.346 -41.683  28.020  1.00  0.00      L11  C
ATOM    900  H2R POPEL   8     -29.361 -41.554  28.200  1.00  0.00      L11  H
ATOM    901  H2S POPEL   8     -27.959 -40.707  27.822  1.00  0.00      L11  H
ATOM    902  C3  POPEL   8     -28.944 -42.314  32.425  1.00  0.00      L11  C
ATOM    903  HX  POPEL   8     -29.418 -43.127  31.829  1.00  0.00      L11  H
ATOM    904  HY  POPEL   8     -28.535 -42.757  33.365  1.00  0.00      L11  H
ATOM    905  O31 POPEL   8     -29.940 -41.332  32.761  1.00  0.00      L11  O
ATOM    906  C31 POPEL   8     -31.202 -41.783  32.696  1.00  0.00      L11  C
ATOM    907  O32 POPEL   8     -31.604 -42.906  32.849  1.00  0.00      L11  O
ATOM    908  C32 POPEL   8     -32.048 -40.635  32.201  1.00  0.00      L11  C
ATOM    909  H2X POPEL   8     -33.082 -40.988  32.325  1.00  0.00      L11  H
ATOM    910  H2Y POPEL   8     -31.981 -39.797  32.975  1.00  0.00      L11  H
ATOM    911  C23 POPEL   8     -28.013 -42.642  26.887  1.00  0.00      L11  C
ATOM    912  H3R POPEL   8     -26.948 -42.684  26.789  1.00  0.00      L11  H
ATOM    913  H3S POPEL   8     -28.255 -43.730  27.112  1.00  0.00      L11  H
ATOM    914  C24 POPEL   8     -28.689 -42.200  25.565  1.00  0.00      L11  C
ATOM    915  H4R POPEL   8     -29.780 -42.337  25.622  1.00  0.00      L11  H
ATOM    916  H4S POPEL   8     -28.593 -41.108  25.523  1.00  0.00      L11  H
ATOM    917  C25 POPEL   8     -28.235 -42.882  24.221  1.00  0.00      L11  C
ATOM    918  H5R POPEL   8     -27.195 -42.570  24.074  1.00  0.00      L11  H
ATOM    919  H5S POPEL   8     -28.301 -43.982  24.292  1.00  0.00      L11  H
ATOM    920  C26 POPEL   8     -29.077 -42.576  22.975  1.00  0.00      L11  C
ATOM    921  H6R POPEL   8     -30.152 -42.786  23.191  1.00  0.00      L11  H
ATOM    922  H6S POPEL   8     -28.932 -41.499  22.592  1.00  0.00      L11  H
ATOM    923  C27 POPEL   8     -28.716 -43.437  21.792  1.00  0.00      L11  C
ATOM    924  H7R POPEL   8     -27.648 -43.415  21.567  1.00  0.00      L11  H
ATOM    925  H7S POPEL   8     -29.081 -44.467  22.150  1.00  0.00      L11  H
ATOM    926  C28 POPEL   8     -29.454 -43.103  20.585  1.00  0.00      L11  C
ATOM    927  H8R POPEL   8     -30.542 -43.174  20.768  1.00  0.00      L11  H
ATOM    928  H8S POPEL   8     -29.258 -42.074  20.293  1.00  0.00      L11  H
ATOM    929  C29 POPEL   8     -29.075 -43.962  19.352  1.00  0.00      L11  C
ATOM    930  H91 POPEL   8     -28.384 -44.806  19.558  1.00  0.00      L11  H
ATOM    931 C210 POPEL   8     -29.386 -43.803  18.071  1.00  0.00      L11  C
ATOM    932 H101 POPEL   8     -29.054 -44.534  17.306  1.00  0.00      L11  H
ATOM    933 C211 POPEL   8     -30.350 -42.786  17.554  1.00  0.00      L11  C
ATOM    934 H11R POPEL   8     -31.332 -42.939  18.059  1.00  0.00      L11  H
ATOM    935 H11S POPEL   8     -29.990 -41.760  17.907  1.00  0.00      L11  H
ATOM    936 C212 POPEL   8     -30.414 -42.822  16.035  1.00  0.00      L11  C
ATOM    937 H12R POPEL   8     -30.737 -43.744  15.630  1.00  0.00      L11  H
ATOM    938 H12S POPEL   8     -31.027 -42.038  15.615  1.00  0.00      L11  H
ATOM    939 C213 POPEL   8     -29.085 -42.512  15.341  1.00  0.00      L11  C
ATOM    940 H13R POPEL   8     -28.633 -41.578  15.869  1.00  0.00      L11  H
ATOM    941 H13S POPEL   8     -28.353 -43.255  15.593  1.00  0.00      L11  H
ATOM    942 C214 POPEL   8     -29.183 -42.505  13.804  1.00  0.00      L11  C
ATOM    943 H14R POPEL   8     -29.393 -43.614  13.444  1.00  0.00      L11  H
ATOM    944 H14S POPEL   8     -30.051 -42.007  13.450  1.00  0.00      L11  H
ATOM    945 C215 POPEL   8     -27.946 -42.206  12.969  1.00  0.00      L11  C
ATOM    946 H15R POPEL   8     -27.642 -41.195  13.108  1.00  0.00      L11  H
ATOM    947 H15S POPEL   8     -27.112 -42.811  13.290  1.00  0.00      L11  H
ATOM    948 C216 POPEL   8     -28.221 -42.385  11.494  1.00  0.00      L11  C
ATOM    949 H16R POPEL   8     -28.560 -43.361  11.276  1.00  0.00      L11  H
ATOM    950 H16S POPEL   8     -28.965 -41.626  11.050  1.00  0.00      L11  H
ATOM    951 C217 POPEL   8     -26.872 -42.255  10.627  1.00  0.00      L11  C
ATOM    952 H17R POPEL   8     -26.584 -41.186  10.986  1.00  0.00      L11  H
ATOM    953 H17S POPEL   8     -26.064 -42.951  10.933  1.00  0.00      L11  H
ATOM    954 C218 POPEL   8     -26.807 -42.088   9.101  1.00  0.00      L11  C
ATOM    955 H18R POPEL   8     -25.847 -42.337   8.654  1.00  0.00      L11  H
ATOM    956 H18S POPEL   8     -27.619 -42.604   8.541  1.00  0.00      L11  H
ATOM    957 H18T POPEL   8     -26.980 -40.975   8.768  1.00  0.00      L11  H
ATOM    958  C33 POPEL   8     -31.676 -40.008  30.873  1.00  0.00      L11  C
ATOM    959  H3X POPEL   8     -32.158 -39.001  30.809  1.00  0.00      L11  H
ATOM    960  H3Y POPEL   8     -30.601 -39.746  30.764  1.00  0.00      L11  H
ATOM    961  C34 POPEL   8     -32.207 -40.736  29.653  1.00  0.00      L11  C
ATOM    962  H4X POPEL   8     -31.898 -41.798  29.569  1.00  0.00      L11  H
ATOM    963  H4Y POPEL   8     -33.326 -40.895  29.807  1.00  0.00      L11  H
ATOM    964  C35 POPEL   8     -31.994 -39.963  28.388  1.00  0.00      L11  C
ATOM    965  H5X POPEL   8     -32.457 -38.918  28.339  1.00  0.00      L11  H
ATOM    966  H5Y POPEL   8     -30.900 -39.791  28.246  1.00  0.00      L11  H
ATOM    967  C36 POPEL   8     -32.546 -40.689  27.222  1.00  0.00      L11  C
ATOM    968  H6X POPEL   8     -31.978 -41.659  27.081  1.00  0.00      L11  H
ATOM    969  H6Y POPEL   8     -33.674 -40.898  27.378  1.00  0.00      L11  H
ATOM    970  C37 POPEL   8     -32.349 -39.895  25.917  1.00  0.00      L11  C
ATOM    971  H7X POPEL   8     -32.849 -38.919  25.924  1.00  0.00      L11  H
ATOM    972  H7Y POPEL   8     -31.265 -39.791  25.728  1.00  0.00      L11  H
ATOM    973  C38 POPEL   8     -32.989 -40.714  24.759  1.00  0.00      L11  C
ATOM    974  H8X POPEL   8     -32.466 -41.712  24.695  1.00  0.00      L11  H
ATOM    975  H8Y POPEL   8     -34.086 -40.906  24.917  1.00  0.00      L11  H
ATOM    976  C39 POPEL   8     -32.766 -40.104  23.383  1.00  0.00      L11  C
ATOM    977  H9X POPEL   8     -33.378 -39.196  23.341  1.00  0.00      L11  H
ATOM    978  H9Y POPEL   8     -31.698 -39.707  23.368  1.00  0.00      L11  H
ATOM    979 C310 POPEL   8     -33.111 -40.994  22.143  1.00  0.00      L11  C
ATOM    980 H10X POPEL   8     -32.255 -41.639  22.023  1.00  0.00      L11  H
ATOM    981 H10Y POPEL   8     -33.927 -41.688  22.376  1.00  0.00      L11  H
ATOM    982 C311 POPEL   8     -33.414 -40.060  20.932  1.00  0.00      L11  C
ATOM    983 H11X POPEL   8     -34.127 -39.297  21.067  1.00  0.00      L11  H
ATOM    984 H11Y POPEL   8     -32.453 -39.547  20.646  1.00  0.00      L11  H
ATOM    985 C312 POPEL   8     -33.636 -40.801  19.611  1.00  0.00      L11  C
ATOM    986 H12X POPEL   8     -32.908 -41.518  19.412  1.00  0.00      L11  H
ATOM    987 H12Y POPEL   8     -34.560 -41.420  19.697  1.00  0.00      L11  H
ATOM    988 C313 POPEL   8     -33.884 -39.750  18.434  1.00  0.00      L11  C
ATOM    989 H13X POPEL   8     -34.911 -39.431  18.499  1.00  0.00      L11  H
ATOM    990 H13Y POPEL   8     -33.268 -38.863  18.567  1.00  0.00      L11  H
ATOM    991 C314 POPEL   8     -33.538 -40.279  16.993  1.00  0.00      L11  C
ATOM    992 H14X POPEL   8     -32.421 -40.441  16.868  1.00  0.00      L11  H
ATOM    993 H14Y POPEL   8     -34.041 -41.284  16.757  1.00  0.00      L11  H
ATOM    994 C315 POPEL   8     -34.077 -39.194  15.976  1.00  0.00      L11  C
ATOM    995 H15X POPEL   8     -35.268 -39.065  16.036  1.00  0.00      L11  H
ATOM    996 H15Y POPEL   8     -33.561 -38.218  16.174  1.00  0.00      L11  H
ATOM    997 C316 POPEL   8     -33.814 -39.476  14.528  1.00  0.00      L11  C
ATOM    998 H16X POPEL   8     -34.329 -40.436  14.255  1.00  0.00      L11  H
ATOM    999 H16Y POPEL   8     -34.148 -38.718  13.770  1.00  0.00      L11  H
ATOM   1000 H16Z POPEL   8     -32.735 -39.564  14.298  1.00  0.00      L11  H
ATOM   1001  N   POPEL   9     -36.858 -37.616  36.682  1.00  1.00      L11  N
ATOM   1002  HN1 POPEL   9     -37.862 -37.916  36.877  1.00  1.00      L11  H
ATOM   1003  HN2 POPEL   9     -36.966 -36.649  36.262  1.00  1.00      L11  H
ATOM   1004  HN3 POPEL   9     -36.309 -38.209  35.936  1.00  1.00      L11  H
ATOM   1005  C12 POPEL   9     -35.992 -37.282  37.881  1.00  1.00      L11  C
ATOM   1006 H12A POPEL   9     -36.025 -38.117  38.547  1.00  1.00      L11  H
ATOM   1007 H12B POPEL   9     -36.459 -36.403  38.366  1.00  1.00      L11  H
ATOM   1008  C11 POPEL   9     -34.517 -36.962  37.483  1.00  1.00      L11  C
ATOM   1009 H11A POPEL   9     -34.538 -35.935  37.012  1.00  1.00      L11  H
ATOM   1010 H11B POPEL   9     -34.046 -36.733  38.471  1.00  1.00      L11  H
ATOM   1011  P   POPEL   9     -33.761 -37.910  35.221  1.00  1.00      L11  P
ATOM   1012  O13 POPEL   9     -32.525 -38.572  34.745  1.00  1.00      L11  O
ATOM   1013  O14 POPEL   9     -35.083 -38.472  34.855  1.00  1.00      L11  O
ATOM   1014  O11 POPEL   9     -33.838 -36.394  34.798  1.00  1.00      L11  O
ATOM   1015  O12 POPEL   9     -33.868 -37.954  36.743  1.00  1.00      L11  O
ATOM   1016  C1  POPEL   9     -33.665 -35.997  33.445  1.00  0.00      L11  C
ATOM   1017  HA  POPEL   9     -33.514 -34.914  33.417  1.00  0.00      L11  H
ATOM   1018  HB  POPEL   9     -32.732 -36.369  33.111  1.00  0.00      L11  H
ATOM   1019  C2  POPEL   9     -34.868 -36.394  32.493  1.00  0.00      L11  C
ATOM   1020  HS  POPEL   9     -34.783 -37.494  32.621  1.00  0.00      L11  H
ATOM   1021  O21 POPEL   9     -34.559 -35.967  31.149  1.00  0.00      L11  O
ATOM   1022  C21 POPEL   9     -35.187 -36.525  30.213  1.00  0.00      L11  C
ATOM   1023  O22 POPEL   9     -36.078 -37.377  30.285  1.00  0.00      L11  O
ATOM   1024  C22 POPEL   9     -34.797 -35.922  28.921  1.00  0.00      L11  C
ATOM   1025  H2R POPEL   9     -35.209 -34.925  28.890  1.00  0.00      L11  H
ATOM   1026  H2S POPEL   9     -33.739 -35.899  28.869  1.00  0.00      L11  H
ATOM   1027  C3  POPEL   9     -36.242 -35.926  32.971  1.00  0.00      L11  C
ATOM   1028  HX  POPEL   9     -37.041 -36.225  32.259  1.00  0.00      L11  H
ATOM   1029  HY  POPEL   9     -36.520 -36.554  33.850  1.00  0.00      L11  H
ATOM   1030  O31 POPEL   9     -36.257 -34.504  33.206  1.00  0.00      L11  O
ATOM   1031  C31 POPEL   9     -36.217 -34.105  34.541  1.00  0.00      L11  C
ATOM   1032  O32 POPEL   9     -36.503 -34.866  35.459  1.00  0.00      L11  O
ATOM   1033  C32 POPEL   9     -35.736 -32.635  34.719  1.00  0.00      L11  C
ATOM   1034  H2X POPEL   9     -36.590 -32.026  35.021  1.00  0.00      L11  H
ATOM   1035  H2Y POPEL   9     -34.947 -32.615  35.466  1.00  0.00      L11  H
ATOM   1036  C23 POPEL   9     -35.250 -36.725  27.662  1.00  0.00      L11  C
ATOM   1037  H3R POPEL   9     -34.807 -37.726  27.600  1.00  0.00      L11  H
ATOM   1038  H3S POPEL   9     -36.286 -36.921  27.545  1.00  0.00      L11  H
ATOM   1039  C24 POPEL   9     -34.957 -36.047  26.365  1.00  0.00      L11  C
ATOM   1040  H4R POPEL   9     -35.306 -34.949  26.450  1.00  0.00      L11  H
ATOM   1041  H4S POPEL   9     -33.844 -36.073  26.276  1.00  0.00      L11  H
ATOM   1042  C25 POPEL   9     -35.753 -36.585  25.231  1.00  0.00      L11  C
ATOM   1043  H5R POPEL   9     -35.644 -37.711  25.240  1.00  0.00      L11  H
ATOM   1044  H5S POPEL   9     -36.773 -36.233  25.530  1.00  0.00      L11  H
ATOM   1045  C26 POPEL   9     -35.372 -35.889  23.972  1.00  0.00      L11  C
ATOM   1046  H6R POPEL   9     -35.412 -34.826  24.140  1.00  0.00      L11  H
ATOM   1047  H6S POPEL   9     -34.337 -36.222  23.690  1.00  0.00      L11  H
ATOM   1048  C27 POPEL   9     -36.221 -36.209  22.648  1.00  0.00      L11  C
ATOM   1049  H7R POPEL   9     -35.780 -37.097  22.190  1.00  0.00      L11  H
ATOM   1050  H7S POPEL   9     -37.332 -36.326  22.994  1.00  0.00      L11  H
ATOM   1051  C28 POPEL   9     -36.211 -35.175  21.548  1.00  0.00      L11  C
ATOM   1052  H8R POPEL   9     -36.648 -34.234  22.027  1.00  0.00      L11  H
ATOM   1053  H8S POPEL   9     -35.181 -34.904  21.340  1.00  0.00      L11  H
ATOM   1054  C29 POPEL   9     -37.097 -35.481  20.327  1.00  0.00      L11  C
ATOM   1055  H91 POPEL   9     -38.161 -35.530  20.479  1.00  0.00      L11  H
ATOM   1056 C210 POPEL   9     -36.736 -35.707  19.070  1.00  0.00      L11  C
ATOM   1057 H101 POPEL   9     -37.513 -35.909  18.360  1.00  0.00      L11  H
ATOM   1058 C211 POPEL   9     -35.342 -35.674  18.628  1.00  0.00      L11  C
ATOM   1059 H11R POPEL   9     -34.739 -34.993  19.218  1.00  0.00      L11  H
ATOM   1060 H11S POPEL   9     -34.928 -36.684  18.715  1.00  0.00      L11  H
ATOM   1061 C212 POPEL   9     -35.332 -35.090  17.214  1.00  0.00      L11  C
ATOM   1062 H12R POPEL   9     -35.528 -34.019  17.134  1.00  0.00      L11  H
ATOM   1063 H12S POPEL   9     -34.255 -35.167  16.930  1.00  0.00      L11  H
ATOM   1064 C213 POPEL   9     -36.131 -35.975  16.142  1.00  0.00      L11  C
ATOM   1065 H13R POPEL   9     -36.145 -36.968  16.565  1.00  0.00      L11  H
ATOM   1066 H13S POPEL   9     -37.194 -35.591  16.052  1.00  0.00      L11  H
ATOM   1067 C214 POPEL   9     -35.492 -35.730  14.762  1.00  0.00      L11  C
ATOM   1068 H14R POPEL   9     -35.473 -34.646  14.586  1.00  0.00      L11  H
ATOM   1069 H14S POPEL   9     -34.450 -36.042  14.735  1.00  0.00      L11  H
ATOM   1070 C215 POPEL   9     -36.160 -36.520  13.567  1.00  0.00      L11  C
ATOM   1071 H15R POPEL   9     -36.055 -37.605  13.897  1.00  0.00      L11  H
ATOM   1072 H15S POPEL   9     -37.190 -36.259  13.580  1.00  0.00      L11  H
ATOM   1073 C216 POPEL   9     -35.521 -36.283  12.219  1.00  0.00      L11  C
ATOM   1074 H16R POPEL   9     -35.520 -35.225  12.028  1.00  0.00      L11  H
ATOM   1075 H16S POPEL   9     -34.478 -36.554  12.413  1.00  0.00      L11  H
ATOM   1076 C217 POPEL   9     -36.056 -37.166  11.049  1.00  0.00      L11  C
ATOM   1077 H17R POPEL   9     -35.965 -38.186  11.514  1.00  0.00      L11  H
ATOM   1078 H17S POPEL   9     -37.169 -36.956  10.819  1.00  0.00      L11  H
ATOM   1079 C218 POPEL   9     -35.182 -37.123   9.798  1.00  0.00      L11  C
ATOM   1080 H18R POPEL   9     -35.360 -37.871   9.021  1.00  0.00      L11  H
ATOM   1081 H18S POPEL   9     -35.025 -36.111   9.342  1.00  0.00      L11  H
ATOM   1082 H18T POPEL   9     -34.169 -37.405  10.197  1.00  0.00      L11  H
ATOM   1083  C33 POPEL   9     -35.261 -31.875  33.394  1.00  0.00      L11  C
ATOM   1084  H3X POPEL   9     -35.882 -32.078  32.530  1.00  0.00      L11  H
ATOM   1085  H3Y POPEL   9     -35.366 -30.784  33.615  1.00  0.00      L11  H
ATOM   1086  C34 POPEL   9     -33.794 -32.018  33.165  1.00  0.00      L11  C
ATOM   1087  H4X POPEL   9     -33.233 -31.664  34.143  1.00  0.00      L11  H
ATOM   1088  H4Y POPEL   9     -33.553 -33.083  33.041  1.00  0.00      L11  H
ATOM   1089  C35 POPEL   9     -33.335 -31.226  31.863  1.00  0.00      L11  C
ATOM   1090  H5X POPEL   9     -33.506 -30.155  31.809  1.00  0.00      L11  H
ATOM   1091  H5Y POPEL   9     -32.288 -31.404  31.739  1.00  0.00      L11  H
ATOM   1092  C36 POPEL   9     -33.907 -31.803  30.541  1.00  0.00      L11  C
ATOM   1093  H6X POPEL   9     -34.086 -32.901  30.569  1.00  0.00      L11  H
ATOM   1094  H6Y POPEL   9     -34.937 -31.283  30.427  1.00  0.00      L11  H
ATOM   1095  C37 POPEL   9     -33.029 -31.410  29.344  1.00  0.00      L11  C
ATOM   1096  H7X POPEL   9     -33.121 -30.374  29.111  1.00  0.00      L11  H
ATOM   1097  H7Y POPEL   9     -31.910 -31.616  29.500  1.00  0.00      L11  H
ATOM   1098  C38 POPEL   9     -33.453 -32.191  28.106  1.00  0.00      L11  C
ATOM   1099  H8X POPEL   9     -33.000 -33.143  28.195  1.00  0.00      L11  H
ATOM   1100  H8Y POPEL   9     -34.579 -32.288  28.106  1.00  0.00      L11  H
ATOM   1101  C39 POPEL   9     -33.063 -31.479  26.778  1.00  0.00      L11  C
ATOM   1102  H9X POPEL   9     -33.915 -30.836  26.550  1.00  0.00      L11  H
ATOM   1103  H9Y POPEL   9     -32.253 -30.764  26.892  1.00  0.00      L11  H
ATOM   1104 C310 POPEL   9     -32.827 -32.561  25.676  1.00  0.00      L11  C
ATOM   1105 H10X POPEL   9     -31.890 -33.193  25.846  1.00  0.00      L11  H
ATOM   1106 H10Y POPEL   9     -33.516 -33.374  25.705  1.00  0.00      L11  H
ATOM   1107 C311 POPEL   9     -32.910 -32.022  24.235  1.00  0.00      L11  C
ATOM   1108 H11X POPEL   9     -33.844 -31.433  24.135  1.00  0.00      L11  H
ATOM   1109 H11Y POPEL   9     -32.065 -31.334  24.145  1.00  0.00      L11  H
ATOM   1110 C312 POPEL   9     -32.762 -33.156  23.209  1.00  0.00      L11  C
ATOM   1111 H12X POPEL   9     -32.094 -33.908  23.682  1.00  0.00      L11  H
ATOM   1112 H12Y POPEL   9     -33.677 -33.664  23.051  1.00  0.00      L11  H
ATOM   1113 C313 POPEL   9     -32.140 -32.800  21.847  1.00  0.00      L11  C
ATOM   1114 H13X POPEL   9     -31.181 -32.238  21.968  1.00  0.00      L11  H
ATOM   1115 H13Y POPEL   9     -31.929 -33.825  21.408  1.00  0.00      L11  H
ATOM   1116 C314 POPEL   9     -33.054 -32.120  20.889  1.00  0.00      L11  C
ATOM   1117 H14X POPEL   9     -34.042 -32.558  20.897  1.00  0.00      L11  H
ATOM   1118 H14Y POPEL   9     -33.092 -31.027  21.081  1.00  0.00      L11  H
ATOM   1119 C315 POPEL   9     -32.598 -32.232  19.435  1.00  0.00      L11  C
ATOM   1120 H15X POPEL   9     -31.599 -31.742  19.310  1.00  0.00      L11  H
ATOM   1121 H15Y POPEL   9     -32.474 -33.302  19.111  1.00  0.00      L11  H
ATOM   1122 C316 POPEL   9     -33.711 -31.792  18.416  1.00  0.00      L11  C
ATOM   1123 H16X POPEL   9     -33.885 -30.702  18.386  1.00  0.00      L11  H
ATOM   1124 H16Y POPEL   9     -33.362 -31.946  17.390  1.00  0.00      L11  H
ATOM   1125 H16Z POPEL   9     -34.657 -32.341  18.643  1.00  0.00      L11  H
ATOM   1126  N   POPEL  10     -27.281 -25.032  38.598  1.00  1.00      L11  N
ATOM   1127  HN1 POPEL  10     -26.994 -24.265  37.953  1.00  1.00      L11  H
ATOM   1128  HN2 POPEL  10     -27.245 -24.843  39.604  1.00  1.00      L11  H
ATOM   1129  HN3 POPEL  10     -26.766 -25.899  38.214  1.00  1.00      L11  H
ATOM   1130  C12 POPEL  10     -28.665 -25.154  38.048  1.00  1.00      L11  C
ATOM   1131 H12A POPEL  10     -29.052 -24.135  37.841  1.00  1.00      L11  H
ATOM   1132 H12B POPEL  10     -29.363 -25.680  38.729  1.00  1.00      L11  H
ATOM   1133  C11 POPEL  10     -28.580 -26.055  36.717  1.00  1.00      L11  C
ATOM   1134 H11A POPEL  10     -28.789 -27.131  37.013  1.00  1.00      L11  H
ATOM   1135 H11B POPEL  10     -29.443 -25.694  36.104  1.00  1.00      L11  H
ATOM   1136  P   POPEL  10     -26.234 -26.991  36.137  1.00  1.00      L11  P
ATOM   1137  O13 POPEL  10     -24.982 -26.615  35.436  1.00  1.00      L11  O
ATOM   1138  O14 POPEL  10     -26.119 -27.206  37.585  1.00  1.00      L11  O
ATOM   1139  O11 POPEL  10     -26.988 -28.167  35.387  1.00  1.00      L11  O
ATOM   1140  O12 POPEL  10     -27.328 -25.899  36.020  1.00  1.00      L11  O
ATOM   1141  C1  POPEL  10     -27.005 -28.006  33.970  1.00  0.00      L11  C
ATOM   1142  HA  POPEL  10     -27.071 -26.977  33.603  1.00  0.00      L11  H
ATOM   1143  HB  POPEL  10     -25.977 -28.448  33.608  1.00  0.00      L11  H
ATOM   1144  C2  POPEL  10     -28.096 -28.807  33.316  1.00  0.00      L11  C
ATOM   1145  HS  POPEL  10     -27.834 -29.944  33.471  1.00  0.00      L11  H
ATOM   1146  O21 POPEL  10     -28.209 -28.490  31.857  1.00  0.00      L11  O
ATOM   1147  C21 POPEL  10     -28.325 -29.550  31.125  1.00  0.00      L11  C
ATOM   1148  O22 POPEL  10     -27.901 -30.672  31.343  1.00  0.00      L11  O
ATOM   1149  C22 POPEL  10     -29.269 -29.254  29.860  1.00  0.00      L11  C
ATOM   1150  H2R POPEL  10     -30.170 -29.774  30.036  1.00  0.00      L11  H
ATOM   1151  H2S POPEL  10     -29.557 -28.214  29.777  1.00  0.00      L11  H
ATOM   1152  C3  POPEL  10     -29.494 -28.702  34.064  1.00  0.00      L11  C
ATOM   1153  HX  POPEL  10     -30.160 -29.488  33.662  1.00  0.00      L11  H
ATOM   1154  HY  POPEL  10     -29.234 -28.972  35.133  1.00  0.00      L11  H
ATOM   1155  O31 POPEL  10     -29.967 -27.351  34.055  1.00  0.00      L11  O
ATOM   1156  C31 POPEL  10     -30.705 -26.980  32.963  1.00  0.00      L11  C
ATOM   1157  O32 POPEL  10     -31.367 -27.762  32.367  1.00  0.00      L11  O
ATOM   1158  C32 POPEL  10     -30.722 -25.517  32.701  1.00  0.00      L11  C
ATOM   1159  H2X POPEL  10     -31.249 -25.073  33.558  1.00  0.00      L11  H
ATOM   1160  H2Y POPEL  10     -29.690 -25.199  32.676  1.00  0.00      L11  H
ATOM   1161  C23 POPEL  10     -28.815 -29.726  28.389  1.00  0.00      L11  C
ATOM   1162  H3R POPEL  10     -27.725 -29.582  28.091  1.00  0.00      L11  H
ATOM   1163  H3S POPEL  10     -29.142 -30.785  28.396  1.00  0.00      L11  H
ATOM   1164  C24 POPEL  10     -29.686 -29.050  27.357  1.00  0.00      L11  C
ATOM   1165  H4R POPEL  10     -30.800 -29.256  27.541  1.00  0.00      L11  H
ATOM   1166  H4S POPEL  10     -29.710 -27.925  27.490  1.00  0.00      L11  H
ATOM   1167  C25 POPEL  10     -29.288 -29.391  25.936  1.00  0.00      L11  C
ATOM   1168  H5R POPEL  10     -28.222 -29.086  25.825  1.00  0.00      L11  H
ATOM   1169  H5S POPEL  10     -29.422 -30.428  25.836  1.00  0.00      L11  H
ATOM   1170  C26 POPEL  10     -30.011 -28.709  24.761  1.00  0.00      L11  C
ATOM   1171  H6R POPEL  10     -31.102 -28.960  24.851  1.00  0.00      L11  H
ATOM   1172  H6S POPEL  10     -29.842 -27.563  24.842  1.00  0.00      L11  H
ATOM   1173  C27 POPEL  10     -29.473 -29.400  23.472  1.00  0.00      L11  C
ATOM   1174  H7R POPEL  10     -28.424 -29.157  23.334  1.00  0.00      L11  H
ATOM   1175  H7S POPEL  10     -29.293 -30.480  23.519  1.00  0.00      L11  H
ATOM   1176  C28 POPEL  10     -30.229 -28.941  22.171  1.00  0.00      L11  C
ATOM   1177  H8R POPEL  10     -31.234 -29.432  22.152  1.00  0.00      L11  H
ATOM   1178  H8S POPEL  10     -30.306 -27.898  22.177  1.00  0.00      L11  H
ATOM   1179  C29 POPEL  10     -29.458 -29.309  20.944  1.00  0.00      L11  C
ATOM   1180  H91 POPEL  10     -28.852 -30.218  21.134  1.00  0.00      L11  H
ATOM   1181 C210 POPEL  10     -29.592 -28.759  19.736  1.00  0.00      L11  C
ATOM   1182 H101 POPEL  10     -28.990 -29.168  18.968  1.00  0.00      L11  H
ATOM   1183 C211 POPEL  10     -30.562 -27.643  19.410  1.00  0.00      L11  C
ATOM   1184 H11R POPEL  10     -31.455 -28.064  18.873  1.00  0.00      L11  H
ATOM   1185 H11S POPEL  10     -31.121 -27.198  20.241  1.00  0.00      L11  H
ATOM   1186 C212 POPEL  10     -30.020 -26.813  18.267  1.00  0.00      L11  C
ATOM   1187 H12R POPEL  10     -30.812 -26.010  18.262  1.00  0.00      L11  H
ATOM   1188 H12S POPEL  10     -29.106 -26.284  18.499  1.00  0.00      L11  H
ATOM   1189 C213 POPEL  10     -29.869 -27.569  16.966  1.00  0.00      L11  C
ATOM   1190 H13R POPEL  10     -28.801 -27.966  17.024  1.00  0.00      L11  H
ATOM   1191 H13S POPEL  10     -30.697 -28.366  16.929  1.00  0.00      L11  H
ATOM   1192 C214 POPEL  10     -29.815 -26.645  15.743  1.00  0.00      L11  C
ATOM   1193 H14R POPEL  10     -30.708 -26.035  15.662  1.00  0.00      L11  H
ATOM   1194 H14S POPEL  10     -29.036 -25.943  16.024  1.00  0.00      L11  H
ATOM   1195 C215 POPEL  10     -29.341 -27.391  14.521  1.00  0.00      L11  C
ATOM   1196 H15R POPEL  10     -28.261 -27.769  14.619  1.00  0.00      L11  H
ATOM   1197 H15S POPEL  10     -29.843 -28.409  14.451  1.00  0.00      L11  H
ATOM   1198 C216 POPEL  10     -29.455 -26.748  13.118  1.00  0.00      L11  C
ATOM   1199 H16R POPEL  10     -30.504 -26.349  12.871  1.00  0.00      L11  H
ATOM   1200 H16S POPEL  10     -28.834 -25.794  13.138  1.00  0.00      L11  H
ATOM   1201 C217 POPEL  10     -28.968 -27.599  11.948  1.00  0.00      L11  C
ATOM   1202 H17R POPEL  10     -27.865 -27.737  11.991  1.00  0.00      L11  H
ATOM   1203 H17S POPEL  10     -29.375 -28.583  11.946  1.00  0.00      L11  H
ATOM   1204 C218 POPEL  10     -29.209 -26.881  10.657  1.00  0.00      L11  C
ATOM   1205 H18R POPEL  10     -28.845 -27.416   9.727  1.00  0.00      L11  H
ATOM   1206 H18S POPEL  10     -30.239 -26.671  10.631  1.00  0.00      L11  H
ATOM   1207 H18T POPEL  10     -28.713 -25.922  10.699  1.00  0.00      L11  H
ATOM   1208  C33 POPEL  10     -31.424 -24.996  31.396  1.00  0.00      L11  C
ATOM   1209  H3X POPEL  10     -32.489 -25.366  31.402  1.00  0.00      L11  H
ATOM   1210  H3Y POPEL  10     -31.368 -23.870  31.415  1.00  0.00      L11  H
ATOM   1211  C34 POPEL  10     -30.647 -25.391  30.102  1.00  0.00      L11  C
ATOM   1212  H4X POPEL  10     -29.611 -25.204  30.353  1.00  0.00      L11  H
ATOM   1213  H4Y POPEL  10     -30.857 -26.476  29.983  1.00  0.00      L11  H
ATOM   1214  C35 POPEL  10     -31.170 -24.463  28.933  1.00  0.00      L11  C
ATOM   1215  H5X POPEL  10     -32.194 -24.177  29.116  1.00  0.00      L11  H
ATOM   1216  H5Y POPEL  10     -30.555 -23.563  29.076  1.00  0.00      L11  H
ATOM   1217  C36 POPEL  10     -31.153 -25.107  27.515  1.00  0.00      L11  C
ATOM   1218  H6X POPEL  10     -30.209 -25.620  27.306  1.00  0.00      L11  H
ATOM   1219  H6Y POPEL  10     -31.836 -25.991  27.545  1.00  0.00      L11  H
ATOM   1220  C37 POPEL  10     -31.550 -24.173  26.440  1.00  0.00      L11  C
ATOM   1221  H7X POPEL  10     -32.323 -23.548  26.893  1.00  0.00      L11  H
ATOM   1222  H7Y POPEL  10     -30.748 -23.484  26.306  1.00  0.00      L11  H
ATOM   1223  C38 POPEL  10     -32.073 -24.784  25.168  1.00  0.00      L11  C
ATOM   1224  H8X POPEL  10     -31.420 -25.684  24.965  1.00  0.00      L11  H
ATOM   1225  H8Y POPEL  10     -33.098 -25.240  25.158  1.00  0.00      L11  H
ATOM   1226  C39 POPEL  10     -31.930 -23.813  24.067  1.00  0.00      L11  C
ATOM   1227  H9X POPEL  10     -32.542 -22.942  24.432  1.00  0.00      L11  H
ATOM   1228  H9Y POPEL  10     -30.837 -23.498  24.055  1.00  0.00      L11  H
ATOM   1229 C310 POPEL  10     -32.281 -24.396  22.694  1.00  0.00      L11  C
ATOM   1230 H10X POPEL  10     -31.650 -25.226  22.469  1.00  0.00      L11  H
ATOM   1231 H10Y POPEL  10     -33.356 -24.709  22.695  1.00  0.00      L11  H
ATOM   1232 C311 POPEL  10     -32.173 -23.269  21.675  1.00  0.00      L11  C
ATOM   1233 H11X POPEL  10     -32.827 -22.402  21.850  1.00  0.00      L11  H
ATOM   1234 H11Y POPEL  10     -31.132 -22.914  21.748  1.00  0.00      L11  H
ATOM   1235 C312 POPEL  10     -32.562 -23.692  20.209  1.00  0.00      L11  C
ATOM   1236 H12X POPEL  10     -32.037 -24.691  20.071  1.00  0.00      L11  H
ATOM   1237 H12Y POPEL  10     -33.706 -23.805  20.324  1.00  0.00      L11  H
ATOM   1238 C313 POPEL  10     -32.138 -22.738  19.066  1.00  0.00      L11  C
ATOM   1239 H13X POPEL  10     -32.827 -21.794  19.067  1.00  0.00      L11  H
ATOM   1240 H13Y POPEL  10     -31.105 -22.474  19.153  1.00  0.00      L11  H
ATOM   1241 C314 POPEL  10     -32.275 -23.431  17.729  1.00  0.00      L11  C
ATOM   1242 H14X POPEL  10     -31.777 -24.418  17.678  1.00  0.00      L11  H
ATOM   1243 H14Y POPEL  10     -33.390 -23.542  17.534  1.00  0.00      L11  H
ATOM   1244 C315 POPEL  10     -31.660 -22.507  16.532  1.00  0.00      L11  C
ATOM   1245 H15X POPEL  10     -32.112 -21.483  16.694  1.00  0.00      L11  H
ATOM   1246 H15Y POPEL  10     -30.575 -22.489  16.511  1.00  0.00      L11  H
ATOM   1247 C316 POPEL  10     -32.044 -22.892  15.133  1.00  0.00      L11  C
ATOM   1248 H16X POPEL  10     -33.139 -22.580  15.025  1.00  0.00      L11  H
ATOM   1249 H16Y POPEL  10     -31.455 -22.238  14.505  1.00  0.00      L11  H
ATOM   1250 H16Z POPEL  10     -31.889 -23.959  14.795  1.00  0.00      L11  H
ATOM   1251  N   POPEL  11     -36.256 -20.579  40.052  1.00  1.00      L11  N
ATOM   1252  HN1 POPEL  11     -36.498 -21.274  39.411  1.00  1.00      L11  H
ATOM   1253  HN2 POPEL  11     -35.610 -19.943  39.503  1.00  1.00      L11  H
ATOM   1254  HN3 POPEL  11     -35.574 -20.943  40.707  1.00  1.00      L11  H
ATOM   1255  C12 POPEL  11     -37.282 -19.921  40.989  1.00  1.00      L11  C
ATOM   1256 H12A POPEL  11     -36.664 -19.555  41.891  1.00  1.00      L11  H
ATOM   1257 H12B POPEL  11     -37.967 -20.746  41.174  1.00  1.00      L11  H
ATOM   1258  C11 POPEL  11     -38.095 -18.801  40.362  1.00  1.00      L11  C
ATOM   1259 H11A POPEL  11     -38.369 -19.060  39.239  1.00  1.00      L11  H
ATOM   1260 H11B POPEL  11     -39.001 -18.788  40.930  1.00  1.00      L11  H
ATOM   1261  P   POPEL  11     -36.131 -17.382  39.351  1.00  1.00      L11  P
ATOM   1262  O13 POPEL  11     -36.075 -16.047  38.705  1.00  1.00      L11  O
ATOM   1263  O14 POPEL  11     -35.091 -17.931  40.156  1.00  1.00      L11  O
ATOM   1264  O11 POPEL  11     -36.301 -18.420  38.241  1.00  1.00      L11  O
ATOM   1265  O12 POPEL  11     -37.465 -17.541  40.294  1.00  1.00      L11  O
ATOM   1266  C1  POPEL  11     -36.925 -18.171  37.041  1.00  0.00      L11  C
ATOM   1267  HA  POPEL  11     -37.716 -18.913  37.082  1.00  0.00      L11  H
ATOM   1268  HB  POPEL  11     -37.471 -17.139  36.901  1.00  0.00      L11  H
ATOM   1269  C2  POPEL  11     -35.934 -18.351  35.815  1.00  0.00      L11  C
ATOM   1270  HS  POPEL  11     -35.159 -17.586  36.017  1.00  0.00      L11  H
ATOM   1271  O21 POPEL  11     -36.641 -18.032  34.603  1.00  0.00      L11  O
ATOM   1272  C21 POPEL  11     -35.913 -17.516  33.609  1.00  0.00      L11  C
ATOM   1273  O22 POPEL  11     -34.777 -17.087  33.763  1.00  0.00      L11  O
ATOM   1274  C22 POPEL  11     -36.770 -17.451  32.415  1.00  0.00      L11  C
ATOM   1275  H2R POPEL  11     -37.362 -18.386  32.251  1.00  0.00      L11  H
ATOM   1276  H2S POPEL  11     -37.641 -16.717  32.597  1.00  0.00      L11  H
ATOM   1277  C3  POPEL  11     -35.297 -19.710  35.586  1.00  0.00      L11  C
ATOM   1278  HX  POPEL  11     -34.721 -19.700  34.591  1.00  0.00      L11  H
ATOM   1279  HY  POPEL  11     -34.504 -19.927  36.349  1.00  0.00      L11  H
ATOM   1280  O31 POPEL  11     -36.289 -20.748  35.423  1.00  0.00      L11  O
ATOM   1281  C31 POPEL  11     -36.565 -21.590  36.359  1.00  0.00      L11  C
ATOM   1282  O32 POPEL  11     -36.064 -21.504  37.499  1.00  0.00      L11  O
ATOM   1283  C32 POPEL  11     -37.675 -22.619  36.086  1.00  0.00      L11  C
ATOM   1284  H2X POPEL  11     -37.630 -23.244  37.011  1.00  0.00      L11  H
ATOM   1285  H2Y POPEL  11     -38.559 -21.998  35.985  1.00  0.00      L11  H
ATOM   1286  C23 POPEL  11     -36.070 -17.018  31.151  1.00  0.00      L11  C
ATOM   1287  H3R POPEL  11     -35.594 -15.996  31.389  1.00  0.00      L11  H
ATOM   1288  H3S POPEL  11     -35.217 -17.682  30.853  1.00  0.00      L11  H
ATOM   1289  C24 POPEL  11     -36.923 -16.856  29.893  1.00  0.00      L11  C
ATOM   1290  H4R POPEL  11     -37.453 -17.810  29.751  1.00  0.00      L11  H
ATOM   1291  H4S POPEL  11     -37.697 -16.075  30.051  1.00  0.00      L11  H
ATOM   1292  C25 POPEL  11     -36.193 -16.675  28.546  1.00  0.00      L11  C
ATOM   1293  H5R POPEL  11     -36.013 -15.552  28.508  1.00  0.00      L11  H
ATOM   1294  H5S POPEL  11     -35.226 -17.252  28.440  1.00  0.00      L11  H
ATOM   1295  C26 POPEL  11     -37.073 -17.135  27.395  1.00  0.00      L11  C
ATOM   1296  H6R POPEL  11     -37.624 -18.008  27.525  1.00  0.00      L11  H
ATOM   1297  H6S POPEL  11     -37.699 -16.243  27.221  1.00  0.00      L11  H
ATOM   1298  C27 POPEL  11     -36.115 -17.354  26.164  1.00  0.00      L11  C
ATOM   1299  H7R POPEL  11     -35.551 -16.355  25.992  1.00  0.00      L11  H
ATOM   1300  H7S POPEL  11     -35.351 -18.148  26.322  1.00  0.00      L11  H
ATOM   1301  C28 POPEL  11     -36.885 -17.708  24.861  1.00  0.00      L11  C
ATOM   1302  H8R POPEL  11     -37.398 -18.699  25.155  1.00  0.00      L11  H
ATOM   1303  H8S POPEL  11     -37.706 -16.908  24.646  1.00  0.00      L11  H
ATOM   1304  C29 POPEL  11     -35.851 -17.843  23.738  1.00  0.00      L11  C
ATOM   1305  H91 POPEL  11     -34.911 -18.318  24.138  1.00  0.00      L11  H
ATOM   1306 C210 POPEL  11     -35.954 -17.449  22.459  1.00  0.00      L11  C
ATOM   1307 H101 POPEL  11     -35.033 -17.578  21.942  1.00  0.00      L11  H
ATOM   1308 C211 POPEL  11     -37.146 -16.869  21.792  1.00  0.00      L11  C
ATOM   1309 H11R POPEL  11     -37.988 -16.967  22.473  1.00  0.00      L11  H
ATOM   1310 H11S POPEL  11     -37.063 -15.773  21.653  1.00  0.00      L11  H
ATOM   1311 C212 POPEL  11     -37.428 -17.420  20.325  1.00  0.00      L11  C
ATOM   1312 H12R POPEL  11     -37.564 -18.457  20.281  1.00  0.00      L11  H
ATOM   1313 H12S POPEL  11     -38.365 -16.998  20.015  1.00  0.00      L11  H
ATOM   1314 C213 POPEL  11     -36.393 -16.862  19.313  1.00  0.00      L11  C
ATOM   1315 H13R POPEL  11     -36.313 -15.751  19.295  1.00  0.00      L11  H
ATOM   1316 H13S POPEL  11     -35.348 -17.185  19.471  1.00  0.00      L11  H
ATOM   1317 C214 POPEL  11     -36.672 -17.347  17.889  1.00  0.00      L11  C
ATOM   1318 H14R POPEL  11     -36.503 -18.480  17.846  1.00  0.00      L11  H
ATOM   1319 H14S POPEL  11     -37.730 -17.149  17.603  1.00  0.00      L11  H
ATOM   1320 C215 POPEL  11     -35.798 -16.777  16.808  1.00  0.00      L11  C
ATOM   1321 H15R POPEL  11     -35.899 -15.663  16.700  1.00  0.00      L11  H
ATOM   1322 H15S POPEL  11     -34.775 -16.944  17.185  1.00  0.00      L11  H
ATOM   1323 C216 POPEL  11     -35.931 -17.485  15.428  1.00  0.00      L11  C
ATOM   1324 H16R POPEL  11     -35.270 -18.382  15.378  1.00  0.00      L11  H
ATOM   1325 H16S POPEL  11     -36.971 -17.778  15.253  1.00  0.00      L11  H
ATOM   1326 C217 POPEL  11     -35.565 -16.490  14.293  1.00  0.00      L11  C
ATOM   1327 H17R POPEL  11     -36.252 -15.628  14.197  1.00  0.00      L11  H
ATOM   1328 H17S POPEL  11     -34.593 -16.071  14.497  1.00  0.00      L11  H
ATOM   1329 C218 POPEL  11     -35.451 -17.171  12.901  1.00  0.00      L11  C
ATOM   1330 H18R POPEL  11     -35.287 -16.558  12.023  1.00  0.00      L11  H
ATOM   1331 H18S POPEL  11     -34.733 -18.069  13.015  1.00  0.00      L11  H
ATOM   1332 H18T POPEL  11     -36.454 -17.630  12.772  1.00  0.00      L11  H
ATOM   1333  C33 POPEL  11     -37.459 -23.498  34.858  1.00  0.00      L11  C
ATOM   1334  H3X POPEL  11     -36.516 -24.087  34.883  1.00  0.00      L11  H
ATOM   1335  H3Y POPEL  11     -38.258 -24.273  34.860  1.00  0.00      L11  H
ATOM   1336  C34 POPEL  11     -37.385 -22.683  33.568  1.00  0.00      L11  C
ATOM   1337  H4X POPEL  11     -37.840 -21.699  33.619  1.00  0.00      L11  H
ATOM   1338  H4Y POPEL  11     -36.322 -22.456  33.364  1.00  0.00      L11  H
ATOM   1339  C35 POPEL  11     -37.955 -23.474  32.323  1.00  0.00      L11  C
ATOM   1340  H5X POPEL  11     -37.425 -24.546  32.166  1.00  0.00      L11  H
ATOM   1341  H5Y POPEL  11     -39.015 -23.753  32.317  1.00  0.00      L11  H
ATOM   1342  C36 POPEL  11     -37.542 -22.619  31.094  1.00  0.00      L11  C
ATOM   1343  H6X POPEL  11     -37.804 -21.603  31.282  1.00  0.00      L11  H
ATOM   1344  H6Y POPEL  11     -36.475 -22.716  30.792  1.00  0.00      L11  H
ATOM   1345  C37 POPEL  11     -38.461 -23.079  29.906  1.00  0.00      L11  C
ATOM   1346  H7X POPEL  11     -38.487 -24.111  29.651  1.00  0.00      L11  H
ATOM   1347  H7Y POPEL  11     -39.458 -22.765  30.176  1.00  0.00      L11  H
ATOM   1348  C38 POPEL  11     -38.151 -22.250  28.624  1.00  0.00      L11  C
ATOM   1349  H8X POPEL  11     -38.183 -21.127  28.702  1.00  0.00      L11  H
ATOM   1350  H8Y POPEL  11     -37.108 -22.518  28.240  1.00  0.00      L11  H
ATOM   1351  C39 POPEL  11     -39.292 -22.530  27.542  1.00  0.00      L11  C
ATOM   1352  H9X POPEL  11     -39.279 -23.595  27.268  1.00  0.00      L11  H
ATOM   1353  H9Y POPEL  11     -40.208 -22.265  27.991  1.00  0.00      L11  H
ATOM   1354 C310 POPEL  11     -39.095 -21.685  26.299  1.00  0.00      L11  C
ATOM   1355 H10X POPEL  11     -38.968 -20.643  26.580  1.00  0.00      L11  H
ATOM   1356 H10Y POPEL  11     -38.152 -22.093  25.934  1.00  0.00      L11  H
ATOM   1357 C311 POPEL  11     -40.139 -21.654  25.188  1.00  0.00      L11  C
ATOM   1358 H11X POPEL  11     -40.536 -22.625  24.978  1.00  0.00      L11  H
ATOM   1359 H11Y POPEL  11     -40.962 -21.014  25.442  1.00  0.00      L11  H
ATOM   1360 C312 POPEL  11     -39.530 -21.114  23.857  1.00  0.00      L11  C
ATOM   1361 H12X POPEL  11     -39.127 -20.096  24.242  1.00  0.00      L11  H
ATOM   1362 H12Y POPEL  11     -38.635 -21.690  23.495  1.00  0.00      L11  H
ATOM   1363 C313 POPEL  11     -40.544 -21.147  22.784  1.00  0.00      L11  C
ATOM   1364 H13X POPEL  11     -41.017 -22.099  22.805  1.00  0.00      L11  H
ATOM   1365 H13Y POPEL  11     -41.334 -20.453  23.085  1.00  0.00      L11  H
ATOM   1366 C314 POPEL  11     -39.986 -20.890  21.370  1.00  0.00      L11  C
ATOM   1367 H14X POPEL  11     -39.273 -20.025  21.231  1.00  0.00      L11  H
ATOM   1368 H14Y POPEL  11     -39.365 -21.796  21.046  1.00  0.00      L11  H
ATOM   1369 C315 POPEL  11     -41.168 -20.721  20.316  1.00  0.00      L11  C
ATOM   1370 H15X POPEL  11     -41.997 -21.423  20.475  1.00  0.00      L11  H
ATOM   1371 H15Y POPEL  11     -41.470 -19.691  20.560  1.00  0.00      L11  H
ATOM   1372 C316 POPEL  11     -40.676 -20.842  18.837  1.00  0.00      L11  C
ATOM   1373 H16X POPEL  11     -40.461 -21.876  18.534  1.00  0.00      L11  H
ATOM   1374 H16Y POPEL  11     -41.538 -20.548  18.149  1.00  0.00      L11  H
ATOM   1375 H16Z POPEL  11     -39.794 -20.137  18.621  1.00  0.00      L11  H
ATOM   1376  N   POPEL  12     -34.565 -14.669  37.139  1.00  1.00      L11  N
ATOM   1377  HN1 POPEL  12     -35.252 -15.086  37.819  1.00  1.00      L11  H
ATOM   1378  HN2 POPEL  12     -34.932 -14.896  36.216  1.00  1.00      L11  H
ATOM   1379  HN3 POPEL  12     -33.656 -15.169  37.344  1.00  1.00      L11  H
ATOM   1380  C12 POPEL  12     -34.201 -13.191  37.411  1.00  1.00      L11  C
ATOM   1381 H12A POPEL  12     -34.073 -13.132  38.544  1.00  1.00      L11  H
ATOM   1382 H12B POPEL  12     -35.058 -12.647  36.993  1.00  1.00      L11  H
ATOM   1383  C11 POPEL  12     -33.015 -12.699  36.566  1.00  1.00      L11  C
ATOM   1384 H11A POPEL  12     -33.195 -12.754  35.536  1.00  1.00      L11  H
ATOM   1385 H11B POPEL  12     -32.925 -11.664  36.894  1.00  1.00      L11  H
ATOM   1386  P   POPEL  12     -31.315 -14.774  36.421  1.00  1.00      L11  P
ATOM   1387  O13 POPEL  12     -29.844 -14.886  36.216  1.00  1.00      L11  O
ATOM   1388  O14 POPEL  12     -32.036 -15.694  37.322  1.00  1.00      L11  O
ATOM   1389  O11 POPEL  12     -31.959 -14.875  35.054  1.00  1.00      L11  O
ATOM   1390  O12 POPEL  12     -31.743 -13.313  36.887  1.00  1.00      L11  O
ATOM   1391  C1  POPEL  12     -31.441 -15.361  33.799  1.00  0.00      L11  C
ATOM   1392  HA  POPEL  12     -30.316 -15.118  33.758  1.00  0.00      L11  H
ATOM   1393  HB  POPEL  12     -31.530 -16.429  33.623  1.00  0.00      L11  H
ATOM   1394  C2  POPEL  12     -32.131 -14.735  32.545  1.00  0.00      L11  C
ATOM   1395  HS  POPEL  12     -33.275 -15.146  32.486  1.00  0.00      L11  H
ATOM   1396  O21 POPEL  12     -31.610 -15.138  31.306  1.00  0.00      L11  O
ATOM   1397  C21 POPEL  12     -32.307 -14.942  30.163  1.00  0.00      L11  C
ATOM   1398  O22 POPEL  12     -33.511 -14.762  29.988  1.00  0.00      L11  O
ATOM   1399  C22 POPEL  12     -31.439 -15.079  28.889  1.00  0.00      L11  C
ATOM   1400  H2R POPEL  12     -30.658 -14.214  28.821  1.00  0.00      L11  H
ATOM   1401  H2S POPEL  12     -30.826 -15.984  29.015  1.00  0.00      L11  H
ATOM   1402  C3  POPEL  12     -32.226 -13.138  32.614  1.00  0.00      L11  C
ATOM   1403  HX  POPEL  12     -32.794 -12.757  31.719  1.00  0.00      L11  H
ATOM   1404  HY  POPEL  12     -32.755 -12.666  33.520  1.00  0.00      L11  H
ATOM   1405  O31 POPEL  12     -30.902 -12.619  32.716  1.00  0.00      L11  O
ATOM   1406  C31 POPEL  12     -30.856 -11.296  32.765  1.00  0.00      L11  C
ATOM   1407  O32 POPEL  12     -31.860 -10.567  32.886  1.00  0.00      L11  O
ATOM   1408  C32 POPEL  12     -29.374 -10.845  32.848  1.00  0.00      L11  C
ATOM   1409  H2X POPEL  12     -29.386  -9.952  33.514  1.00  0.00      L11  H
ATOM   1410  H2Y POPEL  12     -28.787 -11.668  33.315  1.00  0.00      L11  H
ATOM   1411  C23 POPEL  12     -32.235 -14.909  27.628  1.00  0.00      L11  C
ATOM   1412  H3R POPEL  12     -32.910 -15.828  27.594  1.00  0.00      L11  H
ATOM   1413  H3S POPEL  12     -32.958 -14.054  27.762  1.00  0.00      L11  H
ATOM   1414  C24 POPEL  12     -31.569 -14.738  26.256  1.00  0.00      L11  C
ATOM   1415  H4R POPEL  12     -31.033 -13.734  26.385  1.00  0.00      L11  H
ATOM   1416  H4S POPEL  12     -30.911 -15.616  26.122  1.00  0.00      L11  H
ATOM   1417  C25 POPEL  12     -32.654 -14.826  25.167  1.00  0.00      L11  C
ATOM   1418  H5R POPEL  12     -33.078 -15.849  25.270  1.00  0.00      L11  H
ATOM   1419  H5S POPEL  12     -33.350 -14.002  25.195  1.00  0.00      L11  H
ATOM   1420  C26 POPEL  12     -32.015 -14.775  23.784  1.00  0.00      L11  C
ATOM   1421  H6R POPEL  12     -31.460 -13.711  23.820  1.00  0.00      L11  H
ATOM   1422  H6S POPEL  12     -31.244 -15.504  23.637  1.00  0.00      L11  H
ATOM   1423  C27 POPEL  12     -32.960 -14.821  22.561  1.00  0.00      L11  C
ATOM   1424  H7R POPEL  12     -33.440 -15.809  22.386  1.00  0.00      L11  H
ATOM   1425  H7S POPEL  12     -33.777 -14.157  22.739  1.00  0.00      L11  H
ATOM   1426  C28 POPEL  12     -32.232 -14.369  21.270  1.00  0.00      L11  C
ATOM   1427  H8R POPEL  12     -31.831 -13.316  21.335  1.00  0.00      L11  H
ATOM   1428  H8S POPEL  12     -31.323 -15.005  21.002  1.00  0.00      L11  H
ATOM   1429  C29 POPEL  12     -33.281 -14.185  20.149  1.00  0.00      L11  C
ATOM   1430  H91 POPEL  12     -34.277 -14.505  20.409  1.00  0.00      L11  H
ATOM   1431 C210 POPEL  12     -33.123 -13.692  18.899  1.00  0.00      L11  C
ATOM   1432 H101 POPEL  12     -33.987 -13.533  18.216  1.00  0.00      L11  H
ATOM   1433 C211 POPEL  12     -31.867 -13.163  18.357  1.00  0.00      L11  C
ATOM   1434 H11R POPEL  12     -32.095 -12.171  17.943  1.00  0.00      L11  H
ATOM   1435 H11S POPEL  12     -30.955 -13.134  19.056  1.00  0.00      L11  H
ATOM   1436 C212 POPEL  12     -31.268 -14.109  17.256  1.00  0.00      L11  C
ATOM   1437 H12R POPEL  12     -30.295 -13.627  16.868  1.00  0.00      L11  H
ATOM   1438 H12S POPEL  12     -30.887 -15.128  17.642  1.00  0.00      L11  H
ATOM   1439 C213 POPEL  12     -32.133 -14.368  16.078  1.00  0.00      L11  C
ATOM   1440 H13R POPEL  12     -32.987 -15.035  16.206  1.00  0.00      L11  H
ATOM   1441 H13S POPEL  12     -32.432 -13.324  15.808  1.00  0.00      L11  H
ATOM   1442 C214 POPEL  12     -31.280 -14.763  14.864  1.00  0.00      L11  C
ATOM   1443 H14R POPEL  12     -30.594 -14.003  14.540  1.00  0.00      L11  H
ATOM   1444 H14S POPEL  12     -30.635 -15.514  15.120  1.00  0.00      L11  H
ATOM   1445 C215 POPEL  12     -32.075 -15.176  13.622  1.00  0.00      L11  C
ATOM   1446 H15R POPEL  12     -32.603 -16.105  13.725  1.00  0.00      L11  H
ATOM   1447 H15S POPEL  12     -32.741 -14.362  13.435  1.00  0.00      L11  H
ATOM   1448 C216 POPEL  12     -31.140 -15.273  12.257  1.00  0.00      L11  C
ATOM   1449 H16R POPEL  12     -30.637 -14.273  12.014  1.00  0.00      L11  H
ATOM   1450 H16S POPEL  12     -30.369 -16.037  12.397  1.00  0.00      L11  H
ATOM   1451 C217 POPEL  12     -32.040 -15.619  11.091  1.00  0.00      L11  C
ATOM   1452 H17R POPEL  12     -32.494 -16.649  11.157  1.00  0.00      L11  H
ATOM   1453 H17S POPEL  12     -32.831 -14.816  11.004  1.00  0.00      L11  H
ATOM   1454 C218 POPEL  12     -31.216 -15.601   9.764  1.00  0.00      L11  C
ATOM   1455 H18R POPEL  12     -31.941 -15.839   8.906  1.00  0.00      L11  H
ATOM   1456 H18S POPEL  12     -30.718 -14.605   9.659  1.00  0.00      L11  H
ATOM   1457 H18T POPEL  12     -30.529 -16.495   9.675  1.00  0.00      L11  H
ATOM   1458  C33 POPEL  12     -28.614 -10.486  31.554  1.00  0.00      L11  C
ATOM   1459  H3X POPEL  12     -28.957  -9.422  31.158  1.00  0.00      L11  H
ATOM   1460  H3Y POPEL  12     -27.544 -10.452  31.720  1.00  0.00      L11  H
ATOM   1461  C34 POPEL  12     -28.885 -11.510  30.466  1.00  0.00      L11  C
ATOM   1462  H4X POPEL  12     -28.699 -12.554  30.802  1.00  0.00      L11  H
ATOM   1463  H4Y POPEL  12     -29.982 -11.353  30.174  1.00  0.00      L11  H
ATOM   1464  C35 POPEL  12     -28.027 -11.309  29.230  1.00  0.00      L11  C
ATOM   1465  H5X POPEL  12     -28.119 -10.190  29.138  1.00  0.00      L11  H
ATOM   1466  H5Y POPEL  12     -26.974 -11.689  29.373  1.00  0.00      L11  H
ATOM   1467  C36 POPEL  12     -28.613 -11.997  27.963  1.00  0.00      L11  C
ATOM   1468  H6X POPEL  12     -28.456 -13.075  28.126  1.00  0.00      L11  H
ATOM   1469  H6Y POPEL  12     -29.747 -11.690  27.929  1.00  0.00      L11  H
ATOM   1470  C37 POPEL  12     -27.866 -11.515  26.750  1.00  0.00      L11  C
ATOM   1471  H7X POPEL  12     -27.801 -10.380  26.915  1.00  0.00      L11  H
ATOM   1472  H7Y POPEL  12     -26.864 -11.931  26.869  1.00  0.00      L11  H
ATOM   1473  C38 POPEL  12     -28.666 -11.867  25.432  1.00  0.00      L11  C
ATOM   1474  H8X POPEL  12     -28.583 -12.946  25.319  1.00  0.00      L11  H
ATOM   1475  H8Y POPEL  12     -29.737 -11.586  25.370  1.00  0.00      L11  H
ATOM   1476  C39 POPEL  12     -28.059 -11.183  24.214  1.00  0.00      L11  C
ATOM   1477  H9X POPEL  12     -28.359 -10.101  24.096  1.00  0.00      L11  H
ATOM   1478  H9Y POPEL  12     -26.981 -11.249  24.175  1.00  0.00      L11  H
ATOM   1479 C310 POPEL  12     -28.611 -11.747  22.931  1.00  0.00      L11  C
ATOM   1480 H10X POPEL  12     -28.437 -12.842  22.811  1.00  0.00      L11  H
ATOM   1481 H10Y POPEL  12     -29.760 -11.536  23.037  1.00  0.00      L11  H
ATOM   1482 C311 POPEL  12     -28.114 -11.030  21.618  1.00  0.00      L11  C
ATOM   1483 H11X POPEL  12     -28.405  -9.930  21.642  1.00  0.00      L11  H
ATOM   1484 H11Y POPEL  12     -26.966 -11.049  21.595  1.00  0.00      L11  H
ATOM   1485 C312 POPEL  12     -28.719 -11.547  20.315  1.00  0.00      L11  C
ATOM   1486 H12X POPEL  12     -28.704 -12.680  20.344  1.00  0.00      L11  H
ATOM   1487 H12Y POPEL  12     -29.789 -11.294  20.352  1.00  0.00      L11  H
ATOM   1488 C313 POPEL  12     -28.128 -10.958  19.004  1.00  0.00      L11  C
ATOM   1489 H13X POPEL  12     -28.295  -9.875  19.021  1.00  0.00      L11  H
ATOM   1490 H13Y POPEL  12     -27.030 -11.107  19.117  1.00  0.00      L11  H
ATOM   1491 C314 POPEL  12     -28.619 -11.551  17.715  1.00  0.00      L11  C
ATOM   1492 H14X POPEL  12     -28.010 -12.494  17.813  1.00  0.00      L11  H
ATOM   1493 H14Y POPEL  12     -29.705 -11.666  17.784  1.00  0.00      L11  H
ATOM   1494 C315 POPEL  12     -28.134 -10.948  16.307  1.00  0.00      L11  C
ATOM   1495 H15X POPEL  12     -28.601 -10.011  16.021  1.00  0.00      L11  H
ATOM   1496 H15Y POPEL  12     -27.100 -10.739  16.604  1.00  0.00      L11  H
ATOM   1497 C316 POPEL  12     -28.306 -11.974  15.221  1.00  0.00      L11  C
ATOM   1498 H16X POPEL  12     -29.390 -12.125  15.041  1.00  0.00      L11  H
ATOM   1499 H16Y POPEL  12     -28.013 -11.674  14.182  1.00  0.00      L11  H
ATOM   1500 H16Z POPEL  12     -27.837 -12.883  15.432  1.00  0.00      L11  H
ATOM   1501  N   POPEL  13     -25.522 -51.106  39.343  1.00  1.00      L11  N
ATOM   1502  HN1 POPEL  13     -25.889 -51.904  39.904  1.00  1.00      L11  H
ATOM   1503  HN2 POPEL  13     -26.094 -51.042  38.487  1.00  1.00      L11  H
ATOM   1504  HN3 POPEL  13     -24.526 -51.214  39.150  1.00  1.00      L11  H
ATOM   1505  C12 POPEL  13     -25.446 -49.828  40.055  1.00  1.00      L11  C
ATOM   1506 H12A POPEL  13     -24.645 -49.951  40.837  1.00  1.00      L11  H
ATOM   1507 H12B POPEL  13     -26.469 -49.548  40.476  1.00  1.00      L11  H
ATOM   1508  C11 POPEL  13     -24.951 -48.645  39.116  1.00  1.00      L11  C
ATOM   1509 H11A POPEL  13     -25.455 -48.677  38.075  1.00  1.00      L11  H
ATOM   1510 H11B POPEL  13     -25.349 -47.781  39.580  1.00  1.00      L11  H
ATOM   1511  P   POPEL  13     -22.695 -49.654  38.234  1.00  1.00      L11  P
ATOM   1512  O13 POPEL  13     -21.441 -49.181  37.593  1.00  1.00      L11  O
ATOM   1513  O14 POPEL  13     -22.597 -50.697  39.262  1.00  1.00      L11  O
ATOM   1514  O11 POPEL  13     -23.721 -50.185  37.234  1.00  1.00      L11  O
ATOM   1515  O12 POPEL  13     -23.554 -48.513  38.936  1.00  1.00      L11  O
ATOM   1516  C1  POPEL  13     -23.666 -49.850  35.835  1.00  0.00      L11  C
ATOM   1517  HA  POPEL  13     -24.310 -48.942  35.570  1.00  0.00      L11  H
ATOM   1518  HB  POPEL  13     -22.743 -49.396  35.540  1.00  0.00      L11  H
ATOM   1519  C2  POPEL  13     -24.041 -51.005  34.919  1.00  0.00      L11  C
ATOM   1520  HS  POPEL  13     -23.360 -51.764  35.118  1.00  0.00      L11  H
ATOM   1521  O21 POPEL  13     -23.824 -50.645  33.578  1.00  0.00      L11  O
ATOM   1522  C21 POPEL  13     -23.663 -51.665  32.809  1.00  0.00      L11  C
ATOM   1523  O22 POPEL  13     -23.753 -52.816  33.125  1.00  0.00      L11  O
ATOM   1524  C22 POPEL  13     -23.366 -51.054  31.358  1.00  0.00      L11  C
ATOM   1525  H2R POPEL  13     -23.723 -49.972  31.321  1.00  0.00      L11  H
ATOM   1526  H2S POPEL  13     -22.254 -51.168  31.231  1.00  0.00      L11  H
ATOM   1527  C3  POPEL  13     -25.456 -51.631  35.216  1.00  0.00      L11  C
ATOM   1528  HX  POPEL  13     -25.456 -52.494  34.589  1.00  0.00      L11  H
ATOM   1529  HY  POPEL  13     -25.603 -51.970  36.267  1.00  0.00      L11  H
ATOM   1530  O31 POPEL  13     -26.569 -50.720  34.823  1.00  0.00      L11  O
ATOM   1531  C31 POPEL  13     -27.295 -50.234  35.907  1.00  0.00      L11  C
ATOM   1532  O32 POPEL  13     -27.064 -50.508  37.031  1.00  0.00      L11  O
ATOM   1533  C32 POPEL  13     -28.517 -49.423  35.412  1.00  0.00      L11  C
ATOM   1534  H2X POPEL  13     -28.801 -49.806  34.396  1.00  0.00      L11  H
ATOM   1535  H2Y POPEL  13     -29.369 -49.728  36.157  1.00  0.00      L11  H
ATOM   1536  C23 POPEL  13     -24.058 -51.875  30.258  1.00  0.00      L11  C
ATOM   1537  H3R POPEL  13     -23.801 -52.942  30.286  1.00  0.00      L11  H
ATOM   1538  H3S POPEL  13     -25.143 -51.879  30.507  1.00  0.00      L11  H
ATOM   1539  C24 POPEL  13     -23.827 -51.336  28.858  1.00  0.00      L11  C
ATOM   1540  H4R POPEL  13     -24.217 -50.218  28.898  1.00  0.00      L11  H
ATOM   1541  H4S POPEL  13     -22.679 -51.315  28.614  1.00  0.00      L11  H
ATOM   1542  C25 POPEL  13     -24.444 -52.247  27.764  1.00  0.00      L11  C
ATOM   1543  H5R POPEL  13     -23.995 -53.272  27.891  1.00  0.00      L11  H
ATOM   1544  H5S POPEL  13     -25.470 -52.451  28.030  1.00  0.00      L11  H
ATOM   1545  C26 POPEL  13     -24.116 -51.779  26.345  1.00  0.00      L11  C
ATOM   1546  H6R POPEL  13     -24.477 -50.737  26.185  1.00  0.00      L11  H
ATOM   1547  H6S POPEL  13     -23.105 -51.768  26.305  1.00  0.00      L11  H
ATOM   1548  C27 POPEL  13     -24.832 -52.718  25.276  1.00  0.00      L11  C
ATOM   1549  H7R POPEL  13     -24.430 -53.776  25.224  1.00  0.00      L11  H
ATOM   1550  H7S POPEL  13     -25.888 -52.811  25.740  1.00  0.00      L11  H
ATOM   1551  C28 POPEL  13     -24.870 -52.041  23.892  1.00  0.00      L11  C
ATOM   1552  H8R POPEL  13     -25.673 -51.264  24.044  1.00  0.00      L11  H
ATOM   1553  H8S POPEL  13     -23.885 -51.537  23.621  1.00  0.00      L11  H
ATOM   1554  C29 POPEL  13     -25.315 -52.883  22.702  1.00  0.00      L11  C
ATOM   1555  H91 POPEL  13     -25.964 -53.777  22.907  1.00  0.00      L11  H
ATOM   1556 C210 POPEL  13     -24.941 -52.607  21.437  1.00  0.00      L11  C
ATOM   1557 H101 POPEL  13     -25.234 -53.235  20.638  1.00  0.00      L11  H
ATOM   1558 C211 POPEL  13     -24.035 -51.479  20.934  1.00  0.00      L11  C
ATOM   1559 H11R POPEL  13     -23.802 -50.623  21.567  1.00  0.00      L11  H
ATOM   1560 H11S POPEL  13     -23.025 -51.893  20.734  1.00  0.00      L11  H
ATOM   1561 C212 POPEL  13     -24.661 -50.849  19.651  1.00  0.00      L11  C
ATOM   1562 H12R POPEL  13     -25.811 -50.751  19.711  1.00  0.00      L11  H
ATOM   1563 H12S POPEL  13     -24.197 -49.778  19.718  1.00  0.00      L11  H
ATOM   1564 C213 POPEL  13     -24.551 -51.684  18.357  1.00  0.00      L11  C
ATOM   1565 H13R POPEL  13     -23.518 -51.929  18.038  1.00  0.00      L11  H
ATOM   1566 H13S POPEL  13     -25.108 -52.626  18.430  1.00  0.00      L11  H
ATOM   1567 C214 POPEL  13     -25.094 -50.933  17.103  1.00  0.00      L11  C
ATOM   1568 H14R POPEL  13     -26.200 -50.779  17.282  1.00  0.00      L11  H
ATOM   1569 H14S POPEL  13     -24.654 -49.931  17.211  1.00  0.00      L11  H
ATOM   1570 C215 POPEL  13     -24.838 -51.540  15.743  1.00  0.00      L11  C
ATOM   1571 H15R POPEL  13     -23.780 -51.798  15.618  1.00  0.00      L11  H
ATOM   1572 H15S POPEL  13     -25.441 -52.446  15.568  1.00  0.00      L11  H
ATOM   1573 C216 POPEL  13     -25.416 -50.639  14.699  1.00  0.00      L11  C
ATOM   1574 H16R POPEL  13     -26.323 -50.110  15.088  1.00  0.00      L11  H
ATOM   1575 H16S POPEL  13     -24.765 -49.806  14.377  1.00  0.00      L11  H
ATOM   1576 C217 POPEL  13     -25.751 -51.444  13.443  1.00  0.00      L11  C
ATOM   1577 H17R POPEL  13     -24.765 -51.827  13.109  1.00  0.00      L11  H
ATOM   1578 H17S POPEL  13     -26.472 -52.284  13.575  1.00  0.00      L11  H
ATOM   1579 C218 POPEL  13     -26.226 -50.624  12.229  1.00  0.00      L11  C
ATOM   1580 H18R POPEL  13     -26.501 -51.290  11.370  1.00  0.00      L11  H
ATOM   1581 H18S POPEL  13     -26.988 -49.909  12.513  1.00  0.00      L11  H
ATOM   1582 H18T POPEL  13     -25.464 -49.949  11.853  1.00  0.00      L11  H
ATOM   1583  C33 POPEL  13     -28.153 -47.907  35.528  1.00  0.00      L11  C
ATOM   1584  H3X POPEL  13     -29.167 -47.479  35.251  1.00  0.00      L11  H
ATOM   1585  H3Y POPEL  13     -27.822 -47.528  36.475  1.00  0.00      L11  H
ATOM   1586  C34 POPEL  13     -27.191 -47.417  34.428  1.00  0.00      L11  C
ATOM   1587  H4X POPEL  13     -27.220 -46.294  34.430  1.00  0.00      L11  H
ATOM   1588  H4Y POPEL  13     -26.227 -47.672  34.788  1.00  0.00      L11  H
ATOM   1589  C35 POPEL  13     -27.598 -47.812  32.981  1.00  0.00      L11  C
ATOM   1590  H5X POPEL  13     -27.665 -48.901  32.886  1.00  0.00      L11  H
ATOM   1591  H5Y POPEL  13     -28.594 -47.317  32.770  1.00  0.00      L11  H
ATOM   1592  C36 POPEL  13     -26.614 -47.230  31.996  1.00  0.00      L11  C
ATOM   1593  H6X POPEL  13     -26.527 -46.127  32.130  1.00  0.00      L11  H
ATOM   1594  H6Y POPEL  13     -25.627 -47.681  32.268  1.00  0.00      L11  H
ATOM   1595  C37 POPEL  13     -27.039 -47.635  30.597  1.00  0.00      L11  C
ATOM   1596  H7X POPEL  13     -27.117 -48.801  30.546  1.00  0.00      L11  H
ATOM   1597  H7Y POPEL  13     -28.139 -47.336  30.387  1.00  0.00      L11  H
ATOM   1598  C38 POPEL  13     -26.215 -47.228  29.313  1.00  0.00      L11  C
ATOM   1599  H8X POPEL  13     -26.393 -46.061  29.280  1.00  0.00      L11  H
ATOM   1600  H8Y POPEL  13     -25.182 -47.551  29.466  1.00  0.00      L11  H
ATOM   1601  C39 POPEL  13     -26.649 -47.862  28.024  1.00  0.00      L11  C
ATOM   1602  H9X POPEL  13     -26.946 -48.933  28.179  1.00  0.00      L11  H
ATOM   1603  H9Y POPEL  13     -27.657 -47.377  27.852  1.00  0.00      L11  H
ATOM   1604 C310 POPEL  13     -25.778 -47.649  26.780  1.00  0.00      L11  C
ATOM   1605 H10X POPEL  13     -25.073 -46.865  26.878  1.00  0.00      L11  H
ATOM   1606 H10Y POPEL  13     -25.156 -48.542  26.708  1.00  0.00      L11  H
ATOM   1607 C311 POPEL  13     -26.486 -47.526  25.467  1.00  0.00      L11  C
ATOM   1608 H11X POPEL  13     -27.196 -48.363  25.224  1.00  0.00      L11  H
ATOM   1609 H11Y POPEL  13     -27.055 -46.630  25.516  1.00  0.00      L11  H
ATOM   1610 C312 POPEL  13     -25.676 -47.524  24.137  1.00  0.00      L11  C
ATOM   1611 H12X POPEL  13     -24.986 -46.656  24.227  1.00  0.00      L11  H
ATOM   1612 H12Y POPEL  13     -25.104 -48.442  23.924  1.00  0.00      L11  H
ATOM   1613 C313 POPEL  13     -26.512 -47.243  22.829  1.00  0.00      L11  C
ATOM   1614 H13X POPEL  13     -27.401 -47.936  22.945  1.00  0.00      L11  H
ATOM   1615 H13Y POPEL  13     -26.801 -46.175  22.896  1.00  0.00      L11  H
ATOM   1616 C314 POPEL  13     -25.877 -47.698  21.536  1.00  0.00      L11  C
ATOM   1617 H14X POPEL  13     -24.981 -47.102  21.431  1.00  0.00      L11  H
ATOM   1618 H14Y POPEL  13     -25.703 -48.844  21.571  1.00  0.00      L11  H
ATOM   1619 C315 POPEL  13     -26.755 -47.389  20.375  1.00  0.00      L11  C
ATOM   1620 H15X POPEL  13     -27.646 -48.033  20.627  1.00  0.00      L11  H
ATOM   1621 H15Y POPEL  13     -26.976 -46.262  20.406  1.00  0.00      L11  H
ATOM   1622 C316 POPEL  13     -26.310 -47.893  18.956  1.00  0.00      L11  C
ATOM   1623 H16X POPEL  13     -26.377 -49.032  18.918  1.00  0.00      L11  H
ATOM   1624 H16Y POPEL  13     -26.943 -47.389  18.189  1.00  0.00      L11  H
ATOM   1625 H16Z POPEL  13     -25.223 -47.591  18.714  1.00  0.00      L11  H
ATOM   1626  N   POPEL  14     -23.190 -40.534  37.458  1.00  1.00      L11  N
ATOM   1627  HN1 POPEL  14     -23.979 -40.692  36.745  1.00  1.00      L11  H
ATOM   1628  HN2 POPEL  14     -22.342 -40.106  36.957  1.00  1.00      L11  H
ATOM   1629  HN3 POPEL  14     -22.984 -41.526  37.808  1.00  1.00      L11  H
ATOM   1630  C12 POPEL  14     -23.528 -39.499  38.531  1.00  1.00      L11  C
ATOM   1631 H12A POPEL  14     -22.859 -39.605  39.398  1.00  1.00      L11  H
ATOM   1632 H12B POPEL  14     -24.597 -39.868  38.892  1.00  1.00      L11  H
ATOM   1633  C11 POPEL  14     -23.479 -38.007  38.104  1.00  1.00      L11  C
ATOM   1634 H11A POPEL  14     -24.072 -37.894  37.197  1.00  1.00      L11  H
ATOM   1635 H11B POPEL  14     -23.900 -37.372  38.926  1.00  1.00      L11  H
ATOM   1636  P   POPEL  14     -20.669 -37.954  37.809  1.00  1.00      L11  P
ATOM   1637  O13 POPEL  14     -19.764 -36.847  37.448  1.00  1.00      L11  O
ATOM   1638  O14 POPEL  14     -20.391 -38.671  39.063  1.00  1.00      L11  O
ATOM   1639  O11 POPEL  14     -20.721 -39.042  36.684  1.00  1.00      L11  O
ATOM   1640  O12 POPEL  14     -22.185 -37.438  37.780  1.00  1.00      L11  O
ATOM   1641  C1  POPEL  14     -21.349 -38.676  35.396  1.00  0.00      L11  C
ATOM   1642  HA  POPEL  14     -22.439 -38.795  35.533  1.00  0.00      L11  H
ATOM   1643  HB  POPEL  14     -21.277 -37.600  35.201  1.00  0.00      L11  H
ATOM   1644  C2  POPEL  14     -20.778 -39.497  34.283  1.00  0.00      L11  C
ATOM   1645  HS  POPEL  14     -19.671 -39.294  34.200  1.00  0.00      L11  H
ATOM   1646  O21 POPEL  14     -21.361 -39.091  33.048  1.00  0.00      L11  O
ATOM   1647  C21 POPEL  14     -20.801 -39.428  31.830  1.00  0.00      L11  C
ATOM   1648  O22 POPEL  14     -19.805 -40.116  31.721  1.00  0.00      L11  O
ATOM   1649  C22 POPEL  14     -21.555 -38.787  30.691  1.00  0.00      L11  C
ATOM   1650  H2R POPEL  14     -22.649 -39.001  30.754  1.00  0.00      L11  H
ATOM   1651  H2S POPEL  14     -21.469 -37.695  30.823  1.00  0.00      L11  H
ATOM   1652  C3  POPEL  14     -20.788 -41.006  34.569  1.00  0.00      L11  C
ATOM   1653  HX  POPEL  14     -20.197 -41.403  33.775  1.00  0.00      L11  H
ATOM   1654  HY  POPEL  14     -20.385 -41.230  35.565  1.00  0.00      L11  H
ATOM   1655  O31 POPEL  14     -22.137 -41.551  34.505  1.00  0.00      L11  O
ATOM   1656  C31 POPEL  14     -22.106 -42.862  34.828  1.00  0.00      L11  C
ATOM   1657  O32 POPEL  14     -21.172 -43.492  35.256  1.00  0.00      L11  O
ATOM   1658  C32 POPEL  14     -23.416 -43.587  34.694  1.00  0.00      L11  C
ATOM   1659  H2X POPEL  14     -23.585 -43.920  35.716  1.00  0.00      L11  H
ATOM   1660  H2Y POPEL  14     -24.230 -42.916  34.301  1.00  0.00      L11  H
ATOM   1661  C23 POPEL  14     -20.837 -39.098  29.370  1.00  0.00      L11  C
ATOM   1662  H3R POPEL  14     -19.744 -38.970  29.437  1.00  0.00      L11  H
ATOM   1663  H3S POPEL  14     -20.883 -40.124  29.089  1.00  0.00      L11  H
ATOM   1664  C24 POPEL  14     -21.266 -38.230  28.159  1.00  0.00      L11  C
ATOM   1665  H4R POPEL  14     -22.343 -38.185  28.132  1.00  0.00      L11  H
ATOM   1666  H4S POPEL  14     -21.015 -37.211  28.381  1.00  0.00      L11  H
ATOM   1667  C25 POPEL  14     -20.637 -38.692  26.862  1.00  0.00      L11  C
ATOM   1668  H5R POPEL  14     -19.503 -38.924  26.966  1.00  0.00      L11  H
ATOM   1669  H5S POPEL  14     -21.051 -39.598  26.447  1.00  0.00      L11  H
ATOM   1670  C26 POPEL  14     -20.797 -37.508  25.790  1.00  0.00      L11  C
ATOM   1671  H6R POPEL  14     -21.855 -37.333  25.583  1.00  0.00      L11  H
ATOM   1672  H6S POPEL  14     -20.380 -36.597  26.293  1.00  0.00      L11  H
ATOM   1673  C27 POPEL  14     -20.025 -37.785  24.548  1.00  0.00      L11  C
ATOM   1674  H7R POPEL  14     -20.336 -36.950  23.811  1.00  0.00      L11  H
ATOM   1675  H7S POPEL  14     -18.985 -37.815  24.734  1.00  0.00      L11  H
ATOM   1676  C28 POPEL  14     -20.559 -39.098  23.859  1.00  0.00      L11  C
ATOM   1677  H8R POPEL  14     -20.298 -39.984  24.560  1.00  0.00      L11  H
ATOM   1678  H8S POPEL  14     -21.669 -39.059  23.742  1.00  0.00      L11  H
ATOM   1679  C29 POPEL  14     -19.925 -39.218  22.515  1.00  0.00      L11  C
ATOM   1680  H91 POPEL  14     -18.829 -39.086  22.504  1.00  0.00      L11  H
ATOM   1681 C210 POPEL  14     -20.552 -39.535  21.367  1.00  0.00      L11  C
ATOM   1682 H101 POPEL  14     -19.970 -39.518  20.415  1.00  0.00      L11  H
ATOM   1683 C211 POPEL  14     -22.053 -39.752  21.265  1.00  0.00      L11  C
ATOM   1684 H11R POPEL  14     -22.419 -40.281  22.197  1.00  0.00      L11  H
ATOM   1685 H11S POPEL  14     -22.534 -38.756  21.108  1.00  0.00      L11  H
ATOM   1686 C212 POPEL  14     -22.322 -40.687  20.124  1.00  0.00      L11  C
ATOM   1687 H12R POPEL  14     -22.074 -41.711  20.362  1.00  0.00      L11  H
ATOM   1688 H12S POPEL  14     -23.422 -40.668  20.068  1.00  0.00      L11  H
ATOM   1689 C213 POPEL  14     -21.948 -40.215  18.749  1.00  0.00      L11  C
ATOM   1690 H13R POPEL  14     -22.081 -39.115  18.786  1.00  0.00      L11  H
ATOM   1691 H13S POPEL  14     -20.933 -40.479  18.456  1.00  0.00      L11  H
ATOM   1692 C214 POPEL  14     -22.852 -40.776  17.731  1.00  0.00      L11  C
ATOM   1693 H14R POPEL  14     -22.794 -41.825  17.868  1.00  0.00      L11  H
ATOM   1694 H14S POPEL  14     -23.892 -40.563  17.891  1.00  0.00      L11  H
ATOM   1695 C215 POPEL  14     -22.571 -40.326  16.245  1.00  0.00      L11  C
ATOM   1696 H15R POPEL  14     -22.811 -39.280  16.082  1.00  0.00      L11  H
ATOM   1697 H15S POPEL  14     -21.513 -40.570  16.132  1.00  0.00      L11  H
ATOM   1698 C216 POPEL  14     -23.395 -40.976  15.130  1.00  0.00      L11  C
ATOM   1699 H16R POPEL  14     -23.478 -42.144  15.162  1.00  0.00      L11  H
ATOM   1700 H16S POPEL  14     -24.433 -40.698  15.197  1.00  0.00      L11  H
ATOM   1701 C217 POPEL  14     -22.808 -40.675  13.832  1.00  0.00      L11  C
ATOM   1702 H17R POPEL  14     -22.762 -39.557  13.502  1.00  0.00      L11  H
ATOM   1703 H17S POPEL  14     -21.786 -41.089  13.744  1.00  0.00      L11  H
ATOM   1704 C218 POPEL  14     -23.633 -41.335  12.710  1.00  0.00      L11  C
ATOM   1705 H18R POPEL  14     -23.108 -41.073  11.754  1.00  0.00      L11  H
ATOM   1706 H18S POPEL  14     -23.900 -42.416  12.804  1.00  0.00      L11  H
ATOM   1707 H18T POPEL  14     -24.600 -40.742  12.574  1.00  0.00      L11  H
ATOM   1708  C33 POPEL  14     -23.199 -44.676  33.717  1.00  0.00      L11  C
ATOM   1709  H3X POPEL  14     -22.482 -45.450  34.020  1.00  0.00      L11  H
ATOM   1710  H3Y POPEL  14     -24.190 -45.178  33.563  1.00  0.00      L11  H
ATOM   1711  C34 POPEL  14     -22.791 -44.244  32.304  1.00  0.00      L11  C
ATOM   1712  H4X POPEL  14     -21.716 -43.860  32.296  1.00  0.00      L11  H
ATOM   1713  H4Y POPEL  14     -22.764 -45.062  31.573  1.00  0.00      L11  H
ATOM   1714  C35 POPEL  14     -23.702 -43.222  31.645  1.00  0.00      L11  C
ATOM   1715  H5X POPEL  14     -24.826 -43.534  31.606  1.00  0.00      L11  H
ATOM   1716  H5Y POPEL  14     -23.608 -42.279  32.146  1.00  0.00      L11  H
ATOM   1717  C36 POPEL  14     -23.175 -42.964  30.202  1.00  0.00      L11  C
ATOM   1718  H6X POPEL  14     -22.074 -42.634  30.258  1.00  0.00      L11  H
ATOM   1719  H6Y POPEL  14     -23.315 -43.858  29.707  1.00  0.00      L11  H
ATOM   1720  C37 POPEL  14     -23.915 -41.769  29.568  1.00  0.00      L11  C
ATOM   1721  H7X POPEL  14     -23.711 -40.834  30.097  1.00  0.00      L11  H
ATOM   1722  H7Y POPEL  14     -25.049 -41.820  29.754  1.00  0.00      L11  H
ATOM   1723  C38 POPEL  14     -23.628 -41.529  28.075  1.00  0.00      L11  C
ATOM   1724  H8X POPEL  14     -22.538 -41.302  27.878  1.00  0.00      L11  H
ATOM   1725  H8Y POPEL  14     -23.731 -42.471  27.541  1.00  0.00      L11  H
ATOM   1726  C39 POPEL  14     -24.585 -40.537  27.438  1.00  0.00      L11  C
ATOM   1727  H9X POPEL  14     -25.484 -41.058  27.148  1.00  0.00      L11  H
ATOM   1728  H9Y POPEL  14     -24.886 -39.769  28.182  1.00  0.00      L11  H
ATOM   1729 C310 POPEL  14     -24.138 -39.831  26.162  1.00  0.00      L11  C
ATOM   1730 H10X POPEL  14     -23.287 -39.108  26.306  1.00  0.00      L11  H
ATOM   1731 H10Y POPEL  14     -23.696 -40.670  25.493  1.00  0.00      L11  H
ATOM   1732 C311 POPEL  14     -25.365 -39.290  25.388  1.00  0.00      L11  C
ATOM   1733 H11X POPEL  14     -26.303 -39.909  25.473  1.00  0.00      L11  H
ATOM   1734 H11Y POPEL  14     -25.558 -38.273  25.688  1.00  0.00      L11  H
ATOM   1735 C312 POPEL  14     -25.152 -39.257  23.883  1.00  0.00      L11  C
ATOM   1736 H12X POPEL  14     -24.404 -38.533  23.564  1.00  0.00      L11  H
ATOM   1737 H12Y POPEL  14     -24.853 -40.268  23.548  1.00  0.00      L11  H
ATOM   1738 C313 POPEL  14     -26.370 -39.160  22.940  1.00  0.00      L11  C
ATOM   1739 H13X POPEL  14     -27.106 -39.954  23.339  1.00  0.00      L11  H
ATOM   1740 H13Y POPEL  14     -26.829 -38.148  22.987  1.00  0.00      L11  H
ATOM   1741 C314 POPEL  14     -25.886 -39.541  21.525  1.00  0.00      L11  C
ATOM   1742 H14X POPEL  14     -25.052 -38.871  21.214  1.00  0.00      L11  H
ATOM   1743 H14Y POPEL  14     -25.365 -40.452  21.636  1.00  0.00      L11  H
ATOM   1744 C315 POPEL  14     -26.978 -39.787  20.478  1.00  0.00      L11  C
ATOM   1745 H15X POPEL  14     -27.792 -40.471  20.872  1.00  0.00      L11  H
ATOM   1746 H15Y POPEL  14     -27.448 -38.793  20.248  1.00  0.00      L11  H
ATOM   1747 C316 POPEL  14     -26.575 -40.471  19.187  1.00  0.00      L11  C
ATOM   1748 H16X POPEL  14     -26.076 -41.394  19.350  1.00  0.00      L11  H
ATOM   1749 H16Y POPEL  14     -27.386 -40.500  18.396  1.00  0.00      L11  H
ATOM   1750 H16Z POPEL  14     -25.834 -39.769  18.727  1.00  0.00      L11  H
ATOM   1751  N   POPEL  15     -26.087 -36.442  34.975  1.00  1.00      L11  N
ATOM   1752  HN1 POPEL  15     -25.864 -37.338  34.441  1.00  1.00      L11  H
ATOM   1753  HN2 POPEL  15     -25.363 -36.344  35.734  1.00  1.00      L11  H
ATOM   1754  HN3 POPEL  15     -27.034 -36.590  35.440  1.00  1.00      L11  H
ATOM   1755  C12 POPEL  15     -26.163 -35.290  34.085  1.00  1.00      L11  C
ATOM   1756 H12A POPEL  15     -26.740 -35.542  33.125  1.00  1.00      L11  H
ATOM   1757 H12B POPEL  15     -25.101 -35.156  33.750  1.00  1.00      L11  H
ATOM   1758  C11 POPEL  15     -26.815 -34.066  34.847  1.00  1.00      L11  C
ATOM   1759 H11A POPEL  15     -25.985 -33.586  35.466  1.00  1.00      L11  H
ATOM   1760 H11B POPEL  15     -27.309 -33.329  34.157  1.00  1.00      L11  H
ATOM   1761  P   POPEL  15     -29.208 -35.296  35.532  1.00  1.00      L11  P
ATOM   1762  O13 POPEL  15     -28.735 -36.718  35.440  1.00  1.00      L11  O
ATOM   1763  O14 POPEL  15     -30.162 -34.987  36.627  1.00  1.00      L11  O
ATOM   1764  O11 POPEL  15     -29.820 -34.808  34.188  1.00  1.00      L11  O
ATOM   1765  O12 POPEL  15     -27.922 -34.416  35.708  1.00  1.00      L11  O
ATOM   1766  C1  POPEL  15     -29.732 -35.719  33.036  1.00  0.00      L11  C
ATOM   1767  HA  POPEL  15     -28.649 -36.084  32.974  1.00  0.00      L11  H
ATOM   1768  HB  POPEL  15     -30.368 -36.538  33.340  1.00  0.00      L11  H
ATOM   1769  C2  POPEL  15     -30.309 -35.087  31.739  1.00  0.00      L11  C
ATOM   1770  HS  POPEL  15     -31.362 -34.777  31.900  1.00  0.00      L11  H
ATOM   1771  O21 POPEL  15     -30.209 -36.027  30.683  1.00  0.00      L11  O
ATOM   1772  C21 POPEL  15     -30.826 -35.519  29.590  1.00  0.00      L11  C
ATOM   1773  O22 POPEL  15     -31.668 -34.678  29.547  1.00  0.00      L11  O
ATOM   1774  C22 POPEL  15     -30.059 -36.113  28.357  1.00  0.00      L11  C
ATOM   1775  H2R POPEL  15     -29.008 -35.757  28.526  1.00  0.00      L11  H
ATOM   1776  H2S POPEL  15     -30.088 -37.236  28.472  1.00  0.00      L11  H
ATOM   1777  C3  POPEL  15     -29.652 -33.739  31.457  1.00  0.00      L11  C
ATOM   1778  HX  POPEL  15     -30.080 -33.176  30.551  1.00  0.00      L11  H
ATOM   1779  HY  POPEL  15     -29.886 -33.135  32.397  1.00  0.00      L11  H
ATOM   1780  O31 POPEL  15     -28.143 -33.826  31.448  1.00  0.00      L11  O
ATOM   1781  C31 POPEL  15     -27.545 -33.416  30.343  1.00  0.00      L11  C
ATOM   1782  O32 POPEL  15     -28.114 -33.164  29.297  1.00  0.00      L11  O
ATOM   1783  C32 POPEL  15     -25.997 -33.099  30.493  1.00  0.00      L11  C
ATOM   1784  H2X POPEL  15     -25.853 -32.265  31.124  1.00  0.00      L11  H
ATOM   1785  H2Y POPEL  15     -25.533 -33.912  31.051  1.00  0.00      L11  H
ATOM   1786  C23 POPEL  15     -30.606 -35.671  27.000  1.00  0.00      L11  C
ATOM   1787  H3R POPEL  15     -31.725 -35.698  26.892  1.00  0.00      L11  H
ATOM   1788  H3S POPEL  15     -30.249 -34.613  26.827  1.00  0.00      L11  H
ATOM   1789  C24 POPEL  15     -29.982 -36.533  25.891  1.00  0.00      L11  C
ATOM   1790  H4R POPEL  15     -28.862 -36.451  25.804  1.00  0.00      L11  H
ATOM   1791  H4S POPEL  15     -30.199 -37.640  26.061  1.00  0.00      L11  H
ATOM   1792  C25 POPEL  15     -30.586 -36.228  24.546  1.00  0.00      L11  C
ATOM   1793  H5R POPEL  15     -31.686 -36.336  24.584  1.00  0.00      L11  H
ATOM   1794  H5S POPEL  15     -30.397 -35.119  24.291  1.00  0.00      L11  H
ATOM   1795  C26 POPEL  15     -29.988 -37.053  23.359  1.00  0.00      L11  C
ATOM   1796  H6R POPEL  15     -28.855 -36.913  23.331  1.00  0.00      L11  H
ATOM   1797  H6S POPEL  15     -30.099 -38.146  23.511  1.00  0.00      L11  H
ATOM   1798  C27 POPEL  15     -30.620 -36.656  21.978  1.00  0.00      L11  C
ATOM   1799  H7R POPEL  15     -31.701 -37.012  21.950  1.00  0.00      L11  H
ATOM   1800  H7S POPEL  15     -30.564 -35.565  22.085  1.00  0.00      L11  H
ATOM   1801  C28 POPEL  15     -29.912 -37.298  20.766  1.00  0.00      L11  C
ATOM   1802  H8R POPEL  15     -28.873 -36.856  20.884  1.00  0.00      L11  H
ATOM   1803  H8S POPEL  15     -29.920 -38.410  20.892  1.00  0.00      L11  H
ATOM   1804  C29 POPEL  15     -30.491 -36.623  19.551  1.00  0.00      L11  C
ATOM   1805  H91 POPEL  15     -30.794 -35.669  19.623  1.00  0.00      L11  H
ATOM   1806 C210 POPEL  15     -30.604 -37.243  18.341  1.00  0.00      L11  C
ATOM   1807 H101 POPEL  15     -31.112 -36.746  17.465  1.00  0.00      L11  H
ATOM   1808 C211 POPEL  15     -29.929 -38.575  17.983  1.00  0.00      L11  C
ATOM   1809 H11R POPEL  15     -29.240 -38.875  18.809  1.00  0.00      L11  H
ATOM   1810 H11S POPEL  15     -30.616 -39.407  17.874  1.00  0.00      L11  H
ATOM   1811 C212 POPEL  15     -29.107 -38.468  16.632  1.00  0.00      L11  C
ATOM   1812 H12R POPEL  15     -28.648 -37.486  16.668  1.00  0.00      L11  H
ATOM   1813 H12S POPEL  15     -28.236 -39.138  16.667  1.00  0.00      L11  H
ATOM   1814 C213 POPEL  15     -29.891 -38.752  15.361  1.00  0.00      L11  C
ATOM   1815 H13R POPEL  15     -30.231 -39.811  15.155  1.00  0.00      L11  H
ATOM   1816 H13S POPEL  15     -30.836 -38.168  15.222  1.00  0.00      L11  H
ATOM   1817 C214 POPEL  15     -28.958 -38.377  14.139  1.00  0.00      L11  C
ATOM   1818 H14R POPEL  15     -28.468 -37.415  14.231  1.00  0.00      L11  H
ATOM   1819 H14S POPEL  15     -28.209 -39.123  14.050  1.00  0.00      L11  H
ATOM   1820 C215 POPEL  15     -29.783 -38.143  12.814  1.00  0.00      L11  C
ATOM   1821 H15R POPEL  15     -30.181 -39.154  12.732  1.00  0.00      L11  H
ATOM   1822 H15S POPEL  15     -30.604 -37.445  12.897  1.00  0.00      L11  H
ATOM   1823 C216 POPEL  15     -28.888 -37.791  11.614  1.00  0.00      L11  C
ATOM   1824 H16R POPEL  15     -28.502 -36.742  11.631  1.00  0.00      L11  H
ATOM   1825 H16S POPEL  15     -27.944 -38.442  11.806  1.00  0.00      L11  H
ATOM   1826 C217 POPEL  15     -29.498 -37.962  10.202  1.00  0.00      L11  C
ATOM   1827 H17R POPEL  15     -29.686 -39.021   9.949  1.00  0.00      L11  H
ATOM   1828 H17S POPEL  15     -30.514 -37.457  10.324  1.00  0.00      L11  H
ATOM   1829 C218 POPEL  15     -28.739 -37.369   9.065  1.00  0.00      L11  C
ATOM   1830 H18R POPEL  15     -29.468 -37.034   8.224  1.00  0.00      L11  H
ATOM   1831 H18S POPEL  15     -28.215 -36.477   9.496  1.00  0.00      L11  H
ATOM   1832 H18T POPEL  15     -27.981 -38.085   8.641  1.00  0.00      L11  H
ATOM   1833  C33 POPEL  15     -25.293 -32.902  29.092  1.00  0.00      L11  C
ATOM   1834  H3X POPEL  15     -25.934 -32.352  28.293  1.00  0.00      L11  H
ATOM   1835  H3Y POPEL  15     -24.426 -32.291  29.341  1.00  0.00      L11  H
ATOM   1836  C34 POPEL  15     -25.001 -34.238  28.407  1.00  0.00      L11  C
ATOM   1837  H4X POPEL  15     -24.277 -34.776  29.054  1.00  0.00      L11  H
ATOM   1838  H4Y POPEL  15     -25.956 -34.827  28.332  1.00  0.00      L11  H
ATOM   1839  C35 POPEL  15     -24.388 -33.944  27.026  1.00  0.00      L11  C
ATOM   1840  H5X POPEL  15     -25.127 -33.295  26.551  1.00  0.00      L11  H
ATOM   1841  H5Y POPEL  15     -23.384 -33.413  27.159  1.00  0.00      L11  H
ATOM   1842  C36 POPEL  15     -24.149 -35.166  26.114  1.00  0.00      L11  C
ATOM   1843  H6X POPEL  15     -23.519 -35.972  26.403  1.00  0.00      L11  H
ATOM   1844  H6Y POPEL  15     -25.231 -35.521  26.206  1.00  0.00      L11  H
ATOM   1845  C37 POPEL  15     -23.854 -34.641  24.703  1.00  0.00      L11  C
ATOM   1846  H7X POPEL  15     -24.176 -33.606  24.536  1.00  0.00      L11  H
ATOM   1847  H7Y POPEL  15     -22.773 -34.481  24.560  1.00  0.00      L11  H
ATOM   1848  C38 POPEL  15     -24.314 -35.657  23.602  1.00  0.00      L11  C
ATOM   1849  H8X POPEL  15     -23.490 -36.390  23.458  1.00  0.00      L11  H
ATOM   1850  H8Y POPEL  15     -25.278 -36.189  23.990  1.00  0.00      L11  H
ATOM   1851  C39 POPEL  15     -24.697 -35.001  22.250  1.00  0.00      L11  C
ATOM   1852  H9X POPEL  15     -25.442 -34.157  22.400  1.00  0.00      L11  H
ATOM   1853  H9Y POPEL  15     -23.735 -34.636  21.838  1.00  0.00      L11  H
ATOM   1854 C310 POPEL  15     -25.290 -36.017  21.300  1.00  0.00      L11  C
ATOM   1855 H10X POPEL  15     -24.611 -36.958  21.261  1.00  0.00      L11  H
ATOM   1856 H10Y POPEL  15     -26.208 -36.392  21.621  1.00  0.00      L11  H
ATOM   1857 C311 POPEL  15     -25.213 -35.545  19.837  1.00  0.00      L11  C
ATOM   1858 H11X POPEL  15     -25.938 -34.645  19.636  1.00  0.00      L11  H
ATOM   1859 H11Y POPEL  15     -24.148 -35.217  19.640  1.00  0.00      L11  H
ATOM   1860 C312 POPEL  15     -25.572 -36.613  18.817  1.00  0.00      L11  C
ATOM   1861 H12X POPEL  15     -24.786 -37.349  18.950  1.00  0.00      L11  H
ATOM   1862 H12Y POPEL  15     -26.509 -37.062  19.083  1.00  0.00      L11  H
ATOM   1863 C313 POPEL  15     -25.620 -36.093  17.358  1.00  0.00      L11  C
ATOM   1864 H13X POPEL  15     -26.130 -35.123  17.181  1.00  0.00      L11  H
ATOM   1865 H13Y POPEL  15     -24.528 -35.900  17.196  1.00  0.00      L11  H
ATOM   1866 C314 POPEL  15     -26.052 -37.088  16.342  1.00  0.00      L11  C
ATOM   1867 H14X POPEL  15     -26.228 -38.173  16.770  1.00  0.00      L11  H
ATOM   1868 H14Y POPEL  15     -27.012 -36.728  15.989  1.00  0.00      L11  H
ATOM   1869 C315 POPEL  15     -25.030 -37.173  15.267  1.00  0.00      L11  C
ATOM   1870 H15X POPEL  15     -24.677 -36.150  14.987  1.00  0.00      L11  H
ATOM   1871 H15Y POPEL  15     -24.171 -37.737  15.642  1.00  0.00      L11  H
ATOM   1872 C316 POPEL  15     -25.488 -37.928  14.036  1.00  0.00      L11  C
ATOM   1873 H16X POPEL  15     -26.367 -37.404  13.601  1.00  0.00      L11  H
ATOM   1874 H16Y POPEL  15     -24.738 -37.999  13.242  1.00  0.00      L11  H
ATOM   1875 H16Z POPEL  15     -25.778 -39.004  14.188  1.00  0.00      L11  H
ATOM   1876  N   POPEL  16     -23.257 -24.830  35.002  1.00  1.00      L11  N
ATOM   1877  HN1 POPEL  16     -23.991 -24.126  35.062  1.00  1.00      L11  H
ATOM   1878  HN2 POPEL  16     -23.710 -25.701  35.447  1.00  1.00      L11  H
ATOM   1879  HN3 POPEL  16     -22.450 -24.441  35.512  1.00  1.00      L11  H
ATOM   1880  C12 POPEL  16     -22.871 -25.232  33.601  1.00  1.00      L11  C
ATOM   1881 H12A POPEL  16     -22.526 -24.319  33.082  1.00  1.00      L11  H
ATOM   1882 H12B POPEL  16     -23.795 -25.496  32.993  1.00  1.00      L11  H
ATOM   1883  C11 POPEL  16     -21.993 -26.416  33.438  1.00  1.00      L11  C
ATOM   1884 H11A POPEL  16     -22.334 -27.267  33.998  1.00  1.00      L11  H
ATOM   1885 H11B POPEL  16     -22.062 -26.594  32.256  1.00  1.00      L11  H
ATOM   1886  P   POPEL  16     -19.501 -25.562  32.813  1.00  1.00      L11  P
ATOM   1887  O13 POPEL  16     -19.917 -24.165  32.474  1.00  1.00      L11  O
ATOM   1888  O14 POPEL  16     -18.181 -25.826  33.328  1.00  1.00      L11  O
ATOM   1889  O11 POPEL  16     -19.791 -26.358  31.462  1.00  1.00      L11  O
ATOM   1890  O12 POPEL  16     -20.644 -26.168  33.766  1.00  1.00      L11  O
ATOM   1891  C1  POPEL  16     -20.380 -25.763  30.292  1.00  0.00      L11  C
ATOM   1892  HA  POPEL  16     -21.259 -25.173  30.588  1.00  0.00      L11  H
ATOM   1893  HB  POPEL  16     -19.662 -25.145  29.701  1.00  0.00      L11  H
ATOM   1894  C2  POPEL  16     -20.919 -26.906  29.353  1.00  0.00      L11  C
ATOM   1895  HS  POPEL  16     -20.041 -27.539  29.095  1.00  0.00      L11  H
ATOM   1896  O21 POPEL  16     -21.389 -26.254  28.109  1.00  0.00      L11  O
ATOM   1897  C21 POPEL  16     -21.435 -27.020  27.075  1.00  0.00      L11  C
ATOM   1898  O22 POPEL  16     -21.365 -28.238  27.062  1.00  0.00      L11  O
ATOM   1899  C22 POPEL  16     -21.597 -26.300  25.781  1.00  0.00      L11  C
ATOM   1900  H2R POPEL  16     -22.504 -25.637  25.816  1.00  0.00      L11  H
ATOM   1901  H2S POPEL  16     -20.684 -25.744  25.562  1.00  0.00      L11  H
ATOM   1902  C3  POPEL  16     -22.039 -27.787  29.946  1.00  0.00      L11  C
ATOM   1903  HX  POPEL  16     -22.299 -28.486  29.083  1.00  0.00      L11  H
ATOM   1904  HY  POPEL  16     -21.612 -28.419  30.776  1.00  0.00      L11  H
ATOM   1905  O31 POPEL  16     -23.162 -26.998  30.205  1.00  0.00      L11  O
ATOM   1906  C31 POPEL  16     -24.240 -27.679  30.450  1.00  0.00      L11  C
ATOM   1907  O32 POPEL  16     -24.330 -28.846  30.684  1.00  0.00      L11  O
ATOM   1908  C32 POPEL  16     -25.468 -26.733  30.543  1.00  0.00      L11  C
ATOM   1909  H2X POPEL  16     -26.115 -27.119  31.334  1.00  0.00      L11  H
ATOM   1910  H2Y POPEL  16     -25.252 -25.733  30.849  1.00  0.00      L11  H
ATOM   1911  C23 POPEL  16     -21.645 -27.338  24.613  1.00  0.00      L11  C
ATOM   1912  H3R POPEL  16     -20.713 -27.887  24.501  1.00  0.00      L11  H
ATOM   1913  H3S POPEL  16     -22.505 -28.004  24.763  1.00  0.00      L11  H
ATOM   1914  C24 POPEL  16     -21.934 -26.676  23.266  1.00  0.00      L11  C
ATOM   1915  H4R POPEL  16     -23.008 -26.379  23.139  1.00  0.00      L11  H
ATOM   1916  H4S POPEL  16     -21.329 -25.787  23.165  1.00  0.00      L11  H
ATOM   1917  C25 POPEL  16     -21.545 -27.569  22.040  1.00  0.00      L11  C
ATOM   1918  H5R POPEL  16     -20.506 -27.848  22.018  1.00  0.00      L11  H
ATOM   1919  H5S POPEL  16     -22.177 -28.472  22.052  1.00  0.00      L11  H
ATOM   1920  C26 POPEL  16     -21.666 -26.755  20.737  1.00  0.00      L11  C
ATOM   1921  H6R POPEL  16     -22.736 -26.644  20.571  1.00  0.00      L11  H
ATOM   1922  H6S POPEL  16     -21.289 -25.677  20.925  1.00  0.00      L11  H
ATOM   1923  C27 POPEL  16     -20.908 -27.453  19.592  1.00  0.00      L11  C
ATOM   1924  H7R POPEL  16     -19.792 -27.500  19.736  1.00  0.00      L11  H
ATOM   1925  H7S POPEL  16     -21.267 -28.495  19.553  1.00  0.00      L11  H
ATOM   1926  C28 POPEL  16     -21.212 -26.744  18.296  1.00  0.00      L11  C
ATOM   1927  H8R POPEL  16     -22.260 -26.479  18.336  1.00  0.00      L11  H
ATOM   1928  H8S POPEL  16     -20.600 -25.792  18.216  1.00  0.00      L11  H
ATOM   1929  C29 POPEL  16     -21.128 -27.630  17.136  1.00  0.00      L11  C
ATOM   1930  H91 POPEL  16     -21.483 -28.682  17.384  1.00  0.00      L11  H
ATOM   1931 C210 POPEL  16     -20.865 -27.373  15.877  1.00  0.00      L11  C
ATOM   1932 H101 POPEL  16     -20.924 -28.143  15.127  1.00  0.00      L11  H
ATOM   1933 C211 POPEL  16     -20.570 -25.940  15.353  1.00  0.00      L11  C
ATOM   1934 H11R POPEL  16     -21.005 -25.180  16.034  1.00  0.00      L11  H
ATOM   1935 H11S POPEL  16     -19.502 -25.665  15.282  1.00  0.00      L11  H
ATOM   1936 C212 POPEL  16     -21.022 -25.832  13.814  1.00  0.00      L11  C
ATOM   1937 H12R POPEL  16     -21.953 -26.373  13.768  1.00  0.00      L11  H
ATOM   1938 H12S POPEL  16     -21.256 -24.742  13.578  1.00  0.00      L11  H
ATOM   1939 C213 POPEL  16     -20.047 -26.504  12.883  1.00  0.00      L11  C
ATOM   1940 H13R POPEL  16     -18.989 -26.099  13.003  1.00  0.00      L11  H
ATOM   1941 H13S POPEL  16     -20.033 -27.582  13.011  1.00  0.00      L11  H
ATOM   1942 C214 POPEL  16     -20.280 -26.143  11.392  1.00  0.00      L11  C
ATOM   1943 H14R POPEL  16     -21.348 -26.347  11.174  1.00  0.00      L11  H
ATOM   1944 H14S POPEL  16     -19.897 -25.059  11.229  1.00  0.00      L11  H
ATOM   1945 C215 POPEL  16     -19.350 -27.075  10.509  1.00  0.00      L11  C
ATOM   1946 H15R POPEL  16     -18.289 -26.786  10.737  1.00  0.00      L11  H
ATOM   1947 H15S POPEL  16     -19.471 -28.154  10.687  1.00  0.00      L11  H
ATOM   1948 C216 POPEL  16     -19.590 -26.857   8.999  1.00  0.00      L11  C
ATOM   1949 H16R POPEL  16     -18.705 -27.263   8.496  1.00  0.00      L11  H
ATOM   1950 H16S POPEL  16     -20.484 -27.487   8.753  1.00  0.00      L11  H
ATOM   1951 C217 POPEL  16     -19.605 -25.396   8.465  1.00  0.00      L11  C
ATOM   1952 H17R POPEL  16     -20.516 -24.923   8.867  1.00  0.00      L11  H
ATOM   1953 H17S POPEL  16     -18.813 -24.811   8.972  1.00  0.00      L11  H
ATOM   1954 C218 POPEL  16     -19.537 -25.300   6.942  1.00  0.00      L11  C
ATOM   1955 H18R POPEL  16     -19.606 -24.313   6.505  1.00  0.00      L11  H
ATOM   1956 H18S POPEL  16     -18.505 -25.568   6.627  1.00  0.00      L11  H
ATOM   1957 H18T POPEL  16     -20.244 -25.993   6.447  1.00  0.00      L11  H
ATOM   1958  C33 POPEL  16     -26.260 -26.795  29.203  1.00  0.00      L11  C
ATOM   1959  H3X POPEL  16     -26.702 -27.763  29.146  1.00  0.00      L11  H
ATOM   1960  H3Y POPEL  16     -27.146 -26.098  29.354  1.00  0.00      L11  H
ATOM   1961  C34 POPEL  16     -25.540 -26.464  27.890  1.00  0.00      L11  C
ATOM   1962  H4X POPEL  16     -25.099 -25.390  27.948  1.00  0.00      L11  H
ATOM   1963  H4Y POPEL  16     -24.690 -27.114  27.740  1.00  0.00      L11  H
ATOM   1964  C35 POPEL  16     -26.462 -26.710  26.705  1.00  0.00      L11  C
ATOM   1965  H5X POPEL  16     -26.521 -27.779  26.668  1.00  0.00      L11  H
ATOM   1966  H5Y POPEL  16     -27.484 -26.272  26.825  1.00  0.00      L11  H
ATOM   1967  C36 POPEL  16     -25.881 -26.256  25.350  1.00  0.00      L11  C
ATOM   1968  H6X POPEL  16     -25.702 -25.185  25.464  1.00  0.00      L11  H
ATOM   1969  H6Y POPEL  16     -24.916 -26.685  25.277  1.00  0.00      L11  H
ATOM   1970  C37 POPEL  16     -26.799 -26.544  24.159  1.00  0.00      L11  C
ATOM   1971  H7X POPEL  16     -27.360 -27.485  24.270  1.00  0.00      L11  H
ATOM   1972  H7Y POPEL  16     -27.499 -25.676  24.027  1.00  0.00      L11  H
ATOM   1973  C38 POPEL  16     -25.930 -26.626  22.963  1.00  0.00      L11  C
ATOM   1974  H8X POPEL  16     -25.402 -25.724  22.765  1.00  0.00      L11  H
ATOM   1975  H8Y POPEL  16     -25.277 -27.541  23.087  1.00  0.00      L11  H
ATOM   1976  C39 POPEL  16     -26.717 -26.994  21.722  1.00  0.00      L11  C
ATOM   1977  H9X POPEL  16     -27.417 -27.896  21.684  1.00  0.00      L11  H
ATOM   1978  H9Y POPEL  16     -27.420 -26.192  21.387  1.00  0.00      L11  H
ATOM   1979 C310 POPEL  16     -25.695 -27.217  20.500  1.00  0.00      L11  C
ATOM   1980 H10X POPEL  16     -25.093 -26.266  20.539  1.00  0.00      L11  H
ATOM   1981 H10Y POPEL  16     -25.094 -28.182  20.653  1.00  0.00      L11  H
ATOM   1982 C311 POPEL  16     -26.364 -27.139  19.061  1.00  0.00      L11  C
ATOM   1983 H11X POPEL  16     -27.191 -27.921  18.932  1.00  0.00      L11  H
ATOM   1984 H11Y POPEL  16     -26.834 -26.187  18.913  1.00  0.00      L11  H
ATOM   1985 C312 POPEL  16     -25.303 -27.311  17.913  1.00  0.00      L11  C
ATOM   1986 H12X POPEL  16     -24.257 -27.199  18.260  1.00  0.00      L11  H
ATOM   1987 H12Y POPEL  16     -25.374 -28.429  17.622  1.00  0.00      L11  H
ATOM   1988 C313 POPEL  16     -25.616 -26.510  16.645  1.00  0.00      L11  C
ATOM   1989 H13X POPEL  16     -26.577 -26.813  16.333  1.00  0.00      L11  H
ATOM   1990 H13Y POPEL  16     -25.551 -25.404  16.837  1.00  0.00      L11  H
ATOM   1991 C314 POPEL  16     -24.641 -26.807  15.440  1.00  0.00      L11  C
ATOM   1992 H14X POPEL  16     -23.661 -26.308  15.662  1.00  0.00      L11  H
ATOM   1993 H14Y POPEL  16     -24.432 -27.872  15.243  1.00  0.00      L11  H
ATOM   1994 C315 POPEL  16     -25.159 -26.175  14.092  1.00  0.00      L11  C
ATOM   1995 H15X POPEL  16     -26.287 -26.381  14.007  1.00  0.00      L11  H
ATOM   1996 H15Y POPEL  16     -25.089 -25.098  14.102  1.00  0.00      L11  H
ATOM   1997 C316 POPEL  16     -24.624 -26.414  12.718  1.00  0.00      L11  C
ATOM   1998 H16X POPEL  16     -25.367 -27.159  12.325  1.00  0.00      L11  H
ATOM   1999 H16Y POPEL  16     -24.736 -25.462  12.094  1.00  0.00      L11  H
ATOM   2000 H16Z POPEL  16     -23.628 -26.890  12.754  1.00  0.00      L11  H
ATOM   2001  N   POPEL  17     -22.537 -20.925  38.783  1.00  1.00      L11  N
ATOM   2002  HN1 POPEL  17     -21.667 -21.389  38.426  1.00  1.00      L11  H
ATOM   2003  HN2 POPEL  17     -22.348 -20.664  39.759  1.00  1.00      L11  H
ATOM   2004  HN3 POPEL  17     -23.336 -21.594  38.769  1.00  1.00      L11  H
ATOM   2005  C12 POPEL  17     -22.947 -19.809  37.971  1.00  1.00      L11  C
ATOM   2006 H12A POPEL  17     -22.639 -20.124  36.905  1.00  1.00      L11  H
ATOM   2007 H12B POPEL  17     -22.416 -18.896  38.296  1.00  1.00      L11  H
ATOM   2008  C11 POPEL  17     -24.510 -19.664  38.098  1.00  1.00      L11  C
ATOM   2009 H11A POPEL  17     -24.884 -19.664  39.121  1.00  1.00      L11  H
ATOM   2010 H11B POPEL  17     -24.683 -18.587  37.695  1.00  1.00      L11  H
ATOM   2011  P   POPEL  17     -25.444 -22.099  37.371  1.00  1.00      L11  P
ATOM   2012  O13 POPEL  17     -24.563 -22.633  38.445  1.00  1.00      L11  O
ATOM   2013  O14 POPEL  17     -26.854 -22.459  37.584  1.00  1.00      L11  O
ATOM   2014  O11 POPEL  17     -25.034 -22.693  35.908  1.00  1.00      L11  O
ATOM   2015  O12 POPEL  17     -25.277 -20.558  37.300  1.00  1.00      L11  O
ATOM   2016  C1  POPEL  17     -25.140 -21.999  34.629  1.00  0.00      L11  C
ATOM   2017  HA  POPEL  17     -25.275 -20.900  34.678  1.00  0.00      L11  H
ATOM   2018  HB  POPEL  17     -24.165 -22.309  34.185  1.00  0.00      L11  H
ATOM   2019  C2  POPEL  17     -26.305 -22.542  33.697  1.00  0.00      L11  C
ATOM   2020  HS  POPEL  17     -26.034 -23.623  33.626  1.00  0.00      L11  H
ATOM   2021  O21 POPEL  17     -26.117 -21.859  32.477  1.00  0.00      L11  O
ATOM   2022  C21 POPEL  17     -26.320 -22.641  31.423  1.00  0.00      L11  C
ATOM   2023  O22 POPEL  17     -26.773 -23.777  31.526  1.00  0.00      L11  O
ATOM   2024  C22 POPEL  17     -25.900 -21.889  30.222  1.00  0.00      L11  C
ATOM   2025  H2R POPEL  17     -26.755 -21.483  29.707  1.00  0.00      L11  H
ATOM   2026  H2S POPEL  17     -25.140 -21.139  30.482  1.00  0.00      L11  H
ATOM   2027  C3  POPEL  17     -27.674 -22.376  34.358  1.00  0.00      L11  C
ATOM   2028  HX  POPEL  17     -28.373 -22.828  33.657  1.00  0.00      L11  H
ATOM   2029  HY  POPEL  17     -27.750 -23.050  35.271  1.00  0.00      L11  H
ATOM   2030  O31 POPEL  17     -27.885 -20.984  34.768  1.00  0.00      L11  O
ATOM   2031  C31 POPEL  17     -29.099 -20.504  34.485  1.00  0.00      L11  C
ATOM   2032  O32 POPEL  17     -30.105 -21.172  34.261  1.00  0.00      L11  O
ATOM   2033  C32 POPEL  17     -29.003 -19.042  34.952  1.00  0.00      L11  C
ATOM   2034  H2X POPEL  17     -29.694 -18.855  35.812  1.00  0.00      L11  H
ATOM   2035  H2Y POPEL  17     -27.928 -18.865  35.321  1.00  0.00      L11  H
ATOM   2036  C23 POPEL  17     -25.389 -22.836  29.148  1.00  0.00      L11  C
ATOM   2037  H3R POPEL  17     -24.404 -23.334  29.465  1.00  0.00      L11  H
ATOM   2038  H3S POPEL  17     -26.295 -23.606  29.035  1.00  0.00      L11  H
ATOM   2039  C24 POPEL  17     -25.226 -22.106  27.864  1.00  0.00      L11  C
ATOM   2040  H4R POPEL  17     -26.039 -21.457  27.651  1.00  0.00      L11  H
ATOM   2041  H4S POPEL  17     -24.295 -21.475  28.124  1.00  0.00      L11  H
ATOM   2042  C25 POPEL  17     -24.846 -22.933  26.704  1.00  0.00      L11  C
ATOM   2043  H5R POPEL  17     -24.014 -23.657  26.825  1.00  0.00      L11  H
ATOM   2044  H5S POPEL  17     -25.758 -23.592  26.657  1.00  0.00      L11  H
ATOM   2045  C26 POPEL  17     -24.796 -22.032  25.484  1.00  0.00      L11  C
ATOM   2046  H6R POPEL  17     -25.573 -21.285  25.662  1.00  0.00      L11  H
ATOM   2047  H6S POPEL  17     -23.864 -21.421  25.476  1.00  0.00      L11  H
ATOM   2048  C27 POPEL  17     -24.861 -22.855  24.144  1.00  0.00      L11  C
ATOM   2049  H7R POPEL  17     -24.004 -23.534  24.205  1.00  0.00      L11  H
ATOM   2050  H7S POPEL  17     -25.727 -23.492  24.237  1.00  0.00      L11  H
ATOM   2051  C28 POPEL  17     -24.685 -21.982  22.832  1.00  0.00      L11  C
ATOM   2052  H8R POPEL  17     -25.323 -21.112  22.889  1.00  0.00      L11  H
ATOM   2053  H8S POPEL  17     -23.583 -21.688  22.746  1.00  0.00      L11  H
ATOM   2054  C29 POPEL  17     -25.379 -22.658  21.763  1.00  0.00      L11  C
ATOM   2055  H91 POPEL  17     -26.390 -22.950  21.952  1.00  0.00      L11  H
ATOM   2056 C210 POPEL  17     -24.930 -23.049  20.600  1.00  0.00      L11  C
ATOM   2057 H101 POPEL  17     -25.667 -23.486  19.934  1.00  0.00      L11  H
ATOM   2058 C211 POPEL  17     -23.534 -22.953  19.947  1.00  0.00      L11  C
ATOM   2059 H11R POPEL  17     -22.790 -22.569  20.736  1.00  0.00      L11  H
ATOM   2060 H11S POPEL  17     -23.168 -24.040  19.639  1.00  0.00      L11  H
ATOM   2061 C212 POPEL  17     -23.528 -22.053  18.731  1.00  0.00      L11  C
ATOM   2062 H12R POPEL  17     -24.346 -21.216  18.843  1.00  0.00      L11  H
ATOM   2063 H12S POPEL  17     -22.577 -21.499  18.684  1.00  0.00      L11  H
ATOM   2064 C213 POPEL  17     -23.730 -22.683  17.333  1.00  0.00      L11  C
ATOM   2065 H13R POPEL  17     -23.055 -23.591  17.354  1.00  0.00      L11  H
ATOM   2066 H13S POPEL  17     -24.786 -23.040  17.258  1.00  0.00      L11  H
ATOM   2067 C214 POPEL  17     -23.425 -21.788  16.116  1.00  0.00      L11  C
ATOM   2068 H14R POPEL  17     -24.154 -20.974  16.101  1.00  0.00      L11  H
ATOM   2069 H14S POPEL  17     -22.422 -21.423  16.293  1.00  0.00      L11  H
ATOM   2070 C215 POPEL  17     -23.542 -22.668  14.802  1.00  0.00      L11  C
ATOM   2071 H15R POPEL  17     -22.830 -23.496  14.850  1.00  0.00      L11  H
ATOM   2072 H15S POPEL  17     -24.629 -23.084  14.794  1.00  0.00      L11  H
ATOM   2073 C216 POPEL  17     -23.385 -21.799  13.529  1.00  0.00      L11  C
ATOM   2074 H16R POPEL  17     -24.141 -20.937  13.538  1.00  0.00      L11  H
ATOM   2075 H16S POPEL  17     -22.385 -21.287  13.620  1.00  0.00      L11  H
ATOM   2076 C217 POPEL  17     -23.631 -22.529  12.247  1.00  0.00      L11  C
ATOM   2077 H17R POPEL  17     -22.888 -23.407  12.163  1.00  0.00      L11  H
ATOM   2078 H17S POPEL  17     -24.622 -23.022  12.251  1.00  0.00      L11  H
ATOM   2079 C218 POPEL  17     -23.490 -21.686  10.924  1.00  0.00      L11  C
ATOM   2080 H18R POPEL  17     -23.639 -22.423  10.108  1.00  0.00      L11  H
ATOM   2081 H18S POPEL  17     -24.314 -20.903  10.956  1.00  0.00      L11  H
ATOM   2082 H18T POPEL  17     -22.453 -21.286  10.863  1.00  0.00      L11  H
ATOM   2083  C33 POPEL  17     -29.313 -18.045  33.805  1.00  0.00      L11  C
ATOM   2084  H3X POPEL  17     -30.226 -18.378  33.281  1.00  0.00      L11  H
ATOM   2085  H3Y POPEL  17     -29.390 -17.055  34.292  1.00  0.00      L11  H
ATOM   2086  C34 POPEL  17     -28.278 -18.154  32.693  1.00  0.00      L11  C
ATOM   2087  H4X POPEL  17     -27.226 -17.996  33.079  1.00  0.00      L11  H
ATOM   2088  H4Y POPEL  17     -28.218 -19.190  32.348  1.00  0.00      L11  H
ATOM   2089  C35 POPEL  17     -28.541 -17.320  31.483  1.00  0.00      L11  C
ATOM   2090  H5X POPEL  17     -29.564 -17.745  31.075  1.00  0.00      L11  H
ATOM   2091  H5Y POPEL  17     -28.784 -16.275  31.751  1.00  0.00      L11  H
ATOM   2092  C36 POPEL  17     -27.567 -17.434  30.340  1.00  0.00      L11  C
ATOM   2093  H6X POPEL  17     -26.676 -16.811  30.442  1.00  0.00      L11  H
ATOM   2094  H6Y POPEL  17     -27.186 -18.512  30.276  1.00  0.00      L11  H
ATOM   2095  C37 POPEL  17     -28.245 -16.914  29.069  1.00  0.00      L11  C
ATOM   2096  H7X POPEL  17     -29.215 -17.499  29.029  1.00  0.00      L11  H
ATOM   2097  H7Y POPEL  17     -28.394 -15.787  29.240  1.00  0.00      L11  H
ATOM   2098  C38 POPEL  17     -27.395 -17.207  27.854  1.00  0.00      L11  C
ATOM   2099  H8X POPEL  17     -26.394 -16.776  28.000  1.00  0.00      L11  H
ATOM   2100  H8Y POPEL  17     -27.192 -18.276  27.754  1.00  0.00      L11  H
ATOM   2101  C39 POPEL  17     -28.021 -16.625  26.655  1.00  0.00      L11  C
ATOM   2102  H9X POPEL  17     -29.078 -16.855  26.569  1.00  0.00      L11  H
ATOM   2103  H9Y POPEL  17     -27.948 -15.513  26.535  1.00  0.00      L11  H
ATOM   2104 C310 POPEL  17     -27.366 -17.003  25.290  1.00  0.00      L11  C
ATOM   2105 H10X POPEL  17     -26.320 -16.746  25.326  1.00  0.00      L11  H
ATOM   2106 H10Y POPEL  17     -27.544 -18.059  25.147  1.00  0.00      L11  H
ATOM   2107 C311 POPEL  17     -28.004 -16.070  24.228  1.00  0.00      L11  C
ATOM   2108 H11X POPEL  17     -29.035 -16.221  24.212  1.00  0.00      L11  H
ATOM   2109 H11Y POPEL  17     -27.925 -15.032  24.449  1.00  0.00      L11  H
ATOM   2110 C312 POPEL  17     -27.433 -16.399  22.847  1.00  0.00      L11  C
ATOM   2111 H12X POPEL  17     -26.378 -15.865  22.797  1.00  0.00      L11  H
ATOM   2112 H12Y POPEL  17     -27.317 -17.442  22.553  1.00  0.00      L11  H
ATOM   2113 C313 POPEL  17     -28.236 -15.626  21.724  1.00  0.00      L11  C
ATOM   2114 H13X POPEL  17     -29.337 -15.813  21.855  1.00  0.00      L11  H
ATOM   2115 H13Y POPEL  17     -28.159 -14.513  21.847  1.00  0.00      L11  H
ATOM   2116 C314 POPEL  17     -27.751 -16.031  20.329  1.00  0.00      L11  C
ATOM   2117 H14X POPEL  17     -26.624 -15.974  20.221  1.00  0.00      L11  H
ATOM   2118 H14Y POPEL  17     -28.084 -17.095  20.256  1.00  0.00      L11  H
ATOM   2119 C315 POPEL  17     -28.402 -15.251  19.146  1.00  0.00      L11  C
ATOM   2120 H15X POPEL  17     -29.550 -15.091  19.340  1.00  0.00      L11  H
ATOM   2121 H15Y POPEL  17     -27.924 -14.213  19.136  1.00  0.00      L11  H
ATOM   2122 C316 POPEL  17     -28.239 -15.840  17.743  1.00  0.00      L11  C
ATOM   2123 H16X POPEL  17     -29.003 -16.671  17.509  1.00  0.00      L11  H
ATOM   2124 H16Y POPEL  17     -28.375 -15.012  16.974  1.00  0.00      L11  H
ATOM   2125 H16Z POPEL  17     -27.235 -16.204  17.473  1.00  0.00      L11  H
ATOM   2126  N   POPEL  18     -26.667 -12.037  37.944  1.00  1.00      L11  N
ATOM   2127  HN1 POPEL  18     -26.721 -12.641  38.769  1.00  1.00      L11  H
ATOM   2128  HN2 POPEL  18     -25.922 -12.298  37.198  1.00  1.00      L11  H
ATOM   2129  HN3 POPEL  18     -26.447 -11.023  38.199  1.00  1.00      L11  H
ATOM   2130  C12 POPEL  18     -28.081 -12.011  37.309  1.00  1.00      L11  C
ATOM   2131 H12A POPEL  18     -28.735 -11.555  38.093  1.00  1.00      L11  H
ATOM   2132 H12B POPEL  18     -28.366 -13.072  37.114  1.00  1.00      L11  H
ATOM   2133  C11 POPEL  18     -28.083 -11.142  35.992  1.00  1.00      L11  C
ATOM   2134 H11A POPEL  18     -27.324 -11.577  35.280  1.00  1.00      L11  H
ATOM   2135 H11B POPEL  18     -29.086 -11.484  35.589  1.00  1.00      L11  H
ATOM   2136  P   POPEL  18     -26.795  -8.976  36.771  1.00  1.00      L11  P
ATOM   2137  O13 POPEL  18     -27.027  -7.522  36.513  1.00  1.00      L11  O
ATOM   2138  O14 POPEL  18     -26.556  -9.373  38.118  1.00  1.00      L11  O
ATOM   2139  O11 POPEL  18     -25.716  -9.604  35.865  1.00  1.00      L11  O
ATOM   2140  O12 POPEL  18     -28.124  -9.762  36.353  1.00  1.00      L11  O
ATOM   2141  C1  POPEL  18     -25.691  -9.183  34.468  1.00  0.00      L11  C
ATOM   2142  HA  POPEL  18     -26.418  -9.802  33.971  1.00  0.00      L11  H
ATOM   2143  HB  POPEL  18     -25.942  -8.066  34.256  1.00  0.00      L11  H
ATOM   2144  C2  POPEL  18     -24.259  -9.393  33.941  1.00  0.00      L11  C
ATOM   2145  HS  POPEL  18     -23.603  -8.530  34.302  1.00  0.00      L11  H
ATOM   2146  O21 POPEL  18     -24.401  -9.436  32.503  1.00  0.00      L11  O
ATOM   2147  C21 POPEL  18     -23.301  -9.425  31.778  1.00  0.00      L11  C
ATOM   2148  O22 POPEL  18     -22.157  -9.271  32.203  1.00  0.00      L11  O
ATOM   2149  C22 POPEL  18     -23.715  -9.626  30.324  1.00  0.00      L11  C
ATOM   2150  H2R POPEL  18     -23.887 -10.718  30.234  1.00  0.00      L11  H
ATOM   2151  H2S POPEL  18     -24.717  -9.174  30.058  1.00  0.00      L11  H
ATOM   2152  C3  POPEL  18     -23.513 -10.614  34.557  1.00  0.00      L11  C
ATOM   2153  HX  POPEL  18     -22.447 -10.494  34.315  1.00  0.00      L11  H
ATOM   2154  HY  POPEL  18     -23.429 -10.631  35.672  1.00  0.00      L11  H
ATOM   2155  O31 POPEL  18     -23.968 -11.922  34.021  1.00  0.00      L11  O
ATOM   2156  C31 POPEL  18     -24.378 -12.812  34.906  1.00  0.00      L11  C
ATOM   2157  O32 POPEL  18     -24.718 -12.666  36.080  1.00  0.00      L11  O
ATOM   2158  C32 POPEL  18     -24.200 -14.188  34.264  1.00  0.00      L11  C
ATOM   2159  H2X POPEL  18     -23.116 -14.406  34.340  1.00  0.00      L11  H
ATOM   2160  H2Y POPEL  18     -24.677 -14.939  34.949  1.00  0.00      L11  H
ATOM   2161  C23 POPEL  18     -22.660  -9.030  29.311  1.00  0.00      L11  C
ATOM   2162  H3R POPEL  18     -22.745  -7.972  29.371  1.00  0.00      L11  H
ATOM   2163  H3S POPEL  18     -21.661  -9.362  29.751  1.00  0.00      L11  H
ATOM   2164  C24 POPEL  18     -22.939  -9.639  27.952  1.00  0.00      L11  C
ATOM   2165  H4R POPEL  18     -23.090 -10.764  28.016  1.00  0.00      L11  H
ATOM   2166  H4S POPEL  18     -23.916  -9.276  27.610  1.00  0.00      L11  H
ATOM   2167  C25 POPEL  18     -21.946  -9.220  26.868  1.00  0.00      L11  C
ATOM   2168  H5R POPEL  18     -21.962  -8.063  26.643  1.00  0.00      L11  H
ATOM   2169  H5S POPEL  18     -20.936  -9.481  27.177  1.00  0.00      L11  H
ATOM   2170  C26 POPEL  18     -22.285  -9.903  25.532  1.00  0.00      L11  C
ATOM   2171  H6R POPEL  18     -22.138 -10.952  25.580  1.00  0.00      L11  H
ATOM   2172  H6S POPEL  18     -23.303  -9.553  25.343  1.00  0.00      L11  H
ATOM   2173  C27 POPEL  18     -21.474  -9.343  24.310  1.00  0.00      L11  C
ATOM   2174  H7R POPEL  18     -21.603  -8.294  24.374  1.00  0.00      L11  H
ATOM   2175  H7S POPEL  18     -20.344  -9.574  24.552  1.00  0.00      L11  H
ATOM   2176  C28 POPEL  18     -21.750  -9.972  22.969  1.00  0.00      L11  C
ATOM   2177  H8R POPEL  18     -21.601 -11.040  23.051  1.00  0.00      L11  H
ATOM   2178  H8S POPEL  18     -22.863  -9.973  22.771  1.00  0.00      L11  H
ATOM   2179  C29 POPEL  18     -21.121  -9.254  21.776  1.00  0.00      L11  C
ATOM   2180  H91 POPEL  18     -20.071  -9.181  21.725  1.00  0.00      L11  H
ATOM   2181 C210 POPEL  18     -21.852  -8.714  20.735  1.00  0.00      L11  C
ATOM   2182 H101 POPEL  18     -21.259  -8.303  19.932  1.00  0.00      L11  H
ATOM   2183 C211 POPEL  18     -23.299  -8.655  20.525  1.00  0.00      L11  C
ATOM   2184 H11R POPEL  18     -23.922  -8.771  21.418  1.00  0.00      L11  H
ATOM   2185 H11S POPEL  18     -23.581  -7.633  20.339  1.00  0.00      L11  H
ATOM   2186 C212 POPEL  18     -23.792  -9.506  19.347  1.00  0.00      L11  C
ATOM   2187 H12R POPEL  18     -23.298 -10.546  19.379  1.00  0.00      L11  H
ATOM   2188 H12S POPEL  18     -24.923  -9.534  19.425  1.00  0.00      L11  H
ATOM   2189 C213 POPEL  18     -23.519  -8.728  18.054  1.00  0.00      L11  C
ATOM   2190 H13R POPEL  18     -24.254  -7.937  18.109  1.00  0.00      L11  H
ATOM   2191 H13S POPEL  18     -22.525  -8.164  18.030  1.00  0.00      L11  H
ATOM   2192 C214 POPEL  18     -23.636  -9.499  16.789  1.00  0.00      L11  C
ATOM   2193 H14R POPEL  18     -22.855 -10.295  16.671  1.00  0.00      L11  H
ATOM   2194 H14S POPEL  18     -24.631 -10.000  16.862  1.00  0.00      L11  H
ATOM   2195 C215 POPEL  18     -23.672  -8.633  15.483  1.00  0.00      L11  C
ATOM   2196 H15R POPEL  18     -24.398  -7.832  15.632  1.00  0.00      L11  H
ATOM   2197 H15S POPEL  18     -22.716  -8.171  15.257  1.00  0.00      L11  H
ATOM   2198 C216 POPEL  18     -24.060  -9.420  14.213  1.00  0.00      L11  C
ATOM   2199 H16R POPEL  18     -23.393 -10.262  14.152  1.00  0.00      L11  H
ATOM   2200 H16S POPEL  18     -25.155  -9.752  14.403  1.00  0.00      L11  H
ATOM   2201 C217 POPEL  18     -23.930  -8.521  13.001  1.00  0.00      L11  C
ATOM   2202 H17R POPEL  18     -24.588  -7.654  13.268  1.00  0.00      L11  H
ATOM   2203 H17S POPEL  18     -22.870  -8.134  12.865  1.00  0.00      L11  H
ATOM   2204 C218 POPEL  18     -24.319  -9.237  11.660  1.00  0.00      L11  C
ATOM   2205 H18R POPEL  18     -23.993  -8.596  10.809  1.00  0.00      L11  H
ATOM   2206 H18S POPEL  18     -23.802 -10.256  11.585  1.00  0.00      L11  H
ATOM   2207 H18T POPEL  18     -25.395  -9.377  11.582  1.00  0.00      L11  H
ATOM   2208  C33 POPEL  18     -24.696 -14.453  32.817  1.00  0.00      L11  C
ATOM   2209  H3X POPEL  18     -24.802 -15.602  32.811  1.00  0.00      L11  H
ATOM   2210  H3Y POPEL  18     -25.670 -13.932  32.776  1.00  0.00      L11  H
ATOM   2211  C34 POPEL  18     -23.846 -14.099  31.691  1.00  0.00      L11  C
ATOM   2212  H4X POPEL  18     -23.455 -13.055  31.759  1.00  0.00      L11  H
ATOM   2213  H4Y POPEL  18     -22.895 -14.670  31.697  1.00  0.00      L11  H
ATOM   2214  C35 POPEL  18     -24.496 -14.314  30.380  1.00  0.00      L11  C
ATOM   2215  H5X POPEL  18     -24.671 -15.412  30.302  1.00  0.00      L11  H
ATOM   2216  H5Y POPEL  18     -25.446 -13.734  30.408  1.00  0.00      L11  H
ATOM   2217  C36 POPEL  18     -23.672 -13.658  29.225  1.00  0.00      L11  C
ATOM   2218  H6X POPEL  18     -23.581 -12.548  29.440  1.00  0.00      L11  H
ATOM   2219  H6Y POPEL  18     -22.633 -14.052  29.169  1.00  0.00      L11  H
ATOM   2220  C37 POPEL  18     -24.379 -13.911  27.861  1.00  0.00      L11  C
ATOM   2221  H7X POPEL  18     -24.551 -14.996  27.782  1.00  0.00      L11  H
ATOM   2222  H7Y POPEL  18     -25.330 -13.316  27.728  1.00  0.00      L11  H
ATOM   2223  C38 POPEL  18     -23.479 -13.463  26.694  1.00  0.00      L11  C
ATOM   2224  H8X POPEL  18     -23.490 -12.421  26.774  1.00  0.00      L11  H
ATOM   2225  H8Y POPEL  18     -22.379 -13.840  26.758  1.00  0.00      L11  H
ATOM   2226  C39 POPEL  18     -23.968 -13.980  25.329  1.00  0.00      L11  C
ATOM   2227  H9X POPEL  18     -23.344 -14.839  25.079  1.00  0.00      L11  H
ATOM   2228  H9Y POPEL  18     -25.029 -14.374  25.385  1.00  0.00      L11  H
ATOM   2229 C310 POPEL  18     -23.843 -13.033  24.161  1.00  0.00      L11  C
ATOM   2230 H10X POPEL  18     -24.511 -12.117  24.407  1.00  0.00      L11  H
ATOM   2231 H10Y POPEL  18     -22.828 -12.645  24.031  1.00  0.00      L11  H
ATOM   2232 C311 POPEL  18     -24.400 -13.672  22.953  1.00  0.00      L11  C
ATOM   2233 H11X POPEL  18     -23.951 -14.659  22.809  1.00  0.00      L11  H
ATOM   2234 H11Y POPEL  18     -25.475 -13.901  23.190  1.00  0.00      L11  H
ATOM   2235 C312 POPEL  18     -24.275 -12.930  21.634  1.00  0.00      L11  C
ATOM   2236 H12X POPEL  18     -24.958 -11.998  21.530  1.00  0.00      L11  H
ATOM   2237 H12Y POPEL  18     -23.287 -12.520  21.521  1.00  0.00      L11  H
ATOM   2238 C313 POPEL  18     -24.635 -13.721  20.255  1.00  0.00      L11  C
ATOM   2239 H13X POPEL  18     -24.046 -14.710  20.289  1.00  0.00      L11  H
ATOM   2240 H13Y POPEL  18     -25.644 -14.020  20.412  1.00  0.00      L11  H
ATOM   2241 C314 POPEL  18     -24.412 -12.914  18.998  1.00  0.00      L11  C
ATOM   2242 H14X POPEL  18     -25.076 -12.043  18.979  1.00  0.00      L11  H
ATOM   2243 H14Y POPEL  18     -23.389 -12.452  18.814  1.00  0.00      L11  H
ATOM   2244 C315 POPEL  18     -24.794 -13.852  17.855  1.00  0.00      L11  C
ATOM   2245 H15X POPEL  18     -24.085 -14.741  17.972  1.00  0.00      L11  H
ATOM   2246 H15Y POPEL  18     -25.848 -14.231  17.976  1.00  0.00      L11  H
ATOM   2247 C316 POPEL  18     -24.753 -13.223  16.453  1.00  0.00      L11  C
ATOM   2248 H16X POPEL  18     -23.747 -12.821  16.267  1.00  0.00      L11  H
ATOM   2249 H16Y POPEL  18     -25.057 -13.849  15.612  1.00  0.00      L11  H
ATOM   2250 H16Z POPEL  18     -25.534 -12.411  16.564  1.00  0.00      L11  H
ATOM   2251  N   POPEL  19     -19.308 -49.558  36.173  1.00  1.00      L11  N
ATOM   2252  HN1 POPEL  19     -20.018 -49.478  36.980  1.00  1.00      L11  H
ATOM   2253  HN2 POPEL  19     -19.637 -50.192  35.439  1.00  1.00      L11  H
ATOM   2254  HN3 POPEL  19     -18.448 -49.988  36.503  1.00  1.00      L11  H
ATOM   2255  C12 POPEL  19     -18.896 -48.100  35.819  1.00  1.00      L11  C
ATOM   2256 H12A POPEL  19     -18.463 -47.585  36.764  1.00  1.00      L11  H
ATOM   2257 H12B POPEL  19     -19.788 -47.556  35.485  1.00  1.00      L11  H
ATOM   2258  C11 POPEL  19     -17.831 -48.075  34.716  1.00  1.00      L11  C
ATOM   2259 H11A POPEL  19     -18.363 -48.707  34.018  1.00  1.00      L11  H
ATOM   2260 H11B POPEL  19     -17.834 -47.005  34.411  1.00  1.00      L11  H
ATOM   2261  P   POPEL  19     -16.187 -50.212  35.204  1.00  1.00      L11  P
ATOM   2262  O13 POPEL  19     -14.742 -50.324  35.198  1.00  1.00      L11  O
ATOM   2263  O14 POPEL  19     -16.961 -50.723  36.371  1.00  1.00      L11  O
ATOM   2264  O11 POPEL  19     -16.887 -50.865  33.976  1.00  1.00      L11  O
ATOM   2265  O12 POPEL  19     -16.543 -48.677  35.008  1.00  1.00      L11  O
ATOM   2266  C1  POPEL  19     -16.539 -50.412  32.619  1.00  0.00      L11  C
ATOM   2267  HA  POPEL  19     -16.578 -49.266  32.522  1.00  0.00      L11  H
ATOM   2268  HB  POPEL  19     -15.505 -50.658  32.384  1.00  0.00      L11  H
ATOM   2269  C2  POPEL  19     -17.358 -51.106  31.563  1.00  0.00      L11  C
ATOM   2270  HS  POPEL  19     -17.174 -52.229  31.711  1.00  0.00      L11  H
ATOM   2271  O21 POPEL  19     -16.994 -50.738  30.254  1.00  0.00      L11  O
ATOM   2272  C21 POPEL  19     -16.885 -51.668  29.298  1.00  0.00      L11  C
ATOM   2273  O22 POPEL  19     -17.117 -52.863  29.418  1.00  0.00      L11  O
ATOM   2274  C22 POPEL  19     -16.412 -51.062  27.985  1.00  0.00      L11  C
ATOM   2275  H2R POPEL  19     -16.941 -50.067  27.831  1.00  0.00      L11  H
ATOM   2276  H2S POPEL  19     -15.313 -50.764  28.030  1.00  0.00      L11  H
ATOM   2277  C3  POPEL  19     -18.884 -50.823  31.630  1.00  0.00      L11  C
ATOM   2278  HX  POPEL  19     -19.448 -51.540  30.988  1.00  0.00      L11  H
ATOM   2279  HY  POPEL  19     -19.091 -51.103  32.697  1.00  0.00      L11  H
ATOM   2280  O31 POPEL  19     -19.210 -49.406  31.520  1.00  0.00      L11  O
ATOM   2281  C31 POPEL  19     -20.218 -48.889  32.238  1.00  0.00      L11  C
ATOM   2282  O32 POPEL  19     -20.675 -49.393  33.209  1.00  0.00      L11  O
ATOM   2283  C32 POPEL  19     -20.561 -47.487  31.742  1.00  0.00      L11  C
ATOM   2284  H2X POPEL  19     -20.973 -46.738  32.434  1.00  0.00      L11  H
ATOM   2285  H2Y POPEL  19     -19.602 -46.916  31.438  1.00  0.00      L11  H
ATOM   2286  C23 POPEL  19     -16.781 -51.912  26.735  1.00  0.00      L11  C
ATOM   2287  H3R POPEL  19     -15.851 -52.571  26.574  1.00  0.00      L11  H
ATOM   2288  H3S POPEL  19     -17.648 -52.576  26.916  1.00  0.00      L11  H
ATOM   2289  C24 POPEL  19     -17.004 -51.074  25.493  1.00  0.00      L11  C
ATOM   2290  H4R POPEL  19     -18.024 -50.551  25.558  1.00  0.00      L11  H
ATOM   2291  H4S POPEL  19     -16.354 -50.201  25.520  1.00  0.00      L11  H
ATOM   2292  C25 POPEL  19     -16.815 -51.818  24.127  1.00  0.00      L11  C
ATOM   2293  H5R POPEL  19     -15.800 -52.316  24.156  1.00  0.00      L11  H
ATOM   2294  H5S POPEL  19     -17.629 -52.506  23.910  1.00  0.00      L11  H
ATOM   2295  C26 POPEL  19     -16.728 -50.829  23.007  1.00  0.00      L11  C
ATOM   2296  H6R POPEL  19     -17.672 -50.246  22.988  1.00  0.00      L11  H
ATOM   2297  H6S POPEL  19     -16.000 -50.074  23.308  1.00  0.00      L11  H
ATOM   2298  C27 POPEL  19     -16.384 -51.358  21.651  1.00  0.00      L11  C
ATOM   2299  H7R POPEL  19     -15.414 -51.844  21.700  1.00  0.00      L11  H
ATOM   2300  H7S POPEL  19     -17.089 -52.106  21.398  1.00  0.00      L11  H
ATOM   2301  C28 POPEL  19     -16.205 -50.244  20.582  1.00  0.00      L11  C
ATOM   2302  H8R POPEL  19     -17.239 -49.768  20.438  1.00  0.00      L11  H
ATOM   2303  H8S POPEL  19     -15.538 -49.441  21.007  1.00  0.00      L11  H
ATOM   2304  C29 POPEL  19     -15.603 -50.757  19.264  1.00  0.00      L11  C
ATOM   2305  H91 POPEL  19     -14.821 -51.512  19.321  1.00  0.00      L11  H
ATOM   2306 C210 POPEL  19     -15.876 -50.437  17.990  1.00  0.00      L11  C
ATOM   2307 H101 POPEL  19     -15.424 -51.067  17.191  1.00  0.00      L11  H
ATOM   2308 C211 POPEL  19     -16.959 -49.478  17.455  1.00  0.00      L11  C
ATOM   2309 H11R POPEL  19     -17.734 -50.076  16.852  1.00  0.00      L11  H
ATOM   2310 H11S POPEL  19     -17.495 -48.880  18.279  1.00  0.00      L11  H
ATOM   2311 C212 POPEL  19     -16.356 -48.564  16.448  1.00  0.00      L11  C
ATOM   2312 H12R POPEL  19     -17.077 -47.767  16.153  1.00  0.00      L11  H
ATOM   2313 H12S POPEL  19     -15.462 -47.980  16.843  1.00  0.00      L11  H
ATOM   2314 C213 POPEL  19     -16.132 -49.244  15.074  1.00  0.00      L11  C
ATOM   2315 H13R POPEL  19     -15.009 -49.662  15.174  1.00  0.00      L11  H
ATOM   2316 H13S POPEL  19     -16.949 -49.979  14.954  1.00  0.00      L11  H
ATOM   2317 C214 POPEL  19     -16.104 -48.341  13.793  1.00  0.00      L11  C
ATOM   2318 H14R POPEL  19     -16.939 -47.595  13.936  1.00  0.00      L11  H
ATOM   2319 H14S POPEL  19     -15.195 -47.618  13.849  1.00  0.00      L11  H
ATOM   2320 C215 POPEL  19     -16.082 -49.058  12.425  1.00  0.00      L11  C
ATOM   2321 H15R POPEL  19     -15.083 -49.616  12.178  1.00  0.00      L11  H
ATOM   2322 H15S POPEL  19     -16.914 -49.853  12.496  1.00  0.00      L11  H
ATOM   2323 C216 POPEL  19     -16.553 -48.247  11.192  1.00  0.00      L11  C
ATOM   2324 H16R POPEL  19     -17.553 -47.726  11.495  1.00  0.00      L11  H
ATOM   2325 H16S POPEL  19     -15.856 -47.419  10.957  1.00  0.00      L11  H
ATOM   2326 C217 POPEL  19     -16.770 -49.116   9.936  1.00  0.00      L11  C
ATOM   2327 H17R POPEL  19     -16.071 -50.013   9.931  1.00  0.00      L11  H
ATOM   2328 H17S POPEL  19     -17.790 -49.481  10.076  1.00  0.00      L11  H
ATOM   2329 C218 POPEL  19     -16.408 -48.265   8.697  1.00  0.00      L11  C
ATOM   2330 H18R POPEL  19     -16.837 -48.741   7.787  1.00  0.00      L11  H
ATOM   2331 H18S POPEL  19     -16.976 -47.274   8.779  1.00  0.00      L11  H
ATOM   2332 H18T POPEL  19     -15.348 -48.075   8.490  1.00  0.00      L11  H
ATOM   2333  C33 POPEL  19     -21.517 -47.469  30.490  1.00  0.00      L11  C
ATOM   2334  H3X POPEL  19     -22.473 -48.042  30.644  1.00  0.00      L11  H
ATOM   2335  H3Y POPEL  19     -21.844 -46.407  30.323  1.00  0.00      L11  H
ATOM   2336  C34 POPEL  19     -20.931 -47.931  29.162  1.00  0.00      L11  C
ATOM   2337  H4X POPEL  19     -19.907 -47.435  29.159  1.00  0.00      L11  H
ATOM   2338  H4Y POPEL  19     -20.683 -49.038  29.193  1.00  0.00      L11  H
ATOM   2339  C35 POPEL  19     -21.760 -47.541  27.906  1.00  0.00      L11  C
ATOM   2340  H5X POPEL  19     -22.587 -48.310  28.002  1.00  0.00      L11  H
ATOM   2341  H5Y POPEL  19     -22.270 -46.549  27.934  1.00  0.00      L11  H
ATOM   2342  C36 POPEL  19     -20.965 -47.885  26.552  1.00  0.00      L11  C
ATOM   2343  H6X POPEL  19     -20.123 -47.204  26.484  1.00  0.00      L11  H
ATOM   2344  H6Y POPEL  19     -20.745 -48.927  26.687  1.00  0.00      L11  H
ATOM   2345  C37 POPEL  19     -21.670 -47.751  25.222  1.00  0.00      L11  C
ATOM   2346  H7X POPEL  19     -22.421 -48.582  25.080  1.00  0.00      L11  H
ATOM   2347  H7Y POPEL  19     -22.268 -46.742  25.182  1.00  0.00      L11  H
ATOM   2348  C38 POPEL  19     -20.700 -47.775  24.060  1.00  0.00      L11  C
ATOM   2349  H8X POPEL  19     -20.228 -46.723  24.034  1.00  0.00      L11  H
ATOM   2350  H8Y POPEL  19     -19.897 -48.532  24.200  1.00  0.00      L11  H
ATOM   2351  C39 POPEL  19     -21.458 -48.163  22.813  1.00  0.00      L11  C
ATOM   2352  H9X POPEL  19     -22.061 -49.069  22.903  1.00  0.00      L11  H
ATOM   2353  H9Y POPEL  19     -22.284 -47.406  22.749  1.00  0.00      L11  H
ATOM   2354 C310 POPEL  19     -20.558 -48.409  21.591  1.00  0.00      L11  C
ATOM   2355 H10X POPEL  19     -19.895 -47.666  21.387  1.00  0.00      L11  H
ATOM   2356 H10Y POPEL  19     -19.945 -49.416  21.696  1.00  0.00      L11  H
ATOM   2357 C311 POPEL  19     -21.390 -48.472  20.284  1.00  0.00      L11  C
ATOM   2358 H11X POPEL  19     -22.020 -49.355  20.250  1.00  0.00      L11  H
ATOM   2359 H11Y POPEL  19     -21.953 -47.630  20.113  1.00  0.00      L11  H
ATOM   2360 C312 POPEL  19     -20.532 -48.662  18.967  1.00  0.00      L11  C
ATOM   2361 H12X POPEL  19     -19.768 -47.827  18.987  1.00  0.00      L11  H
ATOM   2362 H12Y POPEL  19     -20.030 -49.623  19.068  1.00  0.00      L11  H
ATOM   2363 C313 POPEL  19     -21.350 -48.520  17.710  1.00  0.00      L11  C
ATOM   2364 H13X POPEL  19     -22.078 -49.317  17.696  1.00  0.00      L11  H
ATOM   2365 H13Y POPEL  19     -22.009 -47.624  17.678  1.00  0.00      L11  H
ATOM   2366 C314 POPEL  19     -20.423 -48.359  16.482  1.00  0.00      L11  C
ATOM   2367 H14X POPEL  19     -19.818 -47.443  16.753  1.00  0.00      L11  H
ATOM   2368 H14Y POPEL  19     -19.802 -49.231  16.316  1.00  0.00      L11  H
ATOM   2369 C315 POPEL  19     -21.028 -47.984  15.144  1.00  0.00      L11  C
ATOM   2370 H15X POPEL  19     -21.749 -48.779  14.791  1.00  0.00      L11  H
ATOM   2371 H15Y POPEL  19     -21.409 -46.965  15.203  1.00  0.00      L11  H
ATOM   2372 C316 POPEL  19     -19.843 -47.970  14.179  1.00  0.00      L11  C
ATOM   2373 H16X POPEL  19     -19.376 -48.980  14.107  1.00  0.00      L11  H
ATOM   2374 H16Y POPEL  19     -20.214 -47.630  13.227  1.00  0.00      L11  H
ATOM   2375 H16Z POPEL  19     -19.075 -47.278  14.548  1.00  0.00      L11  H
ATOM   2376  N   POPEL  20     -17.221 -37.877  37.815  1.00  1.00      L11  N
ATOM   2377  HN1 POPEL  20     -17.539 -38.545  37.151  1.00  1.00      L11  H
ATOM   2378  HN2 POPEL  20     -18.055 -37.191  37.891  1.00  1.00      L11  H
ATOM   2379  HN3 POPEL  20     -16.368 -37.324  37.460  1.00  1.00      L11  H
ATOM   2380  C12 POPEL  20     -16.971 -38.576  39.135  1.00  1.00      L11  C
ATOM   2381 H12A POPEL  20     -16.965 -39.729  39.031  1.00  1.00      L11  H
ATOM   2382 H12B POPEL  20     -17.849 -38.360  39.753  1.00  1.00      L11  H
ATOM   2383  C11 POPEL  20     -15.705 -37.970  39.776  1.00  1.00      L11  C
ATOM   2384 H11A POPEL  20     -15.736 -36.838  39.619  1.00  1.00      L11  H
ATOM   2385 H11B POPEL  20     -15.880 -38.227  40.861  1.00  1.00      L11  H
ATOM   2386  P   POPEL  20     -13.925 -38.027  37.963  1.00  1.00      L11  P
ATOM   2387  O13 POPEL  20     -14.822 -37.127  37.238  1.00  1.00      L11  O
ATOM   2388  O14 POPEL  20     -12.608 -37.408  38.235  1.00  1.00      L11  O
ATOM   2389  O11 POPEL  20     -13.785 -39.403  37.168  1.00  1.00      L11  O
ATOM   2390  O12 POPEL  20     -14.524 -38.560  39.378  1.00  1.00      L11  O
ATOM   2391  C1  POPEL  20     -14.624 -39.652  35.971  1.00  0.00      L11  C
ATOM   2392  HA  POPEL  20     -15.706 -39.775  36.122  1.00  0.00      L11  H
ATOM   2393  HB  POPEL  20     -14.532 -38.704  35.351  1.00  0.00      L11  H
ATOM   2394  C2  POPEL  20     -14.012 -40.839  35.124  1.00  0.00      L11  C
ATOM   2395  HS  POPEL  20     -12.934 -40.671  35.054  1.00  0.00      L11  H
ATOM   2396  O21 POPEL  20     -14.687 -40.852  33.917  1.00  0.00      L11  O
ATOM   2397  C21 POPEL  20     -13.859 -41.146  32.858  1.00  0.00      L11  C
ATOM   2398  O22 POPEL  20     -12.652 -41.345  32.953  1.00  0.00      L11  O
ATOM   2399  C22 POPEL  20     -14.575 -41.103  31.532  1.00  0.00      L11  C
ATOM   2400  H2R POPEL  20     -15.012 -42.186  31.446  1.00  0.00      L11  H
ATOM   2401  H2S POPEL  20     -15.269 -40.303  31.583  1.00  0.00      L11  H
ATOM   2402  C3  POPEL  20     -14.165 -42.122  35.994  1.00  0.00      L11  C
ATOM   2403  HX  POPEL  20     -13.685 -42.916  35.380  1.00  0.00      L11  H
ATOM   2404  HY  POPEL  20     -13.648 -41.918  36.952  1.00  0.00      L11  H
ATOM   2405  O31 POPEL  20     -15.553 -42.276  36.285  1.00  0.00      L11  O
ATOM   2406  C31 POPEL  20     -15.952 -43.191  37.102  1.00  0.00      L11  C
ATOM   2407  O32 POPEL  20     -15.291 -44.055  37.618  1.00  0.00      L11  O
ATOM   2408  C32 POPEL  20     -17.534 -43.277  37.014  1.00  0.00      L11  C
ATOM   2409  H2X POPEL  20     -17.902 -43.668  37.975  1.00  0.00      L11  H
ATOM   2410  H2Y POPEL  20     -17.898 -42.226  36.867  1.00  0.00      L11  H
ATOM   2411  C23 POPEL  20     -13.633 -40.880  30.297  1.00  0.00      L11  C
ATOM   2412  H3R POPEL  20     -13.122 -39.923  30.474  1.00  0.00      L11  H
ATOM   2413  H3S POPEL  20     -12.773 -41.659  30.496  1.00  0.00      L11  H
ATOM   2414  C24 POPEL  20     -14.348 -41.104  28.992  1.00  0.00      L11  C
ATOM   2415  H4R POPEL  20     -14.748 -42.118  28.863  1.00  0.00      L11  H
ATOM   2416  H4S POPEL  20     -15.260 -40.382  28.872  1.00  0.00      L11  H
ATOM   2417  C25 POPEL  20     -13.319 -40.873  27.783  1.00  0.00      L11  C
ATOM   2418  H5R POPEL  20     -12.784 -39.878  27.967  1.00  0.00      L11  H
ATOM   2419  H5S POPEL  20     -12.438 -41.641  27.788  1.00  0.00      L11  H
ATOM   2420  C26 POPEL  20     -14.059 -40.591  26.437  1.00  0.00      L11  C
ATOM   2421  H6R POPEL  20     -15.090 -40.671  26.612  1.00  0.00      L11  H
ATOM   2422  H6S POPEL  20     -13.778 -39.607  25.989  1.00  0.00      L11  H
ATOM   2423  C27 POPEL  20     -13.738 -41.613  25.233  1.00  0.00      L11  C
ATOM   2424  H7R POPEL  20     -12.661 -41.709  25.289  1.00  0.00      L11  H
ATOM   2425  H7S POPEL  20     -14.074 -42.613  25.621  1.00  0.00      L11  H
ATOM   2426  C28 POPEL  20     -14.402 -41.383  23.893  1.00  0.00      L11  C
ATOM   2427  H8R POPEL  20     -15.456 -41.598  24.094  1.00  0.00      L11  H
ATOM   2428  H8S POPEL  20     -14.190 -40.312  23.622  1.00  0.00      L11  H
ATOM   2429  C29 POPEL  20     -14.000 -42.405  22.874  1.00  0.00      L11  C
ATOM   2430  H91 POPEL  20     -14.167 -43.453  23.209  1.00  0.00      L11  H
ATOM   2431 C210 POPEL  20     -13.438 -42.159  21.670  1.00  0.00      L11  C
ATOM   2432 H101 POPEL  20     -13.161 -42.923  20.954  1.00  0.00      L11  H
ATOM   2433 C211 POPEL  20     -13.074 -40.831  21.066  1.00  0.00      L11  C
ATOM   2434 H11R POPEL  20     -13.205 -40.010  21.800  1.00  0.00      L11  H
ATOM   2435 H11S POPEL  20     -11.977 -40.660  20.866  1.00  0.00      L11  H
ATOM   2436 C212 POPEL  20     -13.786 -40.326  19.787  1.00  0.00      L11  C
ATOM   2437 H12R POPEL  20     -14.874 -40.350  20.062  1.00  0.00      L11  H
ATOM   2438 H12S POPEL  20     -13.647 -39.263  19.603  1.00  0.00      L11  H
ATOM   2439 C213 POPEL  20     -13.632 -41.043  18.426  1.00  0.00      L11  C
ATOM   2440 H13R POPEL  20     -12.575 -41.108  18.137  1.00  0.00      L11  H
ATOM   2441 H13S POPEL  20     -13.941 -42.117  18.437  1.00  0.00      L11  H
ATOM   2442 C214 POPEL  20     -14.354 -40.300  17.245  1.00  0.00      L11  C
ATOM   2443 H14R POPEL  20     -15.412 -40.664  17.353  1.00  0.00      L11  H
ATOM   2444 H14S POPEL  20     -14.380 -39.134  17.347  1.00  0.00      L11  H
ATOM   2445 C215 POPEL  20     -13.784 -40.666  15.851  1.00  0.00      L11  C
ATOM   2446 H15R POPEL  20     -12.749 -40.310  15.807  1.00  0.00      L11  H
ATOM   2447 H15S POPEL  20     -13.791 -41.752  15.797  1.00  0.00      L11  H
ATOM   2448 C216 POPEL  20     -14.583 -40.055  14.693  1.00  0.00      L11  C
ATOM   2449 H16R POPEL  20     -15.556 -40.593  14.830  1.00  0.00      L11  H
ATOM   2450 H16S POPEL  20     -14.715 -39.014  14.809  1.00  0.00      L11  H
ATOM   2451 C217 POPEL  20     -14.080 -40.331  13.229  1.00  0.00      L11  C
ATOM   2452 H17R POPEL  20     -13.132 -39.690  13.035  1.00  0.00      L11  H
ATOM   2453 H17S POPEL  20     -13.823 -41.372  13.056  1.00  0.00      L11  H
ATOM   2454 C218 POPEL  20     -15.068 -39.878  12.170  1.00  0.00      L11  C
ATOM   2455 H18R POPEL  20     -14.480 -39.998  11.214  1.00  0.00      L11  H
ATOM   2456 H18S POPEL  20     -15.902 -40.523  12.194  1.00  0.00      L11  H
ATOM   2457 H18T POPEL  20     -15.369 -38.805  12.253  1.00  0.00      L11  H
ATOM   2458  C33 POPEL  20     -17.995 -44.222  35.834  1.00  0.00      L11  C
ATOM   2459  H3X POPEL  20     -17.654 -45.302  35.898  1.00  0.00      L11  H
ATOM   2460  H3Y POPEL  20     -19.111 -44.237  35.876  1.00  0.00      L11  H
ATOM   2461  C34 POPEL  20     -17.788 -43.599  34.462  1.00  0.00      L11  C
ATOM   2462  H4X POPEL  20     -17.954 -42.521  34.571  1.00  0.00      L11  H
ATOM   2463  H4Y POPEL  20     -16.724 -43.781  34.362  1.00  0.00      L11  H
ATOM   2464  C35 POPEL  20     -18.417 -44.182  33.167  1.00  0.00      L11  C
ATOM   2465  H5X POPEL  20     -18.129 -45.281  33.037  1.00  0.00      L11  H
ATOM   2466  H5Y POPEL  20     -19.540 -44.039  33.238  1.00  0.00      L11  H
ATOM   2467  C36 POPEL  20     -18.030 -43.437  31.869  1.00  0.00      L11  C
ATOM   2468  H6X POPEL  20     -18.288 -42.331  32.097  1.00  0.00      L11  H
ATOM   2469  H6Y POPEL  20     -16.915 -43.542  31.749  1.00  0.00      L11  H
ATOM   2470  C37 POPEL  20     -18.818 -43.794  30.664  1.00  0.00      L11  C
ATOM   2471  H7X POPEL  20     -18.431 -44.827  30.275  1.00  0.00      L11  H
ATOM   2472  H7Y POPEL  20     -19.912 -43.715  30.794  1.00  0.00      L11  H
ATOM   2473  C38 POPEL  20     -18.517 -42.747  29.625  1.00  0.00      L11  C
ATOM   2474  H8X POPEL  20     -18.940 -41.775  29.815  1.00  0.00      L11  H
ATOM   2475  H8Y POPEL  20     -17.433 -42.597  29.485  1.00  0.00      L11  H
ATOM   2476  C39 POPEL  20     -19.182 -43.103  28.256  1.00  0.00      L11  C
ATOM   2477  H9X POPEL  20     -18.941 -44.187  28.044  1.00  0.00      L11  H
ATOM   2478  H9Y POPEL  20     -20.242 -42.799  28.285  1.00  0.00      L11  H
ATOM   2479 C310 POPEL  20     -18.540 -42.429  27.088  1.00  0.00      L11  C
ATOM   2480 H10X POPEL  20     -18.719 -41.381  27.153  1.00  0.00      L11  H
ATOM   2481 H10Y POPEL  20     -17.430 -42.403  27.087  1.00  0.00      L11  H
ATOM   2482 C311 POPEL  20     -19.124 -43.050  25.819  1.00  0.00      L11  C
ATOM   2483 H11X POPEL  20     -19.178 -44.149  25.865  1.00  0.00      L11  H
ATOM   2484 H11Y POPEL  20     -20.190 -42.630  25.609  1.00  0.00      L11  H
ATOM   2485 C312 POPEL  20     -18.187 -42.640  24.654  1.00  0.00      L11  C
ATOM   2486 H12X POPEL  20     -17.992 -41.508  24.822  1.00  0.00      L11  H
ATOM   2487 H12Y POPEL  20     -17.199 -43.095  24.630  1.00  0.00      L11  H
ATOM   2488 C313 POPEL  20     -18.805 -42.805  23.231  1.00  0.00      L11  C
ATOM   2489 H13X POPEL  20     -18.887 -43.901  23.006  1.00  0.00      L11  H
ATOM   2490 H13Y POPEL  20     -19.863 -42.401  23.115  1.00  0.00      L11  H
ATOM   2491 C314 POPEL  20     -17.828 -42.164  22.288  1.00  0.00      L11  C
ATOM   2492 H14X POPEL  20     -17.758 -41.121  22.436  1.00  0.00      L11  H
ATOM   2493 H14Y POPEL  20     -16.900 -42.732  22.590  1.00  0.00      L11  H
ATOM   2494 C315 POPEL  20     -18.090 -42.559  20.823  1.00  0.00      L11  C
ATOM   2495 H15X POPEL  20     -17.980 -43.635  20.607  1.00  0.00      L11  H
ATOM   2496 H15Y POPEL  20     -19.199 -42.252  20.566  1.00  0.00      L11  H
ATOM   2497 C316 POPEL  20     -17.021 -41.937  19.934  1.00  0.00      L11  C
ATOM   2498 H16X POPEL  20     -15.996 -42.328  20.234  1.00  0.00      L11  H
ATOM   2499 H16Y POPEL  20     -17.174 -42.097  18.856  1.00  0.00      L11  H
ATOM   2500 H16Z POPEL  20     -17.058 -40.787  19.991  1.00  0.00      L11  H
ATOM   2501  N   POPEL  21     -15.565 -31.445  35.276  1.00  1.00      L11  N
ATOM   2502  HN1 POPEL  21     -15.817 -30.582  34.750  1.00  1.00      L11  H
ATOM   2503  HN2 POPEL  21     -14.724 -31.166  35.865  1.00  1.00      L11  H
ATOM   2504  HN3 POPEL  21     -15.319 -32.244  34.605  1.00  1.00      L11  H
ATOM   2505  C12 POPEL  21     -16.563 -32.012  36.276  1.00  1.00      L11  C
ATOM   2506 H12A POPEL  21     -17.430 -31.353  36.224  1.00  1.00      L11  H
ATOM   2507 H12B POPEL  21     -16.035 -32.064  37.229  1.00  1.00      L11  H
ATOM   2508  C11 POPEL  21     -17.128 -33.393  35.869  1.00  1.00      L11  C
ATOM   2509 H11A POPEL  21     -17.825 -33.753  36.661  1.00  1.00      L11  H
ATOM   2510 H11B POPEL  21     -17.694 -33.243  34.980  1.00  1.00      L11  H
ATOM   2511  P   POPEL  21     -15.655 -34.760  34.382  1.00  1.00      L11  P
ATOM   2512  O13 POPEL  21     -15.591 -33.532  33.585  1.00  1.00      L11  O
ATOM   2513  O14 POPEL  21     -14.403 -35.551  34.505  1.00  1.00      L11  O
ATOM   2514  O11 POPEL  21     -16.855 -35.735  33.906  1.00  1.00      L11  O
ATOM   2515  O12 POPEL  21     -16.040 -34.325  35.796  1.00  1.00      L11  O
ATOM   2516  C1  POPEL  21     -16.965 -35.959  32.494  1.00  0.00      L11  C
ATOM   2517  HA  POPEL  21     -17.030 -34.969  31.981  1.00  0.00      L11  H
ATOM   2518  HB  POPEL  21     -16.102 -36.486  32.019  1.00  0.00      L11  H
ATOM   2519  C2  POPEL  21     -18.245 -36.748  32.187  1.00  0.00      L11  C
ATOM   2520  HS  POPEL  21     -18.151 -37.757  32.570  1.00  0.00      L11  H
ATOM   2521  O21 POPEL  21     -18.458 -36.660  30.794  1.00  0.00      L11  O
ATOM   2522  C21 POPEL  21     -17.560 -37.291  30.001  1.00  0.00      L11  C
ATOM   2523  O22 POPEL  21     -16.746 -38.074  30.425  1.00  0.00      L11  O
ATOM   2524  C22 POPEL  21     -17.558 -36.681  28.600  1.00  0.00      L11  C
ATOM   2525  H2R POPEL  21     -18.591 -36.654  28.132  1.00  0.00      L11  H
ATOM   2526  H2S POPEL  21     -17.529 -35.604  28.769  1.00  0.00      L11  H
ATOM   2527  C3  POPEL  21     -19.437 -36.207  33.026  1.00  0.00      L11  C
ATOM   2528  HX  POPEL  21     -20.351 -36.680  32.714  1.00  0.00      L11  H
ATOM   2529  HY  POPEL  21     -19.175 -36.409  34.063  1.00  0.00      L11  H
ATOM   2530  O31 POPEL  21     -19.504 -34.768  32.961  1.00  0.00      L11  O
ATOM   2531  C31 POPEL  21     -20.573 -34.306  33.763  1.00  0.00      L11  C
ATOM   2532  O32 POPEL  21     -21.315 -35.033  34.343  1.00  0.00      L11  O
ATOM   2533  C32 POPEL  21     -20.623 -32.791  33.770  1.00  0.00      L11  C
ATOM   2534  H2X POPEL  21     -21.340 -32.550  34.587  1.00  0.00      L11  H
ATOM   2535  H2Y POPEL  21     -19.586 -32.426  34.074  1.00  0.00      L11  H
ATOM   2536  C23 POPEL  21     -16.546 -37.270  27.655  1.00  0.00      L11  C
ATOM   2537  H3R POPEL  21     -15.500 -37.338  28.196  1.00  0.00      L11  H
ATOM   2538  H3S POPEL  21     -16.894 -38.257  27.233  1.00  0.00      L11  H
ATOM   2539  C24 POPEL  21     -16.340 -36.360  26.460  1.00  0.00      L11  C
ATOM   2540  H4R POPEL  21     -17.334 -35.842  26.309  1.00  0.00      L11  H
ATOM   2541  H4S POPEL  21     -15.634 -35.602  26.852  1.00  0.00      L11  H
ATOM   2542  C25 POPEL  21     -15.757 -37.134  25.241  1.00  0.00      L11  C
ATOM   2543  H5R POPEL  21     -14.789 -37.589  25.431  1.00  0.00      L11  H
ATOM   2544  H5S POPEL  21     -16.610 -37.831  25.080  1.00  0.00      L11  H
ATOM   2545  C26 POPEL  21     -15.562 -36.230  24.010  1.00  0.00      L11  C
ATOM   2546  H6R POPEL  21     -16.384 -35.439  24.022  1.00  0.00      L11  H
ATOM   2547  H6S POPEL  21     -14.529 -35.737  23.913  1.00  0.00      L11  H
ATOM   2548  C27 POPEL  21     -15.703 -37.089  22.719  1.00  0.00      L11  C
ATOM   2549  H7R POPEL  21     -14.991 -37.991  22.546  1.00  0.00      L11  H
ATOM   2550  H7S POPEL  21     -16.737 -37.538  22.898  1.00  0.00      L11  H
ATOM   2551  C28 POPEL  21     -15.707 -36.293  21.401  1.00  0.00      L11  C
ATOM   2552  H8R POPEL  21     -16.447 -35.441  21.383  1.00  0.00      L11  H
ATOM   2553  H8S POPEL  21     -14.689 -35.847  21.464  1.00  0.00      L11  H
ATOM   2554  C29 POPEL  21     -15.792 -37.137  20.129  1.00  0.00      L11  C
ATOM   2555  H91 POPEL  21     -16.081 -38.168  20.332  1.00  0.00      L11  H
ATOM   2556 C210 POPEL  21     -15.613 -36.781  18.806  1.00  0.00      L11  C
ATOM   2557 H101 POPEL  21     -15.784 -37.536  18.060  1.00  0.00      L11  H
ATOM   2558 C211 POPEL  21     -15.267 -35.439  18.271  1.00  0.00      L11  C
ATOM   2559 H11R POPEL  21     -15.258 -34.673  19.071  1.00  0.00      L11  H
ATOM   2560 H11S POPEL  21     -14.197 -35.398  17.787  1.00  0.00      L11  H
ATOM   2561 C212 POPEL  21     -16.095 -35.004  17.000  1.00  0.00      L11  C
ATOM   2562 H12R POPEL  21     -17.245 -35.176  17.137  1.00  0.00      L11  H
ATOM   2563 H12S POPEL  21     -15.893 -33.937  16.866  1.00  0.00      L11  H
ATOM   2564 C213 POPEL  21     -15.764 -35.758  15.725  1.00  0.00      L11  C
ATOM   2565 H13R POPEL  21     -14.659 -35.759  15.501  1.00  0.00      L11  H
ATOM   2566 H13S POPEL  21     -16.007 -36.839  15.734  1.00  0.00      L11  H
ATOM   2567 C214 POPEL  21     -16.407 -35.129  14.444  1.00  0.00      L11  C
ATOM   2568 H14R POPEL  21     -17.473 -35.486  14.269  1.00  0.00      L11  H
ATOM   2569 H14S POPEL  21     -16.402 -33.998  14.610  1.00  0.00      L11  H
ATOM   2570 C215 POPEL  21     -15.627 -35.541  13.176  1.00  0.00      L11  C
ATOM   2571 H15R POPEL  21     -14.610 -35.278  13.268  1.00  0.00      L11  H
ATOM   2572 H15S POPEL  21     -15.654 -36.664  13.217  1.00  0.00      L11  H
ATOM   2573 C216 POPEL  21     -16.288 -34.954  11.937  1.00  0.00      L11  C
ATOM   2574 H16R POPEL  21     -17.399 -35.196  11.819  1.00  0.00      L11  H
ATOM   2575 H16S POPEL  21     -16.148 -33.857  12.046  1.00  0.00      L11  H
ATOM   2576 C217 POPEL  21     -15.614 -35.578  10.682  1.00  0.00      L11  C
ATOM   2577 H17R POPEL  21     -14.692 -35.132  10.485  1.00  0.00      L11  H
ATOM   2578 H17S POPEL  21     -15.551 -36.569  10.961  1.00  0.00      L11  H
ATOM   2579 C218 POPEL  21     -16.393 -35.420   9.360  1.00  0.00      L11  C
ATOM   2580 H18R POPEL  21     -15.837 -35.893   8.555  1.00  0.00      L11  H
ATOM   2581 H18S POPEL  21     -17.390 -35.887   9.342  1.00  0.00      L11  H
ATOM   2582 H18T POPEL  21     -16.502 -34.420   8.976  1.00  0.00      L11  H
ATOM   2583  C33 POPEL  21     -21.262 -32.174  32.534  1.00  0.00      L11  C
ATOM   2584  H3X POPEL  21     -22.233 -32.758  32.420  1.00  0.00      L11  H
ATOM   2585  H3Y POPEL  21     -21.365 -31.080  32.657  1.00  0.00      L11  H
ATOM   2586  C34 POPEL  21     -20.448 -32.466  31.198  1.00  0.00      L11  C
ATOM   2587  H4X POPEL  21     -19.387 -32.212  31.319  1.00  0.00      L11  H
ATOM   2588  H4Y POPEL  21     -20.527 -33.587  31.004  1.00  0.00      L11  H
ATOM   2589  C35 POPEL  21     -21.055 -31.631  30.115  1.00  0.00      L11  C
ATOM   2590  H5X POPEL  21     -22.161 -31.480  30.120  1.00  0.00      L11  H
ATOM   2591  H5Y POPEL  21     -20.465 -30.608  30.067  1.00  0.00      L11  H
ATOM   2592  C36 POPEL  21     -20.744 -32.252  28.779  1.00  0.00      L11  C
ATOM   2593  H6X POPEL  21     -19.652 -32.462  28.887  1.00  0.00      L11  H
ATOM   2594  H6Y POPEL  21     -21.290 -33.210  28.564  1.00  0.00      L11  H
ATOM   2595  C37 POPEL  21     -21.158 -31.421  27.523  1.00  0.00      L11  C
ATOM   2596  H7X POPEL  21     -22.211 -31.237  27.436  1.00  0.00      L11  H
ATOM   2597  H7Y POPEL  21     -20.691 -30.446  27.564  1.00  0.00      L11  H
ATOM   2598  C38 POPEL  21     -20.661 -32.145  26.256  1.00  0.00      L11  C
ATOM   2599  H8X POPEL  21     -19.662 -32.673  26.259  1.00  0.00      L11  H
ATOM   2600  H8Y POPEL  21     -21.402 -33.028  26.049  1.00  0.00      L11  H
ATOM   2601  C39 POPEL  21     -20.750 -31.210  25.029  1.00  0.00      L11  C
ATOM   2602  H9X POPEL  21     -21.666 -30.561  25.048  1.00  0.00      L11  H
ATOM   2603  H9Y POPEL  21     -19.920 -30.456  25.158  1.00  0.00      L11  H
ATOM   2604 C310 POPEL  21     -20.590 -31.931  23.790  1.00  0.00      L11  C
ATOM   2605 H10X POPEL  21     -19.569 -32.376  23.727  1.00  0.00      L11  H
ATOM   2606 H10Y POPEL  21     -21.331 -32.757  23.677  1.00  0.00      L11  H
ATOM   2607 C311 POPEL  21     -20.489 -31.067  22.531  1.00  0.00      L11  C
ATOM   2608 H11X POPEL  21     -21.421 -30.594  22.243  1.00  0.00      L11  H
ATOM   2609 H11Y POPEL  21     -19.713 -30.249  22.609  1.00  0.00      L11  H
ATOM   2610 C312 POPEL  21     -20.243 -32.070  21.388  1.00  0.00      L11  C
ATOM   2611 H12X POPEL  21     -19.241 -32.537  21.671  1.00  0.00      L11  H
ATOM   2612 H12Y POPEL  21     -21.135 -32.717  21.222  1.00  0.00      L11  H
ATOM   2613 C313 POPEL  21     -20.051 -31.327  20.118  1.00  0.00      L11  C
ATOM   2614 H13X POPEL  21     -20.919 -30.691  19.998  1.00  0.00      L11  H
ATOM   2615 H13Y POPEL  21     -19.228 -30.524  20.399  1.00  0.00      L11  H
ATOM   2616 C314 POPEL  21     -19.762 -32.183  18.943  1.00  0.00      L11  C
ATOM   2617 H14X POPEL  21     -19.037 -33.014  19.164  1.00  0.00      L11  H
ATOM   2618 H14Y POPEL  21     -20.640 -32.698  18.613  1.00  0.00      L11  H
ATOM   2619 C315 POPEL  21     -19.240 -31.325  17.734  1.00  0.00      L11  C
ATOM   2620 H15X POPEL  21     -20.080 -30.806  17.320  1.00  0.00      L11  H
ATOM   2621 H15Y POPEL  21     -18.581 -30.516  18.090  1.00  0.00      L11  H
ATOM   2622 C316 POPEL  21     -18.598 -32.152  16.689  1.00  0.00      L11  C
ATOM   2623 H16X POPEL  21     -19.335 -32.702  16.055  1.00  0.00      L11  H
ATOM   2624 H16Y POPEL  21     -17.907 -31.563  15.946  1.00  0.00      L11  H
ATOM   2625 H16Z POPEL  21     -18.057 -33.056  17.126  1.00  0.00      L11  H
ATOM   2626  N   POPEL  23     -17.439 -21.724  38.524  1.00  1.00      L11  N
ATOM   2627  HN1 POPEL  23     -16.959 -22.223  39.332  1.00  1.00      L11  H
ATOM   2628  HN2 POPEL  23     -17.352 -20.658  38.537  1.00  1.00      L11  H
ATOM   2629  HN3 POPEL  23     -18.419 -21.997  38.537  1.00  1.00      L11  H
ATOM   2630  C12 POPEL  23     -16.832 -22.399  37.300  1.00  1.00      L11  C
ATOM   2631 H12A POPEL  23     -16.761 -23.449  37.570  1.00  1.00      L11  H
ATOM   2632 H12B POPEL  23     -15.791 -21.953  37.149  1.00  1.00      L11  H
ATOM   2633  C11 POPEL  23     -17.749 -22.273  36.095  1.00  1.00      L11  C
ATOM   2634 H11A POPEL  23     -17.983 -21.178  35.993  1.00  1.00      L11  H
ATOM   2635 H11B POPEL  23     -17.115 -22.578  35.189  1.00  1.00      L11  H
ATOM   2636  P   POPEL  23     -20.369 -22.520  36.703  1.00  1.00      L11  P
ATOM   2637  O13 POPEL  23     -21.408 -23.580  36.713  1.00  1.00      L11  O
ATOM   2638  O14 POPEL  23     -20.167 -21.770  37.932  1.00  1.00      L11  O
ATOM   2639  O11 POPEL  23     -20.885 -21.529  35.632  1.00  1.00      L11  O
ATOM   2640  O12 POPEL  23     -18.956 -23.069  36.152  1.00  1.00      L11  O
ATOM   2641  C1  POPEL  23     -20.798 -21.831  34.307  1.00  0.00      L11  C
ATOM   2642  HA  POPEL  23     -19.716 -22.028  34.097  1.00  0.00      L11  H
ATOM   2643  HB  POPEL  23     -21.330 -22.759  34.058  1.00  0.00      L11  H
ATOM   2644  C2  POPEL  23     -21.349 -20.734  33.317  1.00  0.00      L11  C
ATOM   2645  HS  POPEL  23     -22.412 -20.621  33.471  1.00  0.00      L11  H
ATOM   2646  O21 POPEL  23     -20.976 -21.022  31.916  1.00  0.00      L11  O
ATOM   2647  C21 POPEL  23     -21.652 -21.930  31.311  1.00  0.00      L11  C
ATOM   2648  O22 POPEL  23     -22.784 -22.268  31.649  1.00  0.00      L11  O
ATOM   2649  C22 POPEL  23     -21.053 -22.445  29.987  1.00  0.00      L11  C
ATOM   2650  H2R POPEL  23     -20.003 -22.812  30.203  1.00  0.00      L11  H
ATOM   2651  H2S POPEL  23     -21.737 -23.209  29.702  1.00  0.00      L11  H
ATOM   2652  C3  POPEL  23     -20.812 -19.313  33.620  1.00  0.00      L11  C
ATOM   2653  HX  POPEL  23     -21.083 -18.632  32.750  1.00  0.00      L11  H
ATOM   2654  HY  POPEL  23     -21.355 -18.999  34.534  1.00  0.00      L11  H
ATOM   2655  O31 POPEL  23     -19.394 -19.369  33.912  1.00  0.00      L11  O
ATOM   2656  C31 POPEL  23     -18.668 -18.265  34.003  1.00  0.00      L11  C
ATOM   2657  O32 POPEL  23     -19.080 -17.124  34.008  1.00  0.00      L11  O
ATOM   2658  C32 POPEL  23     -17.219 -18.595  34.371  1.00  0.00      L11  C
ATOM   2659  H2X POPEL  23     -16.744 -17.675  34.867  1.00  0.00      L11  H
ATOM   2660  H2Y POPEL  23     -17.153 -19.408  35.063  1.00  0.00      L11  H
ATOM   2661  C23 POPEL  23     -21.117 -21.295  28.983  1.00  0.00      L11  C
ATOM   2662  H3R POPEL  23     -22.165 -20.903  28.921  1.00  0.00      L11  H
ATOM   2663  H3S POPEL  23     -20.413 -20.490  29.090  1.00  0.00      L11  H
ATOM   2664  C24 POPEL  23     -20.939 -21.944  27.524  1.00  0.00      L11  C
ATOM   2665  H4R POPEL  23     -20.023 -22.571  27.395  1.00  0.00      L11  H
ATOM   2666  H4S POPEL  23     -21.742 -22.569  27.211  1.00  0.00      L11  H
ATOM   2667  C25 POPEL  23     -20.762 -20.897  26.348  1.00  0.00      L11  C
ATOM   2668  H5R POPEL  23     -21.711 -20.505  26.045  1.00  0.00      L11  H
ATOM   2669  H5S POPEL  23     -20.027 -20.181  26.541  1.00  0.00      L11  H
ATOM   2670  C26 POPEL  23     -20.268 -21.563  25.073  1.00  0.00      L11  C
ATOM   2671  H6R POPEL  23     -19.333 -22.012  25.364  1.00  0.00      L11  H
ATOM   2672  H6S POPEL  23     -20.977 -22.372  24.704  1.00  0.00      L11  H
ATOM   2673  C27 POPEL  23     -19.993 -20.563  23.940  1.00  0.00      L11  C
ATOM   2674  H7R POPEL  23     -20.830 -20.073  23.463  1.00  0.00      L11  H
ATOM   2675  H7S POPEL  23     -19.261 -19.772  24.276  1.00  0.00      L11  H
ATOM   2676  C28 POPEL  23     -19.255 -21.278  22.808  1.00  0.00      L11  C
ATOM   2677  H8R POPEL  23     -18.205 -21.465  23.216  1.00  0.00      L11  H
ATOM   2678  H8S POPEL  23     -19.828 -22.204  22.708  1.00  0.00      L11  H
ATOM   2679  C29 POPEL  23     -19.273 -20.466  21.593  1.00  0.00      L11  C
ATOM   2680  H91 POPEL  23     -18.992 -19.416  21.802  1.00  0.00      L11  H
ATOM   2681 C210 POPEL  23     -19.485 -20.888  20.302  1.00  0.00      L11  C
ATOM   2682 H101 POPEL  23     -19.428 -20.146  19.543  1.00  0.00      L11  H
ATOM   2683 C211 POPEL  23     -19.757 -22.322  19.832  1.00  0.00      L11  C
ATOM   2684 H11R POPEL  23     -19.491 -23.026  20.563  1.00  0.00      L11  H
ATOM   2685 H11S POPEL  23     -20.830 -22.331  19.623  1.00  0.00      L11  H
ATOM   2686 C212 POPEL  23     -19.174 -22.881  18.544  1.00  0.00      L11  C
ATOM   2687 H12R POPEL  23     -18.052 -23.048  18.583  1.00  0.00      L11  H
ATOM   2688 H12S POPEL  23     -19.713 -23.859  18.422  1.00  0.00      L11  H
ATOM   2689 C213 POPEL  23     -19.582 -22.020  17.331  1.00  0.00      L11  C
ATOM   2690 H13R POPEL  23     -20.616 -21.792  17.121  1.00  0.00      L11  H
ATOM   2691 H13S POPEL  23     -19.032 -21.001  17.443  1.00  0.00      L11  H
ATOM   2692 C214 POPEL  23     -19.000 -22.483  15.911  1.00  0.00      L11  C
ATOM   2693 H14R POPEL  23     -17.889 -22.362  15.814  1.00  0.00      L11  H
ATOM   2694 H14S POPEL  23     -19.095 -23.609  15.986  1.00  0.00      L11  H
ATOM   2695 C215 POPEL  23     -19.757 -21.861  14.709  1.00  0.00      L11  C
ATOM   2696 H15R POPEL  23     -20.784 -22.043  14.801  1.00  0.00      L11  H
ATOM   2697 H15S POPEL  23     -19.758 -20.729  14.721  1.00  0.00      L11  H
ATOM   2698 C216 POPEL  23     -19.117 -22.252  13.337  1.00  0.00      L11  C
ATOM   2699 H16R POPEL  23     -17.939 -22.095  13.416  1.00  0.00      L11  H
ATOM   2700 H16S POPEL  23     -19.304 -23.310  13.138  1.00  0.00      L11  H
ATOM   2701 C217 POPEL  23     -19.559 -21.328  12.209  1.00  0.00      L11  C
ATOM   2702 H17R POPEL  23     -20.675 -21.535  11.980  1.00  0.00      L11  H
ATOM   2703 H17S POPEL  23     -19.583 -20.292  12.463  1.00  0.00      L11  H
ATOM   2704 C218 POPEL  23     -18.742 -21.495  11.000  1.00  0.00      L11  C
ATOM   2705 H18R POPEL  23     -19.172 -20.974  10.078  1.00  0.00      L11  H
ATOM   2706 H18S POPEL  23     -17.671 -21.161  11.033  1.00  0.00      L11  H
ATOM   2707 H18T POPEL  23     -18.648 -22.589  10.756  1.00  0.00      L11  H
ATOM   2708  C33 POPEL  23     -16.399 -18.881  33.031  1.00  0.00      L11  C
ATOM   2709  H3X POPEL  23     -16.250 -17.862  32.552  1.00  0.00      L11  H
ATOM   2710  H3Y POPEL  23     -15.336 -19.072  33.311  1.00  0.00      L11  H
ATOM   2711  C34 POPEL  23     -16.856 -20.061  32.142  1.00  0.00      L11  C
ATOM   2712  H4X POPEL  23     -17.052 -20.938  32.838  1.00  0.00      L11  H
ATOM   2713  H4Y POPEL  23     -17.844 -19.886  31.733  1.00  0.00      L11  H
ATOM   2714  C35 POPEL  23     -15.831 -20.553  31.121  1.00  0.00      L11  C
ATOM   2715  H5X POPEL  23     -15.391 -19.739  30.417  1.00  0.00      L11  H
ATOM   2716  H5Y POPEL  23     -14.983 -21.008  31.643  1.00  0.00      L11  H
ATOM   2717  C36 POPEL  23     -16.451 -21.410  30.055  1.00  0.00      L11  C
ATOM   2718  H6X POPEL  23     -16.933 -22.203  30.615  1.00  0.00      L11  H
ATOM   2719  H6Y POPEL  23     -17.312 -20.924  29.635  1.00  0.00      L11  H
ATOM   2720  C37 POPEL  23     -15.439 -21.914  29.034  1.00  0.00      L11  C
ATOM   2721  H7X POPEL  23     -14.678 -21.069  28.798  1.00  0.00      L11  H
ATOM   2722  H7Y POPEL  23     -14.841 -22.834  29.315  1.00  0.00      L11  H
ATOM   2723  C38 POPEL  23     -16.112 -22.149  27.661  1.00  0.00      L11  C
ATOM   2724  H8X POPEL  23     -16.799 -22.966  27.646  1.00  0.00      L11  H
ATOM   2725  H8Y POPEL  23     -16.771 -21.230  27.477  1.00  0.00      L11  H
ATOM   2726  C39 POPEL  23     -15.137 -22.213  26.532  1.00  0.00      L11  C
ATOM   2727  H9X POPEL  23     -14.444 -21.358  26.469  1.00  0.00      L11  H
ATOM   2728  H9Y POPEL  23     -14.363 -23.009  26.698  1.00  0.00      L11  H
ATOM   2729 C310 POPEL  23     -15.703 -22.496  25.223  1.00  0.00      L11  C
ATOM   2730 H10X POPEL  23     -15.997 -23.571  25.099  1.00  0.00      L11  H
ATOM   2731 H10Y POPEL  23     -16.564 -21.888  24.967  1.00  0.00      L11  H
ATOM   2732 C311 POPEL  23     -14.732 -22.255  24.124  1.00  0.00      L11  C
ATOM   2733 H11X POPEL  23     -14.042 -21.402  24.265  1.00  0.00      L11  H
ATOM   2734 H11Y POPEL  23     -14.153 -23.118  24.030  1.00  0.00      L11  H
ATOM   2735 C312 POPEL  23     -15.499 -21.847  22.816  1.00  0.00      L11  C
ATOM   2736 H12X POPEL  23     -16.216 -22.692  22.719  1.00  0.00      L11  H
ATOM   2737 H12Y POPEL  23     -15.942 -20.891  22.994  1.00  0.00      L11  H
ATOM   2738 C313 POPEL  23     -14.652 -21.818  21.511  1.00  0.00      L11  C
ATOM   2739 H13X POPEL  23     -14.013 -20.905  21.525  1.00  0.00      L11  H
ATOM   2740 H13Y POPEL  23     -13.943 -22.724  21.444  1.00  0.00      L11  H
ATOM   2741 C314 POPEL  23     -15.563 -21.812  20.284  1.00  0.00      L11  C
ATOM   2742 H14X POPEL  23     -15.826 -22.832  19.927  1.00  0.00      L11  H
ATOM   2743 H14Y POPEL  23     -16.494 -21.244  20.550  1.00  0.00      L11  H
ATOM   2744 C315 POPEL  23     -14.791 -21.115  19.156  1.00  0.00      L11  C
ATOM   2745 H15X POPEL  23     -14.452 -20.114  19.494  1.00  0.00      L11  H
ATOM   2746 H15Y POPEL  23     -13.861 -21.639  19.072  1.00  0.00      L11  H
ATOM   2747 C316 POPEL  23     -15.568 -20.898  17.887  1.00  0.00      L11  C
ATOM   2748 H16X POPEL  23     -16.446 -20.352  18.196  1.00  0.00      L11  H
ATOM   2749 H16Y POPEL  23     -14.962 -20.394  17.085  1.00  0.00      L11  H
ATOM   2750 H16Z POPEL  23     -15.746 -21.895  17.457  1.00  0.00      L11  H
ATOM   2751  N   POPEL  25      -8.047 -48.602  41.198  1.00  1.00      L11  N
ATOM   2752  HN1 POPEL  25      -7.698 -49.494  41.557  1.00  1.00      L11  H
ATOM   2753  HN2 POPEL  25      -8.871 -48.699  40.551  1.00  1.00      L11  H
ATOM   2754  HN3 POPEL  25      -7.245 -48.277  40.584  1.00  1.00      L11  H
ATOM   2755  C12 POPEL  25      -8.304 -47.506  42.186  1.00  1.00      L11  C
ATOM   2756 H12A POPEL  25      -7.743 -47.510  43.164  1.00  1.00      L11  H
ATOM   2757 H12B POPEL  25      -9.340 -47.597  42.596  1.00  1.00      L11  H
ATOM   2758  C11 POPEL  25      -8.151 -46.101  41.505  1.00  1.00      L11  C
ATOM   2759 H11A POPEL  25      -8.994 -46.018  40.710  1.00  1.00      L11  H
ATOM   2760 H11B POPEL  25      -8.376 -45.316  42.289  1.00  1.00      L11  H
ATOM   2761  P   POPEL  25      -6.329 -46.211  39.518  1.00  1.00      L11  P
ATOM   2762  O13 POPEL  25      -5.370 -45.186  39.011  1.00  1.00      L11  O
ATOM   2763  O14 POPEL  25      -6.051 -47.636  39.750  1.00  1.00      L11  O
ATOM   2764  O11 POPEL  25      -7.627 -46.128  38.653  1.00  1.00      L11  O
ATOM   2765  O12 POPEL  25      -6.858 -45.787  40.951  1.00  1.00      L11  O
ATOM   2766  C1  POPEL  25      -7.685 -46.085  37.233  1.00  0.00      L11  C
ATOM   2767  HA  POPEL  25      -8.805 -45.841  36.994  1.00  0.00      L11  H
ATOM   2768  HB  POPEL  25      -7.115 -45.186  36.890  1.00  0.00      L11  H
ATOM   2769  C2  POPEL  25      -7.207 -47.359  36.585  1.00  0.00      L11  C
ATOM   2770  HS  POPEL  25      -6.069 -47.512  36.737  1.00  0.00      L11  H
ATOM   2771  O21 POPEL  25      -7.531 -47.229  35.135  1.00  0.00      L11  O
ATOM   2772  C21 POPEL  25      -7.601 -48.221  34.297  1.00  0.00      L11  C
ATOM   2773  O22 POPEL  25      -7.124 -49.337  34.388  1.00  0.00      L11  O
ATOM   2774  C22 POPEL  25      -8.321 -47.869  33.014  1.00  0.00      L11  C
ATOM   2775  H2R POPEL  25      -9.458 -47.739  33.126  1.00  0.00      L11  H
ATOM   2776  H2S POPEL  25      -7.850 -46.951  32.575  1.00  0.00      L11  H
ATOM   2777  C3  POPEL  25      -7.747 -48.771  37.221  1.00  0.00      L11  C
ATOM   2778  HX  POPEL  25      -7.116 -49.595  36.867  1.00  0.00      L11  H
ATOM   2779  HY  POPEL  25      -7.558 -48.766  38.315  1.00  0.00      L11  H
ATOM   2780  O31 POPEL  25      -9.124 -49.107  36.936  1.00  0.00      L11  O
ATOM   2781  C31 POPEL  25      -9.958 -49.161  37.915  1.00  0.00      L11  C
ATOM   2782  O32 POPEL  25      -9.823 -48.800  39.077  1.00  0.00      L11  O
ATOM   2783  C32 POPEL  25     -11.216 -49.739  37.332  1.00  0.00      L11  C
ATOM   2784  H2X POPEL  25     -10.950 -50.839  37.360  1.00  0.00      L11  H
ATOM   2785  H2Y POPEL  25     -12.122 -49.555  37.940  1.00  0.00      L11  H
ATOM   2786  C23 POPEL  25      -8.176 -48.955  31.902  1.00  0.00      L11  C
ATOM   2787  H3R POPEL  25      -7.041 -49.094  31.812  1.00  0.00      L11  H
ATOM   2788  H3S POPEL  25      -8.474 -49.992  32.316  1.00  0.00      L11  H
ATOM   2789  C24 POPEL  25      -8.769 -48.673  30.528  1.00  0.00      L11  C
ATOM   2790  H4R POPEL  25      -9.891 -48.762  30.662  1.00  0.00      L11  H
ATOM   2791  H4S POPEL  25      -8.451 -47.788  29.907  1.00  0.00      L11  H
ATOM   2792  C25 POPEL  25      -8.632 -49.844  29.505  1.00  0.00      L11  C
ATOM   2793  H5R POPEL  25      -7.442 -50.049  29.451  1.00  0.00      L11  H
ATOM   2794  H5S POPEL  25      -9.139 -50.805  29.864  1.00  0.00      L11  H
ATOM   2795  C26 POPEL  25      -9.112 -49.540  28.081  1.00  0.00      L11  C
ATOM   2796  H6R POPEL  25     -10.189 -49.773  28.134  1.00  0.00      L11  H
ATOM   2797  H6S POPEL  25      -8.912 -48.473  27.831  1.00  0.00      L11  H
ATOM   2798  C27 POPEL  25      -8.383 -50.366  27.008  1.00  0.00      L11  C
ATOM   2799  H7R POPEL  25      -7.407 -50.663  27.343  1.00  0.00      L11  H
ATOM   2800  H7S POPEL  25      -8.826 -51.439  26.940  1.00  0.00      L11  H
ATOM   2801  C28 POPEL  25      -8.429 -49.896  25.495  1.00  0.00      L11  C
ATOM   2802  H8R POPEL  25      -9.548 -49.864  25.230  1.00  0.00      L11  H
ATOM   2803  H8S POPEL  25      -8.178 -48.846  25.465  1.00  0.00      L11  H
ATOM   2804  C29 POPEL  25      -7.622 -50.667  24.509  1.00  0.00      L11  C
ATOM   2805  H91 POPEL  25      -7.337 -51.664  24.966  1.00  0.00      L11  H
ATOM   2806 C210 POPEL  25      -7.240 -50.323  23.191  1.00  0.00      L11  C
ATOM   2807 H101 POPEL  25      -6.617 -51.035  22.566  1.00  0.00      L11  H
ATOM   2808 C211 POPEL  25      -7.599 -49.097  22.430  1.00  0.00      L11  C
ATOM   2809 H11R POPEL  25      -8.390 -48.502  23.002  1.00  0.00      L11  H
ATOM   2810 H11S POPEL  25      -6.699 -48.371  22.189  1.00  0.00      L11  H
ATOM   2811 C212 POPEL  25      -8.114 -49.572  21.105  1.00  0.00      L11  C
ATOM   2812 H12R POPEL  25      -8.880 -50.389  21.167  1.00  0.00      L11  H
ATOM   2813 H12S POPEL  25      -8.745 -48.756  20.694  1.00  0.00      L11  H
ATOM   2814 C213 POPEL  25      -7.046 -49.879  19.996  1.00  0.00      L11  C
ATOM   2815 H13R POPEL  25      -6.170 -49.174  19.955  1.00  0.00      L11  H
ATOM   2816 H13S POPEL  25      -6.494 -50.819  20.419  1.00  0.00      L11  H
ATOM   2817 C214 POPEL  25      -7.591 -49.987  18.604  1.00  0.00      L11  C
ATOM   2818 H14R POPEL  25      -8.316 -50.760  18.603  1.00  0.00      L11  H
ATOM   2819 H14S POPEL  25      -7.944 -48.959  18.360  1.00  0.00      L11  H
ATOM   2820 C215 POPEL  25      -6.561 -50.293  17.502  1.00  0.00      L11  C
ATOM   2821 H15R POPEL  25      -5.855 -49.399  17.477  1.00  0.00      L11  H
ATOM   2822 H15S POPEL  25      -6.008 -51.298  17.661  1.00  0.00      L11  H
ATOM   2823 C216 POPEL  25      -7.197 -50.477  16.141  1.00  0.00      L11  C
ATOM   2824 H16R POPEL  25      -7.731 -51.419  16.061  1.00  0.00      L11  H
ATOM   2825 H16S POPEL  25      -7.820 -49.582  15.924  1.00  0.00      L11  H
ATOM   2826 C217 POPEL  25      -6.181 -50.389  14.967  1.00  0.00      L11  C
ATOM   2827 H17R POPEL  25      -5.516 -49.483  15.156  1.00  0.00      L11  H
ATOM   2828 H17S POPEL  25      -5.519 -51.298  14.994  1.00  0.00      L11  H
ATOM   2829 C218 POPEL  25      -6.857 -50.246  13.636  1.00  0.00      L11  C
ATOM   2830 H18R POPEL  25      -6.150 -50.162  12.794  1.00  0.00      L11  H
ATOM   2831 H18S POPEL  25      -7.456 -51.199  13.352  1.00  0.00      L11  H
ATOM   2832 H18T POPEL  25      -7.529 -49.352  13.548  1.00  0.00      L11  H
ATOM   2833  C33 POPEL  25     -11.524 -49.297  35.872  1.00  0.00      L11  C
ATOM   2834  H3X POPEL  25     -10.718 -49.626  35.181  1.00  0.00      L11  H
ATOM   2835  H3Y POPEL  25     -12.500 -49.863  35.558  1.00  0.00      L11  H
ATOM   2836  C34 POPEL  25     -11.906 -47.849  35.787  1.00  0.00      L11  C
ATOM   2837  H4X POPEL  25     -12.747 -47.669  36.449  1.00  0.00      L11  H
ATOM   2838  H4Y POPEL  25     -11.002 -47.245  36.112  1.00  0.00      L11  H
ATOM   2839  C35 POPEL  25     -12.261 -47.526  34.324  1.00  0.00      L11  C
ATOM   2840  H5X POPEL  25     -11.573 -47.991  33.617  1.00  0.00      L11  H
ATOM   2841  H5Y POPEL  25     -13.233 -48.001  34.153  1.00  0.00      L11  H
ATOM   2842  C36 POPEL  25     -12.489 -46.031  34.118  1.00  0.00      L11  C
ATOM   2843  H6X POPEL  25     -13.110 -45.745  34.975  1.00  0.00      L11  H
ATOM   2844  H6Y POPEL  25     -11.520 -45.499  34.099  1.00  0.00      L11  H
ATOM   2845  C37 POPEL  25     -13.171 -45.665  32.775  1.00  0.00      L11  C
ATOM   2846  H7X POPEL  25     -14.131 -46.278  32.664  1.00  0.00      L11  H
ATOM   2847  H7Y POPEL  25     -13.461 -44.548  32.836  1.00  0.00      L11  H
ATOM   2848  C38 POPEL  25     -12.213 -46.136  31.724  1.00  0.00      L11  C
ATOM   2849  H8X POPEL  25     -11.132 -45.699  31.873  1.00  0.00      L11  H
ATOM   2850  H8Y POPEL  25     -12.132 -47.261  31.542  1.00  0.00      L11  H
ATOM   2851  C39 POPEL  25     -12.545 -45.470  30.385  1.00  0.00      L11  C
ATOM   2852  H9X POPEL  25     -13.610 -45.733  30.061  1.00  0.00      L11  H
ATOM   2853  H9Y POPEL  25     -12.470 -44.382  30.556  1.00  0.00      L11  H
ATOM   2854 C310 POPEL  25     -11.517 -45.629  29.368  1.00  0.00      L11  C
ATOM   2855 H10X POPEL  25     -10.589 -45.203  29.784  1.00  0.00      L11  H
ATOM   2856 H10Y POPEL  25     -11.304 -46.709  29.225  1.00  0.00      L11  H
ATOM   2857 C311 POPEL  25     -11.940 -45.055  28.060  1.00  0.00      L11  C
ATOM   2858 H11X POPEL  25     -12.563 -45.777  27.494  1.00  0.00      L11  H
ATOM   2859 H11Y POPEL  25     -12.537 -44.154  28.176  1.00  0.00      L11  H
ATOM   2860 C312 POPEL  25     -10.737 -44.746  27.087  1.00  0.00      L11  C
ATOM   2861 H12X POPEL  25     -10.118 -43.980  27.588  1.00  0.00      L11  H
ATOM   2862 H12Y POPEL  25     -10.130 -45.685  27.084  1.00  0.00      L11  H
ATOM   2863 C313 POPEL  25     -11.151 -44.372  25.642  1.00  0.00      L11  C
ATOM   2864 H13X POPEL  25     -11.986 -43.569  25.606  1.00  0.00      L11  H
ATOM   2865 H13Y POPEL  25     -10.252 -43.908  25.226  1.00  0.00      L11  H
ATOM   2866 C314 POPEL  25     -11.472 -45.675  24.858  1.00  0.00      L11  C
ATOM   2867 H14X POPEL  25     -10.920 -46.550  25.248  1.00  0.00      L11  H
ATOM   2868 H14Y POPEL  25     -12.508 -45.789  25.239  1.00  0.00      L11  H
ATOM   2869 C315 POPEL  25     -11.267 -45.450  23.347  1.00  0.00      L11  C
ATOM   2870 H15X POPEL  25     -12.091 -44.888  22.922  1.00  0.00      L11  H
ATOM   2871 H15Y POPEL  25     -10.398 -44.801  23.226  1.00  0.00      L11  H
ATOM   2872 C316 POPEL  25     -11.128 -46.735  22.522  1.00  0.00      L11  C
ATOM   2873 H16X POPEL  25     -12.005 -47.345  22.564  1.00  0.00      L11  H
ATOM   2874 H16Y POPEL  25     -10.742 -46.499  21.428  1.00  0.00      L11  H
ATOM   2875 H16Z POPEL  25     -10.285 -47.416  22.807  1.00  0.00      L11  H
ATOM   2876  N   POPEL  26      -4.716 -42.910  38.300  1.00  1.00      L11  N
ATOM   2877  HN1 POPEL  26      -5.237 -42.845  37.373  1.00  1.00      L11  H
ATOM   2878  HN2 POPEL  26      -3.625 -42.718  38.122  1.00  1.00      L11  H
ATOM   2879  HN3 POPEL  26      -4.827 -43.926  38.593  1.00  1.00      L11  H
ATOM   2880  C12 POPEL  26      -5.256 -41.982  39.339  1.00  1.00      L11  C
ATOM   2881 H12A POPEL  26      -4.824 -42.292  40.279  1.00  1.00      L11  H
ATOM   2882 H12B POPEL  26      -6.335 -42.259  39.380  1.00  1.00      L11  H
ATOM   2883  C11 POPEL  26      -5.038 -40.479  39.126  1.00  1.00      L11  C
ATOM   2884 H11A POPEL  26      -5.497 -40.341  38.131  1.00  1.00      L11  H
ATOM   2885 H11B POPEL  26      -5.639 -39.832  39.839  1.00  1.00      L11  H
ATOM   2886  P   POPEL  26      -2.719 -40.191  37.861  1.00  1.00      L11  P
ATOM   2887  O13 POPEL  26      -1.659 -39.197  37.912  1.00  1.00      L11  O
ATOM   2888  O14 POPEL  26      -2.409 -41.636  37.673  1.00  1.00      L11  O
ATOM   2889  O11 POPEL  26      -3.614 -39.807  36.715  1.00  1.00      L11  O
ATOM   2890  O12 POPEL  26      -3.680 -40.107  39.119  1.00  1.00      L11  O
ATOM   2891  C1  POPEL  26      -3.135 -39.624  35.379  1.00  0.00      L11  C
ATOM   2892  HA  POPEL  26      -3.791 -38.946  34.707  1.00  0.00      L11  H
ATOM   2893  HB  POPEL  26      -2.148 -39.255  35.312  1.00  0.00      L11  H
ATOM   2894  C2  POPEL  26      -3.162 -41.024  34.606  1.00  0.00      L11  C
ATOM   2895  HS  POPEL  26      -2.217 -41.558  34.880  1.00  0.00      L11  H
ATOM   2896  O21 POPEL  26      -3.092 -40.881  33.204  1.00  0.00      L11  O
ATOM   2897  C21 POPEL  26      -2.755 -41.831  32.362  1.00  0.00      L11  C
ATOM   2898  O22 POPEL  26      -2.260 -42.890  32.609  1.00  0.00      L11  O
ATOM   2899  C22 POPEL  26      -2.909 -41.257  30.933  1.00  0.00      L11  C
ATOM   2900  H2R POPEL  26      -3.918 -40.748  30.864  1.00  0.00      L11  H
ATOM   2901  H2S POPEL  26      -2.175 -40.450  30.631  1.00  0.00      L11  H
ATOM   2902  C3  POPEL  26      -4.341 -41.988  34.907  1.00  0.00      L11  C
ATOM   2903  HX  POPEL  26      -4.334 -42.877  34.239  1.00  0.00      L11  H
ATOM   2904  HY  POPEL  26      -4.109 -42.476  35.890  1.00  0.00      L11  H
ATOM   2905  O31 POPEL  26      -5.541 -41.242  34.904  1.00  0.00      L11  O
ATOM   2906  C31 POPEL  26      -6.638 -41.724  35.546  1.00  0.00      L11  C
ATOM   2907  O32 POPEL  26      -6.570 -42.680  36.293  1.00  0.00      L11  O
ATOM   2908  C32 POPEL  26      -7.810 -40.831  35.233  1.00  0.00      L11  C
ATOM   2909  H2X POPEL  26      -8.522 -40.833  36.085  1.00  0.00      L11  H
ATOM   2910  H2Y POPEL  26      -7.664 -39.733  34.997  1.00  0.00      L11  H
ATOM   2911  C23 POPEL  26      -2.915 -42.304  29.801  1.00  0.00      L11  C
ATOM   2912  H3R POPEL  26      -1.845 -42.374  29.550  1.00  0.00      L11  H
ATOM   2913  H3S POPEL  26      -3.275 -43.244  30.169  1.00  0.00      L11  H
ATOM   2914  C24 POPEL  26      -3.684 -41.865  28.559  1.00  0.00      L11  C
ATOM   2915  H4R POPEL  26      -4.723 -41.808  28.909  1.00  0.00      L11  H
ATOM   2916  H4S POPEL  26      -3.313 -40.932  28.248  1.00  0.00      L11  H
ATOM   2917  C25 POPEL  26      -3.617 -42.767  27.287  1.00  0.00      L11  C
ATOM   2918  H5R POPEL  26      -2.494 -42.910  27.201  1.00  0.00      L11  H
ATOM   2919  H5S POPEL  26      -3.945 -43.841  27.587  1.00  0.00      L11  H
ATOM   2920  C26 POPEL  26      -4.043 -42.243  25.880  1.00  0.00      L11  C
ATOM   2921  H6R POPEL  26      -5.168 -41.961  25.956  1.00  0.00      L11  H
ATOM   2922  H6S POPEL  26      -3.419 -41.396  25.619  1.00  0.00      L11  H
ATOM   2923  C27 POPEL  26      -3.839 -43.282  24.745  1.00  0.00      L11  C
ATOM   2924  H7R POPEL  26      -2.735 -43.494  24.853  1.00  0.00      L11  H
ATOM   2925  H7S POPEL  26      -4.392 -44.205  25.026  1.00  0.00      L11  H
ATOM   2926  C28 POPEL  26      -4.227 -42.745  23.309  1.00  0.00      L11  C
ATOM   2927  H8R POPEL  26      -5.308 -42.671  23.314  1.00  0.00      L11  H
ATOM   2928  H8S POPEL  26      -3.858 -41.698  23.206  1.00  0.00      L11  H
ATOM   2929  C29 POPEL  26      -3.693 -43.648  22.254  1.00  0.00      L11  C
ATOM   2930  H91 POPEL  26      -4.076 -44.699  22.210  1.00  0.00      L11  H
ATOM   2931 C210 POPEL  26      -2.683 -43.315  21.485  1.00  0.00      L11  C
ATOM   2932 H101 POPEL  26      -2.262 -43.990  20.620  1.00  0.00      L11  H
ATOM   2933 C211 POPEL  26      -1.930 -41.965  21.411  1.00  0.00      L11  C
ATOM   2934 H11R POPEL  26      -2.209 -41.302  22.283  1.00  0.00      L11  H
ATOM   2935 H11S POPEL  26      -0.817 -42.116  21.403  1.00  0.00      L11  H
ATOM   2936 C212 POPEL  26      -2.282 -40.984  20.267  1.00  0.00      L11  C
ATOM   2937 H12R POPEL  26      -3.290 -40.820  20.392  1.00  0.00      L11  H
ATOM   2938 H12S POPEL  26      -1.715 -40.066  20.510  1.00  0.00      L11  H
ATOM   2939 C213 POPEL  26      -1.928 -41.410  18.836  1.00  0.00      L11  C
ATOM   2940 H13R POPEL  26      -1.515 -40.450  18.361  1.00  0.00      L11  H
ATOM   2941 H13S POPEL  26      -1.114 -42.188  18.815  1.00  0.00      L11  H
ATOM   2942 C214 POPEL  26      -3.149 -41.734  17.935  1.00  0.00      L11  C
ATOM   2943 H14R POPEL  26      -3.462 -42.747  18.330  1.00  0.00      L11  H
ATOM   2944 H14S POPEL  26      -3.944 -41.003  18.001  1.00  0.00      L11  H
ATOM   2945 C215 POPEL  26      -2.738 -41.952  16.457  1.00  0.00      L11  C
ATOM   2946 H15R POPEL  26      -2.080 -41.116  16.090  1.00  0.00      L11  H
ATOM   2947 H15S POPEL  26      -2.077 -42.815  16.288  1.00  0.00      L11  H
ATOM   2948 C216 POPEL  26      -3.982 -42.034  15.480  1.00  0.00      L11  C
ATOM   2949 H16R POPEL  26      -4.723 -42.799  15.903  1.00  0.00      L11  H
ATOM   2950 H16S POPEL  26      -4.457 -41.084  15.281  1.00  0.00      L11  H
ATOM   2951 C217 POPEL  26      -3.542 -42.479  14.044  1.00  0.00      L11  C
ATOM   2952 H17R POPEL  26      -2.605 -41.953  13.755  1.00  0.00      L11  H
ATOM   2953 H17S POPEL  26      -3.405 -43.550  13.953  1.00  0.00      L11  H
ATOM   2954 C218 POPEL  26      -4.630 -42.179  13.000  1.00  0.00      L11  C
ATOM   2955 H18R POPEL  26      -5.667 -42.159  13.386  1.00  0.00      L11  H
ATOM   2956 H18S POPEL  26      -4.368 -41.190  12.580  1.00  0.00      L11  H
ATOM   2957 H18T POPEL  26      -4.598 -42.969  12.233  1.00  0.00      L11  H
ATOM   2958  C33 POPEL  26      -8.688 -41.480  34.097  1.00  0.00      L11  C
ATOM   2959  H3X POPEL  26      -9.054 -42.407  34.537  1.00  0.00      L11  H
ATOM   2960  H3Y POPEL  26      -9.543 -40.727  34.042  1.00  0.00      L11  H
ATOM   2961  C34 POPEL  26      -7.944 -41.700  32.815  1.00  0.00      L11  C
ATOM   2962  H4X POPEL  26      -7.404 -40.714  32.628  1.00  0.00      L11  H
ATOM   2963  H4Y POPEL  26      -7.137 -42.411  32.848  1.00  0.00      L11  H
ATOM   2964  C35 POPEL  26      -8.887 -41.984  31.720  1.00  0.00      L11  C
ATOM   2965  H5X POPEL  26      -9.248 -43.001  31.939  1.00  0.00      L11  H
ATOM   2966  H5Y POPEL  26      -9.785 -41.243  31.793  1.00  0.00      L11  H
ATOM   2967  C36 POPEL  26      -8.250 -41.740  30.356  1.00  0.00      L11  C
ATOM   2968  H6X POPEL  26      -7.682 -40.794  30.568  1.00  0.00      L11  H
ATOM   2969  H6Y POPEL  26      -7.460 -42.533  30.118  1.00  0.00      L11  H
ATOM   2970  C37 POPEL  26      -9.302 -41.502  29.292  1.00  0.00      L11  C
ATOM   2971  H7X POPEL  26      -9.794 -42.472  29.117  1.00  0.00      L11  H
ATOM   2972  H7Y POPEL  26     -10.056 -40.794  29.637  1.00  0.00      L11  H
ATOM   2973  C38 POPEL  26      -8.625 -41.051  28.034  1.00  0.00      L11  C
ATOM   2974  H8X POPEL  26      -8.447 -40.012  28.369  1.00  0.00      L11  H
ATOM   2975  H8Y POPEL  26      -7.603 -41.531  27.957  1.00  0.00      L11  H
ATOM   2976  C39 POPEL  26      -9.482 -41.024  26.777  1.00  0.00      L11  C
ATOM   2977  H9X POPEL  26     -10.099 -42.038  26.657  1.00  0.00      L11  H
ATOM   2978  H9Y POPEL  26     -10.181 -40.124  26.922  1.00  0.00      L11  H
ATOM   2979 C310 POPEL  26      -8.625 -40.810  25.543  1.00  0.00      L11  C
ATOM   2980 H10X POPEL  26      -8.167 -39.865  25.673  1.00  0.00      L11  H
ATOM   2981 H10Y POPEL  26      -7.838 -41.574  25.540  1.00  0.00      L11  H
ATOM   2982 C311 POPEL  26      -9.353 -40.846  24.154  1.00  0.00      L11  C
ATOM   2983 H11X POPEL  26      -9.838 -41.754  23.870  1.00  0.00      L11  H
ATOM   2984 H11Y POPEL  26     -10.053 -39.934  24.089  1.00  0.00      L11  H
ATOM   2985 C312 POPEL  26      -8.212 -40.604  23.044  1.00  0.00      L11  C
ATOM   2986 H12X POPEL  26      -7.620 -39.752  23.270  1.00  0.00      L11  H
ATOM   2987 H12Y POPEL  26      -7.482 -41.481  23.058  1.00  0.00      L11  H
ATOM   2988 C313 POPEL  26      -8.646 -40.724  21.558  1.00  0.00      L11  C
ATOM   2989 H13X POPEL  26      -9.420 -41.575  21.542  1.00  0.00      L11  H
ATOM   2990 H13Y POPEL  26      -9.232 -39.782  21.382  1.00  0.00      L11  H
ATOM   2991 C314 POPEL  26      -7.572 -40.912  20.562  1.00  0.00      L11  C
ATOM   2992 H14X POPEL  26      -6.719 -40.300  20.836  1.00  0.00      L11  H
ATOM   2993 H14Y POPEL  26      -7.226 -41.967  20.723  1.00  0.00      L11  H
ATOM   2994 C315 POPEL  26      -8.077 -40.678  19.097  1.00  0.00      L11  C
ATOM   2995 H15X POPEL  26      -9.013 -41.220  18.968  1.00  0.00      L11  H
ATOM   2996 H15Y POPEL  26      -8.522 -39.713  18.894  1.00  0.00      L11  H
ATOM   2997 C316 POPEL  26      -7.178 -41.196  18.000  1.00  0.00      L11  C
ATOM   2998 H16X POPEL  26      -7.621 -41.257  16.958  1.00  0.00      L11  H
ATOM   2999 H16Y POPEL  26      -6.284 -40.534  17.923  1.00  0.00      L11  H
ATOM   3000 H16Z POPEL  26      -6.860 -42.273  18.138  1.00  0.00      L11  H
ATOM   3001  N   POPEL   1     -44.797 -50.202  -2.590  1.00  1.00      L21  N
ATOM   3002  HN1 POPEL   1     -44.631 -50.029  -1.580  1.00  1.00      L21  H
ATOM   3003  HN2 POPEL   1     -45.521 -49.586  -2.784  1.00  1.00      L21  H
ATOM   3004  HN3 POPEL   1     -45.016 -51.190  -2.724  1.00  1.00      L21  H
ATOM   3005  C12 POPEL   1     -43.667 -49.595  -3.400  1.00  1.00      L21  C
ATOM   3006 H12A POPEL   1     -43.968 -49.217  -4.426  1.00  1.00      L21  H
ATOM   3007 H12B POPEL   1     -42.857 -50.332  -3.624  1.00  1.00      L21  H
ATOM   3008  C11 POPEL   1     -43.005 -48.426  -2.576  1.00  1.00      L21  C
ATOM   3009 H11A POPEL   1     -42.744 -48.740  -1.565  1.00  1.00      L21  H
ATOM   3010 H11B POPEL   1     -42.013 -48.263  -3.045  1.00  1.00      L21  H
ATOM   3011  P   POPEL   1     -45.208 -46.990  -2.141  1.00  1.00      L21  P
ATOM   3012  O13 POPEL   1     -45.487 -45.574  -1.941  1.00  1.00      L21  O
ATOM   3013  O14 POPEL   1     -46.036 -47.752  -3.108  1.00  1.00      L21  O
ATOM   3014  O11 POPEL   1     -45.185 -47.853  -0.821  1.00  1.00      L21  O
ATOM   3015  O12 POPEL   1     -43.652 -47.117  -2.559  1.00  1.00      L21  O
ATOM   3016  C1  POPEL   1     -45.185 -47.196   0.473  1.00  0.00      L21  C
ATOM   3017  HA  POPEL   1     -44.141 -47.208   0.857  1.00  0.00      L21  H
ATOM   3018  HB  POPEL   1     -45.504 -46.137   0.469  1.00  0.00      L21  H
ATOM   3019  C2  POPEL   1     -46.252 -47.875   1.408  1.00  0.00      L21  C
ATOM   3020  HS  POPEL   1     -47.250 -47.566   1.046  1.00  0.00      L21  H
ATOM   3021  O21 POPEL   1     -45.903 -47.392   2.714  1.00  0.00      L21  O
ATOM   3022  C21 POPEL   1     -46.787 -47.564   3.681  1.00  0.00      L21  C
ATOM   3023  O22 POPEL   1     -47.915 -47.903   3.593  1.00  0.00      L21  O
ATOM   3024  C22 POPEL   1     -46.019 -47.157   4.993  1.00  0.00      L21  C
ATOM   3025  H2R POPEL   1     -45.145 -47.850   5.083  1.00  0.00      L21  H
ATOM   3026  H2S POPEL   1     -45.558 -46.197   4.894  1.00  0.00      L21  H
ATOM   3027  C3  POPEL   1     -46.239 -49.422   1.354  1.00  0.00      L21  C
ATOM   3028  HX  POPEL   1     -47.100 -49.773   1.961  1.00  0.00      L21  H
ATOM   3029  HY  POPEL   1     -46.498 -49.865   0.362  1.00  0.00      L21  H
ATOM   3030  O31 POPEL   1     -45.143 -50.020   2.008  1.00  0.00      L21  O
ATOM   3031  C31 POPEL   1     -44.196 -50.668   1.299  1.00  0.00      L21  C
ATOM   3032  O32 POPEL   1     -44.319 -51.061   0.131  1.00  0.00      L21  O
ATOM   3033  C32 POPEL   1     -42.913 -50.812   2.130  1.00  0.00      L21  C
ATOM   3034  H2X POPEL   1     -42.077 -50.908   1.372  1.00  0.00      L21  H
ATOM   3035  H2Y POPEL   1     -42.809 -49.856   2.663  1.00  0.00      L21  H
ATOM   3036  C23 POPEL   1     -46.750 -47.521   6.299  1.00  0.00      L21  C
ATOM   3037  H3R POPEL   1     -47.529 -46.743   6.426  1.00  0.00      L21  H
ATOM   3038  H3S POPEL   1     -47.061 -48.582   6.412  1.00  0.00      L21  H
ATOM   3039  C24 POPEL   1     -45.832 -47.218   7.498  1.00  0.00      L21  C
ATOM   3040  H4R POPEL   1     -44.918 -47.870   7.436  1.00  0.00      L21  H
ATOM   3041  H4S POPEL   1     -45.374 -46.190   7.476  1.00  0.00      L21  H
ATOM   3042  C25 POPEL   1     -46.652 -47.366   8.888  1.00  0.00      L21  C
ATOM   3043  H5R POPEL   1     -47.491 -46.673   8.799  1.00  0.00      L21  H
ATOM   3044  H5S POPEL   1     -47.086 -48.360   8.802  1.00  0.00      L21  H
ATOM   3045  C26 POPEL   1     -45.860 -46.930  10.099  1.00  0.00      L21  C
ATOM   3046  H6R POPEL   1     -44.847 -47.525  10.005  1.00  0.00      L21  H
ATOM   3047  H6S POPEL   1     -45.446 -45.958   9.934  1.00  0.00      L21  H
ATOM   3048  C27 POPEL   1     -46.585 -46.963  11.479  1.00  0.00      L21  C
ATOM   3049  H7R POPEL   1     -46.973 -45.994  11.745  1.00  0.00      L21  H
ATOM   3050  H7S POPEL   1     -47.353 -47.726  11.296  1.00  0.00      L21  H
ATOM   3051  C28 POPEL   1     -45.659 -47.528  12.586  1.00  0.00      L21  C
ATOM   3052  H8R POPEL   1     -45.692 -48.567  12.200  1.00  0.00      L21  H
ATOM   3053  H8S POPEL   1     -44.671 -47.029  12.615  1.00  0.00      L21  H
ATOM   3054  C29 POPEL   1     -46.372 -47.380  13.947  1.00  0.00      L21  C
ATOM   3055  H91 POPEL   1     -46.755 -46.362  14.069  1.00  0.00      L21  H
ATOM   3056 C210 POPEL   1     -46.531 -48.312  14.934  1.00  0.00      L21  C
ATOM   3057 H101 POPEL   1     -47.080 -48.053  15.840  1.00  0.00      L21  H
ATOM   3058 C211 POPEL   1     -45.909 -49.680  14.994  1.00  0.00      L21  C
ATOM   3059 H11R POPEL   1     -46.684 -50.501  14.678  1.00  0.00      L21  H
ATOM   3060 H11S POPEL   1     -45.118 -49.861  14.272  1.00  0.00      L21  H
ATOM   3061 C212 POPEL   1     -45.379 -50.075  16.384  1.00  0.00      L21  C
ATOM   3062 H12R POPEL   1     -45.060 -51.153  16.295  1.00  0.00      L21  H
ATOM   3063 H12S POPEL   1     -44.601 -49.394  16.754  1.00  0.00      L21  H
ATOM   3064 C213 POPEL   1     -46.471 -50.050  17.462  1.00  0.00      L21  C
ATOM   3065 H13R POPEL   1     -46.886 -48.983  17.553  1.00  0.00      L21  H
ATOM   3066 H13S POPEL   1     -47.270 -50.628  16.998  1.00  0.00      L21  H
ATOM   3067 C214 POPEL   1     -46.063 -50.782  18.717  1.00  0.00      L21  C
ATOM   3068 H14R POPEL   1     -46.412 -51.797  18.524  1.00  0.00      L21  H
ATOM   3069 H14S POPEL   1     -44.964 -50.808  18.850  1.00  0.00      L21  H
ATOM   3070 C215 POPEL   1     -46.780 -50.153  19.903  1.00  0.00      L21  C
ATOM   3071 H15R POPEL   1     -46.275 -49.199  20.126  1.00  0.00      L21  H
ATOM   3072 H15S POPEL   1     -47.845 -50.008  19.815  1.00  0.00      L21  H
ATOM   3073 C216 POPEL   1     -46.515 -51.079  21.143  1.00  0.00      L21  C
ATOM   3074 H16R POPEL   1     -46.914 -52.104  21.048  1.00  0.00      L21  H
ATOM   3075 H16S POPEL   1     -45.385 -50.939  21.333  1.00  0.00      L21  H
ATOM   3076 C217 POPEL   1     -47.289 -50.528  22.406  1.00  0.00      L21  C
ATOM   3077 H17R POPEL   1     -47.174 -49.436  22.438  1.00  0.00      L21  H
ATOM   3078 H17S POPEL   1     -48.392 -50.720  22.284  1.00  0.00      L21  H
ATOM   3079 C218 POPEL   1     -46.775 -51.136  23.714  1.00  0.00      L21  C
ATOM   3080 H18R POPEL   1     -47.200 -50.575  24.542  1.00  0.00      L21  H
ATOM   3081 H18S POPEL   1     -47.064 -52.218  23.696  1.00  0.00      L21  H
ATOM   3082 H18T POPEL   1     -45.675 -50.915  23.833  1.00  0.00      L21  H
ATOM   3083  C33 POPEL   1     -42.995 -51.988   3.075  1.00  0.00      L21  C
ATOM   3084  H3X POPEL   1     -43.202 -52.850   2.483  1.00  0.00      L21  H
ATOM   3085  H3Y POPEL   1     -41.983 -52.036   3.469  1.00  0.00      L21  H
ATOM   3086  C34 POPEL   1     -43.969 -51.687   4.258  1.00  0.00      L21  C
ATOM   3087  H4X POPEL   1     -44.071 -50.523   4.439  1.00  0.00      L21  H
ATOM   3088  H4Y POPEL   1     -44.988 -52.050   4.081  1.00  0.00      L21  H
ATOM   3089  C35 POPEL   1     -43.549 -52.308   5.565  1.00  0.00      L21  C
ATOM   3090  H5X POPEL   1     -43.398 -53.425   5.506  1.00  0.00      L21  H
ATOM   3091  H5Y POPEL   1     -42.586 -51.904   5.827  1.00  0.00      L21  H
ATOM   3092  C36 POPEL   1     -44.534 -52.016   6.711  1.00  0.00      L21  C
ATOM   3093  H6X POPEL   1     -44.742 -50.849   6.825  1.00  0.00      L21  H
ATOM   3094  H6Y POPEL   1     -45.475 -52.553   6.502  1.00  0.00      L21  H
ATOM   3095  C37 POPEL   1     -44.003 -52.568   8.007  1.00  0.00      L21  C
ATOM   3096  H7X POPEL   1     -43.967 -53.684   7.925  1.00  0.00      L21  H
ATOM   3097  H7Y POPEL   1     -42.983 -52.114   8.193  1.00  0.00      L21  H
ATOM   3098  C38 POPEL   1     -44.818 -52.195   9.327  1.00  0.00      L21  C
ATOM   3099  H8X POPEL   1     -44.931 -51.081   9.306  1.00  0.00      L21  H
ATOM   3100  H8Y POPEL   1     -45.811 -52.529   9.245  1.00  0.00      L21  H
ATOM   3101  C39 POPEL   1     -44.113 -52.789  10.605  1.00  0.00      L21  C
ATOM   3102  H9X POPEL   1     -44.039 -53.857  10.373  1.00  0.00      L21  H
ATOM   3103  H9Y POPEL   1     -43.156 -52.285  10.581  1.00  0.00      L21  H
ATOM   3104 C310 POPEL   1     -44.850 -52.613  11.959  1.00  0.00      L21  C
ATOM   3105 H10X POPEL   1     -44.736 -51.511  12.187  1.00  0.00      L21  H
ATOM   3106 H10Y POPEL   1     -45.899 -52.877  11.783  1.00  0.00      L21  H
ATOM   3107 C311 POPEL   1     -44.035 -53.435  12.986  1.00  0.00      L21  C
ATOM   3108 H11X POPEL   1     -44.201 -54.519  12.940  1.00  0.00      L21  H
ATOM   3109 H11Y POPEL   1     -42.983 -53.446  12.686  1.00  0.00      L21  H
ATOM   3110 C312 POPEL   1     -44.254 -53.012  14.463  1.00  0.00      L21  C
ATOM   3111 H12X POPEL   1     -43.889 -51.987  14.578  1.00  0.00      L21  H
ATOM   3112 H12Y POPEL   1     -45.321 -53.079  14.708  1.00  0.00      L21  H
ATOM   3113 C313 POPEL   1     -43.523 -53.945  15.483  1.00  0.00      L21  C
ATOM   3114 H13X POPEL   1     -43.986 -54.940  15.523  1.00  0.00      L21  H
ATOM   3115 H13Y POPEL   1     -42.425 -53.950  15.250  1.00  0.00      L21  H
ATOM   3116 C314 POPEL   1     -43.549 -53.284  16.799  1.00  0.00      L21  C
ATOM   3117 H14X POPEL   1     -43.188 -52.296  16.578  1.00  0.00      L21  H
ATOM   3118 H14Y POPEL   1     -44.481 -53.147  17.299  1.00  0.00      L21  H
ATOM   3119 C315 POPEL   1     -42.663 -53.976  17.867  1.00  0.00      L21  C
ATOM   3120 H15X POPEL   1     -43.106 -54.992  18.115  1.00  0.00      L21  H
ATOM   3121 H15Y POPEL   1     -41.656 -54.195  17.354  1.00  0.00      L21  H
ATOM   3122 C316 POPEL   1     -42.547 -53.175  19.145  1.00  0.00      L21  C
ATOM   3123 H16X POPEL   1     -43.522 -52.814  19.554  1.00  0.00      L21  H
ATOM   3124 H16Y POPEL   1     -41.972 -53.707  19.929  1.00  0.00      L21  H
ATOM   3125 H16Z POPEL   1     -41.944 -52.280  18.962  1.00  0.00      L21  H
ATOM   3126  N   POPEL   2     -40.120 -42.804  -2.093  1.00  1.00      L21  N
ATOM   3127  HN1 POPEL   2     -40.428 -43.012  -1.121  1.00  1.00      L21  H
ATOM   3128  HN2 POPEL   2     -40.683 -42.021  -2.532  1.00  1.00      L21  H
ATOM   3129  HN3 POPEL   2     -40.192 -43.646  -2.722  1.00  1.00      L21  H
ATOM   3130  C12 POPEL   2     -38.798 -42.219  -1.955  1.00  1.00      L21  C
ATOM   3131 H12A POPEL   2     -38.336 -42.044  -2.926  1.00  1.00      L21  H
ATOM   3132 H12B POPEL   2     -38.159 -43.028  -1.547  1.00  1.00      L21  H
ATOM   3133  C11 POPEL   2     -38.643 -41.058  -0.983  1.00  1.00      L21  C
ATOM   3134 H11A POPEL   2     -39.170 -41.354  -0.054  1.00  1.00      L21  H
ATOM   3135 H11B POPEL   2     -37.573 -40.845  -0.881  1.00  1.00      L21  H
ATOM   3136  P   POPEL   2     -40.791 -39.622  -1.808  1.00  1.00      L21  P
ATOM   3137  O13 POPEL   2     -40.991 -38.174  -1.833  1.00  1.00      L21  O
ATOM   3138  O14 POPEL   2     -41.033 -40.401  -3.054  1.00  1.00      L21  O
ATOM   3139  O11 POPEL   2     -41.620 -40.387  -0.758  1.00  1.00      L21  O
ATOM   3140  O12 POPEL   2     -39.260 -39.873  -1.466  1.00  1.00      L21  O
ATOM   3141  C1  POPEL   2     -41.406 -40.378   0.680  1.00  0.00      L21  C
ATOM   3142  HA  POPEL   2     -40.353 -40.234   0.894  1.00  0.00      L21  H
ATOM   3143  HB  POPEL   2     -41.910 -39.476   1.021  1.00  0.00      L21  H
ATOM   3144  C2  POPEL   2     -42.138 -41.555   1.398  1.00  0.00      L21  C
ATOM   3145  HS  POPEL   2     -43.254 -41.404   1.364  1.00  0.00      L21  H
ATOM   3146  O21 POPEL   2     -41.755 -41.432   2.743  1.00  0.00      L21  O
ATOM   3147  C21 POPEL   2     -42.529 -42.056   3.662  1.00  0.00      L21  C
ATOM   3148  O22 POPEL   2     -43.556 -42.588   3.389  1.00  0.00      L21  O
ATOM   3149  C22 POPEL   2     -41.904 -42.087   5.040  1.00  0.00      L21  C
ATOM   3150  H2R POPEL   2     -40.822 -42.196   4.866  1.00  0.00      L21  H
ATOM   3151  H2S POPEL   2     -41.898 -41.038   5.439  1.00  0.00      L21  H
ATOM   3152  C3  POPEL   2     -41.823 -42.974   0.810  1.00  0.00      L21  C
ATOM   3153  HX  POPEL   2     -42.316 -43.728   1.397  1.00  0.00      L21  H
ATOM   3154  HY  POPEL   2     -42.221 -42.955  -0.186  1.00  0.00      L21  H
ATOM   3155  O31 POPEL   2     -40.383 -43.303   0.771  1.00  0.00      L21  O
ATOM   3156  C31 POPEL   2     -39.845 -44.021   1.840  1.00  0.00      L21  C
ATOM   3157  O32 POPEL   2     -40.518 -44.470   2.715  1.00  0.00      L21  O
ATOM   3158  C32 POPEL   2     -38.332 -44.119   1.845  1.00  0.00      L21  C
ATOM   3159  H2X POPEL   2     -38.191 -45.151   1.590  1.00  0.00      L21  H
ATOM   3160  H2Y POPEL   2     -37.921 -43.413   1.056  1.00  0.00      L21  H
ATOM   3161  C23 POPEL   2     -42.449 -43.172   5.949  1.00  0.00      L21  C
ATOM   3162  H3R POPEL   2     -43.527 -42.998   6.102  1.00  0.00      L21  H
ATOM   3163  H3S POPEL   2     -42.261 -44.165   5.505  1.00  0.00      L21  H
ATOM   3164  C24 POPEL   2     -41.725 -43.182   7.327  1.00  0.00      L21  C
ATOM   3165  H4R POPEL   2     -40.714 -43.561   7.149  1.00  0.00      L21  H
ATOM   3166  H4S POPEL   2     -41.704 -42.160   7.615  1.00  0.00      L21  H
ATOM   3167  C25 POPEL   2     -42.383 -44.061   8.455  1.00  0.00      L21  C
ATOM   3168  H5R POPEL   2     -43.416 -43.710   8.699  1.00  0.00      L21  H
ATOM   3169  H5S POPEL   2     -42.486 -45.152   8.058  1.00  0.00      L21  H
ATOM   3170  C26 POPEL   2     -41.508 -44.212   9.753  1.00  0.00      L21  C
ATOM   3171  H6R POPEL   2     -40.725 -45.000   9.533  1.00  0.00      L21  H
ATOM   3172  H6S POPEL   2     -41.042 -43.221  10.060  1.00  0.00      L21  H
ATOM   3173  C27 POPEL   2     -42.356 -44.735  10.832  1.00  0.00      L21  C
ATOM   3174  H7R POPEL   2     -43.299 -44.160  10.813  1.00  0.00      L21  H
ATOM   3175  H7S POPEL   2     -42.628 -45.861  10.729  1.00  0.00      L21  H
ATOM   3176  C28 POPEL   2     -41.677 -44.474  12.254  1.00  0.00      L21  C
ATOM   3177  H8R POPEL   2     -40.705 -45.029  12.152  1.00  0.00      L21  H
ATOM   3178  H8S POPEL   2     -41.359 -43.418  12.327  1.00  0.00      L21  H
ATOM   3179  C29 POPEL   2     -42.355 -45.127  13.401  1.00  0.00      L21  C
ATOM   3180  H91 POPEL   2     -42.859 -46.126  13.188  1.00  0.00      L21  H
ATOM   3181 C210 POPEL   2     -42.261 -44.749  14.672  1.00  0.00      L21  C
ATOM   3182 H101 POPEL   2     -42.784 -45.292  15.514  1.00  0.00      L21  H
ATOM   3183 C211 POPEL   2     -41.584 -43.471  15.119  1.00  0.00      L21  C
ATOM   3184 H11R POPEL   2     -40.957 -42.934  14.360  1.00  0.00      L21  H
ATOM   3185 H11S POPEL   2     -42.340 -42.735  15.342  1.00  0.00      L21  H
ATOM   3186 C212 POPEL   2     -40.739 -43.679  16.326  1.00  0.00      L21  C
ATOM   3187 H12R POPEL   2     -40.110 -44.635  16.043  1.00  0.00      L21  H
ATOM   3188 H12S POPEL   2     -40.021 -42.800  16.458  1.00  0.00      L21  H
ATOM   3189 C213 POPEL   2     -41.439 -43.889  17.630  1.00  0.00      L21  C
ATOM   3190 H13R POPEL   2     -41.919 -42.905  17.965  1.00  0.00      L21  H
ATOM   3191 H13S POPEL   2     -42.331 -44.553  17.544  1.00  0.00      L21  H
ATOM   3192 C214 POPEL   2     -40.526 -44.493  18.665  1.00  0.00      L21  C
ATOM   3193 H14R POPEL   2     -40.299 -45.564  18.425  1.00  0.00      L21  H
ATOM   3194 H14S POPEL   2     -39.612 -43.912  18.519  1.00  0.00      L21  H
ATOM   3195 C215 POPEL   2     -40.999 -44.439  20.091  1.00  0.00      L21  C
ATOM   3196 H15R POPEL   2     -41.370 -43.394  20.315  1.00  0.00      L21  H
ATOM   3197 H15S POPEL   2     -41.824 -45.096  20.246  1.00  0.00      L21  H
ATOM   3198 C216 POPEL   2     -39.955 -44.878  21.139  1.00  0.00      L21  C
ATOM   3199 H16R POPEL   2     -39.745 -45.994  21.042  1.00  0.00      L21  H
ATOM   3200 H16S POPEL   2     -39.019 -44.225  21.024  1.00  0.00      L21  H
ATOM   3201 C217 POPEL   2     -40.450 -44.673  22.668  1.00  0.00      L21  C
ATOM   3202 H17R POPEL   2     -40.757 -43.649  22.798  1.00  0.00      L21  H
ATOM   3203 H17S POPEL   2     -41.284 -45.442  22.836  1.00  0.00      L21  H
ATOM   3204 C218 POPEL   2     -39.475 -44.941  23.745  1.00  0.00      L21  C
ATOM   3205 H18R POPEL   2     -39.915 -45.166  24.701  1.00  0.00      L21  H
ATOM   3206 H18S POPEL   2     -38.804 -45.745  23.479  1.00  0.00      L21  H
ATOM   3207 H18T POPEL   2     -38.902 -44.063  23.839  1.00  0.00      L21  H
ATOM   3208  C33 POPEL   2     -37.839 -43.922   3.297  1.00  0.00      L21  C
ATOM   3209  H3X POPEL   2     -38.492 -44.554   4.012  1.00  0.00      L21  H
ATOM   3210  H3Y POPEL   2     -36.844 -44.382   3.264  1.00  0.00      L21  H
ATOM   3211  C34 POPEL   2     -37.896 -42.533   3.736  1.00  0.00      L21  C
ATOM   3212  H4X POPEL   2     -37.485 -41.801   3.058  1.00  0.00      L21  H
ATOM   3213  H4Y POPEL   2     -38.983 -42.268   3.958  1.00  0.00      L21  H
ATOM   3214  C35 POPEL   2     -37.181 -42.183   5.117  1.00  0.00      L21  C
ATOM   3215  H5X POPEL   2     -36.104 -42.399   4.915  1.00  0.00      L21  H
ATOM   3216  H5Y POPEL   2     -37.282 -41.128   5.339  1.00  0.00      L21  H
ATOM   3217  C36 POPEL   2     -37.790 -42.926   6.286  1.00  0.00      L21  C
ATOM   3218  H6X POPEL   2     -38.873 -42.749   6.282  1.00  0.00      L21  H
ATOM   3219  H6Y POPEL   2     -37.652 -43.986   6.082  1.00  0.00      L21  H
ATOM   3220  C37 POPEL   2     -37.133 -42.508   7.525  1.00  0.00      L21  C
ATOM   3221  H7X POPEL   2     -36.107 -42.879   7.504  1.00  0.00      L21  H
ATOM   3222  H7Y POPEL   2     -37.086 -41.395   7.617  1.00  0.00      L21  H
ATOM   3223  C38 POPEL   2     -37.822 -42.807   8.868  1.00  0.00      L21  C
ATOM   3224  H8X POPEL   2     -38.817 -42.315   8.903  1.00  0.00      L21  H
ATOM   3225  H8Y POPEL   2     -37.991 -43.850   8.916  1.00  0.00      L21  H
ATOM   3226  C39 POPEL   2     -37.013 -42.348  10.135  1.00  0.00      L21  C
ATOM   3227  H9X POPEL   2     -36.079 -42.885  10.229  1.00  0.00      L21  H
ATOM   3228  H9Y POPEL   2     -36.773 -41.289   9.865  1.00  0.00      L21  H
ATOM   3229 C310 POPEL   2     -37.786 -42.530  11.396  1.00  0.00      L21  C
ATOM   3230 H10X POPEL   2     -38.712 -41.913  11.386  1.00  0.00      L21  H
ATOM   3231 H10Y POPEL   2     -38.065 -43.617  11.462  1.00  0.00      L21  H
ATOM   3232 C311 POPEL   2     -36.992 -42.172  12.730  1.00  0.00      L21  C
ATOM   3233 H11X POPEL   2     -36.299 -43.075  12.832  1.00  0.00      L21  H
ATOM   3234 H11Y POPEL   2     -36.361 -41.225  12.704  1.00  0.00      L21  H
ATOM   3235 C312 POPEL   2     -37.795 -42.248  13.971  1.00  0.00      L21  C
ATOM   3236 H12X POPEL   2     -38.385 -41.331  14.069  1.00  0.00      L21  H
ATOM   3237 H12Y POPEL   2     -38.433 -43.183  13.927  1.00  0.00      L21  H
ATOM   3238 C313 POPEL   2     -36.877 -42.300  15.235  1.00  0.00      L21  C
ATOM   3239 H13X POPEL   2     -36.131 -43.122  15.089  1.00  0.00      L21  H
ATOM   3240 H13Y POPEL   2     -36.227 -41.362  15.270  1.00  0.00      L21  H
ATOM   3241 C314 POPEL   2     -37.498 -42.407  16.632  1.00  0.00      L21  C
ATOM   3242 H14X POPEL   2     -38.163 -41.533  16.708  1.00  0.00      L21  H
ATOM   3243 H14Y POPEL   2     -38.096 -43.345  16.576  1.00  0.00      L21  H
ATOM   3244 C315 POPEL   2     -36.561 -42.426  17.870  1.00  0.00      L21  C
ATOM   3245 H15X POPEL   2     -35.627 -42.998  17.776  1.00  0.00      L21  H
ATOM   3246 H15Y POPEL   2     -36.045 -41.446  17.867  1.00  0.00      L21  H
ATOM   3247 C316 POPEL   2     -37.184 -42.642  19.225  1.00  0.00      L21  C
ATOM   3248 H16X POPEL   2     -36.458 -42.531  20.066  1.00  0.00      L21  H
ATOM   3249 H16Y POPEL   2     -37.982 -41.881  19.385  1.00  0.00      L21  H
ATOM   3250 H16Z POPEL   2     -37.645 -43.720  19.322  1.00  0.00      L21  H
ATOM   3251  N   POPEL   3     -41.024 -35.887  -0.707  1.00  1.00      L21  N
ATOM   3252  HN1 POPEL   3     -40.777 -36.785  -1.136  1.00  1.00      L21  H
ATOM   3253  HN2 POPEL   3     -40.429 -35.145  -1.041  1.00  1.00      L21  H
ATOM   3254  HN3 POPEL   3     -40.758 -36.075   0.235  1.00  1.00      L21  H
ATOM   3255  C12 POPEL   3     -42.518 -35.531  -0.710  1.00  1.00      L21  C
ATOM   3256 H12A POPEL   3     -43.077 -36.445  -0.924  1.00  1.00      L21  H
ATOM   3257 H12B POPEL   3     -42.617 -34.815  -1.520  1.00  1.00      L21  H
ATOM   3258  C11 POPEL   3     -43.008 -34.971   0.653  1.00  1.00      L21  C
ATOM   3259 H11A POPEL   3     -42.461 -34.033   0.886  1.00  1.00      L21  H
ATOM   3260 H11B POPEL   3     -44.065 -34.731   0.490  1.00  1.00      L21  H
ATOM   3261  P   POPEL   3     -41.595 -36.233   2.563  1.00  1.00      L21  P
ATOM   3262  O13 POPEL   3     -41.835 -37.279   3.530  1.00  1.00      L21  O
ATOM   3263  O14 POPEL   3     -40.461 -36.440   1.654  1.00  1.00      L21  O
ATOM   3264  O11 POPEL   3     -41.490 -34.755   3.135  1.00  1.00      L21  O
ATOM   3265  O12 POPEL   3     -42.950 -35.916   1.670  1.00  1.00      L21  O
ATOM   3266  C1  POPEL   3     -42.010 -34.564   4.472  1.00  0.00      L21  C
ATOM   3267  HA  POPEL   3     -42.924 -35.210   4.746  1.00  0.00      L21  H
ATOM   3268  HB  POPEL   3     -41.228 -34.971   5.089  1.00  0.00      L21  H
ATOM   3269  C2  POPEL   3     -42.286 -33.126   4.863  1.00  0.00      L21  C
ATOM   3270  HS  POPEL   3     -41.298 -32.628   4.958  1.00  0.00      L21  H
ATOM   3271  O21 POPEL   3     -42.961 -33.175   6.168  1.00  0.00      L21  O
ATOM   3272  C21 POPEL   3     -43.302 -32.105   6.855  1.00  0.00      L21  C
ATOM   3273  O22 POPEL   3     -42.937 -30.938   6.677  1.00  0.00      L21  O
ATOM   3274  C22 POPEL   3     -44.289 -32.578   7.965  1.00  0.00      L21  C
ATOM   3275  H2R POPEL   3     -45.363 -32.375   7.719  1.00  0.00      L21  H
ATOM   3276  H2S POPEL   3     -44.264 -33.665   8.149  1.00  0.00      L21  H
ATOM   3277  C3  POPEL   3     -43.042 -32.267   3.778  1.00  0.00      L21  C
ATOM   3278  HX  POPEL   3     -43.473 -31.343   4.268  1.00  0.00      L21  H
ATOM   3279  HY  POPEL   3     -42.297 -32.128   2.892  1.00  0.00      L21  H
ATOM   3280  O31 POPEL   3     -44.172 -32.934   3.261  1.00  0.00      L21  O
ATOM   3281  C31 POPEL   3     -45.277 -32.900   4.023  1.00  0.00      L21  C
ATOM   3282  O32 POPEL   3     -45.527 -32.159   4.993  1.00  0.00      L21  O
ATOM   3283  C32 POPEL   3     -46.215 -33.953   3.446  1.00  0.00      L21  C
ATOM   3284  H2X POPEL   3     -46.534 -33.565   2.431  1.00  0.00      L21  H
ATOM   3285  H2Y POPEL   3     -45.743 -34.978   3.368  1.00  0.00      L21  H
ATOM   3286  C23 POPEL   3     -44.108 -31.895   9.384  1.00  0.00      L21  C
ATOM   3287  H3R POPEL   3     -43.097 -32.293   9.749  1.00  0.00      L21  H
ATOM   3288  H3S POPEL   3     -44.129 -30.770   9.208  1.00  0.00      L21  H
ATOM   3289  C24 POPEL   3     -45.231 -32.294  10.350  1.00  0.00      L21  C
ATOM   3290  H4R POPEL   3     -46.206 -31.887  10.055  1.00  0.00      L21  H
ATOM   3291  H4S POPEL   3     -45.284 -33.418  10.318  1.00  0.00      L21  H
ATOM   3292  C25 POPEL   3     -45.017 -31.715  11.733  1.00  0.00      L21  C
ATOM   3293  H5R POPEL   3     -43.978 -31.779  12.084  1.00  0.00      L21  H
ATOM   3294  H5S POPEL   3     -45.217 -30.635  11.590  1.00  0.00      L21  H
ATOM   3295  C26 POPEL   3     -45.984 -32.333  12.764  1.00  0.00      L21  C
ATOM   3296  H6R POPEL   3     -47.035 -32.246  12.275  1.00  0.00      L21  H
ATOM   3297  H6S POPEL   3     -45.777 -33.441  12.918  1.00  0.00      L21  H
ATOM   3298  C27 POPEL   3     -46.172 -31.656  14.130  1.00  0.00      L21  C
ATOM   3299  H7R POPEL   3     -45.142 -31.587  14.582  1.00  0.00      L21  H
ATOM   3300  H7S POPEL   3     -46.388 -30.545  13.914  1.00  0.00      L21  H
ATOM   3301  C28 POPEL   3     -47.079 -32.473  15.049  1.00  0.00      L21  C
ATOM   3302  H8R POPEL   3     -48.138 -32.658  14.710  1.00  0.00      L21  H
ATOM   3303  H8S POPEL   3     -46.575 -33.423  15.193  1.00  0.00      L21  H
ATOM   3304  C29 POPEL   3     -47.204 -31.736  16.368  1.00  0.00      L21  C
ATOM   3305  H91 POPEL   3     -48.071 -31.044  16.418  1.00  0.00      L21  H
ATOM   3306 C210 POPEL   3     -46.340 -31.797  17.416  1.00  0.00      L21  C
ATOM   3307 H101 POPEL   3     -46.550 -31.093  18.282  1.00  0.00      L21  H
ATOM   3308 C211 POPEL   3     -45.133 -32.614  17.528  1.00  0.00      L21  C
ATOM   3309 H11R POPEL   3     -45.099 -33.420  16.740  1.00  0.00      L21  H
ATOM   3310 H11S POPEL   3     -44.249 -31.975  17.375  1.00  0.00      L21  H
ATOM   3311 C212 POPEL   3     -44.980 -33.504  18.790  1.00  0.00      L21  C
ATOM   3312 H12R POPEL   3     -45.736 -34.290  18.689  1.00  0.00      L21  H
ATOM   3313 H12S POPEL   3     -43.937 -34.064  18.874  1.00  0.00      L21  H
ATOM   3314 C213 POPEL   3     -45.056 -32.735  20.148  1.00  0.00      L21  C
ATOM   3315 H13R POPEL   3     -44.413 -31.859  20.323  1.00  0.00      L21  H
ATOM   3316 H13S POPEL   3     -46.146 -32.479  20.339  1.00  0.00      L21  H
ATOM   3317 C214 POPEL   3     -44.682 -33.617  21.370  1.00  0.00      L21  C
ATOM   3318 H14R POPEL   3     -45.408 -34.486  21.285  1.00  0.00      L21  H
ATOM   3319 H14S POPEL   3     -43.699 -34.044  21.292  1.00  0.00      L21  H
ATOM   3320 C215 POPEL   3     -44.960 -32.828  22.664  1.00  0.00      L21  C
ATOM   3321 H15R POPEL   3     -44.426 -31.849  22.575  1.00  0.00      L21  H
ATOM   3322 H15S POPEL   3     -46.012 -32.666  22.898  1.00  0.00      L21  H
ATOM   3323 C216 POPEL   3     -44.413 -33.764  23.834  1.00  0.00      L21  C
ATOM   3324 H16R POPEL   3     -44.820 -34.795  23.749  1.00  0.00      L21  H
ATOM   3325 H16S POPEL   3     -43.325 -33.781  23.749  1.00  0.00      L21  H
ATOM   3326 C217 POPEL   3     -44.594 -33.061  25.124  1.00  0.00      L21  C
ATOM   3327 H17R POPEL   3     -44.216 -32.000  25.116  1.00  0.00      L21  H
ATOM   3328 H17S POPEL   3     -45.660 -33.123  25.428  1.00  0.00      L21  H
ATOM   3329 C218 POPEL   3     -43.774 -33.705  26.198  1.00  0.00      L21  C
ATOM   3330 H18R POPEL   3     -43.804 -33.023  27.100  1.00  0.00      L21  H
ATOM   3331 H18S POPEL   3     -44.253 -34.652  26.598  1.00  0.00      L21  H
ATOM   3332 H18T POPEL   3     -42.795 -33.978  25.868  1.00  0.00      L21  H
ATOM   3333  C33 POPEL   3     -47.491 -34.182   4.256  1.00  0.00      L21  C
ATOM   3334  H3X POPEL   3     -48.004 -33.188   4.528  1.00  0.00      L21  H
ATOM   3335  H3Y POPEL   3     -48.141 -34.834   3.702  1.00  0.00      L21  H
ATOM   3336  C34 POPEL   3     -47.125 -34.837   5.611  1.00  0.00      L21  C
ATOM   3337  H4X POPEL   3     -46.386 -35.673   5.310  1.00  0.00      L21  H
ATOM   3338  H4Y POPEL   3     -46.529 -34.246   6.202  1.00  0.00      L21  H
ATOM   3339  C35 POPEL   3     -48.206 -35.388   6.490  1.00  0.00      L21  C
ATOM   3340  H5X POPEL   3     -49.116 -34.689   6.457  1.00  0.00      L21  H
ATOM   3341  H5Y POPEL   3     -48.538 -36.445   6.178  1.00  0.00      L21  H
ATOM   3342  C36 POPEL   3     -47.791 -35.365   7.920  1.00  0.00      L21  C
ATOM   3343  H6X POPEL   3     -46.845 -35.965   8.105  1.00  0.00      L21  H
ATOM   3344  H6Y POPEL   3     -47.612 -34.354   8.210  1.00  0.00      L21  H
ATOM   3345  C37 POPEL   3     -48.811 -35.984   8.855  1.00  0.00      L21  C
ATOM   3346  H7X POPEL   3     -49.851 -35.676   8.740  1.00  0.00      L21  H
ATOM   3347  H7Y POPEL   3     -48.757 -37.054   8.796  1.00  0.00      L21  H
ATOM   3348  C38 POPEL   3     -48.469 -35.399  10.319  1.00  0.00      L21  C
ATOM   3349  H8X POPEL   3     -47.415 -35.064  10.457  1.00  0.00      L21  H
ATOM   3350  H8Y POPEL   3     -49.035 -34.440  10.511  1.00  0.00      L21  H
ATOM   3351  C39 POPEL   3     -48.780 -36.418  11.464  1.00  0.00      L21  C
ATOM   3352  H9X POPEL   3     -49.742 -36.898  11.303  1.00  0.00      L21  H
ATOM   3353  H9Y POPEL   3     -47.983 -37.193  11.535  1.00  0.00      L21  H
ATOM   3354 C310 POPEL   3     -48.888 -35.761  12.882  1.00  0.00      L21  C
ATOM   3355 H10X POPEL   3     -47.862 -35.631  13.360  1.00  0.00      L21  H
ATOM   3356 H10Y POPEL   3     -49.500 -34.781  12.737  1.00  0.00      L21  H
ATOM   3357 C311 POPEL   3     -49.663 -36.494  14.011  1.00  0.00      L21  C
ATOM   3358 H11X POPEL   3     -50.705 -36.692  13.593  1.00  0.00      L21  H
ATOM   3359 H11Y POPEL   3     -49.048 -37.402  14.334  1.00  0.00      L21  H
ATOM   3360 C312 POPEL   3     -49.668 -35.624  15.268  1.00  0.00      L21  C
ATOM   3361 H12X POPEL   3     -48.779 -35.007  15.317  1.00  0.00      L21  H
ATOM   3362 H12Y POPEL   3     -50.575 -35.002  15.116  1.00  0.00      L21  H
ATOM   3363 C313 POPEL   3     -49.752 -36.441  16.558  1.00  0.00      L21  C
ATOM   3364 H13X POPEL   3     -50.844 -36.507  16.794  1.00  0.00      L21  H
ATOM   3365 H13Y POPEL   3     -49.419 -37.492  16.531  1.00  0.00      L21  H
ATOM   3366 C314 POPEL   3     -49.106 -35.736  17.786  1.00  0.00      L21  C
ATOM   3367 H14X POPEL   3     -47.974 -35.733  17.619  1.00  0.00      L21  H
ATOM   3368 H14Y POPEL   3     -49.568 -34.679  17.666  1.00  0.00      L21  H
ATOM   3369 C315 POPEL   3     -49.321 -36.432  19.129  1.00  0.00      L21  C
ATOM   3370 H15X POPEL   3     -50.413 -36.348  19.284  1.00  0.00      L21  H
ATOM   3371 H15Y POPEL   3     -49.083 -37.532  19.150  1.00  0.00      L21  H
ATOM   3372 C316 POPEL   3     -48.566 -35.843  20.356  1.00  0.00      L21  C
ATOM   3373 H16X POPEL   3     -48.972 -34.783  20.552  1.00  0.00      L21  H
ATOM   3374 H16Y POPEL   3     -48.742 -36.445  21.307  1.00  0.00      L21  H
ATOM   3375 H16Z POPEL   3     -47.446 -35.757  20.113  1.00  0.00      L21  H
ATOM   3376  N   POPEL   4     -36.822 -27.072  -7.342  1.00  1.00      L21  N
ATOM   3377  HN1 POPEL   4     -35.927 -27.100  -7.933  1.00  1.00      L21  H
ATOM   3378  HN2 POPEL   4     -36.449 -27.287  -6.360  1.00  1.00      L21  H
ATOM   3379  HN3 POPEL   4     -37.460 -27.826  -7.667  1.00  1.00      L21  H
ATOM   3380  C12 POPEL   4     -37.702 -25.855  -7.430  1.00  1.00      L21  C
ATOM   3381 H12A POPEL   4     -37.964 -25.631  -8.430  1.00  1.00      L21  H
ATOM   3382 H12B POPEL   4     -37.255 -25.004  -6.940  1.00  1.00      L21  H
ATOM   3383  C11 POPEL   4     -39.048 -26.138  -6.678  1.00  1.00      L21  C
ATOM   3384 H11A POPEL   4     -38.842 -26.370  -5.566  1.00  1.00      L21  H
ATOM   3385 H11B POPEL   4     -39.586 -25.174  -6.758  1.00  1.00      L21  H
ATOM   3386  P   POPEL   4     -39.502 -28.668  -7.388  1.00  1.00      L21  P
ATOM   3387  O13 POPEL   4     -40.694 -29.453  -7.493  1.00  1.00      L21  O
ATOM   3388  O14 POPEL   4     -38.375 -28.798  -8.361  1.00  1.00      L21  O
ATOM   3389  O11 POPEL   4     -38.863 -28.985  -5.924  1.00  1.00      L21  O
ATOM   3390  O12 POPEL   4     -39.836 -27.107  -7.386  1.00  1.00      L21  O
ATOM   3391  C1  POPEL   4     -39.699 -29.011  -4.776  1.00  0.00      L21  C
ATOM   3392  HA  POPEL   4     -40.232 -28.055  -4.561  1.00  0.00      L21  H
ATOM   3393  HB  POPEL   4     -40.406 -29.801  -5.011  1.00  0.00      L21  H
ATOM   3394  C2  POPEL   4     -38.891 -29.339  -3.557  1.00  0.00      L21  C
ATOM   3395  HS  POPEL   4     -38.514 -30.343  -3.766  1.00  0.00      L21  H
ATOM   3396  O21 POPEL   4     -39.763 -29.334  -2.443  1.00  0.00      L21  O
ATOM   3397  C21 POPEL   4     -39.373 -30.152  -1.371  1.00  0.00      L21  C
ATOM   3398  O22 POPEL   4     -38.665 -31.170  -1.474  1.00  0.00      L21  O
ATOM   3399  C22 POPEL   4     -40.064 -29.740  -0.065  1.00  0.00      L21  C
ATOM   3400  H2R POPEL   4     -40.110 -28.621   0.022  1.00  0.00      L21  H
ATOM   3401  H2S POPEL   4     -41.094 -30.190   0.043  1.00  0.00      L21  H
ATOM   3402  C3  POPEL   4     -37.553 -28.531  -3.428  1.00  0.00      L21  C
ATOM   3403  HX  POPEL   4     -36.981 -28.968  -2.561  1.00  0.00      L21  H
ATOM   3404  HY  POPEL   4     -36.882 -28.564  -4.265  1.00  0.00      L21  H
ATOM   3405  O31 POPEL   4     -37.839 -27.144  -3.053  1.00  0.00      L21  O
ATOM   3406  C31 POPEL   4     -37.091 -26.260  -3.695  1.00  0.00      L21  C
ATOM   3407  O32 POPEL   4     -36.266 -26.466  -4.583  1.00  0.00      L21  O
ATOM   3408  C32 POPEL   4     -37.599 -24.837  -3.393  1.00  0.00      L21  C
ATOM   3409  H2X POPEL   4     -37.036 -24.145  -4.113  1.00  0.00      L21  H
ATOM   3410  H2Y POPEL   4     -38.701 -24.760  -3.602  1.00  0.00      L21  H
ATOM   3411  C23 POPEL   4     -39.233 -30.175   1.134  1.00  0.00      L21  C
ATOM   3412  H3R POPEL   4     -39.308 -31.248   1.368  1.00  0.00      L21  H
ATOM   3413  H3S POPEL   4     -38.147 -30.004   0.862  1.00  0.00      L21  H
ATOM   3414  C24 POPEL   4     -39.469 -29.362   2.418  1.00  0.00      L21  C
ATOM   3415  H4R POPEL   4     -39.346 -28.324   2.227  1.00  0.00      L21  H
ATOM   3416  H4S POPEL   4     -40.581 -29.365   2.763  1.00  0.00      L21  H
ATOM   3417  C25 POPEL   4     -38.638 -29.833   3.661  1.00  0.00      L21  C
ATOM   3418  H5R POPEL   4     -38.738 -30.896   3.987  1.00  0.00      L21  H
ATOM   3419  H5S POPEL   4     -37.597 -29.739   3.385  1.00  0.00      L21  H
ATOM   3420  C26 POPEL   4     -38.945 -28.828   4.804  1.00  0.00      L21  C
ATOM   3421  H6R POPEL   4     -38.945 -27.822   4.341  1.00  0.00      L21  H
ATOM   3422  H6S POPEL   4     -40.033 -28.929   4.980  1.00  0.00      L21  H
ATOM   3423  C27 POPEL   4     -37.961 -28.886   5.989  1.00  0.00      L21  C
ATOM   3424  H7R POPEL   4     -37.931 -29.914   6.374  1.00  0.00      L21  H
ATOM   3425  H7S POPEL   4     -36.946 -28.670   5.585  1.00  0.00      L21  H
ATOM   3426  C28 POPEL   4     -38.415 -27.889   7.081  1.00  0.00      L21  C
ATOM   3427  H8R POPEL   4     -38.315 -26.904   6.614  1.00  0.00      L21  H
ATOM   3428  H8S POPEL   4     -39.495 -28.156   7.308  1.00  0.00      L21  H
ATOM   3429  C29 POPEL   4     -37.413 -27.886   8.234  1.00  0.00      L21  C
ATOM   3430  H91 POPEL   4     -36.332 -27.729   7.838  1.00  0.00      L21  H
ATOM   3431 C210 POPEL   4     -37.699 -28.038   9.540  1.00  0.00      L21  C
ATOM   3432 H101 POPEL   4     -36.832 -28.104  10.139  1.00  0.00      L21  H
ATOM   3433 C211 POPEL   4     -39.030 -28.284  10.218  1.00  0.00      L21  C
ATOM   3434 H11R POPEL   4     -39.830 -28.062   9.470  1.00  0.00      L21  H
ATOM   3435 H11S POPEL   4     -39.003 -29.332  10.658  1.00  0.00      L21  H
ATOM   3436 C212 POPEL   4     -39.233 -27.376  11.405  1.00  0.00      L21  C
ATOM   3437 H12R POPEL   4     -38.884 -26.343  11.178  1.00  0.00      L21  H
ATOM   3438 H12S POPEL   4     -40.320 -27.127  11.554  1.00  0.00      L21  H
ATOM   3439 C213 POPEL   4     -38.452 -27.862  12.644  1.00  0.00      L21  C
ATOM   3440 H13R POPEL   4     -38.650 -28.938  12.885  1.00  0.00      L21  H
ATOM   3441 H13S POPEL   4     -37.349 -27.839  12.576  1.00  0.00      L21  H
ATOM   3442 C214 POPEL   4     -38.939 -27.044  13.894  1.00  0.00      L21  C
ATOM   3443 H14R POPEL   4     -38.429 -26.092  13.898  1.00  0.00      L21  H
ATOM   3444 H14S POPEL   4     -40.071 -26.897  13.835  1.00  0.00      L21  H
ATOM   3445 C215 POPEL   4     -38.614 -27.838  15.200  1.00  0.00      L21  C
ATOM   3446 H15R POPEL   4     -39.362 -28.567  15.372  1.00  0.00      L21  H
ATOM   3447 H15S POPEL   4     -37.624 -28.363  15.215  1.00  0.00      L21  H
ATOM   3448 C216 POPEL   4     -38.766 -26.872  16.407  1.00  0.00      L21  C
ATOM   3449 H16R POPEL   4     -37.985 -26.027  16.447  1.00  0.00      L21  H
ATOM   3450 H16S POPEL   4     -39.745 -26.419  16.356  1.00  0.00      L21  H
ATOM   3451 C217 POPEL   4     -38.797 -27.709  17.693  1.00  0.00      L21  C
ATOM   3452 H17R POPEL   4     -39.591 -28.509  17.687  1.00  0.00      L21  H
ATOM   3453 H17S POPEL   4     -37.891 -28.212  17.887  1.00  0.00      L21  H
ATOM   3454 C218 POPEL   4     -39.020 -26.733  18.901  1.00  0.00      L21  C
ATOM   3455 H18R POPEL   4     -39.312 -27.332  19.814  1.00  0.00      L21  H
ATOM   3456 H18S POPEL   4     -38.124 -26.179  19.133  1.00  0.00      L21  H
ATOM   3457 H18T POPEL   4     -39.809 -26.011  18.584  1.00  0.00      L21  H
ATOM   3458  C33 POPEL   4     -37.348 -24.384  -1.979  1.00  0.00      L21  C
ATOM   3459  H3X POPEL   4     -36.286 -24.214  -1.819  1.00  0.00      L21  H
ATOM   3460  H3Y POPEL   4     -37.798 -23.348  -1.961  1.00  0.00      L21  H
ATOM   3461  C34 POPEL   4     -38.033 -25.091  -0.807  1.00  0.00      L21  C
ATOM   3462  H4X POPEL   4     -39.043 -25.335  -1.239  1.00  0.00      L21  H
ATOM   3463  H4Y POPEL   4     -37.408 -25.992  -0.586  1.00  0.00      L21  H
ATOM   3464  C35 POPEL   4     -38.173 -24.281   0.574  1.00  0.00      L21  C
ATOM   3465  H5X POPEL   4     -37.185 -24.139   0.972  1.00  0.00      L21  H
ATOM   3466  H5Y POPEL   4     -38.530 -23.261   0.328  1.00  0.00      L21  H
ATOM   3467  C36 POPEL   4     -39.130 -24.983   1.558  1.00  0.00      L21  C
ATOM   3468  H6X POPEL   4     -39.995 -25.500   1.120  1.00  0.00      L21  H
ATOM   3469  H6Y POPEL   4     -38.616 -25.808   2.035  1.00  0.00      L21  H
ATOM   3470  C37 POPEL   4     -39.641 -23.987   2.581  1.00  0.00      L21  C
ATOM   3471  H7X POPEL   4     -38.701 -23.300   2.773  1.00  0.00      L21  H
ATOM   3472  H7Y POPEL   4     -40.399 -23.304   2.168  1.00  0.00      L21  H
ATOM   3473  C38 POPEL   4     -40.046 -24.692   3.880  1.00  0.00      L21  C
ATOM   3474  H8X POPEL   4     -40.874 -25.482   3.589  1.00  0.00      L21  H
ATOM   3475  H8Y POPEL   4     -39.185 -25.245   4.303  1.00  0.00      L21  H
ATOM   3476  C39 POPEL   4     -40.510 -23.777   5.109  1.00  0.00      L21  C
ATOM   3477  H9X POPEL   4     -39.744 -22.992   5.116  1.00  0.00      L21  H
ATOM   3478  H9Y POPEL   4     -41.393 -23.198   4.980  1.00  0.00      L21  H
ATOM   3479 C310 POPEL   4     -40.496 -24.416   6.490  1.00  0.00      L21  C
ATOM   3480 H10X POPEL   4     -41.254 -25.248   6.730  1.00  0.00      L21  H
ATOM   3481 H10Y POPEL   4     -39.532 -24.996   6.714  1.00  0.00      L21  H
ATOM   3482 C311 POPEL   4     -40.687 -23.340   7.569  1.00  0.00      L21  C
ATOM   3483 H11X POPEL   4     -40.029 -22.493   7.365  1.00  0.00      L21  H
ATOM   3484 H11Y POPEL   4     -41.701 -22.932   7.451  1.00  0.00      L21  H
ATOM   3485 C312 POPEL   4     -40.599 -23.925   8.943  1.00  0.00      L21  C
ATOM   3486 H12X POPEL   4     -41.072 -24.940   8.853  1.00  0.00      L21  H
ATOM   3487 H12Y POPEL   4     -39.501 -23.917   9.158  1.00  0.00      L21  H
ATOM   3488 C313 POPEL   4     -41.215 -23.090  10.064  1.00  0.00      L21  C
ATOM   3489 H13X POPEL   4     -40.914 -22.087  10.094  1.00  0.00      L21  H
ATOM   3490 H13Y POPEL   4     -42.351 -23.225  10.073  1.00  0.00      L21  H
ATOM   3491 C314 POPEL   4     -40.811 -23.697  11.452  1.00  0.00      L21  C
ATOM   3492 H14X POPEL   4     -41.076 -24.727  11.413  1.00  0.00      L21  H
ATOM   3493 H14Y POPEL   4     -39.683 -23.647  11.570  1.00  0.00      L21  H
ATOM   3494 C315 POPEL   4     -41.492 -22.983  12.673  1.00  0.00      L21  C
ATOM   3495 H15X POPEL   4     -41.031 -21.957  12.863  1.00  0.00      L21  H
ATOM   3496 H15Y POPEL   4     -42.663 -22.920  12.527  1.00  0.00      L21  H
ATOM   3497 C316 POPEL   4     -41.356 -23.847  14.040  1.00  0.00      L21  C
ATOM   3498 H16X POPEL   4     -40.297 -23.951  14.304  1.00  0.00      L21  H
ATOM   3499 H16Y POPEL   4     -41.876 -23.295  14.870  1.00  0.00      L21  H
ATOM   3500 H16Z POPEL   4     -41.707 -24.793  13.719  1.00  0.00      L21  H
ATOM   3501  N   POPEL   5     -39.717 -19.435  -2.564  1.00  1.00      L21  N
ATOM   3502  HN1 POPEL   5     -39.324 -20.102  -1.856  1.00  1.00      L21  H
ATOM   3503  HN2 POPEL   5     -39.024 -19.358  -3.399  1.00  1.00      L21  H
ATOM   3504  HN3 POPEL   5     -39.681 -18.492  -2.171  1.00  1.00      L21  H
ATOM   3505  C12 POPEL   5     -41.172 -19.780  -2.901  1.00  1.00      L21  C
ATOM   3506 H12A POPEL   5     -41.198 -20.830  -3.117  1.00  1.00      L21  H
ATOM   3507 H12B POPEL   5     -41.455 -19.187  -3.789  1.00  1.00      L21  H
ATOM   3508  C11 POPEL   5     -42.077 -19.504  -1.741  1.00  1.00      L21  C
ATOM   3509 H11A POPEL   5     -42.061 -18.401  -1.546  1.00  1.00      L21  H
ATOM   3510 H11B POPEL   5     -43.131 -19.592  -2.096  1.00  1.00      L21  H
ATOM   3511  P   POPEL   5     -40.434 -20.077   0.244  1.00  1.00      L21  P
ATOM   3512  O13 POPEL   5     -39.455 -20.931  -0.469  1.00  1.00      L21  O
ATOM   3513  O14 POPEL   5     -40.099 -18.637   0.155  1.00  1.00      L21  O
ATOM   3514  O11 POPEL   5     -40.647 -20.481   1.768  1.00  1.00      L21  O
ATOM   3515  O12 POPEL   5     -41.879 -20.182  -0.480  1.00  1.00      L21  O
ATOM   3516  C1  POPEL   5     -41.692 -20.868   2.547  1.00  0.00      L21  C
ATOM   3517  HA  POPEL   5     -42.439 -21.354   1.952  1.00  0.00      L21  H
ATOM   3518  HB  POPEL   5     -41.305 -21.673   3.170  1.00  0.00      L21  H
ATOM   3519  C2  POPEL   5     -42.307 -19.748   3.382  1.00  0.00      L21  C
ATOM   3520  HS  POPEL   5     -41.558 -18.905   3.193  1.00  0.00      L21  H
ATOM   3521  O21 POPEL   5     -42.421 -20.109   4.803  1.00  0.00      L21  O
ATOM   3522  C21 POPEL   5     -41.758 -19.470   5.757  1.00  0.00      L21  C
ATOM   3523  O22 POPEL   5     -40.917 -18.616   5.694  1.00  0.00      L21  O
ATOM   3524  C22 POPEL   5     -42.159 -19.975   7.088  1.00  0.00      L21  C
ATOM   3525  H2R POPEL   5     -43.084 -20.604   7.021  1.00  0.00      L21  H
ATOM   3526  H2S POPEL   5     -41.385 -20.660   7.548  1.00  0.00      L21  H
ATOM   3527  C3  POPEL   5     -43.642 -19.264   2.871  1.00  0.00      L21  C
ATOM   3528  HX  POPEL   5     -43.853 -18.238   3.364  1.00  0.00      L21  H
ATOM   3529  HY  POPEL   5     -43.462 -19.093   1.796  1.00  0.00      L21  H
ATOM   3530  O31 POPEL   5     -44.650 -20.290   3.044  1.00  0.00      L21  O
ATOM   3531  C31 POPEL   5     -45.857 -19.814   2.727  1.00  0.00      L21  C
ATOM   3532  O32 POPEL   5     -46.045 -18.642   2.388  1.00  0.00      L21  O
ATOM   3533  C32 POPEL   5     -46.891 -20.857   2.597  1.00  0.00      L21  C
ATOM   3534  H2X POPEL   5     -47.167 -20.853   1.496  1.00  0.00      L21  H
ATOM   3535  H2Y POPEL   5     -46.453 -21.774   2.845  1.00  0.00      L21  H
ATOM   3536  C23 POPEL   5     -42.567 -18.855   8.133  1.00  0.00      L21  C
ATOM   3537  H3R POPEL   5     -41.698 -18.154   8.155  1.00  0.00      L21  H
ATOM   3538  H3S POPEL   5     -43.521 -18.407   7.833  1.00  0.00      L21  H
ATOM   3539  C24 POPEL   5     -42.745 -19.575   9.550  1.00  0.00      L21  C
ATOM   3540  H4R POPEL   5     -43.405 -20.391   9.430  1.00  0.00      L21  H
ATOM   3541  H4S POPEL   5     -41.729 -19.843   9.832  1.00  0.00      L21  H
ATOM   3542  C25 POPEL   5     -43.364 -18.676  10.604  1.00  0.00      L21  C
ATOM   3543  H5R POPEL   5     -42.689 -17.730  10.459  1.00  0.00      L21  H
ATOM   3544  H5S POPEL   5     -44.427 -18.330  10.507  1.00  0.00      L21  H
ATOM   3545  C26 POPEL   5     -42.880 -19.038  12.010  1.00  0.00      L21  C
ATOM   3546  H6R POPEL   5     -43.534 -19.872  12.232  1.00  0.00      L21  H
ATOM   3547  H6S POPEL   5     -41.867 -19.435  11.988  1.00  0.00      L21  H
ATOM   3548  C27 POPEL   5     -43.192 -18.011  13.057  1.00  0.00      L21  C
ATOM   3549  H7R POPEL   5     -42.514 -17.172  12.918  1.00  0.00      L21  H
ATOM   3550  H7S POPEL   5     -44.254 -17.594  12.944  1.00  0.00      L21  H
ATOM   3551  C28 POPEL   5     -43.040 -18.642  14.421  1.00  0.00      L21  C
ATOM   3552  H8R POPEL   5     -43.737 -19.414  14.501  1.00  0.00      L21  H
ATOM   3553  H8S POPEL   5     -42.075 -19.180  14.322  1.00  0.00      L21  H
ATOM   3554  C29 POPEL   5     -43.091 -17.677  15.545  1.00  0.00      L21  C
ATOM   3555  H91 POPEL   5     -42.360 -16.855  15.602  1.00  0.00      L21  H
ATOM   3556 C210 POPEL   5     -43.945 -17.722  16.594  1.00  0.00      L21  C
ATOM   3557 H101 POPEL   5     -43.888 -16.943  17.302  1.00  0.00      L21  H
ATOM   3558 C211 POPEL   5     -45.140 -18.598  16.844  1.00  0.00      L21  C
ATOM   3559 H11R POPEL   5     -46.032 -17.935  16.646  1.00  0.00      L21  H
ATOM   3560 H11S POPEL   5     -45.178 -19.481  16.116  1.00  0.00      L21  H
ATOM   3561 C212 POPEL   5     -45.110 -19.041  18.355  1.00  0.00      L21  C
ATOM   3562 H12R POPEL   5     -45.682 -19.966  18.513  1.00  0.00      L21  H
ATOM   3563 H12S POPEL   5     -44.103 -19.428  18.622  1.00  0.00      L21  H
ATOM   3564 C213 POPEL   5     -45.701 -17.962  19.366  1.00  0.00      L21  C
ATOM   3565 H13R POPEL   5     -45.050 -17.112  19.075  1.00  0.00      L21  H
ATOM   3566 H13S POPEL   5     -46.801 -17.875  19.190  1.00  0.00      L21  H
ATOM   3567 C214 POPEL   5     -45.495 -18.337  20.855  1.00  0.00      L21  C
ATOM   3568 H14R POPEL   5     -45.996 -19.338  21.112  1.00  0.00      L21  H
ATOM   3569 H14S POPEL   5     -44.489 -18.527  21.159  1.00  0.00      L21  H
ATOM   3570 C215 POPEL   5     -46.283 -17.349  21.749  1.00  0.00      L21  C
ATOM   3571 H15R POPEL   5     -45.918 -16.338  21.327  1.00  0.00      L21  H
ATOM   3572 H15S POPEL   5     -47.315 -17.395  21.383  1.00  0.00      L21  H
ATOM   3573 C216 POPEL   5     -46.159 -17.554  23.237  1.00  0.00      L21  C
ATOM   3574 H16R POPEL   5     -46.654 -18.552  23.451  1.00  0.00      L21  H
ATOM   3575 H16S POPEL   5     -45.041 -17.557  23.330  1.00  0.00      L21  H
ATOM   3576 C217 POPEL   5     -46.871 -16.560  24.065  1.00  0.00      L21  C
ATOM   3577 H17R POPEL   5     -46.548 -15.601  23.731  1.00  0.00      L21  H
ATOM   3578 H17S POPEL   5     -47.938 -16.814  23.867  1.00  0.00      L21  H
ATOM   3579 C218 POPEL   5     -46.598 -16.814  25.582  1.00  0.00      L21  C
ATOM   3580 H18R POPEL   5     -47.242 -16.096  26.172  1.00  0.00      L21  H
ATOM   3581 H18S POPEL   5     -46.757 -17.920  25.947  1.00  0.00      L21  H
ATOM   3582 H18T POPEL   5     -45.537 -16.501  25.781  1.00  0.00      L21  H
ATOM   3583  C33 POPEL   5     -48.025 -20.755   3.567  1.00  0.00      L21  C
ATOM   3584  H3X POPEL   5     -48.588 -19.766   3.445  1.00  0.00      L21  H
ATOM   3585  H3Y POPEL   5     -48.909 -21.487   3.445  1.00  0.00      L21  H
ATOM   3586  C34 POPEL   5     -47.526 -20.726   4.979  1.00  0.00      L21  C
ATOM   3587  H4X POPEL   5     -46.748 -21.552   5.257  1.00  0.00      L21  H
ATOM   3588  H4Y POPEL   5     -46.925 -19.812   5.128  1.00  0.00      L21  H
ATOM   3589  C35 POPEL   5     -48.684 -20.734   5.956  1.00  0.00      L21  C
ATOM   3590  H5X POPEL   5     -49.250 -19.797   5.791  1.00  0.00      L21  H
ATOM   3591  H5Y POPEL   5     -49.489 -21.594   5.786  1.00  0.00      L21  H
ATOM   3592  C36 POPEL   5     -48.150 -20.751   7.404  1.00  0.00      L21  C
ATOM   3593  H6X POPEL   5     -47.865 -21.876   7.352  1.00  0.00      L21  H
ATOM   3594  H6Y POPEL   5     -47.227 -20.084   7.553  1.00  0.00      L21  H
ATOM   3595  C37 POPEL   5     -49.104 -20.498   8.449  1.00  0.00      L21  C
ATOM   3596  H7X POPEL   5     -49.824 -19.592   8.206  1.00  0.00      L21  H
ATOM   3597  H7Y POPEL   5     -49.807 -21.400   8.529  1.00  0.00      L21  H
ATOM   3598  C38 POPEL   5     -48.502 -20.229   9.861  1.00  0.00      L21  C
ATOM   3599  H8X POPEL   5     -47.702 -21.050  10.003  1.00  0.00      L21  H
ATOM   3600  H8Y POPEL   5     -48.094 -19.196   9.816  1.00  0.00      L21  H
ATOM   3601  C39 POPEL   5     -49.440 -20.286  11.120  1.00  0.00      L21  C
ATOM   3602  H9X POPEL   5     -50.506 -19.824  10.860  1.00  0.00      L21  H
ATOM   3603  H9Y POPEL   5     -49.729 -21.315  11.378  1.00  0.00      L21  H
ATOM   3604 C310 POPEL   5     -48.813 -19.655  12.352  1.00  0.00      L21  C
ATOM   3605 H10X POPEL   5     -47.973 -20.440  12.666  1.00  0.00      L21  H
ATOM   3606 H10Y POPEL   5     -48.426 -18.589  12.272  1.00  0.00      L21  H
ATOM   3607 C311 POPEL   5     -49.692 -19.788  13.605  1.00  0.00      L21  C
ATOM   3608 H11X POPEL   5     -50.665 -19.232  13.506  1.00  0.00      L21  H
ATOM   3609 H11Y POPEL   5     -49.945 -20.832  13.693  1.00  0.00      L21  H
ATOM   3610 C312 POPEL   5     -49.122 -19.226  14.885  1.00  0.00      L21  C
ATOM   3611 H12X POPEL   5     -48.176 -19.710  15.074  1.00  0.00      L21  H
ATOM   3612 H12Y POPEL   5     -48.981 -18.064  14.768  1.00  0.00      L21  H
ATOM   3613 C313 POPEL   5     -50.062 -19.460  16.128  1.00  0.00      L21  C
ATOM   3614 H13X POPEL   5     -51.122 -19.103  15.919  1.00  0.00      L21  H
ATOM   3615 H13Y POPEL   5     -50.116 -20.582  16.219  1.00  0.00      L21  H
ATOM   3616 C314 POPEL   5     -49.466 -18.847  17.402  1.00  0.00      L21  C
ATOM   3617 H14X POPEL   5     -48.390 -19.020  17.312  1.00  0.00      L21  H
ATOM   3618 H14Y POPEL   5     -49.653 -17.770  17.315  1.00  0.00      L21  H
ATOM   3619 C315 POPEL   5     -50.053 -19.460  18.698  1.00  0.00      L21  C
ATOM   3620 H15X POPEL   5     -51.135 -19.171  18.753  1.00  0.00      L21  H
ATOM   3621 H15Y POPEL   5     -50.033 -20.544  18.715  1.00  0.00      L21  H
ATOM   3622 C316 POPEL   5     -49.269 -18.996  19.911  1.00  0.00      L21  C
ATOM   3623 H16X POPEL   5     -48.980 -17.942  19.628  1.00  0.00      L21  H
ATOM   3624 H16Y POPEL   5     -49.802 -19.004  20.893  1.00  0.00      L21  H
ATOM   3625 H16Z POPEL   5     -48.296 -19.466  19.836  1.00  0.00      L21  H
ATOM   3626  N   POPEL   6     -39.931 -13.913  -9.129  1.00  1.00      L21  N
ATOM   3627  HN1 POPEL   6     -40.578 -13.698  -9.908  1.00  1.00      L21  H
ATOM   3628  HN2 POPEL   6     -38.916 -13.877  -9.419  1.00  1.00      L21  H
ATOM   3629  HN3 POPEL   6     -40.113 -14.906  -8.763  1.00  1.00      L21  H
ATOM   3630  C12 POPEL   6     -40.278 -13.163  -7.880  1.00  1.00      L21  C
ATOM   3631 H12A POPEL   6     -41.418 -12.883  -7.816  1.00  1.00      L21  H
ATOM   3632 H12B POPEL   6     -39.752 -12.227  -8.025  1.00  1.00      L21  H
ATOM   3633  C11 POPEL   6     -39.845 -13.892  -6.702  1.00  1.00      L21  C
ATOM   3634 H11A POPEL   6     -38.729 -14.056  -6.711  1.00  1.00      L21  H
ATOM   3635 H11B POPEL   6     -40.070 -13.279  -5.768  1.00  1.00      L21  H
ATOM   3636  P   POPEL   6     -39.882 -16.465  -6.941  1.00  1.00      L21  P
ATOM   3637  O13 POPEL   6     -40.867 -17.584  -6.770  1.00  1.00      L21  O
ATOM   3638  O14 POPEL   6     -39.376 -16.229  -8.320  1.00  1.00      L21  O
ATOM   3639  O11 POPEL   6     -38.683 -16.679  -5.930  1.00  1.00      L21  O
ATOM   3640  O12 POPEL   6     -40.571 -15.150  -6.448  1.00  1.00      L21  O
ATOM   3641  C1  POPEL   6     -38.888 -16.617  -4.532  1.00  0.00      L21  C
ATOM   3642  HA  POPEL   6     -39.659 -15.940  -4.164  1.00  0.00      L21  H
ATOM   3643  HB  POPEL   6     -39.026 -17.630  -4.130  1.00  0.00      L21  H
ATOM   3644  C2  POPEL   6     -37.562 -16.236  -3.707  1.00  0.00      L21  C
ATOM   3645  HS  POPEL   6     -36.825 -16.986  -3.920  1.00  0.00      L21  H
ATOM   3646  O21 POPEL   6     -37.932 -16.404  -2.284  1.00  0.00      L21  O
ATOM   3647  C21 POPEL   6     -37.039 -16.212  -1.344  1.00  0.00      L21  C
ATOM   3648  O22 POPEL   6     -35.851 -16.010  -1.496  1.00  0.00      L21  O
ATOM   3649  C22 POPEL   6     -37.735 -16.398   0.037  1.00  0.00      L21  C
ATOM   3650  H2R POPEL   6     -38.501 -15.658   0.089  1.00  0.00      L21  H
ATOM   3651  H2S POPEL   6     -38.350 -17.228   0.069  1.00  0.00      L21  H
ATOM   3652  C3  POPEL   6     -37.000 -14.821  -4.027  1.00  0.00      L21  C
ATOM   3653  HX  POPEL   6     -36.052 -14.731  -3.510  1.00  0.00      L21  H
ATOM   3654  HY  POPEL   6     -36.921 -14.766  -5.176  1.00  0.00      L21  H
ATOM   3655  O31 POPEL   6     -37.897 -13.813  -3.497  1.00  0.00      L21  O
ATOM   3656  C31 POPEL   6     -37.789 -12.633  -3.970  1.00  0.00      L21  C
ATOM   3657  O32 POPEL   6     -37.161 -12.148  -4.879  1.00  0.00      L21  O
ATOM   3658  C32 POPEL   6     -38.876 -11.715  -3.308  1.00  0.00      L21  C
ATOM   3659  H2X POPEL   6     -39.036 -10.866  -4.038  1.00  0.00      L21  H
ATOM   3660  H2Y POPEL   6     -39.832 -12.293  -3.129  1.00  0.00      L21  H
ATOM   3661  C23 POPEL   6     -36.824 -16.315   1.295  1.00  0.00      L21  C
ATOM   3662  H3R POPEL   6     -36.134 -17.181   1.357  1.00  0.00      L21  H
ATOM   3663  H3S POPEL   6     -36.238 -15.398   1.278  1.00  0.00      L21  H
ATOM   3664  C24 POPEL   6     -37.734 -16.289   2.489  1.00  0.00      L21  C
ATOM   3665  H4R POPEL   6     -38.534 -15.542   2.327  1.00  0.00      L21  H
ATOM   3666  H4S POPEL   6     -38.206 -17.286   2.567  1.00  0.00      L21  H
ATOM   3667  C25 POPEL   6     -37.093 -16.008   3.816  1.00  0.00      L21  C
ATOM   3668  H5R POPEL   6     -36.377 -16.788   4.113  1.00  0.00      L21  H
ATOM   3669  H5S POPEL   6     -36.736 -15.040   3.863  1.00  0.00      L21  H
ATOM   3670  C26 POPEL   6     -38.183 -16.099   4.875  1.00  0.00      L21  C
ATOM   3671  H6R POPEL   6     -38.878 -15.292   4.759  1.00  0.00      L21  H
ATOM   3672  H6S POPEL   6     -38.799 -16.967   4.585  1.00  0.00      L21  H
ATOM   3673  C27 POPEL   6     -37.680 -15.967   6.308  1.00  0.00      L21  C
ATOM   3674  H7R POPEL   6     -36.562 -16.285   6.242  1.00  0.00      L21  H
ATOM   3675  H7S POPEL   6     -37.678 -14.830   6.576  1.00  0.00      L21  H
ATOM   3676  C28 POPEL   6     -38.611 -16.619   7.344  1.00  0.00      L21  C
ATOM   3677  H8R POPEL   6     -39.514 -15.937   7.506  1.00  0.00      L21  H
ATOM   3678  H8S POPEL   6     -38.865 -17.677   6.992  1.00  0.00      L21  H
ATOM   3679  C29 POPEL   6     -37.838 -16.855   8.635  1.00  0.00      L21  C
ATOM   3680  H91 POPEL   6     -36.981 -17.609   8.560  1.00  0.00      L21  H
ATOM   3681 C210 POPEL   6     -38.005 -16.224   9.809  1.00  0.00      L21  C
ATOM   3682 H101 POPEL   6     -37.289 -16.577  10.506  1.00  0.00      L21  H
ATOM   3683 C211 POPEL   6     -38.952 -15.102  10.057  1.00  0.00      L21  C
ATOM   3684 H11R POPEL   6     -38.927 -14.354   9.188  1.00  0.00      L21  H
ATOM   3685 H11S POPEL   6     -39.955 -15.438  10.042  1.00  0.00      L21  H
ATOM   3686 C212 POPEL   6     -38.858 -14.232  11.336  1.00  0.00      L21  C
ATOM   3687 H12R POPEL   6     -37.792 -13.893  11.375  1.00  0.00      L21  H
ATOM   3688 H12S POPEL   6     -39.577 -13.410  11.257  1.00  0.00      L21  H
ATOM   3689 C213 POPEL   6     -39.118 -15.071  12.633  1.00  0.00      L21  C
ATOM   3690 H13R POPEL   6     -40.196 -15.488  12.552  1.00  0.00      L21  H
ATOM   3691 H13S POPEL   6     -38.473 -15.948  12.530  1.00  0.00      L21  H
ATOM   3692 C214 POPEL   6     -38.817 -14.404  13.972  1.00  0.00      L21  C
ATOM   3693 H14R POPEL   6     -37.684 -14.426  14.119  1.00  0.00      L21  H
ATOM   3694 H14S POPEL   6     -39.095 -13.371  14.051  1.00  0.00      L21  H
ATOM   3695 C215 POPEL   6     -39.452 -15.111  15.197  1.00  0.00      L21  C
ATOM   3696 H15R POPEL   6     -40.469 -15.068  15.102  1.00  0.00      L21  H
ATOM   3697 H15S POPEL   6     -39.181 -16.146  15.331  1.00  0.00      L21  H
ATOM   3698 C216 POPEL   6     -38.919 -14.400  16.446  1.00  0.00      L21  C
ATOM   3699 H16R POPEL   6     -37.858 -14.449  16.561  1.00  0.00      L21  H
ATOM   3700 H16S POPEL   6     -39.129 -13.281  16.337  1.00  0.00      L21  H
ATOM   3701 C217 POPEL   6     -39.676 -14.906  17.753  1.00  0.00      L21  C
ATOM   3702 H17R POPEL   6     -40.713 -14.807  17.459  1.00  0.00      L21  H
ATOM   3703 H17S POPEL   6     -39.525 -15.986  17.870  1.00  0.00      L21  H
ATOM   3704 C218 POPEL   6     -39.220 -14.140  19.028  1.00  0.00      L21  C
ATOM   3705 H18R POPEL   6     -39.803 -14.371  19.924  1.00  0.00      L21  H
ATOM   3706 H18S POPEL   6     -38.213 -14.360  19.279  1.00  0.00      L21  H
ATOM   3707 H18T POPEL   6     -39.469 -13.093  18.830  1.00  0.00      L21  H
ATOM   3708  C33 POPEL   6     -38.467 -11.005  -1.961  1.00  0.00      L21  C
ATOM   3709  H3X POPEL   6     -37.484 -10.512  -2.077  1.00  0.00      L21  H
ATOM   3710  H3Y POPEL   6     -39.184 -10.166  -1.732  1.00  0.00      L21  H
ATOM   3711  C34 POPEL   6     -38.362 -11.931  -0.746  1.00  0.00      L21  C
ATOM   3712  H4X POPEL   6     -39.378 -12.317  -0.468  1.00  0.00      L21  H
ATOM   3713  H4Y POPEL   6     -37.675 -12.768  -0.980  1.00  0.00      L21  H
ATOM   3714  C35 POPEL   6     -37.747 -11.243   0.514  1.00  0.00      L21  C
ATOM   3715  H5X POPEL   6     -36.704 -11.014   0.258  1.00  0.00      L21  H
ATOM   3716  H5Y POPEL   6     -38.350 -10.243   0.577  1.00  0.00      L21  H
ATOM   3717  C36 POPEL   6     -37.940 -12.048   1.825  1.00  0.00      L21  C
ATOM   3718  H6X POPEL   6     -38.976 -11.969   2.194  1.00  0.00      L21  H
ATOM   3719  H6Y POPEL   6     -37.814 -13.138   1.579  1.00  0.00      L21  H
ATOM   3720  C37 POPEL   6     -36.960 -11.484   2.942  1.00  0.00      L21  C
ATOM   3721  H7X POPEL   6     -36.430 -12.346   3.419  1.00  0.00      L21  H
ATOM   3722  H7Y POPEL   6     -36.246 -10.748   2.529  1.00  0.00      L21  H
ATOM   3723  C38 POPEL   6     -37.775 -10.788   4.076  1.00  0.00      L21  C
ATOM   3724  H8X POPEL   6     -38.200  -9.866   3.682  1.00  0.00      L21  H
ATOM   3725  H8Y POPEL   6     -38.652 -11.496   4.269  1.00  0.00      L21  H
ATOM   3726  C39 POPEL   6     -36.871 -10.584   5.286  1.00  0.00      L21  C
ATOM   3727  H9X POPEL   6     -36.420 -11.526   5.662  1.00  0.00      L21  H
ATOM   3728  H9Y POPEL   6     -36.110  -9.773   5.050  1.00  0.00      L21  H
ATOM   3729 C310 POPEL   6     -37.673 -10.014   6.479  1.00  0.00      L21  C
ATOM   3730 H10X POPEL   6     -38.193  -9.094   6.215  1.00  0.00      L21  H
ATOM   3731 H10Y POPEL   6     -38.397 -10.797   6.825  1.00  0.00      L21  H
ATOM   3732 C311 POPEL   6     -36.702  -9.599   7.600  1.00  0.00      L21  C
ATOM   3733 H11X POPEL   6     -35.982 -10.438   7.815  1.00  0.00      L21  H
ATOM   3734 H11Y POPEL   6     -36.082  -8.688   7.345  1.00  0.00      L21  H
ATOM   3735 C312 POPEL   6     -37.367  -9.313   8.919  1.00  0.00      L21  C
ATOM   3736 H12X POPEL   6     -38.227  -8.660   8.859  1.00  0.00      L21  H
ATOM   3737 H12Y POPEL   6     -37.753 -10.311   9.340  1.00  0.00      L21  H
ATOM   3738 C313 POPEL   6     -36.427  -8.634   9.959  1.00  0.00      L21  C
ATOM   3739 H13X POPEL   6     -35.453  -9.202   9.945  1.00  0.00      L21  H
ATOM   3740 H13Y POPEL   6     -36.289  -7.565   9.660  1.00  0.00      L21  H
ATOM   3741 C314 POPEL   6     -36.956  -8.703  11.359  1.00  0.00      L21  C
ATOM   3742 H14X POPEL   6     -37.981  -8.127  11.388  1.00  0.00      L21  H
ATOM   3743 H14Y POPEL   6     -37.016  -9.794  11.563  1.00  0.00      L21  H
ATOM   3744 C315 POPEL   6     -35.841  -8.128  12.254  1.00  0.00      L21  C
ATOM   3745 H15X POPEL   6     -34.887  -8.709  12.058  1.00  0.00      L21  H
ATOM   3746 H15Y POPEL   6     -35.537  -7.045  11.901  1.00  0.00      L21  H
ATOM   3747 C316 POPEL   6     -36.257  -8.038  13.705  1.00  0.00      L21  C
ATOM   3748 H16X POPEL   6     -36.285  -8.999  14.154  1.00  0.00      L21  H
ATOM   3749 H16Y POPEL   6     -35.470  -7.502  14.281  1.00  0.00      L21  H
ATOM   3750 H16Z POPEL   6     -37.244  -7.549  13.747  1.00  0.00      L21  H
ATOM   3751  N   POPEL   7     -33.212 -50.733  -1.058  1.00  1.00      L21  N
ATOM   3752  HN1 POPEL   7     -32.350 -51.026  -1.495  1.00  1.00      L21  H
ATOM   3753  HN2 POPEL   7     -33.089 -50.610   0.016  1.00  1.00      L21  H
ATOM   3754  HN3 POPEL   7     -34.002 -51.439  -1.261  1.00  1.00      L21  H
ATOM   3755  C12 POPEL   7     -33.758 -49.401  -1.619  1.00  1.00      L21  C
ATOM   3756 H12A POPEL   7     -33.858 -49.524  -2.693  1.00  1.00      L21  H
ATOM   3757 H12B POPEL   7     -33.053 -48.563  -1.369  1.00  1.00      L21  H
ATOM   3758  C11 POPEL   7     -35.323 -49.080  -1.169  1.00  1.00      L21  C
ATOM   3759 H11A POPEL   7     -35.295 -48.626  -0.128  1.00  1.00      L21  H
ATOM   3760 H11B POPEL   7     -35.486 -48.136  -1.716  1.00  1.00      L21  H
ATOM   3761  P   POPEL   7     -36.364 -51.333  -0.401  1.00  1.00      L21  P
ATOM   3762  O13 POPEL   7     -37.748 -51.737  -0.089  1.00  1.00      L21  O
ATOM   3763  O14 POPEL   7     -35.464 -52.304  -1.015  1.00  1.00      L21  O
ATOM   3764  O11 POPEL   7     -35.535 -50.845   0.800  1.00  1.00      L21  O
ATOM   3765  O12 POPEL   7     -36.301 -50.074  -1.361  1.00  1.00      L21  O
ATOM   3766  C1  POPEL   7     -36.000 -50.770   2.129  1.00  0.00      L21  C
ATOM   3767  HA  POPEL   7     -36.410 -49.747   2.328  1.00  0.00      L21  H
ATOM   3768  HB  POPEL   7     -36.929 -51.382   2.257  1.00  0.00      L21  H
ATOM   3769  C2  POPEL   7     -34.890 -51.236   3.169  1.00  0.00      L21  C
ATOM   3770  HS  POPEL   7     -34.687 -52.372   3.053  1.00  0.00      L21  H
ATOM   3771  O21 POPEL   7     -35.402 -50.884   4.513  1.00  0.00      L21  O
ATOM   3772  C21 POPEL   7     -34.947 -51.599   5.510  1.00  0.00      L21  C
ATOM   3773  O22 POPEL   7     -34.280 -52.604   5.426  1.00  0.00      L21  O
ATOM   3774  C22 POPEL   7     -35.387 -50.977   6.874  1.00  0.00      L21  C
ATOM   3775  H2R POPEL   7     -35.272 -49.942   6.686  1.00  0.00      L21  H
ATOM   3776  H2S POPEL   7     -36.463 -51.231   7.093  1.00  0.00      L21  H
ATOM   3777  C3  POPEL   7     -33.536 -50.587   2.888  1.00  0.00      L21  C
ATOM   3778  HX  POPEL   7     -32.746 -50.950   3.566  1.00  0.00      L21  H
ATOM   3779  HY  POPEL   7     -33.051 -50.806   1.856  1.00  0.00      L21  H
ATOM   3780  O31 POPEL   7     -33.600 -49.162   3.236  1.00  0.00      L21  O
ATOM   3781  C31 POPEL   7     -33.346 -48.394   2.192  1.00  0.00      L21  C
ATOM   3782  O32 POPEL   7     -32.843 -48.743   1.113  1.00  0.00      L21  O
ATOM   3783  C32 POPEL   7     -33.744 -46.928   2.435  1.00  0.00      L21  C
ATOM   3784  H2X POPEL   7     -32.974 -46.348   2.947  1.00  0.00      L21  H
ATOM   3785  H2Y POPEL   7     -33.911 -46.490   1.366  1.00  0.00      L21  H
ATOM   3786  C23 POPEL   7     -34.428 -51.452   8.051  1.00  0.00      L21  C
ATOM   3787  H3R POPEL   7     -34.237 -52.519   7.979  1.00  0.00      L21  H
ATOM   3788  H3S POPEL   7     -33.458 -50.898   7.958  1.00  0.00      L21  H
ATOM   3789  C24 POPEL   7     -34.977 -51.140   9.434  1.00  0.00      L21  C
ATOM   3790  H4R POPEL   7     -35.004 -50.012   9.474  1.00  0.00      L21  H
ATOM   3791  H4S POPEL   7     -35.960 -51.663   9.562  1.00  0.00      L21  H
ATOM   3792  C25 POPEL   7     -34.117 -51.629  10.628  1.00  0.00      L21  C
ATOM   3793  H5R POPEL   7     -33.723 -52.649  10.451  1.00  0.00      L21  H
ATOM   3794  H5S POPEL   7     -33.301 -50.935  10.621  1.00  0.00      L21  H
ATOM   3795  C26 POPEL   7     -34.882 -51.315  12.009  1.00  0.00      L21  C
ATOM   3796  H6R POPEL   7     -35.060 -50.209  12.089  1.00  0.00      L21  H
ATOM   3797  H6S POPEL   7     -35.844 -51.748  12.044  1.00  0.00      L21  H
ATOM   3798  C27 POPEL   7     -34.118 -51.810  13.194  1.00  0.00      L21  C
ATOM   3799  H7R POPEL   7     -33.996 -52.924  13.207  1.00  0.00      L21  H
ATOM   3800  H7S POPEL   7     -33.058 -51.528  13.080  1.00  0.00      L21  H
ATOM   3801  C28 POPEL   7     -34.740 -51.321  14.483  1.00  0.00      L21  C
ATOM   3802  H8R POPEL   7     -34.786 -50.231  14.558  1.00  0.00      L21  H
ATOM   3803  H8S POPEL   7     -35.775 -51.635  14.409  1.00  0.00      L21  H
ATOM   3804  C29 POPEL   7     -34.105 -51.913  15.733  1.00  0.00      L21  C
ATOM   3805  H91 POPEL   7     -34.092 -53.006  15.752  1.00  0.00      L21  H
ATOM   3806 C210 POPEL   7     -33.827 -51.148  16.884  1.00  0.00      L21  C
ATOM   3807 H101 POPEL   7     -33.478 -51.771  17.757  1.00  0.00      L21  H
ATOM   3808 C211 POPEL   7     -33.847 -49.623  17.078  1.00  0.00      L21  C
ATOM   3809 H11R POPEL   7     -32.800 -49.200  17.042  1.00  0.00      L21  H
ATOM   3810 H11S POPEL   7     -34.527 -49.095  16.396  1.00  0.00      L21  H
ATOM   3811 C212 POPEL   7     -34.558 -49.223  18.404  1.00  0.00      L21  C
ATOM   3812 H12R POPEL   7     -34.694 -48.139  18.265  1.00  0.00      L21  H
ATOM   3813 H12S POPEL   7     -35.709 -49.568  18.356  1.00  0.00      L21  H
ATOM   3814 C213 POPEL   7     -33.794 -49.560  19.679  1.00  0.00      L21  C
ATOM   3815 H13R POPEL   7     -33.759 -50.727  19.793  1.00  0.00      L21  H
ATOM   3816 H13S POPEL   7     -32.801 -49.146  19.633  1.00  0.00      L21  H
ATOM   3817 C214 POPEL   7     -34.477 -48.965  20.941  1.00  0.00      L21  C
ATOM   3818 H14R POPEL   7     -34.607 -47.910  20.751  1.00  0.00      L21  H
ATOM   3819 H14S POPEL   7     -35.435 -49.464  21.292  1.00  0.00      L21  H
ATOM   3820 C215 POPEL   7     -33.563 -48.893  22.149  1.00  0.00      L21  C
ATOM   3821 H15R POPEL   7     -33.292 -49.844  22.603  1.00  0.00      L21  H
ATOM   3822 H15S POPEL   7     -32.622 -48.443  21.735  1.00  0.00      L21  H
ATOM   3823 C216 POPEL   7     -34.092 -47.825  23.176  1.00  0.00      L21  C
ATOM   3824 H16R POPEL   7     -34.198 -46.864  22.642  1.00  0.00      L21  H
ATOM   3825 H16S POPEL   7     -35.101 -48.127  23.417  1.00  0.00      L21  H
ATOM   3826 C217 POPEL   7     -33.229 -47.660  24.388  1.00  0.00      L21  C
ATOM   3827 H17R POPEL   7     -33.277 -48.722  24.908  1.00  0.00      L21  H
ATOM   3828 H17S POPEL   7     -32.206 -47.562  24.010  1.00  0.00      L21  H
ATOM   3829 C218 POPEL   7     -33.534 -46.573  25.406  1.00  0.00      L21  C
ATOM   3830 H18R POPEL   7     -32.764 -46.643  26.218  1.00  0.00      L21  H
ATOM   3831 H18S POPEL   7     -33.510 -45.576  24.834  1.00  0.00      L21  H
ATOM   3832 H18T POPEL   7     -34.548 -46.773  25.910  1.00  0.00      L21  H
ATOM   3833  C33 POPEL   7     -35.049 -46.793   3.231  1.00  0.00      L21  C
ATOM   3834  H3X POPEL   7     -35.658 -45.931   2.808  1.00  0.00      L21  H
ATOM   3835  H3Y POPEL   7     -35.711 -47.699   3.075  1.00  0.00      L21  H
ATOM   3836  C34 POPEL   7     -34.865 -46.605   4.743  1.00  0.00      L21  C
ATOM   3837  H4X POPEL   7     -33.927 -47.202   5.049  1.00  0.00      L21  H
ATOM   3838  H4Y POPEL   7     -34.572 -45.515   4.909  1.00  0.00      L21  H
ATOM   3839  C35 POPEL   7     -36.080 -46.825   5.684  1.00  0.00      L21  C
ATOM   3840  H5X POPEL   7     -37.002 -46.361   5.309  1.00  0.00      L21  H
ATOM   3841  H5Y POPEL   7     -36.377 -47.888   5.614  1.00  0.00      L21  H
ATOM   3842  C36 POPEL   7     -35.727 -46.394   7.097  1.00  0.00      L21  C
ATOM   3843  H6X POPEL   7     -34.924 -47.098   7.348  1.00  0.00      L21  H
ATOM   3844  H6Y POPEL   7     -35.390 -45.347   7.128  1.00  0.00      L21  H
ATOM   3845  C37 POPEL   7     -36.819 -46.668   8.099  1.00  0.00      L21  C
ATOM   3846  H7X POPEL   7     -37.496 -45.794   8.236  1.00  0.00      L21  H
ATOM   3847  H7Y POPEL   7     -37.380 -47.531   7.841  1.00  0.00      L21  H
ATOM   3848  C38 POPEL   7     -36.257 -46.752   9.548  1.00  0.00      L21  C
ATOM   3849  H8X POPEL   7     -35.618 -47.622   9.573  1.00  0.00      L21  H
ATOM   3850  H8Y POPEL   7     -35.650 -45.748   9.617  1.00  0.00      L21  H
ATOM   3851  C39 POPEL   7     -37.254 -46.891  10.601  1.00  0.00      L21  C
ATOM   3852  H9X POPEL   7     -37.896 -46.043  10.574  1.00  0.00      L21  H
ATOM   3853  H9Y POPEL   7     -37.867 -47.749  10.253  1.00  0.00      L21  H
ATOM   3854 C310 POPEL   7     -36.562 -46.969  11.987  1.00  0.00      L21  C
ATOM   3855 H10X POPEL   7     -35.786 -47.720  11.957  1.00  0.00      L21  H
ATOM   3856 H10Y POPEL   7     -36.121 -45.987  12.101  1.00  0.00      L21  H
ATOM   3857 C311 POPEL   7     -37.582 -47.137  13.141  1.00  0.00      L21  C
ATOM   3858 H11X POPEL   7     -38.400 -46.410  13.066  1.00  0.00      L21  H
ATOM   3859 H11Y POPEL   7     -38.018 -48.175  13.129  1.00  0.00      L21  H
ATOM   3860 C312 POPEL   7     -36.908 -46.937  14.562  1.00  0.00      L21  C
ATOM   3861 H12X POPEL   7     -35.993 -47.534  14.584  1.00  0.00      L21  H
ATOM   3862 H12Y POPEL   7     -36.689 -45.891  14.667  1.00  0.00      L21  H
ATOM   3863 C313 POPEL   7     -37.892 -47.243  15.745  1.00  0.00      L21  C
ATOM   3864 H13X POPEL   7     -38.767 -46.522  15.579  1.00  0.00      L21  H
ATOM   3865 H13Y POPEL   7     -38.320 -48.330  15.820  1.00  0.00      L21  H
ATOM   3866 C314 POPEL   7     -37.315 -46.777  17.040  1.00  0.00      L21  C
ATOM   3867 H14X POPEL   7     -36.195 -46.969  16.987  1.00  0.00      L21  H
ATOM   3868 H14Y POPEL   7     -37.507 -45.620  17.096  1.00  0.00      L21  H
ATOM   3869 C315 POPEL   7     -37.887 -47.621  18.234  1.00  0.00      L21  C
ATOM   3870 H15X POPEL   7     -38.950 -47.538  18.156  1.00  0.00      L21  H
ATOM   3871 H15Y POPEL   7     -37.587 -48.679  18.031  1.00  0.00      L21  H
ATOM   3872 C316 POPEL   7     -37.490 -47.104  19.585  1.00  0.00      L21  C
ATOM   3873 H16X POPEL   7     -38.075 -47.462  20.402  1.00  0.00      L21  H
ATOM   3874 H16Y POPEL   7     -36.517 -47.599  19.855  1.00  0.00      L21  H
ATOM   3875 H16Z POPEL   7     -37.369 -45.983  19.690  1.00  0.00      L21  H
ATOM   3876  N   POPEL   8     -29.060 -40.622  -2.538  1.00  1.00      L21  N
ATOM   3877  HN1 POPEL   8     -28.128 -40.865  -2.184  1.00  1.00      L21  H
ATOM   3878  HN2 POPEL   8     -29.614 -40.009  -1.830  1.00  1.00      L21  H
ATOM   3879  HN3 POPEL   8     -29.543 -41.510  -2.639  1.00  1.00      L21  H
ATOM   3880  C12 POPEL   8     -28.867 -39.879  -3.848  1.00  1.00      L21  C
ATOM   3881 H12A POPEL   8     -29.020 -40.462  -4.734  1.00  1.00      L21  H
ATOM   3882 H12B POPEL   8     -27.820 -39.527  -3.881  1.00  1.00      L21  H
ATOM   3883  C11 POPEL   8     -29.889 -38.730  -3.760  1.00  1.00      L21  C
ATOM   3884 H11A POPEL   8     -29.635 -37.901  -2.977  1.00  1.00      L21  H
ATOM   3885 H11B POPEL   8     -29.947 -38.084  -4.690  1.00  1.00      L21  H
ATOM   3886  P   POPEL   8     -32.270 -39.835  -4.413  1.00  1.00      L21  P
ATOM   3887  O13 POPEL   8     -32.992 -38.789  -5.178  1.00  1.00      L21  O
ATOM   3888  O14 POPEL   8     -31.456 -40.792  -5.245  1.00  1.00      L21  O
ATOM   3889  O11 POPEL   8     -33.242 -40.578  -3.504  1.00  1.00      L21  O
ATOM   3890  O12 POPEL   8     -31.218 -39.142  -3.425  1.00  1.00      L21  O
ATOM   3891  C1  POPEL   8     -33.025 -40.612  -2.083  1.00  0.00      L21  C
ATOM   3892  HA  POPEL   8     -31.912 -40.813  -1.846  1.00  0.00      L21  H
ATOM   3893  HB  POPEL   8     -33.273 -39.581  -1.767  1.00  0.00      L21  H
ATOM   3894  C2  POPEL   8     -33.793 -41.654  -1.305  1.00  0.00      L21  C
ATOM   3895  HS  POPEL   8     -34.879 -41.340  -1.270  1.00  0.00      L21  H
ATOM   3896  O21 POPEL   8     -33.279 -41.614  -0.002  1.00  0.00      L21  O
ATOM   3897  C21 POPEL   8     -33.913 -42.090   0.998  1.00  0.00      L21  C
ATOM   3898  O22 POPEL   8     -35.005 -42.634   0.974  1.00  0.00      L21  O
ATOM   3899  C22 POPEL   8     -33.065 -41.676   2.250  1.00  0.00      L21  C
ATOM   3900  H2R POPEL   8     -32.051 -42.061   2.146  1.00  0.00      L21  H
ATOM   3901  H2S POPEL   8     -32.946 -40.555   2.208  1.00  0.00      L21  H
ATOM   3902  C3  POPEL   8     -33.778 -43.127  -1.805  1.00  0.00      L21  C
ATOM   3903  HX  POPEL   8     -34.476 -43.753  -1.212  1.00  0.00      L21  H
ATOM   3904  HY  POPEL   8     -34.130 -43.083  -2.901  1.00  0.00      L21  H
ATOM   3905  O31 POPEL   8     -32.429 -43.747  -1.753  1.00  0.00      L21  O
ATOM   3906  C31 POPEL   8     -32.341 -45.080  -2.101  1.00  0.00      L21  C
ATOM   3907  O32 POPEL   8     -33.231 -45.801  -2.464  1.00  0.00      L21  O
ATOM   3908  C32 POPEL   8     -30.936 -45.634  -1.789  1.00  0.00      L21  C
ATOM   3909  H2X POPEL   8     -30.914 -46.632  -2.186  1.00  0.00      L21  H
ATOM   3910  H2Y POPEL   8     -30.201 -44.993  -2.415  1.00  0.00      L21  H
ATOM   3911  C23 POPEL   8     -33.805 -42.057   3.548  1.00  0.00      L21  C
ATOM   3912  H3R POPEL   8     -34.586 -41.257   3.815  1.00  0.00      L21  H
ATOM   3913  H3S POPEL   8     -34.302 -43.074   3.513  1.00  0.00      L21  H
ATOM   3914  C24 POPEL   8     -32.855 -41.934   4.768  1.00  0.00      L21  C
ATOM   3915  H4R POPEL   8     -31.933 -42.581   4.704  1.00  0.00      L21  H
ATOM   3916  H4S POPEL   8     -32.501 -40.868   4.712  1.00  0.00      L21  H
ATOM   3917  C25 POPEL   8     -33.496 -42.055   6.124  1.00  0.00      L21  C
ATOM   3918  H5R POPEL   8     -34.150 -41.168   6.251  1.00  0.00      L21  H
ATOM   3919  H5S POPEL   8     -34.210 -42.932   6.135  1.00  0.00      L21  H
ATOM   3920  C26 POPEL   8     -32.493 -42.205   7.253  1.00  0.00      L21  C
ATOM   3921  H6R POPEL   8     -31.899 -43.117   7.056  1.00  0.00      L21  H
ATOM   3922  H6S POPEL   8     -31.808 -41.270   7.156  1.00  0.00      L21  H
ATOM   3923  C27 POPEL   8     -33.175 -42.037   8.600  1.00  0.00      L21  C
ATOM   3924  H7R POPEL   8     -33.630 -41.037   8.626  1.00  0.00      L21  H
ATOM   3925  H7S POPEL   8     -34.033 -42.739   8.719  1.00  0.00      L21  H
ATOM   3926  C28 POPEL   8     -32.178 -42.288   9.781  1.00  0.00      L21  C
ATOM   3927  H8R POPEL   8     -32.067 -43.420   9.667  1.00  0.00      L21  H
ATOM   3928  H8S POPEL   8     -31.213 -41.729   9.461  1.00  0.00      L21  H
ATOM   3929  C29 POPEL   8     -32.814 -42.008  11.126  1.00  0.00      L21  C
ATOM   3930  H91 POPEL   8     -32.892 -40.964  11.533  1.00  0.00      L21  H
ATOM   3931 C210 POPEL   8     -33.358 -42.917  11.897  1.00  0.00      L21  C
ATOM   3932 H101 POPEL   8     -33.749 -42.482  12.822  1.00  0.00      L21  H
ATOM   3933 C211 POPEL   8     -33.472 -44.423  11.808  1.00  0.00      L21  C
ATOM   3934 H11R POPEL   8     -34.512 -44.808  11.670  1.00  0.00      L21  H
ATOM   3935 H11S POPEL   8     -32.910 -44.908  10.932  1.00  0.00      L21  H
ATOM   3936 C212 POPEL   8     -32.967 -45.178  13.037  1.00  0.00      L21  C
ATOM   3937 H12R POPEL   8     -33.111 -46.243  12.895  1.00  0.00      L21  H
ATOM   3938 H12S POPEL   8     -31.932 -45.001  12.991  1.00  0.00      L21  H
ATOM   3939 C213 POPEL   8     -33.593 -44.821  14.395  1.00  0.00      L21  C
ATOM   3940 H13R POPEL   8     -33.282 -43.823  14.722  1.00  0.00      L21  H
ATOM   3941 H13S POPEL   8     -34.702 -44.819  14.538  1.00  0.00      L21  H
ATOM   3942 C214 POPEL   8     -32.972 -45.716  15.498  1.00  0.00      L21  C
ATOM   3943 H14R POPEL   8     -33.234 -46.790  15.448  1.00  0.00      L21  H
ATOM   3944 H14S POPEL   8     -31.822 -45.538  15.418  1.00  0.00      L21  H
ATOM   3945 C215 POPEL   8     -33.385 -45.281  16.904  1.00  0.00      L21  C
ATOM   3946 H15R POPEL   8     -33.325 -44.166  16.937  1.00  0.00      L21  H
ATOM   3947 H15S POPEL   8     -34.394 -45.697  17.164  1.00  0.00      L21  H
ATOM   3948 C216 POPEL   8     -32.482 -45.914  17.993  1.00  0.00      L21  C
ATOM   3949 H16R POPEL   8     -32.555 -47.030  17.956  1.00  0.00      L21  H
ATOM   3950 H16S POPEL   8     -31.429 -45.769  17.835  1.00  0.00      L21  H
ATOM   3951 C217 POPEL   8     -32.968 -45.565  19.394  1.00  0.00      L21  C
ATOM   3952 H17R POPEL   8     -33.146 -44.465  19.432  1.00  0.00      L21  H
ATOM   3953 H17S POPEL   8     -33.967 -46.092  19.530  1.00  0.00      L21  H
ATOM   3954 C218 POPEL   8     -32.040 -46.017  20.481  1.00  0.00      L21  C
ATOM   3955 H18R POPEL   8     -32.436 -46.026  21.490  1.00  0.00      L21  H
ATOM   3956 H18S POPEL   8     -31.819 -47.034  20.224  1.00  0.00      L21  H
ATOM   3957 H18T POPEL   8     -31.051 -45.507  20.230  1.00  0.00      L21  H
ATOM   3958  C33 POPEL   8     -30.548 -45.648  -0.325  1.00  0.00      L21  C
ATOM   3959  H3X POPEL   8     -31.213 -46.424   0.231  1.00  0.00      L21  H
ATOM   3960  H3Y POPEL   8     -29.503 -46.045  -0.390  1.00  0.00      L21  H
ATOM   3961  C34 POPEL   8     -30.395 -44.284   0.264  1.00  0.00      L21  C
ATOM   3962  H4X POPEL   8     -29.869 -43.663  -0.496  1.00  0.00      L21  H
ATOM   3963  H4Y POPEL   8     -31.357 -43.758   0.433  1.00  0.00      L21  H
ATOM   3964  C35 POPEL   8     -29.628 -44.216   1.600  1.00  0.00      L21  C
ATOM   3965  H5X POPEL   8     -28.809 -44.915   1.504  1.00  0.00      L21  H
ATOM   3966  H5Y POPEL   8     -29.184 -43.217   1.718  1.00  0.00      L21  H
ATOM   3967  C36 POPEL   8     -30.518 -44.561   2.802  1.00  0.00      L21  C
ATOM   3968  H6X POPEL   8     -31.435 -43.911   2.911  1.00  0.00      L21  H
ATOM   3969  H6Y POPEL   8     -30.947 -45.560   2.617  1.00  0.00      L21  H
ATOM   3970  C37 POPEL   8     -29.704 -44.423   4.112  1.00  0.00      L21  C
ATOM   3971  H7X POPEL   8     -28.702 -44.866   4.030  1.00  0.00      L21  H
ATOM   3972  H7Y POPEL   8     -29.622 -43.346   4.484  1.00  0.00      L21  H
ATOM   3973  C38 POPEL   8     -30.511 -45.172   5.224  1.00  0.00      L21  C
ATOM   3974  H8X POPEL   8     -31.313 -44.497   5.544  1.00  0.00      L21  H
ATOM   3975  H8Y POPEL   8     -30.975 -46.083   4.795  1.00  0.00      L21  H
ATOM   3976  C39 POPEL   8     -29.548 -45.564   6.358  1.00  0.00      L21  C
ATOM   3977  H9X POPEL   8     -29.117 -46.588   6.211  1.00  0.00      L21  H
ATOM   3978  H9Y POPEL   8     -28.695 -44.820   6.460  1.00  0.00      L21  H
ATOM   3979 C310 POPEL   8     -30.297 -45.822   7.705  1.00  0.00      L21  C
ATOM   3980 H10X POPEL   8     -31.146 -45.088   7.784  1.00  0.00      L21  H
ATOM   3981 H10Y POPEL   8     -30.799 -46.823   7.758  1.00  0.00      L21  H
ATOM   3982 C311 POPEL   8     -29.356 -45.913   8.874  1.00  0.00      L21  C
ATOM   3983 H11X POPEL   8     -28.638 -46.701   8.680  1.00  0.00      L21  H
ATOM   3984 H11Y POPEL   8     -28.783 -44.990   9.039  1.00  0.00      L21  H
ATOM   3985 C312 POPEL   8     -30.021 -46.345  10.207  1.00  0.00      L21  C
ATOM   3986 H12X POPEL   8     -30.646 -45.475  10.514  1.00  0.00      L21  H
ATOM   3987 H12Y POPEL   8     -30.680 -47.247  10.038  1.00  0.00      L21  H
ATOM   3988 C313 POPEL   8     -28.961 -46.495  11.276  1.00  0.00      L21  C
ATOM   3989 H13X POPEL   8     -28.426 -47.527  11.143  1.00  0.00      L21  H
ATOM   3990 H13Y POPEL   8     -28.170 -45.656  11.260  1.00  0.00      L21  H
ATOM   3991 C314 POPEL   8     -29.564 -46.552  12.708  1.00  0.00      L21  C
ATOM   3992 H14X POPEL   8     -29.884 -45.439  12.933  1.00  0.00      L21  H
ATOM   3993 H14Y POPEL   8     -30.487 -47.196  12.780  1.00  0.00      L21  H
ATOM   3994 C315 POPEL   8     -28.539 -47.083  13.709  1.00  0.00      L21  C
ATOM   3995 H15X POPEL   8     -28.376 -48.208  13.566  1.00  0.00      L21  H
ATOM   3996 H15Y POPEL   8     -27.553 -46.551  13.479  1.00  0.00      L21  H
ATOM   3997 C316 POPEL   8     -29.010 -46.816  15.109  1.00  0.00      L21  C
ATOM   3998 H16X POPEL   8     -29.977 -47.295  15.253  1.00  0.00      L21  H
ATOM   3999 H16Y POPEL   8     -28.165 -47.281  15.646  1.00  0.00      L21  H
ATOM   4000 H16Z POPEL   8     -29.084 -45.812  15.450  1.00  0.00      L21  H
ATOM   4001  N   POPEL   9     -33.822 -36.280  -5.119  1.00  1.00      L21  N
ATOM   4002  HN1 POPEL   9     -33.722 -37.252  -4.775  1.00  1.00      L21  H
ATOM   4003  HN2 POPEL   9     -34.186 -36.261  -6.110  1.00  1.00      L21  H
ATOM   4004  HN3 POPEL   9     -32.840 -35.884  -5.077  1.00  1.00      L21  H
ATOM   4005  C12 POPEL   9     -34.769 -35.579  -4.150  1.00  1.00      L21  C
ATOM   4006 H12A POPEL   9     -34.628 -35.837  -3.130  1.00  1.00      L21  H
ATOM   4007 H12B POPEL   9     -35.822 -35.773  -4.414  1.00  1.00      L21  H
ATOM   4008  C11 POPEL   9     -34.498 -34.069  -4.295  1.00  1.00      L21  C
ATOM   4009 H11A POPEL   9     -34.882 -33.685  -5.237  1.00  1.00      L21  H
ATOM   4010 H11B POPEL   9     -35.190 -33.595  -3.452  1.00  1.00      L21  H
ATOM   4011  P   POPEL   9     -32.591 -32.317  -3.702  1.00  1.00      L21  P
ATOM   4012  O13 POPEL   9     -31.156 -32.533  -3.360  1.00  1.00      L21  O
ATOM   4013  O14 POPEL   9     -32.934 -31.243  -4.665  1.00  1.00      L21  O
ATOM   4014  O11 POPEL   9     -33.395 -32.078  -2.350  1.00  1.00      L21  O
ATOM   4015  O12 POPEL   9     -33.093 -33.796  -4.109  1.00  1.00      L21  O
ATOM   4016  C1  POPEL   9     -33.275 -32.713  -1.118  1.00  0.00      L21  C
ATOM   4017  HA  POPEL   9     -33.247 -33.792  -1.352  1.00  0.00      L21  H
ATOM   4018  HB  POPEL   9     -32.295 -32.499  -0.696  1.00  0.00      L21  H
ATOM   4019  C2  POPEL   9     -34.472 -32.393  -0.141  1.00  0.00      L21  C
ATOM   4020  HS  POPEL   9     -34.523 -31.282  -0.144  1.00  0.00      L21  H
ATOM   4021  O21 POPEL   9     -34.153 -32.834   1.197  1.00  0.00      L21  O
ATOM   4022  C21 POPEL   9     -34.642 -32.056   2.216  1.00  0.00      L21  C
ATOM   4023  O22 POPEL   9     -35.363 -31.102   2.025  1.00  0.00      L21  O
ATOM   4024  C22 POPEL   9     -34.269 -32.594   3.648  1.00  0.00      L21  C
ATOM   4025  H2R POPEL   9     -34.517 -33.666   3.629  1.00  0.00      L21  H
ATOM   4026  H2S POPEL   9     -33.180 -32.501   3.874  1.00  0.00      L21  H
ATOM   4027  C3  POPEL   9     -35.836 -32.857  -0.555  1.00  0.00      L21  C
ATOM   4028  HX  POPEL   9     -36.679 -32.319   0.034  1.00  0.00      L21  H
ATOM   4029  HY  POPEL   9     -35.997 -32.393  -1.587  1.00  0.00      L21  H
ATOM   4030  O31 POPEL   9     -36.007 -34.298  -0.702  1.00  0.00      L21  O
ATOM   4031  C31 POPEL   9     -36.362 -34.942   0.455  1.00  0.00      L21  C
ATOM   4032  O32 POPEL   9     -36.673 -34.352   1.476  1.00  0.00      L21  O
ATOM   4033  C32 POPEL   9     -36.182 -36.409   0.141  1.00  0.00      L21  C
ATOM   4034  H2X POPEL   9     -37.060 -36.751  -0.458  1.00  0.00      L21  H
ATOM   4035  H2Y POPEL   9     -35.257 -36.602  -0.444  1.00  0.00      L21  H
ATOM   4036  C23 POPEL   9     -35.105 -31.874   4.754  1.00  0.00      L21  C
ATOM   4037  H3R POPEL   9     -35.099 -30.769   4.665  1.00  0.00      L21  H
ATOM   4038  H3S POPEL   9     -36.105 -32.357   4.594  1.00  0.00      L21  H
ATOM   4039  C24 POPEL   9     -34.797 -32.180   6.157  1.00  0.00      L21  C
ATOM   4040  H4R POPEL   9     -34.916 -33.332   6.250  1.00  0.00      L21  H
ATOM   4041  H4S POPEL   9     -33.786 -31.854   6.491  1.00  0.00      L21  H
ATOM   4042  C25 POPEL   9     -35.723 -31.490   7.176  1.00  0.00      L21  C
ATOM   4043  H5R POPEL   9     -35.709 -30.371   7.187  1.00  0.00      L21  H
ATOM   4044  H5S POPEL   9     -36.745 -31.833   7.025  1.00  0.00      L21  H
ATOM   4045  C26 POPEL   9     -35.328 -31.946   8.637  1.00  0.00      L21  C
ATOM   4046  H6R POPEL   9     -35.802 -32.956   8.712  1.00  0.00      L21  H
ATOM   4047  H6S POPEL   9     -34.276 -32.014   8.694  1.00  0.00      L21  H
ATOM   4048  C27 POPEL   9     -35.883 -31.006   9.787  1.00  0.00      L21  C
ATOM   4049  H7R POPEL   9     -35.381 -30.072   9.634  1.00  0.00      L21  H
ATOM   4050  H7S POPEL   9     -36.987 -30.955   9.695  1.00  0.00      L21  H
ATOM   4051  C28 POPEL   9     -35.463 -31.418  11.192  1.00  0.00      L21  C
ATOM   4052  H8R POPEL   9     -35.937 -32.397  11.317  1.00  0.00      L21  H
ATOM   4053  H8S POPEL   9     -34.352 -31.646  11.230  1.00  0.00      L21  H
ATOM   4054  C29 POPEL   9     -35.782 -30.427  12.249  1.00  0.00      L21  C
ATOM   4055  H91 POPEL   9     -35.571 -29.420  11.945  1.00  0.00      L21  H
ATOM   4056 C210 POPEL   9     -36.276 -30.712  13.485  1.00  0.00      L21  C
ATOM   4057 H101 POPEL   9     -36.369 -29.880  14.221  1.00  0.00      L21  H
ATOM   4058 C211 POPEL   9     -36.594 -31.990  13.937  1.00  0.00      L21  C
ATOM   4059 H11R POPEL   9     -36.980 -32.549  13.090  1.00  0.00      L21  H
ATOM   4060 H11S POPEL   9     -35.673 -32.509  14.292  1.00  0.00      L21  H
ATOM   4061 C212 POPEL   9     -37.458 -32.133  15.181  1.00  0.00      L21  C
ATOM   4062 H12R POPEL   9     -38.493 -31.870  14.941  1.00  0.00      L21  H
ATOM   4063 H12S POPEL   9     -37.355 -33.193  15.423  1.00  0.00      L21  H
ATOM   4064 C213 POPEL   9     -37.006 -31.328  16.374  1.00  0.00      L21  C
ATOM   4065 H13R POPEL   9     -35.925 -31.339  16.507  1.00  0.00      L21  H
ATOM   4066 H13S POPEL   9     -37.258 -30.273  16.358  1.00  0.00      L21  H
ATOM   4067 C214 POPEL   9     -37.626 -31.938  17.697  1.00  0.00      L21  C
ATOM   4068 H14R POPEL   9     -38.747 -31.949  17.640  1.00  0.00      L21  H
ATOM   4069 H14S POPEL   9     -37.204 -32.924  17.831  1.00  0.00      L21  H
ATOM   4070 C215 POPEL   9     -37.425 -31.000  18.842  1.00  0.00      L21  C
ATOM   4071 H15R POPEL   9     -36.451 -30.501  18.962  1.00  0.00      L21  H
ATOM   4072 H15S POPEL   9     -38.140 -30.161  18.792  1.00  0.00      L21  H
ATOM   4073 C216 POPEL   9     -37.706 -31.672  20.169  1.00  0.00      L21  C
ATOM   4074 H16R POPEL   9     -38.800 -31.832  20.286  1.00  0.00      L21  H
ATOM   4075 H16S POPEL   9     -37.147 -32.687  20.227  1.00  0.00      L21  H
ATOM   4076 C217 POPEL   9     -37.156 -30.768  21.355  1.00  0.00      L21  C
ATOM   4077 H17R POPEL   9     -36.089 -30.579  21.156  1.00  0.00      L21  H
ATOM   4078 H17S POPEL   9     -37.773 -29.792  21.271  1.00  0.00      L21  H
ATOM   4079 C218 POPEL   9     -37.630 -31.230  22.776  1.00  0.00      L21  C
ATOM   4080 H18R POPEL   9     -37.260 -30.531  23.568  1.00  0.00      L21  H
ATOM   4081 H18S POPEL   9     -38.747 -31.243  22.645  1.00  0.00      L21  H
ATOM   4082 H18T POPEL   9     -37.287 -32.239  22.988  1.00  0.00      L21  H
ATOM   4083  C33 POPEL   9     -36.088 -37.269   1.419  1.00  0.00      L21  C
ATOM   4084  H3X POPEL   9     -35.681 -38.269   1.198  1.00  0.00      L21  H
ATOM   4085  H3Y POPEL   9     -35.492 -36.791   2.235  1.00  0.00      L21  H
ATOM   4086  C34 POPEL   9     -37.402 -37.379   2.134  1.00  0.00      L21  C
ATOM   4087  H4X POPEL   9     -37.720 -36.326   2.390  1.00  0.00      L21  H
ATOM   4088  H4Y POPEL   9     -38.255 -37.685   1.500  1.00  0.00      L21  H
ATOM   4089  C35 POPEL   9     -37.365 -38.158   3.472  1.00  0.00      L21  C
ATOM   4090  H5X POPEL   9     -36.961 -39.194   3.362  1.00  0.00      L21  H
ATOM   4091  H5Y POPEL   9     -36.660 -37.653   4.177  1.00  0.00      L21  H
ATOM   4092  C36 POPEL   9     -38.671 -38.055   4.233  1.00  0.00      L21  C
ATOM   4093  H6X POPEL   9     -39.020 -36.997   4.215  1.00  0.00      L21  H
ATOM   4094  H6Y POPEL   9     -39.471 -38.580   3.666  1.00  0.00      L21  H
ATOM   4095  C37 POPEL   9     -38.551 -38.685   5.640  1.00  0.00      L21  C
ATOM   4096  H7X POPEL   9     -38.662 -39.782   5.606  1.00  0.00      L21  H
ATOM   4097  H7Y POPEL   9     -37.490 -38.498   5.991  1.00  0.00      L21  H
ATOM   4098  C38 POPEL   9     -39.572 -38.083   6.635  1.00  0.00      L21  C
ATOM   4099  H8X POPEL   9     -39.505 -36.952   6.646  1.00  0.00      L21  H
ATOM   4100  H8Y POPEL   9     -40.617 -38.222   6.305  1.00  0.00      L21  H
ATOM   4101  C39 POPEL   9     -39.660 -38.639   8.043  1.00  0.00      L21  C
ATOM   4102  H9X POPEL   9     -40.009 -39.708   7.900  1.00  0.00      L21  H
ATOM   4103  H9Y POPEL   9     -38.669 -38.670   8.574  1.00  0.00      L21  H
ATOM   4104 C310 POPEL   9     -40.588 -37.796   8.917  1.00  0.00      L21  C
ATOM   4105 H10X POPEL   9     -40.609 -36.791   8.422  1.00  0.00      L21  H
ATOM   4106 H10Y POPEL   9     -41.631 -38.272   8.967  1.00  0.00      L21  H
ATOM   4107 C311 POPEL   9     -39.923 -37.502  10.313  1.00  0.00      L21  C
ATOM   4108 H11X POPEL   9     -39.619 -38.388  10.925  1.00  0.00      L21  H
ATOM   4109 H11Y POPEL   9     -39.036 -36.854  10.051  1.00  0.00      L21  H
ATOM   4110 C312 POPEL   9     -40.839 -36.668  11.196  1.00  0.00      L21  C
ATOM   4111 H12X POPEL   9     -41.451 -35.923  10.585  1.00  0.00      L21  H
ATOM   4112 H12Y POPEL   9     -41.585 -37.367  11.588  1.00  0.00      L21  H
ATOM   4113 C313 POPEL   9     -40.105 -35.962  12.385  1.00  0.00      L21  C
ATOM   4114 H13X POPEL   9     -39.498 -36.694  12.912  1.00  0.00      L21  H
ATOM   4115 H13Y POPEL   9     -39.456 -35.107  11.925  1.00  0.00      L21  H
ATOM   4116 C314 POPEL   9     -41.180 -35.487  13.410  1.00  0.00      L21  C
ATOM   4117 H14X POPEL   9     -41.736 -34.526  13.047  1.00  0.00      L21  H
ATOM   4118 H14Y POPEL   9     -41.977 -36.230  13.495  1.00  0.00      L21  H
ATOM   4119 C315 POPEL   9     -40.527 -35.246  14.790  1.00  0.00      L21  C
ATOM   4120 H15X POPEL   9     -40.339 -36.238  15.204  1.00  0.00      L21  H
ATOM   4121 H15Y POPEL   9     -39.703 -34.667  14.542  1.00  0.00      L21  H
ATOM   4122 C316 POPEL   9     -41.369 -34.415  15.741  1.00  0.00      L21  C
ATOM   4123 H16X POPEL   9     -41.965 -34.998  16.464  1.00  0.00      L21  H
ATOM   4124 H16Y POPEL   9     -40.777 -33.767  16.380  1.00  0.00      L21  H
ATOM   4125 H16Z POPEL   9     -42.185 -33.907  15.062  1.00  0.00      L21  H
ATOM   4126  N   POPEL  10     -29.189 -26.798  -3.644  1.00  1.00      L21  N
ATOM   4127  HN1 POPEL  10     -28.562 -26.174  -4.257  1.00  1.00      L21  H
ATOM   4128  HN2 POPEL  10     -29.315 -26.366  -2.688  1.00  1.00      L21  H
ATOM   4129  HN3 POPEL  10     -28.787 -27.740  -3.543  1.00  1.00      L21  H
ATOM   4130  C12 POPEL  10     -30.459 -27.057  -4.431  1.00  1.00      L21  C
ATOM   4131 H12A POPEL  10     -31.227 -27.477  -3.734  1.00  1.00      L21  H
ATOM   4132 H12B POPEL  10     -30.355 -27.970  -5.122  1.00  1.00      L21  H
ATOM   4133  C11 POPEL  10     -30.960 -25.754  -5.180  1.00  1.00      L21  C
ATOM   4134 H11A POPEL  10     -30.460 -25.624  -6.171  1.00  1.00      L21  H
ATOM   4135 H11B POPEL  10     -32.036 -25.914  -5.543  1.00  1.00      L21  H
ATOM   4136  P   POPEL  10     -30.720 -24.048  -2.984  1.00  1.00      L21  P
ATOM   4137  O13 POPEL  10     -29.382 -24.443  -2.443  1.00  1.00      L21  O
ATOM   4138  O14 POPEL  10     -31.173 -22.671  -2.699  1.00  1.00      L21  O
ATOM   4139  O11 POPEL  10     -31.745 -25.056  -2.305  1.00  1.00      L21  O
ATOM   4140  O12 POPEL  10     -30.794 -24.467  -4.545  1.00  1.00      L21  O
ATOM   4141  C1  POPEL  10     -31.598 -25.265  -0.856  1.00  0.00      L21  C
ATOM   4142  HA  POPEL  10     -30.964 -26.081  -0.624  1.00  0.00      L21  H
ATOM   4143  HB  POPEL  10     -31.148 -24.340  -0.314  1.00  0.00      L21  H
ATOM   4144  C2  POPEL  10     -33.098 -25.627  -0.332  1.00  0.00      L21  C
ATOM   4145  HS  POPEL  10     -33.670 -24.714  -0.498  1.00  0.00      L21  H
ATOM   4146  O21 POPEL  10     -32.939 -25.963   1.064  1.00  0.00      L21  O
ATOM   4147  C21 POPEL  10     -34.105 -26.011   1.813  1.00  0.00      L21  C
ATOM   4148  O22 POPEL  10     -35.163 -25.448   1.622  1.00  0.00      L21  O
ATOM   4149  C22 POPEL  10     -33.770 -26.804   3.083  1.00  0.00      L21  C
ATOM   4150  H2R POPEL  10     -34.363 -27.729   2.997  1.00  0.00      L21  H
ATOM   4151  H2S POPEL  10     -32.644 -27.117   3.219  1.00  0.00      L21  H
ATOM   4152  C3  POPEL  10     -33.778 -26.807  -1.090  1.00  0.00      L21  C
ATOM   4153  HX  POPEL  10     -34.650 -27.283  -0.525  1.00  0.00      L21  H
ATOM   4154  HY  POPEL  10     -34.179 -26.251  -2.026  1.00  0.00      L21  H
ATOM   4155  O31 POPEL  10     -32.842 -27.841  -1.481  1.00  0.00      L21  O
ATOM   4156  C31 POPEL  10     -32.583 -28.818  -0.622  1.00  0.00      L21  C
ATOM   4157  O32 POPEL  10     -33.200 -28.986   0.396  1.00  0.00      L21  O
ATOM   4158  C32 POPEL  10     -31.365 -29.647  -0.954  1.00  0.00      L21  C
ATOM   4159  H2X POPEL  10     -31.595 -30.482  -1.618  1.00  0.00      L21  H
ATOM   4160  H2Y POPEL  10     -30.565 -29.016  -1.379  1.00  0.00      L21  H
ATOM   4161  C23 POPEL  10     -34.037 -25.951   4.302  1.00  0.00      L21  C
ATOM   4162  H3R POPEL  10     -33.468 -25.027   4.187  1.00  0.00      L21  H
ATOM   4163  H3S POPEL  10     -35.066 -25.785   4.336  1.00  0.00      L21  H
ATOM   4164  C24 POPEL  10     -33.536 -26.652   5.576  1.00  0.00      L21  C
ATOM   4165  H4R POPEL  10     -33.792 -27.788   5.515  1.00  0.00      L21  H
ATOM   4166  H4S POPEL  10     -32.493 -26.385   5.710  1.00  0.00      L21  H
ATOM   4167  C25 POPEL  10     -34.208 -25.944   6.768  1.00  0.00      L21  C
ATOM   4168  H5R POPEL  10     -34.036 -24.813   6.577  1.00  0.00      L21  H
ATOM   4169  H5S POPEL  10     -35.316 -25.932   6.723  1.00  0.00      L21  H
ATOM   4170  C26 POPEL  10     -33.811 -26.540   8.114  1.00  0.00      L21  C
ATOM   4171  H6R POPEL  10     -34.045 -27.634   8.067  1.00  0.00      L21  H
ATOM   4172  H6S POPEL  10     -32.720 -26.520   8.277  1.00  0.00      L21  H
ATOM   4173  C27 POPEL  10     -34.445 -25.863   9.382  1.00  0.00      L21  C
ATOM   4174  H7R POPEL  10     -33.984 -24.886   9.433  1.00  0.00      L21  H
ATOM   4175  H7S POPEL  10     -35.521 -25.738   9.055  1.00  0.00      L21  H
ATOM   4176  C28 POPEL  10     -34.295 -26.687  10.592  1.00  0.00      L21  C
ATOM   4177  H8R POPEL  10     -34.560 -27.725  10.457  1.00  0.00      L21  H
ATOM   4178  H8S POPEL  10     -33.234 -26.599  10.915  1.00  0.00      L21  H
ATOM   4179  C29 POPEL  10     -35.184 -26.151  11.660  1.00  0.00      L21  C
ATOM   4180  H91 POPEL  10     -36.205 -25.894  11.305  1.00  0.00      L21  H
ATOM   4181 C210 POPEL  10     -34.944 -25.980  12.937  1.00  0.00      L21  C
ATOM   4182 H101 POPEL  10     -35.738 -25.503  13.446  1.00  0.00      L21  H
ATOM   4183 C211 POPEL  10     -33.679 -26.383  13.720  1.00  0.00      L21  C
ATOM   4184 H11R POPEL  10     -32.973 -27.027  13.005  1.00  0.00      L21  H
ATOM   4185 H11S POPEL  10     -33.172 -25.522  14.058  1.00  0.00      L21  H
ATOM   4186 C212 POPEL  10     -34.029 -27.285  14.950  1.00  0.00      L21  C
ATOM   4187 H12R POPEL  10     -34.886 -27.929  14.655  1.00  0.00      L21  H
ATOM   4188 H12S POPEL  10     -33.183 -28.035  15.049  1.00  0.00      L21  H
ATOM   4189 C213 POPEL  10     -34.270 -26.490  16.285  1.00  0.00      L21  C
ATOM   4190 H13R POPEL  10     -33.355 -25.936  16.511  1.00  0.00      L21  H
ATOM   4191 H13S POPEL  10     -35.175 -25.758  16.255  1.00  0.00      L21  H
ATOM   4192 C214 POPEL  10     -34.429 -27.560  17.389  1.00  0.00      L21  C
ATOM   4193 H14R POPEL  10     -35.266 -28.359  17.212  1.00  0.00      L21  H
ATOM   4194 H14S POPEL  10     -33.447 -28.203  17.410  1.00  0.00      L21  H
ATOM   4195 C215 POPEL  10     -34.519 -26.985  18.790  1.00  0.00      L21  C
ATOM   4196 H15R POPEL  10     -33.764 -26.188  18.817  1.00  0.00      L21  H
ATOM   4197 H15S POPEL  10     -35.470 -26.461  18.976  1.00  0.00      L21  H
ATOM   4198 C216 POPEL  10     -34.397 -28.044  19.898  1.00  0.00      L21  C
ATOM   4199 H16R POPEL  10     -35.292 -28.721  19.694  1.00  0.00      L21  H
ATOM   4200 H16S POPEL  10     -33.474 -28.681  19.662  1.00  0.00      L21  H
ATOM   4201 C217 POPEL  10     -34.291 -27.464  21.276  1.00  0.00      L21  C
ATOM   4202 H17R POPEL  10     -34.175 -28.335  21.915  1.00  0.00      L21  H
ATOM   4203 H17S POPEL  10     -33.408 -26.822  21.517  1.00  0.00      L21  H
ATOM   4204 C218 POPEL  10     -35.510 -26.628  21.669  1.00  0.00      L21  C
ATOM   4205 H18R POPEL  10     -35.430 -26.208  22.657  1.00  0.00      L21  H
ATOM   4206 H18S POPEL  10     -35.726 -25.823  20.943  1.00  0.00      L21  H
ATOM   4207 H18T POPEL  10     -36.428 -27.285  21.678  1.00  0.00      L21  H
ATOM   4208  C33 POPEL  10     -30.951 -30.394   0.265  1.00  0.00      L21  C
ATOM   4209  H3X POPEL  10     -31.835 -30.915   0.650  1.00  0.00      L21  H
ATOM   4210  H3Y POPEL  10     -30.261 -31.201  -0.063  1.00  0.00      L21  H
ATOM   4211  C34 POPEL  10     -30.254 -29.485   1.256  1.00  0.00      L21  C
ATOM   4212  H4X POPEL  10     -29.326 -29.141   0.711  1.00  0.00      L21  H
ATOM   4213  H4Y POPEL  10     -30.784 -28.568   1.561  1.00  0.00      L21  H
ATOM   4214  C35 POPEL  10     -29.821 -30.149   2.525  1.00  0.00      L21  C
ATOM   4215  H5X POPEL  10     -30.285 -31.173   2.611  1.00  0.00      L21  H
ATOM   4216  H5Y POPEL  10     -28.744 -30.327   2.728  1.00  0.00      L21  H
ATOM   4217  C36 POPEL  10     -30.369 -29.397   3.732  1.00  0.00      L21  C
ATOM   4218  H6X POPEL  10     -29.639 -28.528   3.897  1.00  0.00      L21  H
ATOM   4219  H6Y POPEL  10     -31.362 -29.015   3.532  1.00  0.00      L21  H
ATOM   4220  C37 POPEL  10     -30.465 -30.116   5.027  1.00  0.00      L21  C
ATOM   4221  H7X POPEL  10     -31.312 -30.914   4.914  1.00  0.00      L21  H
ATOM   4222  H7Y POPEL  10     -29.495 -30.618   5.213  1.00  0.00      L21  H
ATOM   4223  C38 POPEL  10     -30.909 -29.275   6.233  1.00  0.00      L21  C
ATOM   4224  H8X POPEL  10     -30.199 -28.406   6.266  1.00  0.00      L21  H
ATOM   4225  H8Y POPEL  10     -31.899 -28.892   6.078  1.00  0.00      L21  H
ATOM   4226  C39 POPEL  10     -30.845 -30.120   7.492  1.00  0.00      L21  C
ATOM   4227  H9X POPEL  10     -31.416 -31.042   7.413  1.00  0.00      L21  H
ATOM   4228  H9Y POPEL  10     -29.781 -30.329   7.661  1.00  0.00      L21  H
ATOM   4229 C310 POPEL  10     -31.366 -29.457   8.810  1.00  0.00      L21  C
ATOM   4230 H10X POPEL  10     -30.958 -28.493   9.027  1.00  0.00      L21  H
ATOM   4231 H10Y POPEL  10     -32.483 -29.305   8.658  1.00  0.00      L21  H
ATOM   4232 C311 POPEL  10     -31.247 -30.356  10.062  1.00  0.00      L21  C
ATOM   4233 H11X POPEL  10     -31.496 -31.408   9.837  1.00  0.00      L21  H
ATOM   4234 H11Y POPEL  10     -30.195 -30.405  10.421  1.00  0.00      L21  H
ATOM   4235 C312 POPEL  10     -31.952 -29.875  11.284  1.00  0.00      L21  C
ATOM   4236 H12X POPEL  10     -31.759 -28.869  11.488  1.00  0.00      L21  H
ATOM   4237 H12Y POPEL  10     -33.027 -29.941  11.089  1.00  0.00      L21  H
ATOM   4238 C313 POPEL  10     -31.699 -30.704  12.548  1.00  0.00      L21  C
ATOM   4239 H13X POPEL  10     -32.113 -31.725  12.336  1.00  0.00      L21  H
ATOM   4240 H13Y POPEL  10     -30.681 -30.953  12.798  1.00  0.00      L21  H
ATOM   4241 C314 POPEL  10     -32.431 -30.094  13.783  1.00  0.00      L21  C
ATOM   4242 H14X POPEL  10     -31.781 -29.150  14.027  1.00  0.00      L21  H
ATOM   4243 H14Y POPEL  10     -33.439 -29.772  13.557  1.00  0.00      L21  H
ATOM   4244 C315 POPEL  10     -32.317 -31.106  14.957  1.00  0.00      L21  C
ATOM   4245 H15X POPEL  10     -33.061 -30.771  15.677  1.00  0.00      L21  H
ATOM   4246 H15Y POPEL  10     -32.629 -32.117  14.488  1.00  0.00      L21  H
ATOM   4247 C316 POPEL  10     -30.965 -31.209  15.532  1.00  0.00      L21  C
ATOM   4248 H16X POPEL  10     -30.559 -30.275  15.874  1.00  0.00      L21  H
ATOM   4249 H16Y POPEL  10     -31.016 -31.917  16.414  1.00  0.00      L21  H
ATOM   4250 H16Z POPEL  10     -30.282 -31.709  14.792  1.00  0.00      L21  H
ATOM   4251  N   POPEL  11     -33.079 -21.383  -1.527  1.00  1.00      L21  N
ATOM   4252  HN1 POPEL  11     -32.438 -22.163  -2.050  1.00  1.00      L21  H
ATOM   4253  HN2 POPEL  11     -33.170 -21.423  -0.448  1.00  1.00      L21  H
ATOM   4254  HN3 POPEL  11     -34.070 -21.348  -1.936  1.00  1.00      L21  H
ATOM   4255  C12 POPEL  11     -32.744 -19.995  -1.684  1.00  1.00      L21  C
ATOM   4256 H12A POPEL  11     -32.794 -19.713  -2.745  1.00  1.00      L21  H
ATOM   4257 H12B POPEL  11     -31.746 -19.875  -1.221  1.00  1.00      L21  H
ATOM   4258  C11 POPEL  11     -33.686 -18.999  -0.910  1.00  1.00      L21  C
ATOM   4259 H11A POPEL  11     -33.891 -19.210   0.193  1.00  1.00      L21  H
ATOM   4260 H11B POPEL  11     -33.191 -17.963  -0.984  1.00  1.00      L21  H
ATOM   4261  P   POPEL  11     -36.052 -19.938  -1.586  1.00  1.00      L21  P
ATOM   4262  O13 POPEL  11     -37.253 -19.226  -1.995  1.00  1.00      L21  O
ATOM   4263  O14 POPEL  11     -35.482 -20.843  -2.589  1.00  1.00      L21  O
ATOM   4264  O11 POPEL  11     -36.101 -20.675  -0.174  1.00  1.00      L21  O
ATOM   4265  O12 POPEL  11     -34.933 -18.788  -1.541  1.00  1.00      L21  O
ATOM   4266  C1  POPEL  11     -36.519 -20.106   1.117  1.00  0.00      L21  C
ATOM   4267  HA  POPEL  11     -35.713 -19.347   1.458  1.00  0.00      L21  H
ATOM   4268  HB  POPEL  11     -37.449 -19.515   1.080  1.00  0.00      L21  H
ATOM   4269  C2  POPEL  11     -36.491 -21.084   2.329  1.00  0.00      L21  C
ATOM   4270  HS  POPEL  11     -37.248 -21.904   1.987  1.00  0.00      L21  H
ATOM   4271  O21 POPEL  11     -36.983 -20.475   3.533  1.00  0.00      L21  O
ATOM   4272  C21 POPEL  11     -37.215 -21.401   4.497  1.00  0.00      L21  C
ATOM   4273  O22 POPEL  11     -37.116 -22.632   4.435  1.00  0.00      L21  O
ATOM   4274  C22 POPEL  11     -37.351 -20.567   5.868  1.00  0.00      L21  C
ATOM   4275  H2R POPEL  11     -36.611 -19.673   5.797  1.00  0.00      L21  H
ATOM   4276  H2S POPEL  11     -38.422 -20.088   5.927  1.00  0.00      L21  H
ATOM   4277  C3  POPEL  11     -35.092 -21.703   2.537  1.00  0.00      L21  C
ATOM   4278  HX  POPEL  11     -35.067 -22.668   3.182  1.00  0.00      L21  H
ATOM   4279  HY  POPEL  11     -34.803 -22.067   1.569  1.00  0.00      L21  H
ATOM   4280  O31 POPEL  11     -34.084 -20.793   3.000  1.00  0.00      L21  O
ATOM   4281  C31 POPEL  11     -33.017 -20.638   2.285  1.00  0.00      L21  C
ATOM   4282  O32 POPEL  11     -32.661 -21.258   1.302  1.00  0.00      L21  O
ATOM   4283  C32 POPEL  11     -32.284 -19.447   2.798  1.00  0.00      L21  C
ATOM   4284  H2X POPEL  11     -31.521 -19.180   2.031  1.00  0.00      L21  H
ATOM   4285  H2Y POPEL  11     -32.975 -18.527   2.939  1.00  0.00      L21  H
ATOM   4286  C23 POPEL  11     -36.892 -21.189   7.235  1.00  0.00      L21  C
ATOM   4287  H3R POPEL  11     -37.619 -22.068   7.281  1.00  0.00      L21  H
ATOM   4288  H3S POPEL  11     -35.834 -21.543   7.104  1.00  0.00      L21  H
ATOM   4289  C24 POPEL  11     -37.179 -20.377   8.566  1.00  0.00      L21  C
ATOM   4290  H4R POPEL  11     -36.354 -19.656   8.690  1.00  0.00      L21  H
ATOM   4291  H4S POPEL  11     -38.134 -19.699   8.363  1.00  0.00      L21  H
ATOM   4292  C25 POPEL  11     -37.229 -21.233   9.772  1.00  0.00      L21  C
ATOM   4293  H5R POPEL  11     -38.239 -21.674   9.923  1.00  0.00      L21  H
ATOM   4294  H5S POPEL  11     -36.475 -21.968   9.546  1.00  0.00      L21  H
ATOM   4295  C26 POPEL  11     -36.875 -20.534  11.125  1.00  0.00      L21  C
ATOM   4296  H6R POPEL  11     -35.794 -20.283  11.210  1.00  0.00      L21  H
ATOM   4297  H6S POPEL  11     -37.462 -19.581  11.155  1.00  0.00      L21  H
ATOM   4298  C27 POPEL  11     -37.283 -21.488  12.235  1.00  0.00      L21  C
ATOM   4299  H7R POPEL  11     -38.387 -21.670  12.206  1.00  0.00      L21  H
ATOM   4300  H7S POPEL  11     -36.741 -22.422  12.081  1.00  0.00      L21  H
ATOM   4301  C28 POPEL  11     -36.923 -20.933  13.585  1.00  0.00      L21  C
ATOM   4302  H8R POPEL  11     -35.813 -20.976  13.760  1.00  0.00      L21  H
ATOM   4303  H8S POPEL  11     -37.290 -19.942  13.856  1.00  0.00      L21  H
ATOM   4304  C29 POPEL  11     -37.509 -21.913  14.662  1.00  0.00      L21  C
ATOM   4305  H91 POPEL  11     -38.507 -22.335  14.469  1.00  0.00      L21  H
ATOM   4306 C210 POPEL  11     -37.006 -22.261  15.882  1.00  0.00      L21  C
ATOM   4307 H101 POPEL  11     -37.502 -22.979  16.456  1.00  0.00      L21  H
ATOM   4308 C211 POPEL  11     -35.774 -21.728  16.600  1.00  0.00      L21  C
ATOM   4309 H11R POPEL  11     -35.007 -22.541  16.671  1.00  0.00      L21  H
ATOM   4310 H11S POPEL  11     -35.305 -20.873  15.984  1.00  0.00      L21  H
ATOM   4311 C212 POPEL  11     -35.976 -21.126  17.986  1.00  0.00      L21  C
ATOM   4312 H12R POPEL  11     -35.125 -20.469  18.345  1.00  0.00      L21  H
ATOM   4313 H12S POPEL  11     -36.874 -20.534  18.034  1.00  0.00      L21  H
ATOM   4314 C213 POPEL  11     -36.188 -22.225  19.140  1.00  0.00      L21  C
ATOM   4315 H13R POPEL  11     -37.225 -22.659  19.021  1.00  0.00      L21  H
ATOM   4316 H13S POPEL  11     -35.438 -23.033  18.928  1.00  0.00      L21  H
ATOM   4317 C214 POPEL  11     -36.026 -21.611  20.552  1.00  0.00      L21  C
ATOM   4318 H14R POPEL  11     -34.990 -21.311  20.640  1.00  0.00      L21  H
ATOM   4319 H14S POPEL  11     -36.703 -20.759  20.682  1.00  0.00      L21  H
ATOM   4320 C215 POPEL  11     -36.141 -22.624  21.686  1.00  0.00      L21  C
ATOM   4321 H15R POPEL  11     -37.196 -22.815  21.973  1.00  0.00      L21  H
ATOM   4322 H15S POPEL  11     -35.475 -23.511  21.466  1.00  0.00      L21  H
ATOM   4323 C216 POPEL  11     -35.659 -21.892  22.976  1.00  0.00      L21  C
ATOM   4324 H16R POPEL  11     -34.691 -21.430  22.799  1.00  0.00      L21  H
ATOM   4325 H16S POPEL  11     -36.400 -21.090  23.069  1.00  0.00      L21  H
ATOM   4326 C217 POPEL  11     -35.567 -22.565  24.361  1.00  0.00      L21  C
ATOM   4327 H17R POPEL  11     -36.638 -22.855  24.695  1.00  0.00      L21  H
ATOM   4328 H17S POPEL  11     -34.987 -23.506  24.214  1.00  0.00      L21  H
ATOM   4329 C218 POPEL  11     -34.909 -21.751  25.453  1.00  0.00      L21  C
ATOM   4330 H18R POPEL  11     -34.891 -22.359  26.436  1.00  0.00      L21  H
ATOM   4331 H18S POPEL  11     -33.929 -21.420  25.101  1.00  0.00      L21  H
ATOM   4332 H18T POPEL  11     -35.456 -20.856  25.671  1.00  0.00      L21  H
ATOM   4333  C33 POPEL  11     -31.399 -19.649   4.134  1.00  0.00      L21  C
ATOM   4334  H3X POPEL  11     -30.710 -20.441   3.922  1.00  0.00      L21  H
ATOM   4335  H3Y POPEL  11     -30.787 -18.751   4.478  1.00  0.00      L21  H
ATOM   4336  C34 POPEL  11     -32.143 -20.075   5.444  1.00  0.00      L21  C
ATOM   4337  H4X POPEL  11     -32.822 -19.206   5.699  1.00  0.00      L21  H
ATOM   4338  H4Y POPEL  11     -32.828 -20.964   5.197  1.00  0.00      L21  H
ATOM   4339  C35 POPEL  11     -31.316 -20.235   6.664  1.00  0.00      L21  C
ATOM   4340  H5X POPEL  11     -30.698 -21.205   6.715  1.00  0.00      L21  H
ATOM   4341  H5Y POPEL  11     -30.621 -19.374   6.772  1.00  0.00      L21  H
ATOM   4342  C36 POPEL  11     -32.087 -20.075   8.029  1.00  0.00      L21  C
ATOM   4343  H6X POPEL  11     -32.853 -19.248   8.041  1.00  0.00      L21  H
ATOM   4344  H6Y POPEL  11     -32.600 -21.055   8.156  1.00  0.00      L21  H
ATOM   4345  C37 POPEL  11     -31.121 -19.677   9.147  1.00  0.00      L21  C
ATOM   4346  H7X POPEL  11     -30.238 -20.364   9.202  1.00  0.00      L21  H
ATOM   4347  H7Y POPEL  11     -30.726 -18.628   9.067  1.00  0.00      L21  H
ATOM   4348  C38 POPEL  11     -31.888 -19.778  10.476  1.00  0.00      L21  C
ATOM   4349  H8X POPEL  11     -32.713 -19.008  10.519  1.00  0.00      L21  H
ATOM   4350  H8Y POPEL  11     -32.314 -20.818  10.587  1.00  0.00      L21  H
ATOM   4351  C39 POPEL  11     -31.063 -19.583  11.766  1.00  0.00      L21  C
ATOM   4352  H9X POPEL  11     -30.608 -20.517  11.973  1.00  0.00      L21  H
ATOM   4353  H9Y POPEL  11     -30.332 -18.730  11.542  1.00  0.00      L21  H
ATOM   4354 C310 POPEL  11     -31.913 -19.113  12.969  1.00  0.00      L21  C
ATOM   4355 H10X POPEL  11     -32.399 -18.136  12.865  1.00  0.00      L21  H
ATOM   4356 H10Y POPEL  11     -32.694 -19.856  13.076  1.00  0.00      L21  H
ATOM   4357 C311 POPEL  11     -31.039 -19.046  14.289  1.00  0.00      L21  C
ATOM   4358 H11X POPEL  11     -30.497 -19.990  14.417  1.00  0.00      L21  H
ATOM   4359 H11Y POPEL  11     -30.218 -18.258  14.162  1.00  0.00      L21  H
ATOM   4360 C312 POPEL  11     -31.864 -18.954  15.567  1.00  0.00      L21  C
ATOM   4361 H12X POPEL  11     -32.560 -18.103  15.474  1.00  0.00      L21  H
ATOM   4362 H12Y POPEL  11     -32.483 -19.827  15.621  1.00  0.00      L21  H
ATOM   4363 C313 POPEL  11     -30.984 -18.598  16.792  1.00  0.00      L21  C
ATOM   4364 H13X POPEL  11     -30.083 -19.199  16.868  1.00  0.00      L21  H
ATOM   4365 H13Y POPEL  11     -30.706 -17.583  16.821  1.00  0.00      L21  H
ATOM   4366 C314 POPEL  11     -31.816 -18.937  18.033  1.00  0.00      L21  C
ATOM   4367 H14X POPEL  11     -32.889 -18.862  17.810  1.00  0.00      L21  H
ATOM   4368 H14Y POPEL  11     -31.661 -19.943  18.479  1.00  0.00      L21  H
ATOM   4369 C315 POPEL  11     -31.452 -17.912  19.069  1.00  0.00      L21  C
ATOM   4370 H15X POPEL  11     -30.399 -17.778  19.182  1.00  0.00      L21  H
ATOM   4371 H15Y POPEL  11     -31.762 -16.998  18.646  1.00  0.00      L21  H
ATOM   4372 C316 POPEL  11     -32.181 -18.095  20.413  1.00  0.00      L21  C
ATOM   4373 H16X POPEL  11     -31.618 -18.882  20.976  1.00  0.00      L21  H
ATOM   4374 H16Y POPEL  11     -32.064 -17.185  20.921  1.00  0.00      L21  H
ATOM   4375 H16Z POPEL  11     -33.218 -18.518  20.270  1.00  0.00      L21  H
ATOM   4376  N   POPEL  12     -31.248 -13.703  -2.924  1.00  1.00      L21  N
ATOM   4377  HN1 POPEL  12     -32.116 -13.358  -2.469  1.00  1.00      L21  H
ATOM   4378  HN2 POPEL  12     -31.100 -14.662  -2.766  1.00  1.00      L21  H
ATOM   4379  HN3 POPEL  12     -30.384 -13.198  -2.537  1.00  1.00      L21  H
ATOM   4380  C12 POPEL  12     -31.291 -13.569  -4.396  1.00  1.00      L21  C
ATOM   4381 H12A POPEL  12     -32.280 -14.031  -4.727  1.00  1.00      L21  H
ATOM   4382 H12B POPEL  12     -30.465 -14.252  -4.833  1.00  1.00      L21  H
ATOM   4383  C11 POPEL  12     -31.106 -12.101  -4.920  1.00  1.00      L21  C
ATOM   4384 H11A POPEL  12     -31.477 -12.155  -6.002  1.00  1.00      L21  H
ATOM   4385 H11B POPEL  12     -31.652 -11.368  -4.293  1.00  1.00      L21  H
ATOM   4386  P   POPEL  12     -28.876 -11.458  -3.761  1.00  1.00      L21  P
ATOM   4387  O13 POPEL  12     -28.681 -12.774  -3.006  1.00  1.00      L21  O
ATOM   4388  O14 POPEL  12     -27.561 -10.855  -4.094  1.00  1.00      L21  O
ATOM   4389  O11 POPEL  12     -29.773 -10.518  -2.870  1.00  1.00      L21  O
ATOM   4390  O12 POPEL  12     -29.772 -11.756  -5.016  1.00  1.00      L21  O
ATOM   4391  C1  POPEL  12     -29.777 -10.608  -1.405  1.00  0.00      L21  C
ATOM   4392  HA  POPEL  12     -29.895 -11.654  -1.135  1.00  0.00      L21  H
ATOM   4393  HB  POPEL  12     -28.876 -10.227  -0.968  1.00  0.00      L21  H
ATOM   4394  C2  POPEL  12     -30.998  -9.902  -0.749  1.00  0.00      L21  C
ATOM   4395  HS  POPEL  12     -30.770  -8.823  -0.765  1.00  0.00      L21  H
ATOM   4396  O21 POPEL  12     -31.319 -10.379   0.600  1.00  0.00      L21  O
ATOM   4397  C21 POPEL  12     -30.512 -10.012   1.571  1.00  0.00      L21  C
ATOM   4398  O22 POPEL  12     -29.387  -9.589   1.400  1.00  0.00      L21  O
ATOM   4399  C22 POPEL  12     -31.210 -10.337   2.921  1.00  0.00      L21  C
ATOM   4400  H2R POPEL  12     -32.125  -9.752   2.963  1.00  0.00      L21  H
ATOM   4401  H2S POPEL  12     -31.515 -11.431   2.941  1.00  0.00      L21  H
ATOM   4402  C3  POPEL  12     -32.308 -10.046  -1.519  1.00  0.00      L21  C
ATOM   4403  HX  POPEL  12     -32.948  -9.402  -0.923  1.00  0.00      L21  H
ATOM   4404  HY  POPEL  12     -32.134  -9.683  -2.556  1.00  0.00      L21  H
ATOM   4405  O31 POPEL  12     -32.802 -11.461  -1.476  1.00  0.00      L21  O
ATOM   4406  C31 POPEL  12     -34.072 -11.742  -1.287  1.00  0.00      L21  C
ATOM   4407  O32 POPEL  12     -34.986 -10.971  -1.369  1.00  0.00      L21  O
ATOM   4408  C32 POPEL  12     -34.223 -13.296  -1.076  1.00  0.00      L21  C
ATOM   4409  H2X POPEL  12     -35.326 -13.525  -0.845  1.00  0.00      L21  H
ATOM   4410  H2Y POPEL  12     -34.053 -13.883  -1.987  1.00  0.00      L21  H
ATOM   4411  C23 POPEL  12     -30.324  -9.990   4.129  1.00  0.00      L21  C
ATOM   4412  H3R POPEL  12     -29.293 -10.405   4.041  1.00  0.00      L21  H
ATOM   4413  H3S POPEL  12     -30.255  -8.861   4.285  1.00  0.00      L21  H
ATOM   4414  C24 POPEL  12     -30.960 -10.582   5.394  1.00  0.00      L21  C
ATOM   4415  H4R POPEL  12     -31.971 -10.093   5.536  1.00  0.00      L21  H
ATOM   4416  H4S POPEL  12     -31.073 -11.683   5.394  1.00  0.00      L21  H
ATOM   4417  C25 POPEL  12     -30.035 -10.237   6.575  1.00  0.00      L21  C
ATOM   4418  H5R POPEL  12     -29.041 -10.712   6.469  1.00  0.00      L21  H
ATOM   4419  H5S POPEL  12     -30.013  -9.124   6.693  1.00  0.00      L21  H
ATOM   4420  C26 POPEL  12     -30.670 -10.873   7.858  1.00  0.00      L21  C
ATOM   4421  H6R POPEL  12     -31.677 -10.512   7.896  1.00  0.00      L21  H
ATOM   4422  H6S POPEL  12     -30.637 -11.961   7.851  1.00  0.00      L21  H
ATOM   4423  C27 POPEL  12     -30.060 -10.441   9.203  1.00  0.00      L21  C
ATOM   4424  H7R POPEL  12     -29.023 -10.718   9.110  1.00  0.00      L21  H
ATOM   4425  H7S POPEL  12     -30.223  -9.314   9.244  1.00  0.00      L21  H
ATOM   4426  C28 POPEL  12     -30.738 -11.121  10.367  1.00  0.00      L21  C
ATOM   4427  H8R POPEL  12     -31.907 -10.893  10.401  1.00  0.00      L21  H
ATOM   4428  H8S POPEL  12     -30.673 -12.203  10.077  1.00  0.00      L21  H
ATOM   4429  C29 POPEL  12     -29.980 -10.825  11.636  1.00  0.00      L21  C
ATOM   4430  H91 POPEL  12     -28.995 -11.375  11.787  1.00  0.00      L21  H
ATOM   4431 C210 POPEL  12     -30.352 -10.055  12.648  1.00  0.00      L21  C
ATOM   4432 H101 POPEL  12     -29.524  -9.877  13.396  1.00  0.00      L21  H
ATOM   4433 C211 POPEL  12     -31.653  -9.310  12.816  1.00  0.00      L21  C
ATOM   4434 H11R POPEL  12     -31.507  -8.144  12.599  1.00  0.00      L21  H
ATOM   4435 H11S POPEL  12     -32.399  -9.658  12.057  1.00  0.00      L21  H
ATOM   4436 C212 POPEL  12     -32.132  -9.533  14.251  1.00  0.00      L21  C
ATOM   4437 H12R POPEL  12     -33.241  -9.208  14.279  1.00  0.00      L21  H
ATOM   4438 H12S POPEL  12     -32.013 -10.600  14.413  1.00  0.00      L21  H
ATOM   4439 C213 POPEL  12     -31.334  -8.872  15.349  1.00  0.00      L21  C
ATOM   4440 H13R POPEL  12     -30.305  -9.148  15.254  1.00  0.00      L21  H
ATOM   4441 H13S POPEL  12     -31.533  -7.820  15.177  1.00  0.00      L21  H
ATOM   4442 C214 POPEL  12     -31.766  -9.395  16.759  1.00  0.00      L21  C
ATOM   4443 H14R POPEL  12     -32.875  -9.351  16.979  1.00  0.00      L21  H
ATOM   4444 H14S POPEL  12     -31.457 -10.474  16.804  1.00  0.00      L21  H
ATOM   4445 C215 POPEL  12     -31.143  -8.599  18.014  1.00  0.00      L21  C
ATOM   4446 H15R POPEL  12     -30.074  -8.761  17.949  1.00  0.00      L21  H
ATOM   4447 H15S POPEL  12     -31.452  -7.587  17.895  1.00  0.00      L21  H
ATOM   4448 C216 POPEL  12     -31.572  -8.976  19.399  1.00  0.00      L21  C
ATOM   4449 H16R POPEL  12     -32.677  -8.658  19.464  1.00  0.00      L21  H
ATOM   4450 H16S POPEL  12     -31.676 -10.048  19.243  1.00  0.00      L21  H
ATOM   4451 C217 POPEL  12     -30.721  -8.500  20.508  1.00  0.00      L21  C
ATOM   4452 H17R POPEL  12     -29.620  -8.769  20.364  1.00  0.00      L21  H
ATOM   4453 H17S POPEL  12     -30.923  -7.435  20.615  1.00  0.00      L21  H
ATOM   4454 C218 POPEL  12     -31.226  -9.042  21.775  1.00  0.00      L21  C
ATOM   4455 H18R POPEL  12     -30.521  -8.835  22.598  1.00  0.00      L21  H
ATOM   4456 H18S POPEL  12     -32.246  -8.629  22.034  1.00  0.00      L21  H
ATOM   4457 H18T POPEL  12     -31.293 -10.186  21.736  1.00  0.00      L21  H
ATOM   4458  C33 POPEL  12     -33.376 -13.783   0.127  1.00  0.00      L21  C
ATOM   4459  H3X POPEL  12     -33.760 -14.812   0.408  1.00  0.00      L21  H
ATOM   4460  H3Y POPEL  12     -32.318 -13.905  -0.166  1.00  0.00      L21  H
ATOM   4461  C34 POPEL  12     -33.545 -12.975   1.364  1.00  0.00      L21  C
ATOM   4462  H4X POPEL  12     -32.578 -12.410   1.595  1.00  0.00      L21  H
ATOM   4463  H4Y POPEL  12     -34.417 -12.241   1.378  1.00  0.00      L21  H
ATOM   4464  C35 POPEL  12     -33.860 -13.928   2.559  1.00  0.00      L21  C
ATOM   4465  H5X POPEL  12     -34.861 -14.372   2.389  1.00  0.00      L21  H
ATOM   4466  H5Y POPEL  12     -33.197 -14.766   2.323  1.00  0.00      L21  H
ATOM   4467  C36 POPEL  12     -33.656 -13.154   3.865  1.00  0.00      L21  C
ATOM   4468  H6X POPEL  12     -32.538 -13.067   4.079  1.00  0.00      L21  H
ATOM   4469  H6Y POPEL  12     -33.996 -12.114   3.774  1.00  0.00      L21  H
ATOM   4470  C37 POPEL  12     -34.229 -13.752   5.112  1.00  0.00      L21  C
ATOM   4471  H7X POPEL  12     -35.387 -13.597   5.143  1.00  0.00      L21  H
ATOM   4472  H7Y POPEL  12     -34.010 -14.867   4.997  1.00  0.00      L21  H
ATOM   4473  C38 POPEL  12     -33.690 -13.105   6.460  1.00  0.00      L21  C
ATOM   4474  H8X POPEL  12     -32.595 -13.201   6.440  1.00  0.00      L21  H
ATOM   4475  H8Y POPEL  12     -33.848 -12.086   6.489  1.00  0.00      L21  H
ATOM   4476  C39 POPEL  12     -34.365 -13.660   7.700  1.00  0.00      L21  C
ATOM   4477  H9X POPEL  12     -35.466 -13.425   7.523  1.00  0.00      L21  H
ATOM   4478  H9Y POPEL  12     -34.301 -14.756   7.826  1.00  0.00      L21  H
ATOM   4479 C310 POPEL  12     -33.965 -13.005   9.036  1.00  0.00      L21  C
ATOM   4480 H10X POPEL  12     -32.942 -13.302   9.261  1.00  0.00      L21  H
ATOM   4481 H10Y POPEL  12     -33.961 -11.906   8.857  1.00  0.00      L21  H
ATOM   4482 C311 POPEL  12     -34.938 -13.319  10.160  1.00  0.00      L21  C
ATOM   4483 H11X POPEL  12     -36.027 -13.175   9.894  1.00  0.00      L21  H
ATOM   4484 H11Y POPEL  12     -34.834 -14.448  10.500  1.00  0.00      L21  H
ATOM   4485 C312 POPEL  12     -34.595 -12.530  11.415  1.00  0.00      L21  C
ATOM   4486 H12X POPEL  12     -33.510 -12.495  11.657  1.00  0.00      L21  H
ATOM   4487 H12Y POPEL  12     -34.824 -11.438  11.091  1.00  0.00      L21  H
ATOM   4488 C313 POPEL  12     -35.469 -12.861  12.605  1.00  0.00      L21  C
ATOM   4489 H13X POPEL  12     -36.468 -12.705  12.354  1.00  0.00      L21  H
ATOM   4490 H13Y POPEL  12     -35.496 -13.961  12.824  1.00  0.00      L21  H
ATOM   4491 C314 POPEL  12     -35.115 -12.115  13.881  1.00  0.00      L21  C
ATOM   4492 H14X POPEL  12     -34.167 -12.515  14.285  1.00  0.00      L21  H
ATOM   4493 H14Y POPEL  12     -35.068 -11.001  13.653  1.00  0.00      L21  H
ATOM   4494 C315 POPEL  12     -36.174 -12.188  15.042  1.00  0.00      L21  C
ATOM   4495 H15X POPEL  12     -37.205 -11.842  14.647  1.00  0.00      L21  H
ATOM   4496 H15Y POPEL  12     -36.284 -13.294  15.321  1.00  0.00      L21  H
ATOM   4497 C316 POPEL  12     -35.782 -11.428  16.282  1.00  0.00      L21  C
ATOM   4498 H16X POPEL  12     -35.830 -10.337  16.181  1.00  0.00      L21  H
ATOM   4499 H16Y POPEL  12     -36.487 -11.719  17.113  1.00  0.00      L21  H
ATOM   4500 H16Z POPEL  12     -34.733 -11.558  16.538  1.00  0.00      L21  H
ATOM   4501  N   POPEL  13     -26.315 -49.665  -3.651  1.00  1.00      L21  N
ATOM   4502  HN1 POPEL  13     -25.777 -49.862  -4.575  1.00  1.00      L21  H
ATOM   4503  HN2 POPEL  13     -27.251 -49.276  -3.850  1.00  1.00      L21  H
ATOM   4504  HN3 POPEL  13     -25.950 -48.943  -3.002  1.00  1.00      L21  H
ATOM   4505  C12 POPEL  13     -26.250 -51.036  -2.907  1.00  1.00      L21  C
ATOM   4506 H12A POPEL  13     -25.178 -51.430  -2.892  1.00  1.00      L21  H
ATOM   4507 H12B POPEL  13     -26.896 -51.673  -3.526  1.00  1.00      L21  H
ATOM   4508  C11 POPEL  13     -26.825 -50.788  -1.558  1.00  1.00      L21  C
ATOM   4509 H11A POPEL  13     -27.973 -50.968  -1.599  1.00  1.00      L21  H
ATOM   4510 H11B POPEL  13     -26.435 -51.632  -0.969  1.00  1.00      L21  H
ATOM   4511  P   POPEL  13     -27.482 -48.221  -0.910  1.00  1.00      L21  P
ATOM   4512  O13 POPEL  13     -26.670 -46.932  -0.921  1.00  1.00      L21  O
ATOM   4513  O14 POPEL  13     -28.336 -48.365  -2.169  1.00  1.00      L21  O
ATOM   4514  O11 POPEL  13     -28.495 -48.255   0.303  1.00  1.00      L21  O
ATOM   4515  O12 POPEL  13     -26.481 -49.570  -0.892  1.00  1.00      L21  O
ATOM   4516  C1  POPEL  13     -28.064 -48.610   1.635  1.00  0.00      L21  C
ATOM   4517  HA  POPEL  13     -27.268 -49.294   1.717  1.00  0.00      L21  H
ATOM   4518  HB  POPEL  13     -27.734 -47.721   2.203  1.00  0.00      L21  H
ATOM   4519  C2  POPEL  13     -29.285 -49.269   2.458  1.00  0.00      L21  C
ATOM   4520  HS  POPEL  13     -30.075 -48.550   2.430  1.00  0.00      L21  H
ATOM   4521  O21 POPEL  13     -28.879 -49.529   3.825  1.00  0.00      L21  O
ATOM   4522  C21 POPEL  13     -29.837 -49.628   4.733  1.00  0.00      L21  C
ATOM   4523  O22 POPEL  13     -31.005 -49.672   4.514  1.00  0.00      L21  O
ATOM   4524  C22 POPEL  13     -29.220 -49.656   6.089  1.00  0.00      L21  C
ATOM   4525  H2R POPEL  13     -28.453 -50.463   6.167  1.00  0.00      L21  H
ATOM   4526  H2S POPEL  13     -28.770 -48.607   6.219  1.00  0.00      L21  H
ATOM   4527  C3  POPEL  13     -29.773 -50.590   1.746  1.00  0.00      L21  C
ATOM   4528  HX  POPEL  13     -30.619 -50.988   2.487  1.00  0.00      L21  H
ATOM   4529  HY  POPEL  13     -30.207 -50.205   0.770  1.00  0.00      L21  H
ATOM   4530  O31 POPEL  13     -28.686 -51.551   1.523  1.00  0.00      L21  O
ATOM   4531  C31 POPEL  13     -29.168 -52.695   1.158  1.00  0.00      L21  C
ATOM   4532  O32 POPEL  13     -30.314 -52.980   0.794  1.00  0.00      L21  O
ATOM   4533  C32 POPEL  13     -28.064 -53.770   1.312  1.00  0.00      L21  C
ATOM   4534  H2X POPEL  13     -28.318 -54.612   0.651  1.00  0.00      L21  H
ATOM   4535  H2Y POPEL  13     -27.078 -53.331   1.127  1.00  0.00      L21  H
ATOM   4536  C23 POPEL  13     -30.244 -50.026   7.209  1.00  0.00      L21  C
ATOM   4537  H3R POPEL  13     -31.190 -49.410   7.235  1.00  0.00      L21  H
ATOM   4538  H3S POPEL  13     -30.558 -51.093   6.957  1.00  0.00      L21  H
ATOM   4539  C24 POPEL  13     -29.643 -50.192   8.651  1.00  0.00      L21  C
ATOM   4540  H4R POPEL  13     -28.934 -51.037   8.582  1.00  0.00      L21  H
ATOM   4541  H4S POPEL  13     -29.039 -49.306   8.956  1.00  0.00      L21  H
ATOM   4542  C25 POPEL  13     -30.657 -50.359   9.819  1.00  0.00      L21  C
ATOM   4543  H5R POPEL  13     -31.393 -49.612   9.807  1.00  0.00      L21  H
ATOM   4544  H5S POPEL  13     -31.126 -51.350   9.644  1.00  0.00      L21  H
ATOM   4545  C26 POPEL  13     -29.866 -50.489  11.027  1.00  0.00      L21  C
ATOM   4546  H6R POPEL  13     -29.172 -51.368  10.832  1.00  0.00      L21  H
ATOM   4547  H6S POPEL  13     -29.271 -49.591  11.258  1.00  0.00      L21  H
ATOM   4548  C27 POPEL  13     -30.735 -50.806  12.222  1.00  0.00      L21  C
ATOM   4549  H7R POPEL  13     -31.579 -50.093  12.421  1.00  0.00      L21  H
ATOM   4550  H7S POPEL  13     -31.202 -51.851  12.183  1.00  0.00      L21  H
ATOM   4551  C28 POPEL  13     -29.900 -50.928  13.532  1.00  0.00      L21  C
ATOM   4552  H8R POPEL  13     -28.995 -51.480  13.224  1.00  0.00      L21  H
ATOM   4553  H8S POPEL  13     -29.501 -49.922  13.820  1.00  0.00      L21  H
ATOM   4554  C29 POPEL  13     -30.564 -51.599  14.735  1.00  0.00      L21  C
ATOM   4555  H91 POPEL  13     -31.104 -52.584  14.370  1.00  0.00      L21  H
ATOM   4556 C210 POPEL  13     -30.565 -51.236  16.017  1.00  0.00      L21  C
ATOM   4557 H101 POPEL  13     -31.186 -51.850  16.649  1.00  0.00      L21  H
ATOM   4558 C211 POPEL  13     -29.861 -50.000  16.667  1.00  0.00      L21  C
ATOM   4559 H11R POPEL  13     -29.047 -49.611  16.085  1.00  0.00      L21  H
ATOM   4560 H11S POPEL  13     -30.500 -49.126  16.859  1.00  0.00      L21  H
ATOM   4561 C212 POPEL  13     -29.165 -50.373  18.061  1.00  0.00      L21  C
ATOM   4562 H12R POPEL  13     -28.500 -51.199  17.833  1.00  0.00      L21  H
ATOM   4563 H12S POPEL  13     -28.572 -49.443  18.247  1.00  0.00      L21  H
ATOM   4564 C213 POPEL  13     -30.176 -50.803  19.157  1.00  0.00      L21  C
ATOM   4565 H13R POPEL  13     -30.916 -50.018  19.402  1.00  0.00      L21  H
ATOM   4566 H13S POPEL  13     -30.763 -51.738  18.959  1.00  0.00      L21  H
ATOM   4567 C214 POPEL  13     -29.304 -50.971  20.446  1.00  0.00      L21  C
ATOM   4568 H14R POPEL  13     -28.877 -52.053  20.567  1.00  0.00      L21  H
ATOM   4569 H14S POPEL  13     -28.482 -50.185  20.463  1.00  0.00      L21  H
ATOM   4570 C215 POPEL  13     -30.254 -50.622  21.615  1.00  0.00      L21  C
ATOM   4571 H15R POPEL  13     -30.593 -49.605  21.514  1.00  0.00      L21  H
ATOM   4572 H15S POPEL  13     -31.043 -51.443  21.589  1.00  0.00      L21  H
ATOM   4573 C216 POPEL  13     -29.521 -50.922  22.829  1.00  0.00      L21  C
ATOM   4574 H16R POPEL  13     -29.498 -52.041  22.862  1.00  0.00      L21  H
ATOM   4575 H16S POPEL  13     -28.515 -50.489  22.885  1.00  0.00      L21  H
ATOM   4576 C217 POPEL  13     -30.185 -50.572  24.171  1.00  0.00      L21  C
ATOM   4577 H17R POPEL  13     -30.255 -49.444  24.191  1.00  0.00      L21  H
ATOM   4578 H17S POPEL  13     -31.215 -50.963  24.103  1.00  0.00      L21  H
ATOM   4579 C218 POPEL  13     -29.447 -51.169  25.313  1.00  0.00      L21  C
ATOM   4580 H18R POPEL  13     -29.942 -50.871  26.248  1.00  0.00      L21  H
ATOM   4581 H18S POPEL  13     -29.302 -52.299  25.319  1.00  0.00      L21  H
ATOM   4582 H18T POPEL  13     -28.403 -50.784  25.237  1.00  0.00      L21  H
ATOM   4583  C33 POPEL  13     -27.835 -54.347   2.761  1.00  0.00      L21  C
ATOM   4584  H3X POPEL  13     -28.769 -54.797   3.024  1.00  0.00      L21  H
ATOM   4585  H3Y POPEL  13     -27.043 -55.117   2.669  1.00  0.00      L21  H
ATOM   4586  C34 POPEL  13     -27.435 -53.263   3.769  1.00  0.00      L21  C
ATOM   4587  H4X POPEL  13     -26.683 -52.563   3.374  1.00  0.00      L21  H
ATOM   4588  H4Y POPEL  13     -28.200 -52.561   4.069  1.00  0.00      L21  H
ATOM   4589  C35 POPEL  13     -27.063 -53.903   5.098  1.00  0.00      L21  C
ATOM   4590  H5X POPEL  13     -27.358 -54.975   5.157  1.00  0.00      L21  H
ATOM   4591  H5Y POPEL  13     -25.952 -53.829   5.155  1.00  0.00      L21  H
ATOM   4592  C36 POPEL  13     -27.632 -53.230   6.390  1.00  0.00      L21  C
ATOM   4593  H6X POPEL  13     -27.244 -52.188   6.563  1.00  0.00      L21  H
ATOM   4594  H6Y POPEL  13     -28.763 -53.223   6.307  1.00  0.00      L21  H
ATOM   4595  C37 POPEL  13     -27.146 -54.115   7.630  1.00  0.00      L21  C
ATOM   4596  H7X POPEL  13     -27.626 -55.128   7.527  1.00  0.00      L21  H
ATOM   4597  H7Y POPEL  13     -26.068 -54.325   7.711  1.00  0.00      L21  H
ATOM   4598  C38 POPEL  13     -27.743 -53.567   8.901  1.00  0.00      L21  C
ATOM   4599  H8X POPEL  13     -27.326 -52.557   9.064  1.00  0.00      L21  H
ATOM   4600  H8Y POPEL  13     -28.838 -53.403   8.775  1.00  0.00      L21  H
ATOM   4601  C39 POPEL  13     -27.594 -54.618  10.015  1.00  0.00      L21  C
ATOM   4602  H9X POPEL  13     -27.899 -55.576   9.486  1.00  0.00      L21  H
ATOM   4603  H9Y POPEL  13     -26.527 -54.771  10.363  1.00  0.00      L21  H
ATOM   4604 C310 POPEL  13     -28.362 -54.346  11.346  1.00  0.00      L21  C
ATOM   4605 H10X POPEL  13     -28.384 -53.226  11.512  1.00  0.00      L21  H
ATOM   4606 H10Y POPEL  13     -29.414 -54.667  11.233  1.00  0.00      L21  H
ATOM   4607 C311 POPEL  13     -27.722 -54.956  12.556  1.00  0.00      L21  C
ATOM   4608 H11X POPEL  13     -27.708 -56.049  12.464  1.00  0.00      L21  H
ATOM   4609 H11Y POPEL  13     -26.649 -54.577  12.598  1.00  0.00      L21  H
ATOM   4610 C312 POPEL  13     -28.441 -54.562  13.838  1.00  0.00      L21  C
ATOM   4611 H12X POPEL  13     -28.710 -53.462  13.822  1.00  0.00      L21  H
ATOM   4612 H12Y POPEL  13     -29.370 -55.123  13.893  1.00  0.00      L21  H
ATOM   4613 C313 POPEL  13     -27.511 -54.794  15.025  1.00  0.00      L21  C
ATOM   4614 H13X POPEL  13     -27.240 -55.866  15.085  1.00  0.00      L21  H
ATOM   4615 H13Y POPEL  13     -26.522 -54.274  14.859  1.00  0.00      L21  H
ATOM   4616 C314 POPEL  13     -28.137 -54.368  16.384  1.00  0.00      L21  C
ATOM   4617 H14X POPEL  13     -28.274 -53.209  16.294  1.00  0.00      L21  H
ATOM   4618 H14Y POPEL  13     -29.029 -54.908  16.471  1.00  0.00      L21  H
ATOM   4619 C315 POPEL  13     -27.183 -54.770  17.611  1.00  0.00      L21  C
ATOM   4620 H15X POPEL  13     -26.888 -55.828  17.375  1.00  0.00      L21  H
ATOM   4621 H15Y POPEL  13     -26.241 -54.187  17.592  1.00  0.00      L21  H
ATOM   4622 C316 POPEL  13     -27.678 -54.562  19.079  1.00  0.00      L21  C
ATOM   4623 H16X POPEL  13     -28.755 -54.424  19.071  1.00  0.00      L21  H
ATOM   4624 H16Y POPEL  13     -27.328 -55.370  19.708  1.00  0.00      L21  H
ATOM   4625 H16Z POPEL  13     -27.349 -53.636  19.528  1.00  0.00      L21  H
ATOM   4626  N   POPEL  14     -21.513 -40.241  -1.232  1.00  1.00      L21  N
ATOM   4627  HN1 POPEL  14     -20.516 -40.448  -0.812  1.00  1.00      L21  H
ATOM   4628  HN2 POPEL  14     -21.280 -39.852  -2.148  1.00  1.00      L21  H
ATOM   4629  HN3 POPEL  14     -22.094 -39.531  -0.686  1.00  1.00      L21  H
ATOM   4630  C12 POPEL  14     -22.171 -41.538  -1.389  1.00  1.00      L21  C
ATOM   4631 H12A POPEL  14     -21.951 -42.148  -0.497  1.00  1.00      L21  H
ATOM   4632 H12B POPEL  14     -21.798 -42.172  -2.165  1.00  1.00      L21  H
ATOM   4633  C11 POPEL  14     -23.723 -41.437  -1.566  1.00  1.00      L21  C
ATOM   4634 H11A POPEL  14     -24.025 -41.006  -2.505  1.00  1.00      L21  H
ATOM   4635 H11B POPEL  14     -24.193 -42.449  -1.530  1.00  1.00      L21  H
ATOM   4636  P   POPEL  14     -25.879 -40.879  -0.137  1.00  1.00      L21  P
ATOM   4637  O13 POPEL  14     -26.181 -39.803   0.797  1.00  1.00      L21  O
ATOM   4638  O14 POPEL  14     -26.594 -40.923  -1.422  1.00  1.00      L21  O
ATOM   4639  O11 POPEL  14     -25.913 -42.269   0.637  1.00  1.00      L21  O
ATOM   4640  O12 POPEL  14     -24.349 -40.653  -0.510  1.00  1.00      L21  O
ATOM   4641  C1  POPEL  14     -25.461 -42.410   1.937  1.00  0.00      L21  C
ATOM   4642  HA  POPEL  14     -24.462 -41.881   1.891  1.00  0.00      L21  H
ATOM   4643  HB  POPEL  14     -26.167 -41.840   2.647  1.00  0.00      L21  H
ATOM   4644  C2  POPEL  14     -25.468 -43.914   2.409  1.00  0.00      L21  C
ATOM   4645  HS  POPEL  14     -26.512 -44.217   2.378  1.00  0.00      L21  H
ATOM   4646  O21 POPEL  14     -24.908 -43.954   3.787  1.00  0.00      L21  O
ATOM   4647  C21 POPEL  14     -25.414 -44.780   4.617  1.00  0.00      L21  C
ATOM   4648  O22 POPEL  14     -26.521 -45.377   4.467  1.00  0.00      L21  O
ATOM   4649  C22 POPEL  14     -24.672 -44.707   5.919  1.00  0.00      L21  C
ATOM   4650  H2R POPEL  14     -23.833 -45.422   5.790  1.00  0.00      L21  H
ATOM   4651  H2S POPEL  14     -24.254 -43.651   6.025  1.00  0.00      L21  H
ATOM   4652  C3  POPEL  14     -24.803 -44.937   1.421  1.00  0.00      L21  C
ATOM   4653  HX  POPEL  14     -24.967 -45.989   1.763  1.00  0.00      L21  H
ATOM   4654  HY  POPEL  14     -25.364 -44.922   0.496  1.00  0.00      L21  H
ATOM   4655  O31 POPEL  14     -23.410 -44.603   1.209  1.00  0.00      L21  O
ATOM   4656  C31 POPEL  14     -22.496 -45.348   1.879  1.00  0.00      L21  C
ATOM   4657  O32 POPEL  14     -22.684 -46.382   2.441  1.00  0.00      L21  O
ATOM   4658  C32 POPEL  14     -21.137 -44.679   1.856  1.00  0.00      L21  C
ATOM   4659  H2X POPEL  14     -20.517 -45.025   1.013  1.00  0.00      L21  H
ATOM   4660  H2Y POPEL  14     -21.200 -43.563   1.813  1.00  0.00      L21  H
ATOM   4661  C23 POPEL  14     -25.535 -45.023   7.092  1.00  0.00      L21  C
ATOM   4662  H3R POPEL  14     -26.427 -44.463   7.206  1.00  0.00      L21  H
ATOM   4663  H3S POPEL  14     -25.930 -46.055   6.955  1.00  0.00      L21  H
ATOM   4664  C24 POPEL  14     -24.601 -44.970   8.321  1.00  0.00      L21  C
ATOM   4665  H4R POPEL  14     -23.637 -45.523   8.161  1.00  0.00      L21  H
ATOM   4666  H4S POPEL  14     -24.380 -43.899   8.511  1.00  0.00      L21  H
ATOM   4667  C25 POPEL  14     -25.240 -45.631   9.582  1.00  0.00      L21  C
ATOM   4668  H5R POPEL  14     -26.293 -45.285   9.558  1.00  0.00      L21  H
ATOM   4669  H5S POPEL  14     -25.263 -46.720   9.507  1.00  0.00      L21  H
ATOM   4670  C26 POPEL  14     -24.501 -45.291  10.883  1.00  0.00      L21  C
ATOM   4671  H6R POPEL  14     -23.445 -45.538  10.770  1.00  0.00      L21  H
ATOM   4672  H6S POPEL  14     -24.536 -44.174  10.925  1.00  0.00      L21  H
ATOM   4673  C27 POPEL  14     -24.999 -45.911  12.187  1.00  0.00      L21  C
ATOM   4674  H7R POPEL  14     -26.104 -45.724  12.346  1.00  0.00      L21  H
ATOM   4675  H7S POPEL  14     -24.944 -47.001  12.088  1.00  0.00      L21  H
ATOM   4676  C28 POPEL  14     -24.238 -45.410  13.450  1.00  0.00      L21  C
ATOM   4677  H8R POPEL  14     -23.149 -45.494  13.353  1.00  0.00      L21  H
ATOM   4678  H8S POPEL  14     -24.390 -44.284  13.568  1.00  0.00      L21  H
ATOM   4679  C29 POPEL  14     -24.706 -46.139  14.728  1.00  0.00      L21  C
ATOM   4680  H91 POPEL  14     -24.460 -47.228  14.681  1.00  0.00      L21  H
ATOM   4681 C210 POPEL  14     -25.464 -45.710  15.782  1.00  0.00      L21  C
ATOM   4682 H101 POPEL  14     -25.565 -46.378  16.646  1.00  0.00      L21  H
ATOM   4683 C211 POPEL  14     -25.936 -44.308  16.081  1.00  0.00      L21  C
ATOM   4684 H11R POPEL  14     -25.989 -43.599  15.154  1.00  0.00      L21  H
ATOM   4685 H11S POPEL  14     -26.947 -44.327  16.663  1.00  0.00      L21  H
ATOM   4686 C212 POPEL  14     -24.936 -43.685  17.123  1.00  0.00      L21  C
ATOM   4687 H12R POPEL  14     -23.926 -43.535  16.648  1.00  0.00      L21  H
ATOM   4688 H12S POPEL  14     -25.368 -42.659  17.461  1.00  0.00      L21  H
ATOM   4689 C213 POPEL  14     -24.889 -44.362  18.421  1.00  0.00      L21  C
ATOM   4690 H13R POPEL  14     -25.848 -44.655  18.759  1.00  0.00      L21  H
ATOM   4691 H13S POPEL  14     -24.264 -45.256  18.281  1.00  0.00      L21  H
ATOM   4692 C214 POPEL  14     -24.048 -43.567  19.484  1.00  0.00      L21  C
ATOM   4693 H14R POPEL  14     -22.971 -43.720  19.151  1.00  0.00      L21  H
ATOM   4694 H14S POPEL  14     -24.236 -42.515  19.429  1.00  0.00      L21  H
ATOM   4695 C215 POPEL  14     -24.232 -44.188  20.903  1.00  0.00      L21  C
ATOM   4696 H15R POPEL  14     -25.344 -44.308  21.117  1.00  0.00      L21  H
ATOM   4697 H15S POPEL  14     -23.665 -45.112  20.916  1.00  0.00      L21  H
ATOM   4698 C216 POPEL  14     -23.566 -43.415  22.027  1.00  0.00      L21  C
ATOM   4699 H16R POPEL  14     -22.466 -43.272  21.844  1.00  0.00      L21  H
ATOM   4700 H16S POPEL  14     -23.946 -42.382  22.210  1.00  0.00      L21  H
ATOM   4701 C217 POPEL  14     -23.530 -44.218  23.285  1.00  0.00      L21  C
ATOM   4702 H17R POPEL  14     -24.527 -44.239  23.817  1.00  0.00      L21  H
ATOM   4703 H17S POPEL  14     -23.298 -45.279  23.136  1.00  0.00      L21  H
ATOM   4704 C218 POPEL  14     -22.532 -43.693  24.266  1.00  0.00      L21  C
ATOM   4705 H18R POPEL  14     -22.455 -44.369  25.161  1.00  0.00      L21  H
ATOM   4706 H18S POPEL  14     -21.555 -43.609  23.832  1.00  0.00      L21  H
ATOM   4707 H18T POPEL  14     -22.741 -42.673  24.665  1.00  0.00      L21  H
ATOM   4708  C33 POPEL  14     -20.271 -44.890   3.202  1.00  0.00      L21  C
ATOM   4709  H3X POPEL  14     -19.966 -45.980   3.128  1.00  0.00      L21  H
ATOM   4710  H3Y POPEL  14     -19.344 -44.241   3.048  1.00  0.00      L21  H
ATOM   4711  C34 POPEL  14     -20.993 -44.469   4.422  1.00  0.00      L21  C
ATOM   4712  H4X POPEL  14     -21.072 -43.329   4.383  1.00  0.00      L21  H
ATOM   4713  H4Y POPEL  14     -22.032 -44.918   4.616  1.00  0.00      L21  H
ATOM   4714  C35 POPEL  14     -20.128 -44.884   5.646  1.00  0.00      L21  C
ATOM   4715  H5X POPEL  14     -19.870 -45.959   5.493  1.00  0.00      L21  H
ATOM   4716  H5Y POPEL  14     -19.202 -44.178   5.609  1.00  0.00      L21  H
ATOM   4717  C36 POPEL  14     -20.886 -44.595   6.981  1.00  0.00      L21  C
ATOM   4718  H6X POPEL  14     -21.312 -43.532   6.974  1.00  0.00      L21  H
ATOM   4719  H6Y POPEL  14     -21.672 -45.372   6.993  1.00  0.00      L21  H
ATOM   4720  C37 POPEL  14     -19.993 -44.785   8.168  1.00  0.00      L21  C
ATOM   4721  H7X POPEL  14     -19.458 -45.777   8.114  1.00  0.00      L21  H
ATOM   4722  H7Y POPEL  14     -19.162 -44.069   8.123  1.00  0.00      L21  H
ATOM   4723  C38 POPEL  14     -20.787 -44.733   9.502  1.00  0.00      L21  C
ATOM   4724  H8X POPEL  14     -21.410 -43.768   9.514  1.00  0.00      L21  H
ATOM   4725  H8Y POPEL  14     -21.400 -45.646   9.695  1.00  0.00      L21  H
ATOM   4726  C39 POPEL  14     -19.904 -44.566  10.708  1.00  0.00      L21  C
ATOM   4727  H9X POPEL  14     -19.264 -45.422  10.872  1.00  0.00      L21  H
ATOM   4728  H9Y POPEL  14     -19.237 -43.678  10.584  1.00  0.00      L21  H
ATOM   4729 C310 POPEL  14     -20.767 -44.531  11.970  1.00  0.00      L21  C
ATOM   4730 H10X POPEL  14     -21.518 -43.725  12.156  1.00  0.00      L21  H
ATOM   4731 H10Y POPEL  14     -21.292 -45.534  12.004  1.00  0.00      L21  H
ATOM   4732 C311 POPEL  14     -19.906 -44.361  13.237  1.00  0.00      L21  C
ATOM   4733 H11X POPEL  14     -19.234 -45.190  13.449  1.00  0.00      L21  H
ATOM   4734 H11Y POPEL  14     -19.257 -43.458  13.061  1.00  0.00      L21  H
ATOM   4735 C312 POPEL  14     -20.664 -43.875  14.479  1.00  0.00      L21  C
ATOM   4736 H12X POPEL  14     -20.909 -42.803  14.326  1.00  0.00      L21  H
ATOM   4737 H12Y POPEL  14     -21.642 -44.412  14.470  1.00  0.00      L21  H
ATOM   4738 C313 POPEL  14     -19.876 -44.086  15.829  1.00  0.00      L21  C
ATOM   4739 H13X POPEL  14     -19.332 -45.062  15.782  1.00  0.00      L21  H
ATOM   4740 H13Y POPEL  14     -18.971 -43.385  15.920  1.00  0.00      L21  H
ATOM   4741 C314 POPEL  14     -20.541 -44.054  17.201  1.00  0.00      L21  C
ATOM   4742 H14X POPEL  14     -20.758 -43.016  17.450  1.00  0.00      L21  H
ATOM   4743 H14Y POPEL  14     -21.531 -44.573  17.098  1.00  0.00      L21  H
ATOM   4744 C315 POPEL  14     -19.731 -44.611  18.362  1.00  0.00      L21  C
ATOM   4745 H15X POPEL  14     -19.285 -45.590  18.052  1.00  0.00      L21  H
ATOM   4746 H15Y POPEL  14     -18.932 -43.833  18.462  1.00  0.00      L21  H
ATOM   4747 C316 POPEL  14     -20.561 -44.816  19.657  1.00  0.00      L21  C
ATOM   4748 H16X POPEL  14     -21.480 -45.510  19.561  1.00  0.00      L21  H
ATOM   4749 H16Y POPEL  14     -19.799 -45.157  20.436  1.00  0.00      L21  H
ATOM   4750 H16Z POPEL  14     -20.980 -43.874  20.070  1.00  0.00      L21  H
ATOM   4751  N   POPEL  15     -25.927 -34.592  -6.468  1.00  1.00      L21  N
ATOM   4752  HN1 POPEL  15     -26.183 -33.871  -7.192  1.00  1.00      L21  H
ATOM   4753  HN2 POPEL  15     -26.495 -34.427  -5.618  1.00  1.00      L21  H
ATOM   4754  HN3 POPEL  15     -24.938 -34.502  -6.156  1.00  1.00      L21  H
ATOM   4755  C12 POPEL  15     -26.172 -35.981  -6.899  1.00  1.00      L21  C
ATOM   4756 H12A POPEL  15     -25.487 -36.168  -7.766  1.00  1.00      L21  H
ATOM   4757 H12B POPEL  15     -27.203 -36.025  -7.215  1.00  1.00      L21  H
ATOM   4758  C11 POPEL  15     -25.733 -36.924  -5.725  1.00  1.00      L21  C
ATOM   4759 H11A POPEL  15     -26.263 -36.656  -4.751  1.00  1.00      L21  H
ATOM   4760 H11B POPEL  15     -26.166 -37.942  -6.007  1.00  1.00      L21  H
ATOM   4761  P   POPEL  15     -23.256 -36.116  -5.210  1.00  1.00      L21  P
ATOM   4762  O13 POPEL  15     -21.961 -36.573  -4.720  1.00  1.00      L21  O
ATOM   4763  O14 POPEL  15     -23.218 -35.263  -6.410  1.00  1.00      L21  O
ATOM   4764  O11 POPEL  15     -24.059 -35.202  -4.216  1.00  1.00      L21  O
ATOM   4765  O12 POPEL  15     -24.311 -37.279  -5.548  1.00  1.00      L21  O
ATOM   4766  C1  POPEL  15     -24.363 -35.618  -2.872  1.00  0.00      L21  C
ATOM   4767  HA  POPEL  15     -25.328 -36.220  -2.769  1.00  0.00      L21  H
ATOM   4768  HB  POPEL  15     -23.506 -36.184  -2.387  1.00  0.00      L21  H
ATOM   4769  C2  POPEL  15     -24.564 -34.280  -2.032  1.00  0.00      L21  C
ATOM   4770  HS  POPEL  15     -23.668 -33.637  -2.203  1.00  0.00      L21  H
ATOM   4771  O21 POPEL  15     -24.597 -34.601  -0.644  1.00  0.00      L21  O
ATOM   4772  C21 POPEL  15     -24.641 -33.674   0.285  1.00  0.00      L21  C
ATOM   4773  O22 POPEL  15     -24.533 -32.481   0.111  1.00  0.00      L21  O
ATOM   4774  C22 POPEL  15     -25.036 -34.467   1.579  1.00  0.00      L21  C
ATOM   4775  H2R POPEL  15     -26.045 -34.948   1.357  1.00  0.00      L21  H
ATOM   4776  H2S POPEL  15     -24.328 -35.172   1.839  1.00  0.00      L21  H
ATOM   4777  C3  POPEL  15     -25.817 -33.366  -2.462  1.00  0.00      L21  C
ATOM   4778  HX  POPEL  15     -25.898 -32.469  -1.917  1.00  0.00      L21  H
ATOM   4779  HY  POPEL  15     -25.720 -33.177  -3.534  1.00  0.00      L21  H
ATOM   4780  O31 POPEL  15     -27.020 -34.107  -2.155  1.00  0.00      L21  O
ATOM   4781  C31 POPEL  15     -27.913 -34.310  -3.127  1.00  0.00      L21  C
ATOM   4782  O32 POPEL  15     -27.858 -34.106  -4.301  1.00  0.00      L21  O
ATOM   4783  C32 POPEL  15     -29.079 -34.995  -2.536  1.00  0.00      L21  C
ATOM   4784  H2X POPEL  15     -29.878 -35.130  -3.309  1.00  0.00      L21  H
ATOM   4785  H2Y POPEL  15     -28.757 -36.033  -2.348  1.00  0.00      L21  H
ATOM   4786  C23 POPEL  15     -25.200 -33.469   2.725  1.00  0.00      L21  C
ATOM   4787  H3R POPEL  15     -24.303 -32.846   2.833  1.00  0.00      L21  H
ATOM   4788  H3S POPEL  15     -26.012 -32.756   2.483  1.00  0.00      L21  H
ATOM   4789  C24 POPEL  15     -25.604 -34.195   4.007  1.00  0.00      L21  C
ATOM   4790  H4R POPEL  15     -26.452 -34.858   3.734  1.00  0.00      L21  H
ATOM   4791  H4S POPEL  15     -24.702 -34.853   4.194  1.00  0.00      L21  H
ATOM   4792  C25 POPEL  15     -25.846 -33.402   5.318  1.00  0.00      L21  C
ATOM   4793  H5R POPEL  15     -24.957 -32.696   5.514  1.00  0.00      L21  H
ATOM   4794  H5S POPEL  15     -26.833 -32.782   5.182  1.00  0.00      L21  H
ATOM   4795  C26 POPEL  15     -25.898 -34.335   6.529  1.00  0.00      L21  C
ATOM   4796  H6R POPEL  15     -26.807 -34.876   6.558  1.00  0.00      L21  H
ATOM   4797  H6S POPEL  15     -25.033 -34.986   6.417  1.00  0.00      L21  H
ATOM   4798  C27 POPEL  15     -25.856 -33.463   7.773  1.00  0.00      L21  C
ATOM   4799  H7R POPEL  15     -24.977 -32.651   7.746  1.00  0.00      L21  H
ATOM   4800  H7S POPEL  15     -26.847 -32.995   7.892  1.00  0.00      L21  H
ATOM   4801  C28 POPEL  15     -25.618 -34.364   9.002  1.00  0.00      L21  C
ATOM   4802  H8R POPEL  15     -26.557 -34.920   9.317  1.00  0.00      L21  H
ATOM   4803  H8S POPEL  15     -24.931 -35.123   8.672  1.00  0.00      L21  H
ATOM   4804  C29 POPEL  15     -24.991 -33.528  10.133  1.00  0.00      L21  C
ATOM   4805  H91 POPEL  15     -24.395 -32.650   9.841  1.00  0.00      L21  H
ATOM   4806 C210 POPEL  15     -25.185 -33.788  11.407  1.00  0.00      L21  C
ATOM   4807 H101 POPEL  15     -24.610 -33.249  12.190  1.00  0.00      L21  H
ATOM   4808 C211 POPEL  15     -25.955 -34.918  12.177  1.00  0.00      L21  C
ATOM   4809 H11R POPEL  15     -26.335 -35.751  11.439  1.00  0.00      L21  H
ATOM   4810 H11S POPEL  15     -25.222 -35.368  12.757  1.00  0.00      L21  H
ATOM   4811 C212 POPEL  15     -27.174 -34.474  12.966  1.00  0.00      L21  C
ATOM   4812 H12R POPEL  15     -27.837 -33.907  12.253  1.00  0.00      L21  H
ATOM   4813 H12S POPEL  15     -27.679 -35.358  13.417  1.00  0.00      L21  H
ATOM   4814 C213 POPEL  15     -26.942 -33.621  14.226  1.00  0.00      L21  C
ATOM   4815 H13R POPEL  15     -26.118 -34.157  14.686  1.00  0.00      L21  H
ATOM   4816 H13S POPEL  15     -26.681 -32.548  14.100  1.00  0.00      L21  H
ATOM   4817 C214 POPEL  15     -28.075 -33.755  15.248  1.00  0.00      L21  C
ATOM   4818 H14R POPEL  15     -29.036 -33.581  14.730  1.00  0.00      L21  H
ATOM   4819 H14S POPEL  15     -28.164 -34.781  15.571  1.00  0.00      L21  H
ATOM   4820 C215 POPEL  15     -27.698 -33.069  16.547  1.00  0.00      L21  C
ATOM   4821 H15R POPEL  15     -26.618 -33.197  16.724  1.00  0.00      L21  H
ATOM   4822 H15S POPEL  15     -27.782 -32.004  16.462  1.00  0.00      L21  H
ATOM   4823 C216 POPEL  15     -28.468 -33.505  17.813  1.00  0.00      L21  C
ATOM   4824 H16R POPEL  15     -29.569 -33.314  17.747  1.00  0.00      L21  H
ATOM   4825 H16S POPEL  15     -28.431 -34.629  17.876  1.00  0.00      L21  H
ATOM   4826 C217 POPEL  15     -28.023 -32.969  19.140  1.00  0.00      L21  C
ATOM   4827 H17R POPEL  15     -26.903 -32.725  19.154  1.00  0.00      L21  H
ATOM   4828 H17S POPEL  15     -28.594 -32.008  19.313  1.00  0.00      L21  H
ATOM   4829 C218 POPEL  15     -28.284 -33.820  20.358  1.00  0.00      L21  C
ATOM   4830 H18R POPEL  15     -27.573 -33.535  21.144  1.00  0.00      L21  H
ATOM   4831 H18S POPEL  15     -29.301 -33.595  20.713  1.00  0.00      L21  H
ATOM   4832 H18T POPEL  15     -28.027 -34.928  20.036  1.00  0.00      L21  H
ATOM   4833  C33 POPEL  15     -29.803 -34.414  -1.267  1.00  0.00      L21  C
ATOM   4834  H3X POPEL  15     -30.372 -33.461  -1.441  1.00  0.00      L21  H
ATOM   4835  H3Y POPEL  15     -30.582 -35.156  -1.100  1.00  0.00      L21  H
ATOM   4836  C34 POPEL  15     -29.067 -34.292   0.093  1.00  0.00      L21  C
ATOM   4837  H4X POPEL  15     -28.706 -35.315   0.317  1.00  0.00      L21  H
ATOM   4838  H4Y POPEL  15     -28.406 -33.393   0.013  1.00  0.00      L21  H
ATOM   4839  C35 POPEL  15     -30.011 -34.112   1.330  1.00  0.00      L21  C
ATOM   4840  H5X POPEL  15     -30.620 -33.251   1.142  1.00  0.00      L21  H
ATOM   4841  H5Y POPEL  15     -30.652 -35.078   1.383  1.00  0.00      L21  H
ATOM   4842  C36 POPEL  15     -29.355 -33.947   2.652  1.00  0.00      L21  C
ATOM   4843  H6X POPEL  15     -28.658 -34.809   2.897  1.00  0.00      L21  H
ATOM   4844  H6Y POPEL  15     -28.819 -32.925   2.760  1.00  0.00      L21  H
ATOM   4845  C37 POPEL  15     -30.425 -33.917   3.835  1.00  0.00      L21  C
ATOM   4846  H7X POPEL  15     -31.101 -33.081   3.713  1.00  0.00      L21  H
ATOM   4847  H7Y POPEL  15     -31.075 -34.868   3.782  1.00  0.00      L21  H
ATOM   4848  C38 POPEL  15     -29.777 -33.911   5.268  1.00  0.00      L21  C
ATOM   4849  H8X POPEL  15     -29.203 -34.844   5.362  1.00  0.00      L21  H
ATOM   4850  H8Y POPEL  15     -29.094 -33.024   5.461  1.00  0.00      L21  H
ATOM   4851  C39 POPEL  15     -30.817 -33.977   6.414  1.00  0.00      L21  C
ATOM   4852  H9X POPEL  15     -31.417 -33.048   6.237  1.00  0.00      L21  H
ATOM   4853  H9Y POPEL  15     -31.494 -34.914   6.298  1.00  0.00      L21  H
ATOM   4854 C310 POPEL  15     -30.261 -33.980   7.829  1.00  0.00      L21  C
ATOM   4855 H10X POPEL  15     -29.598 -34.897   7.920  1.00  0.00      L21  H
ATOM   4856 H10Y POPEL  15     -29.694 -33.055   7.982  1.00  0.00      L21  H
ATOM   4857 C311 POPEL  15     -31.318 -34.070   8.892  1.00  0.00      L21  C
ATOM   4858 H11X POPEL  15     -32.182 -33.309   8.955  1.00  0.00      L21  H
ATOM   4859 H11Y POPEL  15     -31.687 -35.161   8.863  1.00  0.00      L21  H
ATOM   4860 C312 POPEL  15     -30.751 -34.050  10.366  1.00  0.00      L21  C
ATOM   4861 H12X POPEL  15     -29.862 -34.763  10.389  1.00  0.00      L21  H
ATOM   4862 H12Y POPEL  15     -30.311 -33.017  10.661  1.00  0.00      L21  H
ATOM   4863 C313 POPEL  15     -31.773 -34.356  11.438  1.00  0.00      L21  C
ATOM   4864 H13X POPEL  15     -32.729 -33.771  11.445  1.00  0.00      L21  H
ATOM   4865 H13Y POPEL  15     -32.203 -35.391  11.267  1.00  0.00      L21  H
ATOM   4866 C314 POPEL  15     -31.171 -34.393  12.867  1.00  0.00      L21  C
ATOM   4867 H14X POPEL  15     -30.236 -34.976  12.974  1.00  0.00      L21  H
ATOM   4868 H14Y POPEL  15     -31.048 -33.309  13.263  1.00  0.00      L21  H
ATOM   4869 C315 POPEL  15     -32.218 -35.092  13.671  1.00  0.00      L21  C
ATOM   4870 H15X POPEL  15     -33.225 -34.839  13.345  1.00  0.00      L21  H
ATOM   4871 H15Y POPEL  15     -32.194 -36.183  13.356  1.00  0.00      L21  H
ATOM   4872 C316 POPEL  15     -31.998 -35.053  15.176  1.00  0.00      L21  C
ATOM   4873 H16X POPEL  15     -32.335 -36.044  15.548  1.00  0.00      L21  H
ATOM   4874 H16Y POPEL  15     -30.901 -35.084  15.287  1.00  0.00      L21  H
ATOM   4875 H16Z POPEL  15     -32.485 -34.193  15.738  1.00  0.00      L21  H
ATOM   4876  N   POPEL  16     -23.138 -26.820  -6.774  1.00  1.00      L21  N
ATOM   4877  HN1 POPEL  16     -22.509 -26.860  -7.614  1.00  1.00      L21  H
ATOM   4878  HN2 POPEL  16     -23.005 -27.740  -6.198  1.00  1.00      L21  H
ATOM   4879  HN3 POPEL  16     -24.151 -26.760  -6.983  1.00  1.00      L21  H
ATOM   4880  C12 POPEL  16     -22.710 -25.607  -5.961  1.00  1.00      L21  C
ATOM   4881 H12A POPEL  16     -22.848 -24.757  -6.549  1.00  1.00      L21  H
ATOM   4882 H12B POPEL  16     -21.635 -25.822  -5.841  1.00  1.00      L21  H
ATOM   4883  C11 POPEL  16     -23.445 -25.502  -4.591  1.00  1.00      L21  C
ATOM   4884 H11A POPEL  16     -23.178 -26.346  -3.907  1.00  1.00      L21  H
ATOM   4885 H11B POPEL  16     -22.934 -24.622  -4.140  1.00  1.00      L21  H
ATOM   4886  P   POPEL  16     -26.011 -25.921  -5.351  1.00  1.00      L21  P
ATOM   4887  O13 POPEL  16     -27.292 -25.363  -4.923  1.00  1.00      L21  O
ATOM   4888  O14 POPEL  16     -25.648 -25.967  -6.745  1.00  1.00      L21  O
ATOM   4889  O11 POPEL  16     -25.958 -27.408  -4.853  1.00  1.00      L21  O
ATOM   4890  O12 POPEL  16     -24.803 -25.191  -4.669  1.00  1.00      L21  O
ATOM   4891  C1  POPEL  16     -25.766 -27.704  -3.494  1.00  0.00      L21  C
ATOM   4892  HA  POPEL  16     -24.763 -27.521  -3.187  1.00  0.00      L21  H
ATOM   4893  HB  POPEL  16     -26.444 -27.156  -2.825  1.00  0.00      L21  H
ATOM   4894  C2  POPEL  16     -26.134 -29.221  -3.161  1.00  0.00      L21  C
ATOM   4895  HS  POPEL  16     -27.195 -29.419  -3.419  1.00  0.00      L21  H
ATOM   4896  O21 POPEL  16     -25.859 -29.472  -1.762  1.00  0.00      L21  O
ATOM   4897  C21 POPEL  16     -26.497 -28.811  -0.851  1.00  0.00      L21  C
ATOM   4898  O22 POPEL  16     -27.521 -28.188  -0.966  1.00  0.00      L21  O
ATOM   4899  C22 POPEL  16     -25.667 -28.809   0.397  1.00  0.00      L21  C
ATOM   4900  H2R POPEL  16     -24.821 -29.572   0.422  1.00  0.00      L21  H
ATOM   4901  H2S POPEL  16     -25.206 -27.775   0.386  1.00  0.00      L21  H
ATOM   4902  C3  POPEL  16     -25.111 -30.136  -3.875  1.00  0.00      L21  C
ATOM   4903  HX  POPEL  16     -25.478 -31.192  -3.896  1.00  0.00      L21  H
ATOM   4904  HY  POPEL  16     -25.138 -29.758  -4.978  1.00  0.00      L21  H
ATOM   4905  O31 POPEL  16     -23.784 -30.224  -3.301  1.00  0.00      L21  O
ATOM   4906  C31 POPEL  16     -22.786 -29.490  -3.864  1.00  0.00      L21  C
ATOM   4907  O32 POPEL  16     -23.002 -28.793  -4.873  1.00  0.00      L21  O
ATOM   4908  C32 POPEL  16     -21.494 -29.737  -3.138  1.00  0.00      L21  C
ATOM   4909  H2X POPEL  16     -21.605 -30.552  -2.375  1.00  0.00      L21  H
ATOM   4910  H2Y POPEL  16     -20.764 -30.010  -3.961  1.00  0.00      L21  H
ATOM   4911  C23 POPEL  16     -26.476 -29.165   1.691  1.00  0.00      L21  C
ATOM   4912  H3R POPEL  16     -27.337 -28.592   1.856  1.00  0.00      L21  H
ATOM   4913  H3S POPEL  16     -26.875 -30.201   1.578  1.00  0.00      L21  H
ATOM   4914  C24 POPEL  16     -25.592 -29.067   2.919  1.00  0.00      L21  C
ATOM   4915  H4R POPEL  16     -24.802 -29.838   2.707  1.00  0.00      L21  H
ATOM   4916  H4S POPEL  16     -25.302 -28.003   3.030  1.00  0.00      L21  H
ATOM   4917  C25 POPEL  16     -26.197 -29.472   4.170  1.00  0.00      L21  C
ATOM   4918  H5R POPEL  16     -27.231 -29.122   4.203  1.00  0.00      L21  H
ATOM   4919  H5S POPEL  16     -26.373 -30.599   4.168  1.00  0.00      L21  H
ATOM   4920  C26 POPEL  16     -25.428 -29.088   5.428  1.00  0.00      L21  C
ATOM   4921  H6R POPEL  16     -24.443 -29.606   5.298  1.00  0.00      L21  H
ATOM   4922  H6S POPEL  16     -25.262 -27.970   5.368  1.00  0.00      L21  H
ATOM   4923  C27 POPEL  16     -26.237 -29.451   6.644  1.00  0.00      L21  C
ATOM   4924  H7R POPEL  16     -27.254 -29.060   6.433  1.00  0.00      L21  H
ATOM   4925  H7S POPEL  16     -26.409 -30.520   6.637  1.00  0.00      L21  H
ATOM   4926  C28 POPEL  16     -25.714 -28.866   7.970  1.00  0.00      L21  C
ATOM   4927  H8R POPEL  16     -24.617 -29.089   8.074  1.00  0.00      L21  H
ATOM   4928  H8S POPEL  16     -25.965 -27.705   7.956  1.00  0.00      L21  H
ATOM   4929  C29 POPEL  16     -26.453 -29.445   9.103  1.00  0.00      L21  C
ATOM   4930  H91 POPEL  16     -27.493 -29.618   8.932  1.00  0.00      L21  H
ATOM   4931 C210 POPEL  16     -25.788 -29.778  10.237  1.00  0.00      L21  C
ATOM   4932 H101 POPEL  16     -26.370 -30.160  11.016  1.00  0.00      L21  H
ATOM   4933 C211 POPEL  16     -24.330 -29.558  10.609  1.00  0.00      L21  C
ATOM   4934 H11R POPEL  16     -23.639 -29.755   9.749  1.00  0.00      L21  H
ATOM   4935 H11S POPEL  16     -24.268 -28.412  10.859  1.00  0.00      L21  H
ATOM   4936 C212 POPEL  16     -23.792 -30.306  11.828  1.00  0.00      L21  C
ATOM   4937 H12R POPEL  16     -23.955 -31.324  11.504  1.00  0.00      L21  H
ATOM   4938 H12S POPEL  16     -22.704 -29.973  11.913  1.00  0.00      L21  H
ATOM   4939 C213 POPEL  16     -24.519 -30.002  13.174  1.00  0.00      L21  C
ATOM   4940 H13R POPEL  16     -24.442 -28.944  13.420  1.00  0.00      L21  H
ATOM   4941 H13S POPEL  16     -25.583 -30.307  13.109  1.00  0.00      L21  H
ATOM   4942 C214 POPEL  16     -23.680 -30.681  14.337  1.00  0.00      L21  C
ATOM   4943 H14R POPEL  16     -23.096 -31.602  14.149  1.00  0.00      L21  H
ATOM   4944 H14S POPEL  16     -23.000 -29.874  14.615  1.00  0.00      L21  H
ATOM   4945 C215 POPEL  16     -24.597 -30.900  15.595  1.00  0.00      L21  C
ATOM   4946 H15R POPEL  16     -25.473 -30.210  15.536  1.00  0.00      L21  H
ATOM   4947 H15S POPEL  16     -25.047 -31.819  15.393  1.00  0.00      L21  H
ATOM   4948 C216 POPEL  16     -23.848 -30.701  16.922  1.00  0.00      L21  C
ATOM   4949 H16R POPEL  16     -23.002 -31.345  16.672  1.00  0.00      L21  H
ATOM   4950 H16S POPEL  16     -23.506 -29.725  17.025  1.00  0.00      L21  H
ATOM   4951 C217 POPEL  16     -24.605 -31.152  18.208  1.00  0.00      L21  C
ATOM   4952 H17R POPEL  16     -25.457 -30.452  18.324  1.00  0.00      L21  H
ATOM   4953 H17S POPEL  16     -25.040 -32.157  18.192  1.00  0.00      L21  H
ATOM   4954 C218 POPEL  16     -23.826 -31.086  19.510  1.00  0.00      L21  C
ATOM   4955 H18R POPEL  16     -24.380 -31.319  20.382  1.00  0.00      L21  H
ATOM   4956 H18S POPEL  16     -23.011 -31.894  19.423  1.00  0.00      L21  H
ATOM   4957 H18T POPEL  16     -23.314 -30.148  19.748  1.00  0.00      L21  H
ATOM   4958  C33 POPEL  16     -20.994 -28.463  -2.429  1.00  0.00      L21  C
ATOM   4959  H3X POPEL  16     -19.880 -28.594  -2.314  1.00  0.00      L21  H
ATOM   4960  H3Y POPEL  16     -21.072 -27.620  -3.217  1.00  0.00      L21  H
ATOM   4961  C34 POPEL  16     -21.679 -28.240  -1.170  1.00  0.00      L21  C
ATOM   4962  H4X POPEL  16     -21.707 -27.167  -0.910  1.00  0.00      L21  H
ATOM   4963  H4Y POPEL  16     -22.673 -28.682  -1.246  1.00  0.00      L21  H
ATOM   4964  C35 POPEL  16     -21.020 -29.054  -0.085  1.00  0.00      L21  C
ATOM   4965  H5X POPEL  16     -20.866 -30.191  -0.321  1.00  0.00      L21  H
ATOM   4966  H5Y POPEL  16     -19.971 -28.649   0.123  1.00  0.00      L21  H
ATOM   4967  C36 POPEL  16     -21.697 -28.950   1.220  1.00  0.00      L21  C
ATOM   4968  H6X POPEL  16     -22.000 -27.952   1.601  1.00  0.00      L21  H
ATOM   4969  H6Y POPEL  16     -22.658 -29.464   1.059  1.00  0.00      L21  H
ATOM   4970  C37 POPEL  16     -20.836 -29.623   2.323  1.00  0.00      L21  C
ATOM   4971  H7X POPEL  16     -20.669 -30.684   2.093  1.00  0.00      L21  H
ATOM   4972  H7Y POPEL  16     -19.790 -29.127   2.343  1.00  0.00      L21  H
ATOM   4973  C38 POPEL  16     -21.475 -29.470   3.764  1.00  0.00      L21  C
ATOM   4974  H8X POPEL  16     -21.622 -28.474   4.030  1.00  0.00      L21  H
ATOM   4975  H8Y POPEL  16     -22.468 -29.894   3.783  1.00  0.00      L21  H
ATOM   4976  C39 POPEL  16     -20.455 -30.099   4.765  1.00  0.00      L21  C
ATOM   4977  H9X POPEL  16     -20.162 -31.047   4.262  1.00  0.00      L21  H
ATOM   4978  H9Y POPEL  16     -19.555 -29.501   4.964  1.00  0.00      L21  H
ATOM   4979 C310 POPEL  16     -21.111 -30.544   6.107  1.00  0.00      L21  C
ATOM   4980 H10X POPEL  16     -21.813 -29.773   6.406  1.00  0.00      L21  H
ATOM   4981 H10Y POPEL  16     -21.713 -31.450   5.954  1.00  0.00      L21  H
ATOM   4982 C311 POPEL  16     -20.032 -30.947   7.107  1.00  0.00      L21  C
ATOM   4983 H11X POPEL  16     -19.504 -31.873   6.980  1.00  0.00      L21  H
ATOM   4984 H11Y POPEL  16     -19.183 -30.214   6.966  1.00  0.00      L21  H
ATOM   4985 C312 POPEL  16     -20.627 -30.875   8.506  1.00  0.00      L21  C
ATOM   4986 H12X POPEL  16     -21.116 -29.803   8.490  1.00  0.00      L21  H
ATOM   4987 H12Y POPEL  16     -21.511 -31.511   8.669  1.00  0.00      L21  H
ATOM   4988 C313 POPEL  16     -19.631 -31.117   9.622  1.00  0.00      L21  C
ATOM   4989 H13X POPEL  16     -19.058 -32.059   9.649  1.00  0.00      L21  H
ATOM   4990 H13Y POPEL  16     -18.893 -30.268   9.685  1.00  0.00      L21  H
ATOM   4991 C314 POPEL  16     -20.401 -31.032  10.965  1.00  0.00      L21  C
ATOM   4992 H14X POPEL  16     -20.979 -30.069  10.884  1.00  0.00      L21  H
ATOM   4993 H14Y POPEL  16     -21.125 -31.921  11.030  1.00  0.00      L21  H
ATOM   4994 C315 POPEL  16     -19.474 -31.122  12.185  1.00  0.00      L21  C
ATOM   4995 H15X POPEL  16     -18.882 -32.074  12.251  1.00  0.00      L21  H
ATOM   4996 H15Y POPEL  16     -18.713 -30.276  12.205  1.00  0.00      L21  H
ATOM   4997 C316 POPEL  16     -20.176 -31.013  13.507  1.00  0.00      L21  C
ATOM   4998 H16X POPEL  16     -20.709 -32.057  13.559  1.00  0.00      L21  H
ATOM   4999 H16Y POPEL  16     -19.405 -30.960  14.279  1.00  0.00      L21  H
ATOM   5000 H16Z POPEL  16     -20.830 -30.145  13.672  1.00  0.00      L21  H
ATOM   5001  N   POPEL  19     -19.929 -49.997  -6.177  1.00  1.00      L21  N
ATOM   5002  HN1 POPEL  19     -19.129 -49.963  -5.533  1.00  1.00      L21  H
ATOM   5003  HN2 POPEL  19     -20.798 -50.442  -5.723  1.00  1.00      L21  H
ATOM   5004  HN3 POPEL  19     -19.818 -50.469  -7.150  1.00  1.00      L21  H
ATOM   5005  C12 POPEL  19     -20.370 -48.595  -6.570  1.00  1.00      L21  C
ATOM   5006 H12A POPEL  19     -20.951 -48.537  -7.451  1.00  1.00      L21  H
ATOM   5007 H12B POPEL  19     -19.448 -47.974  -6.784  1.00  1.00      L21  H
ATOM   5008  C11 POPEL  19     -21.062 -47.915  -5.346  1.00  1.00      L21  C
ATOM   5009 H11A POPEL  19     -20.549 -48.120  -4.352  1.00  1.00      L21  H
ATOM   5010 H11B POPEL  19     -21.015 -46.793  -5.526  1.00  1.00      L21  H
ATOM   5011  P   POPEL  19     -23.222 -49.440  -4.969  1.00  1.00      L21  P
ATOM   5012  O13 POPEL  19     -24.623 -49.287  -5.535  1.00  1.00      L21  O
ATOM   5013  O14 POPEL  19     -22.422 -50.553  -5.436  1.00  1.00      L21  O
ATOM   5014  O11 POPEL  19     -23.374 -49.455  -3.421  1.00  1.00      L21  O
ATOM   5015  O12 POPEL  19     -22.411 -48.158  -5.245  1.00  1.00      L21  O
ATOM   5016  C1  POPEL  19     -22.517 -49.004  -2.332  1.00  0.00      L21  C
ATOM   5017  HA  POPEL  19     -21.645 -48.447  -2.588  1.00  0.00      L21  H
ATOM   5018  HB  POPEL  19     -23.161 -48.187  -1.842  1.00  0.00      L21  H
ATOM   5019  C2  POPEL  19     -22.352 -50.099  -1.272  1.00  0.00      L21  C
ATOM   5020  HS  POPEL  19     -23.373 -50.456  -1.018  1.00  0.00      L21  H
ATOM   5021  O21 POPEL  19     -21.794 -49.498  -0.006  1.00  0.00      L21  O
ATOM   5022  C21 POPEL  19     -22.177 -50.004   1.120  1.00  0.00      L21  C
ATOM   5023  O22 POPEL  19     -22.896 -51.020   1.193  1.00  0.00      L21  O
ATOM   5024  C22 POPEL  19     -21.421 -49.401   2.325  1.00  0.00      L21  C
ATOM   5025  H2R POPEL  19     -20.567 -50.078   2.463  1.00  0.00      L21  H
ATOM   5026  H2S POPEL  19     -21.185 -48.329   2.021  1.00  0.00      L21  H
ATOM   5027  C3  POPEL  19     -21.409 -51.248  -1.800  1.00  0.00      L21  C
ATOM   5028  HX  POPEL  19     -21.723 -52.200  -1.300  1.00  0.00      L21  H
ATOM   5029  HY  POPEL  19     -21.490 -51.400  -2.930  1.00  0.00      L21  H
ATOM   5030  O31 POPEL  19     -20.039 -50.970  -1.458  1.00  0.00      L21  O
ATOM   5031  C31 POPEL  19     -19.163 -50.940  -2.431  1.00  0.00      L21  C
ATOM   5032  O32 POPEL  19     -19.375 -50.616  -3.600  1.00  0.00      L21  O
ATOM   5033  C32 POPEL  19     -17.799 -51.481  -1.932  1.00  0.00      L21  C
ATOM   5034  H2X POPEL  19     -17.213 -51.789  -2.856  1.00  0.00      L21  H
ATOM   5035  H2Y POPEL  19     -17.273 -50.589  -1.528  1.00  0.00      L21  H
ATOM   5036  C23 POPEL  19     -22.309 -49.390   3.640  1.00  0.00      L21  C
ATOM   5037  H3R POPEL  19     -23.157 -48.672   3.384  1.00  0.00      L21  H
ATOM   5038  H3S POPEL  19     -22.705 -50.337   3.752  1.00  0.00      L21  H
ATOM   5039  C24 POPEL  19     -21.456 -49.159   4.913  1.00  0.00      L21  C
ATOM   5040  H4R POPEL  19     -20.793 -50.035   5.200  1.00  0.00      L21  H
ATOM   5041  H4S POPEL  19     -20.787 -48.222   4.756  1.00  0.00      L21  H
ATOM   5042  C25 POPEL  19     -22.271 -48.865   6.175  1.00  0.00      L21  C
ATOM   5043  H5R POPEL  19     -22.902 -47.991   5.944  1.00  0.00      L21  H
ATOM   5044  H5S POPEL  19     -22.793 -49.787   6.386  1.00  0.00      L21  H
ATOM   5045  C26 POPEL  19     -21.303 -48.530   7.376  1.00  0.00      L21  C
ATOM   5046  H6R POPEL  19     -20.485 -49.266   7.443  1.00  0.00      L21  H
ATOM   5047  H6S POPEL  19     -20.859 -47.474   7.435  1.00  0.00      L21  H
ATOM   5048  C27 POPEL  19     -21.988 -48.816   8.787  1.00  0.00      L21  C
ATOM   5049  H7R POPEL  19     -22.860 -48.069   8.913  1.00  0.00      L21  H
ATOM   5050  H7S POPEL  19     -22.188 -49.946   8.707  1.00  0.00      L21  H
ATOM   5051  C28 POPEL  19     -21.077 -48.845  10.022  1.00  0.00      L21  C
ATOM   5052  H8R POPEL  19     -20.353 -49.699   9.953  1.00  0.00      L21  H
ATOM   5053  H8S POPEL  19     -20.415 -47.960   9.933  1.00  0.00      L21  H
ATOM   5054  C29 POPEL  19     -21.826 -48.819  11.316  1.00  0.00      L21  C
ATOM   5055  H91 POPEL  19     -22.250 -47.861  11.585  1.00  0.00      L21  H
ATOM   5056 C210 POPEL  19     -22.207 -49.883  12.051  1.00  0.00      L21  C
ATOM   5057 H101 POPEL  19     -22.690 -49.736  13.076  1.00  0.00      L21  H
ATOM   5058 C211 POPEL  19     -21.884 -51.339  11.825  1.00  0.00      L21  C
ATOM   5059 H11R POPEL  19     -22.730 -51.966  11.824  1.00  0.00      L21  H
ATOM   5060 H11S POPEL  19     -21.526 -51.541  10.823  1.00  0.00      L21  H
ATOM   5061 C212 POPEL  19     -20.888 -51.880  12.830  1.00  0.00      L21  C
ATOM   5062 H12R POPEL  19     -20.599 -52.904  12.466  1.00  0.00      L21  H
[truncated: 7,708,588 more chars]
