# Supplementary material for: Differences in protein structural regions that impact functional specificity in GT2 family β-glucan synthases
Source: PLoS One. 2019 Oct 30;14(10):e0224442. doi: 10.1371/journal.pone.0224442 (PMC6821405; doi:10.1371/journal.pone.0224442)
Supplement: S1 Zip — (GZ) [file pone.0224442.s031.gz › BcsA_UDP_b14glucan_ConfB_pope_wbi.pdb]

CRYST1    0.000    0.000    0.000  90.00  90.00  90.00 P 1           1
ATOM      1  N   POPEL   7     -39.823  40.161  43.612  1.00  0.00      L11  N
ATOM      2  HN1 POPEL   7     -40.622  40.184  42.877  1.00  0.00      L11  H
ATOM      3  HN2 POPEL   7     -38.905  40.357  43.101  1.00  0.00      L11  H
ATOM      4  HN3 POPEL   7     -39.893  39.291  44.087  1.00  0.00      L11  H
ATOM      5  C12 POPEL   7     -39.878  41.194  44.708  1.00  0.00      L11  C
ATOM      6 H12A POPEL   7     -40.838  41.762  44.644  1.00  0.00      L11  H
ATOM      7 H12B POPEL   7     -39.095  41.892  44.528  1.00  0.00      L11  H
ATOM      8  C11 POPEL   7     -39.540  40.554  46.010  1.00  0.00      L11  C
ATOM      9 H11A POPEL   7     -38.759  39.780  45.852  1.00  0.00      L11  H
ATOM     10 H11B POPEL   7     -39.096  41.391  46.636  1.00  0.00      L11  H
ATOM     11  P   POPEL   7     -41.701  38.925  46.025  1.00  0.00      L11  P
ATOM     12  O13 POPEL   7     -42.602  38.113  46.894  1.00  0.00      L11  O
ATOM     13  O14 POPEL   7     -42.337  39.715  44.908  1.00  0.00      L11  O
ATOM     14  O11 POPEL   7     -40.769  37.933  45.289  1.00  0.00      L11  O
ATOM     15  O12 POPEL   7     -40.713  40.019  46.749  1.00  0.00      L11  O
ATOM     16  C1  POPEL   7     -40.437  36.721  45.853  1.00  0.00      L11  C
ATOM     17  HA  POPEL   7     -40.050  36.796  46.890  1.00  0.00      L11  H
ATOM     18  HB  POPEL   7     -41.365  36.115  45.772  1.00  0.00      L11  H
ATOM     19  C2  POPEL   7     -39.426  36.011  44.964  1.00  0.00      L11  C
ATOM     20  HS  POPEL   7     -39.889  35.844  43.955  1.00  0.00      L11  H
ATOM     21  O21 POPEL   7     -39.250  34.721  45.515  1.00  0.00      L11  O
ATOM     22  C21 POPEL   7     -38.609  33.758  44.745  1.00  0.00      L11  C
ATOM     23  O22 POPEL   7     -38.026  33.902  43.715  1.00  0.00      L11  O
ATOM     24  C22 POPEL   7     -39.099  32.451  45.483  1.00  0.00      L11  C
ATOM     25  H2R POPEL   7     -38.727  32.400  46.596  1.00  0.00      L11  H
ATOM     26  H2S POPEL   7     -40.195  32.433  45.576  1.00  0.00      L11  H
ATOM     27  C3  POPEL   7     -38.093  36.784  44.808  1.00  0.00      L11  C
ATOM     28  HX  POPEL   7     -37.489  36.197  44.093  1.00  0.00      L11  H
ATOM     29  HY  POPEL   7     -38.223  37.816  44.353  1.00  0.00      L11  H
ATOM     30  O31 POPEL   7     -37.507  36.939  46.118  1.00  0.00      L11  O
ATOM     31  C31 POPEL   7     -36.359  37.567  46.126  1.00  0.00      L11  C
ATOM     32  O32 POPEL   7     -36.004  38.446  45.259  1.00  0.00      L11  O
ATOM     33  C32 POPEL   7     -35.383  37.031  47.197  1.00  0.00      L11  C
ATOM     34  H2X POPEL   7     -34.664  37.858  47.371  1.00  0.00      L11  H
ATOM     35  H2Y POPEL   7     -35.903  36.819  48.173  1.00  0.00      L11  H
ATOM     36  C23 POPEL   7     -38.800  31.216  44.708  1.00  0.00      L11  C
ATOM     37  H3R POPEL   7     -39.211  31.273  43.618  1.00  0.00      L11  H
ATOM     38  H3S POPEL   7     -37.637  31.266  44.572  1.00  0.00      L11  H
ATOM     39  C24 POPEL   7     -39.234  29.947  45.472  1.00  0.00      L11  C
ATOM     40  H4R POPEL   7     -38.490  29.739  46.307  1.00  0.00      L11  H
ATOM     41  H4S POPEL   7     -40.322  30.061  45.877  1.00  0.00      L11  H
ATOM     42  C25 POPEL   7     -39.106  28.678  44.623  1.00  0.00      L11  C
ATOM     43  H5R POPEL   7     -39.603  28.692  43.623  1.00  0.00      L11  H
ATOM     44  H5S POPEL   7     -38.056  28.748  44.340  1.00  0.00      L11  H
ATOM     45  C26 POPEL   7     -39.450  27.433  45.351  1.00  0.00      L11  C
ATOM     46  H6R POPEL   7     -38.723  27.425  46.189  1.00  0.00      L11  H
ATOM     47  H6S POPEL   7     -40.464  27.472  45.761  1.00  0.00      L11  H
ATOM     48  C27 POPEL   7     -39.362  26.045  44.625  1.00  0.00      L11  C
ATOM     49  H7R POPEL   7     -40.089  26.035  43.776  1.00  0.00      L11  H
ATOM     50  H7S POPEL   7     -38.381  25.941  44.146  1.00  0.00      L11  H
ATOM     51  C28 POPEL   7     -39.844  25.033  45.677  1.00  0.00      L11  C
ATOM     52  H8R POPEL   7     -39.008  24.910  46.400  1.00  0.00      L11  H
ATOM     53  H8S POPEL   7     -40.692  25.443  46.139  1.00  0.00      L11  H
ATOM     54  C29 POPEL   7     -40.194  23.815  44.922  1.00  0.00      L11  C
ATOM     55  H91 POPEL   7     -40.735  23.976  43.959  1.00  0.00      L11  H
ATOM     56 C210 POPEL   7     -39.885  22.579  45.327  1.00  0.00      L11  C
ATOM     57 H101 POPEL   7     -40.253  21.751  44.672  1.00  0.00      L11  H
ATOM     58 C211 POPEL   7     -39.242  22.176  46.627  1.00  0.00      L11  C
ATOM     59 H11R POPEL   7     -38.459  22.881  46.875  1.00  0.00      L11  H
ATOM     60 H11S POPEL   7     -39.988  22.287  47.480  1.00  0.00      L11  H
ATOM     61 C212 POPEL   7     -38.785  20.730  46.693  1.00  0.00      L11  C
ATOM     62 H12R POPEL   7     -38.304  20.403  45.736  1.00  0.00      L11  H
ATOM     63 H12S POPEL   7     -38.050  20.612  47.455  1.00  0.00      L11  H
ATOM     64 C213 POPEL   7     -39.941  19.705  47.076  1.00  0.00      L11  C
ATOM     65 H13R POPEL   7     -40.273  19.890  48.078  1.00  0.00      L11  H
ATOM     66 H13S POPEL   7     -40.880  19.710  46.407  1.00  0.00      L11  H
ATOM     67 C214 POPEL   7     -39.514  18.278  46.993  1.00  0.00      L11  C
ATOM     68 H14R POPEL   7     -39.139  18.115  45.932  1.00  0.00      L11  H
ATOM     69 H14S POPEL   7     -38.653  18.097  47.650  1.00  0.00      L11  H
ATOM     70 C215 POPEL   7     -40.581  17.199  47.292  1.00  0.00      L11  C
ATOM     71 H15R POPEL   7     -41.040  17.447  48.282  1.00  0.00      L11  H
ATOM     72 H15S POPEL   7     -41.446  17.265  46.619  1.00  0.00      L11  H
ATOM     73 C216 POPEL   7     -39.991  15.719  47.239  1.00  0.00      L11  C
ATOM     74 H16R POPEL   7     -39.448  15.477  46.250  1.00  0.00      L11  H
ATOM     75 H16S POPEL   7     -39.159  15.640  47.976  1.00  0.00      L11  H
ATOM     76 C217 POPEL   7     -41.006  14.618  47.501  1.00  0.00      L11  C
ATOM     77 H17R POPEL   7     -41.676  14.846  48.383  1.00  0.00      L11  H
ATOM     78 H17S POPEL   7     -41.659  14.496  46.552  1.00  0.00      L11  H
ATOM     79 C218 POPEL   7     -40.386  13.187  47.719  1.00  0.00      L11  C
ATOM     80 H18R POPEL   7     -41.160  12.383  47.818  1.00  0.00      L11  H
ATOM     81 H18S POPEL   7     -39.867  12.773  46.891  1.00  0.00      L11  H
ATOM     82 H18T POPEL   7     -39.928  13.083  48.633  1.00  0.00      L11  H
ATOM     83  C33 POPEL   7     -34.634  35.744  46.774  1.00  0.00      L11  C
ATOM     84  H3X POPEL   7     -34.666  35.589  45.676  1.00  0.00      L11  H
ATOM     85  H3Y POPEL   7     -33.589  35.677  47.087  1.00  0.00      L11  H
ATOM     86  C34 POPEL   7     -35.215  34.497  47.467  1.00  0.00      L11  C
ATOM     87  H4X POPEL   7     -34.888  34.434  48.553  1.00  0.00      L11  H
ATOM     88  H4Y POPEL   7     -36.318  34.562  47.685  1.00  0.00      L11  H
ATOM     89  C35 POPEL   7     -34.978  33.130  46.704  1.00  0.00      L11  C
ATOM     90  H5X POPEL   7     -35.562  33.316  45.764  1.00  0.00      L11  H
ATOM     91  H5Y POPEL   7     -33.909  33.111  46.382  1.00  0.00      L11  H
ATOM     92  C36 POPEL   7     -35.469  31.901  47.450  1.00  0.00      L11  C
ATOM     93  H6X POPEL   7     -34.935  31.809  48.488  1.00  0.00      L11  H
ATOM     94  H6Y POPEL   7     -36.592  31.971  47.545  1.00  0.00      L11  H
ATOM     95  C37 POPEL   7     -35.169  30.560  46.753  1.00  0.00      L11  C
ATOM     96  H7X POPEL   7     -35.764  30.483  45.806  1.00  0.00      L11  H
ATOM     97  H7Y POPEL   7     -34.120  30.489  46.441  1.00  0.00      L11  H
ATOM     98  C38 POPEL   7     -35.582  29.403  47.675  1.00  0.00      L11  C
ATOM     99  H8X POPEL   7     -35.338  29.646  48.733  1.00  0.00      L11  H
ATOM    100  H8Y POPEL   7     -36.669  29.309  47.613  1.00  0.00      L11  H
ATOM    101  C39 POPEL   7     -35.046  28.101  47.185  1.00  0.00      L11  C
ATOM    102  H9X POPEL   7     -35.217  28.020  46.095  1.00  0.00      L11  H
ATOM    103  H9Y POPEL   7     -33.923  27.995  47.242  1.00  0.00      L11  H
ATOM    104 C310 POPEL   7     -35.782  26.957  47.929  1.00  0.00      L11  C
ATOM    105 H10X POPEL   7     -35.715  27.118  49.046  1.00  0.00      L11  H
ATOM    106 H10Y POPEL   7     -36.790  26.878  47.640  1.00  0.00      L11  H
ATOM    107 C311 POPEL   7     -35.186  25.529  47.860  1.00  0.00      L11  C
ATOM    108 H11X POPEL   7     -35.058  25.280  46.739  1.00  0.00      L11  H
ATOM    109 H11Y POPEL   7     -34.277  25.499  48.435  1.00  0.00      L11  H
ATOM    110 C312 POPEL   7     -36.100  24.430  48.423  1.00  0.00      L11  C
ATOM    111 H12X POPEL   7     -36.310  24.719  49.467  1.00  0.00      L11  H
ATOM    112 H12Y POPEL   7     -37.112  24.527  47.857  1.00  0.00      L11  H
ATOM    113 C313 POPEL   7     -35.611  23.015  48.311  1.00  0.00      L11  C
ATOM    114 H13X POPEL   7     -35.477  22.664  47.237  1.00  0.00      L11  H
ATOM    115 H13Y POPEL   7     -34.595  23.128  48.779  1.00  0.00      L11  H
ATOM    116 C314 POPEL   7     -36.216  21.885  49.212  1.00  0.00      L11  C
ATOM    117 H14X POPEL   7     -35.944  21.971  50.265  1.00  0.00      L11  H
ATOM    118 H14Y POPEL   7     -37.340  21.992  49.192  1.00  0.00      L11  H
ATOM    119 C315 POPEL   7     -35.752  20.431  48.947  1.00  0.00      L11  C
ATOM    120 H15X POPEL   7     -35.874  20.249  47.858  1.00  0.00      L11  H
ATOM    121 H15Y POPEL   7     -34.684  20.344  49.089  1.00  0.00      L11  H
ATOM    122 C316 POPEL   7     -36.291  19.336  49.828  1.00  0.00      L11  C
ATOM    123 H16X POPEL   7     -35.976  19.498  50.863  1.00  0.00      L11  H
ATOM    124 H16Y POPEL   7     -37.412  19.300  49.858  1.00  0.00      L11  H
ATOM    125 H16Z POPEL   7     -35.855  18.330  49.580  1.00  0.00      L11  H
ATOM    126  N   POPEL   8     -31.321  35.827  34.288  1.00  0.00      L11  N
ATOM    127  HN1 POPEL   8     -32.359  35.735  34.049  1.00  0.00      L11  H
ATOM    128  HN2 POPEL   8     -30.662  35.958  33.466  1.00  0.00      L11  H
ATOM    129  HN3 POPEL   8     -30.968  34.985  34.839  1.00  0.00      L11  H
ATOM    130  C12 POPEL   8     -30.972  37.119  34.969  1.00  0.00      L11  C
ATOM    131 H12A POPEL   8     -31.769  37.509  35.607  1.00  0.00      L11  H
ATOM    132 H12B POPEL   8     -30.856  37.913  34.161  1.00  0.00      L11  H
ATOM    133  C11 POPEL   8     -29.648  36.823  35.773  1.00  0.00      L11  C
ATOM    134 H11A POPEL   8     -29.330  37.652  36.483  1.00  0.00      L11  H
ATOM    135 H11B POPEL   8     -29.975  35.881  36.369  1.00  0.00      L11  H
ATOM    136  P   POPEL   8     -27.296  35.770  35.251  1.00  0.00      L11  P
ATOM    137  O13 POPEL   8     -26.635  35.154  34.036  1.00  0.00      L11  O
ATOM    138  O14 POPEL   8     -26.524  36.708  36.080  1.00  0.00      L11  O
ATOM    139  O11 POPEL   8     -27.835  34.665  36.229  1.00  0.00      L11  O
ATOM    140  O12 POPEL   8     -28.640  36.520  34.798  1.00  0.00      L11  O
ATOM    141  C1  POPEL   8     -28.094  33.289  35.940  1.00  0.00      L11  C
ATOM    142  HA  POPEL   8     -27.171  32.717  35.856  1.00  0.00      L11  H
ATOM    143  HB  POPEL   8     -28.509  33.197  34.861  1.00  0.00      L11  H
ATOM    144  C2  POPEL   8     -29.050  32.577  36.908  1.00  0.00      L11  C
ATOM    145  HS  POPEL   8     -28.509  32.452  37.903  1.00  0.00      L11  H
ATOM    146  O21 POPEL   8     -29.418  31.278  36.495  1.00  0.00      L11  O
ATOM    147  C21 POPEL   8     -29.141  30.272  37.352  1.00  0.00      L11  C
ATOM    148  O22 POPEL   8     -28.632  30.327  38.424  1.00  0.00      L11  O
ATOM    149  C22 POPEL   8     -29.701  28.963  36.805  1.00  0.00      L11  C
ATOM    150  H2R POPEL   8     -30.716  29.143  36.676  1.00  0.00      L11  H
ATOM    151  H2S POPEL   8     -29.314  28.765  35.829  1.00  0.00      L11  H
ATOM    152  C3  POPEL   8     -30.299  33.368  37.436  1.00  0.00      L11  C
ATOM    153  HX  POPEL   8     -30.773  32.772  38.249  1.00  0.00      L11  H
ATOM    154  HY  POPEL   8     -29.890  34.308  37.879  1.00  0.00      L11  H
ATOM    155  O31 POPEL   8     -31.295  33.704  36.454  1.00  0.00      L11  O
ATOM    156  C31 POPEL   8     -32.557  33.639  36.905  1.00  0.00      L11  C
ATOM    157  O32 POPEL   8     -32.959  33.792  38.028  1.00  0.00      L11  O
ATOM    158  C32 POPEL   8     -33.403  33.144  35.757  1.00  0.00      L11  C
ATOM    159  H2X POPEL   8     -34.437  33.268  36.110  1.00  0.00      L11  H
ATOM    160  H2Y POPEL   8     -33.336  33.918  34.919  1.00  0.00      L11  H
ATOM    161  C23 POPEL   8     -29.368  27.830  37.764  1.00  0.00      L11  C
ATOM    162  H3R POPEL   8     -28.303  27.732  37.806  1.00  0.00      L11  H
ATOM    163  H3S POPEL   8     -29.610  28.055  38.852  1.00  0.00      L11  H
ATOM    164  C24 POPEL   8     -30.044  26.508  37.322  1.00  0.00      L11  C
ATOM    165  H4R POPEL   8     -31.135  26.565  37.459  1.00  0.00      L11  H
ATOM    166  H4S POPEL   8     -29.948  26.466  36.230  1.00  0.00      L11  H
ATOM    167  C25 POPEL   8     -29.590  25.164  38.004  1.00  0.00      L11  C
ATOM    168  H5R POPEL   8     -28.550  25.017  37.692  1.00  0.00      L11  H
ATOM    169  H5S POPEL   8     -29.656  25.235  39.104  1.00  0.00      L11  H
ATOM    170  C26 POPEL   8     -30.432  23.918  37.698  1.00  0.00      L11  C
ATOM    171  H6R POPEL   8     -31.507  24.134  37.908  1.00  0.00      L11  H
ATOM    172  H6S POPEL   8     -30.287  23.535  36.621  1.00  0.00      L11  H
ATOM    173  C27 POPEL   8     -30.071  22.735  38.559  1.00  0.00      L11  C
ATOM    174  H7R POPEL   8     -29.003  22.510  38.537  1.00  0.00      L11  H
ATOM    175  H7S POPEL   8     -30.436  23.093  39.589  1.00  0.00      L11  H
ATOM    176  C28 POPEL   8     -30.809  21.528  38.225  1.00  0.00      L11  C
ATOM    177  H8R POPEL   8     -31.897  21.711  38.296  1.00  0.00      L11  H
ATOM    178  H8S POPEL   8     -30.613  21.236  37.196  1.00  0.00      L11  H
ATOM    179  C29 POPEL   8     -30.430  20.295  39.084  1.00  0.00      L11  C
ATOM    180  H91 POPEL   8     -29.739  20.501  39.928  1.00  0.00      L11  H
ATOM    181 C210 POPEL   8     -30.741  19.014  38.925  1.00  0.00      L11  C
ATOM    182 H101 POPEL   8     -30.409  18.249  39.656  1.00  0.00      L11  H
ATOM    183 C211 POPEL   8     -31.705  18.497  37.908  1.00  0.00      L11  C
ATOM    184 H11R POPEL   8     -32.687  19.002  38.061  1.00  0.00      L11  H
ATOM    185 H11S POPEL   8     -31.345  18.850  36.882  1.00  0.00      L11  H
ATOM    186 C212 POPEL   8     -31.769  16.978  37.944  1.00  0.00      L11  C
ATOM    187 H12R POPEL   8     -32.092  16.573  38.866  1.00  0.00      L11  H
ATOM    188 H12S POPEL   8     -32.382  16.558  37.160  1.00  0.00      L11  H
ATOM    189 C213 POPEL   8     -30.440  16.284  37.634  1.00  0.00      L11  C
ATOM    190 H13R POPEL   8     -29.988  16.812  36.700  1.00  0.00      L11  H
ATOM    191 H13S POPEL   8     -29.708  16.536  38.377  1.00  0.00      L11  H
ATOM    192 C214 POPEL   8     -30.538  14.747  37.627  1.00  0.00      L11  C
ATOM    193 H14R POPEL   8     -30.748  14.387  38.736  1.00  0.00      L11  H
ATOM    194 H14S POPEL   8     -31.406  14.393  37.129  1.00  0.00      L11  H
ATOM    195 C215 POPEL   8     -29.301  13.912  37.328  1.00  0.00      L11  C
ATOM    196 H15R POPEL   8     -28.997  14.051  36.317  1.00  0.00      L11  H
ATOM    197 H15S POPEL   8     -28.467  14.233  37.933  1.00  0.00      L11  H
ATOM    198 C216 POPEL   8     -29.576  12.437  37.507  1.00  0.00      L11  C
ATOM    199 H16R POPEL   8     -29.915  12.219  38.483  1.00  0.00      L11  H
ATOM    200 H16S POPEL   8     -30.320  11.993  36.748  1.00  0.00      L11  H
ATOM    201 C217 POPEL   8     -28.227  11.570  37.377  1.00  0.00      L11  C
ATOM    202 H17R POPEL   8     -27.939  11.929  36.308  1.00  0.00      L11  H
ATOM    203 H17S POPEL   8     -27.419  11.876  38.073  1.00  0.00      L11  H
ATOM    204 C218 POPEL   8     -28.162  10.044  37.210  1.00  0.00      L11  C
ATOM    205 H18R POPEL   8     -27.202   9.597  37.459  1.00  0.00      L11  H
ATOM    206 H18S POPEL   8     -28.974   9.484  37.726  1.00  0.00      L11  H
ATOM    207 H18T POPEL   8     -28.335   9.711  36.097  1.00  0.00      L11  H
ATOM    208  C33 POPEL   8     -33.031  31.816  35.130  1.00  0.00      L11  C
ATOM    209  H3X POPEL   8     -33.513  31.752  34.123  1.00  0.00      L11  H
ATOM    210  H3Y POPEL   8     -31.956  31.707  34.868  1.00  0.00      L11  H
ATOM    211  C34 POPEL   8     -33.562  30.596  35.858  1.00  0.00      L11  C
ATOM    212  H4X POPEL   8     -33.253  30.512  36.920  1.00  0.00      L11  H
ATOM    213  H4Y POPEL   8     -34.681  30.750  36.017  1.00  0.00      L11  H
ATOM    214  C35 POPEL   8     -33.349  29.331  35.085  1.00  0.00      L11  C
ATOM    215  H5X POPEL   8     -33.812  29.282  34.040  1.00  0.00      L11  H
ATOM    216  H5Y POPEL   8     -32.255  29.189  34.913  1.00  0.00      L11  H
ATOM    217  C36 POPEL   8     -33.901  28.165  35.811  1.00  0.00      L11  C
ATOM    218  H6X POPEL   8     -33.333  28.024  36.781  1.00  0.00      L11  H
ATOM    219  H6Y POPEL   8     -35.029  28.321  36.020  1.00  0.00      L11  H
ATOM    220  C37 POPEL   8     -33.704  26.860  35.017  1.00  0.00      L11  C
ATOM    221  H7X POPEL   8     -34.204  26.867  34.041  1.00  0.00      L11  H
ATOM    222  H7Y POPEL   8     -32.620  26.671  34.913  1.00  0.00      L11  H
ATOM    223  C38 POPEL   8     -34.344  25.702  35.836  1.00  0.00      L11  C
ATOM    224  H8X POPEL   8     -33.821  25.638  36.834  1.00  0.00      L11  H
ATOM    225  H8Y POPEL   8     -35.441  25.860  36.028  1.00  0.00      L11  H
ATOM    226  C39 POPEL   8     -34.121  24.326  35.226  1.00  0.00      L11  C
ATOM    227  H9X POPEL   8     -34.733  24.284  34.318  1.00  0.00      L11  H
ATOM    228  H9Y POPEL   8     -33.053  24.311  34.829  1.00  0.00      L11  H
ATOM    229 C310 POPEL   8     -34.466  23.086  36.116  1.00  0.00      L11  C
ATOM    230 H10X POPEL   8     -33.610  22.966  36.761  1.00  0.00      L11  H
ATOM    231 H10Y POPEL   8     -35.282  23.319  36.810  1.00  0.00      L11  H
ATOM    232 C311 POPEL   8     -34.769  21.875  35.182  1.00  0.00      L11  C
ATOM    233 H11X POPEL   8     -35.482  22.010  34.419  1.00  0.00      L11  H
ATOM    234 H11Y POPEL   8     -33.808  21.589  34.669  1.00  0.00      L11  H
ATOM    235 C312 POPEL   8     -34.991  20.554  35.923  1.00  0.00      L11  C
ATOM    236 H12X POPEL   8     -34.263  20.355  36.640  1.00  0.00      L11  H
ATOM    237 H12Y POPEL   8     -35.915  20.640  36.542  1.00  0.00      L11  H
ATOM    238 C313 POPEL   8     -35.239  19.377  34.872  1.00  0.00      L11  C
ATOM    239 H13X POPEL   8     -36.266  19.442  34.553  1.00  0.00      L11  H
ATOM    240 H13Y POPEL   8     -34.623  19.510  33.985  1.00  0.00      L11  H
ATOM    241 C314 POPEL   8     -34.893  17.936  35.401  1.00  0.00      L11  C
ATOM    242 H14X POPEL   8     -33.776  17.811  35.563  1.00  0.00      L11  H
ATOM    243 H14Y POPEL   8     -35.396  17.700  36.406  1.00  0.00      L11  H
ATOM    244 C315 POPEL   8     -35.432  16.919  34.316  1.00  0.00      L11  C
ATOM    245 H15X POPEL   8     -36.623  16.979  34.187  1.00  0.00      L11  H
ATOM    246 H15Y POPEL   8     -34.916  17.117  33.340  1.00  0.00      L11  H
ATOM    247 C316 POPEL   8     -35.169  15.471  34.598  1.00  0.00      L11  C
ATOM    248 H16X POPEL   8     -35.684  15.198  35.558  1.00  0.00      L11  H
ATOM    249 H16Y POPEL   8     -35.503  14.713  33.840  1.00  0.00      L11  H
ATOM    250 H16Z POPEL   8     -34.090  15.241  34.686  1.00  0.00      L11  H
ATOM    251  N   POPEL   9     -38.213  37.625  32.738  1.00  0.00      L11  N
ATOM    252  HN1 POPEL   9     -39.217  37.820  33.038  1.00  0.00      L11  H
ATOM    253  HN2 POPEL   9     -38.321  37.205  31.771  1.00  0.00      L11  H
ATOM    254  HN3 POPEL   9     -37.664  36.879  33.331  1.00  0.00      L11  H
ATOM    255  C12 POPEL   9     -37.347  38.824  32.404  1.00  0.00      L11  C
ATOM    256 H12A POPEL   9     -37.380  39.490  33.239  1.00  0.00      L11  H
ATOM    257 H12B POPEL   9     -37.814  39.309  31.525  1.00  0.00      L11  H
ATOM    258  C11 POPEL   9     -35.872  38.426  32.084  1.00  0.00      L11  C
ATOM    259 H11A POPEL   9     -35.893  37.955  31.057  1.00  0.00      L11  H
ATOM    260 H11B POPEL   9     -35.401  39.414  31.855  1.00  0.00      L11  H
ATOM    261  P   POPEL   9     -35.116  36.164  33.032  1.00  0.00      L11  P
ATOM    262  O13 POPEL   9     -33.880  35.688  33.694  1.00  0.00      L11  O
ATOM    263  O14 POPEL   9     -36.438  35.798  33.594  1.00  0.00      L11  O
ATOM    264  O11 POPEL   9     -35.193  35.741  31.516  1.00  0.00      L11  O
ATOM    265  O12 POPEL   9     -35.223  37.686  33.076  1.00  0.00      L11  O
ATOM    266  C1  POPEL   9     -35.020  34.388  31.119  1.00  0.00      L11  C
ATOM    267  HA  POPEL   9     -34.869  34.360  30.036  1.00  0.00      L11  H
ATOM    268  HB  POPEL   9     -34.087  34.054  31.491  1.00  0.00      L11  H
ATOM    269  C2  POPEL   9     -36.223  33.436  31.516  1.00  0.00      L11  C
ATOM    270  HS  POPEL   9     -36.138  33.564  32.616  1.00  0.00      L11  H
ATOM    271  O21 POPEL   9     -35.914  32.092  31.089  1.00  0.00      L11  O
ATOM    272  C21 POPEL   9     -36.542  31.156  31.647  1.00  0.00      L11  C
ATOM    273  O22 POPEL   9     -37.433  31.228  32.499  1.00  0.00      L11  O
ATOM    274  C22 POPEL   9     -36.152  29.864  31.044  1.00  0.00      L11  C
ATOM    275  H2R POPEL   9     -36.564  29.833  30.047  1.00  0.00      L11  H
ATOM    276  H2S POPEL   9     -35.094  29.812  31.021  1.00  0.00      L11  H
ATOM    277  C3  POPEL   9     -37.597  33.914  31.048  1.00  0.00      L11  C
ATOM    278  HX  POPEL   9     -38.396  33.202  31.347  1.00  0.00      L11  H
ATOM    279  HY  POPEL   9     -37.875  34.793  31.676  1.00  0.00      L11  H
ATOM    280  O31 POPEL   9     -37.612  34.149  29.626  1.00  0.00      L11  O
ATOM    281  C31 POPEL   9     -37.572  35.484  29.227  1.00  0.00      L11  C
ATOM    282  O32 POPEL   9     -37.858  36.402  29.988  1.00  0.00      L11  O
ATOM    283  C32 POPEL   9     -37.091  35.662  27.757  1.00  0.00      L11  C
ATOM    284  H2X POPEL   9     -37.945  35.964  27.148  1.00  0.00      L11  H
ATOM    285  H2Y POPEL   9     -36.302  36.409  27.737  1.00  0.00      L11  H
ATOM    286  C23 POPEL   9     -36.605  28.605  31.847  1.00  0.00      L11  C
ATOM    287  H3R POPEL   9     -36.162  28.543  32.848  1.00  0.00      L11  H
ATOM    288  H3S POPEL   9     -37.641  28.488  32.043  1.00  0.00      L11  H
ATOM    289  C24 POPEL   9     -36.312  27.308  31.169  1.00  0.00      L11  C
ATOM    290  H4R POPEL   9     -36.661  27.393  30.071  1.00  0.00      L11  H
ATOM    291  H4S POPEL   9     -35.199  27.219  31.195  1.00  0.00      L11  H
ATOM    292  C25 POPEL   9     -37.108  26.174  31.707  1.00  0.00      L11  C
ATOM    293  H5R POPEL   9     -36.999  26.183  32.833  1.00  0.00      L11  H
ATOM    294  H5S POPEL   9     -38.128  26.473  31.355  1.00  0.00      L11  H
ATOM    295  C26 POPEL   9     -36.727  24.915  31.011  1.00  0.00      L11  C
ATOM    296  H6R POPEL   9     -36.767  25.083  29.948  1.00  0.00      L11  H
ATOM    297  H6S POPEL   9     -35.692  24.633  31.344  1.00  0.00      L11  H
ATOM    298  C27 POPEL   9     -37.576  23.591  31.331  1.00  0.00      L11  C
ATOM    299  H7R POPEL   9     -37.135  23.133  32.219  1.00  0.00      L11  H
ATOM    300  H7S POPEL   9     -38.687  23.937  31.448  1.00  0.00      L11  H
ATOM    301  C28 POPEL   9     -37.566  22.491  30.297  1.00  0.00      L11  C
ATOM    302  H8R POPEL   9     -38.003  22.970  29.356  1.00  0.00      L11  H
ATOM    303  H8S POPEL   9     -36.536  22.283  30.026  1.00  0.00      L11  H
ATOM    304  C29 POPEL   9     -38.452  21.270  30.603  1.00  0.00      L11  C
ATOM    305  H91 POPEL   9     -39.516  21.422  30.652  1.00  0.00      L11  H
ATOM    306 C210 POPEL   9     -38.091  20.013  30.829  1.00  0.00      L11  C
ATOM    307 H101 POPEL   9     -38.868  19.303  31.031  1.00  0.00      L11  H
ATOM    308 C211 POPEL   9     -36.697  19.571  30.796  1.00  0.00      L11  C
ATOM    309 H11R POPEL   9     -36.094  20.161  30.115  1.00  0.00      L11  H
ATOM    310 H11S POPEL   9     -36.283  19.658  31.806  1.00  0.00      L11  H
ATOM    311 C212 POPEL   9     -36.687  18.157  30.212  1.00  0.00      L11  C
ATOM    312 H12R POPEL   9     -36.883  18.077  29.141  1.00  0.00      L11  H
ATOM    313 H12S POPEL   9     -35.610  17.873  30.289  1.00  0.00      L11  H
ATOM    314 C213 POPEL   9     -37.486  17.085  31.097  1.00  0.00      L11  C
ATOM    315 H13R POPEL   9     -37.500  17.508  32.090  1.00  0.00      L11  H
ATOM    316 H13S POPEL   9     -38.549  16.995  30.713  1.00  0.00      L11  H
ATOM    317 C214 POPEL   9     -36.847  15.705  30.852  1.00  0.00      L11  C
ATOM    318 H14R POPEL   9     -36.828  15.529  29.768  1.00  0.00      L11  H
ATOM    319 H14S POPEL   9     -35.805  15.678  31.164  1.00  0.00      L11  H
ATOM    320 C215 POPEL   9     -37.515  14.510  31.642  1.00  0.00      L11  C
ATOM    321 H15R POPEL   9     -37.410  14.840  32.727  1.00  0.00      L11  H
ATOM    322 H15S POPEL   9     -38.545  14.523  31.381  1.00  0.00      L11  H
ATOM    323 C216 POPEL   9     -36.876  13.162  31.405  1.00  0.00      L11  C
ATOM    324 H16R POPEL   9     -36.875  12.971  30.347  1.00  0.00      L11  H
ATOM    325 H16S POPEL   9     -35.833  13.356  31.676  1.00  0.00      L11  H
ATOM    326 C217 POPEL   9     -37.411  11.992  32.288  1.00  0.00      L11  C
ATOM    327 H17R POPEL   9     -37.320  12.457  33.308  1.00  0.00      L11  H
ATOM    328 H17S POPEL   9     -38.524  11.762  32.078  1.00  0.00      L11  H
ATOM    329 C218 POPEL   9     -36.537  10.741  32.245  1.00  0.00      L11  C
ATOM    330 H18R POPEL   9     -36.715   9.964  32.993  1.00  0.00      L11  H
ATOM    331 H18S POPEL   9     -36.380  10.285  31.233  1.00  0.00      L11  H
ATOM    332 H18T POPEL   9     -35.524  11.140  32.527  1.00  0.00      L11  H
ATOM    333  C33 POPEL   9     -36.616  34.337  26.997  1.00  0.00      L11  C
ATOM    334  H3X POPEL   9     -37.237  33.473  27.200  1.00  0.00      L11  H
ATOM    335  H3Y POPEL   9     -36.721  34.558  25.906  1.00  0.00      L11  H
ATOM    336  C34 POPEL   9     -35.149  34.108  27.140  1.00  0.00      L11  C
ATOM    337  H4X POPEL   9     -34.588  35.086  26.786  1.00  0.00      L11  H
ATOM    338  H4Y POPEL   9     -34.908  33.984  28.205  1.00  0.00      L11  H
ATOM    339  C35 POPEL   9     -34.690  32.806  26.348  1.00  0.00      L11  C
ATOM    340  H5X POPEL   9     -34.861  32.752  25.277  1.00  0.00      L11  H
ATOM    341  H5Y POPEL   9     -33.643  32.682  26.526  1.00  0.00      L11  H
ATOM    342  C36 POPEL   9     -35.262  31.484  26.925  1.00  0.00      L11  C
ATOM    343  H6X POPEL   9     -35.441  31.512  28.023  1.00  0.00      L11  H
ATOM    344  H6Y POPEL   9     -36.292  31.370  26.405  1.00  0.00      L11  H
ATOM    345  C37 POPEL   9     -34.384  30.287  26.532  1.00  0.00      L11  C
ATOM    346  H7X POPEL   9     -34.476  30.054  25.496  1.00  0.00      L11  H
ATOM    347  H7Y POPEL   9     -33.265  30.443  26.738  1.00  0.00      L11  H
ATOM    348  C38 POPEL   9     -34.808  29.049  27.313  1.00  0.00      L11  C
ATOM    349  H8X POPEL   9     -34.355  29.138  28.265  1.00  0.00      L11  H
ATOM    350  H8Y POPEL   9     -35.934  29.049  27.410  1.00  0.00      L11  H
ATOM    351  C39 POPEL   9     -34.418  27.721  26.601  1.00  0.00      L11  C
ATOM    352  H9X POPEL   9     -35.270  27.493  25.958  1.00  0.00      L11  H
ATOM    353  H9Y POPEL   9     -33.608  27.835  25.886  1.00  0.00      L11  H
ATOM    354 C310 POPEL   9     -34.182  26.619  27.683  1.00  0.00      L11  C
ATOM    355 H10X POPEL   9     -33.245  26.789  28.315  1.00  0.00      L11  H
ATOM    356 H10Y POPEL   9     -34.871  26.648  28.496  1.00  0.00      L11  H
ATOM    357 C311 POPEL   9     -34.265  25.178  27.144  1.00  0.00      L11  C
ATOM    358 H11X POPEL   9     -35.199  25.078  26.555  1.00  0.00      L11  H
ATOM    359 H11Y POPEL   9     -33.420  25.088  26.456  1.00  0.00      L11  H
ATOM    360 C312 POPEL   9     -34.117  24.152  28.278  1.00  0.00      L11  C
ATOM    361 H12X POPEL   9     -33.449  24.625  29.030  1.00  0.00      L11  H
ATOM    362 H12Y POPEL   9     -35.032  23.994  28.786  1.00  0.00      L11  H
ATOM    363 C313 POPEL   9     -33.495  22.790  27.922  1.00  0.00      L11  C
ATOM    364 H13X POPEL   9     -32.536  22.911  27.360  1.00  0.00      L11  H
ATOM    365 H13Y POPEL   9     -33.284  22.351  28.947  1.00  0.00      L11  H
ATOM    366 C314 POPEL   9     -34.409  21.832  27.242  1.00  0.00      L11  C
ATOM    367 H14X POPEL   9     -35.397  21.840  27.680  1.00  0.00      L11  H
ATOM    368 H14Y POPEL   9     -34.447  22.024  26.149  1.00  0.00      L11  H
ATOM    369 C315 POPEL   9     -33.953  20.378  27.354  1.00  0.00      L11  C
ATOM    370 H15X POPEL   9     -32.954  20.253  26.864  1.00  0.00      L11  H
ATOM    371 H15Y POPEL   9     -33.829  20.054  28.424  1.00  0.00      L11  H
ATOM    372 C316 POPEL   9     -35.066  19.359  26.914  1.00  0.00      L11  C
ATOM    373 H16X POPEL   9     -35.240  19.329  25.824  1.00  0.00      L11  H
ATOM    374 H16Y POPEL   9     -34.717  18.333  27.068  1.00  0.00      L11  H
ATOM    375 H16Z POPEL   9     -36.012  19.586  27.463  1.00  0.00      L11  H
ATOM    376  N   POPEL  10     -28.636  39.541  20.154  1.00  0.00      L11  N
ATOM    377  HN1 POPEL  10     -28.349  38.896  19.387  1.00  0.00      L11  H
ATOM    378  HN2 POPEL  10     -28.600  40.547  19.965  1.00  0.00      L11  H
ATOM    379  HN3 POPEL  10     -28.121  39.157  21.021  1.00  0.00      L11  H
ATOM    380  C12 POPEL  10     -30.020  38.991  20.276  1.00  0.00      L11  C
ATOM    381 H12A POPEL  10     -30.407  38.784  19.257  1.00  0.00      L11  H
ATOM    382 H12B POPEL  10     -30.718  39.672  20.802  1.00  0.00      L11  H
ATOM    383  C11 POPEL  10     -29.935  37.660  21.177  1.00  0.00      L11  C
ATOM    384 H11A POPEL  10     -30.144  37.956  22.253  1.00  0.00      L11  H
ATOM    385 H11B POPEL  10     -30.798  37.047  20.816  1.00  0.00      L11  H
ATOM    386  P   POPEL  10     -27.589  37.080  22.113  1.00  0.00      L11  P
ATOM    387  O13 POPEL  10     -26.337  36.379  21.737  1.00  0.00      L11  O
ATOM    388  O14 POPEL  10     -27.474  38.528  22.328  1.00  0.00      L11  O
ATOM    389  O11 POPEL  10     -28.343  36.330  23.289  1.00  0.00      L11  O
ATOM    390  O12 POPEL  10     -28.683  36.963  21.021  1.00  0.00      L11  O
ATOM    391  C1  POPEL  10     -28.360  34.913  23.128  1.00  0.00      L11  C
ATOM    392  HA  POPEL  10     -28.426  34.546  22.099  1.00  0.00      L11  H
ATOM    393  HB  POPEL  10     -27.332  34.551  23.570  1.00  0.00      L11  H
ATOM    394  C2  POPEL  10     -29.451  34.259  23.929  1.00  0.00      L11  C
ATOM    395  HS  POPEL  10     -29.189  34.414  25.066  1.00  0.00      L11  H
ATOM    396  O21 POPEL  10     -29.564  32.800  23.612  1.00  0.00      L11  O
ATOM    397  C21 POPEL  10     -29.680  32.068  24.672  1.00  0.00      L11  C
ATOM    398  O22 POPEL  10     -29.256  32.286  25.794  1.00  0.00      L11  O
ATOM    399  C22 POPEL  10     -30.624  30.803  24.376  1.00  0.00      L11  C
ATOM    400  H2R POPEL  10     -31.525  30.979  24.896  1.00  0.00      L11  H
ATOM    401  H2S POPEL  10     -30.912  30.720  23.336  1.00  0.00      L11  H
ATOM    402  C3  POPEL  10     -30.849  35.007  23.824  1.00  0.00      L11  C
ATOM    403  HX  POPEL  10     -31.515  34.605  24.610  1.00  0.00      L11  H
ATOM    404  HY  POPEL  10     -30.589  36.076  24.094  1.00  0.00      L11  H
ATOM    405  O31 POPEL  10     -31.322  34.998  22.473  1.00  0.00      L11  O
ATOM    406  C31 POPEL  10     -32.060  33.906  22.102  1.00  0.00      L11  C
ATOM    407  O32 POPEL  10     -32.722  33.310  22.884  1.00  0.00      L11  O
ATOM    408  C32 POPEL  10     -32.077  33.644  20.639  1.00  0.00      L11  C
ATOM    409  H2X POPEL  10     -32.604  34.501  20.195  1.00  0.00      L11  H
ATOM    410  H2Y POPEL  10     -31.045  33.619  20.321  1.00  0.00      L11  H
ATOM    411  C23 POPEL  10     -30.170  29.332  24.848  1.00  0.00      L11  C
ATOM    412  H3R POPEL  10     -29.080  29.034  24.704  1.00  0.00      L11  H
ATOM    413  H3S POPEL  10     -30.497  29.339  25.907  1.00  0.00      L11  H
ATOM    414  C24 POPEL  10     -31.041  28.300  24.172  1.00  0.00      L11  C
ATOM    415  H4R POPEL  10     -32.155  28.484  24.378  1.00  0.00      L11  H
ATOM    416  H4S POPEL  10     -31.065  28.433  23.047  1.00  0.00      L11  H
ATOM    417  C25 POPEL  10     -30.643  26.879  24.513  1.00  0.00      L11  C
ATOM    418  H5R POPEL  10     -29.577  26.768  24.208  1.00  0.00      L11  H
ATOM    419  H5S POPEL  10     -30.777  26.779  25.550  1.00  0.00      L11  H
ATOM    420  C26 POPEL  10     -31.366  25.704  23.831  1.00  0.00      L11  C
ATOM    421  H6R POPEL  10     -32.457  25.794  24.082  1.00  0.00      L11  H
ATOM    422  H6S POPEL  10     -31.197  25.785  22.685  1.00  0.00      L11  H
ATOM    423  C27 POPEL  10     -30.828  24.415  24.522  1.00  0.00      L11  C
ATOM    424  H7R POPEL  10     -29.779  24.277  24.279  1.00  0.00      L11  H
ATOM    425  H7S POPEL  10     -30.648  24.462  25.602  1.00  0.00      L11  H
ATOM    426  C28 POPEL  10     -31.584  23.114  24.063  1.00  0.00      L11  C
ATOM    427  H8R POPEL  10     -32.589  23.095  24.554  1.00  0.00      L11  H
ATOM    428  H8S POPEL  10     -31.661  23.120  23.020  1.00  0.00      L11  H
ATOM    429  C29 POPEL  10     -30.813  21.887  24.431  1.00  0.00      L11  C
ATOM    430  H91 POPEL  10     -30.207  22.077  25.340  1.00  0.00      L11  H
ATOM    431 C210 POPEL  10     -30.947  20.679  23.881  1.00  0.00      L11  C
ATOM    432 H101 POPEL  10     -30.345  19.911  24.290  1.00  0.00      L11  H
ATOM    433 C211 POPEL  10     -31.917  20.353  22.765  1.00  0.00      L11  C
ATOM    434 H11R POPEL  10     -32.810  19.816  23.186  1.00  0.00      L11  H
ATOM    435 H11S POPEL  10     -32.476  21.184  22.320  1.00  0.00      L11  H
ATOM    436 C212 POPEL  10     -31.375  19.210  21.935  1.00  0.00      L11  C
ATOM    437 H12R POPEL  10     -32.167  19.205  21.132  1.00  0.00      L11  H
ATOM    438 H12S POPEL  10     -30.461  19.442  21.406  1.00  0.00      L11  H
ATOM    439 C213 POPEL  10     -31.224  17.909  22.691  1.00  0.00      L11  C
ATOM    440 H13R POPEL  10     -30.156  17.967  23.088  1.00  0.00      L11  H
ATOM    441 H13S POPEL  10     -32.052  17.872  23.488  1.00  0.00      L11  H
ATOM    442 C214 POPEL  10     -31.170  16.686  21.767  1.00  0.00      L11  C
ATOM    443 H14R POPEL  10     -32.063  16.605  21.157  1.00  0.00      L11  H
ATOM    444 H14S POPEL  10     -30.391  16.967  21.065  1.00  0.00      L11  H
ATOM    445 C215 POPEL  10     -30.696  15.464  22.513  1.00  0.00      L11  C
ATOM    446 H15R POPEL  10     -29.616  15.562  22.891  1.00  0.00      L11  H
ATOM    447 H15S POPEL  10     -31.198  15.394  23.531  1.00  0.00      L11  H
ATOM    448 C216 POPEL  10     -30.810  14.061  21.870  1.00  0.00      L11  C
ATOM    449 H16R POPEL  10     -31.859  13.814  21.471  1.00  0.00      L11  H
ATOM    450 H16S POPEL  10     -30.189  14.081  20.916  1.00  0.00      L11  H
ATOM    451 C217 POPEL  10     -30.323  12.891  22.721  1.00  0.00      L11  C
ATOM    452 H17R POPEL  10     -29.220  12.934  22.859  1.00  0.00      L11  H
ATOM    453 H17S POPEL  10     -30.730  12.889  23.705  1.00  0.00      L11  H
ATOM    454 C218 POPEL  10     -30.564  11.600  22.003  1.00  0.00      L11  C
ATOM    455 H18R POPEL  10     -30.200  10.670  22.538  1.00  0.00      L11  H
ATOM    456 H18S POPEL  10     -31.594  11.574  21.793  1.00  0.00      L11  H
ATOM    457 H18T POPEL  10     -30.068  11.642  21.044  1.00  0.00      L11  H
ATOM    458  C33 POPEL  10     -32.779  32.339  20.118  1.00  0.00      L11  C
ATOM    459  H3X POPEL  10     -33.844  32.345  20.488  1.00  0.00      L11  H
ATOM    460  H3Y POPEL  10     -32.723  32.358  18.992  1.00  0.00      L11  H
ATOM    461  C34 POPEL  10     -32.002  31.045  20.513  1.00  0.00      L11  C
ATOM    462  H4X POPEL  10     -30.966  31.296  20.326  1.00  0.00      L11  H
ATOM    463  H4Y POPEL  10     -32.212  30.926  21.598  1.00  0.00      L11  H
ATOM    464  C35 POPEL  10     -32.525  29.876  19.585  1.00  0.00      L11  C
ATOM    465  H5X POPEL  10     -33.549  30.059  19.299  1.00  0.00      L11  H
ATOM    466  H5Y POPEL  10     -31.910  30.019  18.685  1.00  0.00      L11  H
ATOM    467  C36 POPEL  10     -32.508  28.458  20.229  1.00  0.00      L11  C
ATOM    468  H6X POPEL  10     -31.564  28.249  20.742  1.00  0.00      L11  H
ATOM    469  H6Y POPEL  10     -33.191  28.488  21.113  1.00  0.00      L11  H
ATOM    470  C37 POPEL  10     -32.905  27.383  19.295  1.00  0.00      L11  C
ATOM    471  H7X POPEL  10     -33.678  27.836  18.670  1.00  0.00      L11  H
ATOM    472  H7Y POPEL  10     -32.103  27.249  18.606  1.00  0.00      L11  H
ATOM    473  C38 POPEL  10     -33.428  26.111  19.906  1.00  0.00      L11  C
ATOM    474  H8X POPEL  10     -32.775  25.908  20.806  1.00  0.00      L11  H
ATOM    475  H8Y POPEL  10     -34.453  26.101  20.362  1.00  0.00      L11  H
ATOM    476  C39 POPEL  10     -33.285  25.010  18.935  1.00  0.00      L11  C
ATOM    477  H9X POPEL  10     -33.897  25.375  18.064  1.00  0.00      L11  H
ATOM    478  H9Y POPEL  10     -32.192  24.998  18.620  1.00  0.00      L11  H
ATOM    479 C310 POPEL  10     -33.636  23.637  19.518  1.00  0.00      L11  C
ATOM    480 H10X POPEL  10     -33.005  23.412  20.348  1.00  0.00      L11  H
ATOM    481 H10Y POPEL  10     -34.711  23.638  19.831  1.00  0.00      L11  H
ATOM    482 C311 POPEL  10     -33.528  22.618  18.391  1.00  0.00      L11  C
ATOM    483 H11X POPEL  10     -34.182  22.793  17.524  1.00  0.00      L11  H
ATOM    484 H11Y POPEL  10     -32.487  22.691  18.036  1.00  0.00      L11  H
ATOM    485 C312 POPEL  10     -33.917  21.152  18.814  1.00  0.00      L11  C
ATOM    486 H12X POPEL  10     -33.392  21.014  19.813  1.00  0.00      L11  H
ATOM    487 H12Y POPEL  10     -35.061  21.267  18.927  1.00  0.00      L11  H
ATOM    488 C313 POPEL  10     -33.493  20.009  17.860  1.00  0.00      L11  C
ATOM    489 H13X POPEL  10     -34.182  20.010  16.916  1.00  0.00      L11  H
ATOM    490 H13Y POPEL  10     -32.460  20.096  17.596  1.00  0.00      L11  H
ATOM    491 C314 POPEL  10     -33.630  18.672  18.553  1.00  0.00      L11  C
ATOM    492 H14X POPEL  10     -33.132  18.621  19.540  1.00  0.00      L11  H
ATOM    493 H14Y POPEL  10     -34.745  18.477  18.664  1.00  0.00      L11  H
ATOM    494 C315 POPEL  10     -33.015  17.475  17.629  1.00  0.00      L11  C
ATOM    495 H15X POPEL  10     -33.467  17.637  16.605  1.00  0.00      L11  H
ATOM    496 H15Y POPEL  10     -31.930  17.454  17.611  1.00  0.00      L11  H
ATOM    497 C316 POPEL  10     -33.399  16.076  18.014  1.00  0.00      L11  C
ATOM    498 H16X POPEL  10     -34.494  15.968  17.702  1.00  0.00      L11  H
ATOM    499 H16Y POPEL  10     -32.810  15.448  17.360  1.00  0.00      L11  H
ATOM    500 H16Z POPEL  10     -33.244  15.738  19.081  1.00  0.00      L11  H
ATOM    501  N   POPEL  11     -37.611  40.995  15.701  1.00  0.00      L11  N
ATOM    502  HN1 POPEL  11     -37.853  40.354  16.396  1.00  0.00      L11  H
ATOM    503  HN2 POPEL  11     -36.965  40.446  15.065  1.00  0.00      L11  H
ATOM    504  HN3 POPEL  11     -36.929  41.650  16.065  1.00  0.00      L11  H
ATOM    505  C12 POPEL  11     -38.637  41.932  15.043  1.00  0.00      L11  C
ATOM    506 H12A POPEL  11     -38.019  42.834  14.677  1.00  0.00      L11  H
ATOM    507 H12B POPEL  11     -39.322  42.117  15.868  1.00  0.00      L11  H
ATOM    508  C11 POPEL  11     -39.450  41.305  13.923  1.00  0.00      L11  C
ATOM    509 H11A POPEL  11     -39.724  40.182  14.182  1.00  0.00      L11  H
ATOM    510 H11B POPEL  11     -40.356  41.873  13.910  1.00  0.00      L11  H
ATOM    511  P   POPEL  11     -37.486  40.294  12.504  1.00  0.00      L11  P
ATOM    512  O13 POPEL  11     -37.430  39.648  11.169  1.00  0.00      L11  O
ATOM    513  O14 POPEL  11     -36.446  41.099  13.053  1.00  0.00      L11  O
ATOM    514  O11 POPEL  11     -37.656  39.184  13.542  1.00  0.00      L11  O
ATOM    515  O12 POPEL  11     -38.820  41.237  12.663  1.00  0.00      L11  O
ATOM    516  C1  POPEL  11     -38.280  37.984  13.293  1.00  0.00      L11  C
ATOM    517  HA  POPEL  11     -39.071  38.025  14.035  1.00  0.00      L11  H
ATOM    518  HB  POPEL  11     -38.826  37.844  12.261  1.00  0.00      L11  H
ATOM    519  C2  POPEL  11     -37.289  36.758  13.473  1.00  0.00      L11  C
ATOM    520  HS  POPEL  11     -36.514  36.960  12.708  1.00  0.00      L11  H
ATOM    521  O21 POPEL  11     -37.996  35.546  13.154  1.00  0.00      L11  O
ATOM    522  C21 POPEL  11     -37.268  34.552  12.638  1.00  0.00      L11  C
ATOM    523  O22 POPEL  11     -36.132  34.706  12.209  1.00  0.00      L11  O
ATOM    524  C22 POPEL  11     -38.125  33.358  12.573  1.00  0.00      L11  C
ATOM    525  H2R POPEL  11     -38.717  33.194  13.508  1.00  0.00      L11  H
ATOM    526  H2S POPEL  11     -38.996  33.540  11.839  1.00  0.00      L11  H
ATOM    527  C3  POPEL  11     -36.652  36.529  14.832  1.00  0.00      L11  C
ATOM    528  HX  POPEL  11     -36.076  35.534  14.822  1.00  0.00      L11  H
ATOM    529  HY  POPEL  11     -35.859  37.292  15.049  1.00  0.00      L11  H
ATOM    530  O31 POPEL  11     -37.644  36.366  15.870  1.00  0.00      L11  O
ATOM    531  C31 POPEL  11     -37.920  37.302  16.712  1.00  0.00      L11  C
ATOM    532  O32 POPEL  11     -37.419  38.442  16.626  1.00  0.00      L11  O
ATOM    533  C32 POPEL  11     -39.030  37.029  17.741  1.00  0.00      L11  C
ATOM    534  H2X POPEL  11     -38.985  37.954  18.366  1.00  0.00      L11  H
ATOM    535  H2Y POPEL  11     -39.914  36.928  17.120  1.00  0.00      L11  H
ATOM    536  C23 POPEL  11     -37.425  32.094  12.140  1.00  0.00      L11  C
ATOM    537  H3R POPEL  11     -36.949  32.332  11.118  1.00  0.00      L11  H
ATOM    538  H3S POPEL  11     -36.572  31.796  12.804  1.00  0.00      L11  H
ATOM    539  C24 POPEL  11     -38.278  30.836  11.978  1.00  0.00      L11  C
ATOM    540  H4R POPEL  11     -38.808  30.694  12.932  1.00  0.00      L11  H
ATOM    541  H4S POPEL  11     -39.052  30.994  11.197  1.00  0.00      L11  H
ATOM    542  C25 POPEL  11     -37.548  29.489  11.797  1.00  0.00      L11  C
ATOM    543  H5R POPEL  11     -37.368  29.451  10.674  1.00  0.00      L11  H
ATOM    544  H5S POPEL  11     -36.581  29.383  12.374  1.00  0.00      L11  H
ATOM    545  C26 POPEL  11     -38.428  28.338  12.257  1.00  0.00      L11  C
ATOM    546  H6R POPEL  11     -38.979  28.468  13.130  1.00  0.00      L11  H
ATOM    547  H6S POPEL  11     -39.054  28.164  11.365  1.00  0.00      L11  H
ATOM    548  C27 POPEL  11     -37.470  27.107  12.476  1.00  0.00      L11  C
ATOM    549  H7R POPEL  11     -36.906  26.935  11.477  1.00  0.00      L11  H
ATOM    550  H7S POPEL  11     -36.706  27.265  13.270  1.00  0.00      L11  H
ATOM    551  C28 POPEL  11     -38.240  25.804  12.830  1.00  0.00      L11  C
ATOM    552  H8R POPEL  11     -38.753  26.098  13.821  1.00  0.00      L11  H
ATOM    553  H8S POPEL  11     -39.061  25.589  12.030  1.00  0.00      L11  H
ATOM    554  C29 POPEL  11     -37.206  24.681  12.965  1.00  0.00      L11  C
ATOM    555  H91 POPEL  11     -36.266  25.081  13.440  1.00  0.00      L11  H
ATOM    556 C210 POPEL  11     -37.309  23.402  12.571  1.00  0.00      L11  C
ATOM    557 H101 POPEL  11     -36.388  22.885  12.700  1.00  0.00      L11  H
ATOM    558 C211 POPEL  11     -38.501  22.735  11.991  1.00  0.00      L11  C
ATOM    559 H11R POPEL  11     -39.343  23.416  12.089  1.00  0.00      L11  H
ATOM    560 H11S POPEL  11     -38.418  22.596  10.895  1.00  0.00      L11  H
ATOM    561 C212 POPEL  11     -38.783  21.268  12.542  1.00  0.00      L11  C
ATOM    562 H12R POPEL  11     -38.919  21.224  13.579  1.00  0.00      L11  H
ATOM    563 H12S POPEL  11     -39.720  20.958  12.120  1.00  0.00      L11  H
ATOM    564 C213 POPEL  11     -37.748  20.256  11.984  1.00  0.00      L11  C
ATOM    565 H13R POPEL  11     -37.668  20.238  10.873  1.00  0.00      L11  H
ATOM    566 H13S POPEL  11     -36.703  20.414  12.307  1.00  0.00      L11  H
ATOM    567 C214 POPEL  11     -38.027  18.832  12.469  1.00  0.00      L11  C
ATOM    568 H14R POPEL  11     -37.858  18.789  13.602  1.00  0.00      L11  H
ATOM    569 H14S POPEL  11     -39.085  18.546  12.271  1.00  0.00      L11  H
ATOM    570 C215 POPEL  11     -37.153  17.751  11.899  1.00  0.00      L11  C
ATOM    571 H15R POPEL  11     -37.254  17.643  10.785  1.00  0.00      L11  H
ATOM    572 H15S POPEL  11     -36.130  18.128  12.066  1.00  0.00      L11  H
ATOM    573 C216 POPEL  11     -37.286  16.371  12.607  1.00  0.00      L11  C
ATOM    574 H16R POPEL  11     -36.625  16.321  13.504  1.00  0.00      L11  H
ATOM    575 H16S POPEL  11     -38.326  16.196  12.900  1.00  0.00      L11  H
ATOM    576 C217 POPEL  11     -36.920  15.236  11.612  1.00  0.00      L11  C
ATOM    577 H17R POPEL  11     -37.607  15.140  10.750  1.00  0.00      L11  H
ATOM    578 H17S POPEL  11     -35.948  15.440  11.193  1.00  0.00      L11  H
ATOM    579 C218 POPEL  11     -36.806  13.844  12.293  1.00  0.00      L11  C
ATOM    580 H18R POPEL  11     -36.642  12.966  11.680  1.00  0.00      L11  H
ATOM    581 H18S POPEL  11     -36.088  13.958  13.191  1.00  0.00      L11  H
ATOM    582 H18T POPEL  11     -37.809  13.715  12.752  1.00  0.00      L11  H
ATOM    583  C33 POPEL  11     -38.814  35.801  18.620  1.00  0.00      L11  C
ATOM    584  H3X POPEL  11     -37.871  35.826  19.209  1.00  0.00      L11  H
ATOM    585  H3Y POPEL  11     -39.613  35.803  19.395  1.00  0.00      L11  H
ATOM    586  C34 POPEL  11     -38.740  34.511  17.805  1.00  0.00      L11  C
ATOM    587  H4X POPEL  11     -39.195  34.562  16.821  1.00  0.00      L11  H
ATOM    588  H4Y POPEL  11     -37.677  34.307  17.578  1.00  0.00      L11  H
ATOM    589  C35 POPEL  11     -39.310  33.266  18.596  1.00  0.00      L11  C
ATOM    590  H5X POPEL  11     -38.780  33.109  19.668  1.00  0.00      L11  H
ATOM    591  H5Y POPEL  11     -40.370  33.260  18.875  1.00  0.00      L11  H
ATOM    592  C36 POPEL  11     -38.897  32.037  17.741  1.00  0.00      L11  C
ATOM    593  H6X POPEL  11     -39.159  32.225  16.725  1.00  0.00      L11  H
ATOM    594  H6Y POPEL  11     -37.830  31.735  17.838  1.00  0.00      L11  H
ATOM    595  C37 POPEL  11     -39.816  30.849  18.201  1.00  0.00      L11  C
ATOM    596  H7X POPEL  11     -39.842  30.594  19.233  1.00  0.00      L11  H
ATOM    597  H7Y POPEL  11     -40.813  31.119  17.887  1.00  0.00      L11  H
ATOM    598  C38 POPEL  11     -39.506  29.567  17.372  1.00  0.00      L11  C
ATOM    599  H8X POPEL  11     -39.538  29.645  16.249  1.00  0.00      L11  H
ATOM    600  H8Y POPEL  11     -38.463  29.183  17.640  1.00  0.00      L11  H
ATOM    601  C39 POPEL  11     -40.647  28.485  17.652  1.00  0.00      L11  C
ATOM    602  H9X POPEL  11     -40.634  28.211  18.717  1.00  0.00      L11  H
ATOM    603  H9Y POPEL  11     -41.563  28.934  17.387  1.00  0.00      L11  H
ATOM    604 C310 POPEL  11     -40.450  27.242  16.807  1.00  0.00      L11  C
ATOM    605 H10X POPEL  11     -40.323  27.523  15.765  1.00  0.00      L11  H
ATOM    606 H10Y POPEL  11     -39.507  26.877  17.215  1.00  0.00      L11  H
ATOM    607 C311 POPEL  11     -41.494  26.131  16.776  1.00  0.00      L11  C
ATOM    608 H11X POPEL  11     -41.891  25.921  17.747  1.00  0.00      L11  H
ATOM    609 H11Y POPEL  11     -42.317  26.385  16.136  1.00  0.00      L11  H
ATOM    610 C312 POPEL  11     -40.885  24.800  16.236  1.00  0.00      L11  C
ATOM    611 H12X POPEL  11     -40.482  25.185  15.218  1.00  0.00      L11  H
ATOM    612 H12Y POPEL  11     -39.990  24.438  16.812  1.00  0.00      L11  H
ATOM    613 C313 POPEL  11     -41.899  23.727  16.269  1.00  0.00      L11  C
ATOM    614 H13X POPEL  11     -42.372  23.748  17.221  1.00  0.00      L11  H
ATOM    615 H13Y POPEL  11     -42.689  24.028  15.575  1.00  0.00      L11  H
ATOM    616 C314 POPEL  11     -41.341  22.313  16.012  1.00  0.00      L11  C
ATOM    617 H14X POPEL  11     -40.628  22.174  15.147  1.00  0.00      L11  H
ATOM    618 H14Y POPEL  11     -40.720  21.989  16.918  1.00  0.00      L11  H
ATOM    619 C315 POPEL  11     -42.523  21.259  15.843  1.00  0.00      L11  C
ATOM    620 H15X POPEL  11     -43.352  21.418  16.545  1.00  0.00      L11  H
ATOM    621 H15Y POPEL  11     -42.825  21.503  14.813  1.00  0.00      L11  H
ATOM    622 C316 POPEL  11     -42.031  19.780  15.964  1.00  0.00      L11  C
ATOM    623 H16X POPEL  11     -41.816  19.477  16.998  1.00  0.00      L11  H
ATOM    624 H16Y POPEL  11     -42.893  19.092  15.670  1.00  0.00      L11  H
ATOM    625 H16Z POPEL  11     -41.149  19.564  15.259  1.00  0.00      L11  H
ATOM    626  N   POPEL  12     -35.920  38.082   9.791  1.00  0.00      L11  N
ATOM    627  HN1 POPEL  12     -36.607  38.762  10.208  1.00  0.00      L11  H
ATOM    628  HN2 POPEL  12     -36.287  37.159  10.018  1.00  0.00      L11  H
ATOM    629  HN3 POPEL  12     -35.011  38.287  10.291  1.00  0.00      L11  H
ATOM    630  C12 POPEL  12     -35.556  38.354   8.313  1.00  0.00      L11  C
ATOM    631 H12A POPEL  12     -35.428  39.487   8.254  1.00  0.00      L11  H
ATOM    632 H12B POPEL  12     -36.413  37.936   7.769  1.00  0.00      L11  H
ATOM    633  C11 POPEL  12     -34.370  37.509   7.821  1.00  0.00      L11  C
ATOM    634 H11A POPEL  12     -34.550  36.479   7.876  1.00  0.00      L11  H
ATOM    635 H11B POPEL  12     -34.280  37.837   6.786  1.00  0.00      L11  H
ATOM    636  P   POPEL  12     -32.670  37.364   9.896  1.00  0.00      L11  P
ATOM    637  O13 POPEL  12     -31.199  37.159  10.008  1.00  0.00      L11  O
ATOM    638  O14 POPEL  12     -33.391  38.265  10.816  1.00  0.00      L11  O
ATOM    639  O11 POPEL  12     -33.314  35.997   9.997  1.00  0.00      L11  O
ATOM    640  O12 POPEL  12     -33.098  37.830   8.435  1.00  0.00      L11  O
ATOM    641  C1  POPEL  12     -32.796  34.742  10.483  1.00  0.00      L11  C
ATOM    642  HA  POPEL  12     -31.671  34.701  10.240  1.00  0.00      L11  H
ATOM    643  HB  POPEL  12     -32.885  34.566  11.551  1.00  0.00      L11  H
ATOM    644  C2  POPEL  12     -33.486  33.488   9.857  1.00  0.00      L11  C
ATOM    645  HS  POPEL  12     -34.630  33.429  10.268  1.00  0.00      L11  H
ATOM    646  O21 POPEL  12     -32.965  32.249  10.260  1.00  0.00      L11  O
ATOM    647  C21 POPEL  12     -33.662  31.106  10.064  1.00  0.00      L11  C
ATOM    648  O22 POPEL  12     -34.866  30.931   9.884  1.00  0.00      L11  O
ATOM    649  C22 POPEL  12     -32.794  29.832  10.201  1.00  0.00      L11  C
ATOM    650  H2R POPEL  12     -32.013  29.764   9.336  1.00  0.00      L11  H
ATOM    651  H2S POPEL  12     -32.181  29.958  11.106  1.00  0.00      L11  H
ATOM    652  C3  POPEL  12     -33.581  33.557   8.260  1.00  0.00      L11  C
ATOM    653  HX  POPEL  12     -34.149  32.662   7.879  1.00  0.00      L11  H
ATOM    654  HY  POPEL  12     -34.110  34.463   7.788  1.00  0.00      L11  H
ATOM    655  O31 POPEL  12     -32.257  33.659   7.741  1.00  0.00      L11  O
ATOM    656  C31 POPEL  12     -32.211  33.708   6.418  1.00  0.00      L11  C
ATOM    657  O32 POPEL  12     -33.215  33.829   5.689  1.00  0.00      L11  O
ATOM    658  C32 POPEL  12     -30.729  33.791   5.967  1.00  0.00      L11  C
ATOM    659  H2X POPEL  12     -30.741  34.457   5.074  1.00  0.00      L11  H
ATOM    660  H2Y POPEL  12     -30.142  34.258   6.790  1.00  0.00      L11  H
ATOM    661  C23 POPEL  12     -33.590  28.571  10.031  1.00  0.00      L11  C
ATOM    662  H3R POPEL  12     -34.265  28.537  10.950  1.00  0.00      L11  H
ATOM    663  H3S POPEL  12     -34.313  28.705   9.176  1.00  0.00      L11  H
ATOM    664  C24 POPEL  12     -32.924  27.199   9.860  1.00  0.00      L11  C
ATOM    665  H4R POPEL  12     -32.388  27.328   8.856  1.00  0.00      L11  H
ATOM    666  H4S POPEL  12     -32.266  27.065  10.738  1.00  0.00      L11  H
ATOM    667  C25 POPEL  12     -34.009  26.110   9.948  1.00  0.00      L11  C
ATOM    668  H5R POPEL  12     -34.433  26.213  10.971  1.00  0.00      L11  H
ATOM    669  H5S POPEL  12     -34.705  26.138   9.124  1.00  0.00      L11  H
ATOM    670  C26 POPEL  12     -33.370  24.727   9.897  1.00  0.00      L11  C
ATOM    671  H6R POPEL  12     -32.815  24.763   8.833  1.00  0.00      L11  H
ATOM    672  H6S POPEL  12     -32.599  24.580  10.626  1.00  0.00      L11  H
ATOM    673  C27 POPEL  12     -34.315  23.504   9.943  1.00  0.00      L11  C
ATOM    674  H7R POPEL  12     -34.795  23.329  10.931  1.00  0.00      L11  H
ATOM    675  H7S POPEL  12     -35.132  23.682   9.279  1.00  0.00      L11  H
ATOM    676  C28 POPEL  12     -33.587  22.213   9.491  1.00  0.00      L11  C
ATOM    677  H8R POPEL  12     -33.186  22.278   8.438  1.00  0.00      L11  H
ATOM    678  H8S POPEL  12     -32.678  21.945  10.127  1.00  0.00      L11  H
ATOM    679  C29 POPEL  12     -34.636  21.092   9.307  1.00  0.00      L11  C
ATOM    680  H91 POPEL  12     -35.632  21.352   9.627  1.00  0.00      L11  H
ATOM    681 C210 POPEL  12     -34.478  19.842   8.814  1.00  0.00      L11  C
ATOM    682 H101 POPEL  12     -35.342  19.159   8.655  1.00  0.00      L11  H
ATOM    683 C211 POPEL  12     -33.222  19.300   8.285  1.00  0.00      L11  C
ATOM    684 H11R POPEL  12     -33.450  18.886   7.293  1.00  0.00      L11  H
ATOM    685 H11S POPEL  12     -32.310  19.999   8.256  1.00  0.00      L11  H
ATOM    686 C212 POPEL  12     -32.623  18.199   9.231  1.00  0.00      L11  C
ATOM    687 H12R POPEL  12     -31.650  17.811   8.749  1.00  0.00      L11  H
ATOM    688 H12S POPEL  12     -32.242  18.585  10.250  1.00  0.00      L11  H
ATOM    689 C213 POPEL  12     -33.488  17.021   9.490  1.00  0.00      L11  C
ATOM    690 H13R POPEL  12     -34.342  17.149  10.157  1.00  0.00      L11  H
ATOM    691 H13S POPEL  12     -33.787  16.751   8.446  1.00  0.00      L11  H
ATOM    692 C214 POPEL  12     -32.635  15.807   9.885  1.00  0.00      L11  C
ATOM    693 H14R POPEL  12     -31.949  15.483   9.125  1.00  0.00      L11  H
ATOM    694 H14S POPEL  12     -31.990  16.063  10.636  1.00  0.00      L11  H
ATOM    695 C215 POPEL  12     -33.430  14.565  10.298  1.00  0.00      L11  C
ATOM    696 H15R POPEL  12     -33.958  14.668  11.227  1.00  0.00      L11  H
ATOM    697 H15S POPEL  12     -34.096  14.378   9.484  1.00  0.00      L11  H
ATOM    698 C216 POPEL  12     -32.495  13.200  10.395  1.00  0.00      L11  C
ATOM    699 H16R POPEL  12     -31.992  12.957   9.395  1.00  0.00      L11  H
ATOM    700 H16S POPEL  12     -31.724  13.340  11.159  1.00  0.00      L11  H
ATOM    701 C217 POPEL  12     -33.395  12.034  10.741  1.00  0.00      L11  C
ATOM    702 H17R POPEL  12     -33.849  12.100  11.771  1.00  0.00      L11  H
ATOM    703 H17S POPEL  12     -34.186  11.947   9.938  1.00  0.00      L11  H
ATOM    704 C218 POPEL  12     -32.571  10.707  10.723  1.00  0.00      L11  C
ATOM    705 H18R POPEL  12     -33.296   9.849  10.961  1.00  0.00      L11  H
ATOM    706 H18S POPEL  12     -32.073  10.602   9.727  1.00  0.00      L11  H
ATOM    707 H18T POPEL  12     -31.884  10.618  11.617  1.00  0.00      L11  H
ATOM    708  C33 POPEL  12     -29.969  32.497   5.608  1.00  0.00      L11  C
ATOM    709  H3X POPEL  12     -30.312  32.101   4.544  1.00  0.00      L11  H
ATOM    710  H3Y POPEL  12     -28.899  32.663   5.574  1.00  0.00      L11  H
ATOM    711  C34 POPEL  12     -30.240  31.409   6.632  1.00  0.00      L11  C
ATOM    712  H4X POPEL  12     -30.054  31.745   7.676  1.00  0.00      L11  H
ATOM    713  H4Y POPEL  12     -31.337  31.117   6.475  1.00  0.00      L11  H
ATOM    714  C35 POPEL  12     -29.382  30.173   6.431  1.00  0.00      L11  C
ATOM    715  H5X POPEL  12     -29.474  30.081   5.312  1.00  0.00      L11  H
ATOM    716  H5Y POPEL  12     -28.329  30.316   6.811  1.00  0.00      L11  H
ATOM    717  C36 POPEL  12     -29.968  28.906   7.119  1.00  0.00      L11  C
ATOM    718  H6X POPEL  12     -29.811  29.069   8.197  1.00  0.00      L11  H
ATOM    719  H6Y POPEL  12     -31.102  28.872   6.812  1.00  0.00      L11  H
ATOM    720  C37 POPEL  12     -29.221  27.693   6.637  1.00  0.00      L11  C
ATOM    721  H7X POPEL  12     -29.156  27.858   5.502  1.00  0.00      L11  H
ATOM    722  H7Y POPEL  12     -28.219  27.812   7.053  1.00  0.00      L11  H
ATOM    723  C38 POPEL  12     -30.021  26.375   6.989  1.00  0.00      L11  C
ATOM    724  H8X POPEL  12     -29.938  26.262   8.068  1.00  0.00      L11  H
ATOM    725  H8Y POPEL  12     -31.092  26.313   6.708  1.00  0.00      L11  H
ATOM    726  C39 POPEL  12     -29.414  25.157   6.305  1.00  0.00      L11  C
ATOM    727  H9X POPEL  12     -29.714  25.039   5.223  1.00  0.00      L11  H
ATOM    728  H9Y POPEL  12     -28.336  25.118   6.371  1.00  0.00      L11  H
ATOM    729 C310 POPEL  12     -29.966  23.874   6.869  1.00  0.00      L11  C
ATOM    730 H10X POPEL  12     -29.792  23.754   7.964  1.00  0.00      L11  H
ATOM    731 H10Y POPEL  12     -31.115  23.980   6.658  1.00  0.00      L11  H
ATOM    732 C311 POPEL  12     -29.469  22.561   6.152  1.00  0.00      L11  C
ATOM    733 H11X POPEL  12     -29.760  22.585   5.052  1.00  0.00      L11  H
ATOM    734 H11Y POPEL  12     -28.321  22.538   6.171  1.00  0.00      L11  H
ATOM    735 C312 POPEL  12     -30.074  21.258   6.669  1.00  0.00      L11  C
ATOM    736 H12X POPEL  12     -30.059  21.287   7.802  1.00  0.00      L11  H
ATOM    737 H12Y POPEL  12     -31.144  21.295   6.416  1.00  0.00      L11  H
ATOM    738 C313 POPEL  12     -29.483  19.947   6.080  1.00  0.00      L11  C
ATOM    739 H13X POPEL  12     -29.650  19.964   4.997  1.00  0.00      L11  H
ATOM    740 H13Y POPEL  12     -28.385  20.060   6.229  1.00  0.00      L11  H
ATOM    741 C314 POPEL  12     -29.974  18.658   6.673  1.00  0.00      L11  C
ATOM    742 H14X POPEL  12     -29.365  18.756   7.616  1.00  0.00      L11  H
ATOM    743 H14Y POPEL  12     -31.060  18.727   6.788  1.00  0.00      L11  H
ATOM    744 C315 POPEL  12     -29.489  17.250   6.070  1.00  0.00      L11  C
ATOM    745 H15X POPEL  12     -29.956  16.964   5.133  1.00  0.00      L11  H
ATOM    746 H15Y POPEL  12     -28.455  17.547   5.861  1.00  0.00      L11  H
ATOM    747 C316 POPEL  12     -29.661  16.164   7.096  1.00  0.00      L11  C
ATOM    748 H16X POPEL  12     -30.745  15.984   7.247  1.00  0.00      L11  H
ATOM    749 H16Y POPEL  12     -29.368  15.125   6.796  1.00  0.00      L11  H
ATOM    750 H16Z POPEL  12     -29.192  16.375   8.005  1.00  0.00      L11  H
ATOM    751  N   POPEL  13     -26.877  40.286  46.228  1.00  0.00      L11  N
ATOM    752  HN1 POPEL  13     -27.244  40.847  47.026  1.00  0.00      L11  H
ATOM    753  HN2 POPEL  13     -27.449  39.430  46.164  1.00  0.00      L11  H
ATOM    754  HN3 POPEL  13     -25.881  40.093  46.336  1.00  0.00      L11  H
ATOM    755  C12 POPEL  13     -26.801  40.998  44.950  1.00  0.00      L11  C
ATOM    756 H12A POPEL  13     -26.000  41.780  45.073  1.00  0.00      L11  H
ATOM    757 H12B POPEL  13     -27.824  41.419  44.670  1.00  0.00      L11  H
ATOM    758  C11 POPEL  13     -26.306  40.059  43.767  1.00  0.00      L11  C
ATOM    759 H11A POPEL  13     -26.810  39.018  43.799  1.00  0.00      L11  H
ATOM    760 H11B POPEL  13     -26.704  40.523  42.903  1.00  0.00      L11  H
ATOM    761  P   POPEL  13     -24.050  39.177  44.776  1.00  0.00      L11  P
ATOM    762  O13 POPEL  13     -22.796  38.536  44.303  1.00  0.00      L11  O
ATOM    763  O14 POPEL  13     -23.952  40.205  45.819  1.00  0.00      L11  O
ATOM    764  O11 POPEL  13     -25.076  38.177  45.307  1.00  0.00      L11  O
ATOM    765  O12 POPEL  13     -24.909  39.879  43.635  1.00  0.00      L11  O
ATOM    766  C1  POPEL  13     -25.021  36.778  44.972  1.00  0.00      L11  C
ATOM    767  HA  POPEL  13     -25.665  36.513  44.064  1.00  0.00      L11  H
ATOM    768  HB  POPEL  13     -24.098  36.483  44.518  1.00  0.00      L11  H
ATOM    769  C2  POPEL  13     -25.396  35.862  46.127  1.00  0.00      L11  C
ATOM    770  HS  POPEL  13     -24.715  36.061  46.886  1.00  0.00      L11  H
ATOM    771  O21 POPEL  13     -25.179  34.521  45.767  1.00  0.00      L11  O
ATOM    772  C21 POPEL  13     -25.018  33.752  46.787  1.00  0.00      L11  C
ATOM    773  O22 POPEL  13     -25.108  34.068  47.938  1.00  0.00      L11  O
ATOM    774  C22 POPEL  13     -24.721  32.301  46.176  1.00  0.00      L11  C
ATOM    775  H2R POPEL  13     -25.078  32.264  45.094  1.00  0.00      L11  H
ATOM    776  H2S POPEL  13     -23.609  32.174  46.290  1.00  0.00      L11  H
ATOM    777  C3  POPEL  13     -26.811  36.159  46.753  1.00  0.00      L11  C
ATOM    778  HX  POPEL  13     -26.811  35.532  47.616  1.00  0.00      L11  H
ATOM    779  HY  POPEL  13     -26.958  37.210  47.092  1.00  0.00      L11  H
ATOM    780  O31 POPEL  13     -27.924  35.766  45.842  1.00  0.00      L11  O
ATOM    781  C31 POPEL  13     -28.650  36.850  45.356  1.00  0.00      L11  C
ATOM    782  O32 POPEL  13     -28.419  37.974  45.630  1.00  0.00      L11  O
ATOM    783  C32 POPEL  13     -29.872  36.355  44.545  1.00  0.00      L11  C
ATOM    784  H2X POPEL  13     -30.156  35.339  44.928  1.00  0.00      L11  H
ATOM    785  H2Y POPEL  13     -30.724  37.100  44.850  1.00  0.00      L11  H
ATOM    786  C23 POPEL  13     -25.413  31.201  46.997  1.00  0.00      L11  C
ATOM    787  H3R POPEL  13     -25.156  31.229  48.064  1.00  0.00      L11  H
ATOM    788  H3S POPEL  13     -26.498  31.450  47.001  1.00  0.00      L11  H
ATOM    789  C24 POPEL  13     -25.182  29.801  46.458  1.00  0.00      L11  C
ATOM    790  H4R POPEL  13     -25.572  29.841  45.340  1.00  0.00      L11  H
ATOM    791  H4S POPEL  13     -24.034  29.557  46.437  1.00  0.00      L11  H
ATOM    792  C25 POPEL  13     -25.799  28.707  47.369  1.00  0.00      L11  C
ATOM    793  H5R POPEL  13     -25.350  28.834  48.394  1.00  0.00      L11  H
ATOM    794  H5S POPEL  13     -26.825  28.973  47.573  1.00  0.00      L11  H
ATOM    795  C26 POPEL  13     -25.471  27.288  46.901  1.00  0.00      L11  C
ATOM    796  H6R POPEL  13     -25.832  27.128  45.859  1.00  0.00      L11  H
ATOM    797  H6S POPEL  13     -24.460  27.248  46.890  1.00  0.00      L11  H
ATOM    798  C27 POPEL  13     -26.187  26.219  47.840  1.00  0.00      L11  C
ATOM    799  H7R POPEL  13     -25.785  26.167  48.898  1.00  0.00      L11  H
ATOM    800  H7S POPEL  13     -27.243  26.683  47.933  1.00  0.00      L11  H
ATOM    801  C28 POPEL  13     -26.225  24.835  47.163  1.00  0.00      L11  C
ATOM    802  H8R POPEL  13     -27.028  24.987  46.386  1.00  0.00      L11  H
ATOM    803  H8S POPEL  13     -25.240  24.564  46.659  1.00  0.00      L11  H
ATOM    804  C29 POPEL  13     -26.670  23.645  48.005  1.00  0.00      L11  C
ATOM    805  H91 POPEL  13     -27.319  23.850  48.899  1.00  0.00      L11  H
ATOM    806 C210 POPEL  13     -26.296  22.380  47.729  1.00  0.00      L11  C
ATOM    807 H101 POPEL  13     -26.589  21.581  48.357  1.00  0.00      L11  H
ATOM    808 C211 POPEL  13     -25.390  21.877  46.601  1.00  0.00      L11  C
ATOM    809 H11R POPEL  13     -25.157  22.510  45.745  1.00  0.00      L11  H
ATOM    810 H11S POPEL  13     -24.380  21.677  47.015  1.00  0.00      L11  H
ATOM    811 C212 POPEL  13     -26.016  20.594  45.971  1.00  0.00      L11  C
ATOM    812 H12R POPEL  13     -27.166  20.654  45.873  1.00  0.00      L11  H
ATOM    813 H12S POPEL  13     -25.552  20.661  44.900  1.00  0.00      L11  H
ATOM    814 C213 POPEL  13     -25.906  19.300  46.806  1.00  0.00      L11  C
ATOM    815 H13R POPEL  13     -24.873  18.981  47.051  1.00  0.00      L11  H
ATOM    816 H13S POPEL  13     -26.463  19.373  47.748  1.00  0.00      L11  H
ATOM    817 C214 POPEL  13     -26.449  18.046  46.055  1.00  0.00      L11  C
ATOM    818 H14R POPEL  13     -27.555  18.225  45.901  1.00  0.00      L11  H
ATOM    819 H14S POPEL  13     -26.009  18.154  45.053  1.00  0.00      L11  H
ATOM    820 C215 POPEL  13     -26.193  16.686  46.662  1.00  0.00      L11  C
ATOM    821 H15R POPEL  13     -25.135  16.561  46.920  1.00  0.00      L11  H
ATOM    822 H15S POPEL  13     -26.796  16.511  47.568  1.00  0.00      L11  H
ATOM    823 C216 POPEL  13     -26.771  15.642  45.761  1.00  0.00      L11  C
ATOM    824 H16R POPEL  13     -27.678  16.031  45.232  1.00  0.00      L11  H
ATOM    825 H16S POPEL  13     -26.120  15.320  44.928  1.00  0.00      L11  H
ATOM    826 C217 POPEL  13     -27.106  14.386  46.566  1.00  0.00      L11  C
ATOM    827 H17R POPEL  13     -26.120  14.052  46.949  1.00  0.00      L11  H
ATOM    828 H17S POPEL  13     -27.827  14.518  47.406  1.00  0.00      L11  H
ATOM    829 C218 POPEL  13     -27.581  13.172  45.746  1.00  0.00      L11  C
ATOM    830 H18R POPEL  13     -27.856  12.313  46.412  1.00  0.00      L11  H
ATOM    831 H18S POPEL  13     -28.343  13.456  45.031  1.00  0.00      L11  H
ATOM    832 H18T POPEL  13     -26.819  12.796  45.071  1.00  0.00      L11  H
ATOM    833  C33 POPEL  13     -29.508  36.471  43.029  1.00  0.00      L11  C
ATOM    834  H3X POPEL  13     -30.522  36.194  42.601  1.00  0.00      L11  H
ATOM    835  H3Y POPEL  13     -29.177  37.418  42.650  1.00  0.00      L11  H
ATOM    836  C34 POPEL  13     -28.546  35.371  42.539  1.00  0.00      L11  C
ATOM    837  H4X POPEL  13     -28.575  35.373  41.416  1.00  0.00      L11  H
ATOM    838  H4Y POPEL  13     -27.582  35.731  42.794  1.00  0.00      L11  H
ATOM    839  C35 POPEL  13     -28.953  33.924  42.934  1.00  0.00      L11  C
ATOM    840  H5X POPEL  13     -29.020  33.829  44.023  1.00  0.00      L11  H
ATOM    841  H5Y POPEL  13     -29.949  33.713  42.439  1.00  0.00      L11  H
ATOM    842  C36 POPEL  13     -27.969  32.939  42.352  1.00  0.00      L11  C
ATOM    843  H6X POPEL  13     -27.882  33.073  41.249  1.00  0.00      L11  H
ATOM    844  H6Y POPEL  13     -26.982  33.211  42.803  1.00  0.00      L11  H
ATOM    845  C37 POPEL  13     -28.394  31.540  42.757  1.00  0.00      L11  C
ATOM    846  H7X POPEL  13     -28.472  31.489  43.923  1.00  0.00      L11  H
ATOM    847  H7Y POPEL  13     -29.494  31.330  42.458  1.00  0.00      L11  H
ATOM    848  C38 POPEL  13     -27.570  30.256  42.350  1.00  0.00      L11  C
ATOM    849  H8X POPEL  13     -27.748  30.223  41.183  1.00  0.00      L11  H
ATOM    850  H8Y POPEL  13     -26.537  30.409  42.673  1.00  0.00      L11  H
ATOM    851  C39 POPEL  13     -28.004  28.967  42.984  1.00  0.00      L11  C
ATOM    852  H9X POPEL  13     -28.301  29.122  44.055  1.00  0.00      L11  H
ATOM    853  H9Y POPEL  13     -29.012  28.795  42.499  1.00  0.00      L11  H
ATOM    854 C310 POPEL  13     -27.133  27.723  42.771  1.00  0.00      L11  C
ATOM    855 H10X POPEL  13     -26.428  27.821  41.987  1.00  0.00      L11  H
ATOM    856 H10Y POPEL  13     -26.511  27.651  43.664  1.00  0.00      L11  H
ATOM    857 C311 POPEL  13     -27.841  26.410  42.648  1.00  0.00      L11  C
ATOM    858 H11X POPEL  13     -28.551  26.167  43.485  1.00  0.00      L11  H
ATOM    859 H11Y POPEL  13     -28.410  26.459  41.752  1.00  0.00      L11  H
ATOM    860 C312 POPEL  13     -27.031  25.080  42.646  1.00  0.00      L11  C
ATOM    861 H12X POPEL  13     -26.341  25.170  41.778  1.00  0.00      L11  H
ATOM    862 H12Y POPEL  13     -26.459  24.867  43.564  1.00  0.00      L11  H
ATOM    863 C313 POPEL  13     -27.867  23.772  42.365  1.00  0.00      L11  C
ATOM    864 H13X POPEL  13     -28.756  23.888  43.058  1.00  0.00      L11  H
ATOM    865 H13Y POPEL  13     -28.156  23.839  41.297  1.00  0.00      L11  H
ATOM    866 C314 POPEL  13     -27.232  22.479  42.820  1.00  0.00      L11  C
ATOM    867 H14X POPEL  13     -26.336  22.374  42.224  1.00  0.00      L11  H
ATOM    868 H14Y POPEL  13     -27.058  22.514  43.966  1.00  0.00      L11  H
ATOM    869 C315 POPEL  13     -28.110  21.318  42.511  1.00  0.00      L11  C
ATOM    870 H15X POPEL  13     -29.001  21.570  43.155  1.00  0.00      L11  H
ATOM    871 H15Y POPEL  13     -28.331  21.349  41.384  1.00  0.00      L11  H
ATOM    872 C316 POPEL  13     -27.665  19.899  43.015  1.00  0.00      L11  C
ATOM    873 H16X POPEL  13     -27.732  19.861  44.154  1.00  0.00      L11  H
ATOM    874 H16Y POPEL  13     -28.298  19.132  42.511  1.00  0.00      L11  H
ATOM    875 H16Z POPEL  13     -26.578  19.657  42.713  1.00  0.00      L11  H
ATOM    876  N   POPEL  14     -24.545  38.401  35.656  1.00  0.00      L11  N
ATOM    877  HN1 POPEL  14     -25.334  37.688  35.814  1.00  0.00      L11  H
ATOM    878  HN2 POPEL  14     -23.697  37.900  35.228  1.00  0.00      L11  H
ATOM    879  HN3 POPEL  14     -24.339  38.751  36.648  1.00  0.00      L11  H
ATOM    880  C12 POPEL  14     -24.883  39.474  34.621  1.00  0.00      L11  C
ATOM    881 H12A POPEL  14     -24.214  40.341  34.727  1.00  0.00      L11  H
ATOM    882 H12B POPEL  14     -25.952  39.835  34.990  1.00  0.00      L11  H
ATOM    883  C11 POPEL  14     -24.834  39.047  33.129  1.00  0.00      L11  C
ATOM    884 H11A POPEL  14     -25.427  38.140  33.016  1.00  0.00      L11  H
ATOM    885 H11B POPEL  14     -25.255  39.869  32.494  1.00  0.00      L11  H
ATOM    886  P   POPEL  14     -22.024  38.752  33.076  1.00  0.00      L11  P
ATOM    887  O13 POPEL  14     -21.119  38.391  31.969  1.00  0.00      L11  O
ATOM    888  O14 POPEL  14     -21.746  40.006  33.793  1.00  0.00      L11  O
ATOM    889  O11 POPEL  14     -22.076  37.627  34.164  1.00  0.00      L11  O
ATOM    890  O12 POPEL  14     -23.540  38.723  32.560  1.00  0.00      L11  O
ATOM    891  C1  POPEL  14     -22.704  36.339  33.798  1.00  0.00      L11  C
ATOM    892  HA  POPEL  14     -23.794  36.476  33.917  1.00  0.00      L11  H
ATOM    893  HB  POPEL  14     -22.632  36.144  32.722  1.00  0.00      L11  H
ATOM    894  C2  POPEL  14     -22.133  35.226  34.619  1.00  0.00      L11  C
ATOM    895  HS  POPEL  14     -21.026  35.143  34.416  1.00  0.00      L11  H
ATOM    896  O21 POPEL  14     -22.716  33.991  34.213  1.00  0.00      L11  O
ATOM    897  C21 POPEL  14     -22.156  32.773  34.550  1.00  0.00      L11  C
ATOM    898  O22 POPEL  14     -21.160  32.664  35.238  1.00  0.00      L11  O
ATOM    899  C22 POPEL  14     -22.910  31.634  33.909  1.00  0.00      L11  C
ATOM    900  H2R POPEL  14     -24.004  31.697  34.123  1.00  0.00      L11  H
ATOM    901  H2S POPEL  14     -22.824  31.766  32.817  1.00  0.00      L11  H
ATOM    902  C3  POPEL  14     -22.143  35.512  36.128  1.00  0.00      L11  C
ATOM    903  HX  POPEL  14     -21.552  34.718  36.525  1.00  0.00      L11  H
ATOM    904  HY  POPEL  14     -21.740  36.508  36.352  1.00  0.00      L11  H
ATOM    905  O31 POPEL  14     -23.492  35.448  36.673  1.00  0.00      L11  O
ATOM    906  C31 POPEL  14     -23.461  35.771  37.984  1.00  0.00      L11  C
ATOM    907  O32 POPEL  14     -22.527  36.199  38.614  1.00  0.00      L11  O
ATOM    908  C32 POPEL  14     -24.771  35.637  38.709  1.00  0.00      L11  C
ATOM    909  H2X POPEL  14     -24.940  36.659  39.042  1.00  0.00      L11  H
ATOM    910  H2Y POPEL  14     -25.585  35.244  38.038  1.00  0.00      L11  H
ATOM    911  C23 POPEL  14     -22.192  30.313  34.220  1.00  0.00      L11  C
ATOM    912  H3R POPEL  14     -21.099  30.380  34.092  1.00  0.00      L11  H
ATOM    913  H3S POPEL  14     -22.238  30.032  35.246  1.00  0.00      L11  H
ATOM    914  C24 POPEL  14     -22.621  29.102  33.352  1.00  0.00      L11  C
ATOM    915  H4R POPEL  14     -23.698  29.075  33.307  1.00  0.00      L11  H
ATOM    916  H4S POPEL  14     -22.370  29.324  32.333  1.00  0.00      L11  H
ATOM    917  C25 POPEL  14     -21.992  27.805  33.814  1.00  0.00      L11  C
ATOM    918  H5R POPEL  14     -20.858  27.909  34.046  1.00  0.00      L11  H
ATOM    919  H5S POPEL  14     -22.406  27.390  34.720  1.00  0.00      L11  H
ATOM    920  C26 POPEL  14     -22.152  26.733  32.630  1.00  0.00      L11  C
ATOM    921  H6R POPEL  14     -23.210  26.526  32.455  1.00  0.00      L11  H
ATOM    922  H6S POPEL  14     -21.735  27.236  31.719  1.00  0.00      L11  H
ATOM    923  C27 POPEL  14     -21.380  25.491  32.907  1.00  0.00      L11  C
ATOM    924  H7R POPEL  14     -21.691  24.754  32.072  1.00  0.00      L11  H
ATOM    925  H7S POPEL  14     -20.340  25.677  32.937  1.00  0.00      L11  H
ATOM    926  C28 POPEL  14     -21.914  24.802  34.220  1.00  0.00      L11  C
ATOM    927  H8R POPEL  14     -21.653  25.503  35.106  1.00  0.00      L11  H
ATOM    928  H8S POPEL  14     -23.024  24.685  34.181  1.00  0.00      L11  H
ATOM    929  C29 POPEL  14     -21.280  23.458  34.340  1.00  0.00      L11  C
ATOM    930  H91 POPEL  14     -20.184  23.447  34.208  1.00  0.00      L11  H
ATOM    931 C210 POPEL  14     -21.907  22.310  34.657  1.00  0.00      L11  C
ATOM    932 H101 POPEL  14     -21.325  21.358  34.640  1.00  0.00      L11  H
ATOM    933 C211 POPEL  14     -23.408  22.208  34.874  1.00  0.00      L11  C
ATOM    934 H11R POPEL  14     -23.774  23.140  35.403  1.00  0.00      L11  H
ATOM    935 H11S POPEL  14     -23.889  22.051  33.878  1.00  0.00      L11  H
ATOM    936 C212 POPEL  14     -23.677  21.067  35.809  1.00  0.00      L11  C
ATOM    937 H12R POPEL  14     -23.429  21.305  36.833  1.00  0.00      L11  H
ATOM    938 H12S POPEL  14     -24.777  21.011  35.790  1.00  0.00      L11  H
ATOM    939 C213 POPEL  14     -23.303  19.692  35.337  1.00  0.00      L11  C
ATOM    940 H13R POPEL  14     -23.436  19.729  34.237  1.00  0.00      L11  H
ATOM    941 H13S POPEL  14     -22.288  19.399  35.601  1.00  0.00      L11  H
ATOM    942 C214 POPEL  14     -24.207  18.674  35.898  1.00  0.00      L11  C
ATOM    943 H14R POPEL  14     -24.149  18.811  36.947  1.00  0.00      L11  H
ATOM    944 H14S POPEL  14     -25.247  18.834  35.685  1.00  0.00      L11  H
ATOM    945 C215 POPEL  14     -23.926  17.188  35.448  1.00  0.00      L11  C
ATOM    946 H15R POPEL  14     -24.166  17.025  34.402  1.00  0.00      L11  H
ATOM    947 H15S POPEL  14     -22.868  17.075  35.692  1.00  0.00      L11  H
ATOM    948 C216 POPEL  14     -24.750  16.073  36.098  1.00  0.00      L11  C
ATOM    949 H16R POPEL  14     -24.833  16.105  37.266  1.00  0.00      L11  H
ATOM    950 H16S POPEL  14     -25.788  16.140  35.820  1.00  0.00      L11  H
ATOM    951 C217 POPEL  14     -24.163  14.775  35.797  1.00  0.00      L11  C
ATOM    952 H17R POPEL  14     -24.117  14.445  34.679  1.00  0.00      L11  H
ATOM    953 H17S POPEL  14     -23.141  14.687  36.211  1.00  0.00      L11  H
ATOM    954 C218 POPEL  14     -24.988  13.653  36.457  1.00  0.00      L11  C
ATOM    955 H18R POPEL  14     -24.463  12.697  36.195  1.00  0.00      L11  H
ATOM    956 H18S POPEL  14     -25.255  13.747  37.538  1.00  0.00      L11  H
ATOM    957 H18T POPEL  14     -25.955  13.517  35.864  1.00  0.00      L11  H
ATOM    958  C33 POPEL  14     -24.554  34.660  39.798  1.00  0.00      L11  C
ATOM    959  H3X POPEL  14     -23.837  34.963  40.572  1.00  0.00      L11  H
ATOM    960  H3Y POPEL  14     -25.545  34.506  40.300  1.00  0.00      L11  H
ATOM    961  C34 POPEL  14     -24.146  33.247  39.366  1.00  0.00      L11  C
ATOM    962  H4X POPEL  14     -23.071  33.239  38.982  1.00  0.00      L11  H
ATOM    963  H4Y POPEL  14     -24.119  32.516  40.184  1.00  0.00      L11  H
ATOM    964  C35 POPEL  14     -25.057  32.588  38.344  1.00  0.00      L11  C
ATOM    965  H5X POPEL  14     -26.181  32.549  38.656  1.00  0.00      L11  H
ATOM    966  H5Y POPEL  14     -24.963  33.089  37.401  1.00  0.00      L11  H
ATOM    967  C36 POPEL  14     -24.530  31.145  38.086  1.00  0.00      L11  C
ATOM    968  H6X POPEL  14     -23.429  31.201  37.756  1.00  0.00      L11  H
ATOM    969  H6Y POPEL  14     -24.670  30.650  38.980  1.00  0.00      L11  H
ATOM    970  C37 POPEL  14     -25.270  30.511  36.891  1.00  0.00      L11  C
ATOM    971  H7X POPEL  14     -25.066  31.040  35.956  1.00  0.00      L11  H
ATOM    972  H7Y POPEL  14     -26.404  30.697  36.942  1.00  0.00      L11  H
ATOM    973  C38 POPEL  14     -24.983  29.018  36.651  1.00  0.00      L11  C
ATOM    974  H8X POPEL  14     -23.893  28.821  36.424  1.00  0.00      L11  H
ATOM    975  H8Y POPEL  14     -25.086  28.484  37.593  1.00  0.00      L11  H
ATOM    976  C39 POPEL  14     -25.940  28.381  35.659  1.00  0.00      L11  C
ATOM    977  H9X POPEL  14     -26.839  28.091  36.180  1.00  0.00      L11  H
ATOM    978  H9Y POPEL  14     -26.241  29.125  34.891  1.00  0.00      L11  H
ATOM    979 C310 POPEL  14     -25.493  27.105  34.953  1.00  0.00      L11  C
ATOM    980 H10X POPEL  14     -24.642  27.249  34.230  1.00  0.00      L11  H
ATOM    981 H10Y POPEL  14     -25.051  26.436  35.792  1.00  0.00      L11  H
ATOM    982 C311 POPEL  14     -26.720  26.331  34.412  1.00  0.00      L11  C
ATOM    983 H11X POPEL  14     -27.658  26.416  35.031  1.00  0.00      L11  H
ATOM    984 H11Y POPEL  14     -26.913  26.631  33.395  1.00  0.00      L11  H
ATOM    985 C312 POPEL  14     -26.507  24.826  34.379  1.00  0.00      L11  C
ATOM    986 H12X POPEL  14     -25.759  24.507  33.655  1.00  0.00      L11  H
ATOM    987 H12Y POPEL  14     -26.208  24.491  35.390  1.00  0.00      L11  H
ATOM    988 C313 POPEL  14     -27.725  23.883  34.282  1.00  0.00      L11  C
ATOM    989 H13X POPEL  14     -28.461  24.282  35.076  1.00  0.00      L11  H
ATOM    990 H13Y POPEL  14     -28.184  23.930  33.270  1.00  0.00      L11  H
ATOM    991 C314 POPEL  14     -27.241  22.468  34.663  1.00  0.00      L11  C
ATOM    992 H14X POPEL  14     -26.407  22.157  33.993  1.00  0.00      L11  H
ATOM    993 H14Y POPEL  14     -26.720  22.579  35.574  1.00  0.00      L11  H
ATOM    994 C315 POPEL  14     -28.333  21.421  34.909  1.00  0.00      L11  C
ATOM    995 H15X POPEL  14     -29.147  21.815  35.593  1.00  0.00      L11  H
ATOM    996 H15Y POPEL  14     -28.803  21.191  33.915  1.00  0.00      L11  H
ATOM    997 C316 POPEL  14     -27.930  20.130  35.593  1.00  0.00      L11  C
ATOM    998 H16X POPEL  14     -27.431  20.293  36.516  1.00  0.00      L11  H
ATOM    999 H16Y POPEL  14     -28.741  19.339  35.622  1.00  0.00      L11  H
ATOM   1000 H16Z POPEL  14     -27.189  19.670  34.891  1.00  0.00      L11  H
ATOM   1001  N   POPEL  15     -27.442  35.918  31.564  1.00  0.00      L11  N
ATOM   1002  HN1 POPEL  15     -27.219  35.384  32.460  1.00  0.00      L11  H
ATOM   1003  HN2 POPEL  15     -26.718  36.677  31.466  1.00  0.00      L11  H
ATOM   1004  HN3 POPEL  15     -28.389  36.383  31.712  1.00  0.00      L11  H
ATOM   1005  C12 POPEL  15     -27.518  35.028  30.412  1.00  0.00      L11  C
ATOM   1006 H12A POPEL  15     -28.095  34.068  30.664  1.00  0.00      L11  H
ATOM   1007 H12B POPEL  15     -26.456  34.693  30.278  1.00  0.00      L11  H
ATOM   1008  C11 POPEL  15     -28.170  35.790  29.188  1.00  0.00      L11  C
ATOM   1009 H11A POPEL  15     -27.340  36.409  28.708  1.00  0.00      L11  H
ATOM   1010 H11B POPEL  15     -28.664  35.100  28.451  1.00  0.00      L11  H
ATOM   1011  P   POPEL  15     -30.563  36.475  30.418  1.00  0.00      L11  P
ATOM   1012  O13 POPEL  15     -30.090  36.383  31.840  1.00  0.00      L11  O
ATOM   1013  O14 POPEL  15     -31.517  37.570  30.109  1.00  0.00      L11  O
ATOM   1014  O11 POPEL  15     -31.175  35.131  29.930  1.00  0.00      L11  O
ATOM   1015  O12 POPEL  15     -29.277  36.651  29.538  1.00  0.00      L11  O
ATOM   1016  C1  POPEL  15     -31.087  33.979  30.841  1.00  0.00      L11  C
ATOM   1017  HA  POPEL  15     -30.004  33.917  31.206  1.00  0.00      L11  H
ATOM   1018  HB  POPEL  15     -31.723  34.283  31.660  1.00  0.00      L11  H
ATOM   1019  C2  POPEL  15     -31.664  32.682  30.209  1.00  0.00      L11  C
ATOM   1020  HS  POPEL  15     -32.717  32.843  29.899  1.00  0.00      L11  H
ATOM   1021  O21 POPEL  15     -31.564  31.626  31.149  1.00  0.00      L11  O
ATOM   1022  C21 POPEL  15     -32.181  30.533  30.641  1.00  0.00      L11  C
ATOM   1023  O22 POPEL  15     -33.023  30.490  29.800  1.00  0.00      L11  O
ATOM   1024  C22 POPEL  15     -31.414  29.300  31.235  1.00  0.00      L11  C
ATOM   1025  H2R POPEL  15     -30.363  29.469  30.879  1.00  0.00      L11  H
ATOM   1026  H2S POPEL  15     -31.443  29.415  32.358  1.00  0.00      L11  H
ATOM   1027  C3  POPEL  15     -31.007  32.400  28.861  1.00  0.00      L11  C
ATOM   1028  HX  POPEL  15     -31.435  31.494  28.298  1.00  0.00      L11  H
ATOM   1029  HY  POPEL  15     -31.241  33.340  28.257  1.00  0.00      L11  H
ATOM   1030  O31 POPEL  15     -29.498  32.391  28.948  1.00  0.00      L11  O
ATOM   1031  C31 POPEL  15     -28.900  31.286  28.538  1.00  0.00      L11  C
ATOM   1032  O32 POPEL  15     -29.469  30.240  28.286  1.00  0.00      L11  O
ATOM   1033  C32 POPEL  15     -27.352  31.436  28.221  1.00  0.00      L11  C
ATOM   1034  H2X POPEL  15     -27.208  32.067  27.387  1.00  0.00      L11  H
ATOM   1035  H2Y POPEL  15     -26.888  31.994  29.034  1.00  0.00      L11  H
ATOM   1036  C23 POPEL  15     -31.961  27.943  30.793  1.00  0.00      L11  C
ATOM   1037  H3R POPEL  15     -33.080  27.835  30.820  1.00  0.00      L11  H
ATOM   1038  H3S POPEL  15     -31.604  27.770  29.735  1.00  0.00      L11  H
ATOM   1039  C24 POPEL  15     -31.337  26.834  31.655  1.00  0.00      L11  C
ATOM   1040  H4R POPEL  15     -30.217  26.747  31.573  1.00  0.00      L11  H
ATOM   1041  H4S POPEL  15     -31.554  27.004  32.762  1.00  0.00      L11  H
ATOM   1042  C25 POPEL  15     -31.941  25.489  31.350  1.00  0.00      L11  C
ATOM   1043  H5R POPEL  15     -33.041  25.527  31.458  1.00  0.00      L11  H
ATOM   1044  H5S POPEL  15     -31.752  25.234  30.241  1.00  0.00      L11  H
ATOM   1045  C26 POPEL  15     -31.343  24.302  32.175  1.00  0.00      L11  C
ATOM   1046  H6R POPEL  15     -30.210  24.274  32.035  1.00  0.00      L11  H
ATOM   1047  H6S POPEL  15     -31.454  24.454  33.268  1.00  0.00      L11  H
ATOM   1048  C27 POPEL  15     -31.975  22.921  31.778  1.00  0.00      L11  C
ATOM   1049  H7R POPEL  15     -33.056  22.893  32.134  1.00  0.00      L11  H
ATOM   1050  H7S POPEL  15     -31.919  23.028  30.687  1.00  0.00      L11  H
ATOM   1051  C28 POPEL  15     -31.267  21.709  32.420  1.00  0.00      L11  C
ATOM   1052  H8R POPEL  15     -30.228  21.827  31.978  1.00  0.00      L11  H
ATOM   1053  H8S POPEL  15     -31.275  21.835  33.532  1.00  0.00      L11  H
ATOM   1054  C29 POPEL  15     -31.846  20.494  31.745  1.00  0.00      L11  C
ATOM   1055  H91 POPEL  15     -32.149  20.566  30.791  1.00  0.00      L11  H
ATOM   1056 C210 POPEL  15     -31.959  19.284  32.365  1.00  0.00      L11  C
ATOM   1057 H101 POPEL  15     -32.467  18.408  31.868  1.00  0.00      L11  H
ATOM   1058 C211 POPEL  15     -31.284  18.926  33.697  1.00  0.00      L11  C
ATOM   1059 H11R POPEL  15     -30.595  19.752  33.997  1.00  0.00      L11  H
ATOM   1060 H11S POPEL  15     -31.971  18.817  34.529  1.00  0.00      L11  H
ATOM   1061 C212 POPEL  15     -30.462  17.575  33.590  1.00  0.00      L11  C
ATOM   1062 H12R POPEL  15     -30.003  17.611  32.608  1.00  0.00      L11  H
ATOM   1063 H12S POPEL  15     -29.591  17.610  34.260  1.00  0.00      L11  H
ATOM   1064 C213 POPEL  15     -31.246  16.304  33.874  1.00  0.00      L11  C
ATOM   1065 H13R POPEL  15     -31.586  16.098  34.933  1.00  0.00      L11  H
ATOM   1066 H13S POPEL  15     -32.191  16.165  33.290  1.00  0.00      L11  H
ATOM   1067 C214 POPEL  15     -30.313  15.082  33.499  1.00  0.00      L11  C
ATOM   1068 H14R POPEL  15     -29.823  15.174  32.537  1.00  0.00      L11  H
ATOM   1069 H14S POPEL  15     -29.564  14.993  34.245  1.00  0.00      L11  H
ATOM   1070 C215 POPEL  15     -31.138  13.757  33.265  1.00  0.00      L11  C
ATOM   1071 H15R POPEL  15     -31.536  13.675  34.276  1.00  0.00      L11  H
ATOM   1072 H15S POPEL  15     -31.959  13.840  32.567  1.00  0.00      L11  H
ATOM   1073 C216 POPEL  15     -30.243  12.557  32.913  1.00  0.00      L11  C
ATOM   1074 H16R POPEL  15     -29.857  12.574  31.864  1.00  0.00      L11  H
ATOM   1075 H16S POPEL  15     -29.299  12.749  33.564  1.00  0.00      L11  H
ATOM   1076 C217 POPEL  15     -30.853  11.145  33.084  1.00  0.00      L11  C
ATOM   1077 H17R POPEL  15     -31.041  10.892  34.143  1.00  0.00      L11  H
ATOM   1078 H17S POPEL  15     -31.869  11.267  32.579  1.00  0.00      L11  H
ATOM   1079 C218 POPEL  15     -30.094  10.008  32.491  1.00  0.00      L11  C
ATOM   1080 H18R POPEL  15     -30.823   9.167  32.156  1.00  0.00      L11  H
ATOM   1081 H18S POPEL  15     -29.570  10.439  31.599  1.00  0.00      L11  H
ATOM   1082 H18T POPEL  15     -29.336   9.584  33.207  1.00  0.00      L11  H
ATOM   1083  C33 POPEL  15     -26.648  30.035  28.024  1.00  0.00      L11  C
ATOM   1084  H3X POPEL  15     -27.289  29.236  27.474  1.00  0.00      L11  H
ATOM   1085  H3Y POPEL  15     -25.781  30.284  27.413  1.00  0.00      L11  H
ATOM   1086  C34 POPEL  15     -26.356  29.350  29.360  1.00  0.00      L11  C
ATOM   1087  H4X POPEL  15     -25.632  29.997  29.898  1.00  0.00      L11  H
ATOM   1088  H4Y POPEL  15     -27.311  29.275  29.949  1.00  0.00      L11  H
ATOM   1089  C35 POPEL  15     -25.743  27.969  29.066  1.00  0.00      L11  C
ATOM   1090  H5X POPEL  15     -26.482  27.494  28.417  1.00  0.00      L11  H
ATOM   1091  H5Y POPEL  15     -24.739  28.102  28.535  1.00  0.00      L11  H
ATOM   1092  C36 POPEL  15     -25.504  27.057  30.288  1.00  0.00      L11  C
ATOM   1093  H6X POPEL  15     -24.874  27.346  31.094  1.00  0.00      L11  H
ATOM   1094  H6Y POPEL  15     -26.586  27.149  30.643  1.00  0.00      L11  H
ATOM   1095  C37 POPEL  15     -25.209  25.646  29.763  1.00  0.00      L11  C
ATOM   1096  H7X POPEL  15     -25.531  25.479  28.728  1.00  0.00      L11  H
ATOM   1097  H7Y POPEL  15     -24.128  25.503  29.603  1.00  0.00      L11  H
ATOM   1098  C38 POPEL  15     -25.669  24.545  30.779  1.00  0.00      L11  C
ATOM   1099  H8X POPEL  15     -24.845  24.401  31.512  1.00  0.00      L11  H
ATOM   1100  H8Y POPEL  15     -26.633  24.933  31.311  1.00  0.00      L11  H
ATOM   1101  C39 POPEL  15     -26.052  23.193  30.123  1.00  0.00      L11  C
ATOM   1102  H9X POPEL  15     -26.797  23.343  29.279  1.00  0.00      L11  H
ATOM   1103  H9Y POPEL  15     -25.090  22.781  29.758  1.00  0.00      L11  H
ATOM   1104 C310 POPEL  15     -26.645  22.243  31.139  1.00  0.00      L11  C
ATOM   1105 H10X POPEL  15     -25.966  22.204  32.080  1.00  0.00      L11  H
ATOM   1106 H10Y POPEL  15     -27.563  22.564  31.514  1.00  0.00      L11  H
ATOM   1107 C311 POPEL  15     -26.568  20.780  30.667  1.00  0.00      L11  C
ATOM   1108 H11X POPEL  15     -27.293  20.579  29.767  1.00  0.00      L11  H
ATOM   1109 H11Y POPEL  15     -25.503  20.583  30.339  1.00  0.00      L11  H
ATOM   1110 C312 POPEL  15     -26.927  19.760  31.735  1.00  0.00      L11  C
ATOM   1111 H12X POPEL  15     -26.141  19.893  32.471  1.00  0.00      L11  H
ATOM   1112 H12Y POPEL  15     -27.864  20.026  32.184  1.00  0.00      L11  H
ATOM   1113 C313 POPEL  15     -26.975  18.301  31.215  1.00  0.00      L11  C
ATOM   1114 H13X POPEL  15     -27.485  18.124  30.245  1.00  0.00      L11  H
ATOM   1115 H13Y POPEL  15     -25.883  18.139  31.022  1.00  0.00      L11  H
ATOM   1116 C314 POPEL  15     -27.407  17.285  32.210  1.00  0.00      L11  C
ATOM   1117 H14X POPEL  15     -27.583  17.713  33.295  1.00  0.00      L11  H
ATOM   1118 H14Y POPEL  15     -28.367  16.932  31.850  1.00  0.00      L11  H
ATOM   1119 C315 POPEL  15     -26.385  16.210  32.295  1.00  0.00      L11  C
ATOM   1120 H15X POPEL  15     -26.032  15.930  31.272  1.00  0.00      L11  H
ATOM   1121 H15Y POPEL  15     -25.526  16.585  32.859  1.00  0.00      L11  H
ATOM   1122 C316 POPEL  15     -26.843  14.979  33.050  1.00  0.00      L11  C
ATOM   1123 H16X POPEL  15     -27.722  14.544  32.526  1.00  0.00      L11  H
ATOM   1124 H16Y POPEL  15     -26.093  14.185  33.121  1.00  0.00      L11  H
ATOM   1125 H16Z POPEL  15     -27.133  15.131  34.126  1.00  0.00      L11  H
ATOM   1126  N   POPEL  16     -24.612  35.945  19.952  1.00  0.00      L11  N
ATOM   1127  HN1 POPEL  16     -25.346  36.005  19.248  1.00  0.00      L11  H
ATOM   1128  HN2 POPEL  16     -25.065  36.390  20.823  1.00  0.00      L11  H
ATOM   1129  HN3 POPEL  16     -23.805  36.455  19.563  1.00  0.00      L11  H
ATOM   1130  C12 POPEL  16     -24.226  34.544  20.354  1.00  0.00      L11  C
ATOM   1131 H12A POPEL  16     -23.881  34.025  19.441  1.00  0.00      L11  H
ATOM   1132 H12B POPEL  16     -25.150  33.936  20.618  1.00  0.00      L11  H
ATOM   1133  C11 POPEL  16     -23.348  34.381  21.538  1.00  0.00      L11  C
ATOM   1134 H11A POPEL  16     -23.689  34.941  22.389  1.00  0.00      L11  H
ATOM   1135 H11B POPEL  16     -23.417  33.199  21.716  1.00  0.00      L11  H
ATOM   1136  P   POPEL  16     -20.856  33.756  20.684  1.00  0.00      L11  P
ATOM   1137  O13 POPEL  16     -21.272  33.417  19.287  1.00  0.00      L11  O
ATOM   1138  O14 POPEL  16     -19.536  34.271  20.948  1.00  0.00      L11  O
ATOM   1139  O11 POPEL  16     -21.146  32.405  21.480  1.00  0.00      L11  O
ATOM   1140  O12 POPEL  16     -21.999  34.709  21.290  1.00  0.00      L11  O
ATOM   1141  C1  POPEL  16     -21.735  31.235  20.885  1.00  0.00      L11  C
ATOM   1142  HA  POPEL  16     -22.614  31.531  20.295  1.00  0.00      L11  H
ATOM   1143  HB  POPEL  16     -21.017  30.644  20.267  1.00  0.00      L11  H
ATOM   1144  C2  POPEL  16     -22.274  30.296  22.028  1.00  0.00      L11  C
ATOM   1145  HS  POPEL  16     -21.396  30.038  22.661  1.00  0.00      L11  H
ATOM   1146  O21 POPEL  16     -22.744  29.052  21.376  1.00  0.00      L11  O
ATOM   1147  C21 POPEL  16     -22.790  28.018  22.142  1.00  0.00      L11  C
ATOM   1148  O22 POPEL  16     -22.720  28.005  23.360  1.00  0.00      L11  O
ATOM   1149  C22 POPEL  16     -22.952  26.724  21.422  1.00  0.00      L11  C
ATOM   1150  H2R POPEL  16     -23.859  26.759  20.759  1.00  0.00      L11  H
ATOM   1151  H2S POPEL  16     -22.039  26.505  20.866  1.00  0.00      L11  H
ATOM   1152  C3  POPEL  16     -23.394  30.889  22.909  1.00  0.00      L11  C
ATOM   1153  HX  POPEL  16     -23.654  30.026  23.608  1.00  0.00      L11  H
ATOM   1154  HY  POPEL  16     -22.967  31.719  23.541  1.00  0.00      L11  H
ATOM   1155  O31 POPEL  16     -24.517  31.148  22.120  1.00  0.00      L11  O
ATOM   1156  C31 POPEL  16     -25.595  31.393  22.801  1.00  0.00      L11  C
ATOM   1157  O32 POPEL  16     -25.685  31.627  23.968  1.00  0.00      L11  O
ATOM   1158  C32 POPEL  16     -26.823  31.486  21.855  1.00  0.00      L11  C
ATOM   1159  H2X POPEL  16     -27.470  32.277  22.241  1.00  0.00      L11  H
ATOM   1160  H2Y POPEL  16     -26.607  31.792  20.855  1.00  0.00      L11  H
ATOM   1161  C23 POPEL  16     -23.000  25.556  22.460  1.00  0.00      L11  C
ATOM   1162  H3R POPEL  16     -22.068  25.444  23.009  1.00  0.00      L11  H
ATOM   1163  H3S POPEL  16     -23.860  25.706  23.126  1.00  0.00      L11  H
ATOM   1164  C24 POPEL  16     -23.289  24.209  21.798  1.00  0.00      L11  C
ATOM   1165  H4R POPEL  16     -24.363  24.082  21.501  1.00  0.00      L11  H
ATOM   1166  H4S POPEL  16     -22.684  24.108  20.909  1.00  0.00      L11  H
ATOM   1167  C25 POPEL  16     -22.900  22.983  22.691  1.00  0.00      L11  C
ATOM   1168  H5R POPEL  16     -21.861  22.961  22.970  1.00  0.00      L11  H
ATOM   1169  H5S POPEL  16     -23.532  22.995  23.594  1.00  0.00      L11  H
ATOM   1170  C26 POPEL  16     -23.021  21.680  21.877  1.00  0.00      L11  C
ATOM   1171  H6R POPEL  16     -24.091  21.514  21.766  1.00  0.00      L11  H
ATOM   1172  H6S POPEL  16     -22.644  21.868  20.799  1.00  0.00      L11  H
ATOM   1173  C27 POPEL  16     -22.263  20.535  22.575  1.00  0.00      L11  C
ATOM   1174  H7R POPEL  16     -21.147  20.679  22.622  1.00  0.00      L11  H
ATOM   1175  H7S POPEL  16     -22.622  20.496  23.617  1.00  0.00      L11  H
ATOM   1176  C28 POPEL  16     -22.567  19.239  21.866  1.00  0.00      L11  C
ATOM   1177  H8R POPEL  16     -23.615  19.279  21.601  1.00  0.00      L11  H
ATOM   1178  H8S POPEL  16     -21.955  19.159  20.914  1.00  0.00      L11  H
ATOM   1179  C29 POPEL  16     -22.483  18.079  22.752  1.00  0.00      L11  C
ATOM   1180  H91 POPEL  16     -22.838  18.327  23.804  1.00  0.00      L11  H
ATOM   1181 C210 POPEL  16     -22.220  16.820  22.495  1.00  0.00      L11  C
ATOM   1182 H101 POPEL  16     -22.279  16.070  23.265  1.00  0.00      L11  H
ATOM   1183 C211 POPEL  16     -21.925  16.296  21.062  1.00  0.00      L11  C
ATOM   1184 H11R POPEL  16     -22.360  16.977  20.302  1.00  0.00      L11  H
ATOM   1185 H11S POPEL  16     -20.857  16.225  20.787  1.00  0.00      L11  H
ATOM   1186 C212 POPEL  16     -22.377  14.757  20.954  1.00  0.00      L11  C
ATOM   1187 H12R POPEL  16     -23.308  14.711  21.495  1.00  0.00      L11  H
ATOM   1188 H12S POPEL  16     -22.611  14.521  19.864  1.00  0.00      L11  H
ATOM   1189 C213 POPEL  16     -21.402  13.826  21.626  1.00  0.00      L11  C
ATOM   1190 H13R POPEL  16     -20.344  13.946  21.221  1.00  0.00      L11  H
ATOM   1191 H13S POPEL  16     -21.388  13.954  22.704  1.00  0.00      L11  H
ATOM   1192 C214 POPEL  16     -21.635  12.335  21.265  1.00  0.00      L11  C
ATOM   1193 H14R POPEL  16     -22.703  12.117  21.469  1.00  0.00      L11  H
ATOM   1194 H14S POPEL  16     -21.252  12.172  20.181  1.00  0.00      L11  H
ATOM   1195 C215 POPEL  16     -20.705  11.452  22.197  1.00  0.00      L11  C
ATOM   1196 H15R POPEL  16     -19.644  11.680  21.908  1.00  0.00      L11  H
ATOM   1197 H15S POPEL  16     -20.826  11.630  23.276  1.00  0.00      L11  H
ATOM   1198 C216 POPEL  16     -20.945   9.942  21.979  1.00  0.00      L11  C
ATOM   1199 H16R POPEL  16     -20.060   9.439  22.385  1.00  0.00      L11  H
ATOM   1200 H16S POPEL  16     -21.839   9.696  22.609  1.00  0.00      L11  H
ATOM   1201 C217 POPEL  16     -20.960   9.408  20.518  1.00  0.00      L11  C
ATOM   1202 H17R POPEL  16     -21.871   9.810  20.045  1.00  0.00      L11  H
ATOM   1203 H17S POPEL  16     -20.168   9.915  19.933  1.00  0.00      L11  H
ATOM   1204 C218 POPEL  16     -20.892   7.885  20.422  1.00  0.00      L11  C
ATOM   1205 H18R POPEL  16     -20.961   7.448  19.435  1.00  0.00      L11  H
ATOM   1206 H18S POPEL  16     -19.860   7.570  20.690  1.00  0.00      L11  H
ATOM   1207 H18T POPEL  16     -21.599   7.390  21.115  1.00  0.00      L11  H
ATOM   1208  C33 POPEL  16     -27.615  30.146  21.917  1.00  0.00      L11  C
ATOM   1209  H3X POPEL  16     -28.057  30.089  22.885  1.00  0.00      L11  H
ATOM   1210  H3Y POPEL  16     -28.501  30.297  21.220  1.00  0.00      L11  H
ATOM   1211  C34 POPEL  16     -26.895  28.833  21.586  1.00  0.00      L11  C
ATOM   1212  H4X POPEL  16     -26.454  28.891  20.512  1.00  0.00      L11  H
ATOM   1213  H4Y POPEL  16     -26.045  28.683  22.236  1.00  0.00      L11  H
ATOM   1214  C35 POPEL  16     -27.817  27.648  21.832  1.00  0.00      L11  C
ATOM   1215  H5X POPEL  16     -27.876  27.611  22.901  1.00  0.00      L11  H
ATOM   1216  H5Y POPEL  16     -28.839  27.768  21.394  1.00  0.00      L11  H
ATOM   1217  C36 POPEL  16     -27.236  26.293  21.378  1.00  0.00      L11  C
ATOM   1218  H6X POPEL  16     -27.057  26.407  20.307  1.00  0.00      L11  H
ATOM   1219  H6Y POPEL  16     -26.271  26.220  21.807  1.00  0.00      L11  H
ATOM   1220  C37 POPEL  16     -28.154  25.102  21.666  1.00  0.00      L11  C
ATOM   1221  H7X POPEL  16     -28.715  25.213  22.607  1.00  0.00      L11  H
ATOM   1222  H7Y POPEL  16     -28.854  24.970  20.798  1.00  0.00      L11  H
ATOM   1223  C38 POPEL  16     -27.285  23.906  21.748  1.00  0.00      L11  C
ATOM   1224  H8X POPEL  16     -26.757  23.708  20.846  1.00  0.00      L11  H
ATOM   1225  H8Y POPEL  16     -26.632  24.030  22.663  1.00  0.00      L11  H
ATOM   1226  C39 POPEL  16     -28.072  22.665  22.116  1.00  0.00      L11  C
ATOM   1227  H9X POPEL  16     -28.772  22.627  23.018  1.00  0.00      L11  H
ATOM   1228  H9Y POPEL  16     -28.775  22.330  21.314  1.00  0.00      L11  H
ATOM   1229 C310 POPEL  16     -27.050  21.443  22.339  1.00  0.00      L11  C
ATOM   1230 H10X POPEL  16     -26.448  21.482  21.388  1.00  0.00      L11  H
ATOM   1231 H10Y POPEL  16     -26.449  21.596  23.304  1.00  0.00      L11  H
ATOM   1232 C311 POPEL  16     -27.719  20.004  22.261  1.00  0.00      L11  C
ATOM   1233 H11X POPEL  16     -28.546  19.875  23.043  1.00  0.00      L11  H
ATOM   1234 H11Y POPEL  16     -28.189  19.856  21.309  1.00  0.00      L11  H
ATOM   1235 C312 POPEL  16     -26.658  18.856  22.433  1.00  0.00      L11  C
ATOM   1236 H12X POPEL  16     -25.612  19.203  22.321  1.00  0.00      L11  H
ATOM   1237 H12Y POPEL  16     -26.729  18.565  23.551  1.00  0.00      L11  H
ATOM   1238 C313 POPEL  16     -26.971  17.588  21.632  1.00  0.00      L11  C
ATOM   1239 H13X POPEL  16     -27.932  17.276  21.935  1.00  0.00      L11  H
ATOM   1240 H13Y POPEL  16     -26.906  17.780  20.526  1.00  0.00      L11  H
ATOM   1241 C314 POPEL  16     -25.996  16.383  21.929  1.00  0.00      L11  C
ATOM   1242 H14X POPEL  16     -25.016  16.605  21.430  1.00  0.00      L11  H
ATOM   1243 H14Y POPEL  16     -25.787  16.186  22.994  1.00  0.00      L11  H
ATOM   1244 C315 POPEL  16     -26.514  15.035  21.297  1.00  0.00      L11  C
ATOM   1245 H15X POPEL  16     -27.642  14.950  21.503  1.00  0.00      L11  H
ATOM   1246 H15Y POPEL  16     -26.444  15.045  20.220  1.00  0.00      L11  H
ATOM   1247 C316 POPEL  16     -25.979  13.661  21.536  1.00  0.00      L11  C
ATOM   1248 H16X POPEL  16     -26.722  13.268  22.281  1.00  0.00      L11  H
ATOM   1249 H16Y POPEL  16     -26.091  13.037  20.584  1.00  0.00      L11  H
ATOM   1250 H16Z POPEL  16     -24.983  13.697  22.012  1.00  0.00      L11  H
ATOM   1251  N   POPEL  17     -23.892  39.726  16.047  1.00  0.00      L11  N
ATOM   1252  HN1 POPEL  17     -23.022  39.369  16.511  1.00  0.00      L11  H
ATOM   1253  HN2 POPEL  17     -23.703  40.702  15.786  1.00  0.00      L11  H
ATOM   1254  HN3 POPEL  17     -24.691  39.712  16.716  1.00  0.00      L11  H
ATOM   1255  C12 POPEL  17     -24.302  38.914  14.931  1.00  0.00      L11  C
ATOM   1256 H12A POPEL  17     -23.994  37.848  15.246  1.00  0.00      L11  H
ATOM   1257 H12B POPEL  17     -23.771  39.239  14.018  1.00  0.00      L11  H
ATOM   1258  C11 POPEL  17     -25.865  39.041  14.786  1.00  0.00      L11  C
ATOM   1259 H11A POPEL  17     -26.239  40.064  14.786  1.00  0.00      L11  H
ATOM   1260 H11B POPEL  17     -26.038  38.638  13.709  1.00  0.00      L11  H
ATOM   1261  P   POPEL  17     -26.799  38.314  17.221  1.00  0.00      L11  P
ATOM   1262  O13 POPEL  17     -25.918  39.388  17.755  1.00  0.00      L11  O
ATOM   1263  O14 POPEL  17     -28.209  38.527  17.581  1.00  0.00      L11  O
ATOM   1264  O11 POPEL  17     -26.389  36.851  17.815  1.00  0.00      L11  O
ATOM   1265  O12 POPEL  17     -26.632  38.243  15.680  1.00  0.00      L11  O
ATOM   1266  C1  POPEL  17     -26.495  35.572  17.121  1.00  0.00      L11  C
ATOM   1267  HA  POPEL  17     -26.630  35.621  16.022  1.00  0.00      L11  H
ATOM   1268  HB  POPEL  17     -25.520  35.128  17.431  1.00  0.00      L11  H
ATOM   1269  C2  POPEL  17     -27.660  34.640  17.664  1.00  0.00      L11  C
ATOM   1270  HS  POPEL  17     -27.389  34.569  18.745  1.00  0.00      L11  H
ATOM   1271  O21 POPEL  17     -27.472  33.420  16.981  1.00  0.00      L11  O
ATOM   1272  C21 POPEL  17     -27.675  32.366  17.763  1.00  0.00      L11  C
ATOM   1273  O22 POPEL  17     -28.128  32.469  18.899  1.00  0.00      L11  O
ATOM   1274  C22 POPEL  17     -27.255  31.165  17.011  1.00  0.00      L11  C
ATOM   1275  H2R POPEL  17     -28.110  30.650  16.605  1.00  0.00      L11  H
ATOM   1276  H2S POPEL  17     -26.495  31.425  16.261  1.00  0.00      L11  H
ATOM   1277  C3  POPEL  17     -29.029  35.301  17.498  1.00  0.00      L11  C
ATOM   1278  HX  POPEL  17     -29.728  34.600  17.950  1.00  0.00      L11  H
ATOM   1279  HY  POPEL  17     -29.105  36.214  18.172  1.00  0.00      L11  H
ATOM   1280  O31 POPEL  17     -29.240  35.711  16.106  1.00  0.00      L11  O
ATOM   1281  C31 POPEL  17     -30.454  35.428  15.626  1.00  0.00      L11  C
ATOM   1282  O32 POPEL  17     -31.460  35.204  16.294  1.00  0.00      L11  O
ATOM   1283  C32 POPEL  17     -30.358  35.895  14.164  1.00  0.00      L11  C
ATOM   1284  H2X POPEL  17     -31.049  36.755  13.977  1.00  0.00      L11  H
ATOM   1285  H2Y POPEL  17     -29.283  36.264  13.987  1.00  0.00      L11  H
ATOM   1286  C23 POPEL  17     -26.744  30.091  17.958  1.00  0.00      L11  C
ATOM   1287  H3R POPEL  17     -25.759  30.408  18.456  1.00  0.00      L11  H
ATOM   1288  H3S POPEL  17     -27.650  29.978  18.728  1.00  0.00      L11  H
ATOM   1289  C24 POPEL  17     -26.581  28.807  17.228  1.00  0.00      L11  C
ATOM   1290  H4R POPEL  17     -27.394  28.594  16.579  1.00  0.00      L11  H
ATOM   1291  H4S POPEL  17     -25.650  29.067  16.597  1.00  0.00      L11  H
ATOM   1292  C25 POPEL  17     -26.201  27.647  18.055  1.00  0.00      L11  C
ATOM   1293  H5R POPEL  17     -25.369  27.768  18.779  1.00  0.00      L11  H
ATOM   1294  H5S POPEL  17     -27.113  27.600  18.714  1.00  0.00      L11  H
ATOM   1295  C26 POPEL  17     -26.151  26.427  17.154  1.00  0.00      L11  C
ATOM   1296  H6R POPEL  17     -26.928  26.605  16.407  1.00  0.00      L11  H
ATOM   1297  H6S POPEL  17     -25.219  26.419  16.543  1.00  0.00      L11  H
ATOM   1298  C27 POPEL  17     -26.216  25.087  17.977  1.00  0.00      L11  C
ATOM   1299  H7R POPEL  17     -25.359  25.148  18.656  1.00  0.00      L11  H
ATOM   1300  H7S POPEL  17     -27.082  25.180  18.614  1.00  0.00      L11  H
ATOM   1301  C28 POPEL  17     -26.040  23.775  17.104  1.00  0.00      L11  C
ATOM   1302  H8R POPEL  17     -26.678  23.832  16.234  1.00  0.00      L11  H
ATOM   1303  H8S POPEL  17     -24.938  23.689  16.810  1.00  0.00      L11  H
ATOM   1304  C29 POPEL  17     -26.734  22.706  17.780  1.00  0.00      L11  C
ATOM   1305  H91 POPEL  17     -27.745  22.895  18.072  1.00  0.00      L11  H
ATOM   1306 C210 POPEL  17     -26.285  21.543  18.171  1.00  0.00      L11  C
ATOM   1307 H101 POPEL  17     -27.022  20.877  18.608  1.00  0.00      L11  H
ATOM   1308 C211 POPEL  17     -24.889  20.890  18.075  1.00  0.00      L11  C
ATOM   1309 H11R POPEL  17     -24.145  21.679  17.691  1.00  0.00      L11  H
ATOM   1310 H11S POPEL  17     -24.523  20.582  19.162  1.00  0.00      L11  H
ATOM   1311 C212 POPEL  17     -24.883  19.674  17.175  1.00  0.00      L11  C
ATOM   1312 H12R POPEL  17     -25.701  19.786  16.338  1.00  0.00      L11  H
ATOM   1313 H12S POPEL  17     -23.932  19.627  16.621  1.00  0.00      L11  H
ATOM   1314 C213 POPEL  17     -25.085  18.276  17.805  1.00  0.00      L11  C
ATOM   1315 H13R POPEL  17     -24.410  18.297  18.713  1.00  0.00      L11  H
ATOM   1316 H13S POPEL  17     -26.141  18.201  18.162  1.00  0.00      L11  H
ATOM   1317 C214 POPEL  17     -24.780  17.059  16.910  1.00  0.00      L11  C
ATOM   1318 H14R POPEL  17     -25.509  17.044  16.096  1.00  0.00      L11  H
ATOM   1319 H14S POPEL  17     -23.777  17.236  16.545  1.00  0.00      L11  H
ATOM   1320 C215 POPEL  17     -24.897  15.745  17.790  1.00  0.00      L11  C
ATOM   1321 H15R POPEL  17     -24.185  15.793  18.618  1.00  0.00      L11  H
ATOM   1322 H15S POPEL  17     -25.984  15.737  18.206  1.00  0.00      L11  H
ATOM   1323 C216 POPEL  17     -24.740  14.472  16.921  1.00  0.00      L11  C
ATOM   1324 H16R POPEL  17     -25.496  14.481  16.059  1.00  0.00      L11  H
ATOM   1325 H16S POPEL  17     -23.740  14.563  16.409  1.00  0.00      L11  H
ATOM   1326 C217 POPEL  17     -24.986  13.190  17.651  1.00  0.00      L11  C
ATOM   1327 H17R POPEL  17     -24.243  13.106  18.529  1.00  0.00      L11  H
ATOM   1328 H17S POPEL  17     -25.977  13.194  18.144  1.00  0.00      L11  H
ATOM   1329 C218 POPEL  17     -24.845  11.867  16.808  1.00  0.00      L11  C
ATOM   1330 H18R POPEL  17     -24.994  11.051  17.545  1.00  0.00      L11  H
ATOM   1331 H18S POPEL  17     -25.669  11.899  16.025  1.00  0.00      L11  H
ATOM   1332 H18T POPEL  17     -23.808  11.806  16.408  1.00  0.00      L11  H
ATOM   1333  C33 POPEL  17     -30.668  34.748  13.167  1.00  0.00      L11  C
ATOM   1334  H3X POPEL  17     -31.581  34.224  13.500  1.00  0.00      L11  H
ATOM   1335  H3Y POPEL  17     -30.745  35.235  12.177  1.00  0.00      L11  H
ATOM   1336  C34 POPEL  17     -29.633  33.636  13.276  1.00  0.00      L11  C
ATOM   1337  H4X POPEL  17     -28.581  34.022  13.118  1.00  0.00      L11  H
ATOM   1338  H4Y POPEL  17     -29.573  33.291  14.312  1.00  0.00      L11  H
ATOM   1339  C35 POPEL  17     -29.896  32.426  12.442  1.00  0.00      L11  C
ATOM   1340  H5X POPEL  17     -30.919  32.018  12.867  1.00  0.00      L11  H
ATOM   1341  H5Y POPEL  17     -30.139  32.694  11.397  1.00  0.00      L11  H
ATOM   1342  C36 POPEL  17     -28.922  31.283  12.556  1.00  0.00      L11  C
ATOM   1343  H6X POPEL  17     -28.031  31.385  11.933  1.00  0.00      L11  H
ATOM   1344  H6Y POPEL  17     -28.541  31.219  13.634  1.00  0.00      L11  H
ATOM   1345  C37 POPEL  17     -29.600  30.012  12.036  1.00  0.00      L11  C
ATOM   1346  H7X POPEL  17     -30.570  29.972  12.621  1.00  0.00      L11  H
ATOM   1347  H7Y POPEL  17     -29.749  30.183  10.909  1.00  0.00      L11  H
ATOM   1348  C38 POPEL  17     -28.750  28.797  12.329  1.00  0.00      L11  C
ATOM   1349  H8X POPEL  17     -27.749  28.943  11.898  1.00  0.00      L11  H
ATOM   1350  H8Y POPEL  17     -28.547  28.697  13.398  1.00  0.00      L11  H
ATOM   1351  C39 POPEL  17     -29.376  27.598  11.747  1.00  0.00      L11  C
ATOM   1352  H9X POPEL  17     -30.433  27.512  11.977  1.00  0.00      L11  H
ATOM   1353  H9Y POPEL  17     -29.303  27.478  10.635  1.00  0.00      L11  H
ATOM   1354 C310 POPEL  17     -28.721  26.233  12.125  1.00  0.00      L11  C
ATOM   1355 H10X POPEL  17     -27.675  26.269  11.868  1.00  0.00      L11  H
ATOM   1356 H10Y POPEL  17     -28.899  26.090  13.181  1.00  0.00      L11  H
ATOM   1357 C311 POPEL  17     -29.359  25.171  11.192  1.00  0.00      L11  C
ATOM   1358 H11X POPEL  17     -30.390  25.155  11.343  1.00  0.00      L11  H
ATOM   1359 H11Y POPEL  17     -29.280  25.392  10.154  1.00  0.00      L11  H
ATOM   1360 C312 POPEL  17     -28.788  23.790  11.521  1.00  0.00      L11  C
ATOM   1361 H12X POPEL  17     -27.733  23.740  10.987  1.00  0.00      L11  H
ATOM   1362 H12Y POPEL  17     -28.672  23.496  12.564  1.00  0.00      L11  H
ATOM   1363 C313 POPEL  17     -29.591  22.667  10.748  1.00  0.00      L11  C
ATOM   1364 H13X POPEL  17     -30.692  22.798  10.935  1.00  0.00      L11  H
ATOM   1365 H13Y POPEL  17     -29.514  22.790   9.635  1.00  0.00      L11  H
ATOM   1366 C314 POPEL  17     -29.106  21.272  11.153  1.00  0.00      L11  C
ATOM   1367 H14X POPEL  17     -27.979  21.164  11.096  1.00  0.00      L11  H
ATOM   1368 H14Y POPEL  17     -29.439  21.199  12.217  1.00  0.00      L11  H
ATOM   1369 C315 POPEL  17     -29.757  20.089  10.373  1.00  0.00      L11  C
ATOM   1370 H15X POPEL  17     -30.905  20.283  10.213  1.00  0.00      L11  H
ATOM   1371 H15Y POPEL  17     -29.279  20.079   9.335  1.00  0.00      L11  H
ATOM   1372 C316 POPEL  17     -29.594  18.686  10.962  1.00  0.00      L11  C
ATOM   1373 H16X POPEL  17     -30.358  18.452  11.793  1.00  0.00      L11  H
ATOM   1374 H16Y POPEL  17     -29.730  17.917  10.134  1.00  0.00      L11  H
ATOM   1375 H16Z POPEL  17     -28.590  18.416  11.326  1.00  0.00      L11  H
ATOM   1376  N   POPEL  18     -28.022  38.887   7.159  1.00  0.00      L11  N
ATOM   1377  HN1 POPEL  18     -28.076  39.712   7.763  1.00  0.00      L11  H
ATOM   1378  HN2 POPEL  18     -27.277  38.141   7.420  1.00  0.00      L11  H
ATOM   1379  HN3 POPEL  18     -27.802  39.142   6.145  1.00  0.00      L11  H
ATOM   1380  C12 POPEL  18     -29.436  38.252   7.133  1.00  0.00      L11  C
ATOM   1381 H12A POPEL  18     -30.090  39.036   6.677  1.00  0.00      L11  H
ATOM   1382 H12B POPEL  18     -29.721  38.057   8.194  1.00  0.00      L11  H
ATOM   1383  C11 POPEL  18     -29.438  36.935   6.264  1.00  0.00      L11  C
ATOM   1384 H11A POPEL  18     -28.679  36.223   6.699  1.00  0.00      L11  H
ATOM   1385 H11B POPEL  18     -30.441  36.532   6.606  1.00  0.00      L11  H
ATOM   1386  P   POPEL  18     -28.150  37.714   4.098  1.00  0.00      L11  P
ATOM   1387  O13 POPEL  18     -28.382  37.456   2.644  1.00  0.00      L11  O
ATOM   1388  O14 POPEL  18     -27.911  39.061   4.495  1.00  0.00      L11  O
ATOM   1389  O11 POPEL  18     -27.071  36.808   4.726  1.00  0.00      L11  O
ATOM   1390  O12 POPEL  18     -29.479  37.296   4.884  1.00  0.00      L11  O
ATOM   1391  C1  POPEL  18     -27.046  35.411   4.305  1.00  0.00      L11  C
ATOM   1392  HA  POPEL  18     -27.773  34.914   4.924  1.00  0.00      L11  H
ATOM   1393  HB  POPEL  18     -27.297  35.199   3.188  1.00  0.00      L11  H
ATOM   1394  C2  POPEL  18     -25.614  34.884   4.515  1.00  0.00      L11  C
ATOM   1395  HS  POPEL  18     -24.958  35.245   3.652  1.00  0.00      L11  H
ATOM   1396  O21 POPEL  18     -25.756  33.446   4.558  1.00  0.00      L11  O
ATOM   1397  C21 POPEL  18     -24.656  32.721   4.547  1.00  0.00      L11  C
ATOM   1398  O22 POPEL  18     -23.512  33.146   4.393  1.00  0.00      L11  O
ATOM   1399  C22 POPEL  18     -25.070  31.267   4.748  1.00  0.00      L11  C
ATOM   1400  H2R POPEL  18     -25.242  31.177   5.840  1.00  0.00      L11  H
ATOM   1401  H2S POPEL  18     -26.072  31.001   4.296  1.00  0.00      L11  H
ATOM   1402  C3  POPEL  18     -24.868  35.500   5.736  1.00  0.00      L11  C
ATOM   1403  HX  POPEL  18     -23.802  35.258   5.616  1.00  0.00      L11  H
ATOM   1404  HY  POPEL  18     -24.784  36.615   5.753  1.00  0.00      L11  H
ATOM   1405  O31 POPEL  18     -25.323  34.964   7.044  1.00  0.00      L11  O
ATOM   1406  C31 POPEL  18     -25.733  35.849   7.934  1.00  0.00      L11  C
ATOM   1407  O32 POPEL  18     -26.073  37.023   7.788  1.00  0.00      L11  O
ATOM   1408  C32 POPEL  18     -25.555  35.207   9.310  1.00  0.00      L11  C
ATOM   1409  H2X POPEL  18     -24.471  35.283   9.528  1.00  0.00      L11  H
ATOM   1410  H2Y POPEL  18     -26.032  35.892  10.061  1.00  0.00      L11  H
ATOM   1411  C23 POPEL  18     -24.015  30.254   4.152  1.00  0.00      L11  C
ATOM   1412  H3R POPEL  18     -24.100  30.314   3.094  1.00  0.00      L11  H
ATOM   1413  H3S POPEL  18     -23.016  30.694   4.484  1.00  0.00      L11  H
ATOM   1414  C24 POPEL  18     -24.294  28.895   4.761  1.00  0.00      L11  C
ATOM   1415  H4R POPEL  18     -24.445  28.959   5.886  1.00  0.00      L11  H
ATOM   1416  H4S POPEL  18     -25.271  28.553   4.398  1.00  0.00      L11  H
ATOM   1417  C25 POPEL  18     -23.301  27.811   4.342  1.00  0.00      L11  C
ATOM   1418  H5R POPEL  18     -23.317  27.586   3.185  1.00  0.00      L11  H
ATOM   1419  H5S POPEL  18     -22.291  28.120   4.603  1.00  0.00      L11  H
ATOM   1420  C26 POPEL  18     -23.640  26.475   5.025  1.00  0.00      L11  C
ATOM   1421  H6R POPEL  18     -23.493  26.523   6.074  1.00  0.00      L11  H
ATOM   1422  H6S POPEL  18     -24.658  26.286   4.675  1.00  0.00      L11  H
ATOM   1423  C27 POPEL  18     -22.829  25.253   4.465  1.00  0.00      L11  C
ATOM   1424  H7R POPEL  18     -22.958  25.317   3.416  1.00  0.00      L11  H
ATOM   1425  H7S POPEL  18     -21.699  25.495   4.696  1.00  0.00      L11  H
ATOM   1426  C28 POPEL  18     -23.105  23.912   5.094  1.00  0.00      L11  C
ATOM   1427  H8R POPEL  18     -22.956  23.994   6.162  1.00  0.00      L11  H
ATOM   1428  H8S POPEL  18     -24.218  23.714   5.095  1.00  0.00      L11  H
ATOM   1429  C29 POPEL  18     -22.476  22.719   4.376  1.00  0.00      L11  C
ATOM   1430  H91 POPEL  18     -21.426  22.668   4.303  1.00  0.00      L11  H
ATOM   1431 C210 POPEL  18     -23.207  21.678   3.836  1.00  0.00      L11  C
ATOM   1432 H101 POPEL  18     -22.614  20.875   3.425  1.00  0.00      L11  H
ATOM   1433 C211 POPEL  18     -24.654  21.468   3.777  1.00  0.00      L11  C
ATOM   1434 H11R POPEL  18     -25.277  22.361   3.893  1.00  0.00      L11  H
ATOM   1435 H11S POPEL  18     -24.936  21.282   2.755  1.00  0.00      L11  H
ATOM   1436 C212 POPEL  18     -25.147  20.290   4.628  1.00  0.00      L11  C
ATOM   1437 H12R POPEL  18     -24.653  20.322   5.668  1.00  0.00      L11  H
ATOM   1438 H12S POPEL  18     -26.278  20.368   4.656  1.00  0.00      L11  H
ATOM   1439 C213 POPEL  18     -24.874  18.997   3.850  1.00  0.00      L11  C
ATOM   1440 H13R POPEL  18     -25.609  19.052   3.059  1.00  0.00      L11  H
ATOM   1441 H13S POPEL  18     -23.880  18.973   3.286  1.00  0.00      L11  H
ATOM   1442 C214 POPEL  18     -24.991  17.732   4.621  1.00  0.00      L11  C
ATOM   1443 H14R POPEL  18     -24.210  17.614   5.417  1.00  0.00      L11  H
ATOM   1444 H14S POPEL  18     -25.986  17.805   5.122  1.00  0.00      L11  H
ATOM   1445 C215 POPEL  18     -25.027  16.426   3.755  1.00  0.00      L11  C
ATOM   1446 H15R POPEL  18     -25.753  16.575   2.954  1.00  0.00      L11  H
ATOM   1447 H15S POPEL  18     -24.071  16.200   3.293  1.00  0.00      L11  H
ATOM   1448 C216 POPEL  18     -25.415  15.156   4.542  1.00  0.00      L11  C
ATOM   1449 H16R POPEL  18     -24.748  15.095   5.384  1.00  0.00      L11  H
ATOM   1450 H16S POPEL  18     -26.510  15.346   4.874  1.00  0.00      L11  H
ATOM   1451 C217 POPEL  18     -25.285  13.944   3.643  1.00  0.00      L11  C
ATOM   1452 H17R POPEL  18     -25.943  14.211   2.776  1.00  0.00      L11  H
ATOM   1453 H17S POPEL  18     -24.225  13.808   3.256  1.00  0.00      L11  H
ATOM   1454 C218 POPEL  18     -25.674  12.603   4.359  1.00  0.00      L11  C
ATOM   1455 H18R POPEL  18     -25.348  11.752   3.718  1.00  0.00      L11  H
ATOM   1456 H18S POPEL  18     -25.157  12.528   5.378  1.00  0.00      L11  H
ATOM   1457 H18T POPEL  18     -26.750  12.525   4.499  1.00  0.00      L11  H
ATOM   1458  C33 POPEL  18     -26.051  33.760   9.575  1.00  0.00      L11  C
ATOM   1459  H3X POPEL  18     -26.157  33.754  10.724  1.00  0.00      L11  H
ATOM   1460  H3Y POPEL  18     -27.025  33.719   9.054  1.00  0.00      L11  H
ATOM   1461  C34 POPEL  18     -25.201  32.634   9.221  1.00  0.00      L11  C
ATOM   1462  H4X POPEL  18     -24.810  32.702   8.177  1.00  0.00      L11  H
ATOM   1463  H4Y POPEL  18     -24.250  32.640   9.792  1.00  0.00      L11  H
ATOM   1464  C35 POPEL  18     -25.851  31.323   9.436  1.00  0.00      L11  C
ATOM   1465  H5X POPEL  18     -26.026  31.245  10.534  1.00  0.00      L11  H
ATOM   1466  H5Y POPEL  18     -26.801  31.351   8.856  1.00  0.00      L11  H
ATOM   1467  C36 POPEL  18     -25.027  30.168   8.780  1.00  0.00      L11  C
ATOM   1468  H6X POPEL  18     -24.936  30.383   7.670  1.00  0.00      L11  H
ATOM   1469  H6Y POPEL  18     -23.988  30.112   9.174  1.00  0.00      L11  H
ATOM   1470  C37 POPEL  18     -25.734  28.804   9.033  1.00  0.00      L11  C
ATOM   1471  H7X POPEL  18     -25.906  28.725  10.118  1.00  0.00      L11  H
ATOM   1472  H7Y POPEL  18     -26.685  28.671   8.438  1.00  0.00      L11  H
ATOM   1473  C38 POPEL  18     -24.834  27.637   8.585  1.00  0.00      L11  C
ATOM   1474  H8X POPEL  18     -24.845  27.717   7.543  1.00  0.00      L11  H
ATOM   1475  H8Y POPEL  18     -23.734  27.701   8.962  1.00  0.00      L11  H
ATOM   1476  C39 POPEL  18     -25.323  26.272   9.102  1.00  0.00      L11  C
ATOM   1477  H9X POPEL  18     -24.699  26.022   9.961  1.00  0.00      L11  H
ATOM   1478  H9Y POPEL  18     -26.384  26.328   9.496  1.00  0.00      L11  H
ATOM   1479 C310 POPEL  18     -25.198  25.104   8.155  1.00  0.00      L11  C
ATOM   1480 H10X POPEL  18     -25.866  25.350   7.239  1.00  0.00      L11  H
ATOM   1481 H10Y POPEL  18     -24.183  24.974   7.767  1.00  0.00      L11  H
ATOM   1482 C311 POPEL  18     -25.755  23.896   8.794  1.00  0.00      L11  C
ATOM   1483 H11X POPEL  18     -25.306  23.752   9.781  1.00  0.00      L11  H
ATOM   1484 H11Y POPEL  18     -26.830  24.133   9.023  1.00  0.00      L11  H
ATOM   1485 C312 POPEL  18     -25.630  22.577   8.052  1.00  0.00      L11  C
ATOM   1486 H12X POPEL  18     -26.313  22.473   7.120  1.00  0.00      L11  H
ATOM   1487 H12Y POPEL  18     -24.642  22.464   7.642  1.00  0.00      L11  H
ATOM   1488 C313 POPEL  18     -25.990  21.198   8.843  1.00  0.00      L11  C
ATOM   1489 H13X POPEL  18     -25.401  21.232   9.832  1.00  0.00      L11  H
ATOM   1490 H13Y POPEL  18     -26.999  21.355   9.142  1.00  0.00      L11  H
ATOM   1491 C314 POPEL  18     -25.767  19.941   8.036  1.00  0.00      L11  C
ATOM   1492 H14X POPEL  18     -26.431  19.922   7.165  1.00  0.00      L11  H
ATOM   1493 H14Y POPEL  18     -24.744  19.757   7.574  1.00  0.00      L11  H
ATOM   1494 C315 POPEL  18     -26.149  18.798   8.974  1.00  0.00      L11  C
ATOM   1495 H15X POPEL  18     -25.440  18.915   9.863  1.00  0.00      L11  H
ATOM   1496 H15Y POPEL  18     -27.203  18.919   9.353  1.00  0.00      L11  H
ATOM   1497 C316 POPEL  18     -26.108  17.396   8.345  1.00  0.00      L11  C
ATOM   1498 H16X POPEL  18     -25.102  17.210   7.943  1.00  0.00      L11  H
ATOM   1499 H16Y POPEL  18     -26.412  16.555   8.971  1.00  0.00      L11  H
ATOM   1500 H16Z POPEL  18     -26.889  17.507   7.533  1.00  0.00      L11  H
ATOM   1501  N   POPEL  19     -20.663  37.116  44.680  1.00  0.00      L11  N
ATOM   1502  HN1 POPEL  19     -21.373  37.923  44.600  1.00  0.00      L11  H
ATOM   1503  HN2 POPEL  19     -20.992  36.382  45.314  1.00  0.00      L11  H
ATOM   1504  HN3 POPEL  19     -19.803  37.446  45.110  1.00  0.00      L11  H
ATOM   1505  C12 POPEL  19     -20.251  36.762  43.222  1.00  0.00      L11  C
ATOM   1506 H12A POPEL  19     -19.818  37.707  42.707  1.00  0.00      L11  H
ATOM   1507 H12B POPEL  19     -21.143  36.428  42.678  1.00  0.00      L11  H
ATOM   1508  C11 POPEL  19     -19.186  35.659  43.197  1.00  0.00      L11  C
ATOM   1509 H11A POPEL  19     -19.718  34.961  43.829  1.00  0.00      L11  H
ATOM   1510 H11B POPEL  19     -19.189  35.354  42.127  1.00  0.00      L11  H
ATOM   1511  P   POPEL  19     -17.542  36.147  45.334  1.00  0.00      L11  P
ATOM   1512  O13 POPEL  19     -16.097  36.141  45.446  1.00  0.00      L11  O
ATOM   1513  O14 POPEL  19     -18.316  37.314  45.845  1.00  0.00      L11  O
ATOM   1514  O11 POPEL  19     -18.242  34.919  45.987  1.00  0.00      L11  O
ATOM   1515  O12 POPEL  19     -17.898  35.951  43.799  1.00  0.00      L11  O
ATOM   1516  C1  POPEL  19     -17.894  33.562  45.534  1.00  0.00      L11  C
ATOM   1517  HA  POPEL  19     -17.933  33.465  44.388  1.00  0.00      L11  H
ATOM   1518  HB  POPEL  19     -16.860  33.327  45.780  1.00  0.00      L11  H
ATOM   1519  C2  POPEL  19     -18.713  32.506  46.228  1.00  0.00      L11  C
ATOM   1520  HS  POPEL  19     -18.529  32.654  47.351  1.00  0.00      L11  H
ATOM   1521  O21 POPEL  19     -18.349  31.197  45.860  1.00  0.00      L11  O
ATOM   1522  C21 POPEL  19     -18.240  30.241  46.790  1.00  0.00      L11  C
ATOM   1523  O22 POPEL  19     -18.472  30.361  47.985  1.00  0.00      L11  O
ATOM   1524  C22 POPEL  19     -17.767  28.928  46.184  1.00  0.00      L11  C
ATOM   1525  H2R POPEL  19     -18.296  28.774  45.189  1.00  0.00      L11  H
ATOM   1526  H2S POPEL  19     -16.668  28.973  45.886  1.00  0.00      L11  H
ATOM   1527  C3  POPEL  19     -20.239  32.573  45.945  1.00  0.00      L11  C
ATOM   1528  HX  POPEL  19     -20.803  31.931  46.662  1.00  0.00      L11  H
ATOM   1529  HY  POPEL  19     -20.446  33.640  46.225  1.00  0.00      L11  H
ATOM   1530  O31 POPEL  19     -20.565  32.463  44.528  1.00  0.00      L11  O
ATOM   1531  C31 POPEL  19     -21.573  33.181  44.011  1.00  0.00      L11  C
ATOM   1532  O32 POPEL  19     -22.030  34.152  44.515  1.00  0.00      L11  O
ATOM   1533  C32 POPEL  19     -21.916  32.685  42.609  1.00  0.00      L11  C
ATOM   1534  H2X POPEL  19     -22.328  33.377  41.860  1.00  0.00      L11  H
ATOM   1535  H2Y POPEL  19     -20.957  32.381  42.038  1.00  0.00      L11  H
ATOM   1536  C23 POPEL  19     -18.136  27.678  47.034  1.00  0.00      L11  C
ATOM   1537  H3R POPEL  19     -17.206  27.517  47.693  1.00  0.00      L11  H
ATOM   1538  H3S POPEL  19     -19.003  27.859  47.698  1.00  0.00      L11  H
ATOM   1539  C24 POPEL  19     -18.359  26.436  46.196  1.00  0.00      L11  C
ATOM   1540  H4R POPEL  19     -19.379  26.501  45.673  1.00  0.00      L11  H
ATOM   1541  H4S POPEL  19     -17.709  26.463  45.323  1.00  0.00      L11  H
ATOM   1542  C25 POPEL  19     -18.170  25.070  46.940  1.00  0.00      L11  C
ATOM   1543  H5R POPEL  19     -17.155  25.099  47.438  1.00  0.00      L11  H
ATOM   1544  H5S POPEL  19     -18.984  24.853  47.628  1.00  0.00      L11  H
ATOM   1545  C26 POPEL  19     -18.083  23.950  45.951  1.00  0.00      L11  C
ATOM   1546  H6R POPEL  19     -19.027  23.931  45.368  1.00  0.00      L11  H
ATOM   1547  H6S POPEL  19     -17.355  24.251  45.196  1.00  0.00      L11  H
ATOM   1548  C27 POPEL  19     -17.739  22.594  46.480  1.00  0.00      L11  C
ATOM   1549  H7R POPEL  19     -16.769  22.643  46.966  1.00  0.00      L11  H
ATOM   1550  H7S POPEL  19     -18.444  22.341  47.228  1.00  0.00      L11  H
ATOM   1551  C28 POPEL  19     -17.560  21.525  45.366  1.00  0.00      L11  C
ATOM   1552  H8R POPEL  19     -18.594  21.381  44.890  1.00  0.00      L11  H
ATOM   1553  H8S POPEL  19     -16.893  21.950  44.563  1.00  0.00      L11  H
ATOM   1554  C29 POPEL  19     -16.958  20.207  45.879  1.00  0.00      L11  C
ATOM   1555  H91 POPEL  19     -16.176  20.264  46.634  1.00  0.00      L11  H
ATOM   1556 C210 POPEL  19     -17.231  18.933  45.559  1.00  0.00      L11  C
ATOM   1557 H101 POPEL  19     -16.779  18.134  46.189  1.00  0.00      L11  H
ATOM   1558 C211 POPEL  19     -18.314  18.398  44.600  1.00  0.00      L11  C
ATOM   1559 H11R POPEL  19     -19.089  17.795  45.198  1.00  0.00      L11  H
ATOM   1560 H11S POPEL  19     -18.850  19.222  44.002  1.00  0.00      L11  H
ATOM   1561 C212 POPEL  19     -17.711  17.391  43.686  1.00  0.00      L11  C
ATOM   1562 H12R POPEL  19     -18.432  17.096  42.889  1.00  0.00      L11  H
ATOM   1563 H12S POPEL  19     -16.817  17.786  43.102  1.00  0.00      L11  H
ATOM   1564 C213 POPEL  19     -17.487  16.017  44.366  1.00  0.00      L11  C
ATOM   1565 H13R POPEL  19     -16.364  16.117  44.784  1.00  0.00      L11  H
ATOM   1566 H13S POPEL  19     -18.304  15.897  45.101  1.00  0.00      L11  H
ATOM   1567 C214 POPEL  19     -17.459  14.736  43.463  1.00  0.00      L11  C
ATOM   1568 H14R POPEL  19     -18.294  14.879  42.717  1.00  0.00      L11  H
ATOM   1569 H14S POPEL  19     -16.550  14.792  42.740  1.00  0.00      L11  H
ATOM   1570 C215 POPEL  19     -17.437  13.368  44.180  1.00  0.00      L11  C
ATOM   1571 H15R POPEL  19     -16.438  13.121  44.738  1.00  0.00      L11  H
ATOM   1572 H15S POPEL  19     -18.269  13.439  44.975  1.00  0.00      L11  H
ATOM   1573 C216 POPEL  19     -17.908  12.135  43.369  1.00  0.00      L11  C
ATOM   1574 H16R POPEL  19     -18.908  12.438  42.848  1.00  0.00      L11  H
ATOM   1575 H16S POPEL  19     -17.211  11.900  42.541  1.00  0.00      L11  H
ATOM   1576 C217 POPEL  19     -18.125  10.879  44.238  1.00  0.00      L11  C
ATOM   1577 H17R POPEL  19     -17.426  10.874  45.135  1.00  0.00      L11  H
ATOM   1578 H17S POPEL  19     -19.145  11.019  44.603  1.00  0.00      L11  H
ATOM   1579 C218 POPEL  19     -17.763   9.640  43.387  1.00  0.00      L11  C
ATOM   1580 H18R POPEL  19     -18.192   8.730  43.863  1.00  0.00      L11  H
ATOM   1581 H18S POPEL  19     -18.331   9.722  42.396  1.00  0.00      L11  H
ATOM   1582 H18T POPEL  19     -16.703   9.433  43.197  1.00  0.00      L11  H
ATOM   1583  C33 POPEL  19     -22.872  31.433  42.591  1.00  0.00      L11  C
ATOM   1584  H3X POPEL  19     -23.828  31.587  43.164  1.00  0.00      L11  H
ATOM   1585  H3Y POPEL  19     -23.199  31.266  41.529  1.00  0.00      L11  H
ATOM   1586  C34 POPEL  19     -22.286  30.105  43.053  1.00  0.00      L11  C
ATOM   1587  H4X POPEL  19     -21.262  30.102  42.557  1.00  0.00      L11  H
ATOM   1588  H4Y POPEL  19     -22.038  30.136  44.160  1.00  0.00      L11  H
ATOM   1589  C35 POPEL  19     -23.115  28.849  42.663  1.00  0.00      L11  C
ATOM   1590  H5X POPEL  19     -23.942  28.945  43.432  1.00  0.00      L11  H
ATOM   1591  H5Y POPEL  19     -23.625  28.877  41.671  1.00  0.00      L11  H
ATOM   1592  C36 POPEL  19     -22.320  27.495  43.007  1.00  0.00      L11  C
ATOM   1593  H6X POPEL  19     -21.478  27.427  42.326  1.00  0.00      L11  H
ATOM   1594  H6Y POPEL  19     -22.100  27.630  44.049  1.00  0.00      L11  H
ATOM   1595  C37 POPEL  19     -23.025  26.165  42.873  1.00  0.00      L11  C
ATOM   1596  H7X POPEL  19     -23.776  26.023  43.704  1.00  0.00      L11  H
ATOM   1597  H7Y POPEL  19     -23.623  26.125  41.864  1.00  0.00      L11  H
ATOM   1598  C38 POPEL  19     -22.055  25.003  42.897  1.00  0.00      L11  C
ATOM   1599  H8X POPEL  19     -21.583  24.977  41.845  1.00  0.00      L11  H
ATOM   1600  H8Y POPEL  19     -21.252  25.143  43.654  1.00  0.00      L11  H
ATOM   1601  C39 POPEL  19     -22.813  23.756  43.285  1.00  0.00      L11  C
ATOM   1602  H9X POPEL  19     -23.416  23.846  44.191  1.00  0.00      L11  H
ATOM   1603  H9Y POPEL  19     -23.639  23.692  42.528  1.00  0.00      L11  H
ATOM   1604 C310 POPEL  19     -21.913  22.534  43.531  1.00  0.00      L11  C
ATOM   1605 H10X POPEL  19     -21.250  22.330  42.788  1.00  0.00      L11  H
ATOM   1606 H10Y POPEL  19     -21.300  22.639  44.538  1.00  0.00      L11  H
ATOM   1607 C311 POPEL  19     -22.745  21.227  43.594  1.00  0.00      L11  C
ATOM   1608 H11X POPEL  19     -23.375  21.193  44.477  1.00  0.00      L11  H
ATOM   1609 H11Y POPEL  19     -23.308  21.056  42.752  1.00  0.00      L11  H
ATOM   1610 C312 POPEL  19     -21.887  19.910  43.784  1.00  0.00      L11  C
ATOM   1611 H12X POPEL  19     -21.123  19.930  42.949  1.00  0.00      L11  H
ATOM   1612 H12Y POPEL  19     -21.385  20.011  44.745  1.00  0.00      L11  H
ATOM   1613 C313 POPEL  19     -22.705  18.653  43.642  1.00  0.00      L11  C
ATOM   1614 H13X POPEL  19     -23.433  18.639  44.439  1.00  0.00      L11  H
ATOM   1615 H13Y POPEL  19     -23.364  18.621  42.746  1.00  0.00      L11  H
ATOM   1616 C314 POPEL  19     -21.778  17.425  43.481  1.00  0.00      L11  C
ATOM   1617 H14X POPEL  19     -21.173  17.696  42.565  1.00  0.00      L11  H
ATOM   1618 H14Y POPEL  19     -21.157  17.259  44.353  1.00  0.00      L11  H
ATOM   1619 C315 POPEL  19     -22.383  16.087  43.106  1.00  0.00      L11  C
ATOM   1620 H15X POPEL  19     -23.104  15.734  43.901  1.00  0.00      L11  H
ATOM   1621 H15Y POPEL  19     -22.764  16.146  42.087  1.00  0.00      L11  H
ATOM   1622 C316 POPEL  19     -21.198  15.122  43.092  1.00  0.00      L11  C
ATOM   1623 H16X POPEL  19     -20.731  15.050  44.102  1.00  0.00      L11  H
ATOM   1624 H16Y POPEL  19     -21.569  14.170  42.752  1.00  0.00      L11  H
ATOM   1625 H16Z POPEL  19     -20.430  15.491  42.400  1.00  0.00      L11  H
ATOM   1626  N   POPEL  20     -18.576  38.758  32.999  1.00  0.00      L11  N
ATOM   1627  HN1 POPEL  20     -18.894  38.094  33.667  1.00  0.00      L11  H
ATOM   1628  HN2 POPEL  20     -19.410  38.834  32.313  1.00  0.00      L11  H
ATOM   1629  HN3 POPEL  20     -17.723  38.403  32.446  1.00  0.00      L11  H
ATOM   1630  C12 POPEL  20     -18.326  40.078  33.698  1.00  0.00      L11  C
ATOM   1631 H12A POPEL  20     -18.320  39.974  34.851  1.00  0.00      L11  H
ATOM   1632 H12B POPEL  20     -19.204  40.696  33.482  1.00  0.00      L11  H
ATOM   1633  C11 POPEL  20     -17.060  40.719  33.092  1.00  0.00      L11  C
ATOM   1634 H11A POPEL  20     -17.091  40.562  31.960  1.00  0.00      L11  H
ATOM   1635 H11B POPEL  20     -17.235  41.804  33.349  1.00  0.00      L11  H
ATOM   1636  P   POPEL  20     -15.280  38.906  33.149  1.00  0.00      L11  P
ATOM   1637  O13 POPEL  20     -16.177  38.181  32.249  1.00  0.00      L11  O
ATOM   1638  O14 POPEL  20     -13.963  39.178  32.530  1.00  0.00      L11  O
ATOM   1639  O11 POPEL  20     -15.140  38.111  34.525  1.00  0.00      L11  O
ATOM   1640  O12 POPEL  20     -15.879  40.321  33.682  1.00  0.00      L11  O
ATOM   1641  C1  POPEL  20     -15.979  36.914  34.774  1.00  0.00      L11  C
ATOM   1642  HA  POPEL  20     -17.061  37.065  34.897  1.00  0.00      L11  H
ATOM   1643  HB  POPEL  20     -15.887  36.294  33.826  1.00  0.00      L11  H
ATOM   1644  C2  POPEL  20     -15.367  36.067  35.961  1.00  0.00      L11  C
ATOM   1645  HS  POPEL  20     -14.289  35.997  35.793  1.00  0.00      L11  H
ATOM   1646  O21 POPEL  20     -16.042  34.860  35.974  1.00  0.00      L11  O
ATOM   1647  C21 POPEL  20     -15.214  33.801  36.268  1.00  0.00      L11  C
ATOM   1648  O22 POPEL  20     -14.007  33.896  36.467  1.00  0.00      L11  O
ATOM   1649  C22 POPEL  20     -15.930  32.475  36.225  1.00  0.00      L11  C
ATOM   1650  H2R POPEL  20     -16.367  32.389  37.308  1.00  0.00      L11  H
ATOM   1651  H2S POPEL  20     -16.624  32.526  35.425  1.00  0.00      L11  H
ATOM   1652  C3  POPEL  20     -15.520  36.937  37.244  1.00  0.00      L11  C
ATOM   1653  HX  POPEL  20     -15.040  36.323  38.038  1.00  0.00      L11  H
ATOM   1654  HY  POPEL  20     -15.003  37.895  37.040  1.00  0.00      L11  H
ATOM   1655  O31 POPEL  20     -16.908  37.228  37.398  1.00  0.00      L11  O
ATOM   1656  C31 POPEL  20     -17.307  38.045  38.313  1.00  0.00      L11  C
ATOM   1657  O32 POPEL  20     -16.646  38.561  39.177  1.00  0.00      L11  O
ATOM   1658  C32 POPEL  20     -18.889  37.957  38.399  1.00  0.00      L11  C
ATOM   1659  H2X POPEL  20     -19.257  38.918  38.790  1.00  0.00      L11  H
ATOM   1660  H2Y POPEL  20     -19.253  37.810  37.348  1.00  0.00      L11  H
ATOM   1661  C23 POPEL  20     -14.988  31.240  36.002  1.00  0.00      L11  C
ATOM   1662  H3R POPEL  20     -14.477  31.417  35.045  1.00  0.00      L11  H
ATOM   1663  H3S POPEL  20     -14.128  31.439  36.781  1.00  0.00      L11  H
ATOM   1664  C24 POPEL  20     -15.703  29.935  36.226  1.00  0.00      L11  C
ATOM   1665  H4R POPEL  20     -16.103  29.806  37.240  1.00  0.00      L11  H
ATOM   1666  H4S POPEL  20     -16.615  29.815  35.504  1.00  0.00      L11  H
ATOM   1667  C25 POPEL  20     -14.674  28.726  35.995  1.00  0.00      L11  C
ATOM   1668  H5R POPEL  20     -14.139  28.910  35.000  1.00  0.00      L11  H
ATOM   1669  H5S POPEL  20     -13.793  28.731  36.763  1.00  0.00      L11  H
ATOM   1670  C26 POPEL  20     -15.414  27.380  35.713  1.00  0.00      L11  C
ATOM   1671  H6R POPEL  20     -16.445  27.555  35.793  1.00  0.00      L11  H
ATOM   1672  H6S POPEL  20     -15.133  26.932  34.729  1.00  0.00      L11  H
ATOM   1673  C27 POPEL  20     -15.093  26.176  36.735  1.00  0.00      L11  C
ATOM   1674  H7R POPEL  20     -14.016  26.232  36.831  1.00  0.00      L11  H
ATOM   1675  H7S POPEL  20     -15.429  26.564  37.735  1.00  0.00      L11  H
ATOM   1676  C28 POPEL  20     -15.757  24.836  36.505  1.00  0.00      L11  C
ATOM   1677  H8R POPEL  20     -16.811  25.037  36.720  1.00  0.00      L11  H
ATOM   1678  H8S POPEL  20     -15.545  24.565  35.434  1.00  0.00      L11  H
ATOM   1679  C29 POPEL  20     -15.355  23.817  37.527  1.00  0.00      L11  C
ATOM   1680  H91 POPEL  20     -15.522  24.152  38.575  1.00  0.00      L11  H
ATOM   1681 C210 POPEL  20     -14.793  22.613  37.281  1.00  0.00      L11  C
ATOM   1682 H101 POPEL  20     -14.516  21.897  38.045  1.00  0.00      L11  H
ATOM   1683 C211 POPEL  20     -14.429  22.009  35.953  1.00  0.00      L11  C
ATOM   1684 H11R POPEL  20     -14.560  22.743  35.132  1.00  0.00      L11  H
ATOM   1685 H11S POPEL  20     -13.332  21.809  35.782  1.00  0.00      L11  H
ATOM   1686 C212 POPEL  20     -15.141  20.730  35.448  1.00  0.00      L11  C
ATOM   1687 H12R POPEL  20     -16.229  21.005  35.472  1.00  0.00      L11  H
ATOM   1688 H12S POPEL  20     -15.002  20.546  34.385  1.00  0.00      L11  H
ATOM   1689 C213 POPEL  20     -14.987  19.369  36.165  1.00  0.00      L11  C
ATOM   1690 H13R POPEL  20     -13.930  19.080  36.230  1.00  0.00      L11  H
ATOM   1691 H13S POPEL  20     -15.296  19.380  37.239  1.00  0.00      L11  H
ATOM   1692 C214 POPEL  20     -15.709  18.188  35.422  1.00  0.00      L11  C
ATOM   1693 H14R POPEL  20     -16.767  18.296  35.786  1.00  0.00      L11  H
ATOM   1694 H14S POPEL  20     -15.735  18.290  34.256  1.00  0.00      L11  H
ATOM   1695 C215 POPEL  20     -15.139  16.794  35.788  1.00  0.00      L11  C
ATOM   1696 H15R POPEL  20     -14.104  16.750  35.432  1.00  0.00      L11  H
ATOM   1697 H15S POPEL  20     -15.146  16.740  36.874  1.00  0.00      L11  H
ATOM   1698 C216 POPEL  20     -15.938  15.636  35.177  1.00  0.00      L11  C
ATOM   1699 H16R POPEL  20     -16.911  15.773  35.715  1.00  0.00      L11  H
ATOM   1700 H16S POPEL  20     -16.070  15.752  34.136  1.00  0.00      L11  H
ATOM   1701 C217 POPEL  20     -15.435  14.172  35.453  1.00  0.00      L11  C
ATOM   1702 H17R POPEL  20     -14.487  13.978  34.812  1.00  0.00      L11  H
ATOM   1703 H17S POPEL  20     -15.178  13.999  36.494  1.00  0.00      L11  H
ATOM   1704 C218 POPEL  20     -16.423  13.113  35.000  1.00  0.00      L11  C
ATOM   1705 H18R POPEL  20     -15.835  12.157  35.120  1.00  0.00      L11  H
ATOM   1706 H18S POPEL  20     -17.257  13.137  35.645  1.00  0.00      L11  H
ATOM   1707 H18T POPEL  20     -16.724  13.196  33.927  1.00  0.00      L11  H
ATOM   1708  C33 POPEL  20     -19.350  36.777  39.344  1.00  0.00      L11  C
ATOM   1709  H3X POPEL  20     -19.009  36.841  40.424  1.00  0.00      L11  H
ATOM   1710  H3Y POPEL  20     -20.466  36.819  39.359  1.00  0.00      L11  H
ATOM   1711  C34 POPEL  20     -19.143  35.405  38.721  1.00  0.00      L11  C
ATOM   1712  H4X POPEL  20     -19.309  35.514  37.643  1.00  0.00      L11  H
ATOM   1713  H4Y POPEL  20     -18.079  35.305  38.903  1.00  0.00      L11  H
ATOM   1714  C35 POPEL  20     -19.772  34.110  39.304  1.00  0.00      L11  C
ATOM   1715  H5X POPEL  20     -19.484  33.980  40.403  1.00  0.00      L11  H
ATOM   1716  H5Y POPEL  20     -20.895  34.181  39.161  1.00  0.00      L11  H
ATOM   1717  C36 POPEL  20     -19.385  32.812  38.559  1.00  0.00      L11  C
ATOM   1718  H6X POPEL  20     -19.643  33.040  37.453  1.00  0.00      L11  H
ATOM   1719  H6Y POPEL  20     -18.270  32.692  38.664  1.00  0.00      L11  H
ATOM   1720  C37 POPEL  20     -20.173  31.607  38.916  1.00  0.00      L11  C
ATOM   1721  H7X POPEL  20     -19.786  31.218  39.949  1.00  0.00      L11  H
ATOM   1722  H7Y POPEL  20     -21.267  31.737  38.837  1.00  0.00      L11  H
ATOM   1723  C38 POPEL  20     -19.872  30.568  37.869  1.00  0.00      L11  C
ATOM   1724  H8X POPEL  20     -20.295  30.758  36.897  1.00  0.00      L11  H
ATOM   1725  H8Y POPEL  20     -18.788  30.428  37.719  1.00  0.00      L11  H
ATOM   1726  C39 POPEL  20     -20.537  29.199  38.225  1.00  0.00      L11  C
ATOM   1727  H9X POPEL  20     -20.296  28.987  39.309  1.00  0.00      L11  H
ATOM   1728  H9Y POPEL  20     -21.597  29.228  37.921  1.00  0.00      L11  H
ATOM   1729 C310 POPEL  20     -19.895  28.031  37.551  1.00  0.00      L11  C
ATOM   1730 H10X POPEL  20     -20.074  28.096  36.503  1.00  0.00      L11  H
ATOM   1731 H10Y POPEL  20     -18.785  28.030  37.525  1.00  0.00      L11  H
ATOM   1732 C311 POPEL  20     -20.479  26.762  38.172  1.00  0.00      L11  C
ATOM   1733 H11X POPEL  20     -20.533  26.808  39.271  1.00  0.00      L11  H
ATOM   1734 H11Y POPEL  20     -21.545  26.552  37.752  1.00  0.00      L11  H
ATOM   1735 C312 POPEL  20     -19.542  25.597  37.762  1.00  0.00      L11  C
ATOM   1736 H12X POPEL  20     -19.347  25.765  36.630  1.00  0.00      L11  H
ATOM   1737 H12Y POPEL  20     -18.554  25.573  38.217  1.00  0.00      L11  H
ATOM   1738 C313 POPEL  20     -20.160  24.174  37.927  1.00  0.00      L11  C
ATOM   1739 H13X POPEL  20     -20.242  23.949  39.023  1.00  0.00      L11  H
ATOM   1740 H13Y POPEL  20     -21.218  24.058  37.523  1.00  0.00      L11  H
ATOM   1741 C314 POPEL  20     -19.183  23.231  37.286  1.00  0.00      L11  C
ATOM   1742 H14X POPEL  20     -19.113  23.379  36.243  1.00  0.00      L11  H
ATOM   1743 H14Y POPEL  20     -18.255  23.533  37.854  1.00  0.00      L11  H
ATOM   1744 C315 POPEL  20     -19.445  21.766  37.681  1.00  0.00      L11  C
ATOM   1745 H15X POPEL  20     -19.335  21.550  38.757  1.00  0.00      L11  H
ATOM   1746 H15Y POPEL  20     -20.554  21.509  37.374  1.00  0.00      L11  H
ATOM   1747 C316 POPEL  20     -18.376  20.877  37.059  1.00  0.00      L11  C
ATOM   1748 H16X POPEL  20     -17.351  21.177  37.450  1.00  0.00      L11  H
ATOM   1749 H16Y POPEL  20     -18.529  19.799  37.219  1.00  0.00      L11  H
ATOM   1750 H16Z POPEL  20     -18.413  20.934  35.909  1.00  0.00      L11  H
ATOM   1751  N   POPEL  21     -16.920  36.219  26.567  1.00  0.00      L11  N
ATOM   1752  HN1 POPEL  21     -17.172  35.693  25.704  1.00  0.00      L11  H
ATOM   1753  HN2 POPEL  21     -16.079  36.808  26.288  1.00  0.00      L11  H
ATOM   1754  HN3 POPEL  21     -16.674  35.548  27.366  1.00  0.00      L11  H
ATOM   1755  C12 POPEL  21     -17.918  37.219  27.134  1.00  0.00      L11  C
ATOM   1756 H12A POPEL  21     -18.785  37.167  26.475  1.00  0.00      L11  H
ATOM   1757 H12B POPEL  21     -17.390  38.172  27.186  1.00  0.00      L11  H
ATOM   1758  C11 POPEL  21     -18.483  36.812  28.515  1.00  0.00      L11  C
ATOM   1759 H11A POPEL  21     -19.180  37.604  28.875  1.00  0.00      L11  H
ATOM   1760 H11B POPEL  21     -19.049  35.923  28.365  1.00  0.00      L11  H
ATOM   1761  P   POPEL  21     -17.010  35.325  29.882  1.00  0.00      L11  P
ATOM   1762  O13 POPEL  21     -16.946  34.528  28.654  1.00  0.00      L11  O
ATOM   1763  O14 POPEL  21     -15.758  35.448  30.673  1.00  0.00      L11  O
ATOM   1764  O11 POPEL  21     -18.210  34.849  30.857  1.00  0.00      L11  O
ATOM   1765  O12 POPEL  21     -17.395  36.739  29.447  1.00  0.00      L11  O
ATOM   1766  C1  POPEL  21     -18.320  33.437  31.081  1.00  0.00      L11  C
ATOM   1767  HA  POPEL  21     -18.385  32.924  30.091  1.00  0.00      L11  H
ATOM   1768  HB  POPEL  21     -17.457  32.962  31.608  1.00  0.00      L11  H
ATOM   1769  C2  POPEL  21     -19.600  33.130  31.870  1.00  0.00      L11  C
ATOM   1770  HS  POPEL  21     -19.506  33.513  32.879  1.00  0.00      L11  H
ATOM   1771  O21 POPEL  21     -19.813  31.737  31.782  1.00  0.00      L11  O
ATOM   1772  C21 POPEL  21     -18.915  30.944  32.413  1.00  0.00      L11  C
ATOM   1773  O22 POPEL  21     -18.101  31.368  33.196  1.00  0.00      L11  O
ATOM   1774  C22 POPEL  21     -18.913  29.543  31.803  1.00  0.00      L11  C
ATOM   1775  H2R POPEL  21     -19.946  29.075  31.776  1.00  0.00      L11  H
ATOM   1776  H2S POPEL  21     -18.884  29.712  30.726  1.00  0.00      L11  H
ATOM   1777  C3  POPEL  21     -20.792  33.969  31.329  1.00  0.00      L11  C
ATOM   1778  HX  POPEL  21     -21.706  33.657  31.802  1.00  0.00      L11  H
ATOM   1779  HY  POPEL  21     -20.530  35.006  31.531  1.00  0.00      L11  H
ATOM   1780  O31 POPEL  21     -20.859  33.904  29.890  1.00  0.00      L11  O
ATOM   1781  C31 POPEL  21     -21.928  34.706  29.428  1.00  0.00      L11  C
ATOM   1782  O32 POPEL  21     -22.670  35.286  30.155  1.00  0.00      L11  O
ATOM   1783  C32 POPEL  21     -21.978  34.713  27.913  1.00  0.00      L11  C
ATOM   1784  H2X POPEL  21     -22.695  35.530  27.672  1.00  0.00      L11  H
ATOM   1785  H2Y POPEL  21     -20.941  35.017  27.548  1.00  0.00      L11  H
ATOM   1786  C23 POPEL  21     -17.901  28.598  32.392  1.00  0.00      L11  C
ATOM   1787  H3R POPEL  21     -16.855  29.139  32.460  1.00  0.00      L11  H
ATOM   1788  H3S POPEL  21     -18.249  28.176  33.379  1.00  0.00      L11  H
ATOM   1789  C24 POPEL  21     -17.695  27.403  31.482  1.00  0.00      L11  C
ATOM   1790  H4R POPEL  21     -18.689  27.252  30.964  1.00  0.00      L11  H
ATOM   1791  H4S POPEL  21     -16.989  27.795  30.724  1.00  0.00      L11  H
ATOM   1792  C25 POPEL  21     -17.112  26.184  32.256  1.00  0.00      L11  C
ATOM   1793  H5R POPEL  21     -16.144  26.374  32.711  1.00  0.00      L11  H
ATOM   1794  H5S POPEL  21     -17.965  26.023  32.953  1.00  0.00      L11  H
ATOM   1795  C26 POPEL  21     -16.917  24.953  31.352  1.00  0.00      L11  C
ATOM   1796  H6R POPEL  21     -17.739  24.965  30.561  1.00  0.00      L11  H
ATOM   1797  H6S POPEL  21     -15.884  24.856  30.859  1.00  0.00      L11  H
ATOM   1798  C27 POPEL  21     -17.058  23.662  32.211  1.00  0.00      L11  C
ATOM   1799  H7R POPEL  21     -16.346  23.489  33.113  1.00  0.00      L11  H
ATOM   1800  H7S POPEL  21     -18.092  23.841  32.660  1.00  0.00      L11  H
ATOM   1801  C28 POPEL  21     -17.062  22.344  31.415  1.00  0.00      L11  C
ATOM   1802  H8R POPEL  21     -17.802  22.326  30.563  1.00  0.00      L11  H
ATOM   1803  H8S POPEL  21     -16.044  22.407  30.969  1.00  0.00      L11  H
ATOM   1804  C29 POPEL  21     -17.147  21.072  32.259  1.00  0.00      L11  C
ATOM   1805  H91 POPEL  21     -17.436  21.275  33.290  1.00  0.00      L11  H
ATOM   1806 C210 POPEL  21     -16.968  19.749  31.903  1.00  0.00      L11  C
ATOM   1807 H101 POPEL  21     -17.139  19.003  32.658  1.00  0.00      L11  H
ATOM   1808 C211 POPEL  21     -16.622  19.214  30.561  1.00  0.00      L11  C
ATOM   1809 H11R POPEL  21     -16.613  20.014  29.795  1.00  0.00      L11  H
ATOM   1810 H11S POPEL  21     -15.552  18.730  30.520  1.00  0.00      L11  H
ATOM   1811 C212 POPEL  21     -17.450  17.943  30.126  1.00  0.00      L11  C
ATOM   1812 H12R POPEL  21     -18.600  18.080  30.298  1.00  0.00      L11  H
ATOM   1813 H12S POPEL  21     -17.248  17.809  29.059  1.00  0.00      L11  H
ATOM   1814 C213 POPEL  21     -17.119  16.668  30.880  1.00  0.00      L11  C
ATOM   1815 H13R POPEL  21     -16.014  16.444  30.881  1.00  0.00      L11  H
ATOM   1816 H13S POPEL  21     -17.362  16.677  31.961  1.00  0.00      L11  H
ATOM   1817 C214 POPEL  21     -17.762  15.387  30.251  1.00  0.00      L11  C
ATOM   1818 H14R POPEL  21     -18.828  15.212  30.608  1.00  0.00      L11  H
ATOM   1819 H14S POPEL  21     -17.757  15.553  29.120  1.00  0.00      L11  H
ATOM   1820 C215 POPEL  21     -16.982  14.119  30.663  1.00  0.00      L11  C
ATOM   1821 H15R POPEL  21     -15.965  14.211  30.400  1.00  0.00      L11  H
ATOM   1822 H15S POPEL  21     -17.009  14.160  31.786  1.00  0.00      L11  H
ATOM   1823 C216 POPEL  21     -17.643  12.880  30.076  1.00  0.00      L11  C
ATOM   1824 H16R POPEL  21     -18.754  12.762  30.318  1.00  0.00      L11  H
ATOM   1825 H16S POPEL  21     -17.503  12.989  28.979  1.00  0.00      L11  H
ATOM   1826 C217 POPEL  21     -16.969  11.625  30.700  1.00  0.00      L11  C
ATOM   1827 H17R POPEL  21     -16.047  11.428  30.254  1.00  0.00      L11  H
ATOM   1828 H17S POPEL  21     -16.906  11.904  31.691  1.00  0.00      L11  H
ATOM   1829 C218 POPEL  21     -17.748  10.303  30.542  1.00  0.00      L11  C
ATOM   1830 H18R POPEL  21     -17.192   9.498  31.015  1.00  0.00      L11  H
ATOM   1831 H18S POPEL  21     -18.745  10.285  31.009  1.00  0.00      L11  H
ATOM   1832 H18T POPEL  21     -17.857   9.919  29.542  1.00  0.00      L11  H
ATOM   1833  C33 POPEL  21     -22.617  33.477  27.296  1.00  0.00      L11  C
ATOM   1834  H3X POPEL  21     -23.588  33.363  27.880  1.00  0.00      L11  H
ATOM   1835  H3Y POPEL  21     -22.720  33.600  26.202  1.00  0.00      L11  H
ATOM   1836  C34 POPEL  21     -21.803  32.141  27.588  1.00  0.00      L11  C
ATOM   1837  H4X POPEL  21     -20.742  32.262  27.334  1.00  0.00      L11  H
ATOM   1838  H4Y POPEL  21     -21.882  31.947  28.709  1.00  0.00      L11  H
ATOM   1839  C35 POPEL  21     -22.410  31.058  26.753  1.00  0.00      L11  C
ATOM   1840  H5X POPEL  21     -23.516  31.063  26.602  1.00  0.00      L11  H
ATOM   1841  H5Y POPEL  21     -21.820  31.010  25.730  1.00  0.00      L11  H
ATOM   1842  C36 POPEL  21     -22.099  29.722  27.374  1.00  0.00      L11  C
ATOM   1843  H6X POPEL  21     -21.007  29.830  27.584  1.00  0.00      L11  H
ATOM   1844  H6Y POPEL  21     -22.645  29.507  28.332  1.00  0.00      L11  H
ATOM   1845  C37 POPEL  21     -22.513  28.466  26.543  1.00  0.00      L11  C
ATOM   1846  H7X POPEL  21     -23.566  28.379  26.359  1.00  0.00      L11  H
ATOM   1847  H7Y POPEL  21     -22.046  28.507  25.568  1.00  0.00      L11  H
ATOM   1848  C38 POPEL  21     -22.016  27.199  27.267  1.00  0.00      L11  C
ATOM   1849  H8X POPEL  21     -21.017  27.202  27.795  1.00  0.00      L11  H
ATOM   1850  H8Y POPEL  21     -22.757  26.992  28.150  1.00  0.00      L11  H
ATOM   1851  C39 POPEL  21     -22.105  25.972  26.332  1.00  0.00      L11  C
ATOM   1852  H9X POPEL  21     -23.021  25.991  25.683  1.00  0.00      L11  H
ATOM   1853  H9Y POPEL  21     -21.275  26.101  25.578  1.00  0.00      L11  H
ATOM   1854 C310 POPEL  21     -21.945  24.733  27.053  1.00  0.00      L11  C
ATOM   1855 H10X POPEL  21     -20.924  24.670  27.498  1.00  0.00      L11  H
ATOM   1856 H10Y POPEL  21     -22.686  24.620  27.879  1.00  0.00      L11  H
ATOM   1857 C311 POPEL  21     -21.844  23.474  26.189  1.00  0.00      L11  C
ATOM   1858 H11X POPEL  21     -22.776  23.186  25.716  1.00  0.00      L11  H
ATOM   1859 H11Y POPEL  21     -21.068  23.552  25.371  1.00  0.00      L11  H
ATOM   1860 C312 POPEL  21     -21.598  22.331  27.192  1.00  0.00      L11  C
ATOM   1861 H12X POPEL  21     -20.596  22.614  27.659  1.00  0.00      L11  H
ATOM   1862 H12Y POPEL  21     -22.490  22.165  27.839  1.00  0.00      L11  H
ATOM   1863 C313 POPEL  21     -21.406  21.061  26.449  1.00  0.00      L11  C
ATOM   1864 H13X POPEL  21     -22.274  20.941  25.813  1.00  0.00      L11  H
ATOM   1865 H13Y POPEL  21     -20.583  21.342  25.646  1.00  0.00      L11  H
ATOM   1866 C314 POPEL  21     -21.117  19.886  27.305  1.00  0.00      L11  C
ATOM   1867 H14X POPEL  21     -20.392  20.107  28.136  1.00  0.00      L11  H
ATOM   1868 H14Y POPEL  21     -21.995  19.556  27.820  1.00  0.00      L11  H
ATOM   1869 C315 POPEL  21     -20.595  18.677  26.447  1.00  0.00      L11  C
ATOM   1870 H15X POPEL  21     -21.435  18.263  25.928  1.00  0.00      L11  H
ATOM   1871 H15Y POPEL  21     -19.936  19.033  25.638  1.00  0.00      L11  H
ATOM   1872 C316 POPEL  21     -19.953  17.632  27.274  1.00  0.00      L11  C
ATOM   1873 H16X POPEL  21     -20.690  16.998  27.824  1.00  0.00      L11  H
ATOM   1874 H16Y POPEL  21     -19.262  16.889  26.685  1.00  0.00      L11  H
ATOM   1875 H16Z POPEL  21     -19.412  18.069  28.178  1.00  0.00      L11  H
ATOM   1876  N   POPEL  23     -18.794  39.467  16.846  1.00  0.00      L11  N
ATOM   1877  HN1 POPEL  23     -18.314  40.275  17.345  1.00  0.00      L11  H
ATOM   1878  HN2 POPEL  23     -18.707  39.480  15.780  1.00  0.00      L11  H
ATOM   1879  HN3 POPEL  23     -19.774  39.480  17.119  1.00  0.00      L11  H
ATOM   1880  C12 POPEL  23     -18.187  38.243  17.521  1.00  0.00      L11  C
ATOM   1881 H12A POPEL  23     -18.116  38.513  18.571  1.00  0.00      L11  H
ATOM   1882 H12B POPEL  23     -17.146  38.092  17.075  1.00  0.00      L11  H
ATOM   1883  C11 POPEL  23     -19.104  37.038  17.395  1.00  0.00      L11  C
ATOM   1884 H11A POPEL  23     -19.338  36.936  16.300  1.00  0.00      L11  H
ATOM   1885 H11B POPEL  23     -18.470  36.132  17.700  1.00  0.00      L11  H
ATOM   1886  P   POPEL  23     -21.724  37.646  17.642  1.00  0.00      L11  P
ATOM   1887  O13 POPEL  23     -22.763  37.656  18.702  1.00  0.00      L11  O
ATOM   1888  O14 POPEL  23     -21.522  38.875  16.892  1.00  0.00      L11  O
ATOM   1889  O11 POPEL  23     -22.240  36.575  16.651  1.00  0.00      L11  O
ATOM   1890  O12 POPEL  23     -20.311  37.095  18.191  1.00  0.00      L11  O
ATOM   1891  C1  POPEL  23     -22.153  35.250  16.953  1.00  0.00      L11  C
ATOM   1892  HA  POPEL  23     -21.071  35.040  17.150  1.00  0.00      L11  H
ATOM   1893  HB  POPEL  23     -22.685  35.001  17.881  1.00  0.00      L11  H
ATOM   1894  C2  POPEL  23     -22.704  34.260  15.856  1.00  0.00      L11  C
ATOM   1895  HS  POPEL  23     -23.767  34.414  15.743  1.00  0.00      L11  H
ATOM   1896  O21 POPEL  23     -22.331  32.859  16.144  1.00  0.00      L11  O
ATOM   1897  C21 POPEL  23     -23.007  32.254  17.052  1.00  0.00      L11  C
ATOM   1898  O22 POPEL  23     -24.139  32.592  17.390  1.00  0.00      L11  O
ATOM   1899  C22 POPEL  23     -22.408  30.930  17.567  1.00  0.00      L11  C
ATOM   1900  H2R POPEL  23     -21.358  31.146  17.934  1.00  0.00      L11  H
ATOM   1901  H2S POPEL  23     -23.092  30.645  18.331  1.00  0.00      L11  H
ATOM   1902  C3  POPEL  23     -22.167  34.563  14.435  1.00  0.00      L11  C
ATOM   1903  HX  POPEL  23     -22.438  33.693  13.754  1.00  0.00      L11  H
ATOM   1904  HY  POPEL  23     -22.710  35.477  14.121  1.00  0.00      L11  H
ATOM   1905  O31 POPEL  23     -20.749  34.855  14.491  1.00  0.00      L11  O
ATOM   1906  C31 POPEL  23     -20.023  34.946  13.387  1.00  0.00      L11  C
ATOM   1907  O32 POPEL  23     -20.435  34.951  12.246  1.00  0.00      L11  O
ATOM   1908  C32 POPEL  23     -18.574  35.314  13.717  1.00  0.00      L11  C
ATOM   1909  H2X POPEL  23     -18.099  35.810  12.797  1.00  0.00      L11  H
ATOM   1910  H2Y POPEL  23     -18.508  36.006  14.530  1.00  0.00      L11  H
ATOM   1911  C23 POPEL  23     -22.472  29.926  16.417  1.00  0.00      L11  C
ATOM   1912  H3R POPEL  23     -23.520  29.864  16.025  1.00  0.00      L11  H
ATOM   1913  H3S POPEL  23     -21.768  30.033  15.612  1.00  0.00      L11  H
ATOM   1914  C24 POPEL  23     -22.294  28.467  17.066  1.00  0.00      L11  C
ATOM   1915  H4R POPEL  23     -21.378  28.338  17.693  1.00  0.00      L11  H
ATOM   1916  H4S POPEL  23     -23.097  28.154  17.691  1.00  0.00      L11  H
ATOM   1917  C25 POPEL  23     -22.117  27.291  16.019  1.00  0.00      L11  C
ATOM   1918  H5R POPEL  23     -23.066  26.988  15.627  1.00  0.00      L11  H
ATOM   1919  H5S POPEL  23     -21.382  27.484  15.303  1.00  0.00      L11  H
ATOM   1920  C26 POPEL  23     -21.623  26.016  16.685  1.00  0.00      L11  C
ATOM   1921  H6R POPEL  23     -20.688  26.307  17.134  1.00  0.00      L11  H
ATOM   1922  H6S POPEL  23     -22.332  25.647  17.494  1.00  0.00      L11  H
ATOM   1923  C27 POPEL  23     -21.348  24.883  15.685  1.00  0.00      L11  C
ATOM   1924  H7R POPEL  23     -22.185  24.406  15.195  1.00  0.00      L11  H
ATOM   1925  H7S POPEL  23     -20.616  25.219  14.894  1.00  0.00      L11  H
ATOM   1926  C28 POPEL  23     -20.610  23.751  16.400  1.00  0.00      L11  C
ATOM   1927  H8R POPEL  23     -19.560  24.159  16.587  1.00  0.00      L11  H
ATOM   1928  H8S POPEL  23     -21.183  23.651  17.326  1.00  0.00      L11  H
ATOM   1929  C29 POPEL  23     -20.628  22.536  15.588  1.00  0.00      L11  C
ATOM   1930  H91 POPEL  23     -20.347  22.745  14.538  1.00  0.00      L11  H
ATOM   1931 C210 POPEL  23     -20.840  21.245  16.010  1.00  0.00      L11  C
ATOM   1932 H101 POPEL  23     -20.783  20.486  15.268  1.00  0.00      L11  H
ATOM   1933 C211 POPEL  23     -21.112  20.775  17.444  1.00  0.00      L11  C
ATOM   1934 H11R POPEL  23     -20.846  21.506  18.148  1.00  0.00      L11  H
ATOM   1935 H11S POPEL  23     -22.185  20.566  17.453  1.00  0.00      L11  H
ATOM   1936 C212 POPEL  23     -20.529  19.487  18.003  1.00  0.00      L11  C
ATOM   1937 H12R POPEL  23     -19.407  19.526  18.170  1.00  0.00      L11  H
ATOM   1938 H12S POPEL  23     -21.068  19.365  18.981  1.00  0.00      L11  H
ATOM   1939 C213 POPEL  23     -20.937  18.274  17.142  1.00  0.00      L11  C
ATOM   1940 H13R POPEL  23     -21.971  18.064  16.914  1.00  0.00      L11  H
ATOM   1941 H13S POPEL  23     -20.387  18.386  16.123  1.00  0.00      L11  H
ATOM   1942 C214 POPEL  23     -20.355  16.854  17.605  1.00  0.00      L11  C
ATOM   1943 H14R POPEL  23     -19.244  16.757  17.484  1.00  0.00      L11  H
ATOM   1944 H14S POPEL  23     -20.450  16.929  18.731  1.00  0.00      L11  H
ATOM   1945 C215 POPEL  23     -21.112  15.652  16.983  1.00  0.00      L11  C
ATOM   1946 H15R POPEL  23     -22.139  15.744  17.165  1.00  0.00      L11  H
ATOM   1947 H15S POPEL  23     -21.113  15.664  15.851  1.00  0.00      L11  H
ATOM   1948 C216 POPEL  23     -20.472  14.280  17.374  1.00  0.00      L11  C
ATOM   1949 H16R POPEL  23     -19.294  14.359  17.217  1.00  0.00      L11  H
ATOM   1950 H16S POPEL  23     -20.659  14.081  18.432  1.00  0.00      L11  H
ATOM   1951 C217 POPEL  23     -20.914  13.152  16.450  1.00  0.00      L11  C
ATOM   1952 H17R POPEL  23     -22.030  12.923  16.657  1.00  0.00      L11  H
ATOM   1953 H17S POPEL  23     -20.938  13.406  15.414  1.00  0.00      L11  H
ATOM   1954 C218 POPEL  23     -20.097  11.943  16.617  1.00  0.00      L11  C
ATOM   1955 H18R POPEL  23     -20.527  11.021  16.096  1.00  0.00      L11  H
ATOM   1956 H18S POPEL  23     -19.026  11.976  16.283  1.00  0.00      L11  H
ATOM   1957 H18T POPEL  23     -20.003  11.699  17.711  1.00  0.00      L11  H
ATOM   1958  C33 POPEL  23     -17.754  33.974  14.003  1.00  0.00      L11  C
ATOM   1959  H3X POPEL  23     -17.605  33.495  12.984  1.00  0.00      L11  H
ATOM   1960  H3Y POPEL  23     -16.691  34.254  14.194  1.00  0.00      L11  H
ATOM   1961  C34 POPEL  23     -18.211  33.085  15.183  1.00  0.00      L11  C
ATOM   1962  H4X POPEL  23     -18.407  33.781  16.060  1.00  0.00      L11  H
ATOM   1963  H4Y POPEL  23     -19.199  32.676  15.008  1.00  0.00      L11  H
ATOM   1964  C35 POPEL  23     -17.186  32.064  15.675  1.00  0.00      L11  C
ATOM   1965  H5X POPEL  23     -16.746  31.360  14.861  1.00  0.00      L11  H
ATOM   1966  H5Y POPEL  23     -16.338  32.586  16.130  1.00  0.00      L11  H
ATOM   1967  C36 POPEL  23     -17.806  30.998  16.532  1.00  0.00      L11  C
ATOM   1968  H6X POPEL  23     -18.288  31.558  17.325  1.00  0.00      L11  H
ATOM   1969  H6Y POPEL  23     -18.667  30.578  16.046  1.00  0.00      L11  H
ATOM   1970  C37 POPEL  23     -16.794  29.977  17.036  1.00  0.00      L11  C
ATOM   1971  H7X POPEL  23     -16.033  29.741  16.191  1.00  0.00      L11  H
ATOM   1972  H7Y POPEL  23     -16.196  30.258  17.956  1.00  0.00      L11  H
ATOM   1973  C38 POPEL  23     -17.467  28.604  17.271  1.00  0.00      L11  C
ATOM   1974  H8X POPEL  23     -18.154  28.589  18.088  1.00  0.00      L11  H
ATOM   1975  H8Y POPEL  23     -18.126  28.420  16.352  1.00  0.00      L11  H
ATOM   1976  C39 POPEL  23     -16.492  27.475  17.335  1.00  0.00      L11  C
ATOM   1977  H9X POPEL  23     -15.799  27.412  16.480  1.00  0.00      L11  H
ATOM   1978  H9Y POPEL  23     -15.718  27.641  18.131  1.00  0.00      L11  H
ATOM   1979 C310 POPEL  23     -17.058  26.166  17.618  1.00  0.00      L11  C
ATOM   1980 H10X POPEL  23     -17.352  26.042  18.693  1.00  0.00      L11  H
ATOM   1981 H10Y POPEL  23     -17.919  25.910  17.010  1.00  0.00      L11  H
ATOM   1982 C311 POPEL  23     -16.087  25.067  17.377  1.00  0.00      L11  C
ATOM   1983 H11X POPEL  23     -15.397  25.208  16.524  1.00  0.00      L11  H
ATOM   1984 H11Y POPEL  23     -15.508  24.973  18.240  1.00  0.00      L11  H
ATOM   1985 C312 POPEL  23     -16.854  23.759  16.969  1.00  0.00      L11  C
ATOM   1986 H12X POPEL  23     -17.571  23.662  17.814  1.00  0.00      L11  H
ATOM   1987 H12Y POPEL  23     -17.297  23.937  16.013  1.00  0.00      L11  H
ATOM   1988 C313 POPEL  23     -16.007  22.454  16.940  1.00  0.00      L11  C
ATOM   1989 H13X POPEL  23     -15.368  22.468  16.027  1.00  0.00      L11  H
ATOM   1990 H13Y POPEL  23     -15.298  22.387  17.846  1.00  0.00      L11  H
ATOM   1991 C314 POPEL  23     -16.918  21.227  16.934  1.00  0.00      L11  C
ATOM   1992 H14X POPEL  23     -17.181  20.870  17.954  1.00  0.00      L11  H
ATOM   1993 H14Y POPEL  23     -17.849  21.493  16.366  1.00  0.00      L11  H
ATOM   1994 C315 POPEL  23     -16.146  20.099  16.237  1.00  0.00      L11  C
ATOM   1995 H15X POPEL  23     -15.807  20.437  15.236  1.00  0.00      L11  H
ATOM   1996 H15Y POPEL  23     -15.216  20.015  16.761  1.00  0.00      L11  H
ATOM   1997 C316 POPEL  23     -16.923  18.830  16.020  1.00  0.00      L11  C
ATOM   1998 H16X POPEL  23     -17.801  19.139  15.474  1.00  0.00      L11  H
ATOM   1999 H16Y POPEL  23     -16.317  18.028  15.516  1.00  0.00      L11  H
ATOM   2000 H16Z POPEL  23     -17.101  18.400  17.017  1.00  0.00      L11  H
ATOM   2001  N   POPEL  25      -9.402  42.141  43.724  1.00  0.00      L11  N
ATOM   2002  HN1 POPEL  25      -9.053  42.500  44.616  1.00  0.00      L11  H
ATOM   2003  HN2 POPEL  25     -10.226  41.494  43.821  1.00  0.00      L11  H
ATOM   2004  HN3 POPEL  25      -8.600  41.527  43.399  1.00  0.00      L11  H
ATOM   2005  C12 POPEL  25      -9.659  43.129  42.628  1.00  0.00      L11  C
ATOM   2006 H12A POPEL  25      -9.098  44.107  42.632  1.00  0.00      L11  H
ATOM   2007 H12B POPEL  25     -10.695  43.539  42.719  1.00  0.00      L11  H
ATOM   2008  C11 POPEL  25      -9.506  42.448  41.223  1.00  0.00      L11  C
ATOM   2009 H11A POPEL  25     -10.349  41.653  41.140  1.00  0.00      L11  H
ATOM   2010 H11B POPEL  25      -9.731  43.232  40.438  1.00  0.00      L11  H
ATOM   2011  P   POPEL  25      -7.684  40.461  41.333  1.00  0.00      L11  P
ATOM   2012  O13 POPEL  25      -6.725  39.954  40.308  1.00  0.00      L11  O
ATOM   2013  O14 POPEL  25      -7.406  40.693  42.758  1.00  0.00      L11  O
ATOM   2014  O11 POPEL  25      -8.982  39.596  41.250  1.00  0.00      L11  O
ATOM   2015  O12 POPEL  25      -8.213  41.894  40.909  1.00  0.00      L11  O
ATOM   2016  C1  POPEL  25      -9.040  38.176  41.207  1.00  0.00      L11  C
ATOM   2017  HA  POPEL  25     -10.160  37.937  40.963  1.00  0.00      L11  H
ATOM   2018  HB  POPEL  25      -8.470  37.833  40.308  1.00  0.00      L11  H
ATOM   2019  C2  POPEL  25      -8.562  37.528  42.481  1.00  0.00      L11  C
ATOM   2020  HS  POPEL  25      -7.424  37.680  42.634  1.00  0.00      L11  H
ATOM   2021  O21 POPEL  25      -8.886  36.078  42.351  1.00  0.00      L11  O
ATOM   2022  C21 POPEL  25      -8.956  35.240  43.343  1.00  0.00      L11  C
ATOM   2023  O22 POPEL  25      -8.479  35.331  44.459  1.00  0.00      L11  O
ATOM   2024  C22 POPEL  25      -9.676  33.957  42.991  1.00  0.00      L11  C
ATOM   2025  H2R POPEL  25     -10.813  34.069  42.861  1.00  0.00      L11  H
ATOM   2026  H2S POPEL  25      -9.205  33.518  42.073  1.00  0.00      L11  H
ATOM   2027  C3  POPEL  25      -9.102  38.164  43.893  1.00  0.00      L11  C
ATOM   2028  HX  POPEL  25      -8.471  37.810  44.717  1.00  0.00      L11  H
ATOM   2029  HY  POPEL  25      -8.913  39.258  43.888  1.00  0.00      L11  H
ATOM   2030  O31 POPEL  25     -10.479  37.879  44.229  1.00  0.00      L11  O
ATOM   2031  C31 POPEL  25     -11.313  38.858  44.283  1.00  0.00      L11  C
ATOM   2032  O32 POPEL  25     -11.178  40.020  43.922  1.00  0.00      L11  O
ATOM   2033  C32 POPEL  25     -12.571  38.275  44.861  1.00  0.00      L11  C
ATOM   2034  H2X POPEL  25     -12.305  38.303  45.961  1.00  0.00      L11  H
ATOM   2035  H2Y POPEL  25     -13.477  38.883  44.677  1.00  0.00      L11  H
ATOM   2036  C23 POPEL  25      -9.531  32.845  44.077  1.00  0.00      L11  C
ATOM   2037  H3R POPEL  25      -8.396  32.755  44.216  1.00  0.00      L11  H
ATOM   2038  H3S POPEL  25      -9.829  33.259  45.114  1.00  0.00      L11  H
ATOM   2039  C24 POPEL  25     -10.124  31.471  43.795  1.00  0.00      L11  C
ATOM   2040  H4R POPEL  25     -11.246  31.605  43.884  1.00  0.00      L11  H
ATOM   2041  H4S POPEL  25      -9.806  30.850  42.910  1.00  0.00      L11  H
ATOM   2042  C25 POPEL  25      -9.987  30.448  44.966  1.00  0.00      L11  C
ATOM   2043  H5R POPEL  25      -8.797  30.394  45.171  1.00  0.00      L11  H
ATOM   2044  H5S POPEL  25     -10.494  30.807  45.927  1.00  0.00      L11  H
ATOM   2045  C26 POPEL  25     -10.467  29.024  44.662  1.00  0.00      L11  C
ATOM   2046  H6R POPEL  25     -11.544  29.077  44.895  1.00  0.00      L11  H
ATOM   2047  H6S POPEL  25     -10.267  28.774  43.595  1.00  0.00      L11  H
ATOM   2048  C27 POPEL  25      -9.738  27.951  45.488  1.00  0.00      L11  C
ATOM   2049  H7R POPEL  25      -8.762  28.286  45.785  1.00  0.00      L11  H
ATOM   2050  H7S POPEL  25     -10.181  27.883  46.561  1.00  0.00      L11  H
ATOM   2051  C28 POPEL  25      -9.784  26.438  45.018  1.00  0.00      L11  C
ATOM   2052  H8R POPEL  25     -10.903  26.173  44.986  1.00  0.00      L11  H
ATOM   2053  H8S POPEL  25      -9.533  26.408  43.968  1.00  0.00      L11  H
ATOM   2054  C29 POPEL  25      -8.977  25.452  45.789  1.00  0.00      L11  C
ATOM   2055  H91 POPEL  25      -8.692  25.909  46.786  1.00  0.00      L11  H
ATOM   2056 C210 POPEL  25      -8.595  24.134  45.445  1.00  0.00      L11  C
ATOM   2057 H101 POPEL  25      -7.972  23.509  46.157  1.00  0.00      L11  H
ATOM   2058 C211 POPEL  25      -8.954  23.373  44.219  1.00  0.00      L11  C
ATOM   2059 H11R POPEL  25      -9.745  23.945  43.624  1.00  0.00      L11  H
ATOM   2060 H11S POPEL  25      -8.054  23.132  43.493  1.00  0.00      L11  H
ATOM   2061 C212 POPEL  25      -9.469  22.048  44.694  1.00  0.00      L11  C
ATOM   2062 H12R POPEL  25     -10.235  22.110  45.511  1.00  0.00      L11  H
ATOM   2063 H12S POPEL  25     -10.100  21.637  43.878  1.00  0.00      L11  H
ATOM   2064 C213 POPEL  25      -8.401  20.939  45.001  1.00  0.00      L11  C
ATOM   2065 H13R POPEL  25      -7.525  20.898  44.296  1.00  0.00      L11  H
ATOM   2066 H13S POPEL  25      -7.849  21.362  45.941  1.00  0.00      L11  H
ATOM   2067 C214 POPEL  25      -8.946  19.547  45.109  1.00  0.00      L11  C
ATOM   2068 H14R POPEL  25      -9.671  19.546  45.882  1.00  0.00      L11  H
ATOM   2069 H14S POPEL  25      -9.299  19.303  44.081  1.00  0.00      L11  H
ATOM   2070 C215 POPEL  25      -7.916  18.445  45.415  1.00  0.00      L11  C
ATOM   2071 H15R POPEL  25      -7.210  18.420  44.521  1.00  0.00      L11  H
ATOM   2072 H15S POPEL  25      -7.363  18.604  46.420  1.00  0.00      L11  H
ATOM   2073 C216 POPEL  25      -8.552  17.084  45.599  1.00  0.00      L11  C
ATOM   2074 H16R POPEL  25      -9.086  17.004  46.541  1.00  0.00      L11  H
ATOM   2075 H16S POPEL  25      -9.175  16.867  44.704  1.00  0.00      L11  H
ATOM   2076 C217 POPEL  25      -7.536  15.910  45.511  1.00  0.00      L11  C
ATOM   2077 H17R POPEL  25      -6.871  16.099  44.605  1.00  0.00      L11  H
ATOM   2078 H17S POPEL  25      -6.874  15.937  46.420  1.00  0.00      L11  H
ATOM   2079 C218 POPEL  25      -8.212  14.579  45.368  1.00  0.00      L11  C
ATOM   2080 H18R POPEL  25      -7.505  13.737  45.284  1.00  0.00      L11  H
ATOM   2081 H18S POPEL  25      -8.811  14.295  46.321  1.00  0.00      L11  H
ATOM   2082 H18T POPEL  25      -8.884  14.491  44.474  1.00  0.00      L11  H
ATOM   2083  C33 POPEL  25     -12.879  36.815  44.419  1.00  0.00      L11  C
ATOM   2084  H3X POPEL  25     -12.073  36.124  44.748  1.00  0.00      L11  H
ATOM   2085  H3Y POPEL  25     -13.855  36.501  44.985  1.00  0.00      L11  H
ATOM   2086  C34 POPEL  25     -13.261  36.730  42.971  1.00  0.00      L11  C
ATOM   2087  H4X POPEL  25     -14.102  37.392  42.791  1.00  0.00      L11  H
ATOM   2088  H4Y POPEL  25     -12.357  37.055  42.367  1.00  0.00      L11  H
ATOM   2089  C35 POPEL  25     -13.616  35.267  42.648  1.00  0.00      L11  C
ATOM   2090  H5X POPEL  25     -12.928  34.560  43.113  1.00  0.00      L11  H
ATOM   2091  H5Y POPEL  25     -14.588  35.096  43.123  1.00  0.00      L11  H
ATOM   2092  C36 POPEL  25     -13.844  35.061  41.153  1.00  0.00      L11  C
ATOM   2093  H6X POPEL  25     -14.465  35.918  40.867  1.00  0.00      L11  H
ATOM   2094  H6Y POPEL  25     -12.875  35.042  40.621  1.00  0.00      L11  H
ATOM   2095  C37 POPEL  25     -14.526  33.718  40.787  1.00  0.00      L11  C
ATOM   2096  H7X POPEL  25     -15.486  33.607  41.400  1.00  0.00      L11  H
ATOM   2097  H7Y POPEL  25     -14.816  33.779  39.670  1.00  0.00      L11  H
ATOM   2098  C38 POPEL  25     -13.568  32.667  41.258  1.00  0.00      L11  C
ATOM   2099  H8X POPEL  25     -12.487  32.816  40.821  1.00  0.00      L11  H
ATOM   2100  H8Y POPEL  25     -13.487  32.485  42.383  1.00  0.00      L11  H
ATOM   2101  C39 POPEL  25     -13.900  31.328  40.592  1.00  0.00      L11  C
ATOM   2102  H9X POPEL  25     -14.965  31.004  40.855  1.00  0.00      L11  H
ATOM   2103  H9Y POPEL  25     -13.825  31.499  39.504  1.00  0.00      L11  H
ATOM   2104 C310 POPEL  25     -12.872  30.311  40.751  1.00  0.00      L11  C
ATOM   2105 H10X POPEL  25     -11.944  30.727  40.325  1.00  0.00      L11  H
ATOM   2106 H10Y POPEL  25     -12.659  30.168  41.831  1.00  0.00      L11  H
ATOM   2107 C311 POPEL  25     -13.295  29.003  40.177  1.00  0.00      L11  C
ATOM   2108 H11X POPEL  25     -13.918  28.437  40.899  1.00  0.00      L11  H
ATOM   2109 H11Y POPEL  25     -13.892  29.119  39.276  1.00  0.00      L11  H
ATOM   2110 C312 POPEL  25     -12.092  28.030  39.868  1.00  0.00      L11  C
ATOM   2111 H12X POPEL  25     -11.473  28.531  39.102  1.00  0.00      L11  H
ATOM   2112 H12Y POPEL  25     -11.485  28.027  40.807  1.00  0.00      L11  H
ATOM   2113 C313 POPEL  25     -12.506  26.585  39.494  1.00  0.00      L11  C
ATOM   2114 H13X POPEL  25     -13.341  26.549  38.691  1.00  0.00      L11  H
ATOM   2115 H13Y POPEL  25     -11.607  26.169  39.030  1.00  0.00      L11  H
ATOM   2116 C314 POPEL  25     -12.827  25.801  40.797  1.00  0.00      L11  C
ATOM   2117 H14X POPEL  25     -12.275  26.191  41.672  1.00  0.00      L11  H
ATOM   2118 H14Y POPEL  25     -13.863  26.182  40.911  1.00  0.00      L11  H
ATOM   2119 C315 POPEL  25     -12.622  24.290  40.572  1.00  0.00      L11  C
ATOM   2120 H15X POPEL  25     -13.446  23.865  40.010  1.00  0.00      L11  H
ATOM   2121 H15Y POPEL  25     -11.753  24.169  39.923  1.00  0.00      L11  H
ATOM   2122 C316 POPEL  25     -12.483  23.465  41.857  1.00  0.00      L11  C
ATOM   2123 H16X POPEL  25     -13.360  23.507  42.467  1.00  0.00      L11  H
ATOM   2124 H16Y POPEL  25     -12.097  22.371  41.621  1.00  0.00      L11  H
ATOM   2125 H16Z POPEL  25     -11.640  23.750  42.538  1.00  0.00      L11  H
ATOM   2126  N   POPEL  26      -6.071  39.243  38.032  1.00  0.00      L11  N
ATOM   2127  HN1 POPEL  26      -6.592  38.316  37.967  1.00  0.00      L11  H
ATOM   2128  HN2 POPEL  26      -4.980  39.065  37.840  1.00  0.00      L11  H
ATOM   2129  HN3 POPEL  26      -6.182  39.536  39.048  1.00  0.00      L11  H
ATOM   2130  C12 POPEL  26      -6.611  40.282  37.104  1.00  0.00      L11  C
ATOM   2131 H12A POPEL  26      -6.179  41.222  37.414  1.00  0.00      L11  H
ATOM   2132 H12B POPEL  26      -7.690  40.323  37.381  1.00  0.00      L11  H
ATOM   2133  C11 POPEL  26      -6.393  40.069  35.601  1.00  0.00      L11  C
ATOM   2134 H11A POPEL  26      -6.852  39.074  35.463  1.00  0.00      L11  H
ATOM   2135 H11B POPEL  26      -6.994  40.782  34.954  1.00  0.00      L11  H
ATOM   2136  P   POPEL  26      -4.074  38.804  35.313  1.00  0.00      L11  P
ATOM   2137  O13 POPEL  26      -3.014  38.855  34.319  1.00  0.00      L11  O
ATOM   2138  O14 POPEL  26      -3.764  38.616  36.758  1.00  0.00      L11  O
ATOM   2139  O11 POPEL  26      -4.969  37.658  34.929  1.00  0.00      L11  O
ATOM   2140  O12 POPEL  26      -5.035  40.062  35.229  1.00  0.00      L11  O
ATOM   2141  C1  POPEL  26      -4.490  36.322  34.746  1.00  0.00      L11  C
ATOM   2142  HA  POPEL  26      -5.146  35.650  34.068  1.00  0.00      L11  H
ATOM   2143  HB  POPEL  26      -3.503  36.255  34.377  1.00  0.00      L11  H
ATOM   2144  C2  POPEL  26      -4.517  35.549  36.146  1.00  0.00      L11  C
ATOM   2145  HS  POPEL  26      -3.572  35.823  36.680  1.00  0.00      L11  H
ATOM   2146  O21 POPEL  26      -4.447  34.147  36.003  1.00  0.00      L11  O
ATOM   2147  C21 POPEL  26      -4.110  33.305  36.953  1.00  0.00      L11  C
ATOM   2148  O22 POPEL  26      -3.615  33.552  38.012  1.00  0.00      L11  O
ATOM   2149  C22 POPEL  26      -4.264  31.876  36.379  1.00  0.00      L11  C
ATOM   2150  H2R POPEL  26      -5.273  31.807  35.870  1.00  0.00      L11  H
ATOM   2151  H2S POPEL  26      -3.530  31.574  35.572  1.00  0.00      L11  H
ATOM   2152  C3  POPEL  26      -5.696  35.850  37.110  1.00  0.00      L11  C
ATOM   2153  HX  POPEL  26      -5.689  35.182  37.999  1.00  0.00      L11  H
ATOM   2154  HY  POPEL  26      -5.464  36.833  37.598  1.00  0.00      L11  H
ATOM   2155  O31 POPEL  26      -6.896  35.847  36.364  1.00  0.00      L11  O
ATOM   2156  C31 POPEL  26      -7.993  36.489  36.846  1.00  0.00      L11  C
ATOM   2157  O32 POPEL  26      -7.925  37.236  37.802  1.00  0.00      L11  O
ATOM   2158  C32 POPEL  26      -9.165  36.176  35.953  1.00  0.00      L11  C
ATOM   2159  H2X POPEL  26      -9.877  37.028  35.955  1.00  0.00      L11  H
ATOM   2160  H2Y POPEL  26      -9.019  35.940  34.855  1.00  0.00      L11  H
ATOM   2161  C23 POPEL  26      -4.270  30.744  37.426  1.00  0.00      L11  C
ATOM   2162  H3R POPEL  26      -3.200  30.493  37.496  1.00  0.00      L11  H
ATOM   2163  H3S POPEL  26      -4.630  31.112  38.366  1.00  0.00      L11  H
ATOM   2164  C24 POPEL  26      -5.039  29.502  36.987  1.00  0.00      L11  C
ATOM   2165  H4R POPEL  26      -6.078  29.852  36.930  1.00  0.00      L11  H
ATOM   2166  H4S POPEL  26      -4.668  29.191  36.054  1.00  0.00      L11  H
ATOM   2167  C25 POPEL  26      -4.972  28.230  37.889  1.00  0.00      L11  C
ATOM   2168  H5R POPEL  26      -3.849  28.144  38.032  1.00  0.00      L11  H
ATOM   2169  H5S POPEL  26      -5.300  28.530  38.963  1.00  0.00      L11  H
ATOM   2170  C26 POPEL  26      -5.398  26.823  37.365  1.00  0.00      L11  C
ATOM   2171  H6R POPEL  26      -6.523  26.899  37.083  1.00  0.00      L11  H
ATOM   2172  H6S POPEL  26      -4.774  26.562  36.518  1.00  0.00      L11  H
ATOM   2173  C27 POPEL  26      -5.194  25.688  38.404  1.00  0.00      L11  C
ATOM   2174  H7R POPEL  26      -4.090  25.796  38.616  1.00  0.00      L11  H
ATOM   2175  H7S POPEL  26      -5.747  25.969  39.327  1.00  0.00      L11  H
ATOM   2176  C28 POPEL  26      -5.582  24.252  37.867  1.00  0.00      L11  C
ATOM   2177  H8R POPEL  26      -6.663  24.257  37.793  1.00  0.00      L11  H
ATOM   2178  H8S POPEL  26      -5.213  24.149  36.820  1.00  0.00      L11  H
ATOM   2179  C29 POPEL  26      -5.048  23.197  38.770  1.00  0.00      L11  C
ATOM   2180  H91 POPEL  26      -5.431  23.153  39.821  1.00  0.00      L11  H
ATOM   2181 C210 POPEL  26      -4.038  22.428  38.437  1.00  0.00      L11  C
ATOM   2182 H101 POPEL  26      -3.617  21.563  39.112  1.00  0.00      L11  H
ATOM   2183 C211 POPEL  26      -3.285  22.354  37.087  1.00  0.00      L11  C
ATOM   2184 H11R POPEL  26      -3.564  23.226  36.424  1.00  0.00      L11  H
ATOM   2185 H11S POPEL  26      -2.172  22.346  37.238  1.00  0.00      L11  H
ATOM   2186 C212 POPEL  26      -3.637  21.210  36.106  1.00  0.00      L11  C
ATOM   2187 H12R POPEL  26      -4.645  21.335  35.942  1.00  0.00      L11  H
ATOM   2188 H12S POPEL  26      -3.070  21.453  35.188  1.00  0.00      L11  H
ATOM   2189 C213 POPEL  26      -3.283  19.779  36.532  1.00  0.00      L11  C
ATOM   2190 H13R POPEL  26      -2.870  19.304  35.572  1.00  0.00      L11  H
ATOM   2191 H13S POPEL  26      -2.469  19.758  37.310  1.00  0.00      L11  H
ATOM   2192 C214 POPEL  26      -4.504  18.878  36.856  1.00  0.00      L11  C
ATOM   2193 H14R POPEL  26      -4.817  19.273  37.869  1.00  0.00      L11  H
ATOM   2194 H14S POPEL  26      -5.299  18.944  36.125  1.00  0.00      L11  H
ATOM   2195 C215 POPEL  26      -4.093  17.400  37.074  1.00  0.00      L11  C
ATOM   2196 H15R POPEL  26      -3.435  17.033  36.238  1.00  0.00      L11  H
ATOM   2197 H15S POPEL  26      -3.432  17.231  37.937  1.00  0.00      L11  H
ATOM   2198 C216 POPEL  26      -5.337  16.423  37.156  1.00  0.00      L11  C
ATOM   2199 H16R POPEL  26      -6.078  16.846  37.921  1.00  0.00      L11  H
ATOM   2200 H16S POPEL  26      -5.812  16.224  36.206  1.00  0.00      L11  H
ATOM   2201 C217 POPEL  26      -4.897  14.987  37.601  1.00  0.00      L11  C
ATOM   2202 H17R POPEL  26      -3.960  14.698  37.075  1.00  0.00      L11  H
ATOM   2203 H17S POPEL  26      -4.760  14.896  38.672  1.00  0.00      L11  H
ATOM   2204 C218 POPEL  26      -5.985  13.943  37.301  1.00  0.00      L11  C
ATOM   2205 H18R POPEL  26      -7.022  14.329  37.281  1.00  0.00      L11  H
ATOM   2206 H18S POPEL  26      -5.723  13.523  36.312  1.00  0.00      L11  H
ATOM   2207 H18T POPEL  26      -5.953  13.176  38.091  1.00  0.00      L11  H
ATOM   2208  C33 POPEL  26     -10.043  35.040  36.602  1.00  0.00      L11  C
ATOM   2209  H3X POPEL  26     -10.409  35.480  37.529  1.00  0.00      L11  H
ATOM   2210  H3Y POPEL  26     -10.898  34.985  35.849  1.00  0.00      L11  H
ATOM   2211  C34 POPEL  26      -9.299  33.758  36.822  1.00  0.00      L11  C
ATOM   2212  H4X POPEL  26      -8.759  33.571  35.836  1.00  0.00      L11  H
ATOM   2213  H4Y POPEL  26      -8.492  33.791  37.533  1.00  0.00      L11  H
ATOM   2214  C35 POPEL  26     -10.242  32.663  37.106  1.00  0.00      L11  C
ATOM   2215  H5X POPEL  26     -10.603  32.882  38.123  1.00  0.00      L11  H
ATOM   2216  H5Y POPEL  26     -11.140  32.736  36.365  1.00  0.00      L11  H
ATOM   2217  C36 POPEL  26      -9.605  31.299  36.862  1.00  0.00      L11  C
ATOM   2218  H6X POPEL  26      -9.037  31.511  35.916  1.00  0.00      L11  H
ATOM   2219  H6Y POPEL  26      -8.815  31.061  37.655  1.00  0.00      L11  H
ATOM   2220  C37 POPEL  26     -10.657  30.235  36.624  1.00  0.00      L11  C
ATOM   2221  H7X POPEL  26     -11.149  30.060  37.594  1.00  0.00      L11  H
ATOM   2222  H7Y POPEL  26     -11.411  30.580  35.916  1.00  0.00      L11  H
ATOM   2223  C38 POPEL  26      -9.980  28.977  36.173  1.00  0.00      L11  C
ATOM   2224  H8X POPEL  26      -9.802  29.312  35.134  1.00  0.00      L11  H
ATOM   2225  H8Y POPEL  26      -8.958  28.900  36.653  1.00  0.00      L11  H
ATOM   2226  C39 POPEL  26     -10.837  27.720  36.146  1.00  0.00      L11  C
ATOM   2227  H9X POPEL  26     -11.454  27.600  37.160  1.00  0.00      L11  H
ATOM   2228  H9Y POPEL  26     -11.536  27.865  35.246  1.00  0.00      L11  H
ATOM   2229 C310 POPEL  26      -9.980  26.486  35.932  1.00  0.00      L11  C
ATOM   2230 H10X POPEL  26      -9.522  26.616  34.987  1.00  0.00      L11  H
ATOM   2231 H10Y POPEL  26      -9.193  26.483  36.696  1.00  0.00      L11  H
ATOM   2232 C311 POPEL  26     -10.708  25.097  35.968  1.00  0.00      L11  C
ATOM   2233 H11X POPEL  26     -11.193  24.813  36.876  1.00  0.00      L11  H
ATOM   2234 H11Y POPEL  26     -11.408  25.032  35.056  1.00  0.00      L11  H
ATOM   2235 C312 POPEL  26      -9.567  23.987  35.726  1.00  0.00      L11  C
ATOM   2236 H12X POPEL  26      -8.975  24.213  34.874  1.00  0.00      L11  H
ATOM   2237 H12Y POPEL  26      -8.837  24.001  36.603  1.00  0.00      L11  H
ATOM   2238 C313 POPEL  26     -10.001  22.501  35.846  1.00  0.00      L11  C
ATOM   2239 H13X POPEL  26     -10.775  22.485  36.697  1.00  0.00      L11  H
ATOM   2240 H13Y POPEL  26     -10.587  22.325  34.904  1.00  0.00      L11  H
ATOM   2241 C314 POPEL  26      -8.927  21.505  36.034  1.00  0.00      L11  C
ATOM   2242 H14X POPEL  26      -8.074  21.779  35.422  1.00  0.00      L11  H
ATOM   2243 H14Y POPEL  26      -8.581  21.666  37.089  1.00  0.00      L11  H
ATOM   2244 C315 POPEL  26      -9.432  20.040  35.800  1.00  0.00      L11  C
ATOM   2245 H15X POPEL  26     -10.368  19.911  36.342  1.00  0.00      L11  H
ATOM   2246 H15Y POPEL  26      -9.877  19.837  34.835  1.00  0.00      L11  H
ATOM   2247 C316 POPEL  26      -8.533  18.943  36.318  1.00  0.00      L11  C
ATOM   2248 H16X POPEL  26      -8.976  17.901  36.379  1.00  0.00      L11  H
ATOM   2249 H16Y POPEL  26      -7.639  18.866  35.656  1.00  0.00      L11  H
ATOM   2250 H16Z POPEL  26      -8.215  19.081  37.395  1.00  0.00      L11  H
ATOM   2251  N   POPEL   4     -38.177  -6.399  22.194  1.00  0.00      L21  N
ATOM   2252  HN1 POPEL   4     -37.282  -6.990  22.222  1.00  0.00      L21  H
ATOM   2253  HN2 POPEL   4     -37.804  -5.417  22.409  1.00  0.00      L21  H
ATOM   2254  HN3 POPEL   4     -38.815  -6.724  22.948  1.00  0.00      L21  H
ATOM   2255  C12 POPEL   4     -39.057  -6.487  20.977  1.00  0.00      L21  C
ATOM   2256 H12A POPEL   4     -39.319  -7.487  20.753  1.00  0.00      L21  H
ATOM   2257 H12B POPEL   4     -38.610  -5.997  20.126  1.00  0.00      L21  H
ATOM   2258  C11 POPEL   4     -40.403  -5.735  21.260  1.00  0.00      L21  C
ATOM   2259 H11A POPEL   4     -40.197  -4.623  21.492  1.00  0.00      L21  H
ATOM   2260 H11B POPEL   4     -40.941  -5.815  20.296  1.00  0.00      L21  H
ATOM   2261  P   POPEL   4     -40.857  -6.445  23.790  1.00  0.00      L21  P
ATOM   2262  O13 POPEL   4     -42.049  -6.550  24.575  1.00  0.00      L21  O
ATOM   2263  O14 POPEL   4     -39.730  -7.418  23.920  1.00  0.00      L21  O
ATOM   2264  O11 POPEL   4     -40.218  -4.981  24.107  1.00  0.00      L21  O
ATOM   2265  O12 POPEL   4     -41.191  -6.443  22.229  1.00  0.00      L21  O
ATOM   2266  C1  POPEL   4     -41.054  -3.833  24.133  1.00  0.00      L21  C
ATOM   2267  HA  POPEL   4     -41.587  -3.618  23.177  1.00  0.00      L21  H
ATOM   2268  HB  POPEL   4     -41.761  -4.068  24.923  1.00  0.00      L21  H
ATOM   2269  C2  POPEL   4     -40.246  -2.614  24.461  1.00  0.00      L21  C
ATOM   2270  HS  POPEL   4     -39.869  -2.823  25.465  1.00  0.00      L21  H
ATOM   2271  O21 POPEL   4     -41.118  -1.500  24.456  1.00  0.00      L21  O
ATOM   2272  C21 POPEL   4     -40.728  -0.428  25.274  1.00  0.00      L21  C
ATOM   2273  O22 POPEL   4     -40.020  -0.531  26.292  1.00  0.00      L21  O
ATOM   2274  C22 POPEL   4     -41.419   0.878  24.862  1.00  0.00      L21  C
ATOM   2275  H2R POPEL   4     -41.465   0.965  23.743  1.00  0.00      L21  H
ATOM   2276  H2S POPEL   4     -42.449   0.986  25.312  1.00  0.00      L21  H
ATOM   2277  C3  POPEL   4     -38.908  -2.485  23.653  1.00  0.00      L21  C
ATOM   2278  HX  POPEL   4     -38.336  -1.618  24.090  1.00  0.00      L21  H
ATOM   2279  HY  POPEL   4     -38.237  -3.322  23.686  1.00  0.00      L21  H
ATOM   2280  O31 POPEL   4     -39.194  -2.110  22.266  1.00  0.00      L21  O
ATOM   2281  C31 POPEL   4     -38.446  -2.752  21.382  1.00  0.00      L21  C
ATOM   2282  O32 POPEL   4     -37.621  -3.640  21.588  1.00  0.00      L21  O
ATOM   2283  C32 POPEL   4     -38.954  -2.450  19.959  1.00  0.00      L21  C
ATOM   2284  H2X POPEL   4     -38.391  -3.170  19.267  1.00  0.00      L21  H
ATOM   2285  H2Y POPEL   4     -40.056  -2.659  19.882  1.00  0.00      L21  H
ATOM   2286  C23 POPEL   4     -40.588   2.077  25.297  1.00  0.00      L21  C
ATOM   2287  H3R POPEL   4     -40.663   2.311  26.370  1.00  0.00      L21  H
ATOM   2288  H3S POPEL   4     -39.502   1.805  25.126  1.00  0.00      L21  H
ATOM   2289  C24 POPEL   4     -40.824   3.361  24.484  1.00  0.00      L21  C
ATOM   2290  H4R POPEL   4     -40.701   3.170  23.446  1.00  0.00      L21  H
ATOM   2291  H4S POPEL   4     -41.936   3.706  24.487  1.00  0.00      L21  H
ATOM   2292  C25 POPEL   4     -39.993   4.604  24.955  1.00  0.00      L21  C
ATOM   2293  H5R POPEL   4     -40.093   4.930  26.018  1.00  0.00      L21  H
ATOM   2294  H5S POPEL   4     -38.952   4.328  24.861  1.00  0.00      L21  H
ATOM   2295  C26 POPEL   4     -40.300   5.747  23.950  1.00  0.00      L21  C
ATOM   2296  H6R POPEL   4     -40.300   5.284  22.944  1.00  0.00      L21  H
ATOM   2297  H6S POPEL   4     -41.388   5.923  24.051  1.00  0.00      L21  H
ATOM   2298  C27 POPEL   4     -39.316   6.932  24.008  1.00  0.00      L21  C
ATOM   2299  H7R POPEL   4     -39.286   7.317  25.036  1.00  0.00      L21  H
ATOM   2300  H7S POPEL   4     -38.301   6.528  23.792  1.00  0.00      L21  H
ATOM   2301  C28 POPEL   4     -39.770   8.024  23.011  1.00  0.00      L21  C
ATOM   2302  H8R POPEL   4     -39.670   7.557  22.026  1.00  0.00      L21  H
ATOM   2303  H8S POPEL   4     -40.850   8.251  23.278  1.00  0.00      L21  H
ATOM   2304  C29 POPEL   4     -38.768   9.177  23.008  1.00  0.00      L21  C
ATOM   2305  H91 POPEL   4     -37.687   8.781  22.851  1.00  0.00      L21  H
ATOM   2306 C210 POPEL   4     -39.054  10.483  23.160  1.00  0.00      L21  C
ATOM   2307 H101 POPEL   4     -38.187  11.082  23.226  1.00  0.00      L21  H
ATOM   2308 C211 POPEL   4     -40.385  11.161  23.406  1.00  0.00      L21  C
ATOM   2309 H11R POPEL   4     -41.185  10.413  23.184  1.00  0.00      L21  H
ATOM   2310 H11S POPEL   4     -40.358  11.601  24.454  1.00  0.00      L21  H
ATOM   2311 C212 POPEL   4     -40.588  12.348  22.498  1.00  0.00      L21  C
ATOM   2312 H12R POPEL   4     -40.239  12.121  21.465  1.00  0.00      L21  H
ATOM   2313 H12S POPEL   4     -41.675  12.497  22.249  1.00  0.00      L21  H
ATOM   2314 C213 POPEL   4     -39.807  13.587  22.984  1.00  0.00      L21  C
ATOM   2315 H13R POPEL   4     -40.005  13.828  24.060  1.00  0.00      L21  H
ATOM   2316 H13S POPEL   4     -38.704  13.519  22.961  1.00  0.00      L21  H
ATOM   2317 C214 POPEL   4     -40.294  14.837  22.166  1.00  0.00      L21  C
ATOM   2318 H14R POPEL   4     -39.784  14.841  21.214  1.00  0.00      L21  H
ATOM   2319 H14S POPEL   4     -41.426  14.778  22.019  1.00  0.00      L21  H
ATOM   2320 C215 POPEL   4     -39.969  16.143  22.960  1.00  0.00      L21  C
ATOM   2321 H15R POPEL   4     -40.717  16.315  23.689  1.00  0.00      L21  H
ATOM   2322 H15S POPEL   4     -38.979  16.158  23.485  1.00  0.00      L21  H
ATOM   2323 C216 POPEL   4     -40.121  17.350  21.994  1.00  0.00      L21  C
ATOM   2324 H16R POPEL   4     -39.340  17.390  21.149  1.00  0.00      L21  H
ATOM   2325 H16S POPEL   4     -41.100  17.299  21.541  1.00  0.00      L21  H
ATOM   2326 C217 POPEL   4     -40.152  18.636  22.831  1.00  0.00      L21  C
ATOM   2327 H17R POPEL   4     -40.946  18.630  23.631  1.00  0.00      L21  H
ATOM   2328 H17S POPEL   4     -39.246  18.830  23.334  1.00  0.00      L21  H
ATOM   2329 C218 POPEL   4     -40.375  19.844  21.855  1.00  0.00      L21  C
ATOM   2330 H18R POPEL   4     -40.667  20.757  22.454  1.00  0.00      L21  H
ATOM   2331 H18S POPEL   4     -39.479  20.076  21.301  1.00  0.00      L21  H
ATOM   2332 H18T POPEL   4     -41.164  19.527  21.133  1.00  0.00      L21  H
ATOM   2333  C33 POPEL   4     -38.703  -1.036  19.506  1.00  0.00      L21  C
ATOM   2334  H3X POPEL   4     -37.641  -0.876  19.336  1.00  0.00      L21  H
ATOM   2335  H3Y POPEL   4     -39.153  -1.018  18.470  1.00  0.00      L21  H
ATOM   2336  C34 POPEL   4     -39.388   0.136  20.213  1.00  0.00      L21  C
ATOM   2337  H4X POPEL   4     -40.398  -0.296  20.457  1.00  0.00      L21  H
ATOM   2338  H4Y POPEL   4     -38.763   0.357  21.114  1.00  0.00      L21  H
ATOM   2339  C35 POPEL   4     -39.528   1.517  19.403  1.00  0.00      L21  C
ATOM   2340  H5X POPEL   4     -38.540   1.915  19.261  1.00  0.00      L21  H
ATOM   2341  H5Y POPEL   4     -39.885   1.271  18.383  1.00  0.00      L21  H
ATOM   2342  C36 POPEL   4     -40.485   2.501  20.105  1.00  0.00      L21  C
ATOM   2343  H6X POPEL   4     -41.350   2.063  20.622  1.00  0.00      L21  H
ATOM   2344  H6Y POPEL   4     -39.971   2.978  20.930  1.00  0.00      L21  H
ATOM   2345  C37 POPEL   4     -40.996   3.524  19.109  1.00  0.00      L21  C
ATOM   2346  H7X POPEL   4     -40.056   3.716  18.422  1.00  0.00      L21  H
ATOM   2347  H7Y POPEL   4     -41.754   3.111  18.426  1.00  0.00      L21  H
ATOM   2348  C38 POPEL   4     -41.401   4.823  19.814  1.00  0.00      L21  C
ATOM   2349  H8X POPEL   4     -42.229   4.532  20.604  1.00  0.00      L21  H
ATOM   2350  H8Y POPEL   4     -40.540   5.246  20.367  1.00  0.00      L21  H
ATOM   2351  C39 POPEL   4     -41.865   6.052  18.899  1.00  0.00      L21  C
ATOM   2352  H9X POPEL   4     -41.099   6.059  18.114  1.00  0.00      L21  H
ATOM   2353  H9Y POPEL   4     -42.748   5.923  18.320  1.00  0.00      L21  H
ATOM   2354 C310 POPEL   4     -41.851   7.433  19.538  1.00  0.00      L21  C
ATOM   2355 H10X POPEL   4     -42.609   7.673  20.370  1.00  0.00      L21  H
ATOM   2356 H10Y POPEL   4     -40.887   7.657  20.118  1.00  0.00      L21  H
ATOM   2357 C311 POPEL   4     -42.042   8.512  18.462  1.00  0.00      L21  C
ATOM   2358 H11X POPEL   4     -41.384   8.308  17.615  1.00  0.00      L21  H
ATOM   2359 H11Y POPEL   4     -43.056   8.394  18.054  1.00  0.00      L21  H
ATOM   2360 C312 POPEL   4     -41.954   9.886  19.047  1.00  0.00      L21  C
ATOM   2361 H12X POPEL   4     -42.427   9.796  20.062  1.00  0.00      L21  H
ATOM   2362 H12Y POPEL   4     -40.856  10.101  19.039  1.00  0.00      L21  H
ATOM   2363 C313 POPEL   4     -42.570  11.007  18.212  1.00  0.00      L21  C
ATOM   2364 H13X POPEL   4     -42.269  11.037  17.209  1.00  0.00      L21  H
ATOM   2365 H13Y POPEL   4     -43.706  11.016  18.347  1.00  0.00      L21  H
ATOM   2366 C314 POPEL   4     -42.166  12.395  18.819  1.00  0.00      L21  C
ATOM   2367 H14X POPEL   4     -42.431  12.356  19.849  1.00  0.00      L21  H
ATOM   2368 H14Y POPEL   4     -41.038  12.513  18.769  1.00  0.00      L21  H
ATOM   2369 C315 POPEL   4     -42.847  13.616  18.105  1.00  0.00      L21  C
ATOM   2370 H15X POPEL   4     -42.386  13.806  17.079  1.00  0.00      L21  H
ATOM   2371 H15Y POPEL   4     -44.018  13.470  18.042  1.00  0.00      L21  H
ATOM   2372 C316 POPEL   4     -42.711  14.983  18.969  1.00  0.00      L21  C
ATOM   2373 H16X POPEL   4     -41.652  15.247  19.073  1.00  0.00      L21  H
ATOM   2374 H16Y POPEL   4     -43.231  15.813  18.417  1.00  0.00      L21  H
ATOM   2375 H16Z POPEL   4     -43.062  14.662  19.915  1.00  0.00      L21  H
ATOM   2376  N   POPEL   6     -41.286  -8.186   9.035  1.00  0.00      L21  N
ATOM   2377  HN1 POPEL   6     -41.933  -8.965   8.820  1.00  0.00      L21  H
ATOM   2378  HN2 POPEL   6     -40.271  -8.476   8.999  1.00  0.00      L21  H
ATOM   2379  HN3 POPEL   6     -41.468  -7.820  10.028  1.00  0.00      L21  H
ATOM   2380  C12 POPEL   6     -41.633  -6.937   8.285  1.00  0.00      L21  C
ATOM   2381 H12A POPEL   6     -42.773  -6.873   8.005  1.00  0.00      L21  H
ATOM   2382 H12B POPEL   6     -41.107  -7.082   7.349  1.00  0.00      L21  H
ATOM   2383  C11 POPEL   6     -41.200  -5.759   9.014  1.00  0.00      L21  C
ATOM   2384 H11A POPEL   6     -40.084  -5.768   9.178  1.00  0.00      L21  H
ATOM   2385 H11B POPEL   6     -41.425  -4.825   8.401  1.00  0.00      L21  H
ATOM   2386  P   POPEL   6     -41.237  -5.998  11.587  1.00  0.00      L21  P
ATOM   2387  O13 POPEL   6     -42.222  -5.827  12.706  1.00  0.00      L21  O
ATOM   2388  O14 POPEL   6     -40.731  -7.377  11.351  1.00  0.00      L21  O
ATOM   2389  O11 POPEL   6     -40.038  -4.987  11.801  1.00  0.00      L21  O
ATOM   2390  O12 POPEL   6     -41.926  -5.505  10.272  1.00  0.00      L21  O
ATOM   2391  C1  POPEL   6     -40.243  -3.589  11.739  1.00  0.00      L21  C
ATOM   2392  HA  POPEL   6     -41.014  -3.221  11.062  1.00  0.00      L21  H
ATOM   2393  HB  POPEL   6     -40.381  -3.187  12.752  1.00  0.00      L21  H
ATOM   2394  C2  POPEL   6     -38.917  -2.764  11.358  1.00  0.00      L21  C
ATOM   2395  HS  POPEL   6     -38.180  -2.977  12.108  1.00  0.00      L21  H
ATOM   2396  O21 POPEL   6     -39.287  -1.341  11.526  1.00  0.00      L21  O
ATOM   2397  C21 POPEL   6     -38.394  -0.401  11.334  1.00  0.00      L21  C
ATOM   2398  O22 POPEL   6     -37.206  -0.553  11.132  1.00  0.00      L21  O
ATOM   2399  C22 POPEL   6     -39.090   0.980  11.520  1.00  0.00      L21  C
ATOM   2400  H2R POPEL   6     -39.856   1.032  10.780  1.00  0.00      L21  H
ATOM   2401  H2S POPEL   6     -39.705   1.012  12.350  1.00  0.00      L21  H
ATOM   2402  C3  POPEL   6     -38.355  -3.084   9.943  1.00  0.00      L21  C
ATOM   2403  HX  POPEL   6     -37.407  -2.567   9.853  1.00  0.00      L21  H
ATOM   2404  HY  POPEL   6     -38.276  -4.233   9.888  1.00  0.00      L21  H
ATOM   2405  O31 POPEL   6     -39.252  -2.554   8.935  1.00  0.00      L21  O
ATOM   2406  C31 POPEL   6     -39.144  -3.027   7.755  1.00  0.00      L21  C
ATOM   2407  O32 POPEL   6     -38.516  -3.936   7.270  1.00  0.00      L21  O
ATOM   2408  C32 POPEL   6     -40.231  -2.365   6.837  1.00  0.00      L21  C
ATOM   2409  H2X POPEL   6     -40.391  -3.095   5.988  1.00  0.00      L21  H
ATOM   2410  H2Y POPEL   6     -41.187  -2.186   7.415  1.00  0.00      L21  H
ATOM   2411  C23 POPEL   6     -38.179   2.238  11.437  1.00  0.00      L21  C
ATOM   2412  H3R POPEL   6     -37.489   2.300  12.303  1.00  0.00      L21  H
ATOM   2413  H3S POPEL   6     -37.593   2.221  10.520  1.00  0.00      L21  H
ATOM   2414  C24 POPEL   6     -39.089   3.432  11.411  1.00  0.00      L21  C
ATOM   2415  H4R POPEL   6     -39.889   3.270  10.664  1.00  0.00      L21  H
ATOM   2416  H4S POPEL   6     -39.561   3.510  12.408  1.00  0.00      L21  H
ATOM   2417  C25 POPEL   6     -38.448   4.759  11.130  1.00  0.00      L21  C
ATOM   2418  H5R POPEL   6     -37.732   5.056  11.910  1.00  0.00      L21  H
ATOM   2419  H5S POPEL   6     -38.091   4.806  10.162  1.00  0.00      L21  H
ATOM   2420  C26 POPEL   6     -39.538   5.818  11.221  1.00  0.00      L21  C
ATOM   2421  H6R POPEL   6     -40.233   5.702  10.414  1.00  0.00      L21  H
ATOM   2422  H6S POPEL   6     -40.154   5.528  12.089  1.00  0.00      L21  H
ATOM   2423  C27 POPEL   6     -39.035   7.251  11.089  1.00  0.00      L21  C
ATOM   2424  H7R POPEL   6     -37.917   7.185  11.407  1.00  0.00      L21  H
ATOM   2425  H7S POPEL   6     -39.033   7.519   9.952  1.00  0.00      L21  H
ATOM   2426  C28 POPEL   6     -39.966   8.287  11.741  1.00  0.00      L21  C
ATOM   2427  H8R POPEL   6     -40.869   8.449  11.059  1.00  0.00      L21  H
ATOM   2428  H8S POPEL   6     -40.220   7.935  12.799  1.00  0.00      L21  H
ATOM   2429  C29 POPEL   6     -39.193   9.578  11.977  1.00  0.00      L21  C
ATOM   2430  H91 POPEL   6     -38.336   9.503  12.731  1.00  0.00      L21  H
ATOM   2431 C210 POPEL   6     -39.360  10.752  11.346  1.00  0.00      L21  C
ATOM   2432 H101 POPEL   6     -38.644  11.449  11.699  1.00  0.00      L21  H
ATOM   2433 C211 POPEL   6     -40.307  11.000  10.224  1.00  0.00      L21  C
ATOM   2434 H11R POPEL   6     -40.282  10.131   9.476  1.00  0.00      L21  H
ATOM   2435 H11S POPEL   6     -41.310  10.985  10.560  1.00  0.00      L21  H
ATOM   2436 C212 POPEL   6     -40.213  12.279   9.354  1.00  0.00      L21  C
ATOM   2437 H12R POPEL   6     -39.147  12.318   9.015  1.00  0.00      L21  H
ATOM   2438 H12S POPEL   6     -40.932  12.200   8.532  1.00  0.00      L21  H
ATOM   2439 C213 POPEL   6     -40.473  13.576  10.193  1.00  0.00      L21  C
ATOM   2440 H13R POPEL   6     -41.551  13.495  10.610  1.00  0.00      L21  H
ATOM   2441 H13S POPEL   6     -39.828  13.473  11.070  1.00  0.00      L21  H
ATOM   2442 C214 POPEL   6     -40.172  14.915   9.526  1.00  0.00      L21  C
ATOM   2443 H14R POPEL   6     -39.039  15.062   9.548  1.00  0.00      L21  H
ATOM   2444 H14S POPEL   6     -40.450  14.994   8.493  1.00  0.00      L21  H
ATOM   2445 C215 POPEL   6     -40.807  16.140  10.233  1.00  0.00      L21  C
ATOM   2446 H15R POPEL   6     -41.824  16.045  10.190  1.00  0.00      L21  H
ATOM   2447 H15S POPEL   6     -40.536  16.274  11.268  1.00  0.00      L21  H
ATOM   2448 C216 POPEL   6     -40.274  17.389   9.522  1.00  0.00      L21  C
ATOM   2449 H16R POPEL   6     -39.213  17.504   9.571  1.00  0.00      L21  H
ATOM   2450 H16S POPEL   6     -40.484  17.280   8.403  1.00  0.00      L21  H
ATOM   2451 C217 POPEL   6     -41.031  18.696  10.028  1.00  0.00      L21  C
ATOM   2452 H17R POPEL   6     -42.068  18.402   9.929  1.00  0.00      L21  H
ATOM   2453 H17S POPEL   6     -40.880  18.813  11.108  1.00  0.00      L21  H
ATOM   2454 C218 POPEL   6     -40.575  19.971   9.262  1.00  0.00      L21  C
ATOM   2455 H18R POPEL   6     -41.158  20.867   9.493  1.00  0.00      L21  H
ATOM   2456 H18S POPEL   6     -39.568  20.222   9.482  1.00  0.00      L21  H
ATOM   2457 H18T POPEL   6     -40.824  19.773   8.215  1.00  0.00      L21  H
ATOM   2458  C33 POPEL   6     -39.822  -1.018   6.127  1.00  0.00      L21  C
ATOM   2459  H3X POPEL   6     -38.839  -1.134   5.634  1.00  0.00      L21  H
ATOM   2460  H3Y POPEL   6     -40.539  -0.789   5.288  1.00  0.00      L21  H
ATOM   2461  C34 POPEL   6     -39.717   0.197   7.053  1.00  0.00      L21  C
ATOM   2462  H4X POPEL   6     -40.733   0.475   7.439  1.00  0.00      L21  H
ATOM   2463  H4Y POPEL   6     -39.030  -0.037   7.890  1.00  0.00      L21  H
ATOM   2464  C35 POPEL   6     -39.102   1.457   6.365  1.00  0.00      L21  C
ATOM   2465  H5X POPEL   6     -38.059   1.201   6.136  1.00  0.00      L21  H
ATOM   2466  H5Y POPEL   6     -39.705   1.520   5.365  1.00  0.00      L21  H
ATOM   2467  C36 POPEL   6     -39.295   2.768   7.170  1.00  0.00      L21  C
ATOM   2468  H6X POPEL   6     -40.331   3.137   7.091  1.00  0.00      L21  H
ATOM   2469  H6Y POPEL   6     -39.169   2.522   8.260  1.00  0.00      L21  H
ATOM   2470  C37 POPEL   6     -38.315   3.885   6.606  1.00  0.00      L21  C
ATOM   2471  H7X POPEL   6     -37.785   4.362   7.468  1.00  0.00      L21  H
ATOM   2472  H7Y POPEL   6     -37.601   3.472   5.870  1.00  0.00      L21  H
ATOM   2473  C38 POPEL   6     -39.130   5.019   5.910  1.00  0.00      L21  C
ATOM   2474  H8X POPEL   6     -39.555   4.625   4.988  1.00  0.00      L21  H
ATOM   2475  H8Y POPEL   6     -40.007   5.212   6.618  1.00  0.00      L21  H
ATOM   2476  C39 POPEL   6     -38.226   6.229   5.706  1.00  0.00      L21  C
ATOM   2477  H9X POPEL   6     -37.775   6.605   6.648  1.00  0.00      L21  H
ATOM   2478  H9Y POPEL   6     -37.465   5.993   4.895  1.00  0.00      L21  H
ATOM   2479 C310 POPEL   6     -39.028   7.422   5.136  1.00  0.00      L21  C
ATOM   2480 H10X POPEL   6     -39.548   7.158   4.216  1.00  0.00      L21  H
ATOM   2481 H10Y POPEL   6     -39.752   7.768   5.919  1.00  0.00      L21  H
ATOM   2482 C311 POPEL   6     -38.057   8.543   4.721  1.00  0.00      L21  C
ATOM   2483 H11X POPEL   6     -37.337   8.758   5.560  1.00  0.00      L21  H
ATOM   2484 H11Y POPEL   6     -37.437   8.288   3.810  1.00  0.00      L21  H
ATOM   2485 C312 POPEL   6     -38.722   9.862   4.435  1.00  0.00      L21  C
ATOM   2486 H12X POPEL   6     -39.582   9.802   3.782  1.00  0.00      L21  H
ATOM   2487 H12Y POPEL   6     -39.108  10.283   5.433  1.00  0.00      L21  H
ATOM   2488 C313 POPEL   6     -37.782  10.902   3.756  1.00  0.00      L21  C
ATOM   2489 H13X POPEL   6     -36.808  10.888   4.324  1.00  0.00      L21  H
ATOM   2490 H13Y POPEL   6     -37.644  10.603   2.687  1.00  0.00      L21  H
ATOM   2491 C314 POPEL   6     -38.311  12.302   3.825  1.00  0.00      L21  C
ATOM   2492 H14X POPEL   6     -39.336  12.331   3.249  1.00  0.00      L21  H
ATOM   2493 H14Y POPEL   6     -38.371  12.506   4.916  1.00  0.00      L21  H
ATOM   2494 C315 POPEL   6     -37.196  13.197   3.250  1.00  0.00      L21  C
ATOM   2495 H15X POPEL   6     -36.242  13.001   3.831  1.00  0.00      L21  H
ATOM   2496 H15Y POPEL   6     -36.892  12.844   2.167  1.00  0.00      L21  H
ATOM   2497 C316 POPEL   6     -37.612  14.648   3.160  1.00  0.00      L21  C
ATOM   2498 H16X POPEL   6     -37.640  15.097   4.121  1.00  0.00      L21  H
ATOM   2499 H16Y POPEL   6     -36.825  15.224   2.624  1.00  0.00      L21  H
ATOM   2500 H16Z POPEL   6     -38.599  14.690   2.671  1.00  0.00      L21  H
ATOM   2501  N   POPEL   7     -34.567  -0.115  45.855  1.00  0.00      L21  N
ATOM   2502  HN1 POPEL   7     -33.705  -0.552  46.148  1.00  0.00      L21  H
ATOM   2503  HN2 POPEL   7     -34.444   0.959  45.732  1.00  0.00      L21  H
ATOM   2504  HN3 POPEL   7     -35.357  -0.318  46.561  1.00  0.00      L21  H
ATOM   2505  C12 POPEL   7     -35.113  -0.676  44.523  1.00  0.00      L21  C
ATOM   2506 H12A POPEL   7     -35.213  -1.750  44.646  1.00  0.00      L21  H
ATOM   2507 H12B POPEL   7     -34.408  -0.426  43.685  1.00  0.00      L21  H
ATOM   2508  C11 POPEL   7     -36.678  -0.226  44.202  1.00  0.00      L21  C
ATOM   2509 H11A POPEL   7     -36.650   0.815  43.748  1.00  0.00      L21  H
ATOM   2510 H11B POPEL   7     -36.841  -0.773  43.258  1.00  0.00      L21  H
ATOM   2511  P   POPEL   7     -37.719   0.542  46.455  1.00  0.00      L21  P
ATOM   2512  O13 POPEL   7     -39.103   0.854  46.859  1.00  0.00      L21  O
ATOM   2513  O14 POPEL   7     -36.819  -0.072  47.426  1.00  0.00      L21  O
ATOM   2514  O11 POPEL   7     -36.890   1.743  45.967  1.00  0.00      L21  O
ATOM   2515  O12 POPEL   7     -37.656  -0.418  45.196  1.00  0.00      L21  O
ATOM   2516  C1  POPEL   7     -37.355   3.072  45.892  1.00  0.00      L21  C
ATOM   2517  HA  POPEL   7     -37.765   3.271  44.869  1.00  0.00      L21  H
ATOM   2518  HB  POPEL   7     -38.284   3.200  46.504  1.00  0.00      L21  H
ATOM   2519  C2  POPEL   7     -36.245   4.112  46.358  1.00  0.00      L21  C
ATOM   2520  HS  POPEL   7     -36.042   3.996  47.494  1.00  0.00      L21  H
ATOM   2521  O21 POPEL   7     -36.757   5.456  46.006  1.00  0.00      L21  O
ATOM   2522  C21 POPEL   7     -36.302   6.453  46.721  1.00  0.00      L21  C
ATOM   2523  O22 POPEL   7     -35.635   6.369  47.726  1.00  0.00      L21  O
ATOM   2524  C22 POPEL   7     -36.742   7.817  46.099  1.00  0.00      L21  C
ATOM   2525  H2R POPEL   7     -36.627   7.629  45.064  1.00  0.00      L21  H
ATOM   2526  H2S POPEL   7     -37.818   8.036  46.353  1.00  0.00      L21  H
ATOM   2527  C3  POPEL   7     -34.891   3.831  45.709  1.00  0.00      L21  C
ATOM   2528  HX  POPEL   7     -34.101   4.509  46.072  1.00  0.00      L21  H
ATOM   2529  HY  POPEL   7     -34.406   2.799  45.928  1.00  0.00      L21  H
ATOM   2530  O31 POPEL   7     -34.955   4.179  44.284  1.00  0.00      L21  O
ATOM   2531  C31 POPEL   7     -34.701   3.135  43.516  1.00  0.00      L21  C
ATOM   2532  O32 POPEL   7     -34.198   2.056  43.865  1.00  0.00      L21  O
ATOM   2533  C32 POPEL   7     -35.099   3.378  42.050  1.00  0.00      L21  C
ATOM   2534  H2X POPEL   7     -34.329   3.890  41.470  1.00  0.00      L21  H
ATOM   2535  H2Y POPEL   7     -35.266   2.309  41.612  1.00  0.00      L21  H
ATOM   2536  C23 POPEL   7     -35.783   8.994  46.574  1.00  0.00      L21  C
ATOM   2537  H3R POPEL   7     -35.592   8.922  47.641  1.00  0.00      L21  H
ATOM   2538  H3S POPEL   7     -34.813   8.901  46.020  1.00  0.00      L21  H
ATOM   2539  C24 POPEL   7     -36.332  10.377  46.262  1.00  0.00      L21  C
ATOM   2540  H4R POPEL   7     -36.359  10.417  45.134  1.00  0.00      L21  H
ATOM   2541  H4S POPEL   7     -37.315  10.505  46.785  1.00  0.00      L21  H
ATOM   2542  C25 POPEL   7     -35.472  11.571  46.751  1.00  0.00      L21  C
ATOM   2543  H5R POPEL   7     -35.078  11.394  47.771  1.00  0.00      L21  H
ATOM   2544  H5S POPEL   7     -34.656  11.564  46.057  1.00  0.00      L21  H
ATOM   2545  C26 POPEL   7     -36.237  12.952  46.437  1.00  0.00      L21  C
ATOM   2546  H6R POPEL   7     -36.415  13.032  45.331  1.00  0.00      L21  H
ATOM   2547  H6S POPEL   7     -37.199  12.987  46.870  1.00  0.00      L21  H
ATOM   2548  C27 POPEL   7     -35.473  14.137  46.932  1.00  0.00      L21  C
ATOM   2549  H7R POPEL   7     -35.351  14.150  48.046  1.00  0.00      L21  H
ATOM   2550  H7S POPEL   7     -34.413  14.023  46.650  1.00  0.00      L21  H
ATOM   2551  C28 POPEL   7     -36.095  15.426  46.443  1.00  0.00      L21  C
ATOM   2552  H8R POPEL   7     -36.141  15.501  45.353  1.00  0.00      L21  H
ATOM   2553  H8S POPEL   7     -37.130  15.352  46.757  1.00  0.00      L21  H
ATOM   2554  C29 POPEL   7     -35.460  16.676  47.035  1.00  0.00      L21  C
ATOM   2555  H91 POPEL   7     -35.447  16.695  48.128  1.00  0.00      L21  H
ATOM   2556 C210 POPEL   7     -35.182  17.827  46.270  1.00  0.00      L21  C
ATOM   2557 H101 POPEL   7     -34.833  18.700  46.893  1.00  0.00      L21  H
ATOM   2558 C211 POPEL   7     -35.202  18.021  44.745  1.00  0.00      L21  C
ATOM   2559 H11R POPEL   7     -34.155  17.985  44.322  1.00  0.00      L21  H
ATOM   2560 H11S POPEL   7     -35.882  17.339  44.217  1.00  0.00      L21  H
ATOM   2561 C212 POPEL   7     -35.913  19.347  44.345  1.00  0.00      L21  C
ATOM   2562 H12R POPEL   7     -36.049  19.208  43.261  1.00  0.00      L21  H
ATOM   2563 H12S POPEL   7     -37.064  19.299  44.690  1.00  0.00      L21  H
ATOM   2564 C213 POPEL   7     -35.149  20.622  44.682  1.00  0.00      L21  C
ATOM   2565 H13R POPEL   7     -35.114  20.736  45.849  1.00  0.00      L21  H
ATOM   2566 H13S POPEL   7     -34.156  20.576  44.268  1.00  0.00      L21  H
ATOM   2567 C214 POPEL   7     -35.832  21.884  44.087  1.00  0.00      L21  C
ATOM   2568 H14R POPEL   7     -35.962  21.694  43.032  1.00  0.00      L21  H
ATOM   2569 H14S POPEL   7     -36.790  22.235  44.586  1.00  0.00      L21  H
ATOM   2570 C215 POPEL   7     -34.918  23.092  44.015  1.00  0.00      L21  C
ATOM   2571 H15R POPEL   7     -34.647  23.546  44.966  1.00  0.00      L21  H
ATOM   2572 H15S POPEL   7     -33.977  22.678  43.565  1.00  0.00      L21  H
ATOM   2573 C216 POPEL   7     -35.447  24.119  42.947  1.00  0.00      L21  C
ATOM   2574 H16R POPEL   7     -35.553  23.585  41.986  1.00  0.00      L21  H
ATOM   2575 H16S POPEL   7     -36.456  24.360  43.249  1.00  0.00      L21  H
ATOM   2576 C217 POPEL   7     -34.584  25.331  42.782  1.00  0.00      L21  C
ATOM   2577 H17R POPEL   7     -34.632  25.851  43.844  1.00  0.00      L21  H
ATOM   2578 H17S POPEL   7     -33.561  24.953  42.684  1.00  0.00      L21  H
ATOM   2579 C218 POPEL   7     -34.889  26.349  41.695  1.00  0.00      L21  C
ATOM   2580 H18R POPEL   7     -34.119  27.161  41.765  1.00  0.00      L21  H
ATOM   2581 H18S POPEL   7     -34.865  25.777  40.698  1.00  0.00      L21  H
ATOM   2582 H18T POPEL   7     -35.903  26.853  41.895  1.00  0.00      L21  H
ATOM   2583  C33 POPEL   7     -36.404   4.174  41.915  1.00  0.00      L21  C
ATOM   2584  H3X POPEL   7     -37.013   3.751  41.053  1.00  0.00      L21  H
ATOM   2585  H3Y POPEL   7     -37.066   4.018  42.821  1.00  0.00      L21  H
ATOM   2586  C34 POPEL   7     -36.220   5.686  41.727  1.00  0.00      L21  C
ATOM   2587  H4X POPEL   7     -35.282   5.992  42.324  1.00  0.00      L21  H
ATOM   2588  H4Y POPEL   7     -35.927   5.852  40.637  1.00  0.00      L21  H
ATOM   2589  C35 POPEL   7     -37.435   6.627  41.947  1.00  0.00      L21  C
ATOM   2590  H5X POPEL   7     -38.357   6.252  41.483  1.00  0.00      L21  H
ATOM   2591  H5Y POPEL   7     -37.732   6.557  43.010  1.00  0.00      L21  H
ATOM   2592  C36 POPEL   7     -37.082   8.040  41.516  1.00  0.00      L21  C
ATOM   2593  H6X POPEL   7     -36.279   8.291  42.220  1.00  0.00      L21  H
ATOM   2594  H6Y POPEL   7     -36.745   8.071  40.469  1.00  0.00      L21  H
ATOM   2595  C37 POPEL   7     -38.174   9.042  41.790  1.00  0.00      L21  C
ATOM   2596  H7X POPEL   7     -38.851   9.179  40.916  1.00  0.00      L21  H
ATOM   2597  H7Y POPEL   7     -38.735   8.784  42.653  1.00  0.00      L21  H
ATOM   2598  C38 POPEL   7     -37.612  10.491  41.874  1.00  0.00      L21  C
ATOM   2599  H8X POPEL   7     -36.973  10.516  42.744  1.00  0.00      L21  H
ATOM   2600  H8Y POPEL   7     -37.005  10.560  40.870  1.00  0.00      L21  H
ATOM   2601  C39 POPEL   7     -38.609  11.544  42.013  1.00  0.00      L21  C
ATOM   2602  H9X POPEL   7     -39.251  11.517  41.165  1.00  0.00      L21  H
ATOM   2603  H9Y POPEL   7     -39.222  11.196  42.871  1.00  0.00      L21  H
ATOM   2604 C310 POPEL   7     -37.917  12.930  42.091  1.00  0.00      L21  C
ATOM   2605 H10X POPEL   7     -37.141  12.900  42.842  1.00  0.00      L21  H
ATOM   2606 H10Y POPEL   7     -37.476  13.044  41.109  1.00  0.00      L21  H
ATOM   2607 C311 POPEL   7     -38.937  14.084  42.259  1.00  0.00      L21  C
ATOM   2608 H11X POPEL   7     -39.755  14.009  41.532  1.00  0.00      L21  H
ATOM   2609 H11Y POPEL   7     -39.373  14.072  43.297  1.00  0.00      L21  H
ATOM   2610 C312 POPEL   7     -38.263  15.505  42.059  1.00  0.00      L21  C
ATOM   2611 H12X POPEL   7     -37.348  15.527  42.656  1.00  0.00      L21  H
ATOM   2612 H12Y POPEL   7     -38.044  15.610  41.013  1.00  0.00      L21  H
ATOM   2613 C313 POPEL   7     -39.247  16.688  42.365  1.00  0.00      L21  C
ATOM   2614 H13X POPEL   7     -40.122  16.522  41.644  1.00  0.00      L21  H
ATOM   2615 H13Y POPEL   7     -39.675  16.763  43.452  1.00  0.00      L21  H
ATOM   2616 C314 POPEL   7     -38.670  17.983  41.899  1.00  0.00      L21  C
ATOM   2617 H14X POPEL   7     -37.550  17.930  42.091  1.00  0.00      L21  H
ATOM   2618 H14Y POPEL   7     -38.862  18.039  40.742  1.00  0.00      L21  H
ATOM   2619 C315 POPEL   7     -39.242  19.177  42.743  1.00  0.00      L21  C
ATOM   2620 H15X POPEL   7     -40.305  19.099  42.660  1.00  0.00      L21  H
ATOM   2621 H15Y POPEL   7     -38.942  18.974  43.801  1.00  0.00      L21  H
ATOM   2622 C316 POPEL   7     -38.845  20.528  42.226  1.00  0.00      L21  C
ATOM   2623 H16X POPEL   7     -39.430  21.345  42.584  1.00  0.00      L21  H
ATOM   2624 H16Y POPEL   7     -37.872  20.798  42.721  1.00  0.00      L21  H
ATOM   2625 H16Z POPEL   7     -38.724  20.633  41.105  1.00  0.00      L21  H
ATOM   2626  N   POPEL   8     -30.415  -1.595  35.744  1.00  0.00      L21  N
ATOM   2627  HN1 POPEL   8     -29.483  -1.241  35.987  1.00  0.00      L21  H
ATOM   2628  HN2 POPEL   8     -30.969  -0.887  35.131  1.00  0.00      L21  H
ATOM   2629  HN3 POPEL   8     -30.898  -1.696  36.632  1.00  0.00      L21  H
ATOM   2630  C12 POPEL   8     -30.222  -2.905  35.001  1.00  0.00      L21  C
ATOM   2631 H12A POPEL   8     -30.375  -3.791  35.584  1.00  0.00      L21  H
ATOM   2632 H12B POPEL   8     -29.175  -2.938  34.649  1.00  0.00      L21  H
ATOM   2633  C11 POPEL   8     -31.244  -2.817  33.852  1.00  0.00      L21  C
ATOM   2634 H11A POPEL   8     -30.990  -2.034  33.023  1.00  0.00      L21  H
ATOM   2635 H11B POPEL   8     -31.302  -3.747  33.206  1.00  0.00      L21  H
ATOM   2636  P   POPEL   8     -33.625  -3.470  34.957  1.00  0.00      L21  P
ATOM   2637  O13 POPEL   8     -34.347  -4.235  33.911  1.00  0.00      L21  O
ATOM   2638  O14 POPEL   8     -32.811  -4.302  35.914  1.00  0.00      L21  O
ATOM   2639  O11 POPEL   8     -34.597  -2.561  35.700  1.00  0.00      L21  O
ATOM   2640  O12 POPEL   8     -32.573  -2.482  34.264  1.00  0.00      L21  O
ATOM   2641  C1  POPEL   8     -34.380  -1.140  35.734  1.00  0.00      L21  C
ATOM   2642  HA  POPEL   8     -33.267  -0.903  35.935  1.00  0.00      L21  H
ATOM   2643  HB  POPEL   8     -34.628  -0.824  34.703  1.00  0.00      L21  H
ATOM   2644  C2  POPEL   8     -35.148  -0.362  36.776  1.00  0.00      L21  C
ATOM   2645  HS  POPEL   8     -36.234  -0.327  36.462  1.00  0.00      L21  H
ATOM   2646  O21 POPEL   8     -34.634   0.941  36.736  1.00  0.00      L21  O
ATOM   2647  C21 POPEL   8     -35.268   1.941  37.212  1.00  0.00      L21  C
ATOM   2648  O22 POPEL   8     -36.360   1.917  37.756  1.00  0.00      L21  O
ATOM   2649  C22 POPEL   8     -34.420   3.193  36.798  1.00  0.00      L21  C
ATOM   2650  H2R POPEL   8     -33.406   3.089  37.183  1.00  0.00      L21  H
ATOM   2651  H2S POPEL   8     -34.301   3.151  35.677  1.00  0.00      L21  H
ATOM   2652  C3  POPEL   8     -35.133  -0.862  38.249  1.00  0.00      L21  C
ATOM   2653  HX  POPEL   8     -35.831  -0.269  38.875  1.00  0.00      L21  H
ATOM   2654  HY  POPEL   8     -35.485  -1.958  38.205  1.00  0.00      L21  H
ATOM   2655  O31 POPEL   8     -33.784  -0.810  38.869  1.00  0.00      L21  O
ATOM   2656  C31 POPEL   8     -33.696  -1.158  40.202  1.00  0.00      L21  C
ATOM   2657  O32 POPEL   8     -34.586  -1.521  40.923  1.00  0.00      L21  O
ATOM   2658  C32 POPEL   8     -32.291  -0.846  40.756  1.00  0.00      L21  C
ATOM   2659  H2X POPEL   8     -32.269  -1.243  41.754  1.00  0.00      L21  H
ATOM   2660  H2Y POPEL   8     -31.556  -1.472  40.115  1.00  0.00      L21  H
ATOM   2661  C23 POPEL   8     -35.160   4.491  37.179  1.00  0.00      L21  C
ATOM   2662  H3R POPEL   8     -35.941   4.758  36.379  1.00  0.00      L21  H
ATOM   2663  H3S POPEL   8     -35.657   4.456  38.196  1.00  0.00      L21  H
ATOM   2664  C24 POPEL   8     -34.210   5.711  37.056  1.00  0.00      L21  C
ATOM   2665  H4R POPEL   8     -33.288   5.647  37.703  1.00  0.00      L21  H
ATOM   2666  H4S POPEL   8     -33.856   5.655  35.990  1.00  0.00      L21  H
ATOM   2667  C25 POPEL   8     -34.851   7.067  37.177  1.00  0.00      L21  C
ATOM   2668  H5R POPEL   8     -35.505   7.194  36.290  1.00  0.00      L21  H
ATOM   2669  H5S POPEL   8     -35.565   7.078  38.054  1.00  0.00      L21  H
ATOM   2670  C26 POPEL   8     -33.848   8.196  37.327  1.00  0.00      L21  C
ATOM   2671  H6R POPEL   8     -33.254   7.999  38.239  1.00  0.00      L21  H
ATOM   2672  H6S POPEL   8     -33.163   8.099  36.392  1.00  0.00      L21  H
ATOM   2673  C27 POPEL   8     -34.530   9.543  37.159  1.00  0.00      L21  C
ATOM   2674  H7R POPEL   8     -34.985   9.569  36.159  1.00  0.00      L21  H
ATOM   2675  H7S POPEL   8     -35.388   9.662  37.861  1.00  0.00      L21  H
ATOM   2676  C28 POPEL   8     -33.533  10.724  37.410  1.00  0.00      L21  C
ATOM   2677  H8R POPEL   8     -33.422  10.610  38.542  1.00  0.00      L21  H
ATOM   2678  H8S POPEL   8     -32.568  10.404  36.851  1.00  0.00      L21  H
ATOM   2679  C29 POPEL   8     -34.169  12.069  37.130  1.00  0.00      L21  C
ATOM   2680  H91 POPEL   8     -34.247  12.476  36.086  1.00  0.00      L21  H
ATOM   2681 C210 POPEL   8     -34.713  12.840  38.039  1.00  0.00      L21  C
ATOM   2682 H101 POPEL   8     -35.104  13.765  37.604  1.00  0.00      L21  H
ATOM   2683 C211 POPEL   8     -34.827  12.751  39.545  1.00  0.00      L21  C
ATOM   2684 H11R POPEL   8     -35.867  12.613  39.930  1.00  0.00      L21  H
ATOM   2685 H11S POPEL   8     -34.265  11.875  40.030  1.00  0.00      L21  H
ATOM   2686 C212 POPEL   8     -34.322  13.980  40.300  1.00  0.00      L21  C
ATOM   2687 H12R POPEL   8     -34.466  13.838  41.365  1.00  0.00      L21  H
ATOM   2688 H12S POPEL   8     -33.287  13.934  40.123  1.00  0.00      L21  H
ATOM   2689 C213 POPEL   8     -34.948  15.338  39.943  1.00  0.00      L21  C
ATOM   2690 H13R POPEL   8     -34.637  15.665  38.945  1.00  0.00      L21  H
ATOM   2691 H13S POPEL   8     -36.057  15.481  39.941  1.00  0.00      L21  H
ATOM   2692 C214 POPEL   8     -34.327  16.441  40.838  1.00  0.00      L21  C
ATOM   2693 H14R POPEL   8     -34.589  16.391  41.912  1.00  0.00      L21  H
ATOM   2694 H14S POPEL   8     -33.177  16.361  40.660  1.00  0.00      L21  H
ATOM   2695 C215 POPEL   8     -34.740  17.847  40.403  1.00  0.00      L21  C
ATOM   2696 H15R POPEL   8     -34.680  17.880  39.288  1.00  0.00      L21  H
ATOM   2697 H15S POPEL   8     -35.749  18.107  40.819  1.00  0.00      L21  H
ATOM   2698 C216 POPEL   8     -33.837  18.936  41.036  1.00  0.00      L21  C
ATOM   2699 H16R POPEL   8     -33.910  18.899  42.152  1.00  0.00      L21  H
ATOM   2700 H16S POPEL   8     -32.784  18.778  40.891  1.00  0.00      L21  H
ATOM   2701 C217 POPEL   8     -34.323  20.337  40.687  1.00  0.00      L21  C
ATOM   2702 H17R POPEL   8     -34.501  20.375  39.587  1.00  0.00      L21  H
ATOM   2703 H17S POPEL   8     -35.322  20.473  41.214  1.00  0.00      L21  H
ATOM   2704 C218 POPEL   8     -33.395  21.424  41.139  1.00  0.00      L21  C
ATOM   2705 H18R POPEL   8     -33.791  22.433  41.148  1.00  0.00      L21  H
ATOM   2706 H18S POPEL   8     -33.174  21.167  42.156  1.00  0.00      L21  H
ATOM   2707 H18T POPEL   8     -32.406  21.173  40.629  1.00  0.00      L21  H
ATOM   2708  C33 POPEL   8     -31.903   0.618  40.770  1.00  0.00      L21  C
ATOM   2709  H3X POPEL   8     -32.568   1.174  41.546  1.00  0.00      L21  H
ATOM   2710  H3Y POPEL   8     -30.858   0.553  41.167  1.00  0.00      L21  H
ATOM   2711  C34 POPEL   8     -31.750   1.207  39.406  1.00  0.00      L21  C
ATOM   2712  H4X POPEL   8     -31.224   0.447  38.785  1.00  0.00      L21  H
ATOM   2713  H4Y POPEL   8     -32.712   1.376  38.880  1.00  0.00      L21  H
ATOM   2714  C35 POPEL   8     -30.983   2.543  39.338  1.00  0.00      L21  C
ATOM   2715  H5X POPEL   8     -30.164   2.447  40.037  1.00  0.00      L21  H
ATOM   2716  H5Y POPEL   8     -30.539   2.661  38.339  1.00  0.00      L21  H
ATOM   2717  C36 POPEL   8     -31.873   3.745  39.683  1.00  0.00      L21  C
ATOM   2718  H6X POPEL   8     -32.790   3.854  39.033  1.00  0.00      L21  H
ATOM   2719  H6Y POPEL   8     -32.302   3.560  40.682  1.00  0.00      L21  H
ATOM   2720  C37 POPEL   8     -31.059   5.055  39.545  1.00  0.00      L21  C
ATOM   2721  H7X POPEL   8     -30.057   4.973  39.988  1.00  0.00      L21  H
ATOM   2722  H7Y POPEL   8     -30.977   5.427  38.468  1.00  0.00      L21  H
ATOM   2723  C38 POPEL   8     -31.866   6.167  40.294  1.00  0.00      L21  C
ATOM   2724  H8X POPEL   8     -32.668   6.487  39.619  1.00  0.00      L21  H
ATOM   2725  H8Y POPEL   8     -32.330   5.738  41.205  1.00  0.00      L21  H
ATOM   2726  C39 POPEL   8     -30.903   7.301  40.686  1.00  0.00      L21  C
ATOM   2727  H9X POPEL   8     -30.472   7.154  41.710  1.00  0.00      L21  H
ATOM   2728  H9Y POPEL   8     -30.050   7.403  39.942  1.00  0.00      L21  H
ATOM   2729 C310 POPEL   8     -31.652   8.648  40.944  1.00  0.00      L21  C
ATOM   2730 H10X POPEL   8     -32.501   8.727  40.210  1.00  0.00      L21  H
ATOM   2731 H10Y POPEL   8     -32.154   8.701  41.945  1.00  0.00      L21  H
ATOM   2732 C311 POPEL   8     -30.711   9.817  41.035  1.00  0.00      L21  C
ATOM   2733 H11X POPEL   8     -29.993   9.623  41.823  1.00  0.00      L21  H
ATOM   2734 H11Y POPEL   8     -30.138   9.982  40.112  1.00  0.00      L21  H
ATOM   2735 C312 POPEL   8     -31.376  11.150  41.467  1.00  0.00      L21  C
ATOM   2736 H12X POPEL   8     -32.001  11.457  40.597  1.00  0.00      L21  H
ATOM   2737 H12Y POPEL   8     -32.035  10.981  42.369  1.00  0.00      L21  H
ATOM   2738 C313 POPEL   8     -30.316  12.219  41.617  1.00  0.00      L21  C
ATOM   2739 H13X POPEL   8     -29.781  12.086  42.649  1.00  0.00      L21  H
ATOM   2740 H13Y POPEL   8     -29.525  12.203  40.778  1.00  0.00      L21  H
ATOM   2741 C314 POPEL   8     -30.919  13.651  41.674  1.00  0.00      L21  C
ATOM   2742 H14X POPEL   8     -31.239  13.876  40.561  1.00  0.00      L21  H
ATOM   2743 H14Y POPEL   8     -31.842  13.723  42.318  1.00  0.00      L21  H
ATOM   2744 C315 POPEL   8     -29.894  14.652  42.205  1.00  0.00      L21  C
ATOM   2745 H15X POPEL   8     -29.731  14.509  43.330  1.00  0.00      L21  H
ATOM   2746 H15Y POPEL   8     -28.908  14.422  41.673  1.00  0.00      L21  H
ATOM   2747 C316 POPEL   8     -30.365  16.052  41.938  1.00  0.00      L21  C
ATOM   2748 H16X POPEL   8     -31.332  16.196  42.417  1.00  0.00      L21  H
ATOM   2749 H16Y POPEL   8     -29.520  16.589  42.403  1.00  0.00      L21  H
ATOM   2750 H16Z POPEL   8     -30.439  16.393  40.934  1.00  0.00      L21  H
ATOM   2751  N   POPEL   9     -35.177  -4.176  31.402  1.00  0.00      L21  N
ATOM   2752  HN1 POPEL   9     -35.077  -3.832  32.374  1.00  0.00      L21  H
ATOM   2753  HN2 POPEL   9     -35.541  -5.167  31.383  1.00  0.00      L21  H
ATOM   2754  HN3 POPEL   9     -34.195  -4.134  31.006  1.00  0.00      L21  H
ATOM   2755  C12 POPEL   9     -36.124  -3.207  30.701  1.00  0.00      L21  C
ATOM   2756 H12A POPEL   9     -35.983  -2.187  30.959  1.00  0.00      L21  H
ATOM   2757 H12B POPEL   9     -37.177  -3.471  30.895  1.00  0.00      L21  H
ATOM   2758  C11 POPEL   9     -35.853  -3.352  29.191  1.00  0.00      L21  C
ATOM   2759 H11A POPEL   9     -36.237  -4.294  28.807  1.00  0.00      L21  H
ATOM   2760 H11B POPEL   9     -36.545  -2.509  28.717  1.00  0.00      L21  H
ATOM   2761  P   POPEL   9     -33.946  -2.759  27.439  1.00  0.00      L21  P
ATOM   2762  O13 POPEL   9     -32.511  -2.417  27.655  1.00  0.00      L21  O
ATOM   2763  O14 POPEL   9     -34.289  -3.722  26.365  1.00  0.00      L21  O
ATOM   2764  O11 POPEL   9     -34.750  -1.407  27.200  1.00  0.00      L21  O
ATOM   2765  O12 POPEL   9     -34.448  -3.166  28.918  1.00  0.00      L21  O
ATOM   2766  C1  POPEL   9     -34.630  -0.175  27.835  1.00  0.00      L21  C
ATOM   2767  HA  POPEL   9     -34.602  -0.409  28.914  1.00  0.00      L21  H
ATOM   2768  HB  POPEL   9     -33.650   0.247  27.621  1.00  0.00      L21  H
ATOM   2769  C2  POPEL   9     -35.827   0.802  27.515  1.00  0.00      L21  C
ATOM   2770  HS  POPEL   9     -35.878   0.799  26.404  1.00  0.00      L21  H
ATOM   2771  O21 POPEL   9     -35.508   2.140  27.956  1.00  0.00      L21  O
ATOM   2772  C21 POPEL   9     -35.997   3.159  27.178  1.00  0.00      L21  C
ATOM   2773  O22 POPEL   9     -36.718   2.968  26.224  1.00  0.00      L21  O
ATOM   2774  C22 POPEL   9     -35.624   4.591  27.716  1.00  0.00      L21  C
ATOM   2775  H2R POPEL   9     -35.872   4.572  28.788  1.00  0.00      L21  H
ATOM   2776  H2S POPEL   9     -34.535   4.817  27.623  1.00  0.00      L21  H
ATOM   2777  C3  POPEL   9     -37.191   0.388  27.979  1.00  0.00      L21  C
ATOM   2778  HX  POPEL   9     -38.034   0.977  27.441  1.00  0.00      L21  H
ATOM   2779  HY  POPEL   9     -37.352  -0.644  27.515  1.00  0.00      L21  H
ATOM   2780  O31 POPEL   9     -37.362   0.241  29.420  1.00  0.00      L21  O
ATOM   2781  C31 POPEL   9     -37.717   1.398  30.064  1.00  0.00      L21  C
ATOM   2782  O32 POPEL   9     -38.028   2.419  29.474  1.00  0.00      L21  O
ATOM   2783  C32 POPEL   9     -37.537   1.084  31.531  1.00  0.00      L21  C
ATOM   2784  H2X POPEL   9     -38.415   0.485  31.873  1.00  0.00      L21  H
ATOM   2785  H2Y POPEL   9     -36.612   0.499  31.724  1.00  0.00      L21  H
ATOM   2786  C23 POPEL   9     -36.460   5.697  26.996  1.00  0.00      L21  C
ATOM   2787  H3R POPEL   9     -36.454   5.608  25.891  1.00  0.00      L21  H
ATOM   2788  H3S POPEL   9     -37.460   5.537  27.479  1.00  0.00      L21  H
ATOM   2789  C24 POPEL   9     -36.152   7.100  27.302  1.00  0.00      L21  C
ATOM   2790  H4R POPEL   9     -36.271   7.193  28.454  1.00  0.00      L21  H
ATOM   2791  H4S POPEL   9     -35.141   7.434  26.976  1.00  0.00      L21  H
ATOM   2792  C25 POPEL   9     -37.078   8.119  26.612  1.00  0.00      L21  C
ATOM   2793  H5R POPEL   9     -37.064   8.130  25.493  1.00  0.00      L21  H
ATOM   2794  H5S POPEL   9     -38.100   7.968  26.955  1.00  0.00      L21  H
ATOM   2795  C26 POPEL   9     -36.683   9.580  27.068  1.00  0.00      L21  C
ATOM   2796  H6R POPEL   9     -37.157   9.655  28.078  1.00  0.00      L21  H
ATOM   2797  H6S POPEL   9     -35.631   9.637  27.136  1.00  0.00      L21  H
ATOM   2798  C27 POPEL   9     -37.238  10.730  26.128  1.00  0.00      L21  C
ATOM   2799  H7R POPEL   9     -36.736  10.577  25.194  1.00  0.00      L21  H
ATOM   2800  H7S POPEL   9     -38.342  10.638  26.077  1.00  0.00      L21  H
ATOM   2801  C28 POPEL   9     -36.818  12.135  26.540  1.00  0.00      L21  C
ATOM   2802  H8R POPEL   9     -37.292  12.260  27.519  1.00  0.00      L21  H
ATOM   2803  H8S POPEL   9     -35.707  12.173  26.768  1.00  0.00      L21  H
ATOM   2804  C29 POPEL   9     -37.137  13.192  25.549  1.00  0.00      L21  C
ATOM   2805  H91 POPEL   9     -36.926  12.888  24.542  1.00  0.00      L21  H
ATOM   2806 C210 POPEL   9     -37.631  14.428  25.834  1.00  0.00      L21  C
ATOM   2807 H101 POPEL   9     -37.724  15.164  25.002  1.00  0.00      L21  H
ATOM   2808 C211 POPEL   9     -37.949  14.880  27.112  1.00  0.00      L21  C
ATOM   2809 H11R POPEL   9     -38.335  14.033  27.671  1.00  0.00      L21  H
ATOM   2810 H11S POPEL   9     -37.028  15.235  27.631  1.00  0.00      L21  H
ATOM   2811 C212 POPEL   9     -38.813  16.124  27.255  1.00  0.00      L21  C
ATOM   2812 H12R POPEL   9     -39.848  15.884  26.992  1.00  0.00      L21  H
ATOM   2813 H12S POPEL   9     -38.710  16.366  28.315  1.00  0.00      L21  H
ATOM   2814 C213 POPEL   9     -38.361  17.317  26.450  1.00  0.00      L21  C
ATOM   2815 H13R POPEL   9     -37.280  17.450  26.461  1.00  0.00      L21  H
ATOM   2816 H13S POPEL   9     -38.613  17.301  25.395  1.00  0.00      L21  H
ATOM   2817 C214 POPEL   9     -38.981  18.640  27.060  1.00  0.00      L21  C
ATOM   2818 H14R POPEL   9     -40.102  18.583  27.071  1.00  0.00      L21  H
ATOM   2819 H14S POPEL   9     -38.559  18.774  28.046  1.00  0.00      L21  H
ATOM   2820 C215 POPEL   9     -38.780  19.785  26.122  1.00  0.00      L21  C
ATOM   2821 H15R POPEL   9     -37.806  19.905  25.623  1.00  0.00      L21  H
ATOM   2822 H15S POPEL   9     -39.495  19.735  25.283  1.00  0.00      L21  H
ATOM   2823 C216 POPEL   9     -39.061  21.112  26.794  1.00  0.00      L21  C
ATOM   2824 H16R POPEL   9     -40.155  21.229  26.954  1.00  0.00      L21  H
ATOM   2825 H16S POPEL   9     -38.502  21.170  27.809  1.00  0.00      L21  H
ATOM   2826 C217 POPEL   9     -38.511  22.298  25.890  1.00  0.00      L21  C
ATOM   2827 H17R POPEL   9     -37.444  22.099  25.701  1.00  0.00      L21  H
ATOM   2828 H17S POPEL   9     -39.128  22.214  24.914  1.00  0.00      L21  H
ATOM   2829 C218 POPEL   9     -38.985  23.719  26.352  1.00  0.00      L21  C
ATOM   2830 H18R POPEL   9     -38.615  24.511  25.653  1.00  0.00      L21  H
ATOM   2831 H18S POPEL   9     -40.102  23.588  26.365  1.00  0.00      L21  H
ATOM   2832 H18T POPEL   9     -38.642  23.931  27.361  1.00  0.00      L21  H
ATOM   2833  C33 POPEL   9     -37.443   2.362  32.391  1.00  0.00      L21  C
ATOM   2834  H3X POPEL   9     -37.036   2.141  33.391  1.00  0.00      L21  H
ATOM   2835  H3Y POPEL   9     -36.847   3.178  31.913  1.00  0.00      L21  H
ATOM   2836  C34 POPEL   9     -38.757   3.077  32.501  1.00  0.00      L21  C
ATOM   2837  H4X POPEL   9     -39.075   3.333  31.448  1.00  0.00      L21  H
ATOM   2838  H4Y POPEL   9     -39.610   2.443  32.807  1.00  0.00      L21  H
ATOM   2839  C35 POPEL   9     -38.720   4.415  33.280  1.00  0.00      L21  C
ATOM   2840  H5X POPEL   9     -38.316   4.305  34.316  1.00  0.00      L21  H
ATOM   2841  H5Y POPEL   9     -38.015   5.120  32.775  1.00  0.00      L21  H
ATOM   2842  C36 POPEL   9     -40.026   5.176  33.177  1.00  0.00      L21  C
ATOM   2843  H6X POPEL   9     -40.375   5.158  32.119  1.00  0.00      L21  H
ATOM   2844  H6Y POPEL   9     -40.826   4.609  33.702  1.00  0.00      L21  H
ATOM   2845  C37 POPEL   9     -39.906   6.583  33.807  1.00  0.00      L21  C
ATOM   2846  H7X POPEL   9     -40.017   6.549  34.904  1.00  0.00      L21  H
ATOM   2847  H7Y POPEL   9     -38.845   6.934  33.620  1.00  0.00      L21  H
ATOM   2848  C38 POPEL   9     -40.927   7.578  33.205  1.00  0.00      L21  C
ATOM   2849  H8X POPEL   9     -40.860   7.589  32.074  1.00  0.00      L21  H
ATOM   2850  H8Y POPEL   9     -41.972   7.248  33.344  1.00  0.00      L21  H
ATOM   2851  C39 POPEL   9     -41.015   8.986  33.761  1.00  0.00      L21  C
ATOM   2852  H9X POPEL   9     -41.364   8.843  34.830  1.00  0.00      L21  H
ATOM   2853  H9Y POPEL   9     -40.024   9.517  33.792  1.00  0.00      L21  H
ATOM   2854 C310 POPEL   9     -41.943   9.860  32.918  1.00  0.00      L21  C
ATOM   2855 H10X POPEL   9     -41.964   9.365  31.913  1.00  0.00      L21  H
ATOM   2856 H10Y POPEL   9     -42.986   9.910  33.394  1.00  0.00      L21  H
ATOM   2857 C311 POPEL   9     -41.278  11.256  32.624  1.00  0.00      L21  C
ATOM   2858 H11X POPEL   9     -40.974  11.868  33.510  1.00  0.00      L21  H
ATOM   2859 H11Y POPEL   9     -40.391  10.994  31.976  1.00  0.00      L21  H
ATOM   2860 C312 POPEL   9     -42.194  12.139  31.790  1.00  0.00      L21  C
ATOM   2861 H12X POPEL   9     -42.806  11.528  31.045  1.00  0.00      L21  H
ATOM   2862 H12Y POPEL   9     -42.940  12.531  32.489  1.00  0.00      L21  H
ATOM   2863 C313 POPEL   9     -41.460  13.328  31.084  1.00  0.00      L21  C
ATOM   2864 H13X POPEL   9     -40.853  13.855  31.816  1.00  0.00      L21  H
ATOM   2865 H13Y POPEL   9     -40.811  12.868  30.229  1.00  0.00      L21  H
ATOM   2866 C314 POPEL   9     -42.535  14.353  30.609  1.00  0.00      L21  C
ATOM   2867 H14X POPEL   9     -43.091  13.990  29.648  1.00  0.00      L21  H
ATOM   2868 H14Y POPEL   9     -43.332  14.438  31.352  1.00  0.00      L21  H
ATOM   2869 C315 POPEL   9     -41.882  15.733  30.368  1.00  0.00      L21  C
ATOM   2870 H15X POPEL   9     -41.694  16.147  31.360  1.00  0.00      L21  H
ATOM   2871 H15Y POPEL   9     -41.058  15.485  29.789  1.00  0.00      L21  H
ATOM   2872 C316 POPEL   9     -42.724  16.684  29.537  1.00  0.00      L21  C
ATOM   2873 H16X POPEL   9     -43.320  17.407  30.120  1.00  0.00      L21  H
ATOM   2874 H16Y POPEL   9     -42.132  17.323  28.889  1.00  0.00      L21  H
ATOM   2875 H16Z POPEL   9     -43.540  16.005  29.029  1.00  0.00      L21  H
ATOM   2876  N   POPEL  10     -30.544  -2.701  21.920  1.00  0.00      L21  N
ATOM   2877  HN1 POPEL  10     -29.917  -3.314  21.296  1.00  0.00      L21  H
ATOM   2878  HN2 POPEL  10     -30.670  -1.745  21.488  1.00  0.00      L21  H
ATOM   2879  HN3 POPEL  10     -30.142  -2.600  22.862  1.00  0.00      L21  H
ATOM   2880  C12 POPEL  10     -31.814  -3.488  22.179  1.00  0.00      L21  C
ATOM   2881 H12A POPEL  10     -32.582  -2.791  22.599  1.00  0.00      L21  H
ATOM   2882 H12B POPEL  10     -31.710  -4.179  23.092  1.00  0.00      L21  H
ATOM   2883  C11 POPEL  10     -32.315  -4.237  20.876  1.00  0.00      L21  C
ATOM   2884 H11A POPEL  10     -31.815  -5.228  20.746  1.00  0.00      L21  H
ATOM   2885 H11B POPEL  10     -33.391  -4.600  21.036  1.00  0.00      L21  H
ATOM   2886  P   POPEL  10     -32.075  -2.041  19.170  1.00  0.00      L21  P
ATOM   2887  O13 POPEL  10     -30.737  -1.500  19.565  1.00  0.00      L21  O
ATOM   2888  O14 POPEL  10     -32.528  -1.756  17.793  1.00  0.00      L21  O
ATOM   2889  O11 POPEL  10     -33.100  -1.362  20.178  1.00  0.00      L21  O
ATOM   2890  O12 POPEL  10     -32.149  -3.602  19.589  1.00  0.00      L21  O
ATOM   2891  C1  POPEL  10     -32.953   0.087  20.387  1.00  0.00      L21  C
ATOM   2892  HA  POPEL  10     -32.319   0.319  21.203  1.00  0.00      L21  H
ATOM   2893  HB  POPEL  10     -32.503   0.629  19.462  1.00  0.00      L21  H
ATOM   2894  C2  POPEL  10     -34.453   0.611  20.749  1.00  0.00      L21  C
ATOM   2895  HS  POPEL  10     -35.025   0.445  19.836  1.00  0.00      L21  H
ATOM   2896  O21 POPEL  10     -34.294   2.007  21.085  1.00  0.00      L21  O
ATOM   2897  C21 POPEL  10     -35.460   2.756  21.133  1.00  0.00      L21  C
ATOM   2898  O22 POPEL  10     -36.518   2.565  20.570  1.00  0.00      L21  O
ATOM   2899  C22 POPEL  10     -35.125   4.026  21.926  1.00  0.00      L21  C
ATOM   2900  H2R POPEL  10     -35.718   3.940  22.851  1.00  0.00      L21  H
ATOM   2901  H2S POPEL  10     -33.999   4.162  22.239  1.00  0.00      L21  H
ATOM   2902  C3  POPEL  10     -35.133  -0.147  21.929  1.00  0.00      L21  C
ATOM   2903  HX  POPEL  10     -36.005   0.418  22.405  1.00  0.00      L21  H
ATOM   2904  HY  POPEL  10     -35.534  -1.083  21.373  1.00  0.00      L21  H
ATOM   2905  O31 POPEL  10     -34.197  -0.538  22.963  1.00  0.00      L21  O
ATOM   2906  C31 POPEL  10     -33.938   0.321  23.940  1.00  0.00      L21  C
ATOM   2907  O32 POPEL  10     -34.555   1.339  24.108  1.00  0.00      L21  O
ATOM   2908  C32 POPEL  10     -32.720  -0.011  24.769  1.00  0.00      L21  C
ATOM   2909  H2X POPEL  10     -32.950  -0.675  25.604  1.00  0.00      L21  H
ATOM   2910  H2Y POPEL  10     -31.920  -0.436  24.138  1.00  0.00      L21  H
ATOM   2911  C23 POPEL  10     -35.392   5.245  21.073  1.00  0.00      L21  C
ATOM   2912  H3R POPEL  10     -34.823   5.130  20.149  1.00  0.00      L21  H
ATOM   2913  H3S POPEL  10     -36.421   5.279  20.907  1.00  0.00      L21  H
ATOM   2914  C24 POPEL  10     -34.891   6.519  21.774  1.00  0.00      L21  C
ATOM   2915  H4R POPEL  10     -35.147   6.458  22.910  1.00  0.00      L21  H
ATOM   2916  H4S POPEL  10     -33.848   6.653  21.507  1.00  0.00      L21  H
ATOM   2917  C25 POPEL  10     -35.563   7.711  21.066  1.00  0.00      L21  C
ATOM   2918  H5R POPEL  10     -35.391   7.520  19.935  1.00  0.00      L21  H
ATOM   2919  H5S POPEL  10     -36.671   7.666  21.054  1.00  0.00      L21  H
ATOM   2920  C26 POPEL  10     -35.166   9.057  21.662  1.00  0.00      L21  C
ATOM   2921  H6R POPEL  10     -35.400   9.010  22.756  1.00  0.00      L21  H
ATOM   2922  H6S POPEL  10     -34.075   9.220  21.642  1.00  0.00      L21  H
ATOM   2923  C27 POPEL  10     -35.800  10.325  20.985  1.00  0.00      L21  C
ATOM   2924  H7R POPEL  10     -35.339  10.376  20.008  1.00  0.00      L21  H
ATOM   2925  H7S POPEL  10     -36.876   9.998  20.860  1.00  0.00      L21  H
ATOM   2926  C28 POPEL  10     -35.650  11.535  21.809  1.00  0.00      L21  C
ATOM   2927  H8R POPEL  10     -35.915  11.400  22.847  1.00  0.00      L21  H
ATOM   2928  H8S POPEL  10     -34.589  11.858  21.721  1.00  0.00      L21  H
ATOM   2929  C29 POPEL  10     -36.539  12.603  21.273  1.00  0.00      L21  C
ATOM   2930  H91 POPEL  10     -37.560  12.248  21.016  1.00  0.00      L21  H
ATOM   2931 C210 POPEL  10     -36.299  13.880  21.102  1.00  0.00      L21  C
ATOM   2932 H101 POPEL  10     -37.093  14.389  20.625  1.00  0.00      L21  H
ATOM   2933 C211 POPEL  10     -35.034  14.663  21.505  1.00  0.00      L21  C
ATOM   2934 H11R POPEL  10     -34.328  13.948  22.149  1.00  0.00      L21  H
ATOM   2935 H11S POPEL  10     -34.527  15.001  20.644  1.00  0.00      L21  H
ATOM   2936 C212 POPEL  10     -35.384  15.893  22.407  1.00  0.00      L21  C
ATOM   2937 H12R POPEL  10     -36.241  15.598  23.051  1.00  0.00      L21  H
ATOM   2938 H12S POPEL  10     -34.538  15.992  23.157  1.00  0.00      L21  H
ATOM   2939 C213 POPEL  10     -35.625  17.228  21.612  1.00  0.00      L21  C
ATOM   2940 H13R POPEL  10     -34.710  17.454  21.058  1.00  0.00      L21  H
ATOM   2941 H13S POPEL  10     -36.530  17.198  20.880  1.00  0.00      L21  H
ATOM   2942 C214 POPEL  10     -35.784  18.332  22.682  1.00  0.00      L21  C
ATOM   2943 H14R POPEL  10     -36.621  18.155  23.481  1.00  0.00      L21  H
ATOM   2944 H14S POPEL  10     -34.802  18.353  23.325  1.00  0.00      L21  H
ATOM   2945 C215 POPEL  10     -35.874  19.733  22.107  1.00  0.00      L21  C
ATOM   2946 H15R POPEL  10     -35.119  19.760  21.310  1.00  0.00      L21  H
ATOM   2947 H15S POPEL  10     -36.825  19.919  21.583  1.00  0.00      L21  H
ATOM   2948 C216 POPEL  10     -35.752  20.841  23.166  1.00  0.00      L21  C
ATOM   2949 H16R POPEL  10     -36.647  20.637  23.843  1.00  0.00      L21  H
ATOM   2950 H16S POPEL  10     -34.829  20.605  23.803  1.00  0.00      L21  H
ATOM   2951 C217 POPEL  10     -35.646  22.219  22.586  1.00  0.00      L21  C
ATOM   2952 H17R POPEL  10     -35.530  22.858  23.457  1.00  0.00      L21  H
ATOM   2953 H17S POPEL  10     -34.763  22.460  21.944  1.00  0.00      L21  H
ATOM   2954 C218 POPEL  10     -36.865  22.612  21.750  1.00  0.00      L21  C
ATOM   2955 H18R POPEL  10     -36.785  23.600  21.330  1.00  0.00      L21  H
ATOM   2956 H18S POPEL  10     -37.081  21.886  20.945  1.00  0.00      L21  H
ATOM   2957 H18T POPEL  10     -37.783  22.621  22.407  1.00  0.00      L21  H
ATOM   2958  C33 POPEL  10     -32.306   1.208  25.516  1.00  0.00      L21  C
ATOM   2959  H3X POPEL  10     -33.190   1.593  26.037  1.00  0.00      L21  H
ATOM   2960  H3Y POPEL  10     -31.616   0.880  26.323  1.00  0.00      L21  H
ATOM   2961  C34 POPEL  10     -31.609   2.199  24.607  1.00  0.00      L21  C
ATOM   2962  H4X POPEL  10     -30.681   1.654  24.263  1.00  0.00      L21  H
ATOM   2963  H4Y POPEL  10     -32.139   2.504  23.690  1.00  0.00      L21  H
ATOM   2964  C35 POPEL  10     -31.176   3.468  25.271  1.00  0.00      L21  C
ATOM   2965  H5X POPEL  10     -31.640   3.554  26.295  1.00  0.00      L21  H
ATOM   2966  H5Y POPEL  10     -30.099   3.671  25.449  1.00  0.00      L21  H
ATOM   2967  C36 POPEL  10     -31.724   4.675  24.519  1.00  0.00      L21  C
ATOM   2968  H6X POPEL  10     -30.994   4.840  23.650  1.00  0.00      L21  H
ATOM   2969  H6Y POPEL  10     -32.717   4.475  24.137  1.00  0.00      L21  H
ATOM   2970  C37 POPEL  10     -31.820   5.970  25.238  1.00  0.00      L21  C
ATOM   2971  H7X POPEL  10     -32.667   5.857  26.036  1.00  0.00      L21  H
ATOM   2972  H7Y POPEL  10     -30.850   6.156  25.740  1.00  0.00      L21  H
ATOM   2973  C38 POPEL  10     -32.264   7.176  24.397  1.00  0.00      L21  C
ATOM   2974  H8X POPEL  10     -31.554   7.209  23.528  1.00  0.00      L21  H
ATOM   2975  H8Y POPEL  10     -33.254   7.021  24.014  1.00  0.00      L21  H
ATOM   2976  C39 POPEL  10     -32.200   8.435  25.242  1.00  0.00      L21  C
ATOM   2977  H9X POPEL  10     -32.771   8.356  26.164  1.00  0.00      L21  H
ATOM   2978  H9Y POPEL  10     -31.136   8.604  25.451  1.00  0.00      L21  H
ATOM   2979 C310 POPEL  10     -32.721   9.753  24.579  1.00  0.00      L21  C
ATOM   2980 H10X POPEL  10     -32.313   9.970  23.615  1.00  0.00      L21  H
ATOM   2981 H10Y POPEL  10     -33.838   9.601  24.427  1.00  0.00      L21  H
ATOM   2982 C311 POPEL  10     -32.602  11.005  25.478  1.00  0.00      L21  C
ATOM   2983 H11X POPEL  10     -32.851  10.780  26.530  1.00  0.00      L21  H
ATOM   2984 H11Y POPEL  10     -31.550  11.364  25.527  1.00  0.00      L21  H
ATOM   2985 C312 POPEL  10     -33.307  12.227  24.997  1.00  0.00      L21  C
ATOM   2986 H12X POPEL  10     -33.114  12.431  23.991  1.00  0.00      L21  H
ATOM   2987 H12Y POPEL  10     -34.382  12.032  25.063  1.00  0.00      L21  H
ATOM   2988 C313 POPEL  10     -33.054  13.491  25.826  1.00  0.00      L21  C
ATOM   2989 H13X POPEL  10     -33.468  13.279  26.847  1.00  0.00      L21  H
ATOM   2990 H13Y POPEL  10     -32.036  13.741  26.075  1.00  0.00      L21  H
ATOM   2991 C314 POPEL  10     -33.786  14.726  25.216  1.00  0.00      L21  C
ATOM   2992 H14X POPEL  10     -33.136  14.970  24.272  1.00  0.00      L21  H
ATOM   2993 H14Y POPEL  10     -34.794  14.500  24.894  1.00  0.00      L21  H
ATOM   2994 C315 POPEL  10     -33.672  15.900  26.228  1.00  0.00      L21  C
ATOM   2995 H15X POPEL  10     -34.416  16.620  25.893  1.00  0.00      L21  H
ATOM   2996 H15Y POPEL  10     -33.984  15.431  27.239  1.00  0.00      L21  H
ATOM   2997 C316 POPEL  10     -32.320  16.475  26.331  1.00  0.00      L21  C
ATOM   2998 H16X POPEL  10     -31.914  16.817  25.397  1.00  0.00      L21  H
ATOM   2999 H16Y POPEL  10     -32.371  17.357  27.039  1.00  0.00      L21  H
ATOM   3000 H16Z POPEL  10     -31.637  15.735  26.831  1.00  0.00      L21  H
ATOM   3001  N   POPEL  11     -34.434  -0.584  16.505  1.00  0.00      L21  N
ATOM   3002  HN1 POPEL  11     -33.793  -1.107  17.285  1.00  0.00      L21  H
ATOM   3003  HN2 POPEL  11     -34.525   0.495  16.545  1.00  0.00      L21  H
ATOM   3004  HN3 POPEL  11     -35.425  -0.993  16.470  1.00  0.00      L21  H
ATOM   3005  C12 POPEL  11     -34.099  -0.741  15.117  1.00  0.00      L21  C
ATOM   3006 H12A POPEL  11     -34.149  -1.802  14.835  1.00  0.00      L21  H
ATOM   3007 H12B POPEL  11     -33.101  -0.278  14.997  1.00  0.00      L21  H
ATOM   3008  C11 POPEL  11     -35.041   0.033  14.121  1.00  0.00      L21  C
ATOM   3009 H11A POPEL  11     -35.246   1.136  14.332  1.00  0.00      L21  H
ATOM   3010 H11B POPEL  11     -34.546  -0.041  13.085  1.00  0.00      L21  H
ATOM   3011  P   POPEL  11     -37.407  -0.643  15.060  1.00  0.00      L21  P
ATOM   3012  O13 POPEL  11     -38.608  -1.052  14.348  1.00  0.00      L21  O
ATOM   3013  O14 POPEL  11     -36.837  -1.646  15.965  1.00  0.00      L21  O
ATOM   3014  O11 POPEL  11     -37.456   0.769  15.797  1.00  0.00      L21  O
ATOM   3015  O12 POPEL  11     -36.288  -0.598  13.910  1.00  0.00      L21  O
ATOM   3016  C1  POPEL  11     -37.874   2.060  15.228  1.00  0.00      L21  C
ATOM   3017  HA  POPEL  11     -37.068   2.401  14.469  1.00  0.00      L21  H
ATOM   3018  HB  POPEL  11     -38.804   2.023  14.637  1.00  0.00      L21  H
ATOM   3019  C2  POPEL  11     -37.846   3.272  16.206  1.00  0.00      L21  C
ATOM   3020  HS  POPEL  11     -38.603   2.930  17.026  1.00  0.00      L21  H
ATOM   3021  O21 POPEL  11     -38.338   4.476  15.597  1.00  0.00      L21  O
ATOM   3022  C21 POPEL  11     -38.570   5.440  16.523  1.00  0.00      L21  C
ATOM   3023  O22 POPEL  11     -38.471   5.378  17.754  1.00  0.00      L21  O
ATOM   3024  C22 POPEL  11     -38.706   6.811  15.689  1.00  0.00      L21  C
ATOM   3025  H2R POPEL  11     -37.966   6.740  14.795  1.00  0.00      L21  H
ATOM   3026  H2S POPEL  11     -39.777   6.870  15.210  1.00  0.00      L21  H
ATOM   3027  C3  POPEL  11     -36.447   3.480  16.825  1.00  0.00      L21  C
ATOM   3028  HX  POPEL  11     -36.422   4.125  17.790  1.00  0.00      L21  H
ATOM   3029  HY  POPEL  11     -36.158   2.512  17.189  1.00  0.00      L21  H
ATOM   3030  O31 POPEL  11     -35.439   3.943  15.915  1.00  0.00      L21  O
ATOM   3031  C31 POPEL  11     -34.372   3.228  15.760  1.00  0.00      L21  C
ATOM   3032  O32 POPEL  11     -34.016   2.245  16.380  1.00  0.00      L21  O
ATOM   3033  C32 POPEL  11     -33.639   3.741  14.569  1.00  0.00      L21  C
ATOM   3034  H2X POPEL  11     -32.876   2.974  14.302  1.00  0.00      L21  H
ATOM   3035  H2Y POPEL  11     -34.330   3.882  13.649  1.00  0.00      L21  H
ATOM   3036  C23 POPEL  11     -38.247   8.178  16.311  1.00  0.00      L21  C
ATOM   3037  H3R POPEL  11     -38.974   8.224  17.190  1.00  0.00      L21  H
ATOM   3038  H3S POPEL  11     -37.189   8.047  16.665  1.00  0.00      L21  H
ATOM   3039  C24 POPEL  11     -38.534   9.509  15.499  1.00  0.00      L21  C
ATOM   3040  H4R POPEL  11     -37.709   9.633  14.778  1.00  0.00      L21  H
ATOM   3041  H4S POPEL  11     -39.489   9.306  14.821  1.00  0.00      L21  H
ATOM   3042  C25 POPEL  11     -38.584  10.715  16.355  1.00  0.00      L21  C
ATOM   3043  H5R POPEL  11     -39.594  10.866  16.796  1.00  0.00      L21  H
ATOM   3044  H5S POPEL  11     -37.830  10.489  17.090  1.00  0.00      L21  H
ATOM   3045  C26 POPEL  11     -38.230  12.068  15.656  1.00  0.00      L21  C
ATOM   3046  H6R POPEL  11     -37.149  12.153  15.405  1.00  0.00      L21  H
ATOM   3047  H6S POPEL  11     -38.817  12.098  14.703  1.00  0.00      L21  H
ATOM   3048  C27 POPEL  11     -38.638  13.178  16.610  1.00  0.00      L21  C
ATOM   3049  H7R POPEL  11     -39.742  13.149  16.792  1.00  0.00      L21  H
ATOM   3050  H7S POPEL  11     -38.096  13.024  17.544  1.00  0.00      L21  H
ATOM   3051  C28 POPEL  11     -38.278  14.528  16.055  1.00  0.00      L21  C
ATOM   3052  H8R POPEL  11     -37.168  14.703  16.098  1.00  0.00      L21  H
ATOM   3053  H8S POPEL  11     -38.645  14.799  15.064  1.00  0.00      L21  H
ATOM   3054  C29 POPEL  11     -38.864  15.605  17.035  1.00  0.00      L21  C
ATOM   3055  H91 POPEL  11     -39.862  15.412  17.457  1.00  0.00      L21  H
ATOM   3056 C210 POPEL  11     -38.361  16.825  17.383  1.00  0.00      L21  C
ATOM   3057 H101 POPEL  11     -38.857  17.399  18.101  1.00  0.00      L21  H
ATOM   3058 C211 POPEL  11     -37.129  17.543  16.850  1.00  0.00      L21  C
ATOM   3059 H11R POPEL  11     -36.362  17.614  17.663  1.00  0.00      L21  H
ATOM   3060 H11S POPEL  11     -36.660  16.927  15.995  1.00  0.00      L21  H
ATOM   3061 C212 POPEL  11     -37.331  18.929  16.248  1.00  0.00      L21  C
ATOM   3062 H12R POPEL  11     -36.480  19.288  15.591  1.00  0.00      L21  H
ATOM   3063 H12S POPEL  11     -38.229  18.977  15.656  1.00  0.00      L21  H
ATOM   3064 C213 POPEL  11     -37.543  20.083  17.347  1.00  0.00      L21  C
ATOM   3065 H13R POPEL  11     -38.580  19.964  17.781  1.00  0.00      L21  H
ATOM   3066 H13S POPEL  11     -36.793  19.871  18.155  1.00  0.00      L21  H
ATOM   3067 C214 POPEL  11     -37.381  21.495  16.733  1.00  0.00      L21  C
ATOM   3068 H14R POPEL  11     -36.345  21.583  16.433  1.00  0.00      L21  H
ATOM   3069 H14S POPEL  11     -38.058  21.625  15.881  1.00  0.00      L21  H
ATOM   3070 C215 POPEL  11     -37.496  22.629  17.746  1.00  0.00      L21  C
ATOM   3071 H15R POPEL  11     -38.551  22.916  17.937  1.00  0.00      L21  H
ATOM   3072 H15S POPEL  11     -36.830  22.409  18.633  1.00  0.00      L21  H
ATOM   3073 C216 POPEL  11     -37.014  23.919  17.014  1.00  0.00      L21  C
ATOM   3074 H16R POPEL  11     -36.046  23.742  16.552  1.00  0.00      L21  H
ATOM   3075 H16S POPEL  11     -37.755  24.012  16.212  1.00  0.00      L21  H
ATOM   3076 C217 POPEL  11     -36.922  25.304  17.687  1.00  0.00      L21  C
ATOM   3077 H17R POPEL  11     -37.993  25.638  17.977  1.00  0.00      L21  H
ATOM   3078 H17S POPEL  11     -36.342  25.157  18.628  1.00  0.00      L21  H
ATOM   3079 C218 POPEL  11     -36.264  26.396  16.873  1.00  0.00      L21  C
ATOM   3080 H18R POPEL  11     -36.246  27.379  17.481  1.00  0.00      L21  H
ATOM   3081 H18S POPEL  11     -35.284  26.044  16.542  1.00  0.00      L21  H
ATOM   3082 H18T POPEL  11     -36.811  26.614  15.978  1.00  0.00      L21  H
ATOM   3083  C33 POPEL  11     -32.754   5.077  14.771  1.00  0.00      L21  C
ATOM   3084  H3X POPEL  11     -32.065   4.865  15.563  1.00  0.00      L21  H
ATOM   3085  H3Y POPEL  11     -32.142   5.421  13.873  1.00  0.00      L21  H
ATOM   3086  C34 POPEL  11     -33.498   6.387  15.197  1.00  0.00      L21  C
ATOM   3087  H4X POPEL  11     -34.177   6.642  14.328  1.00  0.00      L21  H
ATOM   3088  H4Y POPEL  11     -34.183   6.140  16.086  1.00  0.00      L21  H
ATOM   3089  C35 POPEL  11     -32.671   7.607  15.357  1.00  0.00      L21  C
ATOM   3090  H5X POPEL  11     -32.053   7.658  16.327  1.00  0.00      L21  H
ATOM   3091  H5Y POPEL  11     -31.976   7.715  14.496  1.00  0.00      L21  H
ATOM   3092  C36 POPEL  11     -33.442   8.972  15.197  1.00  0.00      L21  C
ATOM   3093  H6X POPEL  11     -34.208   8.984  14.370  1.00  0.00      L21  H
ATOM   3094  H6Y POPEL  11     -33.955   9.099  16.177  1.00  0.00      L21  H
ATOM   3095  C37 POPEL  11     -32.476  10.090  14.799  1.00  0.00      L21  C
ATOM   3096  H7X POPEL  11     -31.593  10.145  15.486  1.00  0.00      L21  H
ATOM   3097  H7Y POPEL  11     -32.081  10.010  13.750  1.00  0.00      L21  H
ATOM   3098  C38 POPEL  11     -33.243  11.419  14.900  1.00  0.00      L21  C
ATOM   3099  H8X POPEL  11     -34.068  11.462  14.130  1.00  0.00      L21  H
ATOM   3100  H8Y POPEL  11     -33.669  11.530  15.940  1.00  0.00      L21  H
ATOM   3101  C39 POPEL  11     -32.418  12.709  14.705  1.00  0.00      L21  C
ATOM   3102  H9X POPEL  11     -31.963  12.916  15.639  1.00  0.00      L21  H
ATOM   3103  H9Y POPEL  11     -31.687  12.485  13.852  1.00  0.00      L21  H
ATOM   3104 C310 POPEL  11     -33.268  13.912  14.235  1.00  0.00      L21  C
ATOM   3105 H10X POPEL  11     -33.754  13.808  13.258  1.00  0.00      L21  H
ATOM   3106 H10Y POPEL  11     -34.049  14.019  14.978  1.00  0.00      L21  H
ATOM   3107 C311 POPEL  11     -32.394  15.232  14.168  1.00  0.00      L21  C
ATOM   3108 H11X POPEL  11     -31.852  15.360  15.112  1.00  0.00      L21  H
ATOM   3109 H11Y POPEL  11     -31.573  15.105  13.380  1.00  0.00      L21  H
ATOM   3110 C312 POPEL  11     -33.219  16.510  14.076  1.00  0.00      L21  C
ATOM   3111 H12X POPEL  11     -33.915  16.417  13.225  1.00  0.00      L21  H
ATOM   3112 H12Y POPEL  11     -33.838  16.564  14.949  1.00  0.00      L21  H
ATOM   3113 C313 POPEL  11     -32.339  17.735  13.720  1.00  0.00      L21  C
ATOM   3114 H13X POPEL  11     -31.438  17.811  14.321  1.00  0.00      L21  H
ATOM   3115 H13Y POPEL  11     -32.061  17.764  12.705  1.00  0.00      L21  H
ATOM   3116 C314 POPEL  11     -33.171  18.976  14.059  1.00  0.00      L21  C
ATOM   3117 H14X POPEL  11     -34.244  18.753  13.984  1.00  0.00      L21  H
ATOM   3118 H14Y POPEL  11     -33.016  19.422  15.065  1.00  0.00      L21  H
ATOM   3119 C315 POPEL  11     -32.807  20.012  13.034  1.00  0.00      L21  C
ATOM   3120 H15X POPEL  11     -31.754  20.125  12.900  1.00  0.00      L21  H
ATOM   3121 H15Y POPEL  11     -33.117  19.589  12.120  1.00  0.00      L21  H
ATOM   3122 C316 POPEL  11     -33.536  21.356  13.217  1.00  0.00      L21  C
ATOM   3123 H16X POPEL  11     -32.973  21.919  14.004  1.00  0.00      L21  H
ATOM   3124 H16Y POPEL  11     -33.419  21.864  12.307  1.00  0.00      L21  H
ATOM   3125 H16Z POPEL  11     -34.573  21.213  13.640  1.00  0.00      L21  H
ATOM   3126  N   POPEL  12     -32.603  -1.981   8.825  1.00  0.00      L21  N
ATOM   3127  HN1 POPEL  12     -33.471  -1.526   8.480  1.00  0.00      L21  H
ATOM   3128  HN2 POPEL  12     -32.455  -1.823   9.784  1.00  0.00      L21  H
ATOM   3129  HN3 POPEL  12     -31.739  -1.594   8.320  1.00  0.00      L21  H
ATOM   3130  C12 POPEL  12     -32.646  -3.453   8.691  1.00  0.00      L21  C
ATOM   3131 H12A POPEL  12     -33.635  -3.784   9.153  1.00  0.00      L21  H
ATOM   3132 H12B POPEL  12     -31.820  -3.890   9.374  1.00  0.00      L21  H
ATOM   3133  C11 POPEL  12     -32.461  -3.977   7.223  1.00  0.00      L21  C
ATOM   3134 H11A POPEL  12     -32.832  -5.059   7.277  1.00  0.00      L21  H
ATOM   3135 H11B POPEL  12     -33.007  -3.350   6.490  1.00  0.00      L21  H
ATOM   3136  P   POPEL  12     -30.231  -2.818   6.580  1.00  0.00      L21  P
ATOM   3137  O13 POPEL  12     -30.036  -2.063   7.896  1.00  0.00      L21  O
ATOM   3138  O14 POPEL  12     -28.916  -3.151   5.977  1.00  0.00      L21  O
ATOM   3139  O11 POPEL  12     -31.128  -1.927   5.640  1.00  0.00      L21  O
ATOM   3140  O12 POPEL  12     -31.127  -4.073   6.878  1.00  0.00      L21  O
ATOM   3141  C1  POPEL  12     -31.132  -0.462   5.730  1.00  0.00      L21  C
ATOM   3142  HA  POPEL  12     -31.250  -0.192   6.776  1.00  0.00      L21  H
ATOM   3143  HB  POPEL  12     -30.231  -0.025   5.349  1.00  0.00      L21  H
ATOM   3144  C2  POPEL  12     -32.353   0.194   5.024  1.00  0.00      L21  C
ATOM   3145  HS  POPEL  12     -32.125   0.178   3.945  1.00  0.00      L21  H
ATOM   3146  O21 POPEL  12     -32.674   1.543   5.501  1.00  0.00      L21  O
ATOM   3147  C21 POPEL  12     -31.867   2.514   5.134  1.00  0.00      L21  C
ATOM   3148  O22 POPEL  12     -30.742   2.343   4.711  1.00  0.00      L21  O
ATOM   3149  C22 POPEL  12     -32.565   3.864   5.459  1.00  0.00      L21  C
ATOM   3150  H2R POPEL  12     -33.480   3.906   4.874  1.00  0.00      L21  H
ATOM   3151  H2S POPEL  12     -32.870   3.884   6.553  1.00  0.00      L21  H
ATOM   3152  C3  POPEL  12     -33.663  -0.576   5.168  1.00  0.00      L21  C
ATOM   3153  HX  POPEL  12     -34.303   0.020   4.524  1.00  0.00      L21  H
ATOM   3154  HY  POPEL  12     -33.489  -1.613   4.805  1.00  0.00      L21  H
ATOM   3155  O31 POPEL  12     -34.157  -0.533   6.583  1.00  0.00      L21  O
ATOM   3156  C31 POPEL  12     -35.427  -0.344   6.864  1.00  0.00      L21  C
ATOM   3157  O32 POPEL  12     -36.341  -0.426   6.093  1.00  0.00      L21  O
ATOM   3158  C32 POPEL  12     -35.578  -0.133   8.418  1.00  0.00      L21  C
ATOM   3159  H2X POPEL  12     -36.681   0.098   8.647  1.00  0.00      L21  H
ATOM   3160  H2Y POPEL  12     -35.408  -1.044   9.005  1.00  0.00      L21  H
ATOM   3161  C23 POPEL  12     -31.679   5.072   5.112  1.00  0.00      L21  C
ATOM   3162  H3R POPEL  12     -30.648   4.984   5.527  1.00  0.00      L21  H
ATOM   3163  H3S POPEL  12     -31.610   5.228   3.983  1.00  0.00      L21  H
ATOM   3164  C24 POPEL  12     -32.315   6.337   5.704  1.00  0.00      L21  C
ATOM   3165  H4R POPEL  12     -33.326   6.479   5.215  1.00  0.00      L21  H
ATOM   3166  H4S POPEL  12     -32.428   6.337   6.805  1.00  0.00      L21  H
ATOM   3167  C25 POPEL  12     -31.390   7.518   5.359  1.00  0.00      L21  C
ATOM   3168  H5R POPEL  12     -30.396   7.412   5.834  1.00  0.00      L21  H
ATOM   3169  H5S POPEL  12     -31.368   7.636   4.246  1.00  0.00      L21  H
ATOM   3170  C26 POPEL  12     -32.025   8.801   5.995  1.00  0.00      L21  C
ATOM   3171  H6R POPEL  12     -33.032   8.839   5.634  1.00  0.00      L21  H
ATOM   3172  H6S POPEL  12     -31.992   8.794   7.083  1.00  0.00      L21  H
ATOM   3173  C27 POPEL  12     -31.415  10.146   5.563  1.00  0.00      L21  C
ATOM   3174  H7R POPEL  12     -30.378  10.053   5.840  1.00  0.00      L21  H
ATOM   3175  H7S POPEL  12     -31.578  10.187   4.436  1.00  0.00      L21  H
ATOM   3176  C28 POPEL  12     -32.093  11.310   6.243  1.00  0.00      L21  C
ATOM   3177  H8R POPEL  12     -33.262  11.344   6.015  1.00  0.00      L21  H
ATOM   3178  H8S POPEL  12     -32.028  11.020   7.325  1.00  0.00      L21  H
ATOM   3179  C29 POPEL  12     -31.335  12.579   5.947  1.00  0.00      L21  C
ATOM   3180  H91 POPEL  12     -30.350  12.730   6.497  1.00  0.00      L21  H
ATOM   3181 C210 POPEL  12     -31.707  13.591   5.177  1.00  0.00      L21  C
ATOM   3182 H101 POPEL  12     -30.879  14.339   4.999  1.00  0.00      L21  H
ATOM   3183 C211 POPEL  12     -33.008  13.759   4.432  1.00  0.00      L21  C
ATOM   3184 H11R POPEL  12     -32.862  13.542   3.266  1.00  0.00      L21  H
ATOM   3185 H11S POPEL  12     -33.754  13.000   4.780  1.00  0.00      L21  H
ATOM   3186 C212 POPEL  12     -33.487  15.194   4.655  1.00  0.00      L21  C
ATOM   3187 H12R POPEL  12     -34.596  15.222   4.330  1.00  0.00      L21  H
ATOM   3188 H12S POPEL  12     -33.368  15.356   5.722  1.00  0.00      L21  H
ATOM   3189 C213 POPEL  12     -32.689  16.292   3.994  1.00  0.00      L21  C
ATOM   3190 H13R POPEL  12     -31.660  16.197   4.270  1.00  0.00      L21  H
ATOM   3191 H13S POPEL  12     -32.888  16.120   2.942  1.00  0.00      L21  H
ATOM   3192 C214 POPEL  12     -33.121  17.702   4.517  1.00  0.00      L21  C
ATOM   3193 H14R POPEL  12     -34.230  17.922   4.473  1.00  0.00      L21  H
ATOM   3194 H14S POPEL  12     -32.812  17.747   5.596  1.00  0.00      L21  H
ATOM   3195 C215 POPEL  12     -32.498  18.957   3.721  1.00  0.00      L21  C
ATOM   3196 H15R POPEL  12     -31.429  18.892   3.883  1.00  0.00      L21  H
ATOM   3197 H15S POPEL  12     -32.807  18.838   2.709  1.00  0.00      L21  H
ATOM   3198 C216 POPEL  12     -32.927  20.342   4.098  1.00  0.00      L21  C
ATOM   3199 H16R POPEL  12     -34.032  20.407   3.780  1.00  0.00      L21  H
ATOM   3200 H16S POPEL  12     -33.031  20.186   5.170  1.00  0.00      L21  H
ATOM   3201 C217 POPEL  12     -32.076  21.451   3.622  1.00  0.00      L21  C
ATOM   3202 H17R POPEL  12     -30.975  21.307   3.891  1.00  0.00      L21  H
ATOM   3203 H17S POPEL  12     -32.278  21.558   2.557  1.00  0.00      L21  H
ATOM   3204 C218 POPEL  12     -32.581  22.718   4.164  1.00  0.00      L21  C
ATOM   3205 H18R POPEL  12     -31.876  23.541   3.957  1.00  0.00      L21  H
ATOM   3206 H18S POPEL  12     -33.601  22.977   3.751  1.00  0.00      L21  H
ATOM   3207 H18T POPEL  12     -32.648  22.679   5.308  1.00  0.00      L21  H
ATOM   3208  C33 POPEL  12     -34.731   1.070   8.905  1.00  0.00      L21  C
ATOM   3209  H3X POPEL  12     -35.115   1.351   9.934  1.00  0.00      L21  H
ATOM   3210  H3Y POPEL  12     -33.673   0.777   9.027  1.00  0.00      L21  H
ATOM   3211  C34 POPEL  12     -34.900   2.307   8.097  1.00  0.00      L21  C
ATOM   3212  H4X POPEL  12     -33.933   2.538   7.532  1.00  0.00      L21  H
ATOM   3213  H4Y POPEL  12     -35.772   2.321   7.363  1.00  0.00      L21  H
ATOM   3214  C35 POPEL  12     -35.215   3.502   9.050  1.00  0.00      L21  C
ATOM   3215  H5X POPEL  12     -36.216   3.332   9.494  1.00  0.00      L21  H
ATOM   3216  H5Y POPEL  12     -34.552   3.266   9.888  1.00  0.00      L21  H
ATOM   3217  C36 POPEL  12     -35.011   4.808   8.276  1.00  0.00      L21  C
ATOM   3218  H6X POPEL  12     -33.893   5.022   8.189  1.00  0.00      L21  H
ATOM   3219  H6Y POPEL  12     -35.351   4.717   7.236  1.00  0.00      L21  H
ATOM   3220  C37 POPEL  12     -35.584   6.055   8.874  1.00  0.00      L21  C
ATOM   3221  H7X POPEL  12     -36.742   6.086   8.719  1.00  0.00      L21  H
ATOM   3222  H7Y POPEL  12     -35.365   5.940   9.989  1.00  0.00      L21  H
ATOM   3223  C38 POPEL  12     -35.045   7.403   8.227  1.00  0.00      L21  C
ATOM   3224  H8X POPEL  12     -33.950   7.383   8.323  1.00  0.00      L21  H
ATOM   3225  H8Y POPEL  12     -35.203   7.432   7.208  1.00  0.00      L21  H
ATOM   3226  C39 POPEL  12     -35.720   8.643   8.782  1.00  0.00      L21  C
ATOM   3227  H9X POPEL  12     -36.821   8.466   8.547  1.00  0.00      L21  H
ATOM   3228  H9Y POPEL  12     -35.656   8.769   9.878  1.00  0.00      L21  H
ATOM   3229 C310 POPEL  12     -35.320   9.979   8.127  1.00  0.00      L21  C
ATOM   3230 H10X POPEL  12     -34.297  10.204   8.424  1.00  0.00      L21  H
ATOM   3231 H10Y POPEL  12     -35.316   9.800   7.028  1.00  0.00      L21  H
ATOM   3232 C311 POPEL  12     -36.293  11.103   8.441  1.00  0.00      L21  C
ATOM   3233 H11X POPEL  12     -37.382  10.837   8.297  1.00  0.00      L21  H
ATOM   3234 H11Y POPEL  12     -36.189  11.443   9.570  1.00  0.00      L21  H
ATOM   3235 C312 POPEL  12     -35.950  12.358   7.652  1.00  0.00      L21  C
ATOM   3236 H12X POPEL  12     -34.865  12.600   7.617  1.00  0.00      L21  H
ATOM   3237 H12Y POPEL  12     -36.179  12.034   6.560  1.00  0.00      L21  H
ATOM   3238 C313 POPEL  12     -36.824  13.548   7.983  1.00  0.00      L21  C
ATOM   3239 H13X POPEL  12     -37.823  13.297   7.827  1.00  0.00      L21  H
ATOM   3240 H13Y POPEL  12     -36.851  13.767   9.083  1.00  0.00      L21  H
ATOM   3241 C314 POPEL  12     -36.470  14.824   7.237  1.00  0.00      L21  C
ATOM   3242 H14X POPEL  12     -35.522  15.228   7.637  1.00  0.00      L21  H
ATOM   3243 H14Y POPEL  12     -36.423  14.596   6.123  1.00  0.00      L21  H
ATOM   3244 C315 POPEL  12     -37.529  15.985   7.310  1.00  0.00      L21  C
ATOM   3245 H15X POPEL  12     -38.560  15.590   6.964  1.00  0.00      L21  H
ATOM   3246 H15Y POPEL  12     -37.639  16.264   8.416  1.00  0.00      L21  H
ATOM   3247 C316 POPEL  12     -37.137  17.225   6.550  1.00  0.00      L21  C
ATOM   3248 H16X POPEL  12     -37.185  17.124   5.459  1.00  0.00      L21  H
ATOM   3249 H16Y POPEL  12     -37.842  18.056   6.841  1.00  0.00      L21  H
ATOM   3250 H16Z POPEL  12     -36.088  17.481   6.680  1.00  0.00      L21  H
ATOM   3251  N   POPEL  13     -27.670  -2.708  44.787  1.00  0.00      L21  N
ATOM   3252  HN1 POPEL  13     -27.132  -3.632  44.984  1.00  0.00      L21  H
ATOM   3253  HN2 POPEL  13     -28.606  -2.907  44.398  1.00  0.00      L21  H
ATOM   3254  HN3 POPEL  13     -27.305  -2.059  44.065  1.00  0.00      L21  H
ATOM   3255  C12 POPEL  13     -27.605  -1.964  46.158  1.00  0.00      L21  C
ATOM   3256 H12A POPEL  13     -26.533  -1.949  46.552  1.00  0.00      L21  H
ATOM   3257 H12B POPEL  13     -28.251  -2.583  46.795  1.00  0.00      L21  H
ATOM   3258  C11 POPEL  13     -28.180  -0.615  45.910  1.00  0.00      L21  C
ATOM   3259 H11A POPEL  13     -29.328  -0.656  46.090  1.00  0.00      L21  H
ATOM   3260 H11B POPEL  13     -27.790  -0.026  46.754  1.00  0.00      L21  H
ATOM   3261  P   POPEL  13     -28.837   0.033  43.343  1.00  0.00      L21  P
ATOM   3262  O13 POPEL  13     -28.025   0.022  42.054  1.00  0.00      L21  O
ATOM   3263  O14 POPEL  13     -29.691  -1.226  43.487  1.00  0.00      L21  O
ATOM   3264  O11 POPEL  13     -29.850   1.246  43.377  1.00  0.00      L21  O
ATOM   3265  O12 POPEL  13     -27.836   0.051  44.692  1.00  0.00      L21  O
ATOM   3266  C1  POPEL  13     -29.419   2.578  43.732  1.00  0.00      L21  C
ATOM   3267  HA  POPEL  13     -28.623   2.660  44.416  1.00  0.00      L21  H
ATOM   3268  HB  POPEL  13     -29.089   3.146  42.843  1.00  0.00      L21  H
ATOM   3269  C2  POPEL  13     -30.640   3.401  44.391  1.00  0.00      L21  C
ATOM   3270  HS  POPEL  13     -31.430   3.373  43.672  1.00  0.00      L21  H
ATOM   3271  O21 POPEL  13     -30.234   4.768  44.651  1.00  0.00      L21  O
ATOM   3272  C21 POPEL  13     -31.192   5.676  44.750  1.00  0.00      L21  C
ATOM   3273  O22 POPEL  13     -32.360   5.457  44.794  1.00  0.00      L21  O
ATOM   3274  C22 POPEL  13     -30.575   7.032  44.778  1.00  0.00      L21  C
ATOM   3275  H2R POPEL  13     -29.808   7.110  45.585  1.00  0.00      L21  H
ATOM   3276  H2S POPEL  13     -30.125   7.162  43.729  1.00  0.00      L21  H
ATOM   3277  C3  POPEL  13     -31.128   2.689  45.712  1.00  0.00      L21  C
ATOM   3278  HX  POPEL  13     -31.974   3.430  46.110  1.00  0.00      L21  H
ATOM   3279  HY  POPEL  13     -31.562   1.713  45.327  1.00  0.00      L21  H
ATOM   3280  O31 POPEL  13     -30.041   2.466  46.673  1.00  0.00      L21  O
ATOM   3281  C31 POPEL  13     -30.523   2.101  47.817  1.00  0.00      L21  C
ATOM   3282  O32 POPEL  13     -31.669   1.737  48.102  1.00  0.00      L21  O
ATOM   3283  C32 POPEL  13     -29.419   2.255  48.892  1.00  0.00      L21  C
ATOM   3284  H2X POPEL  13     -29.673   1.594  49.734  1.00  0.00      L21  H
ATOM   3285  H2Y POPEL  13     -28.433   2.070  48.453  1.00  0.00      L21  H
ATOM   3286  C23 POPEL  13     -31.599   8.152  45.148  1.00  0.00      L21  C
ATOM   3287  H3R POPEL  13     -32.545   8.178  44.532  1.00  0.00      L21  H
ATOM   3288  H3S POPEL  13     -31.913   7.900  46.215  1.00  0.00      L21  H
ATOM   3289  C24 POPEL  13     -30.998   9.594  45.314  1.00  0.00      L21  C
ATOM   3290  H4R POPEL  13     -30.289   9.525  46.159  1.00  0.00      L21  H
ATOM   3291  H4S POPEL  13     -30.394   9.899  44.428  1.00  0.00      L21  H
ATOM   3292  C25 POPEL  13     -32.012  10.762  45.481  1.00  0.00      L21  C
ATOM   3293  H5R POPEL  13     -32.748  10.750  44.734  1.00  0.00      L21  H
ATOM   3294  H5S POPEL  13     -32.481  10.587  46.472  1.00  0.00      L21  H
ATOM   3295  C26 POPEL  13     -31.221  11.970  45.611  1.00  0.00      L21  C
ATOM   3296  H6R POPEL  13     -30.527  11.775  46.490  1.00  0.00      L21  H
ATOM   3297  H6S POPEL  13     -30.626  12.201  44.713  1.00  0.00      L21  H
ATOM   3298  C27 POPEL  13     -32.090  13.165  45.928  1.00  0.00      L21  C
ATOM   3299  H7R POPEL  13     -32.934  13.364  45.215  1.00  0.00      L21  H
ATOM   3300  H7S POPEL  13     -32.557  13.126  46.973  1.00  0.00      L21  H
ATOM   3301  C28 POPEL  13     -31.255  14.475  46.050  1.00  0.00      L21  C
ATOM   3302  H8R POPEL  13     -30.350  14.167  46.602  1.00  0.00      L21  H
ATOM   3303  H8S POPEL  13     -30.856  14.763  45.044  1.00  0.00      L21  H
ATOM   3304  C29 POPEL  13     -31.919  15.678  46.721  1.00  0.00      L21  C
ATOM   3305  H91 POPEL  13     -32.459  15.313  47.706  1.00  0.00      L21  H
ATOM   3306 C210 POPEL  13     -31.920  16.960  46.358  1.00  0.00      L21  C
ATOM   3307 H101 POPEL  13     -32.541  17.592  46.972  1.00  0.00      L21  H
ATOM   3308 C211 POPEL  13     -31.216  17.610  45.122  1.00  0.00      L21  C
ATOM   3309 H11R POPEL  13     -30.402  17.028  44.733  1.00  0.00      L21  H
ATOM   3310 H11S POPEL  13     -31.855  17.802  44.248  1.00  0.00      L21  H
ATOM   3311 C212 POPEL  13     -30.520  19.004  45.495  1.00  0.00      L21  C
ATOM   3312 H12R POPEL  13     -29.855  18.776  46.321  1.00  0.00      L21  H
ATOM   3313 H12S POPEL  13     -29.927  19.190  44.565  1.00  0.00      L21  H
ATOM   3314 C213 POPEL  13     -31.531  20.100  45.925  1.00  0.00      L21  C
ATOM   3315 H13R POPEL  13     -32.271  20.345  45.140  1.00  0.00      L21  H
ATOM   3316 H13S POPEL  13     -32.118  19.902  46.860  1.00  0.00      L21  H
ATOM   3317 C214 POPEL  13     -30.659  21.389  46.093  1.00  0.00      L21  C
ATOM   3318 H14R POPEL  13     -30.232  21.510  47.175  1.00  0.00      L21  H
ATOM   3319 H14S POPEL  13     -29.837  21.406  45.307  1.00  0.00      L21  H
ATOM   3320 C215 POPEL  13     -31.609  22.558  45.744  1.00  0.00      L21  C
ATOM   3321 H15R POPEL  13     -31.948  22.457  44.727  1.00  0.00      L21  H
ATOM   3322 H15S POPEL  13     -32.398  22.532  46.565  1.00  0.00      L21  H
ATOM   3323 C216 POPEL  13     -30.876  23.772  46.044  1.00  0.00      L21  C
ATOM   3324 H16R POPEL  13     -30.853  23.805  47.163  1.00  0.00      L21  H
ATOM   3325 H16S POPEL  13     -29.870  23.828  45.611  1.00  0.00      L21  H
ATOM   3326 C217 POPEL  13     -31.540  25.114  45.694  1.00  0.00      L21  C
ATOM   3327 H17R POPEL  13     -31.610  25.134  44.566  1.00  0.00      L21  H
ATOM   3328 H17S POPEL  13     -32.570  25.046  46.085  1.00  0.00      L21  H
ATOM   3329 C218 POPEL  13     -30.802  26.256  46.291  1.00  0.00      L21  C
ATOM   3330 H18R POPEL  13     -31.297  27.191  45.993  1.00  0.00      L21  H
ATOM   3331 H18S POPEL  13     -30.657  26.262  47.421  1.00  0.00      L21  H
ATOM   3332 H18T POPEL  13     -29.758  26.180  45.906  1.00  0.00      L21  H
ATOM   3333  C33 POPEL  13     -29.190   3.704  49.469  1.00  0.00      L21  C
ATOM   3334  H3X POPEL  13     -30.124   3.967  49.919  1.00  0.00      L21  H
ATOM   3335  H3Y POPEL  13     -28.398   3.612  50.239  1.00  0.00      L21  H
ATOM   3336  C34 POPEL  13     -28.790   4.712  48.385  1.00  0.00      L21  C
ATOM   3337  H4X POPEL  13     -28.038   4.317  47.685  1.00  0.00      L21  H
ATOM   3338  H4Y POPEL  13     -29.555   5.012  47.683  1.00  0.00      L21  H
ATOM   3339  C35 POPEL  13     -28.418   6.041  49.025  1.00  0.00      L21  C
ATOM   3340  H5X POPEL  13     -28.713   6.100  50.097  1.00  0.00      L21  H
ATOM   3341  H5Y POPEL  13     -27.307   6.098  48.951  1.00  0.00      L21  H
ATOM   3342  C36 POPEL  13     -28.987   7.333  48.352  1.00  0.00      L21  C
ATOM   3343  H6X POPEL  13     -28.599   7.506  47.310  1.00  0.00      L21  H
ATOM   3344  H6Y POPEL  13     -30.118   7.250  48.345  1.00  0.00      L21  H
ATOM   3345  C37 POPEL  13     -28.501   8.573  49.237  1.00  0.00      L21  C
ATOM   3346  H7X POPEL  13     -28.981   8.470  50.250  1.00  0.00      L21  H
ATOM   3347  H7Y POPEL  13     -27.423   8.654  49.447  1.00  0.00      L21  H
ATOM   3348  C38 POPEL  13     -29.098   9.844  48.689  1.00  0.00      L21  C
ATOM   3349  H8X POPEL  13     -28.681  10.007  47.679  1.00  0.00      L21  H
ATOM   3350  H8Y POPEL  13     -30.193   9.718  48.525  1.00  0.00      L21  H
ATOM   3351  C39 POPEL  13     -28.949  10.958  49.740  1.00  0.00      L21  C
ATOM   3352  H9X POPEL  13     -29.254  10.429  50.698  1.00  0.00      L21  H
ATOM   3353  H9Y POPEL  13     -27.882  11.306  49.893  1.00  0.00      L21  H
ATOM   3354 C310 POPEL  13     -29.717  12.289  49.468  1.00  0.00      L21  C
ATOM   3355 H10X POPEL  13     -29.739  12.455  48.348  1.00  0.00      L21  H
ATOM   3356 H10Y POPEL  13     -30.769  12.176  49.789  1.00  0.00      L21  H
ATOM   3357 C311 POPEL  13     -29.077  13.499  50.078  1.00  0.00      L21  C
ATOM   3358 H11X POPEL  13     -29.063  13.407  51.171  1.00  0.00      L21  H
ATOM   3359 H11Y POPEL  13     -28.004  13.541  49.699  1.00  0.00      L21  H
ATOM   3360 C312 POPEL  13     -29.796  14.781  49.684  1.00  0.00      L21  C
ATOM   3361 H12X POPEL  13     -30.065  14.765  48.584  1.00  0.00      L21  H
ATOM   3362 H12Y POPEL  13     -30.725  14.836  50.245  1.00  0.00      L21  H
ATOM   3363 C313 POPEL  13     -28.866  15.968  49.916  1.00  0.00      L21  C
ATOM   3364 H13X POPEL  13     -28.595  16.028  50.988  1.00  0.00      L21  H
ATOM   3365 H13Y POPEL  13     -27.877  15.802  49.396  1.00  0.00      L21  H
ATOM   3366 C314 POPEL  13     -29.492  17.327  49.490  1.00  0.00      L21  C
ATOM   3367 H14X POPEL  13     -29.629  17.237  48.331  1.00  0.00      L21  H
ATOM   3368 H14Y POPEL  13     -30.384  17.414  50.030  1.00  0.00      L21  H
ATOM   3369 C315 POPEL  13     -28.538  18.554  49.892  1.00  0.00      L21  C
ATOM   3370 H15X POPEL  13     -28.243  18.318  50.950  1.00  0.00      L21  H
ATOM   3371 H15Y POPEL  13     -27.596  18.535  49.309  1.00  0.00      L21  H
ATOM   3372 C316 POPEL  13     -29.033  20.022  49.684  1.00  0.00      L21  C
ATOM   3373 H16X POPEL  13     -30.110  20.014  49.546  1.00  0.00      L21  H
ATOM   3374 H16Y POPEL  13     -28.683  20.651  50.492  1.00  0.00      L21  H
ATOM   3375 H16Z POPEL  13     -28.704  20.471  48.758  1.00  0.00      L21  H
ATOM   3376  N   POPEL  14     -22.868  -0.289  35.363  1.00  0.00      L21  N
ATOM   3377  HN1 POPEL  14     -21.871   0.131  35.570  1.00  0.00      L21  H
ATOM   3378  HN2 POPEL  14     -22.635  -1.205  34.974  1.00  0.00      L21  H
ATOM   3379  HN3 POPEL  14     -23.449   0.257  34.653  1.00  0.00      L21  H
ATOM   3380  C12 POPEL  14     -23.526  -0.446  36.660  1.00  0.00      L21  C
ATOM   3381 H12A POPEL  14     -23.306   0.446  37.270  1.00  0.00      L21  H
ATOM   3382 H12B POPEL  14     -23.153  -1.222  37.294  1.00  0.00      L21  H
ATOM   3383  C11 POPEL  14     -25.078  -0.623  36.559  1.00  0.00      L21  C
ATOM   3384 H11A POPEL  14     -25.380  -1.562  36.128  1.00  0.00      L21  H
ATOM   3385 H11B POPEL  14     -25.548  -0.587  37.571  1.00  0.00      L21  H
ATOM   3386  P   POPEL  14     -27.234   0.806  36.001  1.00  0.00      L21  P
ATOM   3387  O13 POPEL  14     -27.536   1.740  34.925  1.00  0.00      L21  O
ATOM   3388  O14 POPEL  14     -27.949  -0.479  36.045  1.00  0.00      L21  O
ATOM   3389  O11 POPEL  14     -27.268   1.580  37.391  1.00  0.00      L21  O
ATOM   3390  O12 POPEL  14     -25.704   0.433  35.775  1.00  0.00      L21  O
ATOM   3391  C1  POPEL  14     -26.816   2.880  37.532  1.00  0.00      L21  C
ATOM   3392  HA  POPEL  14     -25.817   2.834  37.003  1.00  0.00      L21  H
ATOM   3393  HB  POPEL  14     -27.522   3.590  36.962  1.00  0.00      L21  H
ATOM   3394  C2  POPEL  14     -26.823   3.352  39.036  1.00  0.00      L21  C
ATOM   3395  HS  POPEL  14     -27.867   3.321  39.339  1.00  0.00      L21  H
ATOM   3396  O21 POPEL  14     -26.263   4.730  39.076  1.00  0.00      L21  O
ATOM   3397  C21 POPEL  14     -26.769   5.560  39.902  1.00  0.00      L21  C
ATOM   3398  O22 POPEL  14     -27.876   5.410  40.499  1.00  0.00      L21  O
ATOM   3399  C22 POPEL  14     -26.027   6.862  39.829  1.00  0.00      L21  C
ATOM   3400  H2R POPEL  14     -25.188   6.733  40.544  1.00  0.00      L21  H
ATOM   3401  H2S POPEL  14     -25.609   6.968  38.773  1.00  0.00      L21  H
ATOM   3402  C3  POPEL  14     -26.158   2.364  40.059  1.00  0.00      L21  C
ATOM   3403  HX  POPEL  14     -26.322   2.706  41.111  1.00  0.00      L21  H
ATOM   3404  HY  POPEL  14     -26.719   1.439  40.044  1.00  0.00      L21  H
ATOM   3405  O31 POPEL  14     -24.765   2.152  39.725  1.00  0.00      L21  O
ATOM   3406  C31 POPEL  14     -23.851   2.822  40.470  1.00  0.00      L21  C
ATOM   3407  O32 POPEL  14     -24.039   3.384  41.504  1.00  0.00      L21  O
ATOM   3408  C32 POPEL  14     -22.492   2.799  39.801  1.00  0.00      L21  C
ATOM   3409  H2X POPEL  14     -21.872   1.956  40.147  1.00  0.00      L21  H
ATOM   3410  H2Y POPEL  14     -22.555   2.756  38.685  1.00  0.00      L21  H
ATOM   3411  C23 POPEL  14     -26.890   8.035  40.145  1.00  0.00      L21  C
ATOM   3412  H3R POPEL  14     -27.782   8.149  39.585  1.00  0.00      L21  H
ATOM   3413  H3S POPEL  14     -27.285   7.898  41.177  1.00  0.00      L21  H
ATOM   3414  C24 POPEL  14     -25.956   9.264  40.092  1.00  0.00      L21  C
ATOM   3415  H4R POPEL  14     -24.992   9.104  40.645  1.00  0.00      L21  H
ATOM   3416  H4S POPEL  14     -25.735   9.454  39.021  1.00  0.00      L21  H
ATOM   3417  C25 POPEL  14     -26.595  10.525  40.753  1.00  0.00      L21  C
ATOM   3418  H5R POPEL  14     -27.648  10.501  40.407  1.00  0.00      L21  H
ATOM   3419  H5S POPEL  14     -26.618  10.450  41.842  1.00  0.00      L21  H
ATOM   3420  C26 POPEL  14     -25.856  11.826  40.413  1.00  0.00      L21  C
ATOM   3421  H6R POPEL  14     -24.800  11.713  40.660  1.00  0.00      L21  H
ATOM   3422  H6S POPEL  14     -25.891  11.868  39.296  1.00  0.00      L21  H
ATOM   3423  C27 POPEL  14     -26.354  13.130  41.033  1.00  0.00      L21  C
ATOM   3424  H7R POPEL  14     -27.459  13.289  40.846  1.00  0.00      L21  H
ATOM   3425  H7S POPEL  14     -26.299  13.031  42.123  1.00  0.00      L21  H
ATOM   3426  C28 POPEL  14     -25.593  14.393  40.532  1.00  0.00      L21  C
ATOM   3427  H8R POPEL  14     -24.504  14.296  40.616  1.00  0.00      L21  H
ATOM   3428  H8S POPEL  14     -25.745  14.511  39.406  1.00  0.00      L21  H
ATOM   3429  C29 POPEL  14     -26.061  15.671  41.261  1.00  0.00      L21  C
ATOM   3430  H91 POPEL  14     -25.815  15.624  42.350  1.00  0.00      L21  H
ATOM   3431 C210 POPEL  14     -26.819  16.725  40.832  1.00  0.00      L21  C
ATOM   3432 H101 POPEL  14     -26.920  17.589  41.500  1.00  0.00      L21  H
ATOM   3433 C211 POPEL  14     -27.291  17.024  39.430  1.00  0.00      L21  C
ATOM   3434 H11R POPEL  14     -27.344  16.097  38.721  1.00  0.00      L21  H
ATOM   3435 H11S POPEL  14     -28.302  17.606  39.449  1.00  0.00      L21  H
ATOM   3436 C212 POPEL  14     -26.291  18.066  38.807  1.00  0.00      L21  C
ATOM   3437 H12R POPEL  14     -25.281  17.591  38.657  1.00  0.00      L21  H
ATOM   3438 H12S POPEL  14     -26.723  18.404  37.781  1.00  0.00      L21  H
ATOM   3439 C213 POPEL  14     -26.244  19.364  39.484  1.00  0.00      L21  C
ATOM   3440 H13R POPEL  14     -27.203  19.702  39.777  1.00  0.00      L21  H
ATOM   3441 H13S POPEL  14     -25.619  19.224  40.378  1.00  0.00      L21  H
ATOM   3442 C214 POPEL  14     -25.403  20.427  38.689  1.00  0.00      L21  C
ATOM   3443 H14R POPEL  14     -24.326  20.094  38.842  1.00  0.00      L21  H
ATOM   3444 H14S POPEL  14     -25.591  20.372  37.637  1.00  0.00      L21  H
ATOM   3445 C215 POPEL  14     -25.587  21.846  39.310  1.00  0.00      L21  C
ATOM   3446 H15R POPEL  14     -26.699  22.060  39.430  1.00  0.00      L21  H
ATOM   3447 H15S POPEL  14     -25.020  21.859  40.234  1.00  0.00      L21  H
ATOM   3448 C216 POPEL  14     -24.921  22.970  38.537  1.00  0.00      L21  C
ATOM   3449 H16R POPEL  14     -23.821  22.787  38.394  1.00  0.00      L21  H
ATOM   3450 H16S POPEL  14     -25.301  23.153  37.504  1.00  0.00      L21  H
ATOM   3451 C217 POPEL  14     -24.885  24.228  39.340  1.00  0.00      L21  C
ATOM   3452 H17R POPEL  14     -25.882  24.760  39.361  1.00  0.00      L21  H
ATOM   3453 H17S POPEL  14     -24.653  24.079  40.401  1.00  0.00      L21  H
ATOM   3454 C218 POPEL  14     -23.887  25.209  38.815  1.00  0.00      L21  C
ATOM   3455 H18R POPEL  14     -23.810  26.104  39.491  1.00  0.00      L21  H
ATOM   3456 H18S POPEL  14     -22.910  24.775  38.731  1.00  0.00      L21  H
ATOM   3457 H18T POPEL  14     -24.096  25.608  37.795  1.00  0.00      L21  H
ATOM   3458  C33 POPEL  14     -21.626   4.145  40.012  1.00  0.00      L21  C
ATOM   3459  H3X POPEL  14     -21.321   4.071  41.102  1.00  0.00      L21  H
ATOM   3460  H3Y POPEL  14     -20.699   3.991  39.363  1.00  0.00      L21  H
ATOM   3461  C34 POPEL  14     -22.348   5.365  39.591  1.00  0.00      L21  C
ATOM   3462  H4X POPEL  14     -22.427   5.326  38.451  1.00  0.00      L21  H
ATOM   3463  H4Y POPEL  14     -23.387   5.559  40.040  1.00  0.00      L21  H
ATOM   3464  C35 POPEL  14     -21.483   6.589  40.006  1.00  0.00      L21  C
ATOM   3465  H5X POPEL  14     -21.225   6.436  41.081  1.00  0.00      L21  H
ATOM   3466  H5Y POPEL  14     -20.557   6.552  39.300  1.00  0.00      L21  H
ATOM   3467  C36 POPEL  14     -22.241   7.924  39.717  1.00  0.00      L21  C
ATOM   3468  H6X POPEL  14     -22.667   7.917  38.654  1.00  0.00      L21  H
ATOM   3469  H6Y POPEL  14     -23.027   7.936  40.494  1.00  0.00      L21  H
ATOM   3470  C37 POPEL  14     -21.348   9.111  39.907  1.00  0.00      L21  C
ATOM   3471  H7X POPEL  14     -20.813   9.057  40.899  1.00  0.00      L21  H
ATOM   3472  H7Y POPEL  14     -20.517   9.066  39.191  1.00  0.00      L21  H
ATOM   3473  C38 POPEL  14     -22.142  10.445  39.855  1.00  0.00      L21  C
ATOM   3474  H8X POPEL  14     -22.765  10.457  38.890  1.00  0.00      L21  H
ATOM   3475  H8Y POPEL  14     -22.755  10.638  40.768  1.00  0.00      L21  H
ATOM   3476  C39 POPEL  14     -21.259  11.651  39.688  1.00  0.00      L21  C
ATOM   3477  H9X POPEL  14     -20.619  11.815  40.544  1.00  0.00      L21  H
ATOM   3478  H9Y POPEL  14     -20.592  11.527  38.800  1.00  0.00      L21  H
ATOM   3479 C310 POPEL  14     -22.122  12.913  39.653  1.00  0.00      L21  C
ATOM   3480 H10X POPEL  14     -22.873  13.099  38.847  1.00  0.00      L21  H
ATOM   3481 H10Y POPEL  14     -22.647  12.947  40.656  1.00  0.00      L21  H
ATOM   3482 C311 POPEL  14     -21.261  14.180  39.483  1.00  0.00      L21  C
ATOM   3483 H11X POPEL  14     -20.589  14.392  40.312  1.00  0.00      L21  H
ATOM   3484 H11Y POPEL  14     -20.612  14.004  38.580  1.00  0.00      L21  H
ATOM   3485 C312 POPEL  14     -22.019  15.422  38.997  1.00  0.00      L21  C
ATOM   3486 H12X POPEL  14     -22.264  15.269  37.925  1.00  0.00      L21  H
ATOM   3487 H12Y POPEL  14     -22.997  15.413  39.534  1.00  0.00      L21  H
ATOM   3488 C313 POPEL  14     -21.231  16.772  39.208  1.00  0.00      L21  C
ATOM   3489 H13X POPEL  14     -20.687  16.725  40.184  1.00  0.00      L21  H
ATOM   3490 H13Y POPEL  14     -20.326  16.863  38.507  1.00  0.00      L21  H
ATOM   3491 C314 POPEL  14     -21.896  18.144  39.176  1.00  0.00      L21  C
ATOM   3492 H14X POPEL  14     -22.113  18.393  38.138  1.00  0.00      L21  H
ATOM   3493 H14Y POPEL  14     -22.886  18.041  39.695  1.00  0.00      L21  H
ATOM   3494 C315 POPEL  14     -21.086  19.305  39.733  1.00  0.00      L21  C
ATOM   3495 H15X POPEL  14     -20.640  18.995  40.712  1.00  0.00      L21  H
ATOM   3496 H15Y POPEL  14     -20.287  19.405  38.955  1.00  0.00      L21  H
ATOM   3497 C316 POPEL  14     -21.916  20.600  39.938  1.00  0.00      L21  C
ATOM   3498 H16X POPEL  14     -22.835  20.504  40.632  1.00  0.00      L21  H
ATOM   3499 H16Y POPEL  14     -21.154  21.379  40.279  1.00  0.00      L21  H
ATOM   3500 H16Z POPEL  14     -22.335  21.013  38.996  1.00  0.00      L21  H
ATOM   3501  N   POPEL  15     -27.282  -5.525  29.714  1.00  0.00      L21  N
ATOM   3502  HN1 POPEL  15     -27.538  -6.249  28.993  1.00  0.00      L21  H
ATOM   3503  HN2 POPEL  15     -27.850  -4.675  29.549  1.00  0.00      L21  H
ATOM   3504  HN3 POPEL  15     -26.293  -5.213  29.624  1.00  0.00      L21  H
ATOM   3505  C12 POPEL  15     -27.527  -5.956  31.103  1.00  0.00      L21  C
ATOM   3506 H12A POPEL  15     -26.842  -6.823  31.290  1.00  0.00      L21  H
ATOM   3507 H12B POPEL  15     -28.558  -6.272  31.147  1.00  0.00      L21  H
ATOM   3508  C11 POPEL  15     -27.088  -4.782  32.046  1.00  0.00      L21  C
ATOM   3509 H11A POPEL  15     -27.618  -3.808  31.778  1.00  0.00      L21  H
ATOM   3510 H11B POPEL  15     -27.521  -5.064  33.064  1.00  0.00      L21  H
ATOM   3511  P   POPEL  15     -24.611  -4.267  31.238  1.00  0.00      L21  P
ATOM   3512  O13 POPEL  15     -23.316  -3.777  31.695  1.00  0.00      L21  O
ATOM   3513  O14 POPEL  15     -24.573  -5.467  30.385  1.00  0.00      L21  O
ATOM   3514  O11 POPEL  15     -25.414  -3.273  30.324  1.00  0.00      L21  O
ATOM   3515  O12 POPEL  15     -25.666  -4.605  32.401  1.00  0.00      L21  O
ATOM   3516  C1  POPEL  15     -25.718  -1.929  30.740  1.00  0.00      L21  C
ATOM   3517  HA  POPEL  15     -26.683  -1.826  31.342  1.00  0.00      L21  H
ATOM   3518  HB  POPEL  15     -24.861  -1.444  31.306  1.00  0.00      L21  H
ATOM   3519  C2  POPEL  15     -25.919  -1.089  29.402  1.00  0.00      L21  C
ATOM   3520  HS  POPEL  15     -25.023  -1.260  28.759  1.00  0.00      L21  H
ATOM   3521  O21 POPEL  15     -25.952   0.299  29.723  1.00  0.00      L21  O
ATOM   3522  C21 POPEL  15     -25.996   1.228  28.796  1.00  0.00      L21  C
ATOM   3523  O22 POPEL  15     -25.888   1.054  27.603  1.00  0.00      L21  O
ATOM   3524  C22 POPEL  15     -26.391   2.522  29.589  1.00  0.00      L21  C
ATOM   3525  H2R POPEL  15     -27.400   2.300  30.070  1.00  0.00      L21  H
ATOM   3526  H2S POPEL  15     -25.683   2.782  30.294  1.00  0.00      L21  H
ATOM   3527  C3  POPEL  15     -27.172  -1.519  28.488  1.00  0.00      L21  C
ATOM   3528  HX  POPEL  15     -27.253  -0.974  27.591  1.00  0.00      L21  H
ATOM   3529  HY  POPEL  15     -27.075  -2.591  28.299  1.00  0.00      L21  H
ATOM   3530  O31 POPEL  15     -28.375  -1.212  29.229  1.00  0.00      L21  O
ATOM   3531  C31 POPEL  15     -29.268  -2.184  29.432  1.00  0.00      L21  C
ATOM   3532  O32 POPEL  15     -29.213  -3.358  29.228  1.00  0.00      L21  O
ATOM   3533  C32 POPEL  15     -30.434  -1.593  30.117  1.00  0.00      L21  C
ATOM   3534  H2X POPEL  15     -31.233  -2.366  30.252  1.00  0.00      L21  H
ATOM   3535  H2Y POPEL  15     -30.112  -1.405  31.155  1.00  0.00      L21  H
ATOM   3536  C23 POPEL  15     -26.555   3.668  28.591  1.00  0.00      L21  C
ATOM   3537  H3R POPEL  15     -25.658   3.776  27.968  1.00  0.00      L21  H
ATOM   3538  H3S POPEL  15     -27.367   3.426  27.878  1.00  0.00      L21  H
ATOM   3539  C24 POPEL  15     -26.959   4.950  29.317  1.00  0.00      L21  C
ATOM   3540  H4R POPEL  15     -27.807   4.677  29.980  1.00  0.00      L21  H
ATOM   3541  H4S POPEL  15     -26.057   5.137  29.975  1.00  0.00      L21  H
ATOM   3542  C25 POPEL  15     -27.201   6.261  28.524  1.00  0.00      L21  C
ATOM   3543  H5R POPEL  15     -26.312   6.457  27.818  1.00  0.00      L21  H
ATOM   3544  H5S POPEL  15     -28.188   6.125  27.904  1.00  0.00      L21  H
ATOM   3545  C26 POPEL  15     -27.253   7.472  29.457  1.00  0.00      L21  C
ATOM   3546  H6R POPEL  15     -28.162   7.501  29.998  1.00  0.00      L21  H
ATOM   3547  H6S POPEL  15     -26.388   7.360  30.108  1.00  0.00      L21  H
ATOM   3548  C27 POPEL  15     -27.211   8.716  28.585  1.00  0.00      L21  C
ATOM   3549  H7R POPEL  15     -26.332   8.689  27.773  1.00  0.00      L21  H
ATOM   3550  H7S POPEL  15     -28.202   8.835  28.117  1.00  0.00      L21  H
ATOM   3551  C28 POPEL  15     -26.973   9.945  29.486  1.00  0.00      L21  C
ATOM   3552  H8R POPEL  15     -27.912  10.260  30.042  1.00  0.00      L21  H
ATOM   3553  H8S POPEL  15     -26.286   9.615  30.245  1.00  0.00      L21  H
ATOM   3554  C29 POPEL  15     -26.346  11.076  28.650  1.00  0.00      L21  C
ATOM   3555  H91 POPEL  15     -25.750  10.784  27.772  1.00  0.00      L21  H
ATOM   3556 C210 POPEL  15     -26.540  12.350  28.910  1.00  0.00      L21  C
ATOM   3557 H101 POPEL  15     -25.965  13.133  28.371  1.00  0.00      L21  H
ATOM   3558 C211 POPEL  15     -27.310  13.120  30.040  1.00  0.00      L21  C
ATOM   3559 H11R POPEL  15     -27.690  12.382  30.873  1.00  0.00      L21  H
ATOM   3560 H11S POPEL  15     -26.577  13.700  30.490  1.00  0.00      L21  H
ATOM   3561 C212 POPEL  15     -28.529  13.909  29.596  1.00  0.00      L21  C
ATOM   3562 H12R POPEL  15     -29.192  13.196  29.029  1.00  0.00      L21  H
ATOM   3563 H12S POPEL  15     -29.034  14.360  30.480  1.00  0.00      L21  H
ATOM   3564 C213 POPEL  15     -28.297  15.169  28.743  1.00  0.00      L21  C
ATOM   3565 H13R POPEL  15     -27.473  15.629  29.279  1.00  0.00      L21  H
ATOM   3566 H13S POPEL  15     -28.036  15.043  27.670  1.00  0.00      L21  H
ATOM   3567 C214 POPEL  15     -29.430  16.191  28.877  1.00  0.00      L21  C
ATOM   3568 H14R POPEL  15     -30.391  15.673  28.703  1.00  0.00      L21  H
ATOM   3569 H14S POPEL  15     -29.519  16.514  29.903  1.00  0.00      L21  H
ATOM   3570 C215 POPEL  15     -29.053  17.490  28.191  1.00  0.00      L21  C
ATOM   3571 H15R POPEL  15     -27.973  17.667  28.319  1.00  0.00      L21  H
ATOM   3572 H15S POPEL  15     -29.137  17.405  27.126  1.00  0.00      L21  H
ATOM   3573 C216 POPEL  15     -29.823  18.756  28.627  1.00  0.00      L21  C
ATOM   3574 H16R POPEL  15     -30.924  18.690  28.436  1.00  0.00      L21  H
ATOM   3575 H16S POPEL  15     -29.786  18.819  29.751  1.00  0.00      L21  H
ATOM   3576 C217 POPEL  15     -29.378  20.083  28.091  1.00  0.00      L21  C
ATOM   3577 H17R POPEL  15     -28.258  20.097  27.847  1.00  0.00      L21  H
ATOM   3578 H17S POPEL  15     -29.949  20.256  27.130  1.00  0.00      L21  H
ATOM   3579 C218 POPEL  15     -29.639  21.301  28.942  1.00  0.00      L21  C
ATOM   3580 H18R POPEL  15     -28.928  22.087  28.657  1.00  0.00      L21  H
ATOM   3581 H18S POPEL  15     -30.656  21.656  28.717  1.00  0.00      L21  H
ATOM   3582 H18T POPEL  15     -29.382  20.979  30.050  1.00  0.00      L21  H
ATOM   3583  C33 POPEL  15     -31.158  -0.324  29.536  1.00  0.00      L21  C
ATOM   3584  H3X POPEL  15     -31.727  -0.498  28.583  1.00  0.00      L21  H
ATOM   3585  H3Y POPEL  15     -31.937  -0.157  30.278  1.00  0.00      L21  H
ATOM   3586  C34 POPEL  15     -30.422   1.036  29.414  1.00  0.00      L21  C
ATOM   3587  H4X POPEL  15     -30.061   1.260  30.437  1.00  0.00      L21  H
ATOM   3588  H4Y POPEL  15     -29.761   0.956  28.515  1.00  0.00      L21  H
ATOM   3589  C35 POPEL  15     -31.366   2.273  29.234  1.00  0.00      L21  C
ATOM   3590  H5X POPEL  15     -31.975   2.085  28.373  1.00  0.00      L21  H
ATOM   3591  H5Y POPEL  15     -32.007   2.326  30.200  1.00  0.00      L21  H
ATOM   3592  C36 POPEL  15     -30.710   3.595  29.069  1.00  0.00      L21  C
ATOM   3593  H6X POPEL  15     -30.013   3.840  29.931  1.00  0.00      L21  H
ATOM   3594  H6Y POPEL  15     -30.174   3.703  28.047  1.00  0.00      L21  H
ATOM   3595  C37 POPEL  15     -31.780   4.778  29.039  1.00  0.00      L21  C
ATOM   3596  H7X POPEL  15     -32.456   4.656  28.203  1.00  0.00      L21  H
ATOM   3597  H7Y POPEL  15     -32.430   4.725  29.990  1.00  0.00      L21  H
ATOM   3598  C38 POPEL  15     -31.132   6.211  29.033  1.00  0.00      L21  C
ATOM   3599  H8X POPEL  15     -30.558   6.305  29.966  1.00  0.00      L21  H
ATOM   3600  H8Y POPEL  15     -30.449   6.404  28.146  1.00  0.00      L21  H
ATOM   3601  C39 POPEL  15     -32.172   7.357  29.099  1.00  0.00      L21  C
ATOM   3602  H9X POPEL  15     -32.772   7.180  28.170  1.00  0.00      L21  H
ATOM   3603  H9Y POPEL  15     -32.849   7.241  30.036  1.00  0.00      L21  H
ATOM   3604 C310 POPEL  15     -31.616   8.772  29.102  1.00  0.00      L21  C
ATOM   3605 H10X POPEL  15     -30.953   8.863  30.019  1.00  0.00      L21  H
ATOM   3606 H10Y POPEL  15     -31.049   8.925  28.177  1.00  0.00      L21  H
ATOM   3607 C311 POPEL  15     -32.673   9.835  29.192  1.00  0.00      L21  C
ATOM   3608 H11X POPEL  15     -33.537   9.898  28.431  1.00  0.00      L21  H
ATOM   3609 H11Y POPEL  15     -33.042   9.806  30.283  1.00  0.00      L21  H
ATOM   3610 C312 POPEL  15     -32.106  11.309  29.172  1.00  0.00      L21  C
ATOM   3611 H12X POPEL  15     -31.217  11.332  29.885  1.00  0.00      L21  H
ATOM   3612 H12Y POPEL  15     -31.666  11.604  28.139  1.00  0.00      L21  H
ATOM   3613 C313 POPEL  15     -33.128  12.381  29.478  1.00  0.00      L21  C
ATOM   3614 H13X POPEL  15     -34.084  12.388  28.893  1.00  0.00      L21  H
ATOM   3615 H13Y POPEL  15     -33.558  12.210  30.513  1.00  0.00      L21  H
ATOM   3616 C314 POPEL  15     -32.526  13.810  29.515  1.00  0.00      L21  C
ATOM   3617 H14X POPEL  15     -31.591  13.917  30.098  1.00  0.00      L21  H
ATOM   3618 H14Y POPEL  15     -32.403  14.206  28.431  1.00  0.00      L21  H
ATOM   3619 C315 POPEL  15     -33.573  14.614  30.214  1.00  0.00      L21  C
ATOM   3620 H15X POPEL  15     -34.580  14.288  29.961  1.00  0.00      L21  H
ATOM   3621 H15Y POPEL  15     -33.549  14.299  31.305  1.00  0.00      L21  H
ATOM   3622 C316 POPEL  15     -33.353  16.119  30.175  1.00  0.00      L21  C
ATOM   3623 H16X POPEL  15     -33.690  16.491  31.166  1.00  0.00      L21  H
ATOM   3624 H16Y POPEL  15     -32.256  16.230  30.206  1.00  0.00      L21  H
ATOM   3625 H16Z POPEL  15     -33.840  16.681  29.315  1.00  0.00      L21  H
ATOM   3626  N   POPEL  16     -24.493  -5.831  21.942  1.00  0.00      L21  N
ATOM   3627  HN1 POPEL  16     -23.864  -6.671  21.982  1.00  0.00      L21  H
ATOM   3628  HN2 POPEL  16     -24.360  -5.255  22.862  1.00  0.00      L21  H
ATOM   3629  HN3 POPEL  16     -25.506  -6.040  21.882  1.00  0.00      L21  H
ATOM   3630  C12 POPEL  16     -24.065  -5.018  20.729  1.00  0.00      L21  C
ATOM   3631 H12A POPEL  16     -24.203  -5.606  19.879  1.00  0.00      L21  H
ATOM   3632 H12B POPEL  16     -22.990  -4.898  20.944  1.00  0.00      L21  H
ATOM   3633  C11 POPEL  16     -24.800  -3.648  20.624  1.00  0.00      L21  C
ATOM   3634 H11A POPEL  16     -24.533  -2.964  21.468  1.00  0.00      L21  H
ATOM   3635 H11B POPEL  16     -24.289  -3.197  19.744  1.00  0.00      L21  H
ATOM   3636  P   POPEL  16     -27.366  -4.408  21.043  1.00  0.00      L21  P
ATOM   3637  O13 POPEL  16     -28.647  -3.980  20.485  1.00  0.00      L21  O
ATOM   3638  O14 POPEL  16     -27.003  -5.802  21.089  1.00  0.00      L21  O
ATOM   3639  O11 POPEL  16     -27.313  -3.910  22.530  1.00  0.00      L21  O
ATOM   3640  O12 POPEL  16     -26.158  -3.726  20.313  1.00  0.00      L21  O
ATOM   3641  C1  POPEL  16     -27.121  -2.551  22.826  1.00  0.00      L21  C
ATOM   3642  HA  POPEL  16     -26.118  -2.244  22.643  1.00  0.00      L21  H
ATOM   3643  HB  POPEL  16     -27.799  -1.882  22.278  1.00  0.00      L21  H
ATOM   3644  C2  POPEL  16     -27.489  -2.218  24.343  1.00  0.00      L21  C
ATOM   3645  HS  POPEL  16     -28.550  -2.476  24.541  1.00  0.00      L21  H
ATOM   3646  O21 POPEL  16     -27.214  -0.819  24.594  1.00  0.00      L21  O
ATOM   3647  C21 POPEL  16     -27.852   0.092  23.933  1.00  0.00      L21  C
ATOM   3648  O22 POPEL  16     -28.876  -0.023  23.310  1.00  0.00      L21  O
ATOM   3649  C22 POPEL  16     -27.022   1.340  23.931  1.00  0.00      L21  C
ATOM   3650  H2R POPEL  16     -26.176   1.365  24.694  1.00  0.00      L21  H
ATOM   3651  H2S POPEL  16     -26.561   1.329  22.897  1.00  0.00      L21  H
ATOM   3652  C3  POPEL  16     -26.466  -2.932  25.258  1.00  0.00      L21  C
ATOM   3653  HX  POPEL  16     -26.833  -2.953  26.314  1.00  0.00      L21  H
ATOM   3654  HY  POPEL  16     -26.493  -4.035  24.880  1.00  0.00      L21  H
ATOM   3655  O31 POPEL  16     -25.139  -2.358  25.346  1.00  0.00      L21  O
ATOM   3656  C31 POPEL  16     -24.141  -2.921  24.612  1.00  0.00      L21  C
ATOM   3657  O32 POPEL  16     -24.357  -3.930  23.915  1.00  0.00      L21  O
ATOM   3658  C32 POPEL  16     -22.849  -2.195  24.859  1.00  0.00      L21  C
ATOM   3659  H2X POPEL  16     -22.960  -1.432  25.674  1.00  0.00      L21  H
ATOM   3660  H2Y POPEL  16     -22.119  -3.018  25.132  1.00  0.00      L21  H
ATOM   3661  C23 POPEL  16     -27.831   2.634  24.287  1.00  0.00      L21  C
ATOM   3662  H3R POPEL  16     -28.692   2.799  23.714  1.00  0.00      L21  H
ATOM   3663  H3S POPEL  16     -28.230   2.521  25.323  1.00  0.00      L21  H
ATOM   3664  C24 POPEL  16     -26.947   3.862  24.189  1.00  0.00      L21  C
ATOM   3665  H4R POPEL  16     -26.157   3.650  24.960  1.00  0.00      L21  H
ATOM   3666  H4S POPEL  16     -26.657   3.973  23.125  1.00  0.00      L21  H
ATOM   3667  C25 POPEL  16     -27.552   5.113  24.594  1.00  0.00      L21  C
ATOM   3668  H5R POPEL  16     -28.586   5.146  24.244  1.00  0.00      L21  H
ATOM   3669  H5S POPEL  16     -27.728   5.111  25.721  1.00  0.00      L21  H
ATOM   3670  C26 POPEL  16     -26.783   6.371  24.210  1.00  0.00      L21  C
ATOM   3671  H6R POPEL  16     -25.798   6.241  24.728  1.00  0.00      L21  H
ATOM   3672  H6S POPEL  16     -26.617   6.311  23.092  1.00  0.00      L21  H
ATOM   3673  C27 POPEL  16     -27.592   7.587  24.573  1.00  0.00      L21  C
ATOM   3674  H7R POPEL  16     -28.609   7.376  24.182  1.00  0.00      L21  H
ATOM   3675  H7S POPEL  16     -27.764   7.580  25.642  1.00  0.00      L21  H
ATOM   3676  C28 POPEL  16     -27.069   8.913  23.988  1.00  0.00      L21  C
ATOM   3677  H8R POPEL  16     -25.972   9.017  24.211  1.00  0.00      L21  H
ATOM   3678  H8S POPEL  16     -27.320   8.899  22.827  1.00  0.00      L21  H
ATOM   3679  C29 POPEL  16     -27.808  10.046  24.567  1.00  0.00      L21  C
ATOM   3680  H91 POPEL  16     -28.848   9.875  24.740  1.00  0.00      L21  H
ATOM   3681 C210 POPEL  16     -27.143  11.180  24.900  1.00  0.00      L21  C
ATOM   3682 H101 POPEL  16     -27.725  11.959  25.282  1.00  0.00      L21  H
ATOM   3683 C211 POPEL  16     -25.685  11.552  24.680  1.00  0.00      L21  C
ATOM   3684 H11R POPEL  16     -24.994  10.692  24.877  1.00  0.00      L21  H
ATOM   3685 H11S POPEL  16     -25.623  11.802  23.534  1.00  0.00      L21  H
ATOM   3686 C212 POPEL  16     -25.147  12.771  25.428  1.00  0.00      L21  C
ATOM   3687 H12R POPEL  16     -25.310  12.447  26.446  1.00  0.00      L21  H
ATOM   3688 H12S POPEL  16     -24.059  12.856  25.095  1.00  0.00      L21  H
ATOM   3689 C213 POPEL  16     -25.874  14.117  25.124  1.00  0.00      L21  C
ATOM   3690 H13R POPEL  16     -25.797  14.363  24.066  1.00  0.00      L21  H
ATOM   3691 H13S POPEL  16     -26.938  14.052  25.429  1.00  0.00      L21  H
ATOM   3692 C214 POPEL  16     -25.035  15.280  25.803  1.00  0.00      L21  C
ATOM   3693 H14R POPEL  16     -24.451  15.092  26.724  1.00  0.00      L21  H
ATOM   3694 H14S POPEL  16     -24.355  15.558  24.996  1.00  0.00      L21  H
ATOM   3695 C215 POPEL  16     -25.952  16.538  26.022  1.00  0.00      L21  C
ATOM   3696 H15R POPEL  16     -26.828  16.479  25.332  1.00  0.00      L21  H
ATOM   3697 H15S POPEL  16     -26.402  16.336  26.941  1.00  0.00      L21  H
ATOM   3698 C216 POPEL  16     -25.203  17.865  25.823  1.00  0.00      L21  C
ATOM   3699 H16R POPEL  16     -24.357  17.615  26.467  1.00  0.00      L21  H
ATOM   3700 H16S POPEL  16     -24.861  17.968  24.847  1.00  0.00      L21  H
ATOM   3701 C217 POPEL  16     -25.960  19.151  26.274  1.00  0.00      L21  C
ATOM   3702 H17R POPEL  16     -26.812  19.267  25.574  1.00  0.00      L21  H
ATOM   3703 H17S POPEL  16     -26.395  19.135  27.279  1.00  0.00      L21  H
ATOM   3704 C218 POPEL  16     -25.181  20.453  26.208  1.00  0.00      L21  C
ATOM   3705 H18R POPEL  16     -25.735  21.325  26.441  1.00  0.00      L21  H
ATOM   3706 H18S POPEL  16     -24.366  20.366  27.016  1.00  0.00      L21  H
ATOM   3707 H18T POPEL  16     -24.669  20.691  25.270  1.00  0.00      L21  H
ATOM   3708  C33 POPEL  16     -22.349  -1.486  23.585  1.00  0.00      L21  C
ATOM   3709  H3X POPEL  16     -21.235  -1.371  23.716  1.00  0.00      L21  H
ATOM   3710  H3Y POPEL  16     -22.427  -2.274  22.742  1.00  0.00      L21  H
ATOM   3711  C34 POPEL  16     -23.034  -0.227  23.362  1.00  0.00      L21  C
ATOM   3712  H4X POPEL  16     -23.062   0.033  22.289  1.00  0.00      L21  H
ATOM   3713  H4Y POPEL  16     -24.028  -0.303  23.804  1.00  0.00      L21  H
ATOM   3714  C35 POPEL  16     -22.375   0.858  24.176  1.00  0.00      L21  C
ATOM   3715  H5X POPEL  16     -22.221   0.622  25.313  1.00  0.00      L21  H
ATOM   3716  H5Y POPEL  16     -21.326   1.066  23.771  1.00  0.00      L21  H
ATOM   3717  C36 POPEL  16     -23.052   2.163  24.072  1.00  0.00      L21  C
ATOM   3718  H6X POPEL  16     -23.355   2.544  23.074  1.00  0.00      L21  H
ATOM   3719  H6Y POPEL  16     -24.013   2.002  24.586  1.00  0.00      L21  H
ATOM   3720  C37 POPEL  16     -22.191   3.266  24.745  1.00  0.00      L21  C
ATOM   3721  H7X POPEL  16     -22.024   3.036  25.806  1.00  0.00      L21  H
ATOM   3722  H7Y POPEL  16     -21.145   3.286  24.249  1.00  0.00      L21  H
ATOM   3723  C38 POPEL  16     -22.830   4.707  24.592  1.00  0.00      L21  C
ATOM   3724  H8X POPEL  16     -22.977   4.973  23.596  1.00  0.00      L21  H
ATOM   3725  H8Y POPEL  16     -23.823   4.726  25.016  1.00  0.00      L21  H
ATOM   3726  C39 POPEL  16     -21.810   5.708  25.221  1.00  0.00      L21  C
ATOM   3727  H9X POPEL  16     -21.517   5.205  26.169  1.00  0.00      L21  H
ATOM   3728  H9Y POPEL  16     -20.910   5.907  24.623  1.00  0.00      L21  H
ATOM   3729 C310 POPEL  16     -22.466   7.050  25.666  1.00  0.00      L21  C
ATOM   3730 H10X POPEL  16     -23.168   7.349  24.895  1.00  0.00      L21  H
ATOM   3731 H10Y POPEL  16     -23.068   6.897  26.572  1.00  0.00      L21  H
ATOM   3732 C311 POPEL  16     -21.387   8.050  26.069  1.00  0.00      L21  C
ATOM   3733 H11X POPEL  16     -20.859   7.923  26.995  1.00  0.00      L21  H
ATOM   3734 H11Y POPEL  16     -20.538   7.909  25.336  1.00  0.00      L21  H
ATOM   3735 C312 POPEL  16     -21.982   9.449  25.997  1.00  0.00      L21  C
ATOM   3736 H12X POPEL  16     -22.471   9.433  24.925  1.00  0.00      L21  H
ATOM   3737 H12Y POPEL  16     -22.866   9.612  26.633  1.00  0.00      L21  H
ATOM   3738 C313 POPEL  16     -20.986  10.565  26.239  1.00  0.00      L21  C
ATOM   3739 H13X POPEL  16     -20.413  10.592  27.181  1.00  0.00      L21  H
ATOM   3740 H13Y POPEL  16     -20.248  10.628  25.390  1.00  0.00      L21  H
ATOM   3741 C314 POPEL  16     -21.756  11.908  26.154  1.00  0.00      L21  C
ATOM   3742 H14X POPEL  16     -22.334  11.827  25.191  1.00  0.00      L21  H
ATOM   3743 H14Y POPEL  16     -22.480  11.973  27.043  1.00  0.00      L21  H
ATOM   3744 C315 POPEL  16     -20.829  13.128  26.244  1.00  0.00      L21  C
ATOM   3745 H15X POPEL  16     -20.237  13.194  27.196  1.00  0.00      L21  H
ATOM   3746 H15Y POPEL  16     -20.068  13.148  25.398  1.00  0.00      L21  H
ATOM   3747 C316 POPEL  16     -21.531  14.450  26.135  1.00  0.00      L21  C
ATOM   3748 H16X POPEL  16     -22.064  14.502  27.179  1.00  0.00      L21  H
ATOM   3749 H16Y POPEL  16     -20.760  15.222  26.082  1.00  0.00      L21  H
ATOM   3750 H16Z POPEL  16     -22.185  14.615  25.267  1.00  0.00      L21  H
ATOM   3751  N   POPEL  19     -21.284  -5.234  45.119  1.00  0.00      L21  N
ATOM   3752  HN1 POPEL  19     -20.484  -4.590  45.085  1.00  0.00      L21  H
ATOM   3753  HN2 POPEL  19     -22.153  -4.780  45.564  1.00  0.00      L21  H
ATOM   3754  HN3 POPEL  19     -21.173  -6.207  45.591  1.00  0.00      L21  H
ATOM   3755  C12 POPEL  19     -21.725  -5.627  43.717  1.00  0.00      L21  C
ATOM   3756 H12A POPEL  19     -22.306  -6.508  43.659  1.00  0.00      L21  H
ATOM   3757 H12B POPEL  19     -20.803  -5.841  43.096  1.00  0.00      L21  H
ATOM   3758  C11 POPEL  19     -22.417  -4.403  43.037  1.00  0.00      L21  C
ATOM   3759 H11A POPEL  19     -21.904  -3.409  43.242  1.00  0.00      L21  H
ATOM   3760 H11B POPEL  19     -22.370  -4.583  41.915  1.00  0.00      L21  H
ATOM   3761  P   POPEL  19     -24.577  -4.026  44.562  1.00  0.00      L21  P
ATOM   3762  O13 POPEL  19     -25.978  -4.592  44.409  1.00  0.00      L21  O
ATOM   3763  O14 POPEL  19     -23.777  -4.493  45.675  1.00  0.00      L21  O
ATOM   3764  O11 POPEL  19     -24.729  -2.478  44.577  1.00  0.00      L21  O
ATOM   3765  O12 POPEL  19     -23.766  -4.302  43.280  1.00  0.00      L21  O
ATOM   3766  C1  POPEL  19     -23.872  -1.389  44.126  1.00  0.00      L21  C
ATOM   3767  HA  POPEL  19     -23.000  -1.645  43.569  1.00  0.00      L21  H
ATOM   3768  HB  POPEL  19     -24.516  -0.899  43.309  1.00  0.00      L21  H
ATOM   3769  C2  POPEL  19     -23.707  -0.329  45.221  1.00  0.00      L21  C
ATOM   3770  HS  POPEL  19     -24.728  -0.075  45.578  1.00  0.00      L21  H
ATOM   3771  O21 POPEL  19     -23.149   0.937  44.620  1.00  0.00      L21  O
ATOM   3772  C21 POPEL  19     -23.532   2.063  45.126  1.00  0.00      L21  C
ATOM   3773  O22 POPEL  19     -24.251   2.136  46.142  1.00  0.00      L21  O
ATOM   3774  C22 POPEL  19     -22.776   3.268  44.523  1.00  0.00      L21  C
ATOM   3775  H2R POPEL  19     -21.922   3.406  45.200  1.00  0.00      L21  H
ATOM   3776  H2S POPEL  19     -22.540   2.964  43.451  1.00  0.00      L21  H
ATOM   3777  C3  POPEL  19     -22.764  -0.857  46.370  1.00  0.00      L21  C
ATOM   3778  HX  POPEL  19     -23.078  -0.357  47.322  1.00  0.00      L21  H
ATOM   3779  HY  POPEL  19     -22.845  -1.987  46.522  1.00  0.00      L21  H
ATOM   3780  O31 POPEL  19     -21.394  -0.515  46.092  1.00  0.00      L21  O
ATOM   3781  C31 POPEL  19     -20.518  -1.488  46.062  1.00  0.00      L21  C
ATOM   3782  O32 POPEL  19     -20.730  -2.657  45.738  1.00  0.00      L21  O
ATOM   3783  C32 POPEL  19     -19.154  -0.989  46.603  1.00  0.00      L21  C
ATOM   3784  H2X POPEL  19     -18.568  -1.913  46.911  1.00  0.00      L21  H
ATOM   3785  H2Y POPEL  19     -18.628  -0.585  45.711  1.00  0.00      L21  H
ATOM   3786  C23 POPEL  19     -23.664   4.583  44.512  1.00  0.00      L21  C
ATOM   3787  H3R POPEL  19     -24.512   4.327  43.794  1.00  0.00      L21  H
ATOM   3788  H3S POPEL  19     -24.060   4.695  45.459  1.00  0.00      L21  H
ATOM   3789  C24 POPEL  19     -22.811   5.856  44.281  1.00  0.00      L21  C
ATOM   3790  H4R POPEL  19     -22.148   6.143  45.157  1.00  0.00      L21  H
ATOM   3791  H4S POPEL  19     -22.142   5.699  43.344  1.00  0.00      L21  H
ATOM   3792  C25 POPEL  19     -23.626   7.118  43.987  1.00  0.00      L21  C
ATOM   3793  H5R POPEL  19     -24.257   6.887  43.113  1.00  0.00      L21  H
ATOM   3794  H5S POPEL  19     -24.148   7.329  44.909  1.00  0.00      L21  H
ATOM   3795  C26 POPEL  19     -22.658   8.319  43.652  1.00  0.00      L21  C
ATOM   3796  H6R POPEL  19     -21.840   8.386  44.388  1.00  0.00      L21  H
ATOM   3797  H6S POPEL  19     -22.214   8.378  42.596  1.00  0.00      L21  H
ATOM   3798  C27 POPEL  19     -23.343   9.730  43.938  1.00  0.00      L21  C
ATOM   3799  H7R POPEL  19     -24.215   9.856  43.191  1.00  0.00      L21  H
ATOM   3800  H7S POPEL  19     -23.543   9.650  45.068  1.00  0.00      L21  H
ATOM   3801  C28 POPEL  19     -22.432  10.965  43.967  1.00  0.00      L21  C
ATOM   3802  H8R POPEL  19     -21.708  10.896  44.821  1.00  0.00      L21  H
ATOM   3803  H8S POPEL  19     -21.770  10.876  43.082  1.00  0.00      L21  H
ATOM   3804  C29 POPEL  19     -23.181  12.259  43.941  1.00  0.00      L21  C
ATOM   3805  H91 POPEL  19     -23.605  12.528  42.983  1.00  0.00      L21  H
ATOM   3806 C210 POPEL  19     -23.562  12.994  45.005  1.00  0.00      L21  C
ATOM   3807 H101 POPEL  19     -24.045  14.019  44.858  1.00  0.00      L21  H
ATOM   3808 C211 POPEL  19     -23.239  12.768  46.461  1.00  0.00      L21  C
ATOM   3809 H11R POPEL  19     -24.085  12.767  47.088  1.00  0.00      L21  H
ATOM   3810 H11S POPEL  19     -22.881  11.766  46.663  1.00  0.00      L21  H
ATOM   3811 C212 POPEL  19     -22.243  13.773  47.002  1.00  0.00      L21  C
ATOM   3812 H12R POPEL  19     -21.954  13.409  48.026  1.00  0.00      L21  H
ATOM   3813 H12S POPEL  19     -21.311  13.813  46.359  1.00  0.00      L21  H
ATOM   3814 C213 POPEL  19     -22.856  15.212  47.152  1.00  0.00      L21  C
ATOM   3815 H13R POPEL  19     -23.364  15.428  46.226  1.00  0.00      L21  H
ATOM   3816 H13S POPEL  19     -23.546  15.096  48.032  1.00  0.00      L21  H
ATOM   3817 C214 POPEL  19     -21.856  16.212  47.428  1.00  0.00      L21  C
ATOM   3818 H14R POPEL  19     -21.245  15.886  48.354  1.00  0.00      L21  H
ATOM   3819 H14S POPEL  19     -21.168  16.356  46.537  1.00  0.00      L21  H
ATOM   3820 C215 POPEL  19     -22.495  17.622  47.658  1.00  0.00      L21  C
ATOM   3821 H15R POPEL  19     -23.204  17.761  46.837  1.00  0.00      L21  H
ATOM   3822 H15S POPEL  19     -23.203  17.626  48.579  1.00  0.00      L21  H
ATOM   3823 C216 POPEL  19     -21.411  18.639  47.750  1.00  0.00      L21  C
ATOM   3824 H16R POPEL  19     -20.891  18.637  48.767  1.00  0.00      L21  H
ATOM   3825 H16S POPEL  19     -20.654  18.574  46.869  1.00  0.00      L21  H
ATOM   3826 C217 POPEL  19     -21.998  20.078  47.693  1.00  0.00      L21  C
ATOM   3827 H17R POPEL  19     -22.687  20.146  46.774  1.00  0.00      L21  H
ATOM   3828 H17S POPEL  19     -22.630  20.225  48.643  1.00  0.00      L21  H
ATOM   3829 C218 POPEL  19     -20.957  21.207  47.600  1.00  0.00      L21  C
ATOM   3830 H18R POPEL  19     -21.272  22.132  48.077  1.00  0.00      L21  H
ATOM   3831 H18S POPEL  19     -19.912  21.028  47.986  1.00  0.00      L21  H
ATOM   3832 H18T POPEL  19     -20.833  21.517  46.521  1.00  0.00      L21  H
ATOM   3833  C33 POPEL  19     -19.182   0.030  47.773  1.00  0.00      L21  C
ATOM   3834  H3X POPEL  19     -19.935  -0.330  48.547  1.00  0.00      L21  H
ATOM   3835  H3Y POPEL  19     -18.241   0.065  48.363  1.00  0.00      L21  H
ATOM   3836  C34 POPEL  19     -19.384   1.455  47.276  1.00  0.00      L21  C
ATOM   3837  H4X POPEL  19     -18.800   1.715  46.382  1.00  0.00      L21  H
ATOM   3838  H4Y POPEL  19     -20.530   1.580  46.975  1.00  0.00      L21  H
ATOM   3839  C35 POPEL  19     -19.153   2.577  48.302  1.00  0.00      L21  C
ATOM   3840  H5X POPEL  19     -20.018   2.694  49.104  1.00  0.00      L21  H
ATOM   3841  H5Y POPEL  19     -18.213   2.358  48.858  1.00  0.00      L21  H
ATOM   3842  C36 POPEL  19     -18.979   3.930  47.665  1.00  0.00      L21  C
ATOM   3843  H6X POPEL  19     -18.190   3.837  46.869  1.00  0.00      L21  H
ATOM   3844  H6Y POPEL  19     -19.814   4.337  47.136  1.00  0.00      L21  H
ATOM   3845  C37 POPEL  19     -18.420   5.022  48.626  1.00  0.00      L21  C
ATOM   3846  H7X POPEL  19     -19.076   5.165  49.536  1.00  0.00      L21  H
ATOM   3847  H7Y POPEL  19     -17.435   4.712  49.031  1.00  0.00      L21  H
ATOM   3848  C38 POPEL  19     -18.422   6.430  47.921  1.00  0.00      L21  C
ATOM   3849  H8X POPEL  19     -17.707   6.316  47.080  1.00  0.00      L21  H
ATOM   3850  H8Y POPEL  19     -19.404   6.800  47.659  1.00  0.00      L21  H
ATOM   3851  C39 POPEL  19     -17.822   7.524  48.845  1.00  0.00      L21  C
ATOM   3852  H9X POPEL  19     -18.594   7.778  49.578  1.00  0.00      L21  H
ATOM   3853  H9Y POPEL  19     -16.850   7.234  49.371  1.00  0.00      L21  H
ATOM   3854 C310 POPEL  19     -17.622   8.857  48.150  1.00  0.00      L21  C
ATOM   3855 H10X POPEL  19     -16.784   8.766  47.373  1.00  0.00      L21  H
ATOM   3856 H10Y POPEL  19     -18.565   8.955  47.493  1.00  0.00      L21  H
ATOM   3857 C311 POPEL  19     -17.308  10.060  49.052  1.00  0.00      L21  C
ATOM   3858 H11X POPEL  19     -17.969  10.186  49.940  1.00  0.00      L21  H
ATOM   3859 H11Y POPEL  19     -16.313   9.927  49.626  1.00  0.00      L21  H
ATOM   3860 C312 POPEL  19     -17.433  11.283  48.112  1.00  0.00      L21  C
ATOM   3861 H12X POPEL  19     -16.559  11.288  47.423  1.00  0.00      L21  H
ATOM   3862 H12Y POPEL  19     -18.214  11.243  47.382  1.00  0.00      L21  H
ATOM   3863 C313 POPEL  19     -17.751  12.626  48.878  1.00  0.00      L21  C
ATOM   3864 H13X POPEL  19     -18.777  12.595  49.361  1.00  0.00      L21  H
ATOM   3865 H13Y POPEL  19     -17.039  12.588  49.699  1.00  0.00      L21  H
ATOM   3866 C314 POPEL  19     -17.660  13.906  47.959  1.00  0.00      L21  C
ATOM   3867 H14X POPEL  19     -16.779  13.865  47.264  1.00  0.00      L21  H
ATOM   3868 H14Y POPEL  19     -18.495  13.812  47.251  1.00  0.00      L21  H
ATOM   3869 C315 POPEL  19     -17.788  15.168  48.859  1.00  0.00      L21  C
ATOM   3870 H15X POPEL  19     -18.531  14.835  49.624  1.00  0.00      L21  H
ATOM   3871 H15Y POPEL  19     -16.731  15.239  49.351  1.00  0.00      L21  H
ATOM   3872 C316 POPEL  19     -18.186  16.541  48.219  1.00  0.00      L21  C
ATOM   3873 H16X POPEL  19     -19.107  16.364  47.749  1.00  0.00      L21  H
ATOM   3874 H16Y POPEL  19     -18.388  17.340  48.926  1.00  0.00      L21  H
ATOM   3875 H16Z POPEL  19     -17.379  16.751  47.535  1.00  0.00      L21  H
ATOM   3876  N   POPEL  20     -16.309  -1.368  35.111  1.00  0.00      L21  N
ATOM   3877  HN1 POPEL  20     -15.489  -1.598  35.674  1.00  0.00      L21  H
ATOM   3878  HN2 POPEL  20     -17.166  -1.441  35.733  1.00  0.00      L21  H
ATOM   3879  HN3 POPEL  20     -16.387  -2.102  34.382  1.00  0.00      L21  H
ATOM   3880  C12 POPEL  20     -16.186   0.082  34.663  1.00  0.00      L21  C
ATOM   3881 H12A POPEL  20     -16.708   0.232  33.693  1.00  0.00      L21  H
ATOM   3882 H12B POPEL  20     -15.104   0.322  34.653  1.00  0.00      L21  H
ATOM   3883  C11 POPEL  20     -16.929   0.991  35.645  1.00  0.00      L21  C
ATOM   3884 H11A POPEL  20     -16.460   0.811  36.668  1.00  0.00      L21  H
ATOM   3885 H11B POPEL  20     -16.662   2.075  35.398  1.00  0.00      L21  H
ATOM   3886  P   POPEL  20     -19.075   0.075  36.795  1.00  0.00      L21  P
ATOM   3887  O13 POPEL  20     -20.505   0.086  36.352  1.00  0.00      L21  O
ATOM   3888  O14 POPEL  20     -18.354  -1.245  36.772  1.00  0.00      L21  O
ATOM   3889  O11 POPEL  20     -18.839   0.974  38.145  1.00  0.00      L21  O
ATOM   3890  O12 POPEL  20     -18.291   0.821  35.713  1.00  0.00      L21  O
ATOM   3891  C1  POPEL  20     -18.587   2.365  38.138  1.00  0.00      L21  C
ATOM   3892  HA  POPEL  20     -17.814   2.750  37.376  1.00  0.00      L21  H
ATOM   3893  HB  POPEL  20     -19.552   2.920  37.862  1.00  0.00      L21  H
ATOM   3894  C2  POPEL  20     -18.156   2.864  39.583  1.00  0.00      L21  C
ATOM   3895  HS  POPEL  20     -19.050   2.594  40.185  1.00  0.00      L21  H
ATOM   3896  O21 POPEL  20     -17.836   4.265  39.522  1.00  0.00      L21  O
ATOM   3897  C21 POPEL  20     -17.954   4.967  40.732  1.00  0.00      L21  C
ATOM   3898  O22 POPEL  20     -18.430   4.483  41.759  1.00  0.00      L21  O
ATOM   3899  C22 POPEL  20     -17.262   6.289  40.608  1.00  0.00      L21  C
ATOM   3900  H2R POPEL  20     -16.801   6.579  41.500  1.00  0.00      L21  H
ATOM   3901  H2S POPEL  20     -16.435   6.188  39.833  1.00  0.00      L21  H
ATOM   3902  C3  POPEL  20     -16.971   2.054  40.210  1.00  0.00      L21  C
ATOM   3903  HX  POPEL  20     -16.805   2.419  41.267  1.00  0.00      L21  H
ATOM   3904  HY  POPEL  20     -17.289   0.996  40.306  1.00  0.00      L21  H
ATOM   3905  O31 POPEL  20     -15.811   2.040  39.395  1.00  0.00      L21  O
ATOM   3906  C31 POPEL  20     -14.803   2.978  39.732  1.00  0.00      L21  C
ATOM   3907  O32 POPEL  20     -14.911   3.727  40.680  1.00  0.00      L21  O
ATOM   3908  C32 POPEL  20     -13.527   2.799  38.867  1.00  0.00      L21  C
ATOM   3909  H2X POPEL  20     -12.714   2.855  39.640  1.00  0.00      L21  H
ATOM   3910  H2Y POPEL  20     -13.476   1.803  38.462  1.00  0.00      L21  H
ATOM   3911  C23 POPEL  20     -18.110   7.462  40.117  1.00  0.00      L21  C
ATOM   3912  H3R POPEL  20     -18.544   7.247  39.151  1.00  0.00      L21  H
ATOM   3913  H3S POPEL  20     -18.965   7.653  40.803  1.00  0.00      L21  H
ATOM   3914  C24 POPEL  20     -17.223   8.806  39.826  1.00  0.00      L21  C
ATOM   3915  H4R POPEL  20     -16.712   9.058  40.796  1.00  0.00      L21  H
ATOM   3916  H4S POPEL  20     -16.524   8.535  39.076  1.00  0.00      L21  H
ATOM   3917  C25 POPEL  20     -17.894  10.133  39.399  1.00  0.00      L21  C
ATOM   3918  H5R POPEL  20     -18.451   9.952  38.439  1.00  0.00      L21  H
ATOM   3919  H5S POPEL  20     -18.709  10.294  40.138  1.00  0.00      L21  H
ATOM   3920  C26 POPEL  20     -17.050  11.409  39.269  1.00  0.00      L21  C
ATOM   3921  H6R POPEL  20     -16.172  11.470  39.978  1.00  0.00      L21  H
ATOM   3922  H6S POPEL  20     -16.686  11.474  38.237  1.00  0.00      L21  H
ATOM   3923  C27 POPEL  20     -17.837  12.720  39.359  1.00  0.00      L21  C
ATOM   3924  H7R POPEL  20     -18.731  12.648  38.739  1.00  0.00      L21  H
ATOM   3925  H7S POPEL  20     -18.265  12.802  40.408  1.00  0.00      L21  H
ATOM   3926  C28 POPEL  20     -17.043  14.054  39.057  1.00  0.00      L21  C
ATOM   3927  H8R POPEL  20     -16.203  14.255  39.763  1.00  0.00      L21  H
ATOM   3928  H8S POPEL  20     -16.563  13.705  38.146  1.00  0.00      L21  H
ATOM   3929  C29 POPEL  20     -17.798  15.309  38.700  1.00  0.00      L21  C
ATOM   3930  H91 POPEL  20     -18.621  15.223  38.010  1.00  0.00      L21  H
ATOM   3931 C210 POPEL  20     -17.445  16.564  39.012  1.00  0.00      L21  C
ATOM   3932 H101 POPEL  20     -18.084  17.411  38.727  1.00  0.00      L21  H
ATOM   3933 C211 POPEL  20     -16.270  16.964  39.900  1.00  0.00      L21  C
ATOM   3934 H11R POPEL  20     -16.617  16.925  40.880  1.00  0.00      L21  H
ATOM   3935 H11S POPEL  20     -15.316  16.236  39.873  1.00  0.00      L21  H
ATOM   3936 C212 POPEL  20     -15.995  18.489  39.788  1.00  0.00      L21  C
ATOM   3937 H12R POPEL  20     -14.981  18.677  40.187  1.00  0.00      L21  H
ATOM   3938 H12S POPEL  20     -16.164  18.872  38.746  1.00  0.00      L21  H
ATOM   3939 C213 POPEL  20     -16.981  19.334  40.626  1.00  0.00      L21  C
ATOM   3940 H13R POPEL  20     -18.001  19.176  40.127  1.00  0.00      L21  H
ATOM   3941 H13S POPEL  20     -16.989  18.987  41.703  1.00  0.00      L21  H
ATOM   3942 C214 POPEL  20     -16.678  20.839  40.630  1.00  0.00      L21  C
ATOM   3943 H14R POPEL  20     -15.573  20.910  40.904  1.00  0.00      L21  H
ATOM   3944 H14S POPEL  20     -16.822  21.299  39.654  1.00  0.00      L21  H
ATOM   3945 C215 POPEL  20     -17.577  21.732  41.545  1.00  0.00      L21  C
ATOM   3946 H15R POPEL  20     -18.640  21.683  41.195  1.00  0.00      L21  H
ATOM   3947 H15S POPEL  20     -17.604  21.371  42.538  1.00  0.00      L21  H
ATOM   3948 C216 POPEL  20     -17.102  23.196  41.561  1.00  0.00      L21  C
ATOM   3949 H16R POPEL  20     -16.144  23.235  42.179  1.00  0.00      L21  H
ATOM   3950 H16S POPEL  20     -16.862  23.510  40.520  1.00  0.00      L21  H
ATOM   3951 C217 POPEL  20     -18.231  24.018  42.208  1.00  0.00      L21  C
ATOM   3952 H17R POPEL  20     -19.270  23.854  41.737  1.00  0.00      L21  H
ATOM   3953 H17S POPEL  20     -18.436  23.753  43.257  1.00  0.00      L21  H
ATOM   3954 C218 POPEL  20     -17.907  25.516  41.974  1.00  0.00      L21  C
ATOM   3955 H18R POPEL  20     -18.730  26.083  42.540  1.00  0.00      L21  H
ATOM   3956 H18S POPEL  20     -16.826  25.697  42.255  1.00  0.00      L21  H
ATOM   3957 H18T POPEL  20     -17.948  25.886  40.941  1.00  0.00      L21  H
ATOM   3958  C33 POPEL  20     -13.429   3.798  37.767  1.00  0.00      L21  C
ATOM   3959  H3X POPEL  20     -12.399   3.641  37.347  1.00  0.00      L21  H
ATOM   3960  H3Y POPEL  20     -14.157   3.560  36.964  1.00  0.00      L21  H
ATOM   3961  C34 POPEL  20     -13.552   5.191  38.277  1.00  0.00      L21  C
ATOM   3962  H4X POPEL  20     -14.609   5.387  38.641  1.00  0.00      L21  H
ATOM   3963  H4Y POPEL  20     -12.856   5.307  39.123  1.00  0.00      L21  H
ATOM   3964  C35 POPEL  20     -13.142   6.280  37.243  1.00  0.00      L21  C
ATOM   3965  H5X POPEL  20     -12.080   6.184  36.923  1.00  0.00      L21  H
ATOM   3966  H5Y POPEL  20     -13.771   6.152  36.329  1.00  0.00      L21  H
ATOM   3967  C36 POPEL  20     -13.363   7.647  37.900  1.00  0.00      L21  C
ATOM   3968  H6X POPEL  20     -14.392   7.716  38.385  1.00  0.00      L21  H
ATOM   3969  H6Y POPEL  20     -12.771   7.711  38.858  1.00  0.00      L21  H
ATOM   3970  C37 POPEL  20     -13.123   8.933  37.054  1.00  0.00      L21  C
ATOM   3971  H7X POPEL  20     -12.101   8.786  36.689  1.00  0.00      L21  H
ATOM   3972  H7Y POPEL  20     -13.727   8.772  36.063  1.00  0.00      L21  H
ATOM   3973  C38 POPEL  20     -13.203  10.210  37.896  1.00  0.00      L21  C
ATOM   3974  H8X POPEL  20     -14.005  10.355  38.613  1.00  0.00      L21  H
ATOM   3975  H8Y POPEL  20     -12.382  10.045  38.643  1.00  0.00      L21  H
ATOM   3976  C39 POPEL  20     -12.734  11.465  37.130  1.00  0.00      L21  C
ATOM   3977  H9X POPEL  20     -11.664  11.307  36.737  1.00  0.00      L21  H
ATOM   3978  H9Y POPEL  20     -13.347  11.519  36.169  1.00  0.00      L21  H
ATOM   3979 C310 POPEL  20     -12.837  12.727  38.081  1.00  0.00      L21  C
ATOM   3980 H10X POPEL  20     -13.937  12.813  38.331  1.00  0.00      L21  H
ATOM   3981 H10Y POPEL  20     -12.190  12.564  38.985  1.00  0.00      L21  H
ATOM   3982 C311 POPEL  20     -12.414  14.064  37.517  1.00  0.00      L21  C
ATOM   3983 H11X POPEL  20     -11.319  14.144  37.318  1.00  0.00      L21  H
ATOM   3984 H11Y POPEL  20     -12.809  14.350  36.567  1.00  0.00      L21  H
ATOM   3985 C312 POPEL  20     -12.819  15.239  38.478  1.00  0.00      L21  C
ATOM   3986 H12X POPEL  20     -13.947  15.181  38.430  1.00  0.00      L21  H
ATOM   3987 H12Y POPEL  20     -12.574  14.827  39.500  1.00  0.00      L21  H
ATOM   3988 C313 POPEL  20     -12.192  16.583  38.058  1.00  0.00      L21  C
ATOM   3989 H13X POPEL  20     -11.137  16.539  37.848  1.00  0.00      L21  H
ATOM   3990 H13Y POPEL  20     -12.755  16.835  37.095  1.00  0.00      L21  H
ATOM   3991 C314 POPEL  20     -12.486  17.532  39.205  1.00  0.00      L21  C
ATOM   3992 H14X POPEL  20     -13.558  17.504  39.531  1.00  0.00      L21  H
ATOM   3993 H14Y POPEL  20     -11.906  17.204  40.152  1.00  0.00      L21  H
ATOM   3994 C315 POPEL  20     -12.234  18.996  38.780  1.00  0.00      L21  C
ATOM   3995 H15X POPEL  20     -11.221  18.976  38.301  1.00  0.00      L21  H
ATOM   3996 H15Y POPEL  20     -12.929  19.305  37.916  1.00  0.00      L21  H
ATOM   3997 C316 POPEL  20     -12.156  20.009  39.865  1.00  0.00      L21  C
ATOM   3998 H16X POPEL  20     -11.445  19.711  40.687  1.00  0.00      L21  H
ATOM   3999 H16Y POPEL  20     -11.997  21.070  39.521  1.00  0.00      L21  H
ATOM   4000 H16Z POPEL  20     -13.164  20.001  40.447  1.00  0.00      L21  H
ATOM   4001  N   POPEL  21     -21.160  -5.038  30.783  1.00  0.00      L21  N
ATOM   4002  HN1 POPEL  21     -21.453  -5.923  31.238  1.00  0.00      L21  H
ATOM   4003  HN2 POPEL  21     -21.863  -4.267  31.058  1.00  0.00      L21  H
ATOM   4004  HN3 POPEL  21     -21.260  -5.001  29.759  1.00  0.00      L21  H
ATOM   4005  C12 POPEL  21     -19.863  -4.342  31.191  1.00  0.00      L21  C
ATOM   4006 H12A POPEL  21     -19.080  -5.113  30.960  1.00  0.00      L21  H
ATOM   4007 H12B POPEL  21     -19.831  -4.167  32.331  1.00  0.00      L21  H
ATOM   4008  C11 POPEL  21     -19.761  -3.052  30.333  1.00  0.00      L21  C
ATOM   4009 H11A POPEL  21     -20.715  -2.497  30.484  1.00  0.00      L21  H
ATOM   4010 H11B POPEL  21     -18.934  -2.401  30.574  1.00  0.00      L21  H
ATOM   4011  P   POPEL  21     -20.718  -3.337  27.803  1.00  0.00      L21  P
ATOM   4012  O13 POPEL  21     -20.034  -3.319  26.514  1.00  0.00      L21  O
ATOM   4013  O14 POPEL  21     -21.373  -4.566  28.230  1.00  0.00      L21  O
ATOM   4014  O11 POPEL  21     -21.584  -2.027  28.065  1.00  0.00      L21  O
ATOM   4015  O12 POPEL  21     -19.643  -3.308  28.947  1.00  0.00      L21  O
ATOM   4016  C1  POPEL  21     -20.960  -0.739  27.917  1.00  0.00      L21  C
ATOM   4017  HA  POPEL  21     -19.974  -0.789  28.335  1.00  0.00      L21  H
ATOM   4018  HB  POPEL  21     -20.739  -0.485  26.880  1.00  0.00      L21  H
ATOM   4019  C2  POPEL  21     -21.864   0.359  28.606  1.00  0.00      L21  C
ATOM   4020  HS  POPEL  21     -22.731   0.423  27.984  1.00  0.00      L21  H
ATOM   4021  O21 POPEL  21     -21.260   1.625  28.400  1.00  0.00      L21  O
ATOM   4022  C21 POPEL  21     -21.957   2.741  28.605  1.00  0.00      L21  C
ATOM   4023  O22 POPEL  21     -23.176   2.806  28.568  1.00  0.00      L21  O
ATOM   4024  C22 POPEL  21     -20.973   3.894  29.036  1.00  0.00      L21  C
ATOM   4025  H2R POPEL  21     -20.302   3.613  29.942  1.00  0.00      L21  H
ATOM   4026  H2S POPEL  21     -20.325   4.162  28.230  1.00  0.00      L21  H
ATOM   4027  C3  POPEL  21     -22.267   0.187  30.086  1.00  0.00      L21  C
ATOM   4028  HX  POPEL  21     -23.121   0.896  30.291  1.00  0.00      L21  H
ATOM   4029  HY  POPEL  21     -22.617  -0.815  30.401  1.00  0.00      L21  H
ATOM   4030  O31 POPEL  21     -21.145   0.527  30.848  1.00  0.00      L21  O
ATOM   4031  C31 POPEL  21     -21.316   0.726  32.183  1.00  0.00      L21  C
ATOM   4032  O32 POPEL  21     -22.333   0.535  32.796  1.00  0.00      L21  O
ATOM   4033  C32 POPEL  21     -19.988   1.122  32.716  1.00  0.00      L21  C
ATOM   4034  H2X POPEL  21     -19.521   0.241  33.154  1.00  0.00      L21  H
ATOM   4035  H2Y POPEL  21     -19.288   1.606  31.975  1.00  0.00      L21  H
ATOM   4036  C23 POPEL  21     -21.781   5.191  29.335  1.00  0.00      L21  C
ATOM   4037  H3R POPEL  21     -22.574   5.279  28.507  1.00  0.00      L21  H
ATOM   4038  H3S POPEL  21     -22.415   4.880  30.205  1.00  0.00      L21  H
ATOM   4039  C24 POPEL  21     -21.043   6.489  29.640  1.00  0.00      L21  C
ATOM   4040  H4R POPEL  21     -20.520   6.483  30.636  1.00  0.00      L21  H
ATOM   4041  H4S POPEL  21     -20.348   6.532  28.758  1.00  0.00      L21  H
ATOM   4042  C25 POPEL  21     -22.025   7.699  29.684  1.00  0.00      L21  C
ATOM   4043  H5R POPEL  21     -22.573   7.906  28.711  1.00  0.00      L21  H
ATOM   4044  H5S POPEL  21     -22.826   7.264  30.376  1.00  0.00      L21  H
ATOM   4045  C26 POPEL  21     -21.376   8.912  30.297  1.00  0.00      L21  C
ATOM   4046  H6R POPEL  21     -20.899   8.592  31.247  1.00  0.00      L21  H
ATOM   4047  H6S POPEL  21     -20.571   9.214  29.668  1.00  0.00      L21  H
ATOM   4048  C27 POPEL  21     -22.338  10.064  30.711  1.00  0.00      L21  C
ATOM   4049  H7R POPEL  21     -22.874  10.402  29.847  1.00  0.00      L21  H
ATOM   4050  H7S POPEL  21     -23.231   9.649  31.310  1.00  0.00      L21  H
ATOM   4051  C28 POPEL  21     -21.717  11.227  31.479  1.00  0.00      L21  C
ATOM   4052  H8R POPEL  21     -20.995  10.775  32.221  1.00  0.00      L21  H
ATOM   4053  H8S POPEL  21     -21.026  11.772  30.773  1.00  0.00      L21  H
ATOM   4054  C29 POPEL  21     -22.855  12.073  32.082  1.00  0.00      L21  C
ATOM   4055  H91 POPEL  21     -23.286  11.703  33.045  1.00  0.00      L21  H
ATOM   4056 C210 POPEL  21     -23.442  13.112  31.412  1.00  0.00      L21  C
ATOM   4057 H101 POPEL  21     -24.263  13.705  31.930  1.00  0.00      L21  H
ATOM   4058 C211 POPEL  21     -22.951  13.678  30.082  1.00  0.00      L21  C
ATOM   4059 H11R POPEL  21     -22.428  12.883  29.438  1.00  0.00      L21  H
ATOM   4060 H11S POPEL  21     -23.867  14.140  29.642  1.00  0.00      L21  H
ATOM   4061 C212 POPEL  21     -21.979  14.824  30.172  1.00  0.00      L21  C
ATOM   4062 H12R POPEL  21     -21.166  14.556  30.896  1.00  0.00      L21  H
ATOM   4063 H12S POPEL  21     -21.536  15.136  29.185  1.00  0.00      L21  H
ATOM   4064 C213 POPEL  21     -22.611  16.106  30.767  1.00  0.00      L21  C
ATOM   4065 H13R POPEL  21     -23.590  16.358  30.243  1.00  0.00      L21  H
ATOM   4066 H13S POPEL  21     -22.852  15.801  31.756  1.00  0.00      L21  H
ATOM   4067 C214 POPEL  21     -21.560  17.197  30.964  1.00  0.00      L21  C
ATOM   4068 H14R POPEL  21     -20.722  16.848  31.594  1.00  0.00      L21  H
ATOM   4069 H14S POPEL  21     -21.051  17.448  30.023  1.00  0.00      L21  H
ATOM   4070 C215 POPEL  21     -22.228  18.477  31.364  1.00  0.00      L21  C
ATOM   4071 H15R POPEL  21     -23.148  18.639  30.656  1.00  0.00      L21  H
ATOM   4072 H15S POPEL  21     -22.749  18.231  32.313  1.00  0.00      L21  H
ATOM   4073 C216 POPEL  21     -21.325  19.672  31.411  1.00  0.00      L21  C
ATOM   4074 H16R POPEL  21     -20.708  19.676  32.376  1.00  0.00      L21  H
ATOM   4075 H16S POPEL  21     -20.519  19.464  30.618  1.00  0.00      L21  H
ATOM   4076 C217 POPEL  21     -21.958  20.993  31.044  1.00  0.00      L21  C
ATOM   4077 H17R POPEL  21     -22.333  20.998  29.971  1.00  0.00      L21  H
ATOM   4078 H17S POPEL  21     -22.782  21.272  31.788  1.00  0.00      L21  H
ATOM   4079 C218 POPEL  21     -20.856  22.063  31.022  1.00  0.00      L21  C
ATOM   4080 H18R POPEL  21     -21.513  23.021  31.042  1.00  0.00      L21  H
ATOM   4081 H18S POPEL  21     -20.303  21.958  31.970  1.00  0.00      L21  H
ATOM   4082 H18T POPEL  21     -20.214  21.959  30.119  1.00  0.00      L21  H
ATOM   4083  C33 POPEL  21     -20.191   2.179  33.773  1.00  0.00      L21  C
ATOM   4084  H3X POPEL  21     -20.727   1.787  34.715  1.00  0.00      L21  H
ATOM   4085  H3Y POPEL  21     -19.202   2.505  34.154  1.00  0.00      L21  H
ATOM   4086  C34 POPEL  21     -20.854   3.456  33.264  1.00  0.00      L21  C
ATOM   4087  H4X POPEL  21     -20.238   3.834  32.411  1.00  0.00      L21  H
ATOM   4088  H4Y POPEL  21     -21.862   3.218  32.845  1.00  0.00      L21  H
ATOM   4089  C35 POPEL  21     -20.940   4.456  34.371  1.00  0.00      L21  C
ATOM   4090  H5X POPEL  21     -21.743   4.222  35.066  1.00  0.00      L21  H
ATOM   4091  H5Y POPEL  21     -20.062   4.398  34.953  1.00  0.00      L21  H
ATOM   4092  C36 POPEL  21     -21.077   5.940  33.981  1.00  0.00      L21  C
ATOM   4093  H6X POPEL  21     -20.400   6.157  33.158  1.00  0.00      L21  H
ATOM   4094  H6Y POPEL  21     -22.057   6.018  33.453  1.00  0.00      L21  H
ATOM   4095  C37 POPEL  21     -21.061   6.829  35.187  1.00  0.00      L21  C
ATOM   4096  H7X POPEL  21     -21.819   6.558  35.965  1.00  0.00      L21  H
ATOM   4097  H7Y POPEL  21     -20.008   6.713  35.592  1.00  0.00      L21  H
ATOM   4098  C38 POPEL  21     -21.181   8.331  34.744  1.00  0.00      L21  C
ATOM   4099  H8X POPEL  21     -20.547   8.410  33.877  1.00  0.00      L21  H
ATOM   4100  H8Y POPEL  21     -22.221   8.430  34.501  1.00  0.00      L21  H
ATOM   4101  C39 POPEL  21     -20.819   9.384  35.817  1.00  0.00      L21  C
ATOM   4102  H9X POPEL  21     -21.505   9.297  36.733  1.00  0.00      L21  H
ATOM   4103  H9Y POPEL  21     -19.731   9.329  36.125  1.00  0.00      L21  H
ATOM   4104 C310 POPEL  21     -20.904  10.747  35.151  1.00  0.00      L21  C
ATOM   4105 H10X POPEL  21     -20.261  10.653  34.212  1.00  0.00      L21  H
ATOM   4106 H10Y POPEL  21     -21.935  10.873  34.756  1.00  0.00      L21  H
ATOM   4107 C311 POPEL  21     -20.407  12.011  35.942  1.00  0.00      L21  C
ATOM   4108 H11X POPEL  21     -21.123  12.164  36.895  1.00  0.00      L21  H
ATOM   4109 H11Y POPEL  21     -19.311  11.841  36.334  1.00  0.00      L21  H
ATOM   4110 C312 POPEL  21     -20.533  13.229  35.118  1.00  0.00      L21  C
ATOM   4111 H12X POPEL  21     -20.057  13.082  34.094  1.00  0.00      L21  H
ATOM   4112 H12Y POPEL  21     -21.609  13.231  34.824  1.00  0.00      L21  H
ATOM   4113 C313 POPEL  21     -20.102  14.574  35.748  1.00  0.00      L21  C
ATOM   4114 H13X POPEL  21     -20.750  14.768  36.567  1.00  0.00      L21  H
ATOM   4115 H13Y POPEL  21     -19.071  14.441  36.142  1.00  0.00      L21  H
ATOM   4116 C314 POPEL  21     -20.186  15.763  34.773  1.00  0.00      L21  C
ATOM   4117 H14X POPEL  21     -19.414  15.543  33.964  1.00  0.00      L21  H
ATOM   4118 H14Y POPEL  21     -21.166  15.796  34.357  1.00  0.00      L21  H
ATOM   4119 C315 POPEL  21     -19.872  17.113  35.493  1.00  0.00      L21  C
ATOM   4120 H15X POPEL  21     -20.708  17.341  36.125  1.00  0.00      L21  H
ATOM   4121 H15Y POPEL  21     -19.091  16.839  36.192  1.00  0.00      L21  H
ATOM   4122 C316 POPEL  21     -19.409  18.209  34.546  1.00  0.00      L21  C
ATOM   4123 H16X POPEL  21     -20.153  18.288  33.824  1.00  0.00      L21  H
ATOM   4124 H16Y POPEL  21     -19.134  19.130  34.916  1.00  0.00      L21  H
ATOM   4125 H16Z POPEL  21     -18.555  17.806  34.037  1.00  0.00      L21  H
ATOM   4126  N   POPEL  25     -13.952   2.264  46.395  1.00  0.00      L21  N
ATOM   4127  HN1 POPEL  25     -13.752   3.263  46.455  1.00  0.00      L21  H
ATOM   4128  HN2 POPEL  25     -14.395   2.040  45.501  1.00  0.00      L21  H
ATOM   4129  HN3 POPEL  25     -14.595   2.019  47.202  1.00  0.00      L21  H
ATOM   4130  C12 POPEL  25     -12.756   1.395  46.431  1.00  0.00      L21  C
ATOM   4131 H12A POPEL  25     -13.094   0.380  46.105  1.00  0.00      L21  H
ATOM   4132 H12B POPEL  25     -12.384   1.407  47.447  1.00  0.00      L21  H
ATOM   4133  C11 POPEL  25     -11.622   1.988  45.635  1.00  0.00      L21  C
ATOM   4134 H11A POPEL  25     -11.588   3.092  45.819  1.00  0.00      L21  H
ATOM   4135 H11B POPEL  25     -10.702   1.453  45.963  1.00  0.00      L21  H
ATOM   4136  P   POPEL  25     -12.893   1.993  43.284  1.00  0.00      L21  P
ATOM   4137  O13 POPEL  25     -12.667   1.695  41.871  1.00  0.00      L21  O
ATOM   4138  O14 POPEL  25     -14.074   1.357  43.972  1.00  0.00      L21  O
ATOM   4139  O11 POPEL  25     -13.146   3.468  43.448  1.00  0.00      L21  O
ATOM   4140  O12 POPEL  25     -11.624   1.819  44.231  1.00  0.00      L21  O
ATOM   4141  C1  POPEL  25     -12.496   4.509  42.785  1.00  0.00      L21  C
ATOM   4142  HA  POPEL  25     -11.453   4.737  43.141  1.00  0.00      L21  H
ATOM   4143  HB  POPEL  25     -12.449   4.339  41.724  1.00  0.00      L21  H
ATOM   4144  C2  POPEL  25     -13.326   5.832  43.005  1.00  0.00      L21  C
ATOM   4145  HS  POPEL  25     -14.243   5.714  42.450  1.00  0.00      L21  H
ATOM   4146  O21 POPEL  25     -12.666   6.967  42.490  1.00  0.00      L21  O
ATOM   4147  C21 POPEL  25     -13.397   7.999  42.022  1.00  0.00      L21  C
ATOM   4148  O22 POPEL  25     -14.597   7.937  41.866  1.00  0.00      L21  O
ATOM   4149  C22 POPEL  25     -12.600   9.341  41.762  1.00  0.00      L21  C
ATOM   4150  H2R POPEL  25     -11.508   9.125  41.822  1.00  0.00      L21  H
ATOM   4151  H2S POPEL  25     -12.836   9.735  40.752  1.00  0.00      L21  H
ATOM   4152  C3  POPEL  25     -13.684   5.993  44.483  1.00  0.00      L21  C
ATOM   4153  HX  POPEL  25     -14.330   6.939  44.510  1.00  0.00      L21  H
ATOM   4154  HY  POPEL  25     -14.349   5.201  44.794  1.00  0.00      L21  H
ATOM   4155  O31 POPEL  25     -12.566   6.363  45.304  1.00  0.00      L21  O
ATOM   4156  C31 POPEL  25     -12.367   5.815  46.496  1.00  0.00      L21  C
ATOM   4157  O32 POPEL  25     -13.029   4.876  46.949  1.00  0.00      L21  O
ATOM   4158  C32 POPEL  25     -11.284   6.511  47.353  1.00  0.00      L21  C
ATOM   4159  H2X POPEL  25     -10.918   5.655  47.943  1.00  0.00      L21  H
ATOM   4160  H2Y POPEL  25     -10.571   6.863  46.735  1.00  0.00      L21  H
ATOM   4161  C23 POPEL  25     -13.074  10.410  42.814  1.00  0.00      L21  C
ATOM   4162  H3R POPEL  25     -14.157  10.425  42.736  1.00  0.00      L21  H
ATOM   4163  H3S POPEL  25     -12.717  10.017  43.873  1.00  0.00      L21  H
ATOM   4164  C24 POPEL  25     -12.550  11.820  42.479  1.00  0.00      L21  C
ATOM   4165  H4R POPEL  25     -11.432  11.735  42.484  1.00  0.00      L21  H
ATOM   4166  H4S POPEL  25     -12.909  12.060  41.408  1.00  0.00      L21  H
ATOM   4167  C25 POPEL  25     -13.060  12.974  43.342  1.00  0.00      L21  C
ATOM   4168  H5R POPEL  25     -14.079  13.046  42.995  1.00  0.00      L21  H
ATOM   4169  H5S POPEL  25     -13.112  12.743  44.423  1.00  0.00      L21  H
ATOM   4170  C26 POPEL  25     -12.311  14.264  43.154  1.00  0.00      L21  C
ATOM   4171  H6R POPEL  25     -11.381  14.475  43.633  1.00  0.00      L21  H
ATOM   4172  H6S POPEL  25     -12.024  14.344  42.052  1.00  0.00      L21  H
ATOM   4173  C27 POPEL  25     -13.311  15.461  43.425  1.00  0.00      L21  C
ATOM   4174  H7R POPEL  25     -14.167  15.207  42.772  1.00  0.00      L21  H
ATOM   4175  H7S POPEL  25     -13.633  15.571  44.474  1.00  0.00      L21  H
ATOM   4176  C28 POPEL  25     -12.730  16.867  43.029  1.00  0.00      L21  C
ATOM   4177  H8R POPEL  25     -11.882  17.077  43.670  1.00  0.00      L21  H
ATOM   4178  H8S POPEL  25     -12.238  16.635  42.142  1.00  0.00      L21  H
ATOM   4179  C29 POPEL  25     -13.741  17.996  42.992  1.00  0.00      L21  C
ATOM   4180  H91 POPEL  25     -14.492  17.990  42.219  1.00  0.00      L21  H
ATOM   4181 C210 POPEL  25     -13.804  18.995  43.844  1.00  0.00      L21  C
ATOM   4182 H101 POPEL  25     -14.639  19.695  43.739  1.00  0.00      L21  H
ATOM   4183 C211 POPEL  25     -12.853  19.244  45.009  1.00  0.00      L21  C
ATOM   4184 H11R POPEL  25     -13.480  18.997  45.870  1.00  0.00      L21  H
ATOM   4185 H11S POPEL  25     -11.910  18.596  45.079  1.00  0.00      L21  H
ATOM   4186 C212 POPEL  25     -12.461  20.706  45.077  1.00  0.00      L21  C
ATOM   4187 H12R POPEL  25     -11.642  20.816  45.920  1.00  0.00      L21  H
ATOM   4188 H12S POPEL  25     -11.955  21.075  44.091  1.00  0.00      L21  H
ATOM   4189 C213 POPEL  25     -13.647  21.681  45.250  1.00  0.00      L21  C
ATOM   4190 H13R POPEL  25     -14.209  21.679  44.234  1.00  0.00      L21  H
ATOM   4191 H13S POPEL  25     -14.407  21.292  45.958  1.00  0.00      L21  H
ATOM   4192 C214 POPEL  25     -13.150  23.118  45.624  1.00  0.00      L21  C
ATOM   4193 H14R POPEL  25     -12.669  23.028  46.583  1.00  0.00      L21  H
ATOM   4194 H14S POPEL  25     -12.364  23.343  44.860  1.00  0.00      L21  H
ATOM   4195 C215 POPEL  25     -14.235  24.231  45.421  1.00  0.00      L21  C
ATOM   4196 H15R POPEL  25     -14.607  24.113  44.374  1.00  0.00      L21  H
ATOM   4197 H15S POPEL  25     -15.056  24.085  46.092  1.00  0.00      L21  H
ATOM   4198 C216 POPEL  25     -13.615  25.648  45.456  1.00  0.00      L21  C
ATOM   4199 H16R POPEL  25     -13.056  25.887  46.354  1.00  0.00      L21  H
ATOM   4200 H16S POPEL  25     -12.914  25.662  44.678  1.00  0.00      L21  H
ATOM   4201 C217 POPEL  25     -14.781  26.710  45.236  1.00  0.00      L21  C
ATOM   4202 H17R POPEL  25     -15.291  26.453  44.251  1.00  0.00      L21  H
ATOM   4203 H17S POPEL  25     -15.551  26.661  46.063  1.00  0.00      L21  H
ATOM   4204 C218 POPEL  25     -14.208  28.121  45.139  1.00  0.00      L21  C
ATOM   4205 H18R POPEL  25     -14.978  28.908  44.927  1.00  0.00      L21  H
ATOM   4206 H18S POPEL  25     -13.558  28.206  46.083  1.00  0.00      L21  H
ATOM   4207 H18T POPEL  25     -13.460  28.021  44.324  1.00  0.00      L21  H
ATOM   4208  C33 POPEL  25     -11.701   7.688  48.309  1.00  0.00      L21  C
ATOM   4209  H3X POPEL  25     -12.459   7.335  49.012  1.00  0.00      L21  H
ATOM   4210  H3Y POPEL  25     -10.702   7.938  48.751  1.00  0.00      L21  H
ATOM   4211  C34 POPEL  25     -12.236   8.921  47.617  1.00  0.00      L21  C
ATOM   4212  H4X POPEL  25     -11.438   9.196  46.840  1.00  0.00      L21  H
ATOM   4213  H4Y POPEL  25     -13.123   8.706  47.034  1.00  0.00      L21  H
ATOM   4214  C35 POPEL  25     -12.530  10.154  48.464  1.00  0.00      L21  C
ATOM   4215  H5X POPEL  25     -13.468  10.057  48.995  1.00  0.00      L21  H
ATOM   4216  H5Y POPEL  25     -11.738  10.179  49.233  1.00  0.00      L21  H
ATOM   4217  C36 POPEL  25     -12.415  11.534  47.741  1.00  0.00      L21  C
ATOM   4218  H6X POPEL  25     -11.591  11.527  47.012  1.00  0.00      L21  H
ATOM   4219  H6Y POPEL  25     -13.310  11.703  47.182  1.00  0.00      L21  H
ATOM   4220  C37 POPEL  25     -12.214  12.648  48.737  1.00  0.00      L21  C
ATOM   4221  H7X POPEL  25     -12.985  12.912  49.536  1.00  0.00      L21  H
ATOM   4222  H7Y POPEL  25     -11.288  12.435  49.331  1.00  0.00      L21  H
ATOM   4223  C38 POPEL  25     -11.836  13.984  48.074  1.00  0.00      L21  C
ATOM   4224  H8X POPEL  25     -10.854  13.746  47.498  1.00  0.00      L21  H
ATOM   4225  H8Y POPEL  25     -12.570  14.473  47.319  1.00  0.00      L21  H
ATOM   4226  C39 POPEL  25     -11.460  14.952  49.180  1.00  0.00      L21  C
ATOM   4227  H9X POPEL  25     -12.450  15.218  49.676  1.00  0.00      L21  H
ATOM   4228  H9Y POPEL  25     -10.718  14.538  49.916  1.00  0.00      L21  H
ATOM   4229 C310 POPEL  25     -10.812  16.267  48.627  1.00  0.00      L21  C
ATOM   4230 H10X POPEL  25      -9.918  15.895  48.040  1.00  0.00      L21  H
ATOM   4231 H10Y POPEL  25     -11.390  16.691  47.834  1.00  0.00      L21  H
ATOM   4232 C311 POPEL  25     -10.519  17.322  49.695  1.00  0.00      L21  C
ATOM   4233 H11X POPEL  25     -11.497  17.264  50.262  1.00  0.00      L21  H
ATOM   4234 H11Y POPEL  25      -9.638  17.142  50.352  1.00  0.00      L21  H
ATOM   4235 C312 POPEL  25     -10.319  18.720  49.166  1.00  0.00      L21  C
ATOM   4236 H12X POPEL  25      -9.279  18.636  48.847  1.00  0.00      L21  H
ATOM   4237 H12Y POPEL  25     -10.853  18.958  48.224  1.00  0.00      L21  H
ATOM   4238 C313 POPEL  25     -10.475  19.820  50.237  1.00  0.00      L21  C
ATOM   4239 H13X POPEL  25     -11.509  19.785  50.494  1.00  0.00      L21  H
ATOM   4240 H13Y POPEL  25      -9.854  19.578  51.148  1.00  0.00      L21  H
ATOM   4241 C314 POPEL  25      -9.983  21.131  49.695  1.00  0.00      L21  C
ATOM   4242 H14X POPEL  25      -8.904  21.166  49.597  1.00  0.00      L21  H
ATOM   4243 H14Y POPEL  25     -10.420  21.297  48.632  1.00  0.00      L21  H
ATOM   4244 C315 POPEL  25     -10.435  22.274  50.691  1.00  0.00      L21  C
ATOM   4245 H15X POPEL  25     -11.509  22.191  50.876  1.00  0.00      L21  H
ATOM   4246 H15Y POPEL  25      -9.965  22.104  51.695  1.00  0.00      L21  H
ATOM   4247 C316 POPEL  25     -10.074  23.691  50.228  1.00  0.00      L21  C
ATOM   4248 H16X POPEL  25     -10.766  24.085  49.393  1.00  0.00      L21  H
ATOM   4249 H16Y POPEL  25     -10.205  24.508  51.000  1.00  0.00      L21  H
ATOM   4250 H16Z POPEL  25      -8.990  23.834  49.900  1.00  0.00      L21  H
ATOM   4251  N   POPEL  26      -8.896  -0.703  39.201  1.00  0.00      L21  N
ATOM   4252  HN1 POPEL  26      -8.425   0.205  39.287  1.00  0.00      L21  H
ATOM   4253  HN2 POPEL  26      -9.757  -0.680  38.646  1.00  0.00      L21  H
ATOM   4254  HN3 POPEL  26      -9.038  -1.145  40.133  1.00  0.00      L21  H
ATOM   4255  C12 POPEL  26      -7.894  -1.454  38.309  1.00  0.00      L21  C
ATOM   4256 H12A POPEL  26      -8.472  -2.309  37.923  1.00  0.00      L21  H
ATOM   4257 H12B POPEL  26      -7.052  -1.892  38.939  1.00  0.00      L21  H
ATOM   4258  C11 POPEL  26      -7.295  -0.421  37.272  1.00  0.00      L21  C
ATOM   4259 H11A POPEL  26      -6.932   0.511  37.786  1.00  0.00      L21  H
ATOM   4260 H11B POPEL  26      -6.398  -0.935  36.882  1.00  0.00      L21  H
ATOM   4261  P   POPEL  26      -9.579   0.589  36.422  1.00  0.00      L21  P
ATOM   4262  O13 POPEL  26      -9.992   1.195  35.138  1.00  0.00      L21  O
ATOM   4263  O14 POPEL  26     -10.399  -0.485  36.975  1.00  0.00      L21  O
ATOM   4264  O11 POPEL  26      -9.241   1.526  37.625  1.00  0.00      L21  O
ATOM   4265  O12 POPEL  26      -8.150  -0.025  36.235  1.00  0.00      L21  O
ATOM   4266  C1  POPEL  26      -8.766   2.857  37.493  1.00  0.00      L21  C
ATOM   4267  HA  POPEL  26      -7.636   2.895  37.378  1.00  0.00      L21  H
ATOM   4268  HB  POPEL  26      -9.231   3.413  36.562  1.00  0.00      L21  H
ATOM   4269  C2  POPEL  26      -9.209   3.666  38.683  1.00  0.00      L21  C
ATOM   4270  HS  POPEL  26     -10.345   3.532  38.654  1.00  0.00      L21  H
ATOM   4271  O21 POPEL  26      -8.837   5.022  38.495  1.00  0.00      L21  O
ATOM   4272  C21 POPEL  26      -9.423   5.902  39.275  1.00  0.00      L21  C
ATOM   4273  O22 POPEL  26     -10.128   5.689  40.197  1.00  0.00      L21  O
ATOM   4274  C22 POPEL  26      -9.073   7.283  38.746  1.00  0.00      L21  C
ATOM   4275  H2R POPEL  26      -7.990   7.480  38.488  1.00  0.00      L21  H
ATOM   4276  H2S POPEL  26      -9.510   7.395  37.749  1.00  0.00      L21  H
ATOM   4277  C3  POPEL  26      -8.637   3.035  39.951  1.00  0.00      L21  C
ATOM   4278  HX  POPEL  26      -9.119   3.515  40.815  1.00  0.00      L21  H
ATOM   4279  HY  POPEL  26      -8.902   1.906  40.030  1.00  0.00      L21  H
ATOM   4280  O31 POPEL  26      -7.246   3.275  40.109  1.00  0.00      L21  O
ATOM   4281  C31 POPEL  26      -6.415   2.239  40.169  1.00  0.00      L21  C
ATOM   4282  O32 POPEL  26      -6.628   1.025  40.167  1.00  0.00      L21  O
ATOM   4283  C32 POPEL  26      -4.961   2.830  40.148  1.00  0.00      L21  C
ATOM   4284  H2X POPEL  26      -4.200   2.023  40.369  1.00  0.00      L21  H
ATOM   4285  H2Y POPEL  26      -4.685   3.179  39.115  1.00  0.00      L21  H
ATOM   4286  C23 POPEL  26      -9.636   8.367  39.698  1.00  0.00      L21  C
ATOM   4287  H3R POPEL  26     -10.718   8.429  39.562  1.00  0.00      L21  H
ATOM   4288  H3S POPEL  26      -9.429   8.200  40.724  1.00  0.00      L21  H
ATOM   4289  C24 POPEL  26      -9.023   9.748  39.313  1.00  0.00      L21  C
ATOM   4290  H4R POPEL  26      -7.939   9.548  39.479  1.00  0.00      L21  H
ATOM   4291  H4S POPEL  26      -9.225   9.913  38.188  1.00  0.00      L21  H
ATOM   4292  C25 POPEL  26      -9.553  10.955  40.114  1.00  0.00      L21  C
ATOM   4293  H5R POPEL  26     -10.653  10.980  40.068  1.00  0.00      L21  H
ATOM   4294  H5S POPEL  26      -9.297  10.715  41.204  1.00  0.00      L21  H
ATOM   4295  C26 POPEL  26      -8.924  12.316  39.722  1.00  0.00      L21  C
ATOM   4296  H6R POPEL  26      -7.796  12.156  39.957  1.00  0.00      L21  H
ATOM   4297  H6S POPEL  26      -9.079  12.493  38.688  1.00  0.00      L21  H
ATOM   4298  C27 POPEL  26      -9.374  13.541  40.496  1.00  0.00      L21  C
ATOM   4299  H7R POPEL  26     -10.423  13.825  40.186  1.00  0.00      L21  H
ATOM   4300  H7S POPEL  26      -9.390  13.250  41.588  1.00  0.00      L21  H
ATOM   4301  C28 POPEL  26      -8.554  14.826  40.464  1.00  0.00      L21  C
ATOM   4302  H8R POPEL  26      -7.572  14.491  40.936  1.00  0.00      L21  H
ATOM   4303  H8S POPEL  26      -8.352  15.118  39.377  1.00  0.00      L21  H
ATOM   4304  C29 POPEL  26      -9.223  15.933  41.254  1.00  0.00      L21  C
ATOM   4305  H91 POPEL  26      -9.678  15.709  42.309  1.00  0.00      L21  H
ATOM   4306 C210 POPEL  26      -8.992  17.222  40.917  1.00  0.00      L21  C
ATOM   4307 H101 POPEL  26      -9.474  18.096  41.405  1.00  0.00      L21  H
ATOM   4308 C211 POPEL  26      -8.323  17.770  39.688  1.00  0.00      L21  C
ATOM   4309 H11R POPEL  26      -7.497  17.172  39.221  1.00  0.00      L21  H
ATOM   4310 H11S POPEL  26      -9.049  17.861  38.898  1.00  0.00      L21  H
ATOM   4311 C212 POPEL  26      -7.797  19.235  40.069  1.00  0.00      L21  C
ATOM   4312 H12R POPEL  26      -7.180  19.201  40.918  1.00  0.00      L21  H
ATOM   4313 H12S POPEL  26      -7.143  19.544  39.240  1.00  0.00      L21  H
ATOM   4314 C213 POPEL  26      -8.812  20.387  40.293  1.00  0.00      L21  C
ATOM   4315 H13R POPEL  26      -9.498  20.424  39.361  1.00  0.00      L21  H
ATOM   4316 H13S POPEL  26      -9.467  20.316  41.192  1.00  0.00      L21  H
ATOM   4317 C214 POPEL  26      -8.029  21.715  40.379  1.00  0.00      L21  C
ATOM   4318 H14R POPEL  26      -7.540  21.744  41.450  1.00  0.00      L21  H
ATOM   4319 H14S POPEL  26      -7.247  21.757  39.644  1.00  0.00      L21  H
ATOM   4320 C215 POPEL  26      -8.987  22.953  40.202  1.00  0.00      L21  C
ATOM   4321 H15R POPEL  26      -9.472  22.868  39.201  1.00  0.00      L21  H
ATOM   4322 H15S POPEL  26      -9.721  22.873  40.952  1.00  0.00      L21  H
ATOM   4323 C216 POPEL  26      -8.110  24.222  40.407  1.00  0.00      L21  C
ATOM   4324 H16R POPEL  26      -7.177  23.960  40.960  1.00  0.00      L21  H
ATOM   4325 H16S POPEL  26      -7.753  24.585  39.405  1.00  0.00      L21  H
ATOM   4326 C217 POPEL  26      -8.938  25.432  41.066  1.00  0.00      L21  C
ATOM   4327 H17R POPEL  26      -9.621  25.882  40.308  1.00  0.00      L21  H
ATOM   4328 H17S POPEL  26      -9.525  24.954  41.912  1.00  0.00      L21  H
ATOM   4329 C218 POPEL  26      -7.968  26.478  41.514  1.00  0.00      L21  C
ATOM   4330 H18R POPEL  26      -8.425  27.246  42.112  1.00  0.00      L21  H
ATOM   4331 H18S POPEL  26      -7.096  25.939  42.040  1.00  0.00      L21  H
ATOM   4332 H18T POPEL  26      -7.548  27.015  40.651  1.00  0.00      L21  H
ATOM   4333  C33 POPEL  26      -4.708   4.106  40.947  1.00  0.00      L21  C
ATOM   4334  H3X POPEL  26      -5.076   3.954  41.972  1.00  0.00      L21  H
ATOM   4335  H3Y POPEL  26      -3.580   4.209  40.869  1.00  0.00      L21  H
ATOM   4336  C34 POPEL  26      -5.151   5.468  40.255  1.00  0.00      L21  C
ATOM   4337  H4X POPEL  26      -4.769   5.406  39.153  1.00  0.00      L21  H
ATOM   4338  H4Y POPEL  26      -6.236   5.506  40.328  1.00  0.00      L21  H
ATOM   4339  C35 POPEL  26      -4.596   6.707  41.000  1.00  0.00      L21  C
ATOM   4340  H5X POPEL  26      -4.712   6.637  42.080  1.00  0.00      L21  H
ATOM   4341  H5Y POPEL  26      -3.474   6.749  40.774  1.00  0.00      L21  H
ATOM   4342  C36 POPEL  26      -5.210   8.011  40.468  1.00  0.00      L21  C
ATOM   4343  H6X POPEL  26      -5.234   8.093  39.388  1.00  0.00      L21  H
ATOM   4344  H6Y POPEL  26      -6.254   8.093  40.832  1.00  0.00      L21  H
ATOM   4345  C37 POPEL  26      -4.505   9.304  40.997  1.00  0.00      L21  C
ATOM   4346  H7X POPEL  26      -4.375   9.252  42.064  1.00  0.00      L21  H
ATOM   4347  H7Y POPEL  26      -3.480   9.281  40.590  1.00  0.00      L21  H
ATOM   4348  C38 POPEL  26      -5.241  10.535  40.560  1.00  0.00      L21  C
ATOM   4349  H8X POPEL  26      -5.534  10.472  39.509  1.00  0.00      L21  H
ATOM   4350  H8Y POPEL  26      -6.123  10.710  41.201  1.00  0.00      L21  H
ATOM   4351  C39 POPEL  26      -4.358  11.808  40.912  1.00  0.00      L21  C
ATOM   4352  H9X POPEL  26      -4.044  11.547  41.989  1.00  0.00      L21  H
ATOM   4353  H9Y POPEL  26      -3.450  11.805  40.299  1.00  0.00      L21  H
ATOM   4354 C310 POPEL  26      -5.119  13.108  41.034  1.00  0.00      L21  C
ATOM   4355 H10X POPEL  26      -5.589  13.357  40.065  1.00  0.00      L21  H
ATOM   4356 H10Y POPEL  26      -5.906  12.999  41.789  1.00  0.00      L21  H
ATOM   4357 C311 POPEL  26      -4.287  14.291  41.526  1.00  0.00      L21  C
ATOM   4358 H11X POPEL  26      -4.140  14.076  42.599  1.00  0.00      L21  H
ATOM   4359 H11Y POPEL  26      -3.332  14.298  40.965  1.00  0.00      L21  H
ATOM   4360 C312 POPEL  26      -4.977  15.655  41.446  1.00  0.00      L21  C
ATOM   4361 H12X POPEL  26      -5.106  15.975  40.377  1.00  0.00      L21  H
ATOM   4362 H12Y POPEL  26      -5.999  15.595  41.944  1.00  0.00      L21  H
ATOM   4363 C313 POPEL  26      -4.188  16.819  42.103  1.00  0.00      L21  C
ATOM   4364 H13X POPEL  26      -4.032  16.543  43.188  1.00  0.00      L21  H
ATOM   4365 H13Y POPEL  26      -3.113  16.998  41.628  1.00  0.00      L21  H
ATOM   4366 C314 POPEL  26      -5.037  18.119  42.022  1.00  0.00      L21  C
ATOM   4367 H14X POPEL  26      -4.881  18.521  40.990  1.00  0.00      L21  H
ATOM   4368 H14Y POPEL  26      -6.109  17.928  42.117  1.00  0.00      L21  H
ATOM   4369 C315 POPEL  26      -4.712  19.070  43.185  1.00  0.00      L21  C
ATOM   4370 H15X POPEL  26      -5.278  18.645  44.053  1.00  0.00      L21  H
ATOM   4371 H15Y POPEL  26      -3.615  19.119  43.381  1.00  0.00      L21  H
ATOM   4372 C316 POPEL  26      -5.242  20.538  43.013  1.00  0.00      L21  C
ATOM   4373 H16X POPEL  26      -6.263  20.432  42.482  1.00  0.00      L21  H
ATOM   4374 H16Y POPEL  26      -5.338  21.063  44.005  1.00  0.00      L21  H
ATOM   4375 H16Z POPEL  26      -4.584  21.077  42.270  1.00  0.00      L21  H
ATOM   4376  OH2 TIP3W  54     -34.469  -4.294  38.600  1.00  0.00      W5   O
ATOM   4377  H1  TIP3W  54     -34.981  -4.392  37.797  1.00  0.00      W5   H
ATOM   4378  H2  TIP3W  54     -33.560  -4.221  38.306  1.00  0.00      W5   H
ATOM   4379  OH2 TIP3W  65     -28.420  -5.962  35.193  1.00  0.00      W5   O
ATOM   4380  H1  TIP3W  65     -28.087  -6.318  34.369  1.00  0.00      W5   H
ATOM   4381  H2  TIP3W  65     -28.904  -5.174  34.944  1.00  0.00      W5   H
ATOM   4382  OH2 TIP3W  70     -35.582  -8.584  22.287  1.00  0.00      W5   O
ATOM   4383  H1  TIP3W  70     -35.570  -9.343  22.871  1.00  0.00      W5   H
ATOM   4384  H2  TIP3W  70     -36.318  -8.051  22.589  1.00  0.00      W5   H
ATOM   4385  OH2 TIP3W  84     -29.861  42.610  20.423  1.00  0.00      W5   O
ATOM   4386  H1  TIP3W  84     -29.372  42.031  21.008  1.00  0.00      W5   H
ATOM   4387  H2  TIP3W  84     -30.775  42.519  20.692  1.00  0.00      W5   H
ATOM   4388  OH2 TIP3W 101     -37.495  -4.447  26.151  1.00  0.00      W5   O
ATOM   4389  H1  TIP3W 101     -38.113  -5.141  25.922  1.00  0.00      W5   H
ATOM   4390  H2  TIP3W 101     -36.658  -4.730  25.783  1.00  0.00      W5   H
ATOM   4391  OH2 TIP3W 107     -20.626  41.817  17.779  1.00  0.00      W5   O
ATOM   4392  H1  TIP3W 107     -20.146  42.645  17.779  1.00  0.00      W5   H
ATOM   4393  H2  TIP3W 107     -19.961  41.144  17.633  1.00  0.00      W5   H
ATOM   4394  OH2 TIP3W 109     -35.553  43.155  17.219  1.00  0.00      W5   O
ATOM   4395  H1  TIP3W 109     -34.716  42.990  17.653  1.00  0.00      W5   H
ATOM   4396  H2  TIP3W 109     -36.191  42.632  17.703  1.00  0.00      W5   H
ATOM   4397  OH2 TIP3W 122     -31.117  39.984   4.473  1.00  0.00      W5   O
ATOM   4398  H1  TIP3W 122     -31.058  40.846   4.061  1.00  0.00      W5   H
ATOM   4399  H2  TIP3W 122     -32.055  39.816   4.565  1.00  0.00      W5   H
ATOM   4400  OH2 TIP3W 123     -31.917  -4.706  30.794  1.00  0.00      W5   O
ATOM   4401  H1  TIP3W 123     -31.819  -4.162  30.012  1.00  0.00      W5   H
ATOM   4402  H2  TIP3W 123     -31.993  -5.602  30.464  1.00  0.00      W5   H
ATOM   4403  OH2 TIP3W 128      -6.432  43.336  44.217  1.00  0.00      W5   O
ATOM   4404  H1  TIP3W 128      -5.597  43.788  44.343  1.00  0.00      W5   H
ATOM   4405  H2  TIP3W 128      -6.698  43.057  45.093  1.00  0.00      W5   H
ATOM   4406  OH2 TIP3W 136     -39.660  -3.672  34.961  1.00  0.00      W5   O
ATOM   4407  H1  TIP3W 136     -39.164  -3.938  35.735  1.00  0.00      W5   H
ATOM   4408  H2  TIP3W 136     -39.320  -4.216  34.250  1.00  0.00      W5   H
ATOM   4409  OH2 TIP3W 147     -27.926  41.534  16.682  1.00  0.00      W5   O
ATOM   4410  H1  TIP3W 147     -28.141  41.127  15.842  1.00  0.00      W5   H
ATOM   4411  H2  TIP3W 147     -28.767  41.650  17.124  1.00  0.00      W5   H
ATOM   4412  OH2 TIP3W 152     -40.551  40.194  17.496  1.00  0.00      W5   O
ATOM   4413  H1  TIP3W 152     -39.638  40.122  17.773  1.00  0.00      W5   H
ATOM   4414  H2  TIP3W 152     -40.643  39.565  16.779  1.00  0.00      W5   H
ATOM   4415  OH2 TIP3W 167     -40.375  -5.585   5.199  1.00  0.00      W5   O
ATOM   4416  H1  TIP3W 167     -39.922  -5.991   5.939  1.00  0.00      W5   H
ATOM   4417  H2  TIP3W 167     -39.757  -4.942   4.853  1.00  0.00      W5   H
ATOM   4418  OH2 TIP3W 178     -11.414  -4.181  31.794  1.00  0.00      W5   O
ATOM   4419  H1  TIP3W 178     -11.943  -4.718  31.204  1.00  0.00      W5   H
ATOM   4420  H2  TIP3W 178     -12.032  -3.845  32.443  1.00  0.00      W5   H
ATOM   4421  OH2 TIP3W 189     -39.823  40.926  31.196  1.00  0.00      W5   O
ATOM   4422  H1  TIP3W 189     -38.995  40.683  30.782  1.00  0.00      W5   H
ATOM   4423  H2  TIP3W 189     -40.318  41.378  30.512  1.00  0.00      W5   H
ATOM   4424  OH2 TIP3W 190     -18.476  41.356  39.483  1.00  0.00      W5   O
ATOM   4425  H1  TIP3W 190     -18.625  41.572  40.404  1.00  0.00      W5   H
ATOM   4426  H2  TIP3W 190     -19.289  41.597  39.038  1.00  0.00      W5   H
ATOM   4427  OH2 TIP3W 195     -24.585  -7.456  44.687  1.00  0.00      W5   O
ATOM   4428  H1  TIP3W 195     -25.288  -7.566  44.047  1.00  0.00      W5   H
ATOM   4429  H2  TIP3W 195     -24.507  -8.306  45.119  1.00  0.00      W5   H
ATOM   4430  OH2 TIP3W 198     -22.384  41.060  30.772  1.00  0.00      W5   O
ATOM   4431  H1  TIP3W 198     -22.559  41.540  31.581  1.00  0.00      W5   H
ATOM   4432  H2  TIP3W 198     -21.441  40.896  30.780  1.00  0.00      W5   H
ATOM   4433  OH2 TIP3W 206     -35.809  -4.953   8.509  1.00  0.00      W5   O
ATOM   4434  H1  TIP3W 206     -36.473  -5.638   8.591  1.00  0.00      W5   H
ATOM   4435  H2  TIP3W 206     -35.601  -4.920   7.576  1.00  0.00      W5   H
ATOM   4436  OH2 TIP3W 209     -34.261  -4.040  16.279  1.00  0.00      W5   O
ATOM   4437  H1  TIP3W 209     -34.755  -4.776  16.641  1.00  0.00      W5   H
ATOM   4438  H2  TIP3W 209     -33.369  -4.370  16.170  1.00  0.00      W5   H
ATOM   4439  OH2 TIP3W 240     -22.684  -6.893  47.452  1.00  0.00      W5   O
ATOM   4440  H1  TIP3W 240     -22.212  -6.486  48.178  1.00  0.00      W5   H
ATOM   4441  H2  TIP3W 240     -22.134  -7.626  47.178  1.00  0.00      W5   H
ATOM   4442  OH2 TIP3W 248     -38.695  -4.115  14.915  1.00  0.00      W5   O
ATOM   4443  H1  TIP3W 248     -39.089  -3.378  14.449  1.00  0.00      W5   H
ATOM   4444  H2  TIP3W 248     -38.281  -3.728  15.686  1.00  0.00      W5   H
ATOM   4445  OH2 TIP3W 251     -30.348  -4.152  25.357  1.00  0.00      W5   O
ATOM   4446  H1  TIP3W 251     -30.313  -4.251  26.308  1.00  0.00      W5   H
ATOM   4447  H2  TIP3W 251     -30.589  -5.017  25.026  1.00  0.00      W5   H
ATOM   4448  OH2 TIP3W 252      -8.655  40.623  46.319  1.00  0.00      W5   O
ATOM   4449  H1  TIP3W 252      -9.039  40.331  47.146  1.00  0.00      W5   H
ATOM   4450  H2  TIP3W 252      -8.042  39.931  46.072  1.00  0.00      W5   H
ATOM   4451  OH2 TIP3W 260      -7.544  43.545  35.820  1.00  0.00      W5   O
ATOM   4452  H1  TIP3W 260      -6.820  43.132  36.290  1.00  0.00      W5   H
ATOM   4453  H2  TIP3W 260      -7.319  44.475  35.785  1.00  0.00      W5   H
ATOM   4454  OH2 TIP3W 272     -42.507  42.271  15.932  1.00  0.00      W5   O
ATOM   4455  H1  TIP3W 272     -41.705  41.770  16.077  1.00  0.00      W5   H
ATOM   4456  H2  TIP3W 272     -42.501  42.951  16.606  1.00  0.00      W5   H
ATOM   4457  OH2 TIP3W 273     -13.867  40.855  19.306  1.00  0.00      W5   O
ATOM   4458  H1  TIP3W 273     -13.021  40.440  19.135  1.00  0.00      W5   H
ATOM   4459  H2  TIP3W 273     -13.717  41.419  20.064  1.00  0.00      W5   H
ATOM   4460  OH2 TIP3W 284     -31.121  40.628  17.404  1.00  0.00      W5   O
ATOM   4461  H1  TIP3W 284     -31.685  41.352  17.132  1.00  0.00      W5   H
ATOM   4462  H2  TIP3W 284     -31.721  39.929  17.661  1.00  0.00      W5   H
ATOM   4463  OH2 TIP3W 286     -29.186  -5.412  44.535  1.00  0.00      W5   O
ATOM   4464  H1  TIP3W 286     -30.066  -5.673  44.261  1.00  0.00      W5   H
ATOM   4465  H2  TIP3W 286     -28.998  -5.947  45.306  1.00  0.00      W5   H
ATOM   4466  OH2 TIP3W 299     -42.221  43.516  43.352  1.00  0.00      W5   O
ATOM   4467  H1  TIP3W 299     -41.936  44.335  43.755  1.00  0.00      W5   H
ATOM   4468  H2  TIP3W 299     -41.774  42.828  43.845  1.00  0.00      W5   H
ATOM   4469  OH2 TIP3W 301     -24.393  -4.301  27.682  1.00  0.00      W5   O
ATOM   4470  H1  TIP3W 301     -23.774  -5.013  27.523  1.00  0.00      W5   H
ATOM   4471  H2  TIP3W 301     -24.046  -3.556  27.192  1.00  0.00      W5   H
ATOM   4472  OH2 TIP3W 306     -35.929  44.065  14.020  1.00  0.00      W5   O
ATOM   4473  H1  TIP3W 306     -35.468  43.340  14.443  1.00  0.00      W5   H
ATOM   4474  H2  TIP3W 306     -35.260  44.519  13.509  1.00  0.00      W5   H
ATOM   4475  OH2 TIP3W 308     -39.926  42.254  35.541  1.00  0.00      W5   O
ATOM   4476  H1  TIP3W 308     -40.606  42.914  35.674  1.00  0.00      W5   H
ATOM   4477  H2  TIP3W 308     -39.355  42.330  36.306  1.00  0.00      W5   H
ATOM   4478  OH2 TIP3W 316     -42.589  42.260  38.698  1.00  0.00      W5   O
ATOM   4479  H1  TIP3W 316     -43.017  41.541  38.234  1.00  0.00      W5   H
ATOM   4480  H2  TIP3W 316     -43.086  43.042  38.456  1.00  0.00      W5   H
ATOM   4481  OH2 TIP3W 329     -43.171  42.305  46.291  1.00  0.00      W5   O
ATOM   4482  H1  TIP3W 329     -42.955  41.939  45.433  1.00  0.00      W5   H
ATOM   4483  H2  TIP3W 329     -43.991  42.781  46.158  1.00  0.00      W5   H
ATOM   4484  OH2 TIP3W 335     -38.130  -7.133   7.953  1.00  0.00      W5   O
ATOM   4485  H1  TIP3W 335     -38.576  -7.370   8.765  1.00  0.00      W5   H
ATOM   4486  H2  TIP3W 335     -38.271  -7.876   7.366  1.00  0.00      W5   H
ATOM   4487  OH2 TIP3W 351     -22.828  40.535  19.752  1.00  0.00      W5   O
ATOM   4488  H1  TIP3W 351     -22.841  40.690  18.807  1.00  0.00      W5   H
ATOM   4489  H2  TIP3W 351     -22.565  41.371  20.137  1.00  0.00      W5   H
ATOM   4490  OH2 TIP3W 354     -23.105  -6.623  32.981  1.00  0.00      W5   O
ATOM   4491  H1  TIP3W 354     -22.377  -6.368  32.414  1.00  0.00      W5   H
ATOM   4492  H2  TIP3W 354     -22.892  -7.510  33.273  1.00  0.00      W5   H
ATOM   4493  OH2 TIP3W 376     -28.519  -4.513   9.022  1.00  0.00      W5   O
ATOM   4494  H1  TIP3W 376     -29.446  -4.744   9.083  1.00  0.00      W5   H
ATOM   4495  H2  TIP3W 376     -28.049  -5.307   9.276  1.00  0.00      W5   H
ATOM   4496  OH2 TIP3W 398     -30.096  -6.097  28.180  1.00  0.00      W5   O
ATOM   4497  H1  TIP3W 398     -29.926  -6.217  29.114  1.00  0.00      W5   H
ATOM   4498  H2  TIP3W 398     -30.880  -5.550  28.139  1.00  0.00      W5   H
ATOM   4499  OH2 TIP3W 400     -11.649  41.832  17.038  1.00  0.00      W5   O
ATOM   4500  H1  TIP3W 400     -11.948  42.321  16.271  1.00  0.00      W5   H
ATOM   4501  H2  TIP3W 400     -11.846  40.916  16.839  1.00  0.00      W5   H
ATOM   4502  OH2 TIP3W 415     -27.346  41.836  33.539  1.00  0.00      W5   O
ATOM   4503  H1  TIP3W 415     -26.496  41.744  33.970  1.00  0.00      W5   H
ATOM   4504  H2  TIP3W 415     -27.979  41.475  34.159  1.00  0.00      W5   H
ATOM   4505  OH2 TIP3W 416      -9.977  39.630  38.117  1.00  0.00      W5   O
ATOM   4506  H1  TIP3W 416      -9.696  38.906  38.676  1.00  0.00      W5   H
ATOM   4507  H2  TIP3W 416      -9.975  40.398  38.688  1.00  0.00      W5   H
ATOM   4508  OH2 TIP3W 420     -12.657  40.132  11.916  1.00  0.00      W5   O
ATOM   4509  H1  TIP3W 420     -13.482  39.918  11.481  1.00  0.00      W5   H
ATOM   4510  H2  TIP3W 420     -12.007  40.164  11.213  1.00  0.00      W5   H
ATOM   4511  OH2 TIP3W 423     -34.087  39.248  35.449  1.00  0.00      W5   O
ATOM   4512  H1  TIP3W 423     -34.786  38.762  35.011  1.00  0.00      W5   H
ATOM   4513  H2  TIP3W 423     -34.372  39.325  36.360  1.00  0.00      W5   H
ATOM   4514  OH2 TIP3W 426     -33.857  -6.926  32.259  1.00  0.00      W5   O
ATOM   4515  H1  TIP3W 426     -33.399  -7.766  32.256  1.00  0.00      W5   H
ATOM   4516  H2  TIP3W 426     -33.222  -6.298  32.603  1.00  0.00      W5   H
ATOM   4517  OH2 TIP3W 427     -12.796  41.370   8.765  1.00  0.00      W5   O
ATOM   4518  H1  TIP3W 427     -12.855  41.226   7.821  1.00  0.00      W5   H
ATOM   4519  H2  TIP3W 427     -13.579  40.955   9.128  1.00  0.00      W5   H
ATOM   4520  OH2 TIP3W 428      -8.169  41.081   8.094  1.00  0.00      W5   O
ATOM   4521  H1  TIP3W 428      -7.416  40.822   8.624  1.00  0.00      W5   H
ATOM   4522  H2  TIP3W 428      -8.631  41.733   8.621  1.00  0.00      W5   H
ATOM   4523  OH2 TIP3W 433     -23.745  42.852  43.996  1.00  0.00      W5   O
ATOM   4524  H1  TIP3W 433     -23.241  43.313  44.666  1.00  0.00      W5   H
ATOM   4525  H2  TIP3W 433     -24.001  42.024  44.404  1.00  0.00      W5   H
ATOM   4526  OH2 TIP3W 437     -29.600  40.594  23.422  1.00  0.00      W5   O
ATOM   4527  H1  TIP3W 437     -29.980  39.743  23.205  1.00  0.00      W5   H
ATOM   4528  H2  TIP3W 437     -28.689  40.409  23.651  1.00  0.00      W5   H
ATOM   4529  OH2 TIP3W 438     -10.797  41.114   5.865  1.00  0.00      W5   O
ATOM   4530  H1  TIP3W 438     -10.956  41.968   6.266  1.00  0.00      W5   H
ATOM   4531  H2  TIP3W 438     -10.984  40.477   6.554  1.00  0.00      W5   H
ATOM   4532  OH2 TIP3W 441     -30.080  39.972  43.752  1.00  0.00      W5   O
ATOM   4533  H1  TIP3W 441     -29.532  39.697  43.017  1.00  0.00      W5   H
ATOM   4534  H2  TIP3W 441     -29.956  40.919  43.813  1.00  0.00      W5   H
ATOM   4535  OH2 TIP3W 446      -5.274  39.286  32.093  1.00  0.00      W5   O
ATOM   4536  H1  TIP3W 446      -6.218  39.403  32.197  1.00  0.00      W5   H
ATOM   4537  H2  TIP3W 446      -5.099  39.485  31.173  1.00  0.00      W5   H
ATOM   4538  OH2 TIP3W 451     -43.943  -7.916  10.919  1.00  0.00      W5   O
ATOM   4539  H1  TIP3W 451     -43.763  -8.740  11.371  1.00  0.00      W5   H
ATOM   4540  H2  TIP3W 451     -43.582  -7.237  11.488  1.00  0.00      W5   H
ATOM   4541  OH2 TIP3W 452     -29.571  -6.089  22.857  1.00  0.00      W5   O
ATOM   4542  H1  TIP3W 452     -29.926  -6.099  23.746  1.00  0.00      W5   H
ATOM   4543  H2  TIP3W 452     -29.075  -5.272  22.797  1.00  0.00      W5   H
ATOM   4544  OH2 TIP3W 470     -19.042  -4.741  47.360  1.00  0.00      W5   O
ATOM   4545  H1  TIP3W 470     -19.954  -4.833  47.636  1.00  0.00      W5   H
ATOM   4546  H2  TIP3W 470     -18.544  -5.296  47.960  1.00  0.00      W5   H
ATOM   4547  OH2 TIP3W 471     -42.805  41.286  12.565  1.00  0.00      W5   O
ATOM   4548  H1  TIP3W 471     -41.909  41.148  12.258  1.00  0.00      W5   H
ATOM   4549  H2  TIP3W 471     -42.914  42.237  12.595  1.00  0.00      W5   H
ATOM   4550  OH2 TIP3W 473     -16.384  39.781  29.486  1.00  0.00      W5   O
ATOM   4551  H1  TIP3W 473     -16.325  40.484  30.133  1.00  0.00      W5   H
ATOM   4552  H2  TIP3W 473     -17.063  40.064  28.874  1.00  0.00      W5   H
ATOM   4553  OH2 TIP3W 478     -15.122  41.541  23.288  1.00  0.00      W5   O
ATOM   4554  H1  TIP3W 478     -14.921  40.966  22.550  1.00  0.00      W5   H
ATOM   4555  H2  TIP3W 478     -14.279  41.906  23.556  1.00  0.00      W5   H
ATOM   4556  OH2 TIP3W 497     -21.282  43.852  20.214  1.00  0.00      W5   O
ATOM   4557  H1  TIP3W 497     -21.234  44.654  20.734  1.00  0.00      W5   H
ATOM   4558  H2  TIP3W 497     -22.202  43.775  19.961  1.00  0.00      W5   H
ATOM   4559  OH2 TIP3W 499      -9.762  39.384  34.707  1.00  0.00      W5   O
ATOM   4560  H1  TIP3W 499     -10.441  40.000  34.432  1.00  0.00      W5   H
ATOM   4561  H2  TIP3W 499      -9.469  39.701  35.561  1.00  0.00      W5   H
ATOM   4562  OH2 TIP3W 501     -37.519  40.612  18.867  1.00  0.00      W5   O
ATOM   4563  H1  TIP3W 501     -37.717  41.387  18.342  1.00  0.00      W5   H
ATOM   4564  H2  TIP3W 501     -37.505  40.923  19.772  1.00  0.00      W5   H
ATOM   4565  OH2 TIP3W 508     -37.058  42.806  10.480  1.00  0.00      W5   O
ATOM   4566  H1  TIP3W 508     -37.332  42.073   9.930  1.00  0.00      W5   H
ATOM   4567  H2  TIP3W 508     -37.203  43.586   9.944  1.00  0.00      W5   H
ATOM   4568  OH2 TIP3W 514     -27.459  -8.435  28.154  1.00  0.00      W5   O
ATOM   4569  H1  TIP3W 514     -26.743  -9.051  28.004  1.00  0.00      W5   H
ATOM   4570  H2  TIP3W 514     -27.723  -8.143  27.282  1.00  0.00      W5   H
ATOM   4571  OH2 TIP3W 518     -24.971  42.777  47.401  1.00  0.00      W5   O
ATOM   4572  H1  TIP3W 518     -24.919  41.837  47.572  1.00  0.00      W5   H
ATOM   4573  H2  TIP3W 518     -24.440  42.917  46.617  1.00  0.00      W5   H
ATOM   4574  OH2 TIP3W 523     -41.741  42.558  29.041  1.00  0.00      W5   O
ATOM   4575  H1  TIP3W 523     -42.602  42.141  29.080  1.00  0.00      W5   H
ATOM   4576  H2  TIP3W 523     -41.922  43.495  28.978  1.00  0.00      W5   H
ATOM   4577  OH2 TIP3W 525     -16.782  -4.956  29.535  1.00  0.00      W5   O
ATOM   4578  H1  TIP3W 525     -17.026  -5.458  30.312  1.00  0.00      W5   H
ATOM   4579  H2  TIP3W 525     -17.162  -5.437  28.800  1.00  0.00      W5   H
ATOM   4580  OH2 TIP3W 538     -22.451  -7.429  29.189  1.00  0.00      W5   O
ATOM   4581  H1  TIP3W 538     -23.147  -7.890  28.722  1.00  0.00      W5   H
ATOM   4582  H2  TIP3W 538     -22.310  -6.624  28.691  1.00  0.00      W5   H
ATOM   4583  OH2 TIP3W 556     -21.410  -5.015  23.160  1.00  0.00      W5   O
ATOM   4584  H1  TIP3W 556     -20.923  -4.367  23.669  1.00  0.00      W5   H
ATOM   4585  H2  TIP3W 556     -20.954  -5.062  22.319  1.00  0.00      W5   H
ATOM   4586  OH2 TIP3W 561     -21.834  39.017  36.993  1.00  0.00      W5   O
ATOM   4587  H1  TIP3W 561     -21.973  39.271  36.080  1.00  0.00      W5   H
ATOM   4588  H2  TIP3W 561     -21.130  39.587  37.303  1.00  0.00      W5   H
ATOM   4589  OH2 TIP3W 565     -26.628  40.199  30.231  1.00  0.00      W5   O
ATOM   4590  H1  TIP3W 565     -27.322  39.864  30.799  1.00  0.00      W5   H
ATOM   4591  H2  TIP3W 565     -27.065  40.815  29.644  1.00  0.00      W5   H
ATOM   4592  OH2 TIP3W 570     -35.737  -5.981  36.046  1.00  0.00      W5   O
ATOM   4593  H1  TIP3W 570     -35.625  -5.488  35.232  1.00  0.00      W5   H
ATOM   4594  H2  TIP3W 570     -35.189  -6.759  35.941  1.00  0.00      W5   H
ATOM   4595  OH2 TIP3W 584     -33.639  -6.174  28.468  1.00  0.00      W5   O
ATOM   4596  H1  TIP3W 584     -33.793  -5.952  29.386  1.00  0.00      W5   H
ATOM   4597  H2  TIP3W 584     -33.980  -5.430  27.973  1.00  0.00      W5   H
ATOM   4598  OH2 TIP3W 587     -10.263  -4.520  28.192  1.00  0.00      W5   O
ATOM   4599  H1  TIP3W 587      -9.460  -4.624  28.703  1.00  0.00      W5   H
ATOM   4600  H2  TIP3W 587     -10.974  -4.635  28.823  1.00  0.00      W5   H
ATOM   4601  OH2 TIP3W 598     -14.565  42.774  11.112  1.00  0.00      W5   O
ATOM   4602  H1  TIP3W 598     -15.407  42.923  11.542  1.00  0.00      W5   H
ATOM   4603  H2  TIP3W 598     -13.908  43.046  11.753  1.00  0.00      W5   H
ATOM   4604  OH2 TIP3W 602     -11.944  41.099  26.121  1.00  0.00      W5   O
ATOM   4605  H1  TIP3W 602     -11.421  40.665  26.795  1.00  0.00      W5   H
ATOM   4606  H2  TIP3W 602     -12.536  41.678  26.601  1.00  0.00      W5   H
ATOM   4607  OH2 TIP3W 605     -19.392  -5.302  34.596  1.00  0.00      W5   O
ATOM   4608  H1  TIP3W 605     -19.292  -6.153  35.023  1.00  0.00      W5   H
ATOM   4609  H2  TIP3W 605     -18.560  -4.852  34.745  1.00  0.00      W5   H
ATOM   4610  OH2 TIP3W 645     -22.086  39.968  24.279  1.00  0.00      W5   O
ATOM   4611  H1  TIP3W 645     -22.761  39.289  24.264  1.00  0.00      W5   H
ATOM   4612  H2  TIP3W 645     -21.781  40.033  23.374  1.00  0.00      W5   H
ATOM   4613  OH2 TIP3W 660     -10.287  -4.987  24.676  1.00  0.00      W5   O
ATOM   4614  H1  TIP3W 660     -10.723  -4.515  23.967  1.00  0.00      W5   H
ATOM   4615  H2  TIP3W 660      -9.482  -5.328  24.288  1.00  0.00      W5   H
ATOM   4616  OH2 TIP3W 661     -15.925  39.311  45.195  1.00  0.00      W5   O
ATOM   4617  H1  TIP3W 661     -15.134  39.506  45.698  1.00  0.00      W5   H
ATOM   4618  H2  TIP3W 661     -16.620  39.808  45.627  1.00  0.00      W5   H
ATOM   4619  OH2 TIP3W 663     -20.415  42.818  32.809  1.00  0.00      W5   O
ATOM   4620  H1  TIP3W 663     -20.824  42.154  32.254  1.00  0.00      W5   H
ATOM   4621  H2  TIP3W 663     -19.501  42.546  32.889  1.00  0.00      W5   H
ATOM   4622  OH2 TIP3W 665     -39.836  -7.125  14.382  1.00  0.00      W5   O
ATOM   4623  H1  TIP3W 665     -39.044  -6.608  14.529  1.00  0.00      W5   H
ATOM   4624  H2  TIP3W 665     -40.195  -7.281  15.256  1.00  0.00      W5   H
ATOM   4625  OH2 TIP3W 667     -16.151  -4.525  34.998  1.00  0.00      W5   O
ATOM   4626  H1  TIP3W 667     -15.527  -5.120  35.416  1.00  0.00      W5   H
ATOM   4627  H2  TIP3W 667     -16.938  -4.571  35.540  1.00  0.00      W5   H
ATOM   4628  OH2 TIP3W 688     -21.171  38.807  27.479  1.00  0.00      W5   O
ATOM   4629  H1  TIP3W 688     -21.702  39.574  27.262  1.00  0.00      W5   H
ATOM   4630  H2  TIP3W 688     -20.563  38.711  26.747  1.00  0.00      W5   H
ATOM   4631  OH2 TIP3W 693     -11.366  42.686  20.236  1.00  0.00      W5   O
ATOM   4632  H1  TIP3W 693     -10.937  43.448  20.627  1.00  0.00      W5   H
ATOM   4633  H2  TIP3W 693     -11.962  43.047  19.580  1.00  0.00      W5   H
ATOM   4634  OH2 TIP3W 705     -21.791  -7.762  21.279  1.00  0.00      W5   O
ATOM   4635  H1  TIP3W 705     -21.371  -7.856  20.423  1.00  0.00      W5   H
ATOM   4636  H2  TIP3W 705     -21.109  -7.982  21.914  1.00  0.00      W5   H
ATOM   4637  OH2 TIP3W 707     -19.857  41.497  36.450  1.00  0.00      W5   O
ATOM   4638  H1  TIP3W 707     -19.971  40.587  36.177  1.00  0.00      W5   H
ATOM   4639  H2  TIP3W 707     -20.223  41.538  37.334  1.00  0.00      W5   H
ATOM   4640  OH2 TIP3W 710     -25.609  -6.251  41.650  1.00  0.00      W5   O
ATOM   4641  H1  TIP3W 710     -25.527  -5.630  40.926  1.00  0.00      W5   H
ATOM   4642  H2  TIP3W 710     -25.958  -5.738  42.378  1.00  0.00      W5   H
ATOM   4643  OH2 TIP3W 711     -31.388  40.332   9.285  1.00  0.00      W5   O
ATOM   4644  H1  TIP3W 711     -31.228  39.391   9.214  1.00  0.00      W5   H
ATOM   4645  H2  TIP3W 711     -32.169  40.410   9.833  1.00  0.00      W5   H
ATOM   4646  OH2 TIP3W 719     -43.780  -8.223  22.353  1.00  0.00      W5   O
ATOM   4647  H1  TIP3W 719     -44.096  -7.349  22.582  1.00  0.00      W5   H
ATOM   4648  H2  TIP3W 719     -42.961  -8.324  22.838  1.00  0.00      W5   H
ATOM   4649  OH2 TIP3W 724     -12.295  39.479  40.856  1.00  0.00      W5   O
ATOM   4650  H1  TIP3W 724     -12.495  40.347  41.207  1.00  0.00      W5   H
ATOM   4651  H2  TIP3W 724     -13.138  39.027  40.820  1.00  0.00      W5   H
ATOM   4652  OH2 TIP3W 745     -25.111  -8.548  30.897  1.00  0.00      W5   O
ATOM   4653  H1  TIP3W 745     -25.568  -9.275  31.320  1.00  0.00      W5   H
ATOM   4654  H2  TIP3W 745     -24.228  -8.876  30.728  1.00  0.00      W5   H
ATOM   4655  OH2 TIP3W 747     -20.364  -3.656  37.165  1.00  0.00      W5   O
ATOM   4656  H1  TIP3W 747     -20.332  -4.109  36.322  1.00  0.00      W5   H
ATOM   4657  H2  TIP3W 747     -21.143  -4.001  37.601  1.00  0.00      W5   H
ATOM   4658  OH2 TIP3W 749     -19.670  43.975  25.222  1.00  0.00      W5   O
ATOM   4659  H1  TIP3W 749     -19.066  44.713  25.144  1.00  0.00      W5   H
ATOM   4660  H2  TIP3W 749     -20.219  44.182  25.978  1.00  0.00      W5   H
ATOM   4661  OH2 TIP3W 750     -16.383  40.926  36.724  1.00  0.00      W5   O
ATOM   4662  H1  TIP3W 750     -16.430  41.658  36.108  1.00  0.00      W5   H
ATOM   4663  H2  TIP3W 750     -17.285  40.787  37.012  1.00  0.00      W5   H
ATOM   4664  OH2 TIP3W 752     -11.382  40.611  31.329  1.00  0.00      W5   O
ATOM   4665  H1  TIP3W 752     -11.066  41.515  31.313  1.00  0.00      W5   H
ATOM   4666  H2  TIP3W 752     -11.559  40.427  32.251  1.00  0.00      W5   H
ATOM   4667  OH2 TIP3W 758     -40.484  -4.169  27.634  1.00  0.00      W5   O
ATOM   4668  H1  TIP3W 758     -41.308  -4.567  27.353  1.00  0.00      W5   H
ATOM   4669  H2  TIP3W 758     -39.805  -4.636  27.147  1.00  0.00      W5   H
ATOM   4670  OH2 TIP3W 763     -16.859  -4.154  26.241  1.00  0.00      W5   O
ATOM   4671  H1  TIP3W 763     -16.242  -4.253  25.516  1.00  0.00      W5   H
ATOM   4672  H2  TIP3W 763     -16.323  -3.894  26.989  1.00  0.00      W5   H
ATOM   4673  OH2 TIP3W 772     -17.757  43.624  35.052  1.00  0.00      W5   O
ATOM   4674  H1  TIP3W 772     -17.794  44.237  35.786  1.00  0.00      W5   H
ATOM   4675  H2  TIP3W 772     -18.140  44.098  34.314  1.00  0.00      W5   H
ATOM   4676  OH2 TIP3W 807     -33.071  -5.961  24.418  1.00  0.00      W5   O
ATOM   4677  H1  TIP3W 807     -32.951  -6.530  25.178  1.00  0.00      W5   H
ATOM   4678  H2  TIP3W 807     -33.611  -5.236  24.734  1.00  0.00      W5   H
ATOM   4679  OH2 TIP3W 809     -37.157  43.253  45.950  1.00  0.00      W5   O
ATOM   4680  H1  TIP3W 809     -37.788  43.188  46.668  1.00  0.00      W5   H
ATOM   4681  H2  TIP3W 809     -37.096  44.188  45.758  1.00  0.00      W5   H
ATOM   4682  OH2 TIP3W 818     -15.106  43.809  18.816  1.00  0.00      W5   O
ATOM   4683  H1  TIP3W 818     -15.768  44.161  18.221  1.00  0.00      W5   H
ATOM   4684  H2  TIP3W 818     -14.484  44.526  18.946  1.00  0.00      W5   H
ATOM   4685  OH2 TIP3W 827     -18.023  39.746  11.017  1.00  0.00      W5   O
ATOM   4686  H1  TIP3W 827     -17.847  40.398  10.339  1.00  0.00      W5   H
ATOM   4687  H2  TIP3W 827     -18.878  39.986  11.375  1.00  0.00      W5   H
ATOM   4688  OH2 TIP3W 831     -11.589  42.215  46.083  1.00  0.00      W5   O
ATOM   4689  H1  TIP3W 831     -11.112  41.625  46.666  1.00  0.00      W5   H
ATOM   4690  H2  TIP3W 831     -10.975  42.419  45.378  1.00  0.00      W5   H
ATOM   4691  OH2 TIP3W 833     -41.928  42.613  19.300  1.00  0.00      W5   O
ATOM   4692  H1  TIP3W 833     -41.808  42.952  20.187  1.00  0.00      W5   H
ATOM   4693  H2  TIP3W 833     -42.543  41.886  19.395  1.00  0.00      W5   H
ATOM   4694  OH2 TIP3W 840     -39.108  40.884  40.315  1.00  0.00      W5   O
ATOM   4695  H1  TIP3W 840     -39.235  40.142  39.724  1.00  0.00      W5   H
ATOM   4696  H2  TIP3W 840     -38.453  40.589  40.947  1.00  0.00      W5   H
ATOM   4697  OH2 TIP3W 842     -13.421  -5.445  26.236  1.00  0.00      W5   O
ATOM   4698  H1  TIP3W 842     -13.484  -4.668  26.791  1.00  0.00      W5   H
ATOM   4699  H2  TIP3W 842     -13.968  -6.102  26.666  1.00  0.00      W5   H
ATOM   4700  OH2 TIP3W 843     -34.904  40.740  47.191  1.00  0.00      W5   O
ATOM   4701  H1  TIP3W 843     -35.289  39.974  46.765  1.00  0.00      W5   H
ATOM   4702  H2  TIP3W 843     -35.638  41.334  47.345  1.00  0.00      W5   H
ATOM   4703  OH2 TIP3W 853     -36.563  41.141  29.766  1.00  0.00      W5   O
ATOM   4704  H1  TIP3W 853     -35.654  41.430  29.846  1.00  0.00      W5   H
ATOM   4705  H2  TIP3W 853     -36.553  40.478  29.076  1.00  0.00      W5   H
ATOM   4706  OH2 TIP3W 854     -21.184  -5.269  39.853  1.00  0.00      W5   O
ATOM   4707  H1  TIP3W 854     -21.261  -5.106  40.793  1.00  0.00      W5   H
ATOM   4708  H2  TIP3W 854     -20.503  -5.937  39.773  1.00  0.00      W5   H
ATOM   4709  OH2 TIP3W 857     -38.940  43.484  18.139  1.00  0.00      W5   O
ATOM   4710  H1  TIP3W 857     -38.755  44.046  17.386  1.00  0.00      W5   H
ATOM   4711  H2  TIP3W 857     -39.175  42.636  17.762  1.00  0.00      W5   H
ATOM   4712  OH2 TIP3W 869     -17.166  40.578  25.854  1.00  0.00      W5   O
ATOM   4713  H1  TIP3W 869     -16.728  41.379  26.140  1.00  0.00      W5   H
ATOM   4714  H2  TIP3W 869     -17.581  40.227  26.642  1.00  0.00      W5   H
ATOM   4715  OH2 TIP3W 872     -19.404  40.043  30.067  1.00  0.00      W5   O
ATOM   4716  H1  TIP3W 872     -19.838  39.324  30.525  1.00  0.00      W5   H
ATOM   4717  H2  TIP3W 872     -19.684  39.961  29.155  1.00  0.00      W5   H
ATOM   4718  OH2 TIP3W 874     -33.388  40.767   6.703  1.00  0.00      W5   O
ATOM   4719  H1  TIP3W 874     -33.991  40.328   7.302  1.00  0.00      W5   H
ATOM   4720  H2  TIP3W 874     -33.455  41.697   6.920  1.00  0.00      W5   H
ATOM   4721  OH2 TIP3W 875     -23.424  41.789  36.832  1.00  0.00      W5   O
ATOM   4722  H1  TIP3W 875     -24.313  41.660  37.161  1.00  0.00      W5   H
ATOM   4723  H2  TIP3W 875     -23.074  40.906  36.712  1.00  0.00      W5   H
ATOM   4724  OH2 TIP3W 883     -32.309  -7.676  21.643  1.00  0.00      W5   O
ATOM   4725  H1  TIP3W 883     -31.569  -8.069  22.105  1.00  0.00      W5   H
ATOM   4726  H2  TIP3W 883     -33.013  -8.322  21.708  1.00  0.00      W5   H
ATOM   4727  OH2 TIP3W 884     -19.514  40.031  44.465  1.00  0.00      W5   O
ATOM   4728  H1  TIP3W 884     -18.818  39.405  44.662  1.00  0.00      W5   H
ATOM   4729  H2  TIP3W 884     -20.221  39.817  45.074  1.00  0.00      W5   H
ATOM   4730  OH2 TIP3W 885     -42.273  -7.919  19.228  1.00  0.00      W5   O
ATOM   4731  H1  TIP3W 885     -42.443  -7.541  20.091  1.00  0.00      W5   H
ATOM   4732  H2  TIP3W 885     -42.676  -7.311  18.608  1.00  0.00      W5   H
ATOM   4733  OH2 TIP3W 886     -18.310  39.933  47.609  1.00  0.00      W5   O
ATOM   4734  H1  TIP3W 886     -18.391  38.985  47.717  1.00  0.00      W5   H
ATOM   4735  H2  TIP3W 886     -18.080  40.058  46.688  1.00  0.00      W5   H
ATOM   4736  OH2 TIP3W 887     -10.495  42.458  36.754  1.00  0.00      W5   O
ATOM   4737  H1  TIP3W 887     -10.973  43.274  36.902  1.00  0.00      W5   H
ATOM   4738  H2  TIP3W 887     -11.170  41.806  36.568  1.00  0.00      W5   H
ATOM   4739  OH2 TIP3W 892     -43.268  -4.482   6.092  1.00  0.00      W5   O
ATOM   4740  H1  TIP3W 892     -43.360  -5.381   6.407  1.00  0.00      W5   H
ATOM   4741  H2  TIP3W 892     -44.124  -4.260   5.724  1.00  0.00      W5   H
ATOM   4742  OH2 TIP3W 893     -29.461  41.759   6.757  1.00  0.00      W5   O
ATOM   4743  H1  TIP3W 893     -29.824  41.968   5.896  1.00  0.00      W5   H
ATOM   4744  H2  TIP3W 893     -30.223  41.610   7.317  1.00  0.00      W5   H
ATOM   4745  OH2 TIP3W 898      -8.647  41.935  26.067  1.00  0.00      W5   O
ATOM   4746  H1  TIP3W 898      -7.942  41.524  25.567  1.00  0.00      W5   H
ATOM   4747  H2  TIP3W 898      -8.243  42.694  26.488  1.00  0.00      W5   H
ATOM   4748  OH2 TIP3W 903     -29.888  -4.599  17.695  1.00  0.00      W5   O
ATOM   4749  H1  TIP3W 903     -30.189  -5.336  18.226  1.00  0.00      W5   H
ATOM   4750  H2  TIP3W 903     -28.933  -4.659  17.707  1.00  0.00      W5   H
ATOM   4751  OH2 TIP3W 904     -26.485  -6.384  24.351  1.00  0.00      W5   O
ATOM   4752  H1  TIP3W 904     -27.139  -5.881  23.866  1.00  0.00      W5   H
ATOM   4753  H2  TIP3W 904     -25.874  -6.702  23.686  1.00  0.00      W5   H
ATOM   4754  OH2 TIP3W 907     -24.630  42.337  17.586  1.00  0.00      W5   O
ATOM   4755  H1  TIP3W 907     -24.456  41.621  16.975  1.00  0.00      W5   H
ATOM   4756  H2  TIP3W 907     -24.916  41.910  18.393  1.00  0.00      W5   H
ATOM   4757  OH2 TIP3W 915     -13.766  -6.705  30.098  1.00  0.00      W5   O
ATOM   4758  H1  TIP3W 915     -13.960  -6.632  29.164  1.00  0.00      W5   H
ATOM   4759  H2  TIP3W 915     -14.502  -6.280  30.538  1.00  0.00      W5   H
ATOM   4760  OH2 TIP3W 922     -30.886  -6.324  37.342  1.00  0.00      W5   O
ATOM   4761  H1  TIP3W 922     -31.686  -6.800  37.563  1.00  0.00      W5   H
ATOM   4762  H2  TIP3W 922     -30.202  -6.727  37.878  1.00  0.00      W5   H
ATOM   4763  OH2 TIP3W 928     -30.664  -7.710  31.078  1.00  0.00      W5   O
ATOM   4764  H1  TIP3W 928     -31.271  -8.262  30.586  1.00  0.00      W5   H
ATOM   4765  H2  TIP3W 928     -29.806  -7.874  30.685  1.00  0.00      W5   H
ATOM   4766  OH2 TIP3W 931     -21.681  40.693  39.706  1.00  0.00      W5   O
ATOM   4767  H1  TIP3W 931     -21.453  40.564  40.627  1.00  0.00      W5   H
ATOM   4768  H2  TIP3W 931     -21.244  39.981  39.240  1.00  0.00      W5   H
ATOM   4769  OH2 TIP3W 933     -35.541  -5.628  20.465  1.00  0.00      W5   O
ATOM   4770  H1  TIP3W 933     -36.309  -6.131  20.737  1.00  0.00      W5   H
ATOM   4771  H2  TIP3W 933     -34.947  -5.658  21.215  1.00  0.00      W5   H
ATOM   4772  OH2 TIP3W 936     -27.647  39.560  36.854  1.00  0.00      W5   O
ATOM   4773  H1  TIP3W 936     -26.709  39.469  36.685  1.00  0.00      W5   H
ATOM   4774  H2  TIP3W 936     -27.963  40.166  36.184  1.00  0.00      W5   H
ATOM   4775  OH2 TIP3W 938     -23.233  -6.411  25.511  1.00  0.00      W5   O
ATOM   4776  H1  TIP3W 938     -23.843  -6.334  26.245  1.00  0.00      W5   H
ATOM   4777  H2  TIP3W 938     -23.768  -6.710  24.775  1.00  0.00      W5   H
ATOM   4778  OH2 TIP3W 947      -6.950  42.470  21.462  1.00  0.00      W5   O
ATOM   4779  H1  TIP3W 947      -7.081  43.370  21.164  1.00  0.00      W5   H
ATOM   4780  H2  TIP3W 947      -6.184  42.159  20.980  1.00  0.00      W5   H
ATOM   4781  OH2 TIP3W 952      -8.089  40.949  32.456  1.00  0.00      W5   O
ATOM   4782  H1  TIP3W 952      -7.941  40.357  33.194  1.00  0.00      W5   H
ATOM   4783  H2  TIP3W 952      -9.015  40.845  32.238  1.00  0.00      W5   H
ATOM   4784  OH2 TIP3W 954     -33.473  40.253  29.795  1.00  0.00      W5   O
ATOM   4785  H1  TIP3W 954     -32.884  40.753  30.360  1.00  0.00      W5   H
ATOM   4786  H2  TIP3W 954     -34.353  40.469  30.102  1.00  0.00      W5   H
ATOM   4787  OH2 TIP3W 962     -22.810  -7.961  41.319  1.00  0.00      W5   O
ATOM   4788  H1  TIP3W 962     -23.174  -8.636  40.745  1.00  0.00      W5   H
ATOM   4789  H2  TIP3W 962     -23.564  -7.449  41.609  1.00  0.00      W5   H
ATOM   4790  OH2 TIP3W 967     -37.379  -5.317  33.313  1.00  0.00      W5   O
ATOM   4791  H1  TIP3W 967     -38.331  -5.309  33.411  1.00  0.00      W5   H
ATOM   4792  H2  TIP3W 967     -37.216  -5.821  32.516  1.00  0.00      W5   H
ATOM   4793  OH2 TIP3W 975     -29.917  40.167  30.012  1.00  0.00      W5   O
ATOM   4794  H1  TIP3W 975     -29.613  40.796  29.358  1.00  0.00      W5   H
ATOM   4795  H2  TIP3W 975     -30.220  40.701  30.746  1.00  0.00      W5   H
ATOM   4796  OH2 TIP3W 979     -42.501  -4.674  33.672  1.00  0.00      W5   O
ATOM   4797  H1  TIP3W 979     -41.699  -5.009  33.270  1.00  0.00      W5   H
ATOM   4798  H2  TIP3W 979     -42.581  -3.776  33.352  1.00  0.00      W5   H
ATOM   4799  OH2 TIP3W 982     -18.523  -6.847  44.816  1.00  0.00      W5   O
ATOM   4800  H1  TIP3W 982     -19.456  -6.743  44.632  1.00  0.00      W5   H
ATOM   4801  H2  TIP3W 982     -18.401  -6.481  45.692  1.00  0.00      W5   H
ATOM   4802  OH2 TIP3W 984     -29.908  41.127  46.805  1.00  0.00      W5   O
ATOM   4803  H1  TIP3W 984     -29.869  40.535  47.556  1.00  0.00      W5   H
ATOM   4804  H2  TIP3W 984     -30.049  41.995  47.182  1.00  0.00      W5   H
ATOM   4805  OH2 TIP3W 986     -34.486  -6.615   5.903  1.00  0.00      W5   O
ATOM   4806  H1  TIP3W 986     -34.714  -7.538   5.795  1.00  0.00      W5   H
ATOM   4807  H2  TIP3W 986     -33.739  -6.612   6.501  1.00  0.00      W5   H
ATOM   4808  OH2 TIP3W 992      -7.015  -4.751  24.079  1.00  0.00      W5   O
ATOM   4809  H1  TIP3W 992      -7.066  -3.956  23.548  1.00  0.00      W5   H
ATOM   4810  H2  TIP3W 992      -7.292  -5.457  23.496  1.00  0.00      W5   H
ATOM   4811  OH2 TIP3W1000     -25.865  40.735  20.680  1.00  0.00      W5   O
ATOM   4812  H1  TIP3W1000     -25.372  39.972  20.378  1.00  0.00      W5   H
ATOM   4813  H2  TIP3W1000     -25.585  40.868  21.586  1.00  0.00      W5   H
ATOM   4814  OH2 TIP3W1016     -43.662  -4.458  26.492  1.00  0.00      W5   O
ATOM   4815  H1  TIP3W1016     -43.863  -4.347  25.563  1.00  0.00      W5   H
ATOM   4816  H2  TIP3W1016     -44.503  -4.648  26.907  1.00  0.00      W5   H
ATOM   4817  OH2 TIP3W1020     -27.114  -6.069  18.063  1.00  0.00      W5   O
ATOM   4818  H1  TIP3W1020     -26.572  -5.319  18.306  1.00  0.00      W5   H
ATOM   4819  H2  TIP3W1020     -27.383  -5.899  17.161  1.00  0.00      W5   H
ATOM   4820  OH2 TIP3W1026     -14.621  41.622  27.661  1.00  0.00      W5   O
ATOM   4821  H1  TIP3W1026     -14.405  40.699  27.792  1.00  0.00      W5   H
ATOM   4822  H2  TIP3W1026     -14.046  41.913  26.953  1.00  0.00      W5   H
ATOM   4823  OH2 TIP3W1039     -27.654  -8.678  33.286  1.00  0.00      W5   O
ATOM   4824  H1  TIP3W1039     -28.498  -8.797  32.850  1.00  0.00      W5   H
ATOM   4825  H2  TIP3W1039     -27.816  -8.026  33.968  1.00  0.00      W5   H
ATOM   4826  OH2 TIP3W1050      -8.511  42.417  18.520  1.00  0.00      W5   O
ATOM   4827  H1  TIP3W1050      -9.026  43.194  18.304  1.00  0.00      W5   H
ATOM   4828  H2  TIP3W1050      -8.926  41.702  18.038  1.00  0.00      W5   H
ATOM   4829  OH2 TIP3W1059     -21.863  40.852  42.697  1.00  0.00      W5   O
ATOM   4830  H1  TIP3W1059     -22.746  40.736  43.049  1.00  0.00      W5   H
ATOM   4831  H2  TIP3W1059     -21.984  40.956  41.753  1.00  0.00      W5   H
ATOM   4832  OH2 TIP3W1062     -25.270  42.485  14.398  1.00  0.00      W5   O
ATOM   4833  H1  TIP3W1062     -24.780  43.211  14.010  1.00  0.00      W5   H
ATOM   4834  H2  TIP3W1062     -25.700  42.860  15.166  1.00  0.00      W5   H
ATOM   4835  OH2 TIP3W1065     -36.273  41.175  43.799  1.00  0.00      W5   O
ATOM   4836  H1  TIP3W1065     -35.724  40.421  44.014  1.00  0.00      W5   H
ATOM   4837  H2  TIP3W1065     -37.159  40.821  43.718  1.00  0.00      W5   H
ATOM   4838  OH2 TIP3W1067     -14.156  40.971  43.018  1.00  0.00      W5   O
ATOM   4839  H1  TIP3W1067     -14.151  41.811  43.477  1.00  0.00      W5   H
ATOM   4840  H2  TIP3W1067     -14.978  40.962  42.528  1.00  0.00      W5   H
ATOM   4841  OH2 TIP3W1069     -21.389  -8.817  45.051  1.00  0.00      W5   O
ATOM   4842  H1  TIP3W1069     -20.591  -9.099  44.604  1.00  0.00      W5   H
ATOM   4843  H2  TIP3W1069     -21.558  -7.934  44.722  1.00  0.00      W5   H
ATOM   4844  OH2 TIP3W1072     -43.066  -5.420  15.716  1.00  0.00      W5   O
ATOM   4845  H1  TIP3W1072     -43.020  -4.471  15.830  1.00  0.00      W5   H
ATOM   4846  H2  TIP3W1072     -42.156  -5.716  15.731  1.00  0.00      W5   H
ATOM   4847  OH2 TIP3W1082     -34.441  41.067  10.334  1.00  0.00      W5   O
ATOM   4848  H1  TIP3W1082     -33.863  41.181   9.579  1.00  0.00      W5   H
ATOM   4849  H2  TIP3W1082     -33.926  40.566  10.966  1.00  0.00      W5   H
ATOM   4850  OH2 TIP3W1083     -38.638  -5.597  30.030  1.00  0.00      W5   O
ATOM   4851  H1  TIP3W1083     -39.339  -5.571  29.378  1.00  0.00      W5   H
ATOM   4852  H2  TIP3W1083     -38.417  -6.524  30.119  1.00  0.00      W5   H
ATOM   4853  OH2 TIP3W1087      -4.939  42.444  39.200  1.00  0.00      W5   O
ATOM   4854  H1  TIP3W1087      -4.062  42.094  39.041  1.00  0.00      W5   H
ATOM   4855  H2  TIP3W1087      -5.067  43.108  38.523  1.00  0.00      W5   H
ATOM   4856  OH2 TIP3W1097     -14.028  42.003   5.709  1.00  0.00      W5   O
ATOM   4857  H1  TIP3W1097     -14.216  41.443   6.463  1.00  0.00      W5   H
ATOM   4858  H2  TIP3W1097     -13.164  41.727   5.405  1.00  0.00      W5   H
ATOM   4859  OH2 TIP3W1100     -26.786  -5.447   6.361  1.00  0.00      W5   O
ATOM   4860  H1  TIP3W1100     -27.296  -5.946   5.724  1.00  0.00      W5   H
ATOM   4861  H2  TIP3W1100     -26.009  -5.981   6.530  1.00  0.00      W5   H
ATOM   4862  OH2 TIP3W1103     -26.637  41.897   5.144  1.00  0.00      W5   O
ATOM   4863  H1  TIP3W1103     -26.599  41.379   4.340  1.00  0.00      W5   H
ATOM   4864  H2  TIP3W1103     -27.258  42.601   4.957  1.00  0.00      W5   H
ATOM   4865  OH2 TIP3W1106     -13.618  40.059  47.665  1.00  0.00      W5   O
ATOM   4866  H1  TIP3W1106     -14.389  40.621  47.586  1.00  0.00      W5   H
ATOM   4867  H2  TIP3W1106     -13.311  39.932  46.767  1.00  0.00      W5   H
ATOM   4868  OH2 TIP3W1113     -22.728  39.878  11.773  1.00  0.00      W5   O
ATOM   4869  H1  TIP3W1113     -22.171  40.467  11.264  1.00  0.00      W5   H
ATOM   4870  H2  TIP3W1113     -23.615  40.222  11.667  1.00  0.00      W5   H
ATOM   4871  OH2 TIP3W1115     -26.197  -4.888  47.577  1.00  0.00      W5   O
ATOM   4872  H1  TIP3W1115     -25.414  -4.864  47.028  1.00  0.00      W5   H
ATOM   4873  H2  TIP3W1115     -25.993  -4.326  48.325  1.00  0.00      W5   H
ATOM   4874  OH2 TIP3W1136     -37.621  -5.030  17.913  1.00  0.00      W5   O
ATOM   4875  H1  TIP3W1136     -37.176  -4.688  18.688  1.00  0.00      W5   H
ATOM   4876  H2  TIP3W1136     -37.907  -5.910  18.160  1.00  0.00      W5   H
ATOM   4877  OH2 TIP3W1152     -24.657  41.638  40.953  1.00  0.00      W5   O
ATOM   4878  H1  TIP3W1152     -25.196  42.189  40.385  1.00  0.00      W5   H
ATOM   4879  H2  TIP3W1152     -24.162  41.077  40.355  1.00  0.00      W5   H
ATOM   4880  OH2 TIP3W1162     -15.554  -4.102  21.165  1.00  0.00      W5   O
ATOM   4881  H1  TIP3W1162     -15.788  -4.781  20.532  1.00  0.00      W5   H
ATOM   4882  H2  TIP3W1162     -14.686  -4.350  21.484  1.00  0.00      W5   H
ATOM   4883  OH2 TIP3W1166     -30.181  40.534  34.815  1.00  0.00      W5   O
ATOM   4884  H1  TIP3W1166     -29.556  39.933  35.221  1.00  0.00      W5   H
ATOM   4885  H2  TIP3W1166     -31.040  40.143  34.974  1.00  0.00      W5   H
ATOM   4886  OH2 TIP3W1168     -38.603  43.415  42.430  1.00  0.00      W5   O
ATOM   4887  H1  TIP3W1168     -37.753  43.838  42.310  1.00  0.00      W5   H
ATOM   4888  H2  TIP3W1168     -38.790  42.994  41.591  1.00  0.00      W5   H
ATOM   4889  OH2 TIP3W1169     -23.731  42.588  33.463  1.00  0.00      W5   O
ATOM   4890  H1  TIP3W1169     -24.602  42.833  33.775  1.00  0.00      W5   H
ATOM   4891  H2  TIP3W1169     -23.776  42.676  32.511  1.00  0.00      W5   H
ATOM   4892  OH2 TIP3W1173     -17.715  42.829  30.333  1.00  0.00      W5   O
ATOM   4893  H1  TIP3W1173     -18.503  42.943  30.864  1.00  0.00      W5   H
ATOM   4894  H2  TIP3W1173     -17.834  43.413  29.584  1.00  0.00      W5   H
ATOM   4895  OH2 TIP3W1174      -8.132  -4.807  39.350  1.00  0.00      W5   O
ATOM   4896  H1  TIP3W1174      -8.986  -4.379  39.285  1.00  0.00      W5   H
ATOM   4897  H2  TIP3W1174      -7.797  -4.830  38.454  1.00  0.00      W5   H
ATOM   4898  OH2 TIP3W1180     -25.551  -8.668  21.317  1.00  0.00      W5   O
ATOM   4899  H1  TIP3W1180     -25.103  -8.458  20.498  1.00  0.00      W5   H
ATOM   4900  H2  TIP3W1180     -25.177  -8.068  21.964  1.00  0.00      W5   H
ATOM   4901  OH2 TIP3W1183     -20.134  -7.869  31.929  1.00  0.00      W5   O
ATOM   4902  H1  TIP3W1183     -20.245  -7.031  31.481  1.00  0.00      W5   H
ATOM   4903  H2  TIP3W1183     -20.988  -8.056  32.321  1.00  0.00      W5   H
ATOM   4904  OH2 TIP3W1201     -36.248  -6.780  24.680  1.00  0.00      W5   O
ATOM   4905  H1  TIP3W1201     -36.952  -7.344  25.002  1.00  0.00      W5   H
ATOM   4906  H2  TIP3W1201     -36.208  -6.054  25.303  1.00  0.00      W5   H
ATOM   4907  OH2 TIP3W1211     -38.585  40.329   8.405  1.00  0.00      W5   O
ATOM   4908  H1  TIP3W1211     -38.789  40.505   9.323  1.00  0.00      W5   H
ATOM   4909  H2  TIP3W1211     -38.531  41.192   7.994  1.00  0.00      W5   H
ATOM   4910  OH2 TIP3W1219     -33.237  -7.034   9.045  1.00  0.00      W5   O
ATOM   4911  H1  TIP3W1219     -34.134  -7.334   8.899  1.00  0.00      W5   H
ATOM   4912  H2  TIP3W1219     -33.259  -6.593   9.894  1.00  0.00      W5   H
ATOM   4913  OH2 TIP3W1226     -17.020  -6.262  32.411  1.00  0.00      W5   O
ATOM   4914  H1  TIP3W1226     -16.443  -7.025  32.428  1.00  0.00      W5   H
ATOM   4915  H2  TIP3W1226     -16.995  -5.952  31.505  1.00  0.00      W5   H
ATOM   4916  OH2 TIP3W1232     -32.308  40.175  13.028  1.00  0.00      W5   O
ATOM   4917  H1  TIP3W1232     -32.561  40.976  13.487  1.00  0.00      W5   H
ATOM   4918  H2  TIP3W1232     -32.059  40.461  12.149  1.00  0.00      W5   H
ATOM   4919  OH2 TIP3W1240     -19.996  39.952   8.195  1.00  0.00      W5   O
ATOM   4920  H1  TIP3W1240     -19.045  39.940   8.301  1.00  0.00      W5   H
ATOM   4921  H2  TIP3W1240     -20.143  40.289   7.311  1.00  0.00      W5   H
ATOM   4922  OH2 TIP3W1251     -30.626  39.841  38.055  1.00  0.00      W5   O
ATOM   4923  H1  TIP3W1251     -29.833  40.247  38.405  1.00  0.00      W5   H
ATOM   4924  H2  TIP3W1251     -30.741  39.040  38.567  1.00  0.00      W5   H
ATOM   4925  OH2 TIP3W1258     -24.680  -5.820   9.646  1.00  0.00      W5   O
ATOM   4926  H1  TIP3W1258     -24.727  -5.635   8.709  1.00  0.00      W5   H
ATOM   4927  H2  TIP3W1258     -24.443  -6.746   9.704  1.00  0.00      W5   H
ATOM   4928  OH2 TIP3W1262     -13.181  40.834  35.241  1.00  0.00      W5   O
ATOM   4929  H1  TIP3W1262     -13.598  41.691  35.336  1.00  0.00      W5   H
ATOM   4930  H2  TIP3W1262     -13.255  40.624  34.310  1.00  0.00      W5   H
ATOM   4931  OH2 TIP3W1283     -29.752  -6.990  19.793  1.00  0.00      W5   O
ATOM   4932  H1  TIP3W1283     -30.039  -6.947  20.705  1.00  0.00      W5   H
ATOM   4933  H2  TIP3W1283     -30.272  -7.693  19.403  1.00  0.00      W5   H
ATOM   4934  OH2 TIP3W1286     -18.073  43.793  17.311  1.00  0.00      W5   O
ATOM   4935  H1  TIP3W1286     -18.958  43.432  17.357  1.00  0.00      W5   H
ATOM   4936  H2  TIP3W1286     -17.825  43.957  18.221  1.00  0.00      W5   H
ATOM   4937  OH2 TIP3W1292     -23.288  42.359  22.415  1.00  0.00      W5   O
ATOM   4938  H1  TIP3W1292     -23.593  43.208  22.095  1.00  0.00      W5   H
ATOM   4939  H2  TIP3W1292     -22.676  42.566  23.122  1.00  0.00      W5   H
ATOM   4940  OH2 TIP3W1305     -36.100  -7.400  30.074  1.00  0.00      W5   O
ATOM   4941  H1  TIP3W1305     -36.023  -7.868  29.243  1.00  0.00      W5   H
ATOM   4942  H2  TIP3W1305     -36.417  -8.053  30.698  1.00  0.00      W5   H
ATOM   4943  OH2 TIP3W1308     -24.981  -7.186  27.728  1.00  0.00      W5   O
ATOM   4944  H1  TIP3W1308     -24.805  -7.666  26.918  1.00  0.00      W5   H
ATOM   4945  H2  TIP3W1308     -24.570  -6.331  27.604  1.00  0.00      W5   H
ATOM   4946  OH2 TIP3W1310     -43.197  -4.362  19.719  1.00  0.00      W5   O
ATOM   4947  H1  TIP3W1310     -42.522  -4.671  19.116  1.00  0.00      W5   H
ATOM   4948  H2  TIP3W1310     -43.251  -3.418  19.568  1.00  0.00      W5   H
ATOM   4949  OH2 TIP3W1313     -10.413  40.719  14.175  1.00  0.00      W5   O
ATOM   4950  H1  TIP3W1313     -10.596  40.248  13.363  1.00  0.00      W5   H
ATOM   4951  H2  TIP3W1313      -9.713  40.221  14.597  1.00  0.00      W5   H
ATOM   4952  OH2 TIP3W1319     -30.963  -5.287  11.212  1.00  0.00      W5   O
ATOM   4953  H1  TIP3W1319     -30.342  -5.054  11.902  1.00  0.00      W5   H
ATOM   4954  H2  TIP3W1319     -31.433  -4.476  11.017  1.00  0.00      W5   H
ATOM   4955  OH2 TIP3W1325     -17.887  43.838  14.073  1.00  0.00      W5   O
ATOM   4956  H1  TIP3W1325     -18.655  44.171  14.537  1.00  0.00      W5   H
ATOM   4957  H2  TIP3W1325     -17.283  44.580  14.031  1.00  0.00      W5   H
ATOM   4958  OH2 TIP3W1334     -26.931  41.428  11.886  1.00  0.00      W5   O
ATOM   4959  H1  TIP3W1334     -27.409  42.076  11.369  1.00  0.00      W5   H
ATOM   4960  H2  TIP3W1334     -27.276  40.581  11.602  1.00  0.00      W5   H
ATOM   4961  OH2 TIP3W1335     -11.596  43.321  12.465  1.00  0.00      W5   O
ATOM   4962  H1  TIP3W1335     -11.100  44.139  12.432  1.00  0.00      W5   H
ATOM   4963  H2  TIP3W1335     -12.514  43.589  12.507  1.00  0.00      W5   H
ATOM   4964  OH2 TIP3W1344     -24.147  -7.627  18.391  1.00  0.00      W5   O
ATOM   4965  H1  TIP3W1344     -23.941  -8.112  19.190  1.00  0.00      W5   H
ATOM   4966  H2  TIP3W1344     -23.384  -7.070  18.236  1.00  0.00      W5   H
ATOM   4967  OH2 TIP3W1348     -41.425  -4.356  37.633  1.00  0.00      W5   O
ATOM   4968  H1  TIP3W1348     -40.901  -4.252  38.426  1.00  0.00      W5   H
ATOM   4969  H2  TIP3W1348     -40.912  -3.941  36.940  1.00  0.00      W5   H
ATOM   4970  OH2 TIP3W1353     -21.303  41.275  14.686  1.00  0.00      W5   O
ATOM   4971  H1  TIP3W1353     -22.211  41.404  14.960  1.00  0.00      W5   H
ATOM   4972  H2  TIP3W1353     -20.846  40.981  15.474  1.00  0.00      W5   H
ATOM   4973  OH2 TIP3W1356     -27.207  -5.584  11.840  1.00  0.00      W5   O
ATOM   4974  H1  TIP3W1356     -27.226  -5.767  10.901  1.00  0.00      W5   H
ATOM   4975  H2  TIP3W1356     -27.036  -6.430  12.255  1.00  0.00      W5   H
ATOM   4976  OH2 TIP3W1359     -41.254  40.080  26.693  1.00  0.00      W5   O
ATOM   4977  H1  TIP3W1359     -42.199  39.969  26.588  1.00  0.00      W5   H
ATOM   4978  H2  TIP3W1359     -40.877  39.233  26.455  1.00  0.00      W5   H
ATOM   4979  OH2 TIP3W1377     -19.894  -6.380  26.029  1.00  0.00      W5   O
ATOM   4980  H1  TIP3W1377     -20.086  -5.540  26.447  1.00  0.00      W5   H
ATOM   4981  H2  TIP3W1377     -20.247  -6.302  25.143  1.00  0.00      W5   H
ATOM   4982  OH2 TIP3W1381     -36.698  41.493  34.624  1.00  0.00      W5   O
ATOM   4983  H1  TIP3W1381     -36.487  42.385  34.349  1.00  0.00      W5   H
ATOM   4984  H2  TIP3W1381     -36.623  41.504  35.579  1.00  0.00      W5   H
ATOM   4985  OH2 TIP3W1383     -28.614  -4.617  14.637  1.00  0.00      W5   O
ATOM   4986  H1  TIP3W1383     -27.854  -4.502  15.207  1.00  0.00      W5   H
ATOM   4987  H2  TIP3W1383     -29.123  -3.812  14.736  1.00  0.00      W5   H
ATOM   4988  OH2 TIP3W1388     -21.011  -5.653  18.920  1.00  0.00      W5   O
ATOM   4989  H1  TIP3W1388     -21.132  -4.791  19.319  1.00  0.00      W5   H
ATOM   4990  H2  TIP3W1388     -21.657  -5.693  18.215  1.00  0.00      W5   H
ATOM   4991  OH2 TIP3W1390     -25.980  40.885   8.440  1.00  0.00      W5   O
ATOM   4992  H1  TIP3W1390     -25.797  41.015   9.370  1.00  0.00      W5   H
ATOM   4993  H2  TIP3W1390     -25.254  40.353   8.116  1.00  0.00      W5   H
ATOM   4994  OH2 TIP3W1401     -37.327  -6.293  11.170  1.00  0.00      W5   O
ATOM   4995  H1  TIP3W1401     -36.480  -6.236  11.614  1.00  0.00      W5   H
ATOM   4996  H2  TIP3W1401     -37.972  -6.054  11.836  1.00  0.00      W5   H
ATOM   4997  OH2 TIP3W1402     -39.186  -7.125  26.949  1.00  0.00      W5   O
ATOM   4998  H1  TIP3W1402     -40.132  -7.182  26.810  1.00  0.00      W5   H
ATOM   4999  H2  TIP3W1402     -38.926  -6.295  26.550  1.00  0.00      W5   H
ATOM   5000  OH2 TIP3W1404     -13.785  39.804  38.190  1.00  0.00      W5   O
ATOM   5001  H1  TIP3W1404     -13.336  39.882  39.032  1.00  0.00      W5   H
ATOM   5002  H2  TIP3W1404     -13.875  38.863  38.044  1.00  0.00      W5   H
ATOM   5003  OH2 TIP3W1407     -28.229  41.500  41.140  1.00  0.00      W5   O
ATOM   5004  H1  TIP3W1407     -28.968  42.069  40.927  1.00  0.00      W5   H
ATOM   5005  H2  TIP3W1407     -28.621  40.722  41.537  1.00  0.00      W5   H
ATOM   5006  OH2 TIP3W1411     -14.414  41.896  30.998  1.00  0.00      W5   O
ATOM   5007  H1  TIP3W1411     -14.578  41.181  31.614  1.00  0.00      W5   H
ATOM   5008  H2  TIP3W1411     -13.481  41.837  30.793  1.00  0.00      W5   H
ATOM   5009  OH2 TIP3W1415     -44.657  -7.866  25.717  1.00  0.00      W5   O
ATOM   5010  H1  TIP3W1415     -44.811  -7.106  25.155  1.00  0.00      W5   H
ATOM   5011  H2  TIP3W1415     -45.069  -8.600  25.260  1.00  0.00      W5   H
ATOM   5012  OH2 TIP3W1427     -21.425  41.985  46.296  1.00  0.00      W5   O
ATOM   5013  H1  TIP3W1427     -21.914  41.436  46.909  1.00  0.00      W5   H
ATOM   5014  H2  TIP3W1427     -20.776  42.439  46.833  1.00  0.00      W5   H
ATOM   5015  OH2 TIP3W1429     -37.341  41.068  37.738  1.00  0.00      W5   O
ATOM   5016  H1  TIP3W1429     -37.935  40.381  38.039  1.00  0.00      W5   H
ATOM   5017  H2  TIP3W1429     -37.049  40.782  36.873  1.00  0.00      W5   H
ATOM   5018  OH2 TIP3W1431     -32.876  -6.487  18.240  1.00  0.00      W5   O
ATOM   5019  H1  TIP3W1431     -33.277  -6.586  17.376  1.00  0.00      W5   H
ATOM   5020  H2  TIP3W1431     -31.989  -6.172  18.067  1.00  0.00      W5   H
ATOM   5021  OH2 TIP3W1432     -30.110  -6.953   7.410  1.00  0.00      W5   O
ATOM   5022  H1  TIP3W1432     -30.758  -7.610   7.156  1.00  0.00      W5   H
ATOM   5023  H2  TIP3W1432     -29.341  -7.455   7.680  1.00  0.00      W5   H
ATOM   5024  OH2 TIP3W1433     -42.714  -8.690  13.941  1.00  0.00      W5   O
ATOM   5025  H1  TIP3W1433     -42.562  -8.582  13.002  1.00  0.00      W5   H
ATOM   5026  H2  TIP3W1433     -42.193  -9.453  14.189  1.00  0.00      W5   H
ATOM   5027  OH2 TIP3W1436     -29.452  43.184  43.944  1.00  0.00      W5   O
ATOM   5028  H1  TIP3W1436     -28.693  43.127  43.363  1.00  0.00      W5   H
ATOM   5029  H2  TIP3W1436     -29.863  42.321  43.900  1.00  0.00      W5   H
ATOM   5030  OH2 TIP3W1444     -43.509  -5.550  47.508  1.00  0.00      W5   O
ATOM   5031  H1  TIP3W1444     -43.475  -5.264  46.595  1.00  0.00      W5   H
ATOM   5032  H2  TIP3W1444     -43.480  -6.506  47.469  1.00  0.00      W5   H
ATOM   5033  OH2 TIP3W1445     -13.529  -5.978  33.655  1.00  0.00      W5   O
ATOM   5034  H1  TIP3W1445     -13.936  -5.188  34.012  1.00  0.00      W5   H
ATOM   5035  H2  TIP3W1445     -13.204  -6.456  34.418  1.00  0.00      W5   H
ATOM   5036  OH2 TIP3W1446     -42.264  -7.064  27.905  1.00  0.00      W5   O
ATOM   5037  H1  TIP3W1446     -42.140  -7.987  28.123  1.00  0.00      W5   H
ATOM   5038  H2  TIP3W1446     -43.019  -6.786  28.424  1.00  0.00      W5   H
ATOM   5039  OH2 TIP3W1450     -33.382  39.310  21.302  1.00  0.00      W5   O
ATOM   5040  H1  TIP3W1450     -33.405  39.527  22.234  1.00  0.00      W5   H
ATOM   5041  H2  TIP3W1450     -32.611  38.752  21.197  1.00  0.00      W5   H
ATOM   5042  OH2 TIP3W1455     -36.574  40.974   5.959  1.00  0.00      W5   O
ATOM   5043  H1  TIP3W1455     -35.625  40.933   5.841  1.00  0.00      W5   H
ATOM   5044  H2  TIP3W1455     -36.801  40.169   6.424  1.00  0.00      W5   H
ATOM   5045  OH2 TIP3W1458     -44.122  -4.785  22.878  1.00  0.00      W5   O
ATOM   5046  H1  TIP3W1458     -43.835  -4.033  22.360  1.00  0.00      W5   H
ATOM   5047  H2  TIP3W1458     -44.998  -4.992  22.552  1.00  0.00      W5   H
ATOM   5048  OH2 TIP3W1463     -17.096  42.191   9.101  1.00  0.00      W5   O
ATOM   5049  H1  TIP3W1463     -16.523  42.633   9.728  1.00  0.00      W5   H
ATOM   5050  H2  TIP3W1463     -17.694  42.871   8.790  1.00  0.00      W5   H
ATOM   5051  OH2 TIP3W1471     -12.141  41.947  39.215  1.00  0.00      W5   O
ATOM   5052  H1  TIP3W1471     -12.063  42.761  38.717  1.00  0.00      W5   H
ATOM   5053  H2  TIP3W1471     -11.242  41.642  39.335  1.00  0.00      W5   H
ATOM   5054  OH2 TIP3W1472     -26.561  42.584  36.693  1.00  0.00      W5   O
ATOM   5055  H1  TIP3W1472     -27.426  42.408  37.063  1.00  0.00      W5   H
ATOM   5056  H2  TIP3W1472     -26.026  42.862  37.436  1.00  0.00      W5   H
ATOM   5057  OH2 TIP3W1478     -40.478  42.723  10.497  1.00  0.00      W5   O
ATOM   5058  H1  TIP3W1478     -40.366  42.214  11.300  1.00  0.00      W5   H
ATOM   5059  H2  TIP3W1478     -41.296  42.405  10.114  1.00  0.00      W5   H
ATOM   5060  OH2 TIP3W1486      -9.522  44.093  23.127  1.00  0.00      W5   O
ATOM   5061  H1  TIP3W1486      -8.793  43.890  23.712  1.00  0.00      W5   H
ATOM   5062  H2  TIP3W1486     -10.122  43.351  23.211  1.00  0.00      W5   H
[truncated: 6,277,108 more chars]
