# Supplementary material for: Differences in protein structural regions that impact functional specificity in GT2 family β-glucan synthases
Source: PLoS One. 2019 Oct 30;14(10):e0224442. doi: 10.1371/journal.pone.0224442 (PMC6821405; doi:10.1371/journal.pone.0224442)
Supplement: S1 Zip — (GZ) [file pone.0224442.s031.gz › BcsA_UDP_b14glucan_ConfF_pope_wbi.psf]

PSF EXT CMAP

      59 !NTITLE
 REMARKS original generated structure x-plor psf file
 REMARKS 12 patches were applied to the molecule.
 REMARKS topology /usr/local/lib/vmd/plugins/noarch/tcl/readcharmmtop1.1/top_all36_lipid.rtf 
 REMARKS topology ../../readcharmmtop/top_all36_lipid.rtf 
 REMARKS topology /home/daniel/NAMD_topologies/top_all36_carb.rtf 
 REMARKS topology /home/daniel/NAMD_topologies/top_all27_prot_na.rtf 
 REMARKS topology /home/daniel/csA/top_nucleotide_sugar.rtf 
 REMARKS topology /usr/local/lib/vmd/plugins/noarch/tcl/solvate1.5/wat.top 
 REMARKS topology /usr/local/lib/vmd/plugins/noarch/tcl/readcharmmtop1.1/top_all27_prot_lipid_na.inp 
 REMARKS segment L11 { first NONE; last NONE; auto angles dihedrals }
 REMARKS segment L21 { first NONE; last NONE; auto angles dihedrals }
 REMARKS segment W5 { first NONE; last NONE; auto none  }
 REMARKS segment L12 { first NONE; last NONE; auto angles dihedrals }
 REMARKS segment L22 { first NONE; last NONE; auto angles dihedrals }
 REMARKS segment W10 { first NONE; last NONE; auto none  }
 REMARKS segment L13 { first NONE; last NONE; auto angles dihedrals }
 REMARKS segment L23 { first NONE; last NONE; auto angles dihedrals }
 REMARKS segment W15 { first NONE; last NONE; auto none  }
 REMARKS segment L14 { first NONE; last NONE; auto angles dihedrals }
 REMARKS segment L24 { first NONE; last NONE; auto angles dihedrals }
 REMARKS segment W20 { first NONE; last NONE; auto none  }
 REMARKS segment L15 { first NONE; last NONE; auto angles dihedrals }
 REMARKS segment L25 { first NONE; last NONE; auto angles dihedrals }
 REMARKS segment W25 { first NONE; last NONE; auto none  }
 REMARKS segment L16 { first NONE; last NONE; auto angles dihedrals }
 REMARKS segment L26 { first NONE; last NONE; auto angles dihedrals }
 REMARKS segment W30 { first NONE; last NONE; auto none  }
 REMARKS segment L17 { first NONE; last NONE; auto angles dihedrals }
 REMARKS segment L27 { first NONE; last NONE; auto angles dihedrals }
 REMARKS segment W35 { first NONE; last NONE; auto none  }
 REMARKS segment L18 { first NONE; last NONE; auto angles dihedrals }
 REMARKS segment L28 { first NONE; last NONE; auto angles dihedrals }
 REMARKS segment W40 { first NONE; last NONE; auto none  }
 REMARKS segment L19 { first NONE; last NONE; auto angles dihedrals }
 REMARKS segment L29 { first NONE; last NONE; auto angles dihedrals }
 REMARKS segment W45 { first NONE; last NONE; auto none  }
 REMARKS segment WT1 { first NONE; last NONE; auto none  }
 REMARKS segment WT2 { first NONE; last NONE; auto none  }
 REMARKS segment WT3 { first NONE; last NONE; auto none  }
 REMARKS segment WT4 { first NONE; last NONE; auto none  }
 REMARKS segment WT5 { first NONE; last NONE; auto none  }
 REMARKS segment WT6 { first NONE; last NONE; auto none  }
 REMARKS segment WT7 { first NONE; last NONE; auto none  }
 REMARKS segment WT8 { first NONE; last NONE; auto none  }
 REMARKS segment A { first NTER; last NONE; auto angles dihedrals }
 REMARKS segment G { first NONE; last NONE; auto angles dihedrals }
 REMARKS segment ION { first NONE; last NONE; auto angles dihedrals }
 REMARKS defaultpatch NTER A:13  
 REMARKS patch 14BB G:6  G:7  
 REMARKS patch 14BB G:7  G:8  
 REMARKS patch 14BB G:8  G:9  
 REMARKS patch 14BB G:9  G:10  
 REMARKS patch 14BB G:10  G:11  
 REMARKS patch 14BB G:11  G:12  
 REMARKS patch 14BB G:12  G:13  
 REMARKS patch 14BB G:13  G:14  
 REMARKS patch 14BB G:14  G:15  
 REMARKS patch 14BB G:15  G:16  
 REMARKS patch 14BB G:16  G:17  

   84621 !NATOM
         1 L11      7        POPE     N        NH3L    -0.300000       14.0070           0
         2 L11      7        POPE     HN1      HCL      0.330000        1.0080           0
         3 L11      7        POPE     HN2      HCL      0.330000        1.0080           0
         4 L11      7        POPE     HN3      HCL      0.330000        1.0080           0
         5 L11      7        POPE     C12      CTL2     0.130000       12.0110           0
         6 L11      7        POPE     H12A     HAL2     0.090000        1.0080           0
         7 L11      7        POPE     H12B     HAL2     0.090000        1.0080           0
         8 L11      7        POPE     C11      CTL2    -0.080000       12.0110           0
         9 L11      7        POPE     H11A     HAL2     0.090000        1.0080           0
        10 L11      7        POPE     H11B     HAL2     0.090000        1.0080           0
        11 L11      7        POPE     P        PL       1.500000       30.9740           0
        12 L11      7        POPE     O13      O2L     -0.780000       15.9994           0
        13 L11      7        POPE     O14      O2L     -0.780000       15.9994           0
        14 L11      7        POPE     O11      OSLP    -0.570000       15.9994           0
        15 L11      7        POPE     O12      OSLP    -0.570000       15.9994           0
        16 L11      7        POPE     C1       CTL2    -0.080000       12.0110           0
        17 L11      7        POPE     HA       HAL2     0.090000        1.0080           0
        18 L11      7        POPE     HB       HAL2     0.090000        1.0080           0
        19 L11      7        POPE     C2       CTL1     0.170000       12.0110           0
        20 L11      7        POPE     HS       HAL1     0.090000        1.0080           0
        21 L11      7        POPE     O21      OSL     -0.490000       15.9994           0
        22 L11      7        POPE     C21      CL       0.900000       12.0110           0
        23 L11      7        POPE     O22      OBL     -0.630000       15.9994           0
        24 L11      7        POPE     C22      CTL2    -0.220000       12.0110           0
        25 L11      7        POPE     H2R      HAL2     0.090000        1.0080           0
        26 L11      7        POPE     H2S      HAL2     0.090000        1.0080           0
        27 L11      7        POPE     C3       CTL2     0.080000       12.0110           0
        28 L11      7        POPE     HX       HAL2     0.090000        1.0080           0
        29 L11      7        POPE     HY       HAL2     0.090000        1.0080           0
        30 L11      7        POPE     O31      OSL     -0.490000       15.9994           0
        31 L11      7        POPE     C31      CL       0.900000       12.0110           0
        32 L11      7        POPE     O32      OBL     -0.630000       15.9994           0
        33 L11      7        POPE     C32      CTL2    -0.220000       12.0110           0
        34 L11      7        POPE     H2X      HAL2     0.090000        1.0080           0
        35 L11      7        POPE     H2Y      HAL2     0.090000        1.0080           0
        36 L11      7        POPE     C23      CTL2    -0.180000       12.0110           0
        37 L11      7        POPE     H3R      HAL2     0.090000        1.0080           0
        38 L11      7        POPE     H3S      HAL2     0.090000        1.0080           0
        39 L11      7        POPE     C24      CTL2    -0.180000       12.0110           0
        40 L11      7        POPE     H4R      HAL2     0.090000        1.0080           0
        41 L11      7        POPE     H4S      HAL2     0.090000        1.0080           0
        42 L11      7        POPE     C25      CTL2    -0.180000       12.0110           0
        43 L11      7        POPE     H5R      HAL2     0.090000        1.0080           0
        44 L11      7        POPE     H5S      HAL2     0.090000        1.0080           0
        45 L11      7        POPE     C26      CTL2    -0.180000       12.0110           0
        46 L11      7        POPE     H6R      HAL2     0.090000        1.0080           0
        47 L11      7        POPE     H6S      HAL2     0.090000        1.0080           0
        48 L11      7        POPE     C27      CTL2    -0.180000       12.0110           0
        49 L11      7        POPE     H7R      HAL2     0.090000        1.0080           0
        50 L11      7        POPE     H7S      HAL2     0.090000        1.0080           0
        51 L11      7        POPE     C28      CTL2    -0.180000       12.0110           0
        52 L11      7        POPE     H8R      HAL2     0.090000        1.0080           0
        53 L11      7        POPE     H8S      HAL2     0.090000        1.0080           0
        54 L11      7        POPE     C29      CEL1    -0.150000       12.0110           0
        55 L11      7        POPE     H91      HEL1     0.150000        1.0080           0
        56 L11      7        POPE     C210     CEL1    -0.150000       12.0110           0
        57 L11      7        POPE     H101     HEL1     0.150000        1.0080           0
        58 L11      7        POPE     C211     CTL2    -0.180000       12.0110           0
        59 L11      7        POPE     H11R     HAL2     0.090000        1.0080           0
        60 L11      7        POPE     H11S     HAL2     0.090000        1.0080           0
        61 L11      7        POPE     C212     CTL2    -0.180000       12.0110           0
        62 L11      7        POPE     H12R     HAL2     0.090000        1.0080           0
        63 L11      7        POPE     H12S     HAL2     0.090000        1.0080           0
        64 L11      7        POPE     C213     CTL2    -0.180000       12.0110           0
        65 L11      7        POPE     H13R     HAL2     0.090000        1.0080           0
        66 L11      7        POPE     H13S     HAL2     0.090000        1.0080           0
        67 L11      7        POPE     C214     CTL2    -0.180000       12.0110           0
        68 L11      7        POPE     H14R     HAL2     0.090000        1.0080           0
        69 L11      7        POPE     H14S     HAL2     0.090000        1.0080           0
        70 L11      7        POPE     C215     CTL2    -0.180000       12.0110           0
        71 L11      7        POPE     H15R     HAL2     0.090000        1.0080           0
        72 L11      7        POPE     H15S     HAL2     0.090000        1.0080           0
        73 L11      7        POPE     C216     CTL2    -0.180000       12.0110           0
        74 L11      7        POPE     H16R     HAL2     0.090000        1.0080           0
        75 L11      7        POPE     H16S     HAL2     0.090000        1.0080           0
        76 L11      7        POPE     C217     CTL2    -0.180000       12.0110           0
        77 L11      7        POPE     H17R     HAL2     0.090000        1.0080           0
        78 L11      7        POPE     H17S     HAL2     0.090000        1.0080           0
        79 L11      7        POPE     C218     CTL3    -0.270000       12.0110           0
        80 L11      7        POPE     H18R     HAL3     0.090000        1.0080           0
        81 L11      7        POPE     H18S     HAL3     0.090000        1.0080           0
        82 L11      7        POPE     H18T     HAL3     0.090000        1.0080           0
        83 L11      7        POPE     C33      CTL2    -0.180000       12.0110           0
        84 L11      7        POPE     H3X      HAL2     0.090000        1.0080           0
        85 L11      7        POPE     H3Y      HAL2     0.090000        1.0080           0
        86 L11      7        POPE     C34      CTL2    -0.180000       12.0110           0
        87 L11      7        POPE     H4X      HAL2     0.090000        1.0080           0
        88 L11      7        POPE     H4Y      HAL2     0.090000        1.0080           0
        89 L11      7        POPE     C35      CTL2    -0.180000       12.0110           0
        90 L11      7        POPE     H5X      HAL2     0.090000        1.0080           0
        91 L11      7        POPE     H5Y      HAL2     0.090000        1.0080           0
        92 L11      7        POPE     C36      CTL2    -0.180000       12.0110           0
        93 L11      7        POPE     H6X      HAL2     0.090000        1.0080           0
        94 L11      7        POPE     H6Y      HAL2     0.090000        1.0080           0
        95 L11      7        POPE     C37      CTL2    -0.180000       12.0110           0
        96 L11      7        POPE     H7X      HAL2     0.090000        1.0080           0
        97 L11      7        POPE     H7Y      HAL2     0.090000        1.0080           0
        98 L11      7        POPE     C38      CTL2    -0.180000       12.0110           0
        99 L11      7        POPE     H8X      HAL2     0.090000        1.0080           0
       100 L11      7        POPE     H8Y      HAL2     0.090000        1.0080           0
       101 L11      7        POPE     C39      CTL2    -0.180000       12.0110           0
       102 L11      7        POPE     H9X      HAL2     0.090000        1.0080           0
       103 L11      7        POPE     H9Y      HAL2     0.090000        1.0080           0
       104 L11      7        POPE     C310     CTL2    -0.180000       12.0110           0
       105 L11      7        POPE     H10X     HAL2     0.090000        1.0080           0
       106 L11      7        POPE     H10Y     HAL2     0.090000        1.0080           0
       107 L11      7        POPE     C311     CTL2    -0.180000       12.0110           0
       108 L11      7        POPE     H11X     HAL2     0.090000        1.0080           0
       109 L11      7        POPE     H11Y     HAL2     0.090000        1.0080           0
       110 L11      7        POPE     C312     CTL2    -0.180000       12.0110           0
       111 L11      7        POPE     H12X     HAL2     0.090000        1.0080           0
       112 L11      7        POPE     H12Y     HAL2     0.090000        1.0080           0
       113 L11      7        POPE     C313     CTL2    -0.180000       12.0110           0
       114 L11      7        POPE     H13X     HAL2     0.090000        1.0080           0
       115 L11      7        POPE     H13Y     HAL2     0.090000        1.0080           0
       116 L11      7        POPE     C314     CTL2    -0.180000       12.0110           0
       117 L11      7        POPE     H14X     HAL2     0.090000        1.0080           0
       118 L11      7        POPE     H14Y     HAL2     0.090000        1.0080           0
       119 L11      7        POPE     C315     CTL2    -0.180000       12.0110           0
       120 L11      7        POPE     H15X     HAL2     0.090000        1.0080           0
       121 L11      7        POPE     H15Y     HAL2     0.090000        1.0080           0
       122 L11      7        POPE     C316     CTL3    -0.270000       12.0110           0
       123 L11      7        POPE     H16X     HAL3     0.090000        1.0080           0
       124 L11      7        POPE     H16Y     HAL3     0.090000        1.0080           0
       125 L11      7        POPE     H16Z     HAL3     0.090000        1.0080           0
       126 L11      8        POPE     N        NH3L    -0.300000       14.0070           0
       127 L11      8        POPE     HN1      HCL      0.330000        1.0080           0
       128 L11      8        POPE     HN2      HCL      0.330000        1.0080           0
       129 L11      8        POPE     HN3      HCL      0.330000        1.0080           0
       130 L11      8        POPE     C12      CTL2     0.130000       12.0110           0
       131 L11      8        POPE     H12A     HAL2     0.090000        1.0080           0
       132 L11      8        POPE     H12B     HAL2     0.090000        1.0080           0
       133 L11      8        POPE     C11      CTL2    -0.080000       12.0110           0
       134 L11      8        POPE     H11A     HAL2     0.090000        1.0080           0
       135 L11      8        POPE     H11B     HAL2     0.090000        1.0080           0
       136 L11      8        POPE     P        PL       1.500000       30.9740           0
       137 L11      8        POPE     O13      O2L     -0.780000       15.9994           0
       138 L11      8        POPE     O14      O2L     -0.780000       15.9994           0
       139 L11      8        POPE     O11      OSLP    -0.570000       15.9994           0
       140 L11      8        POPE     O12      OSLP    -0.570000       15.9994           0
       141 L11      8        POPE     C1       CTL2    -0.080000       12.0110           0
       142 L11      8        POPE     HA       HAL2     0.090000        1.0080           0
       143 L11      8        POPE     HB       HAL2     0.090000        1.0080           0
       144 L11      8        POPE     C2       CTL1     0.170000       12.0110           0
       145 L11      8        POPE     HS       HAL1     0.090000        1.0080           0
       146 L11      8        POPE     O21      OSL     -0.490000       15.9994           0
       147 L11      8        POPE     C21      CL       0.900000       12.0110           0
       148 L11      8        POPE     O22      OBL     -0.630000       15.9994           0
       149 L11      8        POPE     C22      CTL2    -0.220000       12.0110           0
       150 L11      8        POPE     H2R      HAL2     0.090000        1.0080           0
       151 L11      8        POPE     H2S      HAL2     0.090000        1.0080           0
       152 L11      8        POPE     C3       CTL2     0.080000       12.0110           0
       153 L11      8        POPE     HX       HAL2     0.090000        1.0080           0
       154 L11      8        POPE     HY       HAL2     0.090000        1.0080           0
       155 L11      8        POPE     O31      OSL     -0.490000       15.9994           0
       156 L11      8        POPE     C31      CL       0.900000       12.0110           0
       157 L11      8        POPE     O32      OBL     -0.630000       15.9994           0
       158 L11      8        POPE     C32      CTL2    -0.220000       12.0110           0
       159 L11      8        POPE     H2X      HAL2     0.090000        1.0080           0
       160 L11      8        POPE     H2Y      HAL2     0.090000        1.0080           0
       161 L11      8        POPE     C23      CTL2    -0.180000       12.0110           0
       162 L11      8        POPE     H3R      HAL2     0.090000        1.0080           0
       163 L11      8        POPE     H3S      HAL2     0.090000        1.0080           0
       164 L11      8        POPE     C24      CTL2    -0.180000       12.0110           0
       165 L11      8        POPE     H4R      HAL2     0.090000        1.0080           0
       166 L11      8        POPE     H4S      HAL2     0.090000        1.0080           0
       167 L11      8        POPE     C25      CTL2    -0.180000       12.0110           0
       168 L11      8        POPE     H5R      HAL2     0.090000        1.0080           0
       169 L11      8        POPE     H5S      HAL2     0.090000        1.0080           0
       170 L11      8        POPE     C26      CTL2    -0.180000       12.0110           0
       171 L11      8        POPE     H6R      HAL2     0.090000        1.0080           0
       172 L11      8        POPE     H6S      HAL2     0.090000        1.0080           0
       173 L11      8        POPE     C27      CTL2    -0.180000       12.0110           0
       174 L11      8        POPE     H7R      HAL2     0.090000        1.0080           0
       175 L11      8        POPE     H7S      HAL2     0.090000        1.0080           0
       176 L11      8        POPE     C28      CTL2    -0.180000       12.0110           0
       177 L11      8        POPE     H8R      HAL2     0.090000        1.0080           0
       178 L11      8        POPE     H8S      HAL2     0.090000        1.0080           0
       179 L11      8        POPE     C29      CEL1    -0.150000       12.0110           0
       180 L11      8        POPE     H91      HEL1     0.150000        1.0080           0
       181 L11      8        POPE     C210     CEL1    -0.150000       12.0110           0
       182 L11      8        POPE     H101     HEL1     0.150000        1.0080           0
       183 L11      8        POPE     C211     CTL2    -0.180000       12.0110           0
       184 L11      8        POPE     H11R     HAL2     0.090000        1.0080           0
       185 L11      8        POPE     H11S     HAL2     0.090000        1.0080           0
       186 L11      8        POPE     C212     CTL2    -0.180000       12.0110           0
       187 L11      8        POPE     H12R     HAL2     0.090000        1.0080           0
       188 L11      8        POPE     H12S     HAL2     0.090000        1.0080           0
       189 L11      8        POPE     C213     CTL2    -0.180000       12.0110           0
       190 L11      8        POPE     H13R     HAL2     0.090000        1.0080           0
       191 L11      8        POPE     H13S     HAL2     0.090000        1.0080           0
       192 L11      8        POPE     C214     CTL2    -0.180000       12.0110           0
       193 L11      8        POPE     H14R     HAL2     0.090000        1.0080           0
       194 L11      8        POPE     H14S     HAL2     0.090000        1.0080           0
       195 L11      8        POPE     C215     CTL2    -0.180000       12.0110           0
       196 L11      8        POPE     H15R     HAL2     0.090000        1.0080           0
       197 L11      8        POPE     H15S     HAL2     0.090000        1.0080           0
       198 L11      8        POPE     C216     CTL2    -0.180000       12.0110           0
       199 L11      8        POPE     H16R     HAL2     0.090000        1.0080           0
       200 L11      8        POPE     H16S     HAL2     0.090000        1.0080           0
       201 L11      8        POPE     C217     CTL2    -0.180000       12.0110           0
       202 L11      8        POPE     H17R     HAL2     0.090000        1.0080           0
       203 L11      8        POPE     H17S     HAL2     0.090000        1.0080           0
       204 L11      8        POPE     C218     CTL3    -0.270000       12.0110           0
       205 L11      8        POPE     H18R     HAL3     0.090000        1.0080           0
       206 L11      8        POPE     H18S     HAL3     0.090000        1.0080           0
       207 L11      8        POPE     H18T     HAL3     0.090000        1.0080           0
       208 L11      8        POPE     C33      CTL2    -0.180000       12.0110           0
       209 L11      8        POPE     H3X      HAL2     0.090000        1.0080           0
       210 L11      8        POPE     H3Y      HAL2     0.090000        1.0080           0
       211 L11      8        POPE     C34      CTL2    -0.180000       12.0110           0
       212 L11      8        POPE     H4X      HAL2     0.090000        1.0080           0
       213 L11      8        POPE     H4Y      HAL2     0.090000        1.0080           0
       214 L11      8        POPE     C35      CTL2    -0.180000       12.0110           0
       215 L11      8        POPE     H5X      HAL2     0.090000        1.0080           0
       216 L11      8        POPE     H5Y      HAL2     0.090000        1.0080           0
       217 L11      8        POPE     C36      CTL2    -0.180000       12.0110           0
       218 L11      8        POPE     H6X      HAL2     0.090000        1.0080           0
       219 L11      8        POPE     H6Y      HAL2     0.090000        1.0080           0
       220 L11      8        POPE     C37      CTL2    -0.180000       12.0110           0
       221 L11      8        POPE     H7X      HAL2     0.090000        1.0080           0
       222 L11      8        POPE     H7Y      HAL2     0.090000        1.0080           0
       223 L11      8        POPE     C38      CTL2    -0.180000       12.0110           0
       224 L11      8        POPE     H8X      HAL2     0.090000        1.0080           0
       225 L11      8        POPE     H8Y      HAL2     0.090000        1.0080           0
       226 L11      8        POPE     C39      CTL2    -0.180000       12.0110           0
       227 L11      8        POPE     H9X      HAL2     0.090000        1.0080           0
       228 L11      8        POPE     H9Y      HAL2     0.090000        1.0080           0
       229 L11      8        POPE     C310     CTL2    -0.180000       12.0110           0
       230 L11      8        POPE     H10X     HAL2     0.090000        1.0080           0
       231 L11      8        POPE     H10Y     HAL2     0.090000        1.0080           0
       232 L11      8        POPE     C311     CTL2    -0.180000       12.0110           0
       233 L11      8        POPE     H11X     HAL2     0.090000        1.0080           0
       234 L11      8        POPE     H11Y     HAL2     0.090000        1.0080           0
       235 L11      8        POPE     C312     CTL2    -0.180000       12.0110           0
       236 L11      8        POPE     H12X     HAL2     0.090000        1.0080           0
       237 L11      8        POPE     H12Y     HAL2     0.090000        1.0080           0
       238 L11      8        POPE     C313     CTL2    -0.180000       12.0110           0
       239 L11      8        POPE     H13X     HAL2     0.090000        1.0080           0
       240 L11      8        POPE     H13Y     HAL2     0.090000        1.0080           0
       241 L11      8        POPE     C314     CTL2    -0.180000       12.0110           0
       242 L11      8        POPE     H14X     HAL2     0.090000        1.0080           0
       243 L11      8        POPE     H14Y     HAL2     0.090000        1.0080           0
       244 L11      8        POPE     C315     CTL2    -0.180000       12.0110           0
       245 L11      8        POPE     H15X     HAL2     0.090000        1.0080           0
       246 L11      8        POPE     H15Y     HAL2     0.090000        1.0080           0
       247 L11      8        POPE     C316     CTL3    -0.270000       12.0110           0
       248 L11      8        POPE     H16X     HAL3     0.090000        1.0080           0
       249 L11      8        POPE     H16Y     HAL3     0.090000        1.0080           0
       250 L11      8        POPE     H16Z     HAL3     0.090000        1.0080           0
       251 L11      9        POPE     N        NH3L    -0.300000       14.0070           0
       252 L11      9        POPE     HN1      HCL      0.330000        1.0080           0
       253 L11      9        POPE     HN2      HCL      0.330000        1.0080           0
       254 L11      9        POPE     HN3      HCL      0.330000        1.0080           0
       255 L11      9        POPE     C12      CTL2     0.130000       12.0110           0
       256 L11      9        POPE     H12A     HAL2     0.090000        1.0080           0
       257 L11      9        POPE     H12B     HAL2     0.090000        1.0080           0
       258 L11      9        POPE     C11      CTL2    -0.080000       12.0110           0
       259 L11      9        POPE     H11A     HAL2     0.090000        1.0080           0
       260 L11      9        POPE     H11B     HAL2     0.090000        1.0080           0
       261 L11      9        POPE     P        PL       1.500000       30.9740           0
       262 L11      9        POPE     O13      O2L     -0.780000       15.9994           0
       263 L11      9        POPE     O14      O2L     -0.780000       15.9994           0
       264 L11      9        POPE     O11      OSLP    -0.570000       15.9994           0
       265 L11      9        POPE     O12      OSLP    -0.570000       15.9994           0
       266 L11      9        POPE     C1       CTL2    -0.080000       12.0110           0
       267 L11      9        POPE     HA       HAL2     0.090000        1.0080           0
       268 L11      9        POPE     HB       HAL2     0.090000        1.0080           0
       269 L11      9        POPE     C2       CTL1     0.170000       12.0110           0
       270 L11      9        POPE     HS       HAL1     0.090000        1.0080           0
       271 L11      9        POPE     O21      OSL     -0.490000       15.9994           0
       272 L11      9        POPE     C21      CL       0.900000       12.0110           0
       273 L11      9        POPE     O22      OBL     -0.630000       15.9994           0
       274 L11      9        POPE     C22      CTL2    -0.220000       12.0110           0
       275 L11      9        POPE     H2R      HAL2     0.090000        1.0080           0
       276 L11      9        POPE     H2S      HAL2     0.090000        1.0080           0
       277 L11      9        POPE     C3       CTL2     0.080000       12.0110           0
       278 L11      9        POPE     HX       HAL2     0.090000        1.0080           0
       279 L11      9        POPE     HY       HAL2     0.090000        1.0080           0
       280 L11      9        POPE     O31      OSL     -0.490000       15.9994           0
       281 L11      9        POPE     C31      CL       0.900000       12.0110           0
       282 L11      9        POPE     O32      OBL     -0.630000       15.9994           0
       283 L11      9        POPE     C32      CTL2    -0.220000       12.0110           0
       284 L11      9        POPE     H2X      HAL2     0.090000        1.0080           0
       285 L11      9        POPE     H2Y      HAL2     0.090000        1.0080           0
       286 L11      9        POPE     C23      CTL2    -0.180000       12.0110           0
       287 L11      9        POPE     H3R      HAL2     0.090000        1.0080           0
       288 L11      9        POPE     H3S      HAL2     0.090000        1.0080           0
       289 L11      9        POPE     C24      CTL2    -0.180000       12.0110           0
       290 L11      9        POPE     H4R      HAL2     0.090000        1.0080           0
       291 L11      9        POPE     H4S      HAL2     0.090000        1.0080           0
       292 L11      9        POPE     C25      CTL2    -0.180000       12.0110           0
       293 L11      9        POPE     H5R      HAL2     0.090000        1.0080           0
       294 L11      9        POPE     H5S      HAL2     0.090000        1.0080           0
       295 L11      9        POPE     C26      CTL2    -0.180000       12.0110           0
       296 L11      9        POPE     H6R      HAL2     0.090000        1.0080           0
       297 L11      9        POPE     H6S      HAL2     0.090000        1.0080           0
       298 L11      9        POPE     C27      CTL2    -0.180000       12.0110           0
       299 L11      9        POPE     H7R      HAL2     0.090000        1.0080           0
       300 L11      9        POPE     H7S      HAL2     0.090000        1.0080           0
       301 L11      9        POPE     C28      CTL2    -0.180000       12.0110           0
       302 L11      9        POPE     H8R      HAL2     0.090000        1.0080           0
       303 L11      9        POPE     H8S      HAL2     0.090000        1.0080           0
       304 L11      9        POPE     C29      CEL1    -0.150000       12.0110           0
       305 L11      9        POPE     H91      HEL1     0.150000        1.0080           0
       306 L11      9        POPE     C210     CEL1    -0.150000       12.0110           0
       307 L11      9        POPE     H101     HEL1     0.150000        1.0080           0
       308 L11      9        POPE     C211     CTL2    -0.180000       12.0110           0
       309 L11      9        POPE     H11R     HAL2     0.090000        1.0080           0
       310 L11      9        POPE     H11S     HAL2     0.090000        1.0080           0
       311 L11      9        POPE     C212     CTL2    -0.180000       12.0110           0
       312 L11      9        POPE     H12R     HAL2     0.090000        1.0080           0
       313 L11      9        POPE     H12S     HAL2     0.090000        1.0080           0
       314 L11      9        POPE     C213     CTL2    -0.180000       12.0110           0
       315 L11      9        POPE     H13R     HAL2     0.090000        1.0080           0
       316 L11      9        POPE     H13S     HAL2     0.090000        1.0080           0
       317 L11      9        POPE     C214     CTL2    -0.180000       12.0110           0
       318 L11      9        POPE     H14R     HAL2     0.090000        1.0080           0
       319 L11      9        POPE     H14S     HAL2     0.090000        1.0080           0
       320 L11      9        POPE     C215     CTL2    -0.180000       12.0110           0
       321 L11      9        POPE     H15R     HAL2     0.090000        1.0080           0
       322 L11      9        POPE     H15S     HAL2     0.090000        1.0080           0
       323 L11      9        POPE     C216     CTL2    -0.180000       12.0110           0
       324 L11      9        POPE     H16R     HAL2     0.090000        1.0080           0
       325 L11      9        POPE     H16S     HAL2     0.090000        1.0080           0
       326 L11      9        POPE     C217     CTL2    -0.180000       12.0110           0
       327 L11      9        POPE     H17R     HAL2     0.090000        1.0080           0
       328 L11      9        POPE     H17S     HAL2     0.090000        1.0080           0
       329 L11      9        POPE     C218     CTL3    -0.270000       12.0110           0
       330 L11      9        POPE     H18R     HAL3     0.090000        1.0080           0
       331 L11      9        POPE     H18S     HAL3     0.090000        1.0080           0
       332 L11      9        POPE     H18T     HAL3     0.090000        1.0080           0
       333 L11      9        POPE     C33      CTL2    -0.180000       12.0110           0
       334 L11      9        POPE     H3X      HAL2     0.090000        1.0080           0
       335 L11      9        POPE     H3Y      HAL2     0.090000        1.0080           0
       336 L11      9        POPE     C34      CTL2    -0.180000       12.0110           0
       337 L11      9        POPE     H4X      HAL2     0.090000        1.0080           0
       338 L11      9        POPE     H4Y      HAL2     0.090000        1.0080           0
       339 L11      9        POPE     C35      CTL2    -0.180000       12.0110           0
       340 L11      9        POPE     H5X      HAL2     0.090000        1.0080           0
       341 L11      9        POPE     H5Y      HAL2     0.090000        1.0080           0
       342 L11      9        POPE     C36      CTL2    -0.180000       12.0110           0
       343 L11      9        POPE     H6X      HAL2     0.090000        1.0080           0
       344 L11      9        POPE     H6Y      HAL2     0.090000        1.0080           0
       345 L11      9        POPE     C37      CTL2    -0.180000       12.0110           0
       346 L11      9        POPE     H7X      HAL2     0.090000        1.0080           0
       347 L11      9        POPE     H7Y      HAL2     0.090000        1.0080           0
       348 L11      9        POPE     C38      CTL2    -0.180000       12.0110           0
       349 L11      9        POPE     H8X      HAL2     0.090000        1.0080           0
       350 L11      9        POPE     H8Y      HAL2     0.090000        1.0080           0
       351 L11      9        POPE     C39      CTL2    -0.180000       12.0110           0
       352 L11      9        POPE     H9X      HAL2     0.090000        1.0080           0
       353 L11      9        POPE     H9Y      HAL2     0.090000        1.0080           0
       354 L11      9        POPE     C310     CTL2    -0.180000       12.0110           0
       355 L11      9        POPE     H10X     HAL2     0.090000        1.0080           0
       356 L11      9        POPE     H10Y     HAL2     0.090000        1.0080           0
       357 L11      9        POPE     C311     CTL2    -0.180000       12.0110           0
       358 L11      9        POPE     H11X     HAL2     0.090000        1.0080           0
       359 L11      9        POPE     H11Y     HAL2     0.090000        1.0080           0
       360 L11      9        POPE     C312     CTL2    -0.180000       12.0110           0
       361 L11      9        POPE     H12X     HAL2     0.090000        1.0080           0
       362 L11      9        POPE     H12Y     HAL2     0.090000        1.0080           0
       363 L11      9        POPE     C313     CTL2    -0.180000       12.0110           0
       364 L11      9        POPE     H13X     HAL2     0.090000        1.0080           0
       365 L11      9        POPE     H13Y     HAL2     0.090000        1.0080           0
       366 L11      9        POPE     C314     CTL2    -0.180000       12.0110           0
       367 L11      9        POPE     H14X     HAL2     0.090000        1.0080           0
       368 L11      9        POPE     H14Y     HAL2     0.090000        1.0080           0
       369 L11      9        POPE     C315     CTL2    -0.180000       12.0110           0
       370 L11      9        POPE     H15X     HAL2     0.090000        1.0080           0
       371 L11      9        POPE     H15Y     HAL2     0.090000        1.0080           0
       372 L11      9        POPE     C316     CTL3    -0.270000       12.0110           0
       373 L11      9        POPE     H16X     HAL3     0.090000        1.0080           0
       374 L11      9        POPE     H16Y     HAL3     0.090000        1.0080           0
       375 L11      9        POPE     H16Z     HAL3     0.090000        1.0080           0
       376 L11      10       POPE     N        NH3L    -0.300000       14.0070           0
       377 L11      10       POPE     HN1      HCL      0.330000        1.0080           0
       378 L11      10       POPE     HN2      HCL      0.330000        1.0080           0
       379 L11      10       POPE     HN3      HCL      0.330000        1.0080           0
       380 L11      10       POPE     C12      CTL2     0.130000       12.0110           0
       381 L11      10       POPE     H12A     HAL2     0.090000        1.0080           0
       382 L11      10       POPE     H12B     HAL2     0.090000        1.0080           0
       383 L11      10       POPE     C11      CTL2    -0.080000       12.0110           0
       384 L11      10       POPE     H11A     HAL2     0.090000        1.0080           0
       385 L11      10       POPE     H11B     HAL2     0.090000        1.0080           0
       386 L11      10       POPE     P        PL       1.500000       30.9740           0
       387 L11      10       POPE     O13      O2L     -0.780000       15.9994           0
       388 L11      10       POPE     O14      O2L     -0.780000       15.9994           0
       389 L11      10       POPE     O11      OSLP    -0.570000       15.9994           0
       390 L11      10       POPE     O12      OSLP    -0.570000       15.9994           0
       391 L11      10       POPE     C1       CTL2    -0.080000       12.0110           0
       392 L11      10       POPE     HA       HAL2     0.090000        1.0080           0
       393 L11      10       POPE     HB       HAL2     0.090000        1.0080           0
       394 L11      10       POPE     C2       CTL1     0.170000       12.0110           0
       395 L11      10       POPE     HS       HAL1     0.090000        1.0080           0
       396 L11      10       POPE     O21      OSL     -0.490000       15.9994           0
       397 L11      10       POPE     C21      CL       0.900000       12.0110           0
       398 L11      10       POPE     O22      OBL     -0.630000       15.9994           0
       399 L11      10       POPE     C22      CTL2    -0.220000       12.0110           0
       400 L11      10       POPE     H2R      HAL2     0.090000        1.0080           0
       401 L11      10       POPE     H2S      HAL2     0.090000        1.0080           0
       402 L11      10       POPE     C3       CTL2     0.080000       12.0110           0
       403 L11      10       POPE     HX       HAL2     0.090000        1.0080           0
       404 L11      10       POPE     HY       HAL2     0.090000        1.0080           0
       405 L11      10       POPE     O31      OSL     -0.490000       15.9994           0
       406 L11      10       POPE     C31      CL       0.900000       12.0110           0
       407 L11      10       POPE     O32      OBL     -0.630000       15.9994           0
       408 L11      10       POPE     C32      CTL2    -0.220000       12.0110           0
       409 L11      10       POPE     H2X      HAL2     0.090000        1.0080           0
       410 L11      10       POPE     H2Y      HAL2     0.090000        1.0080           0
       411 L11      10       POPE     C23      CTL2    -0.180000       12.0110           0
       412 L11      10       POPE     H3R      HAL2     0.090000        1.0080           0
       413 L11      10       POPE     H3S      HAL2     0.090000        1.0080           0
       414 L11      10       POPE     C24      CTL2    -0.180000       12.0110           0
       415 L11      10       POPE     H4R      HAL2     0.090000        1.0080           0
       416 L11      10       POPE     H4S      HAL2     0.090000        1.0080           0
       417 L11      10       POPE     C25      CTL2    -0.180000       12.0110           0
       418 L11      10       POPE     H5R      HAL2     0.090000        1.0080           0
       419 L11      10       POPE     H5S      HAL2     0.090000        1.0080           0
       420 L11      10       POPE     C26      CTL2    -0.180000       12.0110           0
       421 L11      10       POPE     H6R      HAL2     0.090000        1.0080           0
       422 L11      10       POPE     H6S      HAL2     0.090000        1.0080           0
       423 L11      10       POPE     C27      CTL2    -0.180000       12.0110           0
       424 L11      10       POPE     H7R      HAL2     0.090000        1.0080           0
       425 L11      10       POPE     H7S      HAL2     0.090000        1.0080           0
       426 L11      10       POPE     C28      CTL2    -0.180000       12.0110           0
       427 L11      10       POPE     H8R      HAL2     0.090000        1.0080           0
       428 L11      10       POPE     H8S      HAL2     0.090000        1.0080           0
       429 L11      10       POPE     C29      CEL1    -0.150000       12.0110           0
       430 L11      10       POPE     H91      HEL1     0.150000        1.0080           0
       431 L11      10       POPE     C210     CEL1    -0.150000       12.0110           0
       432 L11      10       POPE     H101     HEL1     0.150000        1.0080           0
       433 L11      10       POPE     C211     CTL2    -0.180000       12.0110           0
       434 L11      10       POPE     H11R     HAL2     0.090000        1.0080           0
       435 L11      10       POPE     H11S     HAL2     0.090000        1.0080           0
       436 L11      10       POPE     C212     CTL2    -0.180000       12.0110           0
       437 L11      10       POPE     H12R     HAL2     0.090000        1.0080           0
       438 L11      10       POPE     H12S     HAL2     0.090000        1.0080           0
       439 L11      10       POPE     C213     CTL2    -0.180000       12.0110           0
       440 L11      10       POPE     H13R     HAL2     0.090000        1.0080           0
       441 L11      10       POPE     H13S     HAL2     0.090000        1.0080           0
       442 L11      10       POPE     C214     CTL2    -0.180000       12.0110           0
       443 L11      10       POPE     H14R     HAL2     0.090000        1.0080           0
       444 L11      10       POPE     H14S     HAL2     0.090000        1.0080           0
       445 L11      10       POPE     C215     CTL2    -0.180000       12.0110           0
       446 L11      10       POPE     H15R     HAL2     0.090000        1.0080           0
       447 L11      10       POPE     H15S     HAL2     0.090000        1.0080           0
       448 L11      10       POPE     C216     CTL2    -0.180000       12.0110           0
       449 L11      10       POPE     H16R     HAL2     0.090000        1.0080           0
       450 L11      10       POPE     H16S     HAL2     0.090000        1.0080           0
       451 L11      10       POPE     C217     CTL2    -0.180000       12.0110           0
       452 L11      10       POPE     H17R     HAL2     0.090000        1.0080           0
       453 L11      10       POPE     H17S     HAL2     0.090000        1.0080           0
       454 L11      10       POPE     C218     CTL3    -0.270000       12.0110           0
       455 L11      10       POPE     H18R     HAL3     0.090000        1.0080           0
       456 L11      10       POPE     H18S     HAL3     0.090000        1.0080           0
       457 L11      10       POPE     H18T     HAL3     0.090000        1.0080           0
       458 L11      10       POPE     C33      CTL2    -0.180000       12.0110           0
       459 L11      10       POPE     H3X      HAL2     0.090000        1.0080           0
       460 L11      10       POPE     H3Y      HAL2     0.090000        1.0080           0
       461 L11      10       POPE     C34      CTL2    -0.180000       12.0110           0
       462 L11      10       POPE     H4X      HAL2     0.090000        1.0080           0
       463 L11      10       POPE     H4Y      HAL2     0.090000        1.0080           0
       464 L11      10       POPE     C35      CTL2    -0.180000       12.0110           0
       465 L11      10       POPE     H5X      HAL2     0.090000        1.0080           0
       466 L11      10       POPE     H5Y      HAL2     0.090000        1.0080           0
       467 L11      10       POPE     C36      CTL2    -0.180000       12.0110           0
       468 L11      10       POPE     H6X      HAL2     0.090000        1.0080           0
       469 L11      10       POPE     H6Y      HAL2     0.090000        1.0080           0
       470 L11      10       POPE     C37      CTL2    -0.180000       12.0110           0
       471 L11      10       POPE     H7X      HAL2     0.090000        1.0080           0
       472 L11      10       POPE     H7Y      HAL2     0.090000        1.0080           0
       473 L11      10       POPE     C38      CTL2    -0.180000       12.0110           0
       474 L11      10       POPE     H8X      HAL2     0.090000        1.0080           0
       475 L11      10       POPE     H8Y      HAL2     0.090000        1.0080           0
       476 L11      10       POPE     C39      CTL2    -0.180000       12.0110           0
       477 L11      10       POPE     H9X      HAL2     0.090000        1.0080           0
       478 L11      10       POPE     H9Y      HAL2     0.090000        1.0080           0
       479 L11      10       POPE     C310     CTL2    -0.180000       12.0110           0
       480 L11      10       POPE     H10X     HAL2     0.090000        1.0080           0
       481 L11      10       POPE     H10Y     HAL2     0.090000        1.0080           0
       482 L11      10       POPE     C311     CTL2    -0.180000       12.0110           0
       483 L11      10       POPE     H11X     HAL2     0.090000        1.0080           0
       484 L11      10       POPE     H11Y     HAL2     0.090000        1.0080           0
       485 L11      10       POPE     C312     CTL2    -0.180000       12.0110           0
       486 L11      10       POPE     H12X     HAL2     0.090000        1.0080           0
       487 L11      10       POPE     H12Y     HAL2     0.090000        1.0080           0
       488 L11      10       POPE     C313     CTL2    -0.180000       12.0110           0
       489 L11      10       POPE     H13X     HAL2     0.090000        1.0080           0
       490 L11      10       POPE     H13Y     HAL2     0.090000        1.0080           0
       491 L11      10       POPE     C314     CTL2    -0.180000       12.0110           0
       492 L11      10       POPE     H14X     HAL2     0.090000        1.0080           0
       493 L11      10       POPE     H14Y     HAL2     0.090000        1.0080           0
       494 L11      10       POPE     C315     CTL2    -0.180000       12.0110           0
       495 L11      10       POPE     H15X     HAL2     0.090000        1.0080           0
       496 L11      10       POPE     H15Y     HAL2     0.090000        1.0080           0
       497 L11      10       POPE     C316     CTL3    -0.270000       12.0110           0
       498 L11      10       POPE     H16X     HAL3     0.090000        1.0080           0
       499 L11      10       POPE     H16Y     HAL3     0.090000        1.0080           0
       500 L11      10       POPE     H16Z     HAL3     0.090000        1.0080           0
       501 L11      11       POPE     N        NH3L    -0.300000       14.0070           0
       502 L11      11       POPE     HN1      HCL      0.330000        1.0080           0
       503 L11      11       POPE     HN2      HCL      0.330000        1.0080           0
       504 L11      11       POPE     HN3      HCL      0.330000        1.0080           0
       505 L11      11       POPE     C12      CTL2     0.130000       12.0110           0
       506 L11      11       POPE     H12A     HAL2     0.090000        1.0080           0
       507 L11      11       POPE     H12B     HAL2     0.090000        1.0080           0
       508 L11      11       POPE     C11      CTL2    -0.080000       12.0110           0
       509 L11      11       POPE     H11A     HAL2     0.090000        1.0080           0
       510 L11      11       POPE     H11B     HAL2     0.090000        1.0080           0
       511 L11      11       POPE     P        PL       1.500000       30.9740           0
       512 L11      11       POPE     O13      O2L     -0.780000       15.9994           0
       513 L11      11       POPE     O14      O2L     -0.780000       15.9994           0
       514 L11      11       POPE     O11      OSLP    -0.570000       15.9994           0
       515 L11      11       POPE     O12      OSLP    -0.570000       15.9994           0
       516 L11      11       POPE     C1       CTL2    -0.080000       12.0110           0
       517 L11      11       POPE     HA       HAL2     0.090000        1.0080           0
       518 L11      11       POPE     HB       HAL2     0.090000        1.0080           0
       519 L11      11       POPE     C2       CTL1     0.170000       12.0110           0
       520 L11      11       POPE     HS       HAL1     0.090000        1.0080           0
       521 L11      11       POPE     O21      OSL     -0.490000       15.9994           0
       522 L11      11       POPE     C21      CL       0.900000       12.0110           0
       523 L11      11       POPE     O22      OBL     -0.630000       15.9994           0
       524 L11      11       POPE     C22      CTL2    -0.220000       12.0110           0
       525 L11      11       POPE     H2R      HAL2     0.090000        1.0080           0
       526 L11      11       POPE     H2S      HAL2     0.090000        1.0080           0
       527 L11      11       POPE     C3       CTL2     0.080000       12.0110           0
       528 L11      11       POPE     HX       HAL2     0.090000        1.0080           0
       529 L11      11       POPE     HY       HAL2     0.090000        1.0080           0
       530 L11      11       POPE     O31      OSL     -0.490000       15.9994           0
       531 L11      11       POPE     C31      CL       0.900000       12.0110           0
       532 L11      11       POPE     O32      OBL     -0.630000       15.9994           0
       533 L11      11       POPE     C32      CTL2    -0.220000       12.0110           0
       534 L11      11       POPE     H2X      HAL2     0.090000        1.0080           0
       535 L11      11       POPE     H2Y      HAL2     0.090000        1.0080           0
       536 L11      11       POPE     C23      CTL2    -0.180000       12.0110           0
       537 L11      11       POPE     H3R      HAL2     0.090000        1.0080           0
       538 L11      11       POPE     H3S      HAL2     0.090000        1.0080           0
       539 L11      11       POPE     C24      CTL2    -0.180000       12.0110           0
       540 L11      11       POPE     H4R      HAL2     0.090000        1.0080           0
       541 L11      11       POPE     H4S      HAL2     0.090000        1.0080           0
       542 L11      11       POPE     C25      CTL2    -0.180000       12.0110           0
       543 L11      11       POPE     H5R      HAL2     0.090000        1.0080           0
       544 L11      11       POPE     H5S      HAL2     0.090000        1.0080           0
       545 L11      11       POPE     C26      CTL2    -0.180000       12.0110           0
       546 L11      11       POPE     H6R      HAL2     0.090000        1.0080           0
       547 L11      11       POPE     H6S      HAL2     0.090000        1.0080           0
       548 L11      11       POPE     C27      CTL2    -0.180000       12.0110           0
       549 L11      11       POPE     H7R      HAL2     0.090000        1.0080           0
       550 L11      11       POPE     H7S      HAL2     0.090000        1.0080           0
       551 L11      11       POPE     C28      CTL2    -0.180000       12.0110           0
       552 L11      11       POPE     H8R      HAL2     0.090000        1.0080           0
       553 L11      11       POPE     H8S      HAL2     0.090000        1.0080           0
       554 L11      11       POPE     C29      CEL1    -0.150000       12.0110           0
       555 L11      11       POPE     H91      HEL1     0.150000        1.0080           0
       556 L11      11       POPE     C210     CEL1    -0.150000       12.0110           0
       557 L11      11       POPE     H101     HEL1     0.150000        1.0080           0
       558 L11      11       POPE     C211     CTL2    -0.180000       12.0110           0
       559 L11      11       POPE     H11R     HAL2     0.090000        1.0080           0
       560 L11      11       POPE     H11S     HAL2     0.090000        1.0080           0
       561 L11      11       POPE     C212     CTL2    -0.180000       12.0110           0
       562 L11      11       POPE     H12R     HAL2     0.090000        1.0080           0
       563 L11      11       POPE     H12S     HAL2     0.090000        1.0080           0
       564 L11      11       POPE     C213     CTL2    -0.180000       12.0110           0
       565 L11      11       POPE     H13R     HAL2     0.090000        1.0080           0
       566 L11      11       POPE     H13S     HAL2     0.090000        1.0080           0
       567 L11      11       POPE     C214     CTL2    -0.180000       12.0110           0
       568 L11      11       POPE     H14R     HAL2     0.090000        1.0080           0
       569 L11      11       POPE     H14S     HAL2     0.090000        1.0080           0
       570 L11      11       POPE     C215     CTL2    -0.180000       12.0110           0
       571 L11      11       POPE     H15R     HAL2     0.090000        1.0080           0
       572 L11      11       POPE     H15S     HAL2     0.090000        1.0080           0
       573 L11      11       POPE     C216     CTL2    -0.180000       12.0110           0
       574 L11      11       POPE     H16R     HAL2     0.090000        1.0080           0
       575 L11      11       POPE     H16S     HAL2     0.090000        1.0080           0
       576 L11      11       POPE     C217     CTL2    -0.180000       12.0110           0
       577 L11      11       POPE     H17R     HAL2     0.090000        1.0080           0
       578 L11      11       POPE     H17S     HAL2     0.090000        1.0080           0
       579 L11      11       POPE     C218     CTL3    -0.270000       12.0110           0
       580 L11      11       POPE     H18R     HAL3     0.090000        1.0080           0
       581 L11      11       POPE     H18S     HAL3     0.090000        1.0080           0
       582 L11      11       POPE     H18T     HAL3     0.090000        1.0080           0
       583 L11      11       POPE     C33      CTL2    -0.180000       12.0110           0
       584 L11      11       POPE     H3X      HAL2     0.090000        1.0080           0
       585 L11      11       POPE     H3Y      HAL2     0.090000        1.0080           0
       586 L11      11       POPE     C34      CTL2    -0.180000       12.0110           0
       587 L11      11       POPE     H4X      HAL2     0.090000        1.0080           0
       588 L11      11       POPE     H4Y      HAL2     0.090000        1.0080           0
       589 L11      11       POPE     C35      CTL2    -0.180000       12.0110           0
       590 L11      11       POPE     H5X      HAL2     0.090000        1.0080           0
       591 L11      11       POPE     H5Y      HAL2     0.090000        1.0080           0
       592 L11      11       POPE     C36      CTL2    -0.180000       12.0110           0
       593 L11      11       POPE     H6X      HAL2     0.090000        1.0080           0
       594 L11      11       POPE     H6Y      HAL2     0.090000        1.0080           0
       595 L11      11       POPE     C37      CTL2    -0.180000       12.0110           0
       596 L11      11       POPE     H7X      HAL2     0.090000        1.0080           0
       597 L11      11       POPE     H7Y      HAL2     0.090000        1.0080           0
       598 L11      11       POPE     C38      CTL2    -0.180000       12.0110           0
       599 L11      11       POPE     H8X      HAL2     0.090000        1.0080           0
       600 L11      11       POPE     H8Y      HAL2     0.090000        1.0080           0
       601 L11      11       POPE     C39      CTL2    -0.180000       12.0110           0
       602 L11      11       POPE     H9X      HAL2     0.090000        1.0080           0
       603 L11      11       POPE     H9Y      HAL2     0.090000        1.0080           0
       604 L11      11       POPE     C310     CTL2    -0.180000       12.0110           0
       605 L11      11       POPE     H10X     HAL2     0.090000        1.0080           0
       606 L11      11       POPE     H10Y     HAL2     0.090000        1.0080           0
       607 L11      11       POPE     C311     CTL2    -0.180000       12.0110           0
       608 L11      11       POPE     H11X     HAL2     0.090000        1.0080           0
       609 L11      11       POPE     H11Y     HAL2     0.090000        1.0080           0
       610 L11      11       POPE     C312     CTL2    -0.180000       12.0110           0
       611 L11      11       POPE     H12X     HAL2     0.090000        1.0080           0
       612 L11      11       POPE     H12Y     HAL2     0.090000        1.0080           0
       613 L11      11       POPE     C313     CTL2    -0.180000       12.0110           0
       614 L11      11       POPE     H13X     HAL2     0.090000        1.0080           0
       615 L11      11       POPE     H13Y     HAL2     0.090000        1.0080           0
       616 L11      11       POPE     C314     CTL2    -0.180000       12.0110           0
       617 L11      11       POPE     H14X     HAL2     0.090000        1.0080           0
       618 L11      11       POPE     H14Y     HAL2     0.090000        1.0080           0
       619 L11      11       POPE     C315     CTL2    -0.180000       12.0110           0
       620 L11      11       POPE     H15X     HAL2     0.090000        1.0080           0
       621 L11      11       POPE     H15Y     HAL2     0.090000        1.0080           0
       622 L11      11       POPE     C316     CTL3    -0.270000       12.0110           0
       623 L11      11       POPE     H16X     HAL3     0.090000        1.0080           0
       624 L11      11       POPE     H16Y     HAL3     0.090000        1.0080           0
       625 L11      11       POPE     H16Z     HAL3     0.090000        1.0080           0
       626 L11      12       POPE     N        NH3L    -0.300000       14.0070           0
       627 L11      12       POPE     HN1      HCL      0.330000        1.0080           0
       628 L11      12       POPE     HN2      HCL      0.330000        1.0080           0
       629 L11      12       POPE     HN3      HCL      0.330000        1.0080           0
       630 L11      12       POPE     C12      CTL2     0.130000       12.0110           0
       631 L11      12       POPE     H12A     HAL2     0.090000        1.0080           0
       632 L11      12       POPE     H12B     HAL2     0.090000        1.0080           0
       633 L11      12       POPE     C11      CTL2    -0.080000       12.0110           0
       634 L11      12       POPE     H11A     HAL2     0.090000        1.0080           0
       635 L11      12       POPE     H11B     HAL2     0.090000        1.0080           0
       636 L11      12       POPE     P        PL       1.500000       30.9740           0
       637 L11      12       POPE     O13      O2L     -0.780000       15.9994           0
       638 L11      12       POPE     O14      O2L     -0.780000       15.9994           0
       639 L11      12       POPE     O11      OSLP    -0.570000       15.9994           0
       640 L11      12       POPE     O12      OSLP    -0.570000       15.9994           0
       641 L11      12       POPE     C1       CTL2    -0.080000       12.0110           0
       642 L11      12       POPE     HA       HAL2     0.090000        1.0080           0
       643 L11      12       POPE     HB       HAL2     0.090000        1.0080           0
       644 L11      12       POPE     C2       CTL1     0.170000       12.0110           0
       645 L11      12       POPE     HS       HAL1     0.090000        1.0080           0
       646 L11      12       POPE     O21      OSL     -0.490000       15.9994           0
       647 L11      12       POPE     C21      CL       0.900000       12.0110           0
       648 L11      12       POPE     O22      OBL     -0.630000       15.9994           0
       649 L11      12       POPE     C22      CTL2    -0.220000       12.0110           0
       650 L11      12       POPE     H2R      HAL2     0.090000        1.0080           0
       651 L11      12       POPE     H2S      HAL2     0.090000        1.0080           0
       652 L11      12       POPE     C3       CTL2     0.080000       12.0110           0
       653 L11      12       POPE     HX       HAL2     0.090000        1.0080           0
       654 L11      12       POPE     HY       HAL2     0.090000        1.0080           0
       655 L11      12       POPE     O31      OSL     -0.490000       15.9994           0
       656 L11      12       POPE     C31      CL       0.900000       12.0110           0
       657 L11      12       POPE     O32      OBL     -0.630000       15.9994           0
       658 L11      12       POPE     C32      CTL2    -0.220000       12.0110           0
       659 L11      12       POPE     H2X      HAL2     0.090000        1.0080           0
       660 L11      12       POPE     H2Y      HAL2     0.090000        1.0080           0
       661 L11      12       POPE     C23      CTL2    -0.180000       12.0110           0
       662 L11      12       POPE     H3R      HAL2     0.090000        1.0080           0
       663 L11      12       POPE     H3S      HAL2     0.090000        1.0080           0
       664 L11      12       POPE     C24      CTL2    -0.180000       12.0110           0
       665 L11      12       POPE     H4R      HAL2     0.090000        1.0080           0
       666 L11      12       POPE     H4S      HAL2     0.090000        1.0080           0
       667 L11      12       POPE     C25      CTL2    -0.180000       12.0110           0
       668 L11      12       POPE     H5R      HAL2     0.090000        1.0080           0
       669 L11      12       POPE     H5S      HAL2     0.090000        1.0080           0
       670 L11      12       POPE     C26      CTL2    -0.180000       12.0110           0
       671 L11      12       POPE     H6R      HAL2     0.090000        1.0080           0
       672 L11      12       POPE     H6S      HAL2     0.090000        1.0080           0
       673 L11      12       POPE     C27      CTL2    -0.180000       12.0110           0
       674 L11      12       POPE     H7R      HAL2     0.090000        1.0080           0
       675 L11      12       POPE     H7S      HAL2     0.090000        1.0080           0
       676 L11      12       POPE     C28      CTL2    -0.180000       12.0110           0
       677 L11      12       POPE     H8R      HAL2     0.090000        1.0080           0
       678 L11      12       POPE     H8S      HAL2     0.090000        1.0080           0
       679 L11      12       POPE     C29      CEL1    -0.150000       12.0110           0
       680 L11      12       POPE     H91      HEL1     0.150000        1.0080           0
       681 L11      12       POPE     C210     CEL1    -0.150000       12.0110           0
       682 L11      12       POPE     H101     HEL1     0.150000        1.0080           0
       683 L11      12       POPE     C211     CTL2    -0.180000       12.0110           0
       684 L11      12       POPE     H11R     HAL2     0.090000        1.0080           0
       685 L11      12       POPE     H11S     HAL2     0.090000        1.0080           0
       686 L11      12       POPE     C212     CTL2    -0.180000       12.0110           0
       687 L11      12       POPE     H12R     HAL2     0.090000        1.0080           0
       688 L11      12       POPE     H12S     HAL2     0.090000        1.0080           0
       689 L11      12       POPE     C213     CTL2    -0.180000       12.0110           0
       690 L11      12       POPE     H13R     HAL2     0.090000        1.0080           0
       691 L11      12       POPE     H13S     HAL2     0.090000        1.0080           0
       692 L11      12       POPE     C214     CTL2    -0.180000       12.0110           0
       693 L11      12       POPE     H14R     HAL2     0.090000        1.0080           0
       694 L11      12       POPE     H14S     HAL2     0.090000        1.0080           0
       695 L11      12       POPE     C215     CTL2    -0.180000       12.0110           0
       696 L11      12       POPE     H15R     HAL2     0.090000        1.0080           0
       697 L11      12       POPE     H15S     HAL2     0.090000        1.0080           0
       698 L11      12       POPE     C216     CTL2    -0.180000       12.0110           0
       699 L11      12       POPE     H16R     HAL2     0.090000        1.0080           0
       700 L11      12       POPE     H16S     HAL2     0.090000        1.0080           0
       701 L11      12       POPE     C217     CTL2    -0.180000       12.0110           0
       702 L11      12       POPE     H17R     HAL2     0.090000        1.0080           0
       703 L11      12       POPE     H17S     HAL2     0.090000        1.0080           0
       704 L11      12       POPE     C218     CTL3    -0.270000       12.0110           0
       705 L11      12       POPE     H18R     HAL3     0.090000        1.0080           0
       706 L11      12       POPE     H18S     HAL3     0.090000        1.0080           0
       707 L11      12       POPE     H18T     HAL3     0.090000        1.0080           0
       708 L11      12       POPE     C33      CTL2    -0.180000       12.0110           0
       709 L11      12       POPE     H3X      HAL2     0.090000        1.0080           0
       710 L11      12       POPE     H3Y      HAL2     0.090000        1.0080           0
       711 L11      12       POPE     C34      CTL2    -0.180000       12.0110           0
       712 L11      12       POPE     H4X      HAL2     0.090000        1.0080           0
       713 L11      12       POPE     H4Y      HAL2     0.090000        1.0080           0
       714 L11      12       POPE     C35      CTL2    -0.180000       12.0110           0
       715 L11      12       POPE     H5X      HAL2     0.090000        1.0080           0
       716 L11      12       POPE     H5Y      HAL2     0.090000        1.0080           0
       717 L11      12       POPE     C36      CTL2    -0.180000       12.0110           0
       718 L11      12       POPE     H6X      HAL2     0.090000        1.0080           0
       719 L11      12       POPE     H6Y      HAL2     0.090000        1.0080           0
       720 L11      12       POPE     C37      CTL2    -0.180000       12.0110           0
       721 L11      12       POPE     H7X      HAL2     0.090000        1.0080           0
       722 L11      12       POPE     H7Y      HAL2     0.090000        1.0080           0
       723 L11      12       POPE     C38      CTL2    -0.180000       12.0110           0
       724 L11      12       POPE     H8X      HAL2     0.090000        1.0080           0
       725 L11      12       POPE     H8Y      HAL2     0.090000        1.0080           0
       726 L11      12       POPE     C39      CTL2    -0.180000       12.0110           0
       727 L11      12       POPE     H9X      HAL2     0.090000        1.0080           0
       728 L11      12       POPE     H9Y      HAL2     0.090000        1.0080           0
       729 L11      12       POPE     C310     CTL2    -0.180000       12.0110           0
       730 L11      12       POPE     H10X     HAL2     0.090000        1.0080           0
       731 L11      12       POPE     H10Y     HAL2     0.090000        1.0080           0
       732 L11      12       POPE     C311     CTL2    -0.180000       12.0110           0
       733 L11      12       POPE     H11X     HAL2     0.090000        1.0080           0
       734 L11      12       POPE     H11Y     HAL2     0.090000        1.0080           0
       735 L11      12       POPE     C312     CTL2    -0.180000       12.0110           0
       736 L11      12       POPE     H12X     HAL2     0.090000        1.0080           0
       737 L11      12       POPE     H12Y     HAL2     0.090000        1.0080           0
       738 L11      12       POPE     C313     CTL2    -0.180000       12.0110           0
       739 L11      12       POPE     H13X     HAL2     0.090000        1.0080           0
       740 L11      12       POPE     H13Y     HAL2     0.090000        1.0080           0
       741 L11      12       POPE     C314     CTL2    -0.180000       12.0110           0
       742 L11      12       POPE     H14X     HAL2     0.090000        1.0080           0
       743 L11      12       POPE     H14Y     HAL2     0.090000        1.0080           0
       744 L11      12       POPE     C315     CTL2    -0.180000       12.0110           0
       745 L11      12       POPE     H15X     HAL2     0.090000        1.0080           0
       746 L11      12       POPE     H15Y     HAL2     0.090000        1.0080           0
       747 L11      12       POPE     C316     CTL3    -0.270000       12.0110           0
       748 L11      12       POPE     H16X     HAL3     0.090000        1.0080           0
       749 L11      12       POPE     H16Y     HAL3     0.090000        1.0080           0
       750 L11      12       POPE     H16Z     HAL3     0.090000        1.0080           0
       751 L11      13       POPE     N        NH3L    -0.300000       14.0070           0
       752 L11      13       POPE     HN1      HCL      0.330000        1.0080           0
       753 L11      13       POPE     HN2      HCL      0.330000        1.0080           0
       754 L11      13       POPE     HN3      HCL      0.330000        1.0080           0
       755 L11      13       POPE     C12      CTL2     0.130000       12.0110           0
       756 L11      13       POPE     H12A     HAL2     0.090000        1.0080           0
       757 L11      13       POPE     H12B     HAL2     0.090000        1.0080           0
       758 L11      13       POPE     C11      CTL2    -0.080000       12.0110           0
       759 L11      13       POPE     H11A     HAL2     0.090000        1.0080           0
       760 L11      13       POPE     H11B     HAL2     0.090000        1.0080           0
       761 L11      13       POPE     P        PL       1.500000       30.9740           0
       762 L11      13       POPE     O13      O2L     -0.780000       15.9994           0
       763 L11      13       POPE     O14      O2L     -0.780000       15.9994           0
       764 L11      13       POPE     O11      OSLP    -0.570000       15.9994           0
       765 L11      13       POPE     O12      OSLP    -0.570000       15.9994           0
       766 L11      13       POPE     C1       CTL2    -0.080000       12.0110           0
       767 L11      13       POPE     HA       HAL2     0.090000        1.0080           0
       768 L11      13       POPE     HB       HAL2     0.090000        1.0080           0
       769 L11      13       POPE     C2       CTL1     0.170000       12.0110           0
       770 L11      13       POPE     HS       HAL1     0.090000        1.0080           0
       771 L11      13       POPE     O21      OSL     -0.490000       15.9994           0
       772 L11      13       POPE     C21      CL       0.900000       12.0110           0
       773 L11      13       POPE     O22      OBL     -0.630000       15.9994           0
       774 L11      13       POPE     C22      CTL2    -0.220000       12.0110           0
       775 L11      13       POPE     H2R      HAL2     0.090000        1.0080           0
       776 L11      13       POPE     H2S      HAL2     0.090000        1.0080           0
       777 L11      13       POPE     C3       CTL2     0.080000       12.0110           0
       778 L11      13       POPE     HX       HAL2     0.090000        1.0080           0
       779 L11      13       POPE     HY       HAL2     0.090000        1.0080           0
       780 L11      13       POPE     O31      OSL     -0.490000       15.9994           0
       781 L11      13       POPE     C31      CL       0.900000       12.0110           0
       782 L11      13       POPE     O32      OBL     -0.630000       15.9994           0
       783 L11      13       POPE     C32      CTL2    -0.220000       12.0110           0
       784 L11      13       POPE     H2X      HAL2     0.090000        1.0080           0
       785 L11      13       POPE     H2Y      HAL2     0.090000        1.0080           0
       786 L11      13       POPE     C23      CTL2    -0.180000       12.0110           0
       787 L11      13       POPE     H3R      HAL2     0.090000        1.0080           0
       788 L11      13       POPE     H3S      HAL2     0.090000        1.0080           0
       789 L11      13       POPE     C24      CTL2    -0.180000       12.0110           0
       790 L11      13       POPE     H4R      HAL2     0.090000        1.0080           0
       791 L11      13       POPE     H4S      HAL2     0.090000        1.0080           0
       792 L11      13       POPE     C25      CTL2    -0.180000       12.0110           0
       793 L11      13       POPE     H5R      HAL2     0.090000        1.0080           0
       794 L11      13       POPE     H5S      HAL2     0.090000        1.0080           0
       795 L11      13       POPE     C26      CTL2    -0.180000       12.0110           0
       796 L11      13       POPE     H6R      HAL2     0.090000        1.0080           0
       797 L11      13       POPE     H6S      HAL2     0.090000        1.0080           0
       798 L11      13       POPE     C27      CTL2    -0.180000       12.0110           0
       799 L11      13       POPE     H7R      HAL2     0.090000        1.0080           0
       800 L11      13       POPE     H7S      HAL2     0.090000        1.0080           0
       801 L11      13       POPE     C28      CTL2    -0.180000       12.0110           0
       802 L11      13       POPE     H8R      HAL2     0.090000        1.0080           0
       803 L11      13       POPE     H8S      HAL2     0.090000        1.0080           0
       804 L11      13       POPE     C29      CEL1    -0.150000       12.0110           0
       805 L11      13       POPE     H91      HEL1     0.150000        1.0080           0
       806 L11      13       POPE     C210     CEL1    -0.150000       12.0110           0
       807 L11      13       POPE     H101     HEL1     0.150000        1.0080           0
       808 L11      13       POPE     C211     CTL2    -0.180000       12.0110           0
       809 L11      13       POPE     H11R     HAL2     0.090000        1.0080           0
       810 L11      13       POPE     H11S     HAL2     0.090000        1.0080           0
       811 L11      13       POPE     C212     CTL2    -0.180000       12.0110           0
       812 L11      13       POPE     H12R     HAL2     0.090000        1.0080           0
       813 L11      13       POPE     H12S     HAL2     0.090000        1.0080           0
       814 L11      13       POPE     C213     CTL2    -0.180000       12.0110           0
       815 L11      13       POPE     H13R     HAL2     0.090000        1.0080           0
       816 L11      13       POPE     H13S     HAL2     0.090000        1.0080           0
       817 L11      13       POPE     C214     CTL2    -0.180000       12.0110           0
       818 L11      13       POPE     H14R     HAL2     0.090000        1.0080           0
       819 L11      13       POPE     H14S     HAL2     0.090000        1.0080           0
       820 L11      13       POPE     C215     CTL2    -0.180000       12.0110           0
       821 L11      13       POPE     H15R     HAL2     0.090000        1.0080           0
       822 L11      13       POPE     H15S     HAL2     0.090000        1.0080           0
       823 L11      13       POPE     C216     CTL2    -0.180000       12.0110           0
       824 L11      13       POPE     H16R     HAL2     0.090000        1.0080           0
       825 L11      13       POPE     H16S     HAL2     0.090000        1.0080           0
       826 L11      13       POPE     C217     CTL2    -0.180000       12.0110           0
       827 L11      13       POPE     H17R     HAL2     0.090000        1.0080           0
       828 L11      13       POPE     H17S     HAL2     0.090000        1.0080           0
       829 L11      13       POPE     C218     CTL3    -0.270000       12.0110           0
       830 L11      13       POPE     H18R     HAL3     0.090000        1.0080           0
       831 L11      13       POPE     H18S     HAL3     0.090000        1.0080           0
       832 L11      13       POPE     H18T     HAL3     0.090000        1.0080           0
       833 L11      13       POPE     C33      CTL2    -0.180000       12.0110           0
       834 L11      13       POPE     H3X      HAL2     0.090000        1.0080           0
       835 L11      13       POPE     H3Y      HAL2     0.090000        1.0080           0
       836 L11      13       POPE     C34      CTL2    -0.180000       12.0110           0
       837 L11      13       POPE     H4X      HAL2     0.090000        1.0080           0
       838 L11      13       POPE     H4Y      HAL2     0.090000        1.0080           0
       839 L11      13       POPE     C35      CTL2    -0.180000       12.0110           0
       840 L11      13       POPE     H5X      HAL2     0.090000        1.0080           0
       841 L11      13       POPE     H5Y      HAL2     0.090000        1.0080           0
       842 L11      13       POPE     C36      CTL2    -0.180000       12.0110           0
       843 L11      13       POPE     H6X      HAL2     0.090000        1.0080           0
       844 L11      13       POPE     H6Y      HAL2     0.090000        1.0080           0
       845 L11      13       POPE     C37      CTL2    -0.180000       12.0110           0
       846 L11      13       POPE     H7X      HAL2     0.090000        1.0080           0
       847 L11      13       POPE     H7Y      HAL2     0.090000        1.0080           0
       848 L11      13       POPE     C38      CTL2    -0.180000       12.0110           0
       849 L11      13       POPE     H8X      HAL2     0.090000        1.0080           0
       850 L11      13       POPE     H8Y      HAL2     0.090000        1.0080           0
       851 L11      13       POPE     C39      CTL2    -0.180000       12.0110           0
       852 L11      13       POPE     H9X      HAL2     0.090000        1.0080           0
       853 L11      13       POPE     H9Y      HAL2     0.090000        1.0080           0
       854 L11      13       POPE     C310     CTL2    -0.180000       12.0110           0
       855 L11      13       POPE     H10X     HAL2     0.090000        1.0080           0
       856 L11      13       POPE     H10Y     HAL2     0.090000        1.0080           0
       857 L11      13       POPE     C311     CTL2    -0.180000       12.0110           0
       858 L11      13       POPE     H11X     HAL2     0.090000        1.0080           0
       859 L11      13       POPE     H11Y     HAL2     0.090000        1.0080           0
       860 L11      13       POPE     C312     CTL2    -0.180000       12.0110           0
       861 L11      13       POPE     H12X     HAL2     0.090000        1.0080           0
       862 L11      13       POPE     H12Y     HAL2     0.090000        1.0080           0
       863 L11      13       POPE     C313     CTL2    -0.180000       12.0110           0
       864 L11      13       POPE     H13X     HAL2     0.090000        1.0080           0
       865 L11      13       POPE     H13Y     HAL2     0.090000        1.0080           0
       866 L11      13       POPE     C314     CTL2    -0.180000       12.0110           0
       867 L11      13       POPE     H14X     HAL2     0.090000        1.0080           0
       868 L11      13       POPE     H14Y     HAL2     0.090000        1.0080           0
       869 L11      13       POPE     C315     CTL2    -0.180000       12.0110           0
       870 L11      13       POPE     H15X     HAL2     0.090000        1.0080           0
       871 L11      13       POPE     H15Y     HAL2     0.090000        1.0080           0
       872 L11      13       POPE     C316     CTL3    -0.270000       12.0110           0
       873 L11      13       POPE     H16X     HAL3     0.090000        1.0080           0
       874 L11      13       POPE     H16Y     HAL3     0.090000        1.0080           0
       875 L11      13       POPE     H16Z     HAL3     0.090000        1.0080           0
       876 L11      14       POPE     N        NH3L    -0.300000       14.0070           0
       877 L11      14       POPE     HN1      HCL      0.330000        1.0080           0
       878 L11      14       POPE     HN2      HCL      0.330000        1.0080           0
       879 L11      14       POPE     HN3      HCL      0.330000        1.0080           0
       880 L11      14       POPE     C12      CTL2     0.130000       12.0110           0
       881 L11      14       POPE     H12A     HAL2     0.090000        1.0080           0
       882 L11      14       POPE     H12B     HAL2     0.090000        1.0080           0
       883 L11      14       POPE     C11      CTL2    -0.080000       12.0110           0
       884 L11      14       POPE     H11A     HAL2     0.090000        1.0080           0
       885 L11      14       POPE     H11B     HAL2     0.090000        1.0080           0
       886 L11      14       POPE     P        PL       1.500000       30.9740           0
       887 L11      14       POPE     O13      O2L     -0.780000       15.9994           0
       888 L11      14       POPE     O14      O2L     -0.780000       15.9994           0
       889 L11      14       POPE     O11      OSLP    -0.570000       15.9994           0
       890 L11      14       POPE     O12      OSLP    -0.570000       15.9994           0
       891 L11      14       POPE     C1       CTL2    -0.080000       12.0110           0
       892 L11      14       POPE     HA       HAL2     0.090000        1.0080           0
       893 L11      14       POPE     HB       HAL2     0.090000        1.0080           0
       894 L11      14       POPE     C2       CTL1     0.170000       12.0110           0
       895 L11      14       POPE     HS       HAL1     0.090000        1.0080           0
       896 L11      14       POPE     O21      OSL     -0.490000       15.9994           0
       897 L11      14       POPE     C21      CL       0.900000       12.0110           0
       898 L11      14       POPE     O22      OBL     -0.630000       15.9994           0
       899 L11      14       POPE     C22      CTL2    -0.220000       12.0110           0
       900 L11      14       POPE     H2R      HAL2     0.090000        1.0080           0
       901 L11      14       POPE     H2S      HAL2     0.090000        1.0080           0
       902 L11      14       POPE     C3       CTL2     0.080000       12.0110           0
       903 L11      14       POPE     HX       HAL2     0.090000        1.0080           0
       904 L11      14       POPE     HY       HAL2     0.090000        1.0080           0
       905 L11      14       POPE     O31      OSL     -0.490000       15.9994           0
       906 L11      14       POPE     C31      CL       0.900000       12.0110           0
       907 L11      14       POPE     O32      OBL     -0.630000       15.9994           0
       908 L11      14       POPE     C32      CTL2    -0.220000       12.0110           0
       909 L11      14       POPE     H2X      HAL2     0.090000        1.0080           0
       910 L11      14       POPE     H2Y      HAL2     0.090000        1.0080           0
       911 L11      14       POPE     C23      CTL2    -0.180000       12.0110           0
       912 L11      14       POPE     H3R      HAL2     0.090000        1.0080           0
       913 L11      14       POPE     H3S      HAL2     0.090000        1.0080           0
       914 L11      14       POPE     C24      CTL2    -0.180000       12.0110           0
       915 L11      14       POPE     H4R      HAL2     0.090000        1.0080           0
       916 L11      14       POPE     H4S      HAL2     0.090000        1.0080           0
       917 L11      14       POPE     C25      CTL2    -0.180000       12.0110           0
       918 L11      14       POPE     H5R      HAL2     0.090000        1.0080           0
       919 L11      14       POPE     H5S      HAL2     0.090000        1.0080           0
       920 L11      14       POPE     C26      CTL2    -0.180000       12.0110           0
       921 L11      14       POPE     H6R      HAL2     0.090000        1.0080           0
       922 L11      14       POPE     H6S      HAL2     0.090000        1.0080           0
       923 L11      14       POPE     C27      CTL2    -0.180000       12.0110           0
       924 L11      14       POPE     H7R      HAL2     0.090000        1.0080           0
       925 L11      14       POPE     H7S      HAL2     0.090000        1.0080           0
       926 L11      14       POPE     C28      CTL2    -0.180000       12.0110           0
       927 L11      14       POPE     H8R      HAL2     0.090000        1.0080           0
       928 L11      14       POPE     H8S      HAL2     0.090000        1.0080           0
       929 L11      14       POPE     C29      CEL1    -0.150000       12.0110           0
       930 L11      14       POPE     H91      HEL1     0.150000        1.0080           0
       931 L11      14       POPE     C210     CEL1    -0.150000       12.0110           0
       932 L11      14       POPE     H101     HEL1     0.150000        1.0080           0
       933 L11      14       POPE     C211     CTL2    -0.180000       12.0110           0
       934 L11      14       POPE     H11R     HAL2     0.090000        1.0080           0
       935 L11      14       POPE     H11S     HAL2     0.090000        1.0080           0
       936 L11      14       POPE     C212     CTL2    -0.180000       12.0110           0
       937 L11      14       POPE     H12R     HAL2     0.090000        1.0080           0
       938 L11      14       POPE     H12S     HAL2     0.090000        1.0080           0
       939 L11      14       POPE     C213     CTL2    -0.180000       12.0110           0
       940 L11      14       POPE     H13R     HAL2     0.090000        1.0080           0
       941 L11      14       POPE     H13S     HAL2     0.090000        1.0080           0
       942 L11      14       POPE     C214     CTL2    -0.180000       12.0110           0
       943 L11      14       POPE     H14R     HAL2     0.090000        1.0080           0
       944 L11      14       POPE     H14S     HAL2     0.090000        1.0080           0
       945 L11      14       POPE     C215     CTL2    -0.180000       12.0110           0
       946 L11      14       POPE     H15R     HAL2     0.090000        1.0080           0
       947 L11      14       POPE     H15S     HAL2     0.090000        1.0080           0
       948 L11      14       POPE     C216     CTL2    -0.180000       12.0110           0
       949 L11      14       POPE     H16R     HAL2     0.090000        1.0080           0
       950 L11      14       POPE     H16S     HAL2     0.090000        1.0080           0
       951 L11      14       POPE     C217     CTL2    -0.180000       12.0110           0
       952 L11      14       POPE     H17R     HAL2     0.090000        1.0080           0
       953 L11      14       POPE     H17S     HAL2     0.090000        1.0080           0
       954 L11      14       POPE     C218     CTL3    -0.270000       12.0110           0
       955 L11      14       POPE     H18R     HAL3     0.090000        1.0080           0
       956 L11      14       POPE     H18S     HAL3     0.090000        1.0080           0
       957 L11      14       POPE     H18T     HAL3     0.090000        1.0080           0
       958 L11      14       POPE     C33      CTL2    -0.180000       12.0110           0
       959 L11      14       POPE     H3X      HAL2     0.090000        1.0080           0
       960 L11      14       POPE     H3Y      HAL2     0.090000        1.0080           0
       961 L11      14       POPE     C34      CTL2    -0.180000       12.0110           0
       962 L11      14       POPE     H4X      HAL2     0.090000        1.0080           0
       963 L11      14       POPE     H4Y      HAL2     0.090000        1.0080           0
       964 L11      14       POPE     C35      CTL2    -0.180000       12.0110           0
       965 L11      14       POPE     H5X      HAL2     0.090000        1.0080           0
       966 L11      14       POPE     H5Y      HAL2     0.090000        1.0080           0
       967 L11      14       POPE     C36      CTL2    -0.180000       12.0110           0
       968 L11      14       POPE     H6X      HAL2     0.090000        1.0080           0
       969 L11      14       POPE     H6Y      HAL2     0.090000        1.0080           0
       970 L11      14       POPE     C37      CTL2    -0.180000       12.0110           0
       971 L11      14       POPE     H7X      HAL2     0.090000        1.0080           0
       972 L11      14       POPE     H7Y      HAL2     0.090000        1.0080           0
       973 L11      14       POPE     C38      CTL2    -0.180000       12.0110           0
       974 L11      14       POPE     H8X      HAL2     0.090000        1.0080           0
       975 L11      14       POPE     H8Y      HAL2     0.090000        1.0080           0
       976 L11      14       POPE     C39      CTL2    -0.180000       12.0110           0
       977 L11      14       POPE     H9X      HAL2     0.090000        1.0080           0
       978 L11      14       POPE     H9Y      HAL2     0.090000        1.0080           0
       979 L11      14       POPE     C310     CTL2    -0.180000       12.0110           0
       980 L11      14       POPE     H10X     HAL2     0.090000        1.0080           0
       981 L11      14       POPE     H10Y     HAL2     0.090000        1.0080           0
       982 L11      14       POPE     C311     CTL2    -0.180000       12.0110           0
       983 L11      14       POPE     H11X     HAL2     0.090000        1.0080           0
       984 L11      14       POPE     H11Y     HAL2     0.090000        1.0080           0
       985 L11      14       POPE     C312     CTL2    -0.180000       12.0110           0
       986 L11      14       POPE     H12X     HAL2     0.090000        1.0080           0
       987 L11      14       POPE     H12Y     HAL2     0.090000        1.0080           0
       988 L11      14       POPE     C313     CTL2    -0.180000       12.0110           0
       989 L11      14       POPE     H13X     HAL2     0.090000        1.0080           0
       990 L11      14       POPE     H13Y     HAL2     0.090000        1.0080           0
       991 L11      14       POPE     C314     CTL2    -0.180000       12.0110           0
       992 L11      14       POPE     H14X     HAL2     0.090000        1.0080           0
       993 L11      14       POPE     H14Y     HAL2     0.090000        1.0080           0
       994 L11      14       POPE     C315     CTL2    -0.180000       12.0110           0
       995 L11      14       POPE     H15X     HAL2     0.090000        1.0080           0
       996 L11      14       POPE     H15Y     HAL2     0.090000        1.0080           0
       997 L11      14       POPE     C316     CTL3    -0.270000       12.0110           0
       998 L11      14       POPE     H16X     HAL3     0.090000        1.0080           0
       999 L11      14       POPE     H16Y     HAL3     0.090000        1.0080           0
      1000 L11      14       POPE     H16Z     HAL3     0.090000        1.0080           0
      1001 L11      15       POPE     N        NH3L    -0.300000       14.0070           0
      1002 L11      15       POPE     HN1      HCL      0.330000        1.0080           0
      1003 L11      15       POPE     HN2      HCL      0.330000        1.0080           0
      1004 L11      15       POPE     HN3      HCL      0.330000        1.0080           0
      1005 L11      15       POPE     C12      CTL2     0.130000       12.0110           0
      1006 L11      15       POPE     H12A     HAL2     0.090000        1.0080           0
      1007 L11      15       POPE     H12B     HAL2     0.090000        1.0080           0
      1008 L11      15       POPE     C11      CTL2    -0.080000       12.0110           0
      1009 L11      15       POPE     H11A     HAL2     0.090000        1.0080           0
      1010 L11      15       POPE     H11B     HAL2     0.090000        1.0080           0
      1011 L11      15       POPE     P        PL       1.500000       30.9740           0
      1012 L11      15       POPE     O13      O2L     -0.780000       15.9994           0
      1013 L11      15       POPE     O14      O2L     -0.780000       15.9994           0
      1014 L11      15       POPE     O11      OSLP    -0.570000       15.9994           0
      1015 L11      15       POPE     O12      OSLP    -0.570000       15.9994           0
      1016 L11      15       POPE     C1       CTL2    -0.080000       12.0110           0
      1017 L11      15       POPE     HA       HAL2     0.090000        1.0080           0
      1018 L11      15       POPE     HB       HAL2     0.090000        1.0080           0
      1019 L11      15       POPE     C2       CTL1     0.170000       12.0110           0
      1020 L11      15       POPE     HS       HAL1     0.090000        1.0080           0
      1021 L11      15       POPE     O21      OSL     -0.490000       15.9994           0
      1022 L11      15       POPE     C21      CL       0.900000       12.0110           0
      1023 L11      15       POPE     O22      OBL     -0.630000       15.9994           0
      1024 L11      15       POPE     C22      CTL2    -0.220000       12.0110           0
      1025 L11      15       POPE     H2R      HAL2     0.090000        1.0080           0
      1026 L11      15       POPE     H2S      HAL2     0.090000        1.0080           0
      1027 L11      15       POPE     C3       CTL2     0.080000       12.0110           0
      1028 L11      15       POPE     HX       HAL2     0.090000        1.0080           0
      1029 L11      15       POPE     HY       HAL2     0.090000        1.0080           0
      1030 L11      15       POPE     O31      OSL     -0.490000       15.9994           0
      1031 L11      15       POPE     C31      CL       0.900000       12.0110           0
      1032 L11      15       POPE     O32      OBL     -0.630000       15.9994           0
      1033 L11      15       POPE     C32      CTL2    -0.220000       12.0110           0
      1034 L11      15       POPE     H2X      HAL2     0.090000        1.0080           0
      1035 L11      15       POPE     H2Y      HAL2     0.090000        1.0080           0
      1036 L11      15       POPE     C23      CTL2    -0.180000       12.0110           0
      1037 L11      15       POPE     H3R      HAL2     0.090000        1.0080           0
      1038 L11      15       POPE     H3S      HAL2     0.090000        1.0080           0
      1039 L11      15       POPE     C24      CTL2    -0.180000       12.0110           0
      1040 L11      15       POPE     H4R      HAL2     0.090000        1.0080           0
      1041 L11      15       POPE     H4S      HAL2     0.090000        1.0080           0
      1042 L11      15       POPE     C25      CTL2    -0.180000       12.0110           0
      1043 L11      15       POPE     H5R      HAL2     0.090000        1.0080           0
      1044 L11      15       POPE     H5S      HAL2     0.090000        1.0080           0
      1045 L11      15       POPE     C26      CTL2    -0.180000       12.0110           0
      1046 L11      15       POPE     H6R      HAL2     0.090000        1.0080           0
      1047 L11      15       POPE     H6S      HAL2     0.090000        1.0080           0
      1048 L11      15       POPE     C27      CTL2    -0.180000       12.0110           0
      1049 L11      15       POPE     H7R      HAL2     0.090000        1.0080           0
      1050 L11      15       POPE     H7S      HAL2     0.090000        1.0080           0
      1051 L11      15       POPE     C28      CTL2    -0.180000       12.0110           0
      1052 L11      15       POPE     H8R      HAL2     0.090000        1.0080           0
      1053 L11      15       POPE     H8S      HAL2     0.090000        1.0080           0
      1054 L11      15       POPE     C29      CEL1    -0.150000       12.0110           0
      1055 L11      15       POPE     H91      HEL1     0.150000        1.0080           0
      1056 L11      15       POPE     C210     CEL1    -0.150000       12.0110           0
      1057 L11      15       POPE     H101     HEL1     0.150000        1.0080           0
      1058 L11      15       POPE     C211     CTL2    -0.180000       12.0110           0
      1059 L11      15       POPE     H11R     HAL2     0.090000        1.0080           0
      1060 L11      15       POPE     H11S     HAL2     0.090000        1.0080           0
      1061 L11      15       POPE     C212     CTL2    -0.180000       12.0110           0
      1062 L11      15       POPE     H12R     HAL2     0.090000        1.0080           0
      1063 L11      15       POPE     H12S     HAL2     0.090000        1.0080           0
      1064 L11      15       POPE     C213     CTL2    -0.180000       12.0110           0
      1065 L11      15       POPE     H13R     HAL2     0.090000        1.0080           0
      1066 L11      15       POPE     H13S     HAL2     0.090000        1.0080           0
      1067 L11      15       POPE     C214     CTL2    -0.180000       12.0110           0
      1068 L11      15       POPE     H14R     HAL2     0.090000        1.0080           0
      1069 L11      15       POPE     H14S     HAL2     0.090000        1.0080           0
      1070 L11      15       POPE     C215     CTL2    -0.180000       12.0110           0
      1071 L11      15       POPE     H15R     HAL2     0.090000        1.0080           0
      1072 L11      15       POPE     H15S     HAL2     0.090000        1.0080           0
      1073 L11      15       POPE     C216     CTL2    -0.180000       12.0110           0
      1074 L11      15       POPE     H16R     HAL2     0.090000        1.0080           0
      1075 L11      15       POPE     H16S     HAL2     0.090000        1.0080           0
      1076 L11      15       POPE     C217     CTL2    -0.180000       12.0110           0
      1077 L11      15       POPE     H17R     HAL2     0.090000        1.0080           0
      1078 L11      15       POPE     H17S     HAL2     0.090000        1.0080           0
      1079 L11      15       POPE     C218     CTL3    -0.270000       12.0110           0
      1080 L11      15       POPE     H18R     HAL3     0.090000        1.0080           0
      1081 L11      15       POPE     H18S     HAL3     0.090000        1.0080           0
      1082 L11      15       POPE     H18T     HAL3     0.090000        1.0080           0
      1083 L11      15       POPE     C33      CTL2    -0.180000       12.0110           0
      1084 L11      15       POPE     H3X      HAL2     0.090000        1.0080           0
      1085 L11      15       POPE     H3Y      HAL2     0.090000        1.0080           0
      1086 L11      15       POPE     C34      CTL2    -0.180000       12.0110           0
      1087 L11      15       POPE     H4X      HAL2     0.090000        1.0080           0
      1088 L11      15       POPE     H4Y      HAL2     0.090000        1.0080           0
      1089 L11      15       POPE     C35      CTL2    -0.180000       12.0110           0
      1090 L11      15       POPE     H5X      HAL2     0.090000        1.0080           0
      1091 L11      15       POPE     H5Y      HAL2     0.090000        1.0080           0
      1092 L11      15       POPE     C36      CTL2    -0.180000       12.0110           0
      1093 L11      15       POPE     H6X      HAL2     0.090000        1.0080           0
      1094 L11      15       POPE     H6Y      HAL2     0.090000        1.0080           0
      1095 L11      15       POPE     C37      CTL2    -0.180000       12.0110           0
      1096 L11      15       POPE     H7X      HAL2     0.090000        1.0080           0
      1097 L11      15       POPE     H7Y      HAL2     0.090000        1.0080           0
      1098 L11      15       POPE     C38      CTL2    -0.180000       12.0110           0
      1099 L11      15       POPE     H8X      HAL2     0.090000        1.0080           0
      1100 L11      15       POPE     H8Y      HAL2     0.090000        1.0080           0
      1101 L11      15       POPE     C39      CTL2    -0.180000       12.0110           0
      1102 L11      15       POPE     H9X      HAL2     0.090000        1.0080           0
      1103 L11      15       POPE     H9Y      HAL2     0.090000        1.0080           0
      1104 L11      15       POPE     C310     CTL2    -0.180000       12.0110           0
      1105 L11      15       POPE     H10X     HAL2     0.090000        1.0080           0
      1106 L11      15       POPE     H10Y     HAL2     0.090000        1.0080           0
      1107 L11      15       POPE     C311     CTL2    -0.180000       12.0110           0
      1108 L11      15       POPE     H11X     HAL2     0.090000        1.0080           0
      1109 L11      15       POPE     H11Y     HAL2     0.090000        1.0080           0
      1110 L11      15       POPE     C312     CTL2    -0.180000       12.0110           0
      1111 L11      15       POPE     H12X     HAL2     0.090000        1.0080           0
      1112 L11      15       POPE     H12Y     HAL2     0.090000        1.0080           0
      1113 L11      15       POPE     C313     CTL2    -0.180000       12.0110           0
      1114 L11      15       POPE     H13X     HAL2     0.090000        1.0080           0
      1115 L11      15       POPE     H13Y     HAL2     0.090000        1.0080           0
      1116 L11      15       POPE     C314     CTL2    -0.180000       12.0110           0
      1117 L11      15       POPE     H14X     HAL2     0.090000        1.0080           0
      1118 L11      15       POPE     H14Y     HAL2     0.090000        1.0080           0
      1119 L11      15       POPE     C315     CTL2    -0.180000       12.0110           0
      1120 L11      15       POPE     H15X     HAL2     0.090000        1.0080           0
      1121 L11      15       POPE     H15Y     HAL2     0.090000        1.0080           0
      1122 L11      15       POPE     C316     CTL3    -0.270000       12.0110           0
      1123 L11      15       POPE     H16X     HAL3     0.090000        1.0080           0
      1124 L11      15       POPE     H16Y     HAL3     0.090000        1.0080           0
      1125 L11      15       POPE     H16Z     HAL3     0.090000        1.0080           0
      1126 L11      16       POPE     N        NH3L    -0.300000       14.0070           0
      1127 L11      16       POPE     HN1      HCL      0.330000        1.0080           0
      1128 L11      16       POPE     HN2      HCL      0.330000        1.0080           0
      1129 L11      16       POPE     HN3      HCL      0.330000        1.0080           0
      1130 L11      16       POPE     C12      CTL2     0.130000       12.0110           0
      1131 L11      16       POPE     H12A     HAL2     0.090000        1.0080           0
      1132 L11      16       POPE     H12B     HAL2     0.090000        1.0080           0
      1133 L11      16       POPE     C11      CTL2    -0.080000       12.0110           0
      1134 L11      16       POPE     H11A     HAL2     0.090000        1.0080           0
      1135 L11      16       POPE     H11B     HAL2     0.090000        1.0080           0
      1136 L11      16       POPE     P        PL       1.500000       30.9740           0
      1137 L11      16       POPE     O13      O2L     -0.780000       15.9994           0
      1138 L11      16       POPE     O14      O2L     -0.780000       15.9994           0
      1139 L11      16       POPE     O11      OSLP    -0.570000       15.9994           0
      1140 L11      16       POPE     O12      OSLP    -0.570000       15.9994           0
      1141 L11      16       POPE     C1       CTL2    -0.080000       12.0110           0
      1142 L11      16       POPE     HA       HAL2     0.090000        1.0080           0
      1143 L11      16       POPE     HB       HAL2     0.090000        1.0080           0
      1144 L11      16       POPE     C2       CTL1     0.170000       12.0110           0
      1145 L11      16       POPE     HS       HAL1     0.090000        1.0080           0
      1146 L11      16       POPE     O21      OSL     -0.490000       15.9994           0
      1147 L11      16       POPE     C21      CL       0.900000       12.0110           0
      1148 L11      16       POPE     O22      OBL     -0.630000       15.9994           0
      1149 L11      16       POPE     C22      CTL2    -0.220000       12.0110           0
      1150 L11      16       POPE     H2R      HAL2     0.090000        1.0080           0
      1151 L11      16       POPE     H2S      HAL2     0.090000        1.0080           0
      1152 L11      16       POPE     C3       CTL2     0.080000       12.0110           0
      1153 L11      16       POPE     HX       HAL2     0.090000        1.0080           0
      1154 L11      16       POPE     HY       HAL2     0.090000        1.0080           0
      1155 L11      16       POPE     O31      OSL     -0.490000       15.9994           0
      1156 L11      16       POPE     C31      CL       0.900000       12.0110           0
      1157 L11      16       POPE     O32      OBL     -0.630000       15.9994           0
      1158 L11      16       POPE     C32      CTL2    -0.220000       12.0110           0
      1159 L11      16       POPE     H2X      HAL2     0.090000        1.0080           0
      1160 L11      16       POPE     H2Y      HAL2     0.090000        1.0080           0
      1161 L11      16       POPE     C23      CTL2    -0.180000       12.0110           0
      1162 L11      16       POPE     H3R      HAL2     0.090000        1.0080           0
      1163 L11      16       POPE     H3S      HAL2     0.090000        1.0080           0
      1164 L11      16       POPE     C24      CTL2    -0.180000       12.0110           0
      1165 L11      16       POPE     H4R      HAL2     0.090000        1.0080           0
      1166 L11      16       POPE     H4S      HAL2     0.090000        1.0080           0
      1167 L11      16       POPE     C25      CTL2    -0.180000       12.0110           0
      1168 L11      16       POPE     H5R      HAL2     0.090000        1.0080           0
      1169 L11      16       POPE     H5S      HAL2     0.090000        1.0080           0
      1170 L11      16       POPE     C26      CTL2    -0.180000       12.0110           0
      1171 L11      16       POPE     H6R      HAL2     0.090000        1.0080           0
      1172 L11      16       POPE     H6S      HAL2     0.090000        1.0080           0
      1173 L11      16       POPE     C27      CTL2    -0.180000       12.0110           0
      1174 L11      16       POPE     H7R      HAL2     0.090000        1.0080           0
      1175 L11      16       POPE     H7S      HAL2     0.090000        1.0080           0
      1176 L11      16       POPE     C28      CTL2    -0.180000       12.0110           0
      1177 L11      16       POPE     H8R      HAL2     0.090000        1.0080           0
      1178 L11      16       POPE     H8S      HAL2     0.090000        1.0080           0
      1179 L11      16       POPE     C29      CEL1    -0.150000       12.0110           0
      1180 L11      16       POPE     H91      HEL1     0.150000        1.0080           0
      1181 L11      16       POPE     C210     CEL1    -0.150000       12.0110           0
      1182 L11      16       POPE     H101     HEL1     0.150000        1.0080           0
      1183 L11      16       POPE     C211     CTL2    -0.180000       12.0110           0
      1184 L11      16       POPE     H11R     HAL2     0.090000        1.0080           0
      1185 L11      16       POPE     H11S     HAL2     0.090000        1.0080           0
      1186 L11      16       POPE     C212     CTL2    -0.180000       12.0110           0
      1187 L11      16       POPE     H12R     HAL2     0.090000        1.0080           0
      1188 L11      16       POPE     H12S     HAL2     0.090000        1.0080           0
      1189 L11      16       POPE     C213     CTL2    -0.180000       12.0110           0
      1190 L11      16       POPE     H13R     HAL2     0.090000        1.0080           0
      1191 L11      16       POPE     H13S     HAL2     0.090000        1.0080           0
      1192 L11      16       POPE     C214     CTL2    -0.180000       12.0110           0
      1193 L11      16       POPE     H14R     HAL2     0.090000        1.0080           0
      1194 L11      16       POPE     H14S     HAL2     0.090000        1.0080           0
      1195 L11      16       POPE     C215     CTL2    -0.180000       12.0110           0
      1196 L11      16       POPE     H15R     HAL2     0.090000        1.0080           0
      1197 L11      16       POPE     H15S     HAL2     0.090000        1.0080           0
      1198 L11      16       POPE     C216     CTL2    -0.180000       12.0110           0
      1199 L11      16       POPE     H16R     HAL2     0.090000        1.0080           0
      1200 L11      16       POPE     H16S     HAL2     0.090000        1.0080           0
      1201 L11      16       POPE     C217     CTL2    -0.180000       12.0110           0
      1202 L11      16       POPE     H17R     HAL2     0.090000        1.0080           0
      1203 L11      16       POPE     H17S     HAL2     0.090000        1.0080           0
      1204 L11      16       POPE     C218     CTL3    -0.270000       12.0110           0
      1205 L11      16       POPE     H18R     HAL3     0.090000        1.0080           0
      1206 L11      16       POPE     H18S     HAL3     0.090000        1.0080           0
      1207 L11      16       POPE     H18T     HAL3     0.090000        1.0080           0
      1208 L11      16       POPE     C33      CTL2    -0.180000       12.0110           0
      1209 L11      16       POPE     H3X      HAL2     0.090000        1.0080           0
      1210 L11      16       POPE     H3Y      HAL2     0.090000        1.0080           0
      1211 L11      16       POPE     C34      CTL2    -0.180000       12.0110           0
      1212 L11      16       POPE     H4X      HAL2     0.090000        1.0080           0
      1213 L11      16       POPE     H4Y      HAL2     0.090000        1.0080           0
      1214 L11      16       POPE     C35      CTL2    -0.180000       12.0110           0
      1215 L11      16       POPE     H5X      HAL2     0.090000        1.0080           0
      1216 L11      16       POPE     H5Y      HAL2     0.090000        1.0080           0
      1217 L11      16       POPE     C36      CTL2    -0.180000       12.0110           0
      1218 L11      16       POPE     H6X      HAL2     0.090000        1.0080           0
      1219 L11      16       POPE     H6Y      HAL2     0.090000        1.0080           0
      1220 L11      16       POPE     C37      CTL2    -0.180000       12.0110           0
      1221 L11      16       POPE     H7X      HAL2     0.090000        1.0080           0
      1222 L11      16       POPE     H7Y      HAL2     0.090000        1.0080           0
      1223 L11      16       POPE     C38      CTL2    -0.180000       12.0110           0
      1224 L11      16       POPE     H8X      HAL2     0.090000        1.0080           0
      1225 L11      16       POPE     H8Y      HAL2     0.090000        1.0080           0
      1226 L11      16       POPE     C39      CTL2    -0.180000       12.0110           0
      1227 L11      16       POPE     H9X      HAL2     0.090000        1.0080           0
      1228 L11      16       POPE     H9Y      HAL2     0.090000        1.0080           0
      1229 L11      16       POPE     C310     CTL2    -0.180000       12.0110           0
      1230 L11      16       POPE     H10X     HAL2     0.090000        1.0080           0
      1231 L11      16       POPE     H10Y     HAL2     0.090000        1.0080           0
      1232 L11      16       POPE     C311     CTL2    -0.180000       12.0110           0
      1233 L11      16       POPE     H11X     HAL2     0.090000        1.0080           0
      1234 L11      16       POPE     H11Y     HAL2     0.090000        1.0080           0
      1235 L11      16       POPE     C312     CTL2    -0.180000       12.0110           0
      1236 L11      16       POPE     H12X     HAL2     0.090000        1.0080           0
      1237 L11      16       POPE     H12Y     HAL2     0.090000        1.0080           0
      1238 L11      16       POPE     C313     CTL2    -0.180000       12.0110           0
      1239 L11      16       POPE     H13X     HAL2     0.090000        1.0080           0
      1240 L11      16       POPE     H13Y     HAL2     0.090000        1.0080           0
      1241 L11      16       POPE     C314     CTL2    -0.180000       12.0110           0
      1242 L11      16       POPE     H14X     HAL2     0.090000        1.0080           0
      1243 L11      16       POPE     H14Y     HAL2     0.090000        1.0080           0
      1244 L11      16       POPE     C315     CTL2    -0.180000       12.0110           0
      1245 L11      16       POPE     H15X     HAL2     0.090000        1.0080           0
      1246 L11      16       POPE     H15Y     HAL2     0.090000        1.0080           0
      1247 L11      16       POPE     C316     CTL3    -0.270000       12.0110           0
      1248 L11      16       POPE     H16X     HAL3     0.090000        1.0080           0
      1249 L11      16       POPE     H16Y     HAL3     0.090000        1.0080           0
      1250 L11      16       POPE     H16Z     HAL3     0.090000        1.0080           0
      1251 L11      17       POPE     N        NH3L    -0.300000       14.0070           0
      1252 L11      17       POPE     HN1      HCL      0.330000        1.0080           0
      1253 L11      17       POPE     HN2      HCL      0.330000        1.0080           0
      1254 L11      17       POPE     HN3      HCL      0.330000        1.0080           0
      1255 L11      17       POPE     C12      CTL2     0.130000       12.0110           0
      1256 L11      17       POPE     H12A     HAL2     0.090000        1.0080           0
      1257 L11      17       POPE     H12B     HAL2     0.090000        1.0080           0
      1258 L11      17       POPE     C11      CTL2    -0.080000       12.0110           0
      1259 L11      17       POPE     H11A     HAL2     0.090000        1.0080           0
      1260 L11      17       POPE     H11B     HAL2     0.090000        1.0080           0
      1261 L11      17       POPE     P        PL       1.500000       30.9740           0
      1262 L11      17       POPE     O13      O2L     -0.780000       15.9994           0
      1263 L11      17       POPE     O14      O2L     -0.780000       15.9994           0
      1264 L11      17       POPE     O11      OSLP    -0.570000       15.9994           0
      1265 L11      17       POPE     O12      OSLP    -0.570000       15.9994           0
      1266 L11      17       POPE     C1       CTL2    -0.080000       12.0110           0
      1267 L11      17       POPE     HA       HAL2     0.090000        1.0080           0
      1268 L11      17       POPE     HB       HAL2     0.090000        1.0080           0
      1269 L11      17       POPE     C2       CTL1     0.170000       12.0110           0
      1270 L11      17       POPE     HS       HAL1     0.090000        1.0080           0
      1271 L11      17       POPE     O21      OSL     -0.490000       15.9994           0
      1272 L11      17       POPE     C21      CL       0.900000       12.0110           0
      1273 L11      17       POPE     O22      OBL     -0.630000       15.9994           0
      1274 L11      17       POPE     C22      CTL2    -0.220000       12.0110           0
      1275 L11      17       POPE     H2R      HAL2     0.090000        1.0080           0
      1276 L11      17       POPE     H2S      HAL2     0.090000        1.0080           0
      1277 L11      17       POPE     C3       CTL2     0.080000       12.0110           0
      1278 L11      17       POPE     HX       HAL2     0.090000        1.0080           0
      1279 L11      17       POPE     HY       HAL2     0.090000        1.0080           0
      1280 L11      17       POPE     O31      OSL     -0.490000       15.9994           0
      1281 L11      17       POPE     C31      CL       0.900000       12.0110           0
      1282 L11      17       POPE     O32      OBL     -0.630000       15.9994           0
      1283 L11      17       POPE     C32      CTL2    -0.220000       12.0110           0
      1284 L11      17       POPE     H2X      HAL2     0.090000        1.0080           0
      1285 L11      17       POPE     H2Y      HAL2     0.090000        1.0080           0
      1286 L11      17       POPE     C23      CTL2    -0.180000       12.0110           0
      1287 L11      17       POPE     H3R      HAL2     0.090000        1.0080           0
      1288 L11      17       POPE     H3S      HAL2     0.090000        1.0080           0
      1289 L11      17       POPE     C24      CTL2    -0.180000       12.0110           0
      1290 L11      17       POPE     H4R      HAL2     0.090000        1.0080           0
      1291 L11      17       POPE     H4S      HAL2     0.090000        1.0080           0
      1292 L11      17       POPE     C25      CTL2    -0.180000       12.0110           0
      1293 L11      17       POPE     H5R      HAL2     0.090000        1.0080           0
      1294 L11      17       POPE     H5S      HAL2     0.090000        1.0080           0
      1295 L11      17       POPE     C26      CTL2    -0.180000       12.0110           0
      1296 L11      17       POPE     H6R      HAL2     0.090000        1.0080           0
      1297 L11      17       POPE     H6S      HAL2     0.090000        1.0080           0
      1298 L11      17       POPE     C27      CTL2    -0.180000       12.0110           0
      1299 L11      17       POPE     H7R      HAL2     0.090000        1.0080           0
      1300 L11      17       POPE     H7S      HAL2     0.090000        1.0080           0
      1301 L11      17       POPE     C28      CTL2    -0.180000       12.0110           0
      1302 L11      17       POPE     H8R      HAL2     0.090000        1.0080           0
      1303 L11      17       POPE     H8S      HAL2     0.090000        1.0080           0
      1304 L11      17       POPE     C29      CEL1    -0.150000       12.0110           0
      1305 L11      17       POPE     H91      HEL1     0.150000        1.0080           0
      1306 L11      17       POPE     C210     CEL1    -0.150000       12.0110           0
      1307 L11      17       POPE     H101     HEL1     0.150000        1.0080           0
      1308 L11      17       POPE     C211     CTL2    -0.180000       12.0110           0
      1309 L11      17       POPE     H11R     HAL2     0.090000        1.0080           0
      1310 L11      17       POPE     H11S     HAL2     0.090000        1.0080           0
      1311 L11      17       POPE     C212     CTL2    -0.180000       12.0110           0
      1312 L11      17       POPE     H12R     HAL2     0.090000        1.0080           0
      1313 L11      17       POPE     H12S     HAL2     0.090000        1.0080           0
      1314 L11      17       POPE     C213     CTL2    -0.180000       12.0110           0
      1315 L11      17       POPE     H13R     HAL2     0.090000        1.0080           0
      1316 L11      17       POPE     H13S     HAL2     0.090000        1.0080           0
      1317 L11      17       POPE     C214     CTL2    -0.180000       12.0110           0
      1318 L11      17       POPE     H14R     HAL2     0.090000        1.0080           0
      1319 L11      17       POPE     H14S     HAL2     0.090000        1.0080           0
      1320 L11      17       POPE     C215     CTL2    -0.180000       12.0110           0
      1321 L11      17       POPE     H15R     HAL2     0.090000        1.0080           0
      1322 L11      17       POPE     H15S     HAL2     0.090000        1.0080           0
      1323 L11      17       POPE     C216     CTL2    -0.180000       12.0110           0
      1324 L11      17       POPE     H16R     HAL2     0.090000        1.0080           0
      1325 L11      17       POPE     H16S     HAL2     0.090000        1.0080           0
      1326 L11      17       POPE     C217     CTL2    -0.180000       12.0110           0
      1327 L11      17       POPE     H17R     HAL2     0.090000        1.0080           0
      1328 L11      17       POPE     H17S     HAL2     0.090000        1.0080           0
      1329 L11      17       POPE     C218     CTL3    -0.270000       12.0110           0
      1330 L11      17       POPE     H18R     HAL3     0.090000        1.0080           0
      1331 L11      17       POPE     H18S     HAL3     0.090000        1.0080           0
      1332 L11      17       POPE     H18T     HAL3     0.090000        1.0080           0
      1333 L11      17       POPE     C33      CTL2    -0.180000       12.0110           0
      1334 L11      17       POPE     H3X      HAL2     0.090000        1.0080           0
      1335 L11      17       POPE     H3Y      HAL2     0.090000        1.0080           0
      1336 L11      17       POPE     C34      CTL2    -0.180000       12.0110           0
      1337 L11      17       POPE     H4X      HAL2     0.090000        1.0080           0
      1338 L11      17       POPE     H4Y      HAL2     0.090000        1.0080           0
      1339 L11      17       POPE     C35      CTL2    -0.180000       12.0110           0
      1340 L11      17       POPE     H5X      HAL2     0.090000        1.0080           0
      1341 L11      17       POPE     H5Y      HAL2     0.090000        1.0080           0
      1342 L11      17       POPE     C36      CTL2    -0.180000       12.0110           0
      1343 L11      17       POPE     H6X      HAL2     0.090000        1.0080           0
      1344 L11      17       POPE     H6Y      HAL2     0.090000        1.0080           0
      1345 L11      17       POPE     C37      CTL2    -0.180000       12.0110           0
      1346 L11      17       POPE     H7X      HAL2     0.090000        1.0080           0
      1347 L11      17       POPE     H7Y      HAL2     0.090000        1.0080           0
      1348 L11      17       POPE     C38      CTL2    -0.180000       12.0110           0
      1349 L11      17       POPE     H8X      HAL2     0.090000        1.0080           0
      1350 L11      17       POPE     H8Y      HAL2     0.090000        1.0080           0
      1351 L11      17       POPE     C39      CTL2    -0.180000       12.0110           0
      1352 L11      17       POPE     H9X      HAL2     0.090000        1.0080           0
      1353 L11      17       POPE     H9Y      HAL2     0.090000        1.0080           0
      1354 L11      17       POPE     C310     CTL2    -0.180000       12.0110           0
      1355 L11      17       POPE     H10X     HAL2     0.090000        1.0080           0
      1356 L11      17       POPE     H10Y     HAL2     0.090000        1.0080           0
      1357 L11      17       POPE     C311     CTL2    -0.180000       12.0110           0
      1358 L11      17       POPE     H11X     HAL2     0.090000        1.0080           0
      1359 L11      17       POPE     H11Y     HAL2     0.090000        1.0080           0
      1360 L11      17       POPE     C312     CTL2    -0.180000       12.0110           0
      1361 L11      17       POPE     H12X     HAL2     0.090000        1.0080           0
      1362 L11      17       POPE     H12Y     HAL2     0.090000        1.0080           0
      1363 L11      17       POPE     C313     CTL2    -0.180000       12.0110           0
      1364 L11      17       POPE     H13X     HAL2     0.090000        1.0080           0
      1365 L11      17       POPE     H13Y     HAL2     0.090000        1.0080           0
      1366 L11      17       POPE     C314     CTL2    -0.180000       12.0110           0
      1367 L11      17       POPE     H14X     HAL2     0.090000        1.0080           0
      1368 L11      17       POPE     H14Y     HAL2     0.090000        1.0080           0
      1369 L11      17       POPE     C315     CTL2    -0.180000       12.0110           0
      1370 L11      17       POPE     H15X     HAL2     0.090000        1.0080           0
      1371 L11      17       POPE     H15Y     HAL2     0.090000        1.0080           0
      1372 L11      17       POPE     C316     CTL3    -0.270000       12.0110           0
      1373 L11      17       POPE     H16X     HAL3     0.090000        1.0080           0
      1374 L11      17       POPE     H16Y     HAL3     0.090000        1.0080           0
      1375 L11      17       POPE     H16Z     HAL3     0.090000        1.0080           0
      1376 L11      18       POPE     N        NH3L    -0.300000       14.0070           0
      1377 L11      18       POPE     HN1      HCL      0.330000        1.0080           0
      1378 L11      18       POPE     HN2      HCL      0.330000        1.0080           0
      1379 L11      18       POPE     HN3      HCL      0.330000        1.0080           0
      1380 L11      18       POPE     C12      CTL2     0.130000       12.0110           0
      1381 L11      18       POPE     H12A     HAL2     0.090000        1.0080           0
      1382 L11      18       POPE     H12B     HAL2     0.090000        1.0080           0
      1383 L11      18       POPE     C11      CTL2    -0.080000       12.0110           0
      1384 L11      18       POPE     H11A     HAL2     0.090000        1.0080           0
      1385 L11      18       POPE     H11B     HAL2     0.090000        1.0080           0
      1386 L11      18       POPE     P        PL       1.500000       30.9740           0
      1387 L11      18       POPE     O13      O2L     -0.780000       15.9994           0
      1388 L11      18       POPE     O14      O2L     -0.780000       15.9994           0
      1389 L11      18       POPE     O11      OSLP    -0.570000       15.9994           0
      1390 L11      18       POPE     O12      OSLP    -0.570000       15.9994           0
      1391 L11      18       POPE     C1       CTL2    -0.080000       12.0110           0
      1392 L11      18       POPE     HA       HAL2     0.090000        1.0080           0
      1393 L11      18       POPE     HB       HAL2     0.090000        1.0080           0
      1394 L11      18       POPE     C2       CTL1     0.170000       12.0110           0
      1395 L11      18       POPE     HS       HAL1     0.090000        1.0080           0
      1396 L11      18       POPE     O21      OSL     -0.490000       15.9994           0
      1397 L11      18       POPE     C21      CL       0.900000       12.0110           0
      1398 L11      18       POPE     O22      OBL     -0.630000       15.9994           0
      1399 L11      18       POPE     C22      CTL2    -0.220000       12.0110           0
      1400 L11      18       POPE     H2R      HAL2     0.090000        1.0080           0
      1401 L11      18       POPE     H2S      HAL2     0.090000        1.0080           0
      1402 L11      18       POPE     C3       CTL2     0.080000       12.0110           0
      1403 L11      18       POPE     HX       HAL2     0.090000        1.0080           0
      1404 L11      18       POPE     HY       HAL2     0.090000        1.0080           0
      1405 L11      18       POPE     O31      OSL     -0.490000       15.9994           0
      1406 L11      18       POPE     C31      CL       0.900000       12.0110           0
      1407 L11      18       POPE     O32      OBL     -0.630000       15.9994           0
      1408 L11      18       POPE     C32      CTL2    -0.220000       12.0110           0
      1409 L11      18       POPE     H2X      HAL2     0.090000        1.0080           0
      1410 L11      18       POPE     H2Y      HAL2     0.090000        1.0080           0
      1411 L11      18       POPE     C23      CTL2    -0.180000       12.0110           0
      1412 L11      18       POPE     H3R      HAL2     0.090000        1.0080           0
      1413 L11      18       POPE     H3S      HAL2     0.090000        1.0080           0
      1414 L11      18       POPE     C24      CTL2    -0.180000       12.0110           0
      1415 L11      18       POPE     H4R      HAL2     0.090000        1.0080           0
      1416 L11      18       POPE     H4S      HAL2     0.090000        1.0080           0
      1417 L11      18       POPE     C25      CTL2    -0.180000       12.0110           0
      1418 L11      18       POPE     H5R      HAL2     0.090000        1.0080           0
      1419 L11      18       POPE     H5S      HAL2     0.090000        1.0080           0
      1420 L11      18       POPE     C26      CTL2    -0.180000       12.0110           0
      1421 L11      18       POPE     H6R      HAL2     0.090000        1.0080           0
      1422 L11      18       POPE     H6S      HAL2     0.090000        1.0080           0
      1423 L11      18       POPE     C27      CTL2    -0.180000       12.0110           0
      1424 L11      18       POPE     H7R      HAL2     0.090000        1.0080           0
      1425 L11      18       POPE     H7S      HAL2     0.090000        1.0080           0
      1426 L11      18       POPE     C28      CTL2    -0.180000       12.0110           0
      1427 L11      18       POPE     H8R      HAL2     0.090000        1.0080           0
      1428 L11      18       POPE     H8S      HAL2     0.090000        1.0080           0
      1429 L11      18       POPE     C29      CEL1    -0.150000       12.0110           0
      1430 L11      18       POPE     H91      HEL1     0.150000        1.0080           0
      1431 L11      18       POPE     C210     CEL1    -0.150000       12.0110           0
      1432 L11      18       POPE     H101     HEL1     0.150000        1.0080           0
      1433 L11      18       POPE     C211     CTL2    -0.180000       12.0110           0
      1434 L11      18       POPE     H11R     HAL2     0.090000        1.0080           0
      1435 L11      18       POPE     H11S     HAL2     0.090000        1.0080           0
      1436 L11      18       POPE     C212     CTL2    -0.180000       12.0110           0
      1437 L11      18       POPE     H12R     HAL2     0.090000        1.0080           0
      1438 L11      18       POPE     H12S     HAL2     0.090000        1.0080           0
      1439 L11      18       POPE     C213     CTL2    -0.180000       12.0110           0
      1440 L11      18       POPE     H13R     HAL2     0.090000        1.0080           0
      1441 L11      18       POPE     H13S     HAL2     0.090000        1.0080           0
      1442 L11      18       POPE     C214     CTL2    -0.180000       12.0110           0
      1443 L11      18       POPE     H14R     HAL2     0.090000        1.0080           0
      1444 L11      18       POPE     H14S     HAL2     0.090000        1.0080           0
      1445 L11      18       POPE     C215     CTL2    -0.180000       12.0110           0
      1446 L11      18       POPE     H15R     HAL2     0.090000        1.0080           0
      1447 L11      18       POPE     H15S     HAL2     0.090000        1.0080           0
      1448 L11      18       POPE     C216     CTL2    -0.180000       12.0110           0
      1449 L11      18       POPE     H16R     HAL2     0.090000        1.0080           0
      1450 L11      18       POPE     H16S     HAL2     0.090000        1.0080           0
      1451 L11      18       POPE     C217     CTL2    -0.180000       12.0110           0
      1452 L11      18       POPE     H17R     HAL2     0.090000        1.0080           0
      1453 L11      18       POPE     H17S     HAL2     0.090000        1.0080           0
      1454 L11      18       POPE     C218     CTL3    -0.270000       12.0110           0
      1455 L11      18       POPE     H18R     HAL3     0.090000        1.0080           0
      1456 L11      18       POPE     H18S     HAL3     0.090000        1.0080           0
      1457 L11      18       POPE     H18T     HAL3     0.090000        1.0080           0
      1458 L11      18       POPE     C33      CTL2    -0.180000       12.0110           0
      1459 L11      18       POPE     H3X      HAL2     0.090000        1.0080           0
      1460 L11      18       POPE     H3Y      HAL2     0.090000        1.0080           0
      1461 L11      18       POPE     C34      CTL2    -0.180000       12.0110           0
      1462 L11      18       POPE     H4X      HAL2     0.090000        1.0080           0
      1463 L11      18       POPE     H4Y      HAL2     0.090000        1.0080           0
      1464 L11      18       POPE     C35      CTL2    -0.180000       12.0110           0
      1465 L11      18       POPE     H5X      HAL2     0.090000        1.0080           0
      1466 L11      18       POPE     H5Y      HAL2     0.090000        1.0080           0
      1467 L11      18       POPE     C36      CTL2    -0.180000       12.0110           0
      1468 L11      18       POPE     H6X      HAL2     0.090000        1.0080           0
      1469 L11      18       POPE     H6Y      HAL2     0.090000        1.0080           0
      1470 L11      18       POPE     C37      CTL2    -0.180000       12.0110           0
      1471 L11      18       POPE     H7X      HAL2     0.090000        1.0080           0
      1472 L11      18       POPE     H7Y      HAL2     0.090000        1.0080           0
      1473 L11      18       POPE     C38      CTL2    -0.180000       12.0110           0
      1474 L11      18       POPE     H8X      HAL2     0.090000        1.0080           0
      1475 L11      18       POPE     H8Y      HAL2     0.090000        1.0080           0
      1476 L11      18       POPE     C39      CTL2    -0.180000       12.0110           0
      1477 L11      18       POPE     H9X      HAL2     0.090000        1.0080           0
      1478 L11      18       POPE     H9Y      HAL2     0.090000        1.0080           0
      1479 L11      18       POPE     C310     CTL2    -0.180000       12.0110           0
      1480 L11      18       POPE     H10X     HAL2     0.090000        1.0080           0
      1481 L11      18       POPE     H10Y     HAL2     0.090000        1.0080           0
      1482 L11      18       POPE     C311     CTL2    -0.180000       12.0110           0
      1483 L11      18       POPE     H11X     HAL2     0.090000        1.0080           0
      1484 L11      18       POPE     H11Y     HAL2     0.090000        1.0080           0
      1485 L11      18       POPE     C312     CTL2    -0.180000       12.0110           0
      1486 L11      18       POPE     H12X     HAL2     0.090000        1.0080           0
      1487 L11      18       POPE     H12Y     HAL2     0.090000        1.0080           0
      1488 L11      18       POPE     C313     CTL2    -0.180000       12.0110           0
      1489 L11      18       POPE     H13X     HAL2     0.090000        1.0080           0
      1490 L11      18       POPE     H13Y     HAL2     0.090000        1.0080           0
      1491 L11      18       POPE     C314     CTL2    -0.180000       12.0110           0
      1492 L11      18       POPE     H14X     HAL2     0.090000        1.0080           0
      1493 L11      18       POPE     H14Y     HAL2     0.090000        1.0080           0
      1494 L11      18       POPE     C315     CTL2    -0.180000       12.0110           0
      1495 L11      18       POPE     H15X     HAL2     0.090000        1.0080           0
      1496 L11      18       POPE     H15Y     HAL2     0.090000        1.0080           0
      1497 L11      18       POPE     C316     CTL3    -0.270000       12.0110           0
      1498 L11      18       POPE     H16X     HAL3     0.090000        1.0080           0
      1499 L11      18       POPE     H16Y     HAL3     0.090000        1.0080           0
      1500 L11      18       POPE     H16Z     HAL3     0.090000        1.0080           0
      1501 L11      19       POPE     N        NH3L    -0.300000       14.0070           0
      1502 L11      19       POPE     HN1      HCL      0.330000        1.0080           0
      1503 L11      19       POPE     HN2      HCL      0.330000        1.0080           0
      1504 L11      19       POPE     HN3      HCL      0.330000        1.0080           0
      1505 L11      19       POPE     C12      CTL2     0.130000       12.0110           0
      1506 L11      19       POPE     H12A     HAL2     0.090000        1.0080           0
      1507 L11      19       POPE     H12B     HAL2     0.090000        1.0080           0
      1508 L11      19       POPE     C11      CTL2    -0.080000       12.0110           0
      1509 L11      19       POPE     H11A     HAL2     0.090000        1.0080           0
      1510 L11      19       POPE     H11B     HAL2     0.090000        1.0080           0
      1511 L11      19       POPE     P        PL       1.500000       30.9740           0
      1512 L11      19       POPE     O13      O2L     -0.780000       15.9994           0
      1513 L11      19       POPE     O14      O2L     -0.780000       15.9994           0
      1514 L11      19       POPE     O11      OSLP    -0.570000       15.9994           0
      1515 L11      19       POPE     O12      OSLP    -0.570000       15.9994           0
      1516 L11      19       POPE     C1       CTL2    -0.080000       12.0110           0
      1517 L11      19       POPE     HA       HAL2     0.090000        1.0080           0
      1518 L11      19       POPE     HB       HAL2     0.090000        1.0080           0
      1519 L11      19       POPE     C2       CTL1     0.170000       12.0110           0
      1520 L11      19       POPE     HS       HAL1     0.090000        1.0080           0
      1521 L11      19       POPE     O21      OSL     -0.490000       15.9994           0
      1522 L11      19       POPE     C21      CL       0.900000       12.0110           0
      1523 L11      19       POPE     O22      OBL     -0.630000       15.9994           0
      1524 L11      19       POPE     C22      CTL2    -0.220000       12.0110           0
      1525 L11      19       POPE     H2R      HAL2     0.090000        1.0080           0
      1526 L11      19       POPE     H2S      HAL2     0.090000        1.0080           0
      1527 L11      19       POPE     C3       CTL2     0.080000       12.0110           0
      1528 L11      19       POPE     HX       HAL2     0.090000        1.0080           0
      1529 L11      19       POPE     HY       HAL2     0.090000        1.0080           0
      1530 L11      19       POPE     O31      OSL     -0.490000       15.9994           0
      1531 L11      19       POPE     C31      CL       0.900000       12.0110           0
      1532 L11      19       POPE     O32      OBL     -0.630000       15.9994           0
      1533 L11      19       POPE     C32      CTL2    -0.220000       12.0110           0
      1534 L11      19       POPE     H2X      HAL2     0.090000        1.0080           0
      1535 L11      19       POPE     H2Y      HAL2     0.090000        1.0080           0
      1536 L11      19       POPE     C23      CTL2    -0.180000       12.0110           0
      1537 L11      19       POPE     H3R      HAL2     0.090000        1.0080           0
      1538 L11      19       POPE     H3S      HAL2     0.090000        1.0080           0
      1539 L11      19       POPE     C24      CTL2    -0.180000       12.0110           0
      1540 L11      19       POPE     H4R      HAL2     0.090000        1.0080           0
      1541 L11      19       POPE     H4S      HAL2     0.090000        1.0080           0
      1542 L11      19       POPE     C25      CTL2    -0.180000       12.0110           0
      1543 L11      19       POPE     H5R      HAL2     0.090000        1.0080           0
      1544 L11      19       POPE     H5S      HAL2     0.090000        1.0080           0
      1545 L11      19       POPE     C26      CTL2    -0.180000       12.0110           0
      1546 L11      19       POPE     H6R      HAL2     0.090000        1.0080           0
      1547 L11      19       POPE     H6S      HAL2     0.090000        1.0080           0
      1548 L11      19       POPE     C27      CTL2    -0.180000       12.0110           0
      1549 L11      19       POPE     H7R      HAL2     0.090000        1.0080           0
      1550 L11      19       POPE     H7S      HAL2     0.090000        1.0080           0
      1551 L11      19       POPE     C28      CTL2    -0.180000       12.0110           0
      1552 L11      19       POPE     H8R      HAL2     0.090000        1.0080           0
      1553 L11      19       POPE     H8S      HAL2     0.090000        1.0080           0
      1554 L11      19       POPE     C29      CEL1    -0.150000       12.0110           0
      1555 L11      19       POPE     H91      HEL1     0.150000        1.0080           0
      1556 L11      19       POPE     C210     CEL1    -0.150000       12.0110           0
      1557 L11      19       POPE     H101     HEL1     0.150000        1.0080           0
      1558 L11      19       POPE     C211     CTL2    -0.180000       12.0110           0
      1559 L11      19       POPE     H11R     HAL2     0.090000        1.0080           0
      1560 L11      19       POPE     H11S     HAL2     0.090000        1.0080           0
      1561 L11      19       POPE     C212     CTL2    -0.180000       12.0110           0
      1562 L11      19       POPE     H12R     HAL2     0.090000        1.0080           0
      1563 L11      19       POPE     H12S     HAL2     0.090000        1.0080           0
      1564 L11      19       POPE     C213     CTL2    -0.180000       12.0110           0
      1565 L11      19       POPE     H13R     HAL2     0.090000        1.0080           0
      1566 L11      19       POPE     H13S     HAL2     0.090000        1.0080           0
      1567 L11      19       POPE     C214     CTL2    -0.180000       12.0110           0
      1568 L11      19       POPE     H14R     HAL2     0.090000        1.0080           0
      1569 L11      19       POPE     H14S     HAL2     0.090000        1.0080           0
      1570 L11      19       POPE     C215     CTL2    -0.180000       12.0110           0
      1571 L11      19       POPE     H15R     HAL2     0.090000        1.0080           0
      1572 L11      19       POPE     H15S     HAL2     0.090000        1.0080           0
      1573 L11      19       POPE     C216     CTL2    -0.180000       12.0110           0
      1574 L11      19       POPE     H16R     HAL2     0.090000        1.0080           0
      1575 L11      19       POPE     H16S     HAL2     0.090000        1.0080           0
      1576 L11      19       POPE     C217     CTL2    -0.180000       12.0110           0
      1577 L11      19       POPE     H17R     HAL2     0.090000        1.0080           0
      1578 L11      19       POPE     H17S     HAL2     0.090000        1.0080           0
      1579 L11      19       POPE     C218     CTL3    -0.270000       12.0110           0
      1580 L11      19       POPE     H18R     HAL3     0.090000        1.0080           0
      1581 L11      19       POPE     H18S     HAL3     0.090000        1.0080           0
      1582 L11      19       POPE     H18T     HAL3     0.090000        1.0080           0
      1583 L11      19       POPE     C33      CTL2    -0.180000       12.0110           0
      1584 L11      19       POPE     H3X      HAL2     0.090000        1.0080           0
      1585 L11      19       POPE     H3Y      HAL2     0.090000        1.0080           0
      1586 L11      19       POPE     C34      CTL2    -0.180000       12.0110           0
      1587 L11      19       POPE     H4X      HAL2     0.090000        1.0080           0
      1588 L11      19       POPE     H4Y      HAL2     0.090000        1.0080           0
      1589 L11      19       POPE     C35      CTL2    -0.180000       12.0110           0
      1590 L11      19       POPE     H5X      HAL2     0.090000        1.0080           0
      1591 L11      19       POPE     H5Y      HAL2     0.090000        1.0080           0
      1592 L11      19       POPE     C36      CTL2    -0.180000       12.0110           0
      1593 L11      19       POPE     H6X      HAL2     0.090000        1.0080           0
      1594 L11      19       POPE     H6Y      HAL2     0.090000        1.0080           0
      1595 L11      19       POPE     C37      CTL2    -0.180000       12.0110           0
      1596 L11      19       POPE     H7X      HAL2     0.090000        1.0080           0
      1597 L11      19       POPE     H7Y      HAL2     0.090000        1.0080           0
      1598 L11      19       POPE     C38      CTL2    -0.180000       12.0110           0
      1599 L11      19       POPE     H8X      HAL2     0.090000        1.0080           0
      1600 L11      19       POPE     H8Y      HAL2     0.090000        1.0080           0
      1601 L11      19       POPE     C39      CTL2    -0.180000       12.0110           0
      1602 L11      19       POPE     H9X      HAL2     0.090000        1.0080           0
      1603 L11      19       POPE     H9Y      HAL2     0.090000        1.0080           0
      1604 L11      19       POPE     C310     CTL2    -0.180000       12.0110           0
      1605 L11      19       POPE     H10X     HAL2     0.090000        1.0080           0
      1606 L11      19       POPE     H10Y     HAL2     0.090000        1.0080           0
      1607 L11      19       POPE     C311     CTL2    -0.180000       12.0110           0
      1608 L11      19       POPE     H11X     HAL2     0.090000        1.0080           0
      1609 L11      19       POPE     H11Y     HAL2     0.090000        1.0080           0
      1610 L11      19       POPE     C312     CTL2    -0.180000       12.0110           0
      1611 L11      19       POPE     H12X     HAL2     0.090000        1.0080           0
      1612 L11      19       POPE     H12Y     HAL2     0.090000        1.0080           0
      1613 L11      19       POPE     C313     CTL2    -0.180000       12.0110           0
      1614 L11      19       POPE     H13X     HAL2     0.090000        1.0080           0
      1615 L11      19       POPE     H13Y     HAL2     0.090000        1.0080           0
      1616 L11      19       POPE     C314     CTL2    -0.180000       12.0110           0
      1617 L11      19       POPE     H14X     HAL2     0.090000        1.0080           0
      1618 L11      19       POPE     H14Y     HAL2     0.090000        1.0080           0
      1619 L11      19       POPE     C315     CTL2    -0.180000       12.0110           0
      1620 L11      19       POPE     H15X     HAL2     0.090000        1.0080           0
      1621 L11      19       POPE     H15Y     HAL2     0.090000        1.0080           0
      1622 L11      19       POPE     C316     CTL3    -0.270000       12.0110           0
      1623 L11      19       POPE     H16X     HAL3     0.090000        1.0080           0
      1624 L11      19       POPE     H16Y     HAL3     0.090000        1.0080           0
      1625 L11      19       POPE     H16Z     HAL3     0.090000        1.0080           0
      1626 L11      20       POPE     N        NH3L    -0.300000       14.0070           0
      1627 L11      20       POPE     HN1      HCL      0.330000        1.0080           0
      1628 L11      20       POPE     HN2      HCL      0.330000        1.0080           0
      1629 L11      20       POPE     HN3      HCL      0.330000        1.0080           0
      1630 L11      20       POPE     C12      CTL2     0.130000       12.0110           0
      1631 L11      20       POPE     H12A     HAL2     0.090000        1.0080           0
      1632 L11      20       POPE     H12B     HAL2     0.090000        1.0080           0
      1633 L11      20       POPE     C11      CTL2    -0.080000       12.0110           0
      1634 L11      20       POPE     H11A     HAL2     0.090000        1.0080           0
      1635 L11      20       POPE     H11B     HAL2     0.090000        1.0080           0
      1636 L11      20       POPE     P        PL       1.500000       30.9740           0
      1637 L11      20       POPE     O13      O2L     -0.780000       15.9994           0
      1638 L11      20       POPE     O14      O2L     -0.780000       15.9994           0
      1639 L11      20       POPE     O11      OSLP    -0.570000       15.9994           0
      1640 L11      20       POPE     O12      OSLP    -0.570000       15.9994           0
      1641 L11      20       POPE     C1       CTL2    -0.080000       12.0110           0
      1642 L11      20       POPE     HA       HAL2     0.090000        1.0080           0
      1643 L11      20       POPE     HB       HAL2     0.090000        1.0080           0
      1644 L11      20       POPE     C2       CTL1     0.170000       12.0110           0
      1645 L11      20       POPE     HS       HAL1     0.090000        1.0080           0
      1646 L11      20       POPE     O21      OSL     -0.490000       15.9994           0
      1647 L11      20       POPE     C21      CL       0.900000       12.0110           0
      1648 L11      20       POPE     O22      OBL     -0.630000       15.9994           0
      1649 L11      20       POPE     C22      CTL2    -0.220000       12.0110           0
      1650 L11      20       POPE     H2R      HAL2     0.090000        1.0080           0
      1651 L11      20       POPE     H2S      HAL2     0.090000        1.0080           0
      1652 L11      20       POPE     C3       CTL2     0.080000       12.0110           0
      1653 L11      20       POPE     HX       HAL2     0.090000        1.0080           0
      1654 L11      20       POPE     HY       HAL2     0.090000        1.0080           0
      1655 L11      20       POPE     O31      OSL     -0.490000       15.9994           0
      1656 L11      20       POPE     C31      CL       0.900000       12.0110           0
      1657 L11      20       POPE     O32      OBL     -0.630000       15.9994           0
      1658 L11      20       POPE     C32      CTL2    -0.220000       12.0110           0
      1659 L11      20       POPE     H2X      HAL2     0.090000        1.0080           0
      1660 L11      20       POPE     H2Y      HAL2     0.090000        1.0080           0
      1661 L11      20       POPE     C23      CTL2    -0.180000       12.0110           0
      1662 L11      20       POPE     H3R      HAL2     0.090000        1.0080           0
      1663 L11      20       POPE     H3S      HAL2     0.090000        1.0080           0
      1664 L11      20       POPE     C24      CTL2    -0.180000       12.0110           0
      1665 L11      20       POPE     H4R      HAL2     0.090000        1.0080           0
      1666 L11      20       POPE     H4S      HAL2     0.090000        1.0080           0
      1667 L11      20       POPE     C25      CTL2    -0.180000       12.0110           0
      1668 L11      20       POPE     H5R      HAL2     0.090000        1.0080           0
      1669 L11      20       POPE     H5S      HAL2     0.090000        1.0080           0
      1670 L11      20       POPE     C26      CTL2    -0.180000       12.0110           0
      1671 L11      20       POPE     H6R      HAL2     0.090000        1.0080           0
      1672 L11      20       POPE     H6S      HAL2     0.090000        1.0080           0
      1673 L11      20       POPE     C27      CTL2    -0.180000       12.0110           0
      1674 L11      20       POPE     H7R      HAL2     0.090000        1.0080           0
      1675 L11      20       POPE     H7S      HAL2     0.090000        1.0080           0
      1676 L11      20       POPE     C28      CTL2    -0.180000       12.0110           0
      1677 L11      20       POPE     H8R      HAL2     0.090000        1.0080           0
      1678 L11      20       POPE     H8S      HAL2     0.090000        1.0080           0
      1679 L11      20       POPE     C29      CEL1    -0.150000       12.0110           0
      1680 L11      20       POPE     H91      HEL1     0.150000        1.0080           0
      1681 L11      20       POPE     C210     CEL1    -0.150000       12.0110           0
      1682 L11      20       POPE     H101     HEL1     0.150000        1.0080           0
      1683 L11      20       POPE     C211     CTL2    -0.180000       12.0110           0
      1684 L11      20       POPE     H11R     HAL2     0.090000        1.0080           0
      1685 L11      20       POPE     H11S     HAL2     0.090000        1.0080           0
      1686 L11      20       POPE     C212     CTL2    -0.180000       12.0110           0
      1687 L11      20       POPE     H12R     HAL2     0.090000        1.0080           0
      1688 L11      20       POPE     H12S     HAL2     0.090000        1.0080           0
      1689 L11      20       POPE     C213     CTL2    -0.180000       12.0110           0
      1690 L11      20       POPE     H13R     HAL2     0.090000        1.0080           0
      1691 L11      20       POPE     H13S     HAL2     0.090000        1.0080           0
      1692 L11      20       POPE     C214     CTL2    -0.180000       12.0110           0
      1693 L11      20       POPE     H14R     HAL2     0.090000        1.0080           0
      1694 L11      20       POPE     H14S     HAL2     0.090000        1.0080           0
      1695 L11      20       POPE     C215     CTL2    -0.180000       12.0110           0
      1696 L11      20       POPE     H15R     HAL2     0.090000        1.0080           0
      1697 L11      20       POPE     H15S     HAL2     0.090000        1.0080           0
      1698 L11      20       POPE     C216     CTL2    -0.180000       12.0110           0
      1699 L11      20       POPE     H16R     HAL2     0.090000        1.0080           0
      1700 L11      20       POPE     H16S     HAL2     0.090000        1.0080           0
      1701 L11      20       POPE     C217     CTL2    -0.180000       12.0110           0
      1702 L11      20       POPE     H17R     HAL2     0.090000        1.0080           0
      1703 L11      20       POPE     H17S     HAL2     0.090000        1.0080           0
      1704 L11      20       POPE     C218     CTL3    -0.270000       12.0110           0
      1705 L11      20       POPE     H18R     HAL3     0.090000        1.0080           0
      1706 L11      20       POPE     H18S     HAL3     0.090000        1.0080           0
      1707 L11      20       POPE     H18T     HAL3     0.090000        1.0080           0
      1708 L11      20       POPE     C33      CTL2    -0.180000       12.0110           0
      1709 L11      20       POPE     H3X      HAL2     0.090000        1.0080           0
      1710 L11      20       POPE     H3Y      HAL2     0.090000        1.0080           0
      1711 L11      20       POPE     C34      CTL2    -0.180000       12.0110           0
      1712 L11      20       POPE     H4X      HAL2     0.090000        1.0080           0
      1713 L11      20       POPE     H4Y      HAL2     0.090000        1.0080           0
      1714 L11      20       POPE     C35      CTL2    -0.180000       12.0110           0
      1715 L11      20       POPE     H5X      HAL2     0.090000        1.0080           0
      1716 L11      20       POPE     H5Y      HAL2     0.090000        1.0080           0
      1717 L11      20       POPE     C36      CTL2    -0.180000       12.0110           0
      1718 L11      20       POPE     H6X      HAL2     0.090000        1.0080           0
      1719 L11      20       POPE     H6Y      HAL2     0.090000        1.0080           0
      1720 L11      20       POPE     C37      CTL2    -0.180000       12.0110           0
      1721 L11      20       POPE     H7X      HAL2     0.090000        1.0080           0
      1722 L11      20       POPE     H7Y      HAL2     0.090000        1.0080           0
      1723 L11      20       POPE     C38      CTL2    -0.180000       12.0110           0
      1724 L11      20       POPE     H8X      HAL2     0.090000        1.0080           0
      1725 L11      20       POPE     H8Y      HAL2     0.090000        1.0080           0
      1726 L11      20       POPE     C39      CTL2    -0.180000       12.0110           0
      1727 L11      20       POPE     H9X      HAL2     0.090000        1.0080           0
      1728 L11      20       POPE     H9Y      HAL2     0.090000        1.0080           0
      1729 L11      20       POPE     C310     CTL2    -0.180000       12.0110           0
      1730 L11      20       POPE     H10X     HAL2     0.090000        1.0080           0
      1731 L11      20       POPE     H10Y     HAL2     0.090000        1.0080           0
      1732 L11      20       POPE     C311     CTL2    -0.180000       12.0110           0
      1733 L11      20       POPE     H11X     HAL2     0.090000        1.0080           0
      1734 L11      20       POPE     H11Y     HAL2     0.090000        1.0080           0
      1735 L11      20       POPE     C312     CTL2    -0.180000       12.0110           0
      1736 L11      20       POPE     H12X     HAL2     0.090000        1.0080           0
      1737 L11      20       POPE     H12Y     HAL2     0.090000        1.0080           0
      1738 L11      20       POPE     C313     CTL2    -0.180000       12.0110           0
      1739 L11      20       POPE     H13X     HAL2     0.090000        1.0080           0
      1740 L11      20       POPE     H13Y     HAL2     0.090000        1.0080           0
      1741 L11      20       POPE     C314     CTL2    -0.180000       12.0110           0
      1742 L11      20       POPE     H14X     HAL2     0.090000        1.0080           0
      1743 L11      20       POPE     H14Y     HAL2     0.090000        1.0080           0
      1744 L11      20       POPE     C315     CTL2    -0.180000       12.0110           0
      1745 L11      20       POPE     H15X     HAL2     0.090000        1.0080           0
      1746 L11      20       POPE     H15Y     HAL2     0.090000        1.0080           0
      1747 L11      20       POPE     C316     CTL3    -0.270000       12.0110           0
      1748 L11      20       POPE     H16X     HAL3     0.090000        1.0080           0
      1749 L11      20       POPE     H16Y     HAL3     0.090000        1.0080           0
      1750 L11      20       POPE     H16Z     HAL3     0.090000        1.0080           0
      1751 L11      21       POPE     N        NH3L    -0.300000       14.0070           0
      1752 L11      21       POPE     HN1      HCL      0.330000        1.0080           0
      1753 L11      21       POPE     HN2      HCL      0.330000        1.0080           0
      1754 L11      21       POPE     HN3      HCL      0.330000        1.0080           0
      1755 L11      21       POPE     C12      CTL2     0.130000       12.0110           0
      1756 L11      21       POPE     H12A     HAL2     0.090000        1.0080           0
      1757 L11      21       POPE     H12B     HAL2     0.090000        1.0080           0
      1758 L11      21       POPE     C11      CTL2    -0.080000       12.0110           0
      1759 L11      21       POPE     H11A     HAL2     0.090000        1.0080           0
      1760 L11      21       POPE     H11B     HAL2     0.090000        1.0080           0
      1761 L11      21       POPE     P        PL       1.500000       30.9740           0
      1762 L11      21       POPE     O13      O2L     -0.780000       15.9994           0
      1763 L11      21       POPE     O14      O2L     -0.780000       15.9994           0
      1764 L11      21       POPE     O11      OSLP    -0.570000       15.9994           0
      1765 L11      21       POPE     O12      OSLP    -0.570000       15.9994           0
      1766 L11      21       POPE     C1       CTL2    -0.080000       12.0110           0
      1767 L11      21       POPE     HA       HAL2     0.090000        1.0080           0
      1768 L11      21       POPE     HB       HAL2     0.090000        1.0080           0
      1769 L11      21       POPE     C2       CTL1     0.170000       12.0110           0
      1770 L11      21       POPE     HS       HAL1     0.090000        1.0080           0
      1771 L11      21       POPE     O21      OSL     -0.490000       15.9994           0
      1772 L11      21       POPE     C21      CL       0.900000       12.0110           0
      1773 L11      21       POPE     O22      OBL     -0.630000       15.9994           0
      1774 L11      21       POPE     C22      CTL2    -0.220000       12.0110           0
      1775 L11      21       POPE     H2R      HAL2     0.090000        1.0080           0
      1776 L11      21       POPE     H2S      HAL2     0.090000        1.0080           0
      1777 L11      21       POPE     C3       CTL2     0.080000       12.0110           0
      1778 L11      21       POPE     HX       HAL2     0.090000        1.0080           0
      1779 L11      21       POPE     HY       HAL2     0.090000        1.0080           0
      1780 L11      21       POPE     O31      OSL     -0.490000       15.9994           0
      1781 L11      21       POPE     C31      CL       0.900000       12.0110           0
      1782 L11      21       POPE     O32      OBL     -0.630000       15.9994           0
      1783 L11      21       POPE     C32      CTL2    -0.220000       12.0110           0
      1784 L11      21       POPE     H2X      HAL2     0.090000        1.0080           0
      1785 L11      21       POPE     H2Y      HAL2     0.090000        1.0080           0
      1786 L11      21       POPE     C23      CTL2    -0.180000       12.0110           0
      1787 L11      21       POPE     H3R      HAL2     0.090000        1.0080           0
      1788 L11      21       POPE     H3S      HAL2     0.090000        1.0080           0
      1789 L11      21       POPE     C24      CTL2    -0.180000       12.0110           0
      1790 L11      21       POPE     H4R      HAL2     0.090000        1.0080           0
      1791 L11      21       POPE     H4S      HAL2     0.090000        1.0080           0
      1792 L11      21       POPE     C25      CTL2    -0.180000       12.0110           0
      1793 L11      21       POPE     H5R      HAL2     0.090000        1.0080           0
      1794 L11      21       POPE     H5S      HAL2     0.090000        1.0080           0
      1795 L11      21       POPE     C26      CTL2    -0.180000       12.0110           0
      1796 L11      21       POPE     H6R      HAL2     0.090000        1.0080           0
      1797 L11      21       POPE     H6S      HAL2     0.090000        1.0080           0
      1798 L11      21       POPE     C27      CTL2    -0.180000       12.0110           0
      1799 L11      21       POPE     H7R      HAL2     0.090000        1.0080           0
      1800 L11      21       POPE     H7S      HAL2     0.090000        1.0080           0
      1801 L11      21       POPE     C28      CTL2    -0.180000       12.0110           0
      1802 L11      21       POPE     H8R      HAL2     0.090000        1.0080           0
      1803 L11      21       POPE     H8S      HAL2     0.090000        1.0080           0
      1804 L11      21       POPE     C29      CEL1    -0.150000       12.0110           0
      1805 L11      21       POPE     H91      HEL1     0.150000        1.0080           0
      1806 L11      21       POPE     C210     CEL1    -0.150000       12.0110           0
      1807 L11      21       POPE     H101     HEL1     0.150000        1.0080           0
      1808 L11      21       POPE     C211     CTL2    -0.180000       12.0110           0
      1809 L11      21       POPE     H11R     HAL2     0.090000        1.0080           0
      1810 L11      21       POPE     H11S     HAL2     0.090000        1.0080           0
      1811 L11      21       POPE     C212     CTL2    -0.180000       12.0110           0
      1812 L11      21       POPE     H12R     HAL2     0.090000        1.0080           0
      1813 L11      21       POPE     H12S     HAL2     0.090000        1.0080           0
      1814 L11      21       POPE     C213     CTL2    -0.180000       12.0110           0
      1815 L11      21       POPE     H13R     HAL2     0.090000        1.0080           0
      1816 L11      21       POPE     H13S     HAL2     0.090000        1.0080           0
      1817 L11      21       POPE     C214     CTL2    -0.180000       12.0110           0
      1818 L11      21       POPE     H14R     HAL2     0.090000        1.0080           0
      1819 L11      21       POPE     H14S     HAL2     0.090000        1.0080           0
      1820 L11      21       POPE     C215     CTL2    -0.180000       12.0110           0
      1821 L11      21       POPE     H15R     HAL2     0.090000        1.0080           0
      1822 L11      21       POPE     H15S     HAL2     0.090000        1.0080           0
      1823 L11      21       POPE     C216     CTL2    -0.180000       12.0110           0
      1824 L11      21       POPE     H16R     HAL2     0.090000        1.0080           0
      1825 L11      21       POPE     H16S     HAL2     0.090000        1.0080           0
      1826 L11      21       POPE     C217     CTL2    -0.180000       12.0110           0
      1827 L11      21       POPE     H17R     HAL2     0.090000        1.0080           0
      1828 L11      21       POPE     H17S     HAL2     0.090000        1.0080           0
      1829 L11      21       POPE     C218     CTL3    -0.270000       12.0110           0
      1830 L11      21       POPE     H18R     HAL3     0.090000        1.0080           0
      1831 L11      21       POPE     H18S     HAL3     0.090000        1.0080           0
      1832 L11      21       POPE     H18T     HAL3     0.090000        1.0080           0
      1833 L11      21       POPE     C33      CTL2    -0.180000       12.0110           0
      1834 L11      21       POPE     H3X      HAL2     0.090000        1.0080           0
      1835 L11      21       POPE     H3Y      HAL2     0.090000        1.0080           0
      1836 L11      21       POPE     C34      CTL2    -0.180000       12.0110           0
      1837 L11      21       POPE     H4X      HAL2     0.090000        1.0080           0
      1838 L11      21       POPE     H4Y      HAL2     0.090000        1.0080           0
      1839 L11      21       POPE     C35      CTL2    -0.180000       12.0110           0
      1840 L11      21       POPE     H5X      HAL2     0.090000        1.0080           0
      1841 L11      21       POPE     H5Y      HAL2     0.090000        1.0080           0
      1842 L11      21       POPE     C36      CTL2    -0.180000       12.0110           0
      1843 L11      21       POPE     H6X      HAL2     0.090000        1.0080           0
      1844 L11      21       POPE     H6Y      HAL2     0.090000        1.0080           0
      1845 L11      21       POPE     C37      CTL2    -0.180000       12.0110           0
      1846 L11      21       POPE     H7X      HAL2     0.090000        1.0080           0
      1847 L11      21       POPE     H7Y      HAL2     0.090000        1.0080           0
      1848 L11      21       POPE     C38      CTL2    -0.180000       12.0110           0
      1849 L11      21       POPE     H8X      HAL2     0.090000        1.0080           0
      1850 L11      21       POPE     H8Y      HAL2     0.090000        1.0080           0
      1851 L11      21       POPE     C39      CTL2    -0.180000       12.0110           0
      1852 L11      21       POPE     H9X      HAL2     0.090000        1.0080           0
      1853 L11      21       POPE     H9Y      HAL2     0.090000        1.0080           0
      1854 L11      21       POPE     C310     CTL2    -0.180000       12.0110           0
      1855 L11      21       POPE     H10X     HAL2     0.090000        1.0080           0
      1856 L11      21       POPE     H10Y     HAL2     0.090000        1.0080           0
      1857 L11      21       POPE     C311     CTL2    -0.180000       12.0110           0
      1858 L11      21       POPE     H11X     HAL2     0.090000        1.0080           0
      1859 L11      21       POPE     H11Y     HAL2     0.090000        1.0080           0
      1860 L11      21       POPE     C312     CTL2    -0.180000       12.0110           0
      1861 L11      21       POPE     H12X     HAL2     0.090000        1.0080           0
      1862 L11      21       POPE     H12Y     HAL2     0.090000        1.0080           0
      1863 L11      21       POPE     C313     CTL2    -0.180000       12.0110           0
      1864 L11      21       POPE     H13X     HAL2     0.090000        1.0080           0
      1865 L11      21       POPE     H13Y     HAL2     0.090000        1.0080           0
      1866 L11      21       POPE     C314     CTL2    -0.180000       12.0110           0
      1867 L11      21       POPE     H14X     HAL2     0.090000        1.0080           0
      1868 L11      21       POPE     H14Y     HAL2     0.090000        1.0080           0
      1869 L11      21       POPE     C315     CTL2    -0.180000       12.0110           0
      1870 L11      21       POPE     H15X     HAL2     0.090000        1.0080           0
      1871 L11      21       POPE     H15Y     HAL2     0.090000        1.0080           0
      1872 L11      21       POPE     C316     CTL3    -0.270000       12.0110           0
      1873 L11      21       POPE     H16X     HAL3     0.090000        1.0080           0
      1874 L11      21       POPE     H16Y     HAL3     0.090000        1.0080           0
      1875 L11      21       POPE     H16Z     HAL3     0.090000        1.0080           0
      1876 L11      23       POPE     N        NH3L    -0.300000       14.0070           0
      1877 L11      23       POPE     HN1      HCL      0.330000        1.0080           0
      1878 L11      23       POPE     HN2      HCL      0.330000        1.0080           0
      1879 L11      23       POPE     HN3      HCL      0.330000        1.0080           0
      1880 L11      23       POPE     C12      CTL2     0.130000       12.0110           0
      1881 L11      23       POPE     H12A     HAL2     0.090000        1.0080           0
      1882 L11      23       POPE     H12B     HAL2     0.090000        1.0080           0
      1883 L11      23       POPE     C11      CTL2    -0.080000       12.0110           0
      1884 L11      23       POPE     H11A     HAL2     0.090000        1.0080           0
      1885 L11      23       POPE     H11B     HAL2     0.090000        1.0080           0
      1886 L11      23       POPE     P        PL       1.500000       30.9740           0
      1887 L11      23       POPE     O13      O2L     -0.780000       15.9994           0
      1888 L11      23       POPE     O14      O2L     -0.780000       15.9994           0
      1889 L11      23       POPE     O11      OSLP    -0.570000       15.9994           0
      1890 L11      23       POPE     O12      OSLP    -0.570000       15.9994           0
      1891 L11      23       POPE     C1       CTL2    -0.080000       12.0110           0
      1892 L11      23       POPE     HA       HAL2     0.090000        1.0080           0
      1893 L11      23       POPE     HB       HAL2     0.090000        1.0080           0
      1894 L11      23       POPE     C2       CTL1     0.170000       12.0110           0
      1895 L11      23       POPE     HS       HAL1     0.090000        1.0080           0
      1896 L11      23       POPE     O21      OSL     -0.490000       15.9994           0
      1897 L11      23       POPE     C21      CL       0.900000       12.0110           0
      1898 L11      23       POPE     O22      OBL     -0.630000       15.9994           0
      1899 L11      23       POPE     C22      CTL2    -0.220000       12.0110           0
      1900 L11      23       POPE     H2R      HAL2     0.090000        1.0080           0
      1901 L11      23       POPE     H2S      HAL2     0.090000        1.0080           0
      1902 L11      23       POPE     C3       CTL2     0.080000       12.0110           0
      1903 L11      23       POPE     HX       HAL2     0.090000        1.0080           0
      1904 L11      23       POPE     HY       HAL2     0.090000        1.0080           0
      1905 L11      23       POPE     O31      OSL     -0.490000       15.9994           0
      1906 L11      23       POPE     C31      CL       0.900000       12.0110           0
      1907 L11      23       POPE     O32      OBL     -0.630000       15.9994           0
      1908 L11      23       POPE     C32      CTL2    -0.220000       12.0110           0
      1909 L11      23       POPE     H2X      HAL2     0.090000        1.0080           0
      1910 L11      23       POPE     H2Y      HAL2     0.090000        1.0080           0
      1911 L11      23       POPE     C23      CTL2    -0.180000       12.0110           0
      1912 L11      23       POPE     H3R      HAL2     0.090000        1.0080           0
      1913 L11      23       POPE     H3S      HAL2     0.090000        1.0080           0
      1914 L11      23       POPE     C24      CTL2    -0.180000       12.0110           0
      1915 L11      23       POPE     H4R      HAL2     0.090000        1.0080           0
      1916 L11      23       POPE     H4S      HAL2     0.090000        1.0080           0
      1917 L11      23       POPE     C25      CTL2    -0.180000       12.0110           0
      1918 L11      23       POPE     H5R      HAL2     0.090000        1.0080           0
      1919 L11      23       POPE     H5S      HAL2     0.090000        1.0080           0
      1920 L11      23       POPE     C26      CTL2    -0.180000       12.0110           0
      1921 L11      23       POPE     H6R      HAL2     0.090000        1.0080           0
      1922 L11      23       POPE     H6S      HAL2     0.090000        1.0080           0
      1923 L11      23       POPE     C27      CTL2    -0.180000       12.0110           0
      1924 L11      23       POPE     H7R      HAL2     0.090000        1.0080           0
      1925 L11      23       POPE     H7S      HAL2     0.090000        1.0080           0
      1926 L11      23       POPE     C28      CTL2    -0.180000       12.0110           0
      1927 L11      23       POPE     H8R      HAL2     0.090000        1.0080           0
      1928 L11      23       POPE     H8S      HAL2     0.090000        1.0080           0
      1929 L11      23       POPE     C29      CEL1    -0.150000       12.0110           0
      1930 L11      23       POPE     H91      HEL1     0.150000        1.0080           0
      1931 L11      23       POPE     C210     CEL1    -0.150000       12.0110           0
      1932 L11      23       POPE     H101     HEL1     0.150000        1.0080           0
      1933 L11      23       POPE     C211     CTL2    -0.180000       12.0110           0
      1934 L11      23       POPE     H11R     HAL2     0.090000        1.0080           0
      1935 L11      23       POPE     H11S     HAL2     0.090000        1.0080           0
      1936 L11      23       POPE     C212     CTL2    -0.180000       12.0110           0
      1937 L11      23       POPE     H12R     HAL2     0.090000        1.0080           0
      1938 L11      23       POPE     H12S     HAL2     0.090000        1.0080           0
      1939 L11      23       POPE     C213     CTL2    -0.180000       12.0110           0
      1940 L11      23       POPE     H13R     HAL2     0.090000        1.0080           0
      1941 L11      23       POPE     H13S     HAL2     0.090000        1.0080           0
      1942 L11      23       POPE     C214     CTL2    -0.180000       12.0110           0
      1943 L11      23       POPE     H14R     HAL2     0.090000        1.0080           0
      1944 L11      23       POPE     H14S     HAL2     0.090000        1.0080           0
      1945 L11      23       POPE     C215     CTL2    -0.180000       12.0110           0
      1946 L11      23       POPE     H15R     HAL2     0.090000        1.0080           0
      1947 L11      23       POPE     H15S     HAL2     0.090000        1.0080           0
      1948 L11      23       POPE     C216     CTL2    -0.180000       12.0110           0
      1949 L11      23       POPE     H16R     HAL2     0.090000        1.0080           0
      1950 L11      23       POPE     H16S     HAL2     0.090000        1.0080           0
      1951 L11      23       POPE     C217     CTL2    -0.180000       12.0110           0
      1952 L11      23       POPE     H17R     HAL2     0.090000        1.0080           0
      1953 L11      23       POPE     H17S     HAL2     0.090000        1.0080           0
      1954 L11      23       POPE     C218     CTL3    -0.270000       12.0110           0
      1955 L11      23       POPE     H18R     HAL3     0.090000        1.0080           0
      1956 L11      23       POPE     H18S     HAL3     0.090000        1.0080           0
      1957 L11      23       POPE     H18T     HAL3     0.090000        1.0080           0
      1958 L11      23       POPE     C33      CTL2    -0.180000       12.0110           0
      1959 L11      23       POPE     H3X      HAL2     0.090000        1.0080           0
      1960 L11      23       POPE     H3Y      HAL2     0.090000        1.0080           0
      1961 L11      23       POPE     C34      CTL2    -0.180000       12.0110           0
      1962 L11      23       POPE     H4X      HAL2     0.090000        1.0080           0
      1963 L11      23       POPE     H4Y      HAL2     0.090000        1.0080           0
      1964 L11      23       POPE     C35      CTL2    -0.180000       12.0110           0
      1965 L11      23       POPE     H5X      HAL2     0.090000        1.0080           0
      1966 L11      23       POPE     H5Y      HAL2     0.090000        1.0080           0
      1967 L11      23       POPE     C36      CTL2    -0.180000       12.0110           0
      1968 L11      23       POPE     H6X      HAL2     0.090000        1.0080           0
      1969 L11      23       POPE     H6Y      HAL2     0.090000        1.0080           0
      1970 L11      23       POPE     C37      CTL2    -0.180000       12.0110           0
      1971 L11      23       POPE     H7X      HAL2     0.090000        1.0080           0
      1972 L11      23       POPE     H7Y      HAL2     0.090000        1.0080           0
      1973 L11      23       POPE     C38      CTL2    -0.180000       12.0110           0
      1974 L11      23       POPE     H8X      HAL2     0.090000        1.0080           0
      1975 L11      23       POPE     H8Y      HAL2     0.090000        1.0080           0
      1976 L11      23       POPE     C39      CTL2    -0.180000       12.0110           0
      1977 L11      23       POPE     H9X      HAL2     0.090000        1.0080           0
      1978 L11      23       POPE     H9Y      HAL2     0.090000        1.0080           0
      1979 L11      23       POPE     C310     CTL2    -0.180000       12.0110           0
      1980 L11      23       POPE     H10X     HAL2     0.090000        1.0080           0
      1981 L11      23       POPE     H10Y     HAL2     0.090000        1.0080           0
      1982 L11      23       POPE     C311     CTL2    -0.180000       12.0110           0
      1983 L11      23       POPE     H11X     HAL2     0.090000        1.0080           0
      1984 L11      23       POPE     H11Y     HAL2     0.090000        1.0080           0
      1985 L11      23       POPE     C312     CTL2    -0.180000       12.0110           0
      1986 L11      23       POPE     H12X     HAL2     0.090000        1.0080           0
      1987 L11      23       POPE     H12Y     HAL2     0.090000        1.0080           0
      1988 L11      23       POPE     C313     CTL2    -0.180000       12.0110           0
      1989 L11      23       POPE     H13X     HAL2     0.090000        1.0080           0
      1990 L11      23       POPE     H13Y     HAL2     0.090000        1.0080           0
      1991 L11      23       POPE     C314     CTL2    -0.180000       12.0110           0
      1992 L11      23       POPE     H14X     HAL2     0.090000        1.0080           0
      1993 L11      23       POPE     H14Y     HAL2     0.090000        1.0080           0
      1994 L11      23       POPE     C315     CTL2    -0.180000       12.0110           0
      1995 L11      23       POPE     H15X     HAL2     0.090000        1.0080           0
      1996 L11      23       POPE     H15Y     HAL2     0.090000        1.0080           0
      1997 L11      23       POPE     C316     CTL3    -0.270000       12.0110           0
      1998 L11      23       POPE     H16X     HAL3     0.090000        1.0080           0
      1999 L11      23       POPE     H16Y     HAL3     0.090000        1.0080           0
      2000 L11      23       POPE     H16Z     HAL3     0.090000        1.0080           0
      2001 L11      25       POPE     N        NH3L    -0.300000       14.0070           0
      2002 L11      25       POPE     HN1      HCL      0.330000        1.0080           0
      2003 L11      25       POPE     HN2      HCL      0.330000        1.0080           0
      2004 L11      25       POPE     HN3      HCL      0.330000        1.0080           0
      2005 L11      25       POPE     C12      CTL2     0.130000       12.0110           0
      2006 L11      25       POPE     H12A     HAL2     0.090000        1.0080           0
      2007 L11      25       POPE     H12B     HAL2     0.090000        1.0080           0
      2008 L11      25       POPE     C11      CTL2    -0.080000       12.0110           0
      2009 L11      25       POPE     H11A     HAL2     0.090000        1.0080           0
      2010 L11      25       POPE     H11B     HAL2     0.090000        1.0080           0
      2011 L11      25       POPE     P        PL       1.500000       30.9740           0
      2012 L11      25       POPE     O13      O2L     -0.780000       15.9994           0
      2013 L11      25       POPE     O14      O2L     -0.780000       15.9994           0
      2014 L11      25       POPE     O11      OSLP    -0.570000       15.9994           0
      2015 L11      25       POPE     O12      OSLP    -0.570000       15.9994           0
      2016 L11      25       POPE     C1       CTL2    -0.080000       12.0110           0
      2017 L11      25       POPE     HA       HAL2     0.090000        1.0080           0
      2018 L11      25       POPE     HB       HAL2     0.090000        1.0080           0
      2019 L11      25       POPE     C2       CTL1     0.170000       12.0110           0
      2020 L11      25       POPE     HS       HAL1     0.090000        1.0080           0
      2021 L11      25       POPE     O21      OSL     -0.490000       15.9994           0
      2022 L11      25       POPE     C21      CL       0.900000       12.0110           0
      2023 L11      25       POPE     O22      OBL     -0.630000       15.9994           0
      2024 L11      25       POPE     C22      CTL2    -0.220000       12.0110           0
      2025 L11      25       POPE     H2R      HAL2     0.090000        1.0080           0
      2026 L11      25       POPE     H2S      HAL2     0.090000        1.0080           0
      2027 L11      25       POPE     C3       CTL2     0.080000       12.0110           0
      2028 L11      25       POPE     HX       HAL2     0.090000        1.0080           0
      2029 L11      25       POPE     HY       HAL2     0.090000        1.0080           0
      2030 L11      25       POPE     O31      OSL     -0.490000       15.9994           0
      2031 L11      25       POPE     C31      CL       0.900000       12.0110           0
      2032 L11      25       POPE     O32      OBL     -0.630000       15.9994           0
      2033 L11      25       POPE     C32      CTL2    -0.220000       12.0110           0
      2034 L11      25       POPE     H2X      HAL2     0.090000        1.0080           0
      2035 L11      25       POPE     H2Y      HAL2     0.090000        1.0080           0
      2036 L11      25       POPE     C23      CTL2    -0.180000       12.0110           0
      2037 L11      25       POPE     H3R      HAL2     0.090000        1.0080           0
      2038 L11      25       POPE     H3S      HAL2     0.090000        1.0080           0
      2039 L11      25       POPE     C24      CTL2    -0.180000       12.0110           0
      2040 L11      25       POPE     H4R      HAL2     0.090000        1.0080           0
      2041 L11      25       POPE     H4S      HAL2     0.090000        1.0080           0
      2042 L11      25       POPE     C25      CTL2    -0.180000       12.0110           0
      2043 L11      25       POPE     H5R      HAL2     0.090000        1.0080           0
      2044 L11      25       POPE     H5S      HAL2     0.090000        1.0080           0
      2045 L11      25       POPE     C26      CTL2    -0.180000       12.0110           0
      2046 L11      25       POPE     H6R      HAL2     0.090000        1.0080           0
      2047 L11      25       POPE     H6S      HAL2     0.090000        1.0080           0
      2048 L11      25       POPE     C27      CTL2    -0.180000       12.0110           0
      2049 L11      25       POPE     H7R      HAL2     0.090000        1.0080           0
      2050 L11      25       POPE     H7S      HAL2     0.090000        1.0080           0
      2051 L11      25       POPE     C28      CTL2    -0.180000       12.0110           0
      2052 L11      25       POPE     H8R      HAL2     0.090000        1.0080           0
      2053 L11      25       POPE     H8S      HAL2     0.090000        1.0080           0
      2054 L11      25       POPE     C29      CEL1    -0.150000       12.0110           0
      2055 L11      25       POPE     H91      HEL1     0.150000        1.0080           0
      2056 L11      25       POPE     C210     CEL1    -0.150000       12.0110           0
      2057 L11      25       POPE     H101     HEL1     0.150000        1.0080           0
      2058 L11      25       POPE     C211     CTL2    -0.180000       12.0110           0
      2059 L11      25       POPE     H11R     HAL2     0.090000        1.0080           0
      2060 L11      25       POPE     H11S     HAL2     0.090000        1.0080           0
      2061 L11      25       POPE     C212     CTL2    -0.180000       12.0110           0
      2062 L11      25       POPE     H12R     HAL2     0.090000        1.0080           0
      2063 L11      25       POPE     H12S     HAL2     0.090000        1.0080           0
      2064 L11      25       POPE     C213     CTL2    -0.180000       12.0110           0
      2065 L11      25       POPE     H13R     HAL2     0.090000        1.0080           0
      2066 L11      25       POPE     H13S     HAL2     0.090000        1.0080           0
      2067 L11      25       POPE     C214     CTL2    -0.180000       12.0110           0
      2068 L11      25       POPE     H14R     HAL2     0.090000        1.0080           0
      2069 L11      25       POPE     H14S     HAL2     0.090000        1.0080           0
      2070 L11      25       POPE     C215     CTL2    -0.180000       12.0110           0
      2071 L11      25       POPE     H15R     HAL2     0.090000        1.0080           0
      2072 L11      25       POPE     H15S     HAL2     0.090000        1.0080           0
      2073 L11      25       POPE     C216     CTL2    -0.180000       12.0110           0
      2074 L11      25       POPE     H16R     HAL2     0.090000        1.0080           0
      2075 L11      25       POPE     H16S     HAL2     0.090000        1.0080           0
      2076 L11      25       POPE     C217     CTL2    -0.180000       12.0110           0
      2077 L11      25       POPE     H17R     HAL2     0.090000        1.0080           0
      2078 L11      25       POPE     H17S     HAL2     0.090000        1.0080           0
      2079 L11      25       POPE     C218     CTL3    -0.270000       12.0110           0
      2080 L11      25       POPE     H18R     HAL3     0.090000        1.0080           0
      2081 L11      25       POPE     H18S     HAL3     0.090000        1.0080           0
      2082 L11      25       POPE     H18T     HAL3     0.090000        1.0080           0
      2083 L11      25       POPE     C33      CTL2    -0.180000       12.0110           0
      2084 L11      25       POPE     H3X      HAL2     0.090000        1.0080           0
      2085 L11      25       POPE     H3Y      HAL2     0.090000        1.0080           0
      2086 L11      25       POPE     C34      CTL2    -0.180000       12.0110           0
      2087 L11      25       POPE     H4X      HAL2     0.090000        1.0080           0
      2088 L11      25       POPE     H4Y      HAL2     0.090000        1.0080           0
      2089 L11      25       POPE     C35      CTL2    -0.180000       12.0110           0
      2090 L11      25       POPE     H5X      HAL2     0.090000        1.0080           0
      2091 L11      25       POPE     H5Y      HAL2     0.090000        1.0080           0
      2092 L11      25       POPE     C36      CTL2    -0.180000       12.0110           0
      2093 L11      25       POPE     H6X      HAL2     0.090000        1.0080           0
      2094 L11      25       POPE     H6Y      HAL2     0.090000        1.0080           0
      2095 L11      25       POPE     C37      CTL2    -0.180000       12.0110           0
      2096 L11      25       POPE     H7X      HAL2     0.090000        1.0080           0
      2097 L11      25       POPE     H7Y      HAL2     0.090000        1.0080           0
      2098 L11      25       POPE     C38      CTL2    -0.180000       12.0110           0
      2099 L11      25       POPE     H8X      HAL2     0.090000        1.0080           0
      2100 L11      25       POPE     H8Y      HAL2     0.090000        1.0080           0
      2101 L11      25       POPE     C39      CTL2    -0.180000       12.0110           0
      2102 L11      25       POPE     H9X      HAL2     0.090000        1.0080           0
      2103 L11      25       POPE     H9Y      HAL2     0.090000        1.0080           0
      2104 L11      25       POPE     C310     CTL2    -0.180000       12.0110           0
      2105 L11      25       POPE     H10X     HAL2     0.090000        1.0080           0
      2106 L11      25       POPE     H10Y     HAL2     0.090000        1.0080           0
      2107 L11      25       POPE     C311     CTL2    -0.180000       12.0110           0
      2108 L11      25       POPE     H11X     HAL2     0.090000        1.0080           0
      2109 L11      25       POPE     H11Y     HAL2     0.090000        1.0080           0
      2110 L11      25       POPE     C312     CTL2    -0.180000       12.0110           0
      2111 L11      25       POPE     H12X     HAL2     0.090000        1.0080           0
      2112 L11      25       POPE     H12Y     HAL2     0.090000        1.0080           0
      2113 L11      25       POPE     C313     CTL2    -0.180000       12.0110           0
      2114 L11      25       POPE     H13X     HAL2     0.090000        1.0080           0
      2115 L11      25       POPE     H13Y     HAL2     0.090000        1.0080           0
      2116 L11      25       POPE     C314     CTL2    -0.180000       12.0110           0
      2117 L11      25       POPE     H14X     HAL2     0.090000        1.0080           0
      2118 L11      25       POPE     H14Y     HAL2     0.090000        1.0080           0
      2119 L11      25       POPE     C315     CTL2    -0.180000       12.0110           0
      2120 L11      25       POPE     H15X     HAL2     0.090000        1.0080           0
      2121 L11      25       POPE     H15Y     HAL2     0.090000        1.0080           0
      2122 L11      25       POPE     C316     CTL3    -0.270000       12.0110           0
      2123 L11      25       POPE     H16X     HAL3     0.090000        1.0080           0
      2124 L11      25       POPE     H16Y     HAL3     0.090000        1.0080           0
      2125 L11      25       POPE     H16Z     HAL3     0.090000        1.0080           0
      2126 L11      26       POPE     N        NH3L    -0.300000       14.0070           0
      2127 L11      26       POPE     HN1      HCL      0.330000        1.0080           0
      2128 L11      26       POPE     HN2      HCL      0.330000        1.0080           0
      2129 L11      26       POPE     HN3      HCL      0.330000        1.0080           0
      2130 L11      26       POPE     C12      CTL2     0.130000       12.0110           0
      2131 L11      26       POPE     H12A     HAL2     0.090000        1.0080           0
      2132 L11      26       POPE     H12B     HAL2     0.090000        1.0080           0
      2133 L11      26       POPE     C11      CTL2    -0.080000       12.0110           0
      2134 L11      26       POPE     H11A     HAL2     0.090000        1.0080           0
      2135 L11      26       POPE     H11B     HAL2     0.090000        1.0080           0
      2136 L11      26       POPE     P        PL       1.500000       30.9740           0
      2137 L11      26       POPE     O13      O2L     -0.780000       15.9994           0
      2138 L11      26       POPE     O14      O2L     -0.780000       15.9994           0
      2139 L11      26       POPE     O11      OSLP    -0.570000       15.9994           0
      2140 L11      26       POPE     O12      OSLP    -0.570000       15.9994           0
      2141 L11      26       POPE     C1       CTL2    -0.080000       12.0110           0
      2142 L11      26       POPE     HA       HAL2     0.090000        1.0080           0
      2143 L11      26       POPE     HB       HAL2     0.090000        1.0080           0
      2144 L11      26       POPE     C2       CTL1     0.170000       12.0110           0
      2145 L11      26       POPE     HS       HAL1     0.090000        1.0080           0
      2146 L11      26       POPE     O21      OSL     -0.490000       15.9994           0
      2147 L11      26       POPE     C21      CL       0.900000       12.0110           0
      2148 L11      26       POPE     O22      OBL     -0.630000       15.9994           0
      2149 L11      26       POPE     C22      CTL2    -0.220000       12.0110           0
      2150 L11      26       POPE     H2R      HAL2     0.090000        1.0080           0
      2151 L11      26       POPE     H2S      HAL2     0.090000        1.0080           0
      2152 L11      26       POPE     C3       CTL2     0.080000       12.0110           0
      2153 L11      26       POPE     HX       HAL2     0.090000        1.0080           0
      2154 L11      26       POPE     HY       HAL2     0.090000        1.0080           0
      2155 L11      26       POPE     O31      OSL     -0.490000       15.9994           0
      2156 L11      26       POPE     C31      CL       0.900000       12.0110           0
      2157 L11      26       POPE     O32      OBL     -0.630000       15.9994           0
      2158 L11      26       POPE     C32      CTL2    -0.220000       12.0110           0
      2159 L11      26       POPE     H2X      HAL2     0.090000        1.0080           0
      2160 L11      26       POPE     H2Y      HAL2     0.090000        1.0080           0
      2161 L11      26       POPE     C23      CTL2    -0.180000       12.0110           0
      2162 L11      26       POPE     H3R      HAL2     0.090000        1.0080           0
      2163 L11      26       POPE     H3S      HAL2     0.090000        1.0080           0
      2164 L11      26       POPE     C24      CTL2    -0.180000       12.0110           0
      2165 L11      26       POPE     H4R      HAL2     0.090000        1.0080           0
      2166 L11      26       POPE     H4S      HAL2     0.090000        1.0080           0
      2167 L11      26       POPE     C25      CTL2    -0.180000       12.0110           0
      2168 L11      26       POPE     H5R      HAL2     0.090000        1.0080           0
      2169 L11      26       POPE     H5S      HAL2     0.090000        1.0080           0
      2170 L11      26       POPE     C26      CTL2    -0.180000       12.0110           0
      2171 L11      26       POPE     H6R      HAL2     0.090000        1.0080           0
      2172 L11      26       POPE     H6S      HAL2     0.090000        1.0080           0
      2173 L11      26       POPE     C27      CTL2    -0.180000       12.0110           0
      2174 L11      26       POPE     H7R      HAL2     0.090000        1.0080           0
      2175 L11      26       POPE     H7S      HAL2     0.090000        1.0080           0
      2176 L11      26       POPE     C28      CTL2    -0.180000       12.0110           0
      2177 L11      26       POPE     H8R      HAL2     0.090000        1.0080           0
      2178 L11      26       POPE     H8S      HAL2     0.090000        1.0080           0
      2179 L11      26       POPE     C29      CEL1    -0.150000       12.0110           0
      2180 L11      26       POPE     H91      HEL1     0.150000        1.0080           0
      2181 L11      26       POPE     C210     CEL1    -0.150000       12.0110           0
      2182 L11      26       POPE     H101     HEL1     0.150000        1.0080           0
      2183 L11      26       POPE     C211     CTL2    -0.180000       12.0110           0
      2184 L11      26       POPE     H11R     HAL2     0.090000        1.0080           0
      2185 L11      26       POPE     H11S     HAL2     0.090000        1.0080           0
      2186 L11      26       POPE     C212     CTL2    -0.180000       12.0110           0
      2187 L11      26       POPE     H12R     HAL2     0.090000        1.0080           0
      2188 L11      26       POPE     H12S     HAL2     0.090000        1.0080           0
      2189 L11      26       POPE     C213     CTL2    -0.180000       12.0110           0
      2190 L11      26       POPE     H13R     HAL2     0.090000        1.0080           0
      2191 L11      26       POPE     H13S     HAL2     0.090000        1.0080           0
      2192 L11      26       POPE     C214     CTL2    -0.180000       12.0110           0
      2193 L11      26       POPE     H14R     HAL2     0.090000        1.0080           0
      2194 L11      26       POPE     H14S     HAL2     0.090000        1.0080           0
      2195 L11      26       POPE     C215     CTL2    -0.180000       12.0110           0
      2196 L11      26       POPE     H15R     HAL2     0.090000        1.0080           0
      2197 L11      26       POPE     H15S     HAL2     0.090000        1.0080           0
      2198 L11      26       POPE     C216     CTL2    -0.180000       12.0110           0
      2199 L11      26       POPE     H16R     HAL2     0.090000        1.0080           0
      2200 L11      26       POPE     H16S     HAL2     0.090000        1.0080           0
      2201 L11      26       POPE     C217     CTL2    -0.180000       12.0110           0
      2202 L11      26       POPE     H17R     HAL2     0.090000        1.0080           0
      2203 L11      26       POPE     H17S     HAL2     0.090000        1.0080           0
      2204 L11      26       POPE     C218     CTL3    -0.270000       12.0110           0
      2205 L11      26       POPE     H18R     HAL3     0.090000        1.0080           0
      2206 L11      26       POPE     H18S     HAL3     0.090000        1.0080           0
      2207 L11      26       POPE     H18T     HAL3     0.090000        1.0080           0
      2208 L11      26       POPE     C33      CTL2    -0.180000       12.0110           0
      2209 L11      26       POPE     H3X      HAL2     0.090000        1.0080           0
      2210 L11      26       POPE     H3Y      HAL2     0.090000        1.0080           0
      2211 L11      26       POPE     C34      CTL2    -0.180000       12.0110           0
      2212 L11      26       POPE     H4X      HAL2     0.090000        1.0080           0
      2213 L11      26       POPE     H4Y      HAL2     0.090000        1.0080           0
      2214 L11      26       POPE     C35      CTL2    -0.180000       12.0110           0
      2215 L11      26       POPE     H5X      HAL2     0.090000        1.0080           0
      2216 L11      26       POPE     H5Y      HAL2     0.090000        1.0080           0
      2217 L11      26       POPE     C36      CTL2    -0.180000       12.0110           0
      2218 L11      26       POPE     H6X      HAL2     0.090000        1.0080           0
      2219 L11      26       POPE     H6Y      HAL2     0.090000        1.0080           0
      2220 L11      26       POPE     C37      CTL2    -0.180000       12.0110           0
      2221 L11      26       POPE     H7X      HAL2     0.090000        1.0080           0
      2222 L11      26       POPE     H7Y      HAL2     0.090000        1.0080           0
      2223 L11      26       POPE     C38      CTL2    -0.180000       12.0110           0
      2224 L11      26       POPE     H8X      HAL2     0.090000        1.0080           0
      2225 L11      26       POPE     H8Y      HAL2     0.090000        1.0080           0
      2226 L11      26       POPE     C39      CTL2    -0.180000       12.0110           0
      2227 L11      26       POPE     H9X      HAL2     0.090000        1.0080           0
      2228 L11      26       POPE     H9Y      HAL2     0.090000        1.0080           0
      2229 L11      26       POPE     C310     CTL2    -0.180000       12.0110           0
      2230 L11      26       POPE     H10X     HAL2     0.090000        1.0080           0
      2231 L11      26       POPE     H10Y     HAL2     0.090000        1.0080           0
      2232 L11      26       POPE     C311     CTL2    -0.180000       12.0110           0
      2233 L11      26       POPE     H11X     HAL2     0.090000        1.0080           0
      2234 L11      26       POPE     H11Y     HAL2     0.090000        1.0080           0
      2235 L11      26       POPE     C312     CTL2    -0.180000       12.0110           0
      2236 L11      26       POPE     H12X     HAL2     0.090000        1.0080           0
      2237 L11      26       POPE     H12Y     HAL2     0.090000        1.0080           0
      2238 L11      26       POPE     C313     CTL2    -0.180000       12.0110           0
      2239 L11      26       POPE     H13X     HAL2     0.090000        1.0080           0
      2240 L11      26       POPE     H13Y     HAL2     0.090000        1.0080           0
      2241 L11      26       POPE     C314     CTL2    -0.180000       12.0110           0
      2242 L11      26       POPE     H14X     HAL2     0.090000        1.0080           0
      2243 L11      26       POPE     H14Y     HAL2     0.090000        1.0080           0
      2244 L11      26       POPE     C315     CTL2    -0.180000       12.0110           0
      2245 L11      26       POPE     H15X     HAL2     0.090000        1.0080           0
      2246 L11      26       POPE     H15Y     HAL2     0.090000        1.0080           0
      2247 L11      26       POPE     C316     CTL3    -0.270000       12.0110           0
      2248 L11      26       POPE     H16X     HAL3     0.090000        1.0080           0
      2249 L11      26       POPE     H16Y     HAL3     0.090000        1.0080           0
      2250 L11      26       POPE     H16Z     HAL3     0.090000        1.0080           0
      2251 L21      4        POPE     N        NH3L    -0.300000       14.0070           0
      2252 L21      4        POPE     HN1      HCL      0.330000        1.0080           0
      2253 L21      4        POPE     HN2      HCL      0.330000        1.0080           0
      2254 L21      4        POPE     HN3      HCL      0.330000        1.0080           0
      2255 L21      4        POPE     C12      CTL2     0.130000       12.0110           0
      2256 L21      4        POPE     H12A     HAL2     0.090000        1.0080           0
      2257 L21      4        POPE     H12B     HAL2     0.090000        1.0080           0
      2258 L21      4        POPE     C11      CTL2    -0.080000       12.0110           0
      2259 L21      4        POPE     H11A     HAL2     0.090000        1.0080           0
      2260 L21      4        POPE     H11B     HAL2     0.090000        1.0080           0
      2261 L21      4        POPE     P        PL       1.500000       30.9740           0
      2262 L21      4        POPE     O13      O2L     -0.780000       15.9994           0
      2263 L21      4        POPE     O14      O2L     -0.780000       15.9994           0
      2264 L21      4        POPE     O11      OSLP    -0.570000       15.9994           0
      2265 L21      4        POPE     O12      OSLP    -0.570000       15.9994           0
      2266 L21      4        POPE     C1       CTL2    -0.080000       12.0110           0
      2267 L21      4        POPE     HA       HAL2     0.090000        1.0080           0
      2268 L21      4        POPE     HB       HAL2     0.090000        1.0080           0
      2269 L21      4        POPE     C2       CTL1     0.170000       12.0110           0
      2270 L21      4        POPE     HS       HAL1     0.090000        1.0080           0
      2271 L21      4        POPE     O21      OSL     -0.490000       15.9994           0
      2272 L21      4        POPE     C21      CL       0.900000       12.0110           0
      2273 L21      4        POPE     O22      OBL     -0.630000       15.9994           0
      2274 L21      4        POPE     C22      CTL2    -0.220000       12.0110           0
      2275 L21      4        POPE     H2R      HAL2     0.090000        1.0080           0
      2276 L21      4        POPE     H2S      HAL2     0.090000        1.0080           0
      2277 L21      4        POPE     C3       CTL2     0.080000       12.0110           0
      2278 L21      4        POPE     HX       HAL2     0.090000        1.0080           0
      2279 L21      4        POPE     HY       HAL2     0.090000        1.0080           0
      2280 L21      4        POPE     O31      OSL     -0.490000       15.9994           0
      2281 L21      4        POPE     C31      CL       0.900000       12.0110           0
      2282 L21      4        POPE     O32      OBL     -0.630000       15.9994           0
      2283 L21      4        POPE     C32      CTL2    -0.220000       12.0110           0
      2284 L21      4        POPE     H2X      HAL2     0.090000        1.0080           0
      2285 L21      4        POPE     H2Y      HAL2     0.090000        1.0080           0
      2286 L21      4        POPE     C23      CTL2    -0.180000       12.0110           0
      2287 L21      4        POPE     H3R      HAL2     0.090000        1.0080           0
      2288 L21      4        POPE     H3S      HAL2     0.090000        1.0080           0
      2289 L21      4        POPE     C24      CTL2    -0.180000       12.0110           0
      2290 L21      4        POPE     H4R      HAL2     0.090000        1.0080           0
      2291 L21      4        POPE     H4S      HAL2     0.090000        1.0080           0
      2292 L21      4        POPE     C25      CTL2    -0.180000       12.0110           0
      2293 L21      4        POPE     H5R      HAL2     0.090000        1.0080           0
      2294 L21      4        POPE     H5S      HAL2     0.090000        1.0080           0
      2295 L21      4        POPE     C26      CTL2    -0.180000       12.0110           0
      2296 L21      4        POPE     H6R      HAL2     0.090000        1.0080           0
      2297 L21      4        POPE     H6S      HAL2     0.090000        1.0080           0
      2298 L21      4        POPE     C27      CTL2    -0.180000       12.0110           0
      2299 L21      4        POPE     H7R      HAL2     0.090000        1.0080           0
      2300 L21      4        POPE     H7S      HAL2     0.090000        1.0080           0
      2301 L21      4        POPE     C28      CTL2    -0.180000       12.0110           0
      2302 L21      4        POPE     H8R      HAL2     0.090000        1.0080           0
      2303 L21      4        POPE     H8S      HAL2     0.090000        1.0080           0
      2304 L21      4        POPE     C29      CEL1    -0.150000       12.0110           0
      2305 L21      4        POPE     H91      HEL1     0.150000        1.0080           0
      2306 L21      4        POPE     C210     CEL1    -0.150000       12.0110           0
      2307 L21      4        POPE     H101     HEL1     0.150000        1.0080           0
      2308 L21      4        POPE     C211     CTL2    -0.180000       12.0110           0
      2309 L21      4        POPE     H11R     HAL2     0.090000        1.0080           0
      2310 L21      4        POPE     H11S     HAL2     0.090000        1.0080           0
      2311 L21      4        POPE     C212     CTL2    -0.180000       12.0110           0
      2312 L21      4        POPE     H12R     HAL2     0.090000        1.0080           0
      2313 L21      4        POPE     H12S     HAL2     0.090000        1.0080           0
      2314 L21      4        POPE     C213     CTL2    -0.180000       12.0110           0
      2315 L21      4        POPE     H13R     HAL2     0.090000        1.0080           0
      2316 L21      4        POPE     H13S     HAL2     0.090000        1.0080           0
      2317 L21      4        POPE     C214     CTL2    -0.180000       12.0110           0
      2318 L21      4        POPE     H14R     HAL2     0.090000        1.0080           0
      2319 L21      4        POPE     H14S     HAL2     0.090000        1.0080           0
      2320 L21      4        POPE     C215     CTL2    -0.180000       12.0110           0
      2321 L21      4        POPE     H15R     HAL2     0.090000        1.0080           0
      2322 L21      4        POPE     H15S     HAL2     0.090000        1.0080           0
      2323 L21      4        POPE     C216     CTL2    -0.180000       12.0110           0
      2324 L21      4        POPE     H16R     HAL2     0.090000        1.0080           0
      2325 L21      4        POPE     H16S     HAL2     0.090000        1.0080           0
      2326 L21      4        POPE     C217     CTL2    -0.180000       12.0110           0
      2327 L21      4        POPE     H17R     HAL2     0.090000        1.0080           0
      2328 L21      4        POPE     H17S     HAL2     0.090000        1.0080           0
      2329 L21      4        POPE     C218     CTL3    -0.270000       12.0110           0
      2330 L21      4        POPE     H18R     HAL3     0.090000        1.0080           0
      2331 L21      4        POPE     H18S     HAL3     0.090000        1.0080           0
      2332 L21      4        POPE     H18T     HAL3     0.090000        1.0080           0
      2333 L21      4        POPE     C33      CTL2    -0.180000       12.0110           0
      2334 L21      4        POPE     H3X      HAL2     0.090000        1.0080           0
      2335 L21      4        POPE     H3Y      HAL2     0.090000        1.0080           0
      2336 L21      4        POPE     C34      CTL2    -0.180000       12.0110           0
      2337 L21      4        POPE     H4X      HAL2     0.090000        1.0080           0
      2338 L21      4        POPE     H4Y      HAL2     0.090000        1.0080           0
      2339 L21      4        POPE     C35      CTL2    -0.180000       12.0110           0
      2340 L21      4        POPE     H5X      HAL2     0.090000        1.0080           0
      2341 L21      4        POPE     H5Y      HAL2     0.090000        1.0080           0
      2342 L21      4        POPE     C36      CTL2    -0.180000       12.0110           0
      2343 L21      4        POPE     H6X      HAL2     0.090000        1.0080           0
      2344 L21      4        POPE     H6Y      HAL2     0.090000        1.0080           0
      2345 L21      4        POPE     C37      CTL2    -0.180000       12.0110           0
      2346 L21      4        POPE     H7X      HAL2     0.090000        1.0080           0
      2347 L21      4        POPE     H7Y      HAL2     0.090000        1.0080           0
      2348 L21      4        POPE     C38      CTL2    -0.180000       12.0110           0
      2349 L21      4        POPE     H8X      HAL2     0.090000        1.0080           0
      2350 L21      4        POPE     H8Y      HAL2     0.090000        1.0080           0
      2351 L21      4        POPE     C39      CTL2    -0.180000       12.0110           0
      2352 L21      4        POPE     H9X      HAL2     0.090000        1.0080           0
      2353 L21      4        POPE     H9Y      HAL2     0.090000        1.0080           0
      2354 L21      4        POPE     C310     CTL2    -0.180000       12.0110           0
      2355 L21      4        POPE     H10X     HAL2     0.090000        1.0080           0
      2356 L21      4        POPE     H10Y     HAL2     0.090000        1.0080           0
      2357 L21      4        POPE     C311     CTL2    -0.180000       12.0110           0
      2358 L21      4        POPE     H11X     HAL2     0.090000        1.0080           0
      2359 L21      4        POPE     H11Y     HAL2     0.090000        1.0080           0
      2360 L21      4        POPE     C312     CTL2    -0.180000       12.0110           0
      2361 L21      4        POPE     H12X     HAL2     0.090000        1.0080           0
      2362 L21      4        POPE     H12Y     HAL2     0.090000        1.0080           0
      2363 L21      4        POPE     C313     CTL2    -0.180000       12.0110           0
      2364 L21      4        POPE     H13X     HAL2     0.090000        1.0080           0
      2365 L21      4        POPE     H13Y     HAL2     0.090000        1.0080           0
      2366 L21      4        POPE     C314     CTL2    -0.180000       12.0110           0
      2367 L21      4        POPE     H14X     HAL2     0.090000        1.0080           0
      2368 L21      4        POPE     H14Y     HAL2     0.090000        1.0080           0
      2369 L21      4        POPE     C315     CTL2    -0.180000       12.0110           0
      2370 L21      4        POPE     H15X     HAL2     0.090000        1.0080           0
      2371 L21      4        POPE     H15Y     HAL2     0.090000        1.0080           0
      2372 L21      4        POPE     C316     CTL3    -0.270000       12.0110           0
      2373 L21      4        POPE     H16X     HAL3     0.090000        1.0080           0
      2374 L21      4        POPE     H16Y     HAL3     0.090000        1.0080           0
      2375 L21      4        POPE     H16Z     HAL3     0.090000        1.0080           0
      2376 L21      6        POPE     N        NH3L    -0.300000       14.0070           0
      2377 L21      6        POPE     HN1      HCL      0.330000        1.0080           0
      2378 L21      6        POPE     HN2      HCL      0.330000        1.0080           0
      2379 L21      6        POPE     HN3      HCL      0.330000        1.0080           0
      2380 L21      6        POPE     C12      CTL2     0.130000       12.0110           0
      2381 L21      6        POPE     H12A     HAL2     0.090000        1.0080           0
      2382 L21      6        POPE     H12B     HAL2     0.090000        1.0080           0
      2383 L21      6        POPE     C11      CTL2    -0.080000       12.0110           0
      2384 L21      6        POPE     H11A     HAL2     0.090000        1.0080           0
      2385 L21      6        POPE     H11B     HAL2     0.090000        1.0080           0
      2386 L21      6        POPE     P        PL       1.500000       30.9740           0
      2387 L21      6        POPE     O13      O2L     -0.780000       15.9994           0
      2388 L21      6        POPE     O14      O2L     -0.780000       15.9994           0
      2389 L21      6        POPE     O11      OSLP    -0.570000       15.9994           0
      2390 L21      6        POPE     O12      OSLP    -0.570000       15.9994           0
      2391 L21      6        POPE     C1       CTL2    -0.080000       12.0110           0
      2392 L21      6        POPE     HA       HAL2     0.090000        1.0080           0
      2393 L21      6        POPE     HB       HAL2     0.090000        1.0080           0
      2394 L21      6        POPE     C2       CTL1     0.170000       12.0110           0
      2395 L21      6        POPE     HS       HAL1     0.090000        1.0080           0
      2396 L21      6        POPE     O21      OSL     -0.490000       15.9994           0
      2397 L21      6        POPE     C21      CL       0.900000       12.0110           0
      2398 L21      6        POPE     O22      OBL     -0.630000       15.9994           0
      2399 L21      6        POPE     C22      CTL2    -0.220000       12.0110           0
      2400 L21      6        POPE     H2R      HAL2     0.090000        1.0080           0
      2401 L21      6        POPE     H2S      HAL2     0.090000        1.0080           0
      2402 L21      6        POPE     C3       CTL2     0.080000       12.0110           0
      2403 L21      6        POPE     HX       HAL2     0.090000        1.0080           0
      2404 L21      6        POPE     HY       HAL2     0.090000        1.0080           0
      2405 L21      6        POPE     O31      OSL     -0.490000       15.9994           0
      2406 L21      6        POPE     C31      CL       0.900000       12.0110           0
      2407 L21      6        POPE     O32      OBL     -0.630000       15.9994           0
      2408 L21      6        POPE     C32      CTL2    -0.220000       12.0110           0
      2409 L21      6        POPE     H2X      HAL2     0.090000        1.0080           0
      2410 L21      6        POPE     H2Y      HAL2     0.090000        1.0080           0
      2411 L21      6        POPE     C23      CTL2    -0.180000       12.0110           0
      2412 L21      6        POPE     H3R      HAL2     0.090000        1.0080           0
      2413 L21      6        POPE     H3S      HAL2     0.090000        1.0080           0
      2414 L21      6        POPE     C24      CTL2    -0.180000       12.0110           0
      2415 L21      6        POPE     H4R      HAL2     0.090000        1.0080           0
      2416 L21      6        POPE     H4S      HAL2     0.090000        1.0080           0
      2417 L21      6        POPE     C25      CTL2    -0.180000       12.0110           0
      2418 L21      6        POPE     H5R      HAL2     0.090000        1.0080           0
      2419 L21      6        POPE     H5S      HAL2     0.090000        1.0080           0
      2420 L21      6        POPE     C26      CTL2    -0.180000       12.0110           0
      2421 L21      6        POPE     H6R      HAL2     0.090000        1.0080           0
      2422 L21      6        POPE     H6S      HAL2     0.090000        1.0080           0
      2423 L21      6        POPE     C27      CTL2    -0.180000       12.0110           0
      2424 L21      6        POPE     H7R      HAL2     0.090000        1.0080           0
      2425 L21      6        POPE     H7S      HAL2     0.090000        1.0080           0
      2426 L21      6        POPE     C28      CTL2    -0.180000       12.0110           0
      2427 L21      6        POPE     H8R      HAL2     0.090000        1.0080           0
      2428 L21      6        POPE     H8S      HAL2     0.090000        1.0080           0
      2429 L21      6        POPE     C29      CEL1    -0.150000       12.0110           0
      2430 L21      6        POPE     H91      HEL1     0.150000        1.0080           0
      2431 L21      6        POPE     C210     CEL1    -0.150000       12.0110           0
      2432 L21      6        POPE     H101     HEL1     0.150000        1.0080           0
      2433 L21      6        POPE     C211     CTL2    -0.180000       12.0110           0
      2434 L21      6        POPE     H11R     HAL2     0.090000        1.0080           0
      2435 L21      6        POPE     H11S     HAL2     0.090000        1.0080           0
      2436 L21      6        POPE     C212     CTL2    -0.180000       12.0110           0
      2437 L21      6        POPE     H12R     HAL2     0.090000        1.0080           0
      2438 L21      6        POPE     H12S     HAL2     0.090000        1.0080           0
      2439 L21      6        POPE     C213     CTL2    -0.180000       12.0110           0
      2440 L21      6        POPE     H13R     HAL2     0.090000        1.0080           0
      2441 L21      6        POPE     H13S     HAL2     0.090000        1.0080           0
      2442 L21      6        POPE     C214     CTL2    -0.180000       12.0110           0
      2443 L21      6        POPE     H14R     HAL2     0.090000        1.0080           0
      2444 L21      6        POPE     H14S     HAL2     0.090000        1.0080           0
      2445 L21      6        POPE     C215     CTL2    -0.180000       12.0110           0
      2446 L21      6        POPE     H15R     HAL2     0.090000        1.0080           0
      2447 L21      6        POPE     H15S     HAL2     0.090000        1.0080           0
      2448 L21      6        POPE     C216     CTL2    -0.180000       12.0110           0
      2449 L21      6        POPE     H16R     HAL2     0.090000        1.0080           0
      2450 L21      6        POPE     H16S     HAL2     0.090000        1.0080           0
      2451 L21      6        POPE     C217     CTL2    -0.180000       12.0110           0
      2452 L21      6        POPE     H17R     HAL2     0.090000        1.0080           0
      2453 L21      6        POPE     H17S     HAL2     0.090000        1.0080           0
      2454 L21      6        POPE     C218     CTL3    -0.270000       12.0110           0
      2455 L21      6        POPE     H18R     HAL3     0.090000        1.0080           0
      2456 L21      6        POPE     H18S     HAL3     0.090000        1.0080           0
      2457 L21      6        POPE     H18T     HAL3     0.090000        1.0080           0
      2458 L21      6        POPE     C33      CTL2    -0.180000       12.0110           0
      2459 L21      6        POPE     H3X      HAL2     0.090000        1.0080           0
      2460 L21      6        POPE     H3Y      HAL2     0.090000        1.0080           0
      2461 L21      6        POPE     C34      CTL2    -0.180000       12.0110           0
      2462 L21      6        POPE     H4X      HAL2     0.090000        1.0080           0
      2463 L21      6        POPE     H4Y      HAL2     0.090000        1.0080           0
      2464 L21      6        POPE     C35      CTL2    -0.180000       12.0110           0
      2465 L21      6        POPE     H5X      HAL2     0.090000        1.0080           0
      2466 L21      6        POPE     H5Y      HAL2     0.090000        1.0080           0
      2467 L21      6        POPE     C36      CTL2    -0.180000       12.0110           0
      2468 L21      6        POPE     H6X      HAL2     0.090000        1.0080           0
      2469 L21      6        POPE     H6Y      HAL2     0.090000        1.0080           0
      2470 L21      6        POPE     C37      CTL2    -0.180000       12.0110           0
      2471 L21      6        POPE     H7X      HAL2     0.090000        1.0080           0
      2472 L21      6        POPE     H7Y      HAL2     0.090000        1.0080           0
      2473 L21      6        POPE     C38      CTL2    -0.180000       12.0110           0
      2474 L21      6        POPE     H8X      HAL2     0.090000        1.0080           0
      2475 L21      6        POPE     H8Y      HAL2     0.090000        1.0080           0
      2476 L21      6        POPE     C39      CTL2    -0.180000       12.0110           0
      2477 L21      6        POPE     H9X      HAL2     0.090000        1.0080           0
      2478 L21      6        POPE     H9Y      HAL2     0.090000        1.0080           0
      2479 L21      6        POPE     C310     CTL2    -0.180000       12.0110           0
      2480 L21      6        POPE     H10X     HAL2     0.090000        1.0080           0
      2481 L21      6        POPE     H10Y     HAL2     0.090000        1.0080           0
      2482 L21      6        POPE     C311     CTL2    -0.180000       12.0110           0
      2483 L21      6        POPE     H11X     HAL2     0.090000        1.0080           0
      2484 L21      6        POPE     H11Y     HAL2     0.090000        1.0080           0
      2485 L21      6        POPE     C312     CTL2    -0.180000       12.0110           0
      2486 L21      6        POPE     H12X     HAL2     0.090000        1.0080           0
      2487 L21      6        POPE     H12Y     HAL2     0.090000        1.0080           0
      2488 L21      6        POPE     C313     CTL2    -0.180000       12.0110           0
      2489 L21      6        POPE     H13X     HAL2     0.090000        1.0080           0
      2490 L21      6        POPE     H13Y     HAL2     0.090000        1.0080           0
      2491 L21      6        POPE     C314     CTL2    -0.180000       12.0110           0
      2492 L21      6        POPE     H14X     HAL2     0.090000        1.0080           0
      2493 L21      6        POPE     H14Y     HAL2     0.090000        1.0080           0
      2494 L21      6        POPE     C315     CTL2    -0.180000       12.0110           0
      2495 L21      6        POPE     H15X     HAL2     0.090000        1.0080           0
      2496 L21      6        POPE     H15Y     HAL2     0.090000        1.0080           0
      2497 L21      6        POPE     C316     CTL3    -0.270000       12.0110           0
      2498 L21      6        POPE     H16X     HAL3     0.090000        1.0080           0
      2499 L21      6        POPE     H16Y     HAL3     0.090000        1.0080           0
      2500 L21      6        POPE     H16Z     HAL3     0.090000        1.0080           0
      2501 L21      7        POPE     N        NH3L    -0.300000       14.0070           0
      2502 L21      7        POPE     HN1      HCL      0.330000        1.0080           0
      2503 L21      7        POPE     HN2      HCL      0.330000        1.0080           0
      2504 L21      7        POPE     HN3      HCL      0.330000        1.0080           0
      2505 L21      7        POPE     C12      CTL2     0.130000       12.0110           0
      2506 L21      7        POPE     H12A     HAL2     0.090000        1.0080           0
      2507 L21      7        POPE     H12B     HAL2     0.090000        1.0080           0
      2508 L21      7        POPE     C11      CTL2    -0.080000       12.0110           0
      2509 L21      7        POPE     H11A     HAL2     0.090000        1.0080           0
      2510 L21      7        POPE     H11B     HAL2     0.090000        1.0080           0
      2511 L21      7        POPE     P        PL       1.500000       30.9740           0
      2512 L21      7        POPE     O13      O2L     -0.780000       15.9994           0
      2513 L21      7        POPE     O14      O2L     -0.780000       15.9994           0
      2514 L21      7        POPE     O11      OSLP    -0.570000       15.9994           0
      2515 L21      7        POPE     O12      OSLP    -0.570000       15.9994           0
      2516 L21      7        POPE     C1       CTL2    -0.080000       12.0110           0
      2517 L21      7        POPE     HA       HAL2     0.090000        1.0080           0
      2518 L21      7        POPE     HB       HAL2     0.090000        1.0080           0
      2519 L21      7        POPE     C2       CTL1     0.170000       12.0110           0
      2520 L21      7        POPE     HS       HAL1     0.090000        1.0080           0
      2521 L21      7        POPE     O21      OSL     -0.490000       15.9994           0
      2522 L21      7        POPE     C21      CL       0.900000       12.0110           0
      2523 L21      7        POPE     O22      OBL     -0.630000       15.9994           0
      2524 L21      7        POPE     C22      CTL2    -0.220000       12.0110           0
      2525 L21      7        POPE     H2R      HAL2     0.090000        1.0080           0
      2526 L21      7        POPE     H2S      HAL2     0.090000        1.0080           0
      2527 L21      7        POPE     C3       CTL2     0.080000       12.0110           0
      2528 L21      7        POPE     HX       HAL2     0.090000        1.0080           0
      2529 L21      7        POPE     HY       HAL2     0.090000        1.0080           0
      2530 L21      7        POPE     O31      OSL     -0.490000       15.9994           0
      2531 L21      7        POPE     C31      CL       0.900000       12.0110           0
      2532 L21      7        POPE     O32      OBL     -0.630000       15.9994           0
      2533 L21      7        POPE     C32      CTL2    -0.220000       12.0110           0
      2534 L21      7        POPE     H2X      HAL2     0.090000        1.0080           0
      2535 L21      7        POPE     H2Y      HAL2     0.090000        1.0080           0
      2536 L21      7        POPE     C23      CTL2    -0.180000       12.0110           0
      2537 L21      7        POPE     H3R      HAL2     0.090000        1.0080           0
      2538 L21      7        POPE     H3S      HAL2     0.090000        1.0080           0
      2539 L21      7        POPE     C24      CTL2    -0.180000       12.0110           0
      2540 L21      7        POPE     H4R      HAL2     0.090000        1.0080           0
      2541 L21      7        POPE     H4S      HAL2     0.090000        1.0080           0
      2542 L21      7        POPE     C25      CTL2    -0.180000       12.0110           0
      2543 L21      7        POPE     H5R      HAL2     0.090000        1.0080           0
      2544 L21      7        POPE     H5S      HAL2     0.090000        1.0080           0
      2545 L21      7        POPE     C26      CTL2    -0.180000       12.0110           0
      2546 L21      7        POPE     H6R      HAL2     0.090000        1.0080           0
      2547 L21      7        POPE     H6S      HAL2     0.090000        1.0080           0
      2548 L21      7        POPE     C27      CTL2    -0.180000       12.0110           0
      2549 L21      7        POPE     H7R      HAL2     0.090000        1.0080           0
      2550 L21      7        POPE     H7S      HAL2     0.090000        1.0080           0
      2551 L21      7        POPE     C28      CTL2    -0.180000       12.0110           0
      2552 L21      7        POPE     H8R      HAL2     0.090000        1.0080           0
      2553 L21      7        POPE     H8S      HAL2     0.090000        1.0080           0
      2554 L21      7        POPE     C29      CEL1    -0.150000       12.0110           0
      2555 L21      7        POPE     H91      HEL1     0.150000        1.0080           0
      2556 L21      7        POPE     C210     CEL1    -0.150000       12.0110           0
      2557 L21      7        POPE     H101     HEL1     0.150000        1.0080           0
      2558 L21      7        POPE     C211     CTL2    -0.180000       12.0110           0
      2559 L21      7        POPE     H11R     HAL2     0.090000        1.0080           0
      2560 L21      7        POPE     H11S     HAL2     0.090000        1.0080           0
      2561 L21      7        POPE     C212     CTL2    -0.180000       12.0110           0
      2562 L21      7        POPE     H12R     HAL2     0.090000        1.0080           0
      2563 L21      7        POPE     H12S     HAL2     0.090000        1.0080           0
      2564 L21      7        POPE     C213     CTL2    -0.180000       12.0110           0
      2565 L21      7        POPE     H13R     HAL2     0.090000        1.0080           0
      2566 L21      7        POPE     H13S     HAL2     0.090000        1.0080           0
      2567 L21      7        POPE     C214     CTL2    -0.180000       12.0110           0
      2568 L21      7        POPE     H14R     HAL2     0.090000        1.0080           0
      2569 L21      7        POPE     H14S     HAL2     0.090000        1.0080           0
      2570 L21      7        POPE     C215     CTL2    -0.180000       12.0110           0
      2571 L21      7        POPE     H15R     HAL2     0.090000        1.0080           0
      2572 L21      7        POPE     H15S     HAL2     0.090000        1.0080           0
      2573 L21      7        POPE     C216     CTL2    -0.180000       12.0110           0
      2574 L21      7        POPE     H16R     HAL2     0.090000        1.0080           0
      2575 L21      7        POPE     H16S     HAL2     0.090000        1.0080           0
      2576 L21      7        POPE     C217     CTL2    -0.180000       12.0110           0
      2577 L21      7        POPE     H17R     HAL2     0.090000        1.0080           0
      2578 L21      7        POPE     H17S     HAL2     0.090000        1.0080           0
      2579 L21      7        POPE     C218     CTL3    -0.270000       12.0110           0
      2580 L21      7        POPE     H18R     HAL3     0.090000        1.0080           0
      2581 L21      7        POPE     H18S     HAL3     0.090000        1.0080           0
      2582 L21      7        POPE     H18T     HAL3     0.090000        1.0080           0
      2583 L21      7        POPE     C33      CTL2    -0.180000       12.0110           0
      2584 L21      7        POPE     H3X      HAL2     0.090000        1.0080           0
      2585 L21      7        POPE     H3Y      HAL2     0.090000        1.0080           0
      2586 L21      7        POPE     C34      CTL2    -0.180000       12.0110           0
      2587 L21      7        POPE     H4X      HAL2     0.090000        1.0080           0
      2588 L21      7        POPE     H4Y      HAL2     0.090000        1.0080           0
      2589 L21      7        POPE     C35      CTL2    -0.180000       12.0110           0
      2590 L21      7        POPE     H5X      HAL2     0.090000        1.0080           0
      2591 L21      7        POPE     H5Y      HAL2     0.090000        1.0080           0
      2592 L21      7        POPE     C36      CTL2    -0.180000       12.0110           0
      2593 L21      7        POPE     H6X      HAL2     0.090000        1.0080           0
      2594 L21      7        POPE     H6Y      HAL2     0.090000        1.0080           0
      2595 L21      7        POPE     C37      CTL2    -0.180000       12.0110           0
      2596 L21      7        POPE     H7X      HAL2     0.090000        1.0080           0
      2597 L21      7        POPE     H7Y      HAL2     0.090000        1.0080           0
      2598 L21      7        POPE     C38      CTL2    -0.180000       12.0110           0
      2599 L21      7        POPE     H8X      HAL2     0.090000        1.0080           0
      2600 L21      7        POPE     H8Y      HAL2     0.090000        1.0080           0
      2601 L21      7        POPE     C39      CTL2    -0.180000       12.0110           0
      2602 L21      7        POPE     H9X      HAL2     0.090000        1.0080           0
      2603 L21      7        POPE     H9Y      HAL2     0.090000        1.0080           0
      2604 L21      7        POPE     C310     CTL2    -0.180000       12.0110           0
      2605 L21      7        POPE     H10X     HAL2     0.090000        1.0080           0
      2606 L21      7        POPE     H10Y     HAL2     0.090000        1.0080           0
      2607 L21      7        POPE     C311     CTL2    -0.180000       12.0110           0
      2608 L21      7        POPE     H11X     HAL2     0.090000        1.0080           0
      2609 L21      7        POPE     H11Y     HAL2     0.090000        1.0080           0
      2610 L21      7        POPE     C312     CTL2    -0.180000       12.0110           0
      2611 L21      7        POPE     H12X     HAL2     0.090000        1.0080           0
      2612 L21      7        POPE     H12Y     HAL2     0.090000        1.0080           0
      2613 L21      7        POPE     C313     CTL2    -0.180000       12.0110           0
      2614 L21      7        POPE     H13X     HAL2     0.090000        1.0080           0
      2615 L21      7        POPE     H13Y     HAL2     0.090000        1.0080           0
      2616 L21      7        POPE     C314     CTL2    -0.180000       12.0110           0
      2617 L21      7        POPE     H14X     HAL2     0.090000        1.0080           0
      2618 L21      7        POPE     H14Y     HAL2     0.090000        1.0080           0
      2619 L21      7        POPE     C315     CTL2    -0.180000       12.0110           0
      2620 L21      7        POPE     H15X     HAL2     0.090000        1.0080           0
      2621 L21      7        POPE     H15Y     HAL2     0.090000        1.0080           0
      2622 L21      7        POPE     C316     CTL3    -0.270000       12.0110           0
      2623 L21      7        POPE     H16X     HAL3     0.090000        1.0080           0
      2624 L21      7        POPE     H16Y     HAL3     0.090000        1.0080           0
      2625 L21      7        POPE     H16Z     HAL3     0.090000        1.0080           0
      2626 L21      8        POPE     N        NH3L    -0.300000       14.0070           0
      2627 L21      8        POPE     HN1      HCL      0.330000        1.0080           0
      2628 L21      8        POPE     HN2      HCL      0.330000        1.0080           0
      2629 L21      8        POPE     HN3      HCL      0.330000        1.0080           0
      2630 L21      8        POPE     C12      CTL2     0.130000       12.0110           0
      2631 L21      8        POPE     H12A     HAL2     0.090000        1.0080           0
      2632 L21      8        POPE     H12B     HAL2     0.090000        1.0080           0
      2633 L21      8        POPE     C11      CTL2    -0.080000       12.0110           0
      2634 L21      8        POPE     H11A     HAL2     0.090000        1.0080           0
      2635 L21      8        POPE     H11B     HAL2     0.090000        1.0080           0
      2636 L21      8        POPE     P        PL       1.500000       30.9740           0
      2637 L21      8        POPE     O13      O2L     -0.780000       15.9994           0
      2638 L21      8        POPE     O14      O2L     -0.780000       15.9994           0
      2639 L21      8        POPE     O11      OSLP    -0.570000       15.9994           0
      2640 L21      8        POPE     O12      OSLP    -0.570000       15.9994           0
      2641 L21      8        POPE     C1       CTL2    -0.080000       12.0110           0
      2642 L21      8        POPE     HA       HAL2     0.090000        1.0080           0
      2643 L21      8        POPE     HB       HAL2     0.090000        1.0080           0
      2644 L21      8        POPE     C2       CTL1     0.170000       12.0110           0
      2645 L21      8        POPE     HS       HAL1     0.090000        1.0080           0
      2646 L21      8        POPE     O21      OSL     -0.490000       15.9994           0
      2647 L21      8        POPE     C21      CL       0.900000       12.0110           0
      2648 L21      8        POPE     O22      OBL     -0.630000       15.9994           0
      2649 L21      8        POPE     C22      CTL2    -0.220000       12.0110           0
      2650 L21      8        POPE     H2R      HAL2     0.090000        1.0080           0
      2651 L21      8        POPE     H2S      HAL2     0.090000        1.0080           0
      2652 L21      8        POPE     C3       CTL2     0.080000       12.0110           0
      2653 L21      8        POPE     HX       HAL2     0.090000        1.0080           0
      2654 L21      8        POPE     HY       HAL2     0.090000        1.0080           0
      2655 L21      8        POPE     O31      OSL     -0.490000       15.9994           0
      2656 L21      8        POPE     C31      CL       0.900000       12.0110           0
      2657 L21      8        POPE     O32      OBL     -0.630000       15.9994           0
      2658 L21      8        POPE     C32      CTL2    -0.220000       12.0110           0
      2659 L21      8        POPE     H2X      HAL2     0.090000        1.0080           0
      2660 L21      8        POPE     H2Y      HAL2     0.090000        1.0080           0
      2661 L21      8        POPE     C23      CTL2    -0.180000       12.0110           0
      2662 L21      8        POPE     H3R      HAL2     0.090000        1.0080           0
      2663 L21      8        POPE     H3S      HAL2     0.090000        1.0080           0
      2664 L21      8        POPE     C24      CTL2    -0.180000       12.0110           0
      2665 L21      8        POPE     H4R      HAL2     0.090000        1.0080           0
      2666 L21      8        POPE     H4S      HAL2     0.090000        1.0080           0
      2667 L21      8        POPE     C25      CTL2    -0.180000       12.0110           0
      2668 L21      8        POPE     H5R      HAL2     0.090000        1.0080           0
      2669 L21      8        POPE     H5S      HAL2     0.090000        1.0080           0
      2670 L21      8        POPE     C26      CTL2    -0.180000       12.0110           0
      2671 L21      8        POPE     H6R      HAL2     0.090000        1.0080           0
      2672 L21      8        POPE     H6S      HAL2     0.090000        1.0080           0
      2673 L21      8        POPE     C27      CTL2    -0.180000       12.0110           0
      2674 L21      8        POPE     H7R      HAL2     0.090000        1.0080           0
      2675 L21      8        POPE     H7S      HAL2     0.090000        1.0080           0
      2676 L21      8        POPE     C28      CTL2    -0.180000       12.0110           0
      2677 L21      8        POPE     H8R      HAL2     0.090000        1.0080           0
      2678 L21      8        POPE     H8S      HAL2     0.090000        1.0080           0
      2679 L21      8        POPE     C29      CEL1    -0.150000       12.0110           0
      2680 L21      8        POPE     H91      HEL1     0.150000        1.0080           0
      2681 L21      8        POPE     C210     CEL1    -0.150000       12.0110           0
      2682 L21      8        POPE     H101     HEL1     0.150000        1.0080           0
      2683 L21      8        POPE     C211     CTL2    -0.180000       12.0110           0
      2684 L21      8        POPE     H11R     HAL2     0.090000        1.0080           0
      2685 L21      8        POPE     H11S     HAL2     0.090000        1.0080           0
      2686 L21      8        POPE     C212     CTL2    -0.180000       12.0110           0
      2687 L21      8        POPE     H12R     HAL2     0.090000        1.0080           0
      2688 L21      8        POPE     H12S     HAL2     0.090000        1.0080           0
      2689 L21      8        POPE     C213     CTL2    -0.180000       12.0110           0
      2690 L21      8        POPE     H13R     HAL2     0.090000        1.0080           0
      2691 L21      8        POPE     H13S     HAL2     0.090000        1.0080           0
      2692 L21      8        POPE     C214     CTL2    -0.180000       12.0110           0
      2693 L21      8        POPE     H14R     HAL2     0.090000        1.0080           0
      2694 L21      8        POPE     H14S     HAL2     0.090000        1.0080           0
      2695 L21      8        POPE     C215     CTL2    -0.180000       12.0110           0
      2696 L21      8        POPE     H15R     HAL2     0.090000        1.0080           0
      2697 L21      8        POPE     H15S     HAL2     0.090000        1.0080           0
      2698 L21      8        POPE     C216     CTL2    -0.180000       12.0110           0
      2699 L21      8        POPE     H16R     HAL2     0.090000        1.0080           0
      2700 L21      8        POPE     H16S     HAL2     0.090000        1.0080           0
      2701 L21      8        POPE     C217     CTL2    -0.180000       12.0110           0
      2702 L21      8        POPE     H17R     HAL2     0.090000        1.0080           0
      2703 L21      8        POPE     H17S     HAL2     0.090000        1.0080           0
      2704 L21      8        POPE     C218     CTL3    -0.270000       12.0110           0
      2705 L21      8        POPE     H18R     HAL3     0.090000        1.0080           0
      2706 L21      8        POPE     H18S     HAL3     0.090000        1.0080           0
      2707 L21      8        POPE     H18T     HAL3     0.090000        1.0080           0
      2708 L21      8        POPE     C33      CTL2    -0.180000       12.0110           0
      2709 L21      8        POPE     H3X      HAL2     0.090000        1.0080           0
      2710 L21      8        POPE     H3Y      HAL2     0.090000        1.0080           0
      2711 L21      8        POPE     C34      CTL2    -0.180000       12.0110           0
      2712 L21      8        POPE     H4X      HAL2     0.090000        1.0080           0
      2713 L21      8        POPE     H4Y      HAL2     0.090000        1.0080           0
      2714 L21      8        POPE     C35      CTL2    -0.180000       12.0110           0
      2715 L21      8        POPE     H5X      HAL2     0.090000        1.0080           0
      2716 L21      8        POPE     H5Y      HAL2     0.090000        1.0080           0
      2717 L21      8        POPE     C36      CTL2    -0.180000       12.0110           0
      2718 L21      8        POPE     H6X      HAL2     0.090000        1.0080           0
      2719 L21      8        POPE     H6Y      HAL2     0.090000        1.0080           0
      2720 L21      8        POPE     C37      CTL2    -0.180000       12.0110           0
      2721 L21      8        POPE     H7X      HAL2     0.090000        1.0080           0
      2722 L21      8        POPE     H7Y      HAL2     0.090000        1.0080           0
      2723 L21      8        POPE     C38      CTL2    -0.180000       12.0110           0
      2724 L21      8        POPE     H8X      HAL2     0.090000        1.0080           0
      2725 L21      8        POPE     H8Y      HAL2     0.090000        1.0080           0
      2726 L21      8        POPE     C39      CTL2    -0.180000       12.0110           0
      2727 L21      8        POPE     H9X      HAL2     0.090000        1.0080           0
      2728 L21      8        POPE     H9Y      HAL2     0.090000        1.0080           0
      2729 L21      8        POPE     C310     CTL2    -0.180000       12.0110           0
      2730 L21      8        POPE     H10X     HAL2     0.090000        1.0080           0
      2731 L21      8        POPE     H10Y     HAL2     0.090000        1.0080           0
      2732 L21      8        POPE     C311     CTL2    -0.180000       12.0110           0
      2733 L21      8        POPE     H11X     HAL2     0.090000        1.0080           0
      2734 L21      8        POPE     H11Y     HAL2     0.090000        1.0080           0
      2735 L21      8        POPE     C312     CTL2    -0.180000       12.0110           0
      2736 L21      8        POPE     H12X     HAL2     0.090000        1.0080           0
      2737 L21      8        POPE     H12Y     HAL2     0.090000        1.0080           0
      2738 L21      8        POPE     C313     CTL2    -0.180000       12.0110           0
      2739 L21      8        POPE     H13X     HAL2     0.090000        1.0080           0
      2740 L21      8        POPE     H13Y     HAL2     0.090000        1.0080           0
      2741 L21      8        POPE     C314     CTL2    -0.180000       12.0110           0
      2742 L21      8        POPE     H14X     HAL2     0.090000        1.0080           0
      2743 L21      8        POPE     H14Y     HAL2     0.090000        1.0080           0
      2744 L21      8        POPE     C315     CTL2    -0.180000       12.0110           0
      2745 L21      8        POPE     H15X     HAL2     0.090000        1.0080           0
      2746 L21      8        POPE     H15Y     HAL2     0.090000        1.0080           0
      2747 L21      8        POPE     C316     CTL3    -0.270000       12.0110           0
      2748 L21      8        POPE     H16X     HAL3     0.090000        1.0080           0
      2749 L21      8        POPE     H16Y     HAL3     0.090000        1.0080           0
      2750 L21      8        POPE     H16Z     HAL3     0.090000        1.0080           0
      2751 L21      9        POPE     N        NH3L    -0.300000       14.0070           0
      2752 L21      9        POPE     HN1      HCL      0.330000        1.0080           0
      2753 L21      9        POPE     HN2      HCL      0.330000        1.0080           0
      2754 L21      9        POPE     HN3      HCL      0.330000        1.0080           0
      2755 L21      9        POPE     C12      CTL2     0.130000       12.0110           0
      2756 L21      9        POPE     H12A     HAL2     0.090000        1.0080           0
      2757 L21      9        POPE     H12B     HAL2     0.090000        1.0080           0
      2758 L21      9        POPE     C11      CTL2    -0.080000       12.0110           0
      2759 L21      9        POPE     H11A     HAL2     0.090000        1.0080           0
      2760 L21      9        POPE     H11B     HAL2     0.090000        1.0080           0
      2761 L21      9        POPE     P        PL       1.500000       30.9740           0
      2762 L21      9        POPE     O13      O2L     -0.780000       15.9994           0
      2763 L21      9        POPE     O14      O2L     -0.780000       15.9994           0
      2764 L21      9        POPE     O11      OSLP    -0.570000       15.9994           0
      2765 L21      9        POPE     O12      OSLP    -0.570000       15.9994           0
      2766 L21      9        POPE     C1       CTL2    -0.080000       12.0110           0
      2767 L21      9        POPE     HA       HAL2     0.090000        1.0080           0
      2768 L21      9        POPE     HB       HAL2     0.090000        1.0080           0
      2769 L21      9        POPE     C2       CTL1     0.170000       12.0110           0
      2770 L21      9        POPE     HS       HAL1     0.090000        1.0080           0
      2771 L21      9        POPE     O21      OSL     -0.490000       15.9994           0
      2772 L21      9        POPE     C21      CL       0.900000       12.0110           0
      2773 L21      9        POPE     O22      OBL     -0.630000       15.9994           0
      2774 L21      9        POPE     C22      CTL2    -0.220000       12.0110           0
      2775 L21      9        POPE     H2R      HAL2     0.090000        1.0080           0
      2776 L21      9        POPE     H2S      HAL2     0.090000        1.0080           0
      2777 L21      9        POPE     C3       CTL2     0.080000       12.0110           0
      2778 L21      9        POPE     HX       HAL2     0.090000        1.0080           0
      2779 L21      9        POPE     HY       HAL2     0.090000        1.0080           0
      2780 L21      9        POPE     O31      OSL     -0.490000       15.9994           0
      2781 L21      9        POPE     C31      CL       0.900000       12.0110           0
      2782 L21      9        POPE     O32      OBL     -0.630000       15.9994           0
      2783 L21      9        POPE     C32      CTL2    -0.220000       12.0110           0
      2784 L21      9        POPE     H2X      HAL2     0.090000        1.0080           0
      2785 L21      9        POPE     H2Y      HAL2     0.090000        1.0080           0
      2786 L21      9        POPE     C23      CTL2    -0.180000       12.0110           0
      2787 L21      9        POPE     H3R      HAL2     0.090000        1.0080           0
      2788 L21      9        POPE     H3S      HAL2     0.090000        1.0080           0
      2789 L21      9        POPE     C24      CTL2    -0.180000       12.0110           0
      2790 L21      9        POPE     H4R      HAL2     0.090000        1.0080           0
      2791 L21      9        POPE     H4S      HAL2     0.090000        1.0080           0
      2792 L21      9        POPE     C25      CTL2    -0.180000       12.0110           0
      2793 L21      9        POPE     H5R      HAL2     0.090000        1.0080           0
      2794 L21      9        POPE     H5S      HAL2     0.090000        1.0080           0
      2795 L21      9        POPE     C26      CTL2    -0.180000       12.0110           0
      2796 L21      9        POPE     H6R      HAL2     0.090000        1.0080           0
      2797 L21      9        POPE     H6S      HAL2     0.090000        1.0080           0
      2798 L21      9        POPE     C27      CTL2    -0.180000       12.0110           0
      2799 L21      9        POPE     H7R      HAL2     0.090000        1.0080           0
      2800 L21      9        POPE     H7S      HAL2     0.090000        1.0080           0
      2801 L21      9        POPE     C28      CTL2    -0.180000       12.0110           0
      2802 L21      9        POPE     H8R      HAL2     0.090000        1.0080           0
      2803 L21      9        POPE     H8S      HAL2     0.090000        1.0080           0
      2804 L21      9        POPE     C29      CEL1    -0.150000       12.0110           0
      2805 L21      9        POPE     H91      HEL1     0.150000        1.0080           0
      2806 L21      9        POPE     C210     CEL1    -0.150000       12.0110           0
      2807 L21      9        POPE     H101     HEL1     0.150000        1.0080           0
      2808 L21      9        POPE     C211     CTL2    -0.180000       12.0110           0
      2809 L21      9        POPE     H11R     HAL2     0.090000        1.0080           0
      2810 L21      9        POPE     H11S     HAL2     0.090000        1.0080           0
      2811 L21      9        POPE     C212     CTL2    -0.180000       12.0110           0
      2812 L21      9        POPE     H12R     HAL2     0.090000        1.0080           0
      2813 L21      9        POPE     H12S     HAL2     0.090000        1.0080           0
      2814 L21      9        POPE     C213     CTL2    -0.180000       12.0110           0
      2815 L21      9        POPE     H13R     HAL2     0.090000        1.0080           0
      2816 L21      9        POPE     H13S     HAL2     0.090000        1.0080           0
      2817 L21      9        POPE     C214     CTL2    -0.180000       12.0110           0
      2818 L21      9        POPE     H14R     HAL2     0.090000        1.0080           0
      2819 L21      9        POPE     H14S     HAL2     0.090000        1.0080           0
      2820 L21      9        POPE     C215     CTL2    -0.180000       12.0110           0
      2821 L21      9        POPE     H15R     HAL2     0.090000        1.0080           0
      2822 L21      9        POPE     H15S     HAL2     0.090000        1.0080           0
      2823 L21      9        POPE     C216     CTL2    -0.180000       12.0110           0
      2824 L21      9        POPE     H16R     HAL2     0.090000        1.0080           0
      2825 L21      9        POPE     H16S     HAL2     0.090000        1.0080           0
      2826 L21      9        POPE     C217     CTL2    -0.180000       12.0110           0
      2827 L21      9        POPE     H17R     HAL2     0.090000        1.0080           0
      2828 L21      9        POPE     H17S     HAL2     0.090000        1.0080           0
      2829 L21      9        POPE     C218     CTL3    -0.270000       12.0110           0
      2830 L21      9        POPE     H18R     HAL3     0.090000        1.0080           0
      2831 L21      9        POPE     H18S     HAL3     0.090000        1.0080           0
      2832 L21      9        POPE     H18T     HAL3     0.090000        1.0080           0
      2833 L21      9        POPE     C33      CTL2    -0.180000       12.0110           0
      2834 L21      9        POPE     H3X      HAL2     0.090000        1.0080           0
      2835 L21      9        POPE     H3Y      HAL2     0.090000        1.0080           0
      2836 L21      9        POPE     C34      CTL2    -0.180000       12.0110           0
      2837 L21      9        POPE     H4X      HAL2     0.090000        1.0080           0
      2838 L21      9        POPE     H4Y      HAL2     0.090000        1.0080           0
      2839 L21      9        POPE     C35      CTL2    -0.180000       12.0110           0
      2840 L21      9        POPE     H5X      HAL2     0.090000        1.0080           0
      2841 L21      9        POPE     H5Y      HAL2     0.090000        1.0080           0
      2842 L21      9        POPE     C36      CTL2    -0.180000       12.0110           0
      2843 L21      9        POPE     H6X      HAL2     0.090000        1.0080           0
      2844 L21      9        POPE     H6Y      HAL2     0.090000        1.0080           0
      2845 L21      9        POPE     C37      CTL2    -0.180000       12.0110           0
      2846 L21      9        POPE     H7X      HAL2     0.090000        1.0080           0
      2847 L21      9        POPE     H7Y      HAL2     0.090000        1.0080           0
      2848 L21      9        POPE     C38      CTL2    -0.180000       12.0110           0
      2849 L21      9        POPE     H8X      HAL2     0.090000        1.0080           0
      2850 L21      9        POPE     H8Y      HAL2     0.090000        1.0080           0
      2851 L21      9        POPE     C39      CTL2    -0.180000       12.0110           0
      2852 L21      9        POPE     H9X      HAL2     0.090000        1.0080           0
      2853 L21      9        POPE     H9Y      HAL2     0.090000        1.0080           0
      2854 L21      9        POPE     C310     CTL2    -0.180000       12.0110           0
      2855 L21      9        POPE     H10X     HAL2     0.090000        1.0080           0
      2856 L21      9        POPE     H10Y     HAL2     0.090000        1.0080           0
      2857 L21      9        POPE     C311     CTL2    -0.180000       12.0110           0
      2858 L21      9        POPE     H11X     HAL2     0.090000        1.0080           0
      2859 L21      9        POPE     H11Y     HAL2     0.090000        1.0080           0
      2860 L21      9        POPE     C312     CTL2    -0.180000       12.0110           0
      2861 L21      9        POPE     H12X     HAL2     0.090000        1.0080           0
      2862 L21      9        POPE     H12Y     HAL2     0.090000        1.0080           0
      2863 L21      9        POPE     C313     CTL2    -0.180000       12.0110           0
      2864 L21      9        POPE     H13X     HAL2     0.090000        1.0080           0
      2865 L21      9        POPE     H13Y     HAL2     0.090000        1.0080           0
      2866 L21      9        POPE     C314     CTL2    -0.180000       12.0110           0
      2867 L21      9        POPE     H14X     HAL2     0.090000        1.0080           0
      2868 L21      9        POPE     H14Y     HAL2     0.090000        1.0080           0
      2869 L21      9        POPE     C315     CTL2    -0.180000       12.0110           0
      2870 L21      9        POPE     H15X     HAL2     0.090000        1.0080           0
      2871 L21      9        POPE     H15Y     HAL2     0.090000        1.0080           0
      2872 L21      9        POPE     C316     CTL3    -0.270000       12.0110           0
      2873 L21      9        POPE     H16X     HAL3     0.090000        1.0080           0
      2874 L21      9        POPE     H16Y     HAL3     0.090000        1.0080           0
      2875 L21      9        POPE     H16Z     HAL3     0.090000        1.0080           0
      2876 L21      10       POPE     N        NH3L    -0.300000       14.0070           0
      2877 L21      10       POPE     HN1      HCL      0.330000        1.0080           0
      2878 L21      10       POPE     HN2      HCL      0.330000        1.0080           0
      2879 L21      10       POPE     HN3      HCL      0.330000        1.0080           0
      2880 L21      10       POPE     C12      CTL2     0.130000       12.0110           0
      2881 L21      10       POPE     H12A     HAL2     0.090000        1.0080           0
      2882 L21      10       POPE     H12B     HAL2     0.090000        1.0080           0
      2883 L21      10       POPE     C11      CTL2    -0.080000       12.0110           0
      2884 L21      10       POPE     H11A     HAL2     0.090000        1.0080           0
      2885 L21      10       POPE     H11B     HAL2     0.090000        1.0080           0
      2886 L21      10       POPE     P        PL       1.500000       30.9740           0
      2887 L21      10       POPE     O13      O2L     -0.780000       15.9994           0
      2888 L21      10       POPE     O14      O2L     -0.780000       15.9994           0
      2889 L21      10       POPE     O11      OSLP    -0.570000       15.9994           0
      2890 L21      10       POPE     O12      OSLP    -0.570000       15.9994           0
      2891 L21      10       POPE     C1       CTL2    -0.080000       12.0110           0
      2892 L21      10       POPE     HA       HAL2     0.090000        1.0080           0
      2893 L21      10       POPE     HB       HAL2     0.090000        1.0080           0
      2894 L21      10       POPE     C2       CTL1     0.170000       12.0110           0
      2895 L21      10       POPE     HS       HAL1     0.090000        1.0080           0
      2896 L21      10       POPE     O21      OSL     -0.490000       15.9994           0
      2897 L21      10       POPE     C21      CL       0.900000       12.0110           0
      2898 L21      10       POPE     O22      OBL     -0.630000       15.9994           0
      2899 L21      10       POPE     C22      CTL2    -0.220000       12.0110           0
      2900 L21      10       POPE     H2R      HAL2     0.090000        1.0080           0
      2901 L21      10       POPE     H2S      HAL2     0.090000        1.0080           0
      2902 L21      10       POPE     C3       CTL2     0.080000       12.0110           0
      2903 L21      10       POPE     HX       HAL2     0.090000        1.0080           0
      2904 L21      10       POPE     HY       HAL2     0.090000        1.0080           0
      2905 L21      10       POPE     O31      OSL     -0.490000       15.9994           0
      2906 L21      10       POPE     C31      CL       0.900000       12.0110           0
      2907 L21      10       POPE     O32      OBL     -0.630000       15.9994           0
      2908 L21      10       POPE     C32      CTL2    -0.220000       12.0110           0
      2909 L21      10       POPE     H2X      HAL2     0.090000        1.0080           0
      2910 L21      10       POPE     H2Y      HAL2     0.090000        1.0080           0
      2911 L21      10       POPE     C23      CTL2    -0.180000       12.0110           0
      2912 L21      10       POPE     H3R      HAL2     0.090000        1.0080           0
      2913 L21      10       POPE     H3S      HAL2     0.090000        1.0080           0
      2914 L21      10       POPE     C24      CTL2    -0.180000       12.0110           0
      2915 L21      10       POPE     H4R      HAL2     0.090000        1.0080           0
      2916 L21      10       POPE     H4S      HAL2     0.090000        1.0080           0
      2917 L21      10       POPE     C25      CTL2    -0.180000       12.0110           0
      2918 L21      10       POPE     H5R      HAL2     0.090000        1.0080           0
      2919 L21      10       POPE     H5S      HAL2     0.090000        1.0080           0
      2920 L21      10       POPE     C26      CTL2    -0.180000       12.0110           0
      2921 L21      10       POPE     H6R      HAL2     0.090000        1.0080           0
      2922 L21      10       POPE     H6S      HAL2     0.090000        1.0080           0
      2923 L21      10       POPE     C27      CTL2    -0.180000       12.0110           0
      2924 L21      10       POPE     H7R      HAL2     0.090000        1.0080           0
      2925 L21      10       POPE     H7S      HAL2     0.090000        1.0080           0
      2926 L21      10       POPE     C28      CTL2    -0.180000       12.0110           0
      2927 L21      10       POPE     H8R      HAL2     0.090000        1.0080           0
      2928 L21      10       POPE     H8S      HAL2     0.090000        1.0080           0
      2929 L21      10       POPE     C29      CEL1    -0.150000       12.0110           0
      2930 L21      10       POPE     H91      HEL1     0.150000        1.0080           0
      2931 L21      10       POPE     C210     CEL1    -0.150000       12.0110           0
      2932 L21      10       POPE     H101     HEL1     0.150000        1.0080           0
      2933 L21      10       POPE     C211     CTL2    -0.180000       12.0110           0
      2934 L21      10       POPE     H11R     HAL2     0.090000        1.0080           0
      2935 L21      10       POPE     H11S     HAL2     0.090000        1.0080           0
      2936 L21      10       POPE     C212     CTL2    -0.180000       12.0110           0
      2937 L21      10       POPE     H12R     HAL2     0.090000        1.0080           0
      2938 L21      10       POPE     H12S     HAL2     0.090000        1.0080           0
      2939 L21      10       POPE     C213     CTL2    -0.180000       12.0110           0
      2940 L21      10       POPE     H13R     HAL2     0.090000        1.0080           0
      2941 L21      10       POPE     H13S     HAL2     0.090000        1.0080           0
      2942 L21      10       POPE     C214     CTL2    -0.180000       12.0110           0
      2943 L21      10       POPE     H14R     HAL2     0.090000        1.0080           0
      2944 L21      10       POPE     H14S     HAL2     0.090000        1.0080           0
      2945 L21      10       POPE     C215     CTL2    -0.180000       12.0110           0
      2946 L21      10       POPE     H15R     HAL2     0.090000        1.0080           0
      2947 L21      10       POPE     H15S     HAL2     0.090000        1.0080           0
      2948 L21      10       POPE     C216     CTL2    -0.180000       12.0110           0
      2949 L21      10       POPE     H16R     HAL2     0.090000        1.0080           0
      2950 L21      10       POPE     H16S     HAL2     0.090000        1.0080           0
      2951 L21      10       POPE     C217     CTL2    -0.180000       12.0110           0
      2952 L21      10       POPE     H17R     HAL2     0.090000        1.0080           0
      2953 L21      10       POPE     H17S     HAL2     0.090000        1.0080           0
      2954 L21      10       POPE     C218     CTL3    -0.270000       12.0110           0
      2955 L21      10       POPE     H18R     HAL3     0.090000        1.0080           0
      2956 L21      10       POPE     H18S     HAL3     0.090000        1.0080           0
      2957 L21      10       POPE     H18T     HAL3     0.090000        1.0080           0
      2958 L21      10       POPE     C33      CTL2    -0.180000       12.0110           0
      2959 L21      10       POPE     H3X      HAL2     0.090000        1.0080           0
      2960 L21      10       POPE     H3Y      HAL2     0.090000        1.0080           0
      2961 L21      10       POPE     C34      CTL2    -0.180000       12.0110           0
      2962 L21      10       POPE     H4X      HAL2     0.090000        1.0080           0
      2963 L21      10       POPE     H4Y      HAL2     0.090000        1.0080           0
      2964 L21      10       POPE     C35      CTL2    -0.180000       12.0110           0
      2965 L21      10       POPE     H5X      HAL2     0.090000        1.0080           0
      2966 L21      10       POPE     H5Y      HAL2     0.090000        1.0080           0
      2967 L21      10       POPE     C36      CTL2    -0.180000       12.0110           0
      2968 L21      10       POPE     H6X      HAL2     0.090000        1.0080           0
      2969 L21      10       POPE     H6Y      HAL2     0.090000        1.0080           0
      2970 L21      10       POPE     C37      CTL2    -0.180000       12.0110           0
      2971 L21      10       POPE     H7X      HAL2     0.090000        1.0080           0
      2972 L21      10       POPE     H7Y      HAL2     0.090000        1.0080           0
      2973 L21      10       POPE     C38      CTL2    -0.180000       12.0110           0
      2974 L21      10       POPE     H8X      HAL2     0.090000        1.0080           0
      2975 L21      10       POPE     H8Y      HAL2     0.090000        1.0080           0
      2976 L21      10       POPE     C39      CTL2    -0.180000       12.0110           0
      2977 L21      10       POPE     H9X      HAL2     0.090000        1.0080           0
      2978 L21      10       POPE     H9Y      HAL2     0.090000        1.0080           0
      2979 L21      10       POPE     C310     CTL2    -0.180000       12.0110           0
      2980 L21      10       POPE     H10X     HAL2     0.090000        1.0080           0
      2981 L21      10       POPE     H10Y     HAL2     0.090000        1.0080           0
      2982 L21      10       POPE     C311     CTL2    -0.180000       12.0110           0
      2983 L21      10       POPE     H11X     HAL2     0.090000        1.0080           0
      2984 L21      10       POPE     H11Y     HAL2     0.090000        1.0080           0
      2985 L21      10       POPE     C312     CTL2    -0.180000       12.0110           0
      2986 L21      10       POPE     H12X     HAL2     0.090000        1.0080           0
      2987 L21      10       POPE     H12Y     HAL2     0.090000        1.0080           0
      2988 L21      10       POPE     C313     CTL2    -0.180000       12.0110           0
      2989 L21      10       POPE     H13X     HAL2     0.090000        1.0080           0
      2990 L21      10       POPE     H13Y     HAL2     0.090000        1.0080           0
      2991 L21      10       POPE     C314     CTL2    -0.180000       12.0110           0
      2992 L21      10       POPE     H14X     HAL2     0.090000        1.0080           0
      2993 L21      10       POPE     H14Y     HAL2     0.090000        1.0080           0
      2994 L21      10       POPE     C315     CTL2    -0.180000       12.0110           0
      2995 L21      10       POPE     H15X     HAL2     0.090000        1.0080           0
      2996 L21      10       POPE     H15Y     HAL2     0.090000        1.0080           0
      2997 L21      10       POPE     C316     CTL3    -0.270000       12.0110           0
      2998 L21      10       POPE     H16X     HAL3     0.090000        1.0080           0
      2999 L21      10       POPE     H16Y     HAL3     0.090000        1.0080           0
      3000 L21      10       POPE     H16Z     HAL3     0.090000        1.0080           0
      3001 L21      11       POPE     N        NH3L    -0.300000       14.0070           0
      3002 L21      11       POPE     HN1      HCL      0.330000        1.0080           0
      3003 L21      11       POPE     HN2      HCL      0.330000        1.0080           0
      3004 L21      11       POPE     HN3      HCL      0.330000        1.0080           0
      3005 L21      11       POPE     C12      CTL2     0.130000       12.0110           0
      3006 L21      11       POPE     H12A     HAL2     0.090000        1.0080           0
      3007 L21      11       POPE     H12B     HAL2     0.090000        1.0080           0
      3008 L21      11       POPE     C11      CTL2    -0.080000       12.0110           0
      3009 L21      11       POPE     H11A     HAL2     0.090000        1.0080           0
      3010 L21      11       POPE     H11B     HAL2     0.090000        1.0080           0
      3011 L21      11       POPE     P        PL       1.500000       30.9740           0
      3012 L21      11       POPE     O13      O2L     -0.780000       15.9994           0
      3013 L21      11       POPE     O14      O2L     -0.780000       15.9994           0
      3014 L21      11       POPE     O11      OSLP    -0.570000       15.9994           0
      3015 L21      11       POPE     O12      OSLP    -0.570000       15.9994           0
      3016 L21      11       POPE     C1       CTL2    -0.080000       12.0110           0
      3017 L21      11       POPE     HA       HAL2     0.090000        1.0080           0
      3018 L21      11       POPE     HB       HAL2     0.090000        1.0080           0
      3019 L21      11       POPE     C2       CTL1     0.170000       12.0110           0
      3020 L21      11       POPE     HS       HAL1     0.090000        1.0080           0
      3021 L21      11       POPE     O21      OSL     -0.490000       15.9994           0
      3022 L21      11       POPE     C21      CL       0.900000       12.0110           0
      3023 L21      11       POPE     O22      OBL     -0.630000       15.9994           0
      3024 L21      11       POPE     C22      CTL2    -0.220000       12.0110           0
      3025 L21      11       POPE     H2R      HAL2     0.090000        1.0080           0
      3026 L21      11       POPE     H2S      HAL2     0.090000        1.0080           0
      3027 L21      11       POPE     C3       CTL2     0.080000       12.0110           0
      3028 L21      11       POPE     HX       HAL2     0.090000        1.0080           0
      3029 L21      11       POPE     HY       HAL2     0.090000        1.0080           0
      3030 L21      11       POPE     O31      OSL     -0.490000       15.9994           0
      3031 L21      11       POPE     C31      CL       0.900000       12.0110           0
      3032 L21      11       POPE     O32      OBL     -0.630000       15.9994           0
      3033 L21      11       POPE     C32      CTL2    -0.220000       12.0110           0
      3034 L21      11       POPE     H2X      HAL2     0.090000        1.0080           0
      3035 L21      11       POPE     H2Y      HAL2     0.090000        1.0080           0
      3036 L21      11       POPE     C23      CTL2    -0.180000       12.0110           0
      3037 L21      11       POPE     H3R      HAL2     0.090000        1.0080           0
      3038 L21      11       POPE     H3S      HAL2     0.090000        1.0080           0
      3039 L21      11       POPE     C24      CTL2    -0.180000       12.0110           0
      3040 L21      11       POPE     H4R      HAL2     0.090000        1.0080           0
      3041 L21      11       POPE     H4S      HAL2     0.090000        1.0080           0
      3042 L21      11       POPE     C25      CTL2    -0.180000       12.0110           0
      3043 L21      11       POPE     H5R      HAL2     0.090000        1.0080           0
      3044 L21      11       POPE     H5S      HAL2     0.090000        1.0080           0
      3045 L21      11       POPE     C26      CTL2    -0.180000       12.0110           0
      3046 L21      11       POPE     H6R      HAL2     0.090000        1.0080           0
      3047 L21      11       POPE     H6S      HAL2     0.090000        1.0080           0
      3048 L21      11       POPE     C27      CTL2    -0.180000       12.0110           0
      3049 L21      11       POPE     H7R      HAL2     0.090000        1.0080           0
      3050 L21      11       POPE     H7S      HAL2     0.090000        1.0080           0
      3051 L21      11       POPE     C28      CTL2    -0.180000       12.0110           0
      3052 L21      11       POPE     H8R      HAL2     0.090000        1.0080           0
      3053 L21      11       POPE     H8S      HAL2     0.090000        1.0080           0
      3054 L21      11       POPE     C29      CEL1    -0.150000       12.0110           0
      3055 L21      11       POPE     H91      HEL1     0.150000        1.0080           0
      3056 L21      11       POPE     C210     CEL1    -0.150000       12.0110           0
      3057 L21      11       POPE     H101     HEL1     0.150000        1.0080           0
      3058 L21      11       POPE     C211     CTL2    -0.180000       12.0110           0
      3059 L21      11       POPE     H11R     HAL2     0.090000        1.0080           0
      3060 L21      11       POPE     H11S     HAL2     0.090000        1.0080           0
      3061 L21      11       POPE     C212     CTL2    -0.180000       12.0110           0
      3062 L21      11       POPE     H12R     HAL2     0.090000        1.0080           0
      3063 L21      11       POPE     H12S     HAL2     0.090000        1.0080           0
      3064 L21      11       POPE     C213     CTL2    -0.180000       12.0110           0
      3065 L21      11       POPE     H13R     HAL2     0.090000        1.0080           0
      3066 L21      11       POPE     H13S     HAL2     0.090000        1.0080           0
      3067 L21      11       POPE     C214     CTL2    -0.180000       12.0110           0
      3068 L21      11       POPE     H14R     HAL2     0.090000        1.0080           0
      3069 L21      11       POPE     H14S     HAL2     0.090000        1.0080           0
      3070 L21      11       POPE     C215     CTL2    -0.180000       12.0110           0
      3071 L21      11       POPE     H15R     HAL2     0.090000        1.0080           0
      3072 L21      11       POPE     H15S     HAL2     0.090000        1.0080           0
      3073 L21      11       POPE     C216     CTL2    -0.180000       12.0110           0
      3074 L21      11       POPE     H16R     HAL2     0.090000        1.0080           0
      3075 L21      11       POPE     H16S     HAL2     0.090000        1.0080           0
      3076 L21      11       POPE     C217     CTL2    -0.180000       12.0110           0
      3077 L21      11       POPE     H17R     HAL2     0.090000        1.0080           0
      3078 L21      11       POPE     H17S     HAL2     0.090000        1.0080           0
      3079 L21      11       POPE     C218     CTL3    -0.270000       12.0110           0
      3080 L21      11       POPE     H18R     HAL3     0.090000        1.0080           0
      3081 L21      11       POPE     H18S     HAL3     0.090000        1.0080           0
      3082 L21      11       POPE     H18T     HAL3     0.090000        1.0080           0
      3083 L21      11       POPE     C33      CTL2    -0.180000       12.0110           0
      3084 L21      11       POPE     H3X      HAL2     0.090000        1.0080           0
      3085 L21      11       POPE     H3Y      HAL2     0.090000        1.0080           0
      3086 L21      11       POPE     C34      CTL2    -0.180000       12.0110           0
      3087 L21      11       POPE     H4X      HAL2     0.090000        1.0080           0
      3088 L21      11       POPE     H4Y      HAL2     0.090000        1.0080           0
      3089 L21      11       POPE     C35      CTL2    -0.180000       12.0110           0
      3090 L21      11       POPE     H5X      HAL2     0.090000        1.0080           0
      3091 L21      11       POPE     H5Y      HAL2     0.090000        1.0080           0
      3092 L21      11       POPE     C36      CTL2    -0.180000       12.0110           0
      3093 L21      11       POPE     H6X      HAL2     0.090000        1.0080           0
      3094 L21      11       POPE     H6Y      HAL2     0.090000        1.0080           0
      3095 L21      11       POPE     C37      CTL2    -0.180000       12.0110           0
      3096 L21      11       POPE     H7X      HAL2     0.090000        1.0080           0
      3097 L21      11       POPE     H7Y      HAL2     0.090000        1.0080           0
      3098 L21      11       POPE     C38      CTL2    -0.180000       12.0110           0
      3099 L21      11       POPE     H8X      HAL2     0.090000        1.0080           0
      3100 L21      11       POPE     H8Y      HAL2     0.090000        1.0080           0
      3101 L21      11       POPE     C39      CTL2    -0.180000       12.0110           0
      3102 L21      11       POPE     H9X      HAL2     0.090000        1.0080           0
      3103 L21      11       POPE     H9Y      HAL2     0.090000        1.0080           0
      3104 L21      11       POPE     C310     CTL2    -0.180000       12.0110           0
      3105 L21      11       POPE     H10X     HAL2     0.090000        1.0080           0
      3106 L21      11       POPE     H10Y     HAL2     0.090000        1.0080           0
      3107 L21      11       POPE     C311     CTL2    -0.180000       12.0110           0
      3108 L21      11       POPE     H11X     HAL2     0.090000        1.0080           0
      3109 L21      11       POPE     H11Y     HAL2     0.090000        1.0080           0
      3110 L21      11       POPE     C312     CTL2    -0.180000       12.0110           0
      3111 L21      11       POPE     H12X     HAL2     0.090000        1.0080           0
      3112 L21      11       POPE     H12Y     HAL2     0.090000        1.0080           0
      3113 L21      11       POPE     C313     CTL2    -0.180000       12.0110           0
      3114 L21      11       POPE     H13X     HAL2     0.090000        1.0080           0
      3115 L21      11       POPE     H13Y     HAL2     0.090000        1.0080           0
      3116 L21      11       POPE     C314     CTL2    -0.180000       12.0110           0
      3117 L21      11       POPE     H14X     HAL2     0.090000        1.0080           0
      3118 L21      11       POPE     H14Y     HAL2     0.090000        1.0080           0
      3119 L21      11       POPE     C315     CTL2    -0.180000       12.0110           0
      3120 L21      11       POPE     H15X     HAL2     0.090000        1.0080           0
      3121 L21      11       POPE     H15Y     HAL2     0.090000        1.0080           0
      3122 L21      11       POPE     C316     CTL3    -0.270000       12.0110           0
      3123 L21      11       POPE     H16X     HAL3     0.090000        1.0080           0
      3124 L21      11       POPE     H16Y     HAL3     0.090000        1.0080           0
      3125 L21      11       POPE     H16Z     HAL3     0.090000        1.0080           0
      3126 L21      12       POPE     N        NH3L    -0.300000       14.0070           0
      3127 L21      12       POPE     HN1      HCL      0.330000        1.0080           0
      3128 L21      12       POPE     HN2      HCL      0.330000        1.0080           0
      3129 L21      12       POPE     HN3      HCL      0.330000        1.0080           0
      3130 L21      12       POPE     C12      CTL2     0.130000       12.0110           0
      3131 L21      12       POPE     H12A     HAL2     0.090000        1.0080           0
      3132 L21      12       POPE     H12B     HAL2     0.090000        1.0080           0
      3133 L21      12       POPE     C11      CTL2    -0.080000       12.0110           0
      3134 L21      12       POPE     H11A     HAL2     0.090000        1.0080           0
      3135 L21      12       POPE     H11B     HAL2     0.090000        1.0080           0
      3136 L21      12       POPE     P        PL       1.500000       30.9740           0
      3137 L21      12       POPE     O13      O2L     -0.780000       15.9994           0
      3138 L21      12       POPE     O14      O2L     -0.780000       15.9994           0
      3139 L21      12       POPE     O11      OSLP    -0.570000       15.9994           0
      3140 L21      12       POPE     O12      OSLP    -0.570000       15.9994           0
      3141 L21      12       POPE     C1       CTL2    -0.080000       12.0110           0
      3142 L21      12       POPE     HA       HAL2     0.090000        1.0080           0
      3143 L21      12       POPE     HB       HAL2     0.090000        1.0080           0
      3144 L21      12       POPE     C2       CTL1     0.170000       12.0110           0
      3145 L21      12       POPE     HS       HAL1     0.090000        1.0080           0
      3146 L21      12       POPE     O21      OSL     -0.490000       15.9994           0
      3147 L21      12       POPE     C21      CL       0.900000       12.0110           0
      3148 L21      12       POPE     O22      OBL     -0.630000       15.9994           0
      3149 L21      12       POPE     C22      CTL2    -0.220000       12.0110           0
      3150 L21      12       POPE     H2R      HAL2     0.090000        1.0080           0
      3151 L21      12       POPE     H2S      HAL2     0.090000        1.0080           0
      3152 L21      12       POPE     C3       CTL2     0.080000       12.0110           0
      3153 L21      12       POPE     HX       HAL2     0.090000        1.0080           0
      3154 L21      12       POPE     HY       HAL2     0.090000        1.0080           0
      3155 L21      12       POPE     O31      OSL     -0.490000       15.9994           0
      3156 L21      12       POPE     C31      CL       0.900000       12.0110           0
      3157 L21      12       POPE     O32      OBL     -0.630000       15.9994           0
      3158 L21      12       POPE     C32      CTL2    -0.220000       12.0110           0
      3159 L21      12       POPE     H2X      HAL2     0.090000        1.0080           0
      3160 L21      12       POPE     H2Y      HAL2     0.090000        1.0080           0
      3161 L21      12       POPE     C23      CTL2    -0.180000       12.0110           0
      3162 L21      12       POPE     H3R      HAL2     0.090000        1.0080           0
      3163 L21      12       POPE     H3S      HAL2     0.090000        1.0080           0
      3164 L21      12       POPE     C24      CTL2    -0.180000       12.0110           0
      3165 L21      12       POPE     H4R      HAL2     0.090000        1.0080           0
      3166 L21      12       POPE     H4S      HAL2     0.090000        1.0080           0
      3167 L21      12       POPE     C25      CTL2    -0.180000       12.0110           0
      3168 L21      12       POPE     H5R      HAL2     0.090000        1.0080           0
      3169 L21      12       POPE     H5S      HAL2     0.090000        1.0080           0
      3170 L21      12       POPE     C26      CTL2    -0.180000       12.0110           0
      3171 L21      12       POPE     H6R      HAL2     0.090000        1.0080           0
      3172 L21      12       POPE     H6S      HAL2     0.090000        1.0080           0
      3173 L21      12       POPE     C27      CTL2    -0.180000       12.0110           0
      3174 L21      12       POPE     H7R      HAL2     0.090000        1.0080           0
      3175 L21      12       POPE     H7S      HAL2     0.090000        1.0080           0
      3176 L21      12       POPE     C28      CTL2    -0.180000       12.0110           0
      3177 L21      12       POPE     H8R      HAL2     0.090000        1.0080           0
      3178 L21      12       POPE     H8S      HAL2     0.090000        1.0080           0
      3179 L21      12       POPE     C29      CEL1    -0.150000       12.0110           0
      3180 L21      12       POPE     H91      HEL1     0.150000        1.0080           0
      3181 L21      12       POPE     C210     CEL1    -0.150000       12.0110           0
      3182 L21      12       POPE     H101     HEL1     0.150000        1.0080           0
      3183 L21      12       POPE     C211     CTL2    -0.180000       12.0110           0
      3184 L21      12       POPE     H11R     HAL2     0.090000        1.0080           0
      3185 L21      12       POPE     H11S     HAL2     0.090000        1.0080           0
      3186 L21      12       POPE     C212     CTL2    -0.180000       12.0110           0
      3187 L21      12       POPE     H12R     HAL2     0.090000        1.0080           0
      3188 L21      12       POPE     H12S     HAL2     0.090000        1.0080           0
      3189 L21      12       POPE     C213     CTL2    -0.180000       12.0110           0
      3190 L21      12       POPE     H13R     HAL2     0.090000        1.0080           0
      3191 L21      12       POPE     H13S     HAL2     0.090000        1.0080           0
      3192 L21      12       POPE     C214     CTL2    -0.180000       12.0110           0
      3193 L21      12       POPE     H14R     HAL2     0.090000        1.0080           0
      3194 L21      12       POPE     H14S     HAL2     0.090000        1.0080           0
      3195 L21      12       POPE     C215     CTL2    -0.180000       12.0110           0
      3196 L21      12       POPE     H15R     HAL2     0.090000        1.0080           0
      3197 L21      12       POPE     H15S     HAL2     0.090000        1.0080           0
      3198 L21      12       POPE     C216     CTL2    -0.180000       12.0110           0
      3199 L21      12       POPE     H16R     HAL2     0.090000        1.0080           0
      3200 L21      12       POPE     H16S     HAL2     0.090000        1.0080           0
      3201 L21      12       POPE     C217     CTL2    -0.180000       12.0110           0
      3202 L21      12       POPE     H17R     HAL2     0.090000        1.0080           0
      3203 L21      12       POPE     H17S     HAL2     0.090000        1.0080           0
      3204 L21      12       POPE     C218     CTL3    -0.270000       12.0110           0
      3205 L21      12       POPE     H18R     HAL3     0.090000        1.0080           0
      3206 L21      12       POPE     H18S     HAL3     0.090000        1.0080           0
      3207 L21      12       POPE     H18T     HAL3     0.090000        1.0080           0
      3208 L21      12       POPE     C33      CTL2    -0.180000       12.0110           0
      3209 L21      12       POPE     H3X      HAL2     0.090000        1.0080           0
      3210 L21      12       POPE     H3Y      HAL2     0.090000        1.0080           0
      3211 L21      12       POPE     C34      CTL2    -0.180000       12.0110           0
      3212 L21      12       POPE     H4X      HAL2     0.090000        1.0080           0
      3213 L21      12       POPE     H4Y      HAL2     0.090000        1.0080           0
      3214 L21      12       POPE     C35      CTL2    -0.180000       12.0110           0
      3215 L21      12       POPE     H5X      HAL2     0.090000        1.0080           0
      3216 L21      12       POPE     H5Y      HAL2     0.090000        1.0080           0
      3217 L21      12       POPE     C36      CTL2    -0.180000       12.0110           0
      3218 L21      12       POPE     H6X      HAL2     0.090000        1.0080           0
      3219 L21      12       POPE     H6Y      HAL2     0.090000        1.0080           0
      3220 L21      12       POPE     C37      CTL2    -0.180000       12.0110           0
      3221 L21      12       POPE     H7X      HAL2     0.090000        1.0080           0
      3222 L21      12       POPE     H7Y      HAL2     0.090000        1.0080           0
      3223 L21      12       POPE     C38      CTL2    -0.180000       12.0110           0
      3224 L21      12       POPE     H8X      HAL2     0.090000        1.0080           0
      3225 L21      12       POPE     H8Y      HAL2     0.090000        1.0080           0
      3226 L21      12       POPE     C39      CTL2    -0.180000       12.0110           0
      3227 L21      12       POPE     H9X      HAL2     0.090000        1.0080           0
      3228 L21      12       POPE     H9Y      HAL2     0.090000        1.0080           0
      3229 L21      12       POPE     C310     CTL2    -0.180000       12.0110           0
      3230 L21      12       POPE     H10X     HAL2     0.090000        1.0080           0
      3231 L21      12       POPE     H10Y     HAL2     0.090000        1.0080           0
      3232 L21      12       POPE     C311     CTL2    -0.180000       12.0110           0
      3233 L21      12       POPE     H11X     HAL2     0.090000        1.0080           0
      3234 L21      12       POPE     H11Y     HAL2     0.090000        1.0080           0
      3235 L21      12       POPE     C312     CTL2    -0.180000       12.0110           0
      3236 L21      12       POPE     H12X     HAL2     0.090000        1.0080           0
      3237 L21      12       POPE     H12Y     HAL2     0.090000        1.0080           0
      3238 L21      12       POPE     C313     CTL2    -0.180000       12.0110           0
      3239 L21      12       POPE     H13X     HAL2     0.090000        1.0080           0
      3240 L21      12       POPE     H13Y     HAL2     0.090000        1.0080           0
      3241 L21      12       POPE     C314     CTL2    -0.180000       12.0110           0
      3242 L21      12       POPE     H14X     HAL2     0.090000        1.0080           0
      3243 L21      12       POPE     H14Y     HAL2     0.090000        1.0080           0
      3244 L21      12       POPE     C315     CTL2    -0.180000       12.0110           0
      3245 L21      12       POPE     H15X     HAL2     0.090000        1.0080           0
      3246 L21      12       POPE     H15Y     HAL2     0.090000        1.0080           0
      3247 L21      12       POPE     C316     CTL3    -0.270000       12.0110           0
      3248 L21      12       POPE     H16X     HAL3     0.090000        1.0080           0
      3249 L21      12       POPE     H16Y     HAL3     0.090000        1.0080           0
      3250 L21      12       POPE     H16Z     HAL3     0.090000        1.0080           0
      3251 L21      13       POPE     N        NH3L    -0.300000       14.0070           0
      3252 L21      13       POPE     HN1      HCL      0.330000        1.0080           0
      3253 L21      13       POPE     HN2      HCL      0.330000        1.0080           0
      3254 L21      13       POPE     HN3      HCL      0.330000        1.0080           0
      3255 L21      13       POPE     C12      CTL2     0.130000       12.0110           0
      3256 L21      13       POPE     H12A     HAL2     0.090000        1.0080           0
      3257 L21      13       POPE     H12B     HAL2     0.090000        1.0080           0
      3258 L21      13       POPE     C11      CTL2    -0.080000       12.0110           0
      3259 L21      13       POPE     H11A     HAL2     0.090000        1.0080           0
      3260 L21      13       POPE     H11B     HAL2     0.090000        1.0080           0
      3261 L21      13       POPE     P        PL       1.500000       30.9740           0
      3262 L21      13       POPE     O13      O2L     -0.780000       15.9994           0
      3263 L21      13       POPE     O14      O2L     -0.780000       15.9994           0
      3264 L21      13       POPE     O11      OSLP    -0.570000       15.9994           0
      3265 L21      13       POPE     O12      OSLP    -0.570000       15.9994           0
      3266 L21      13       POPE     C1       CTL2    -0.080000       12.0110           0
      3267 L21      13       POPE     HA       HAL2     0.090000        1.0080           0
      3268 L21      13       POPE     HB       HAL2     0.090000        1.0080           0
      3269 L21      13       POPE     C2       CTL1     0.170000       12.0110           0
      3270 L21      13       POPE     HS       HAL1     0.090000        1.0080           0
      3271 L21      13       POPE     O21      OSL     -0.490000       15.9994           0
      3272 L21      13       POPE     C21      CL       0.900000       12.0110           0
      3273 L21      13       POPE     O22      OBL     -0.630000       15.9994           0
      3274 L21      13       POPE     C22      CTL2    -0.220000       12.0110           0
      3275 L21      13       POPE     H2R      HAL2     0.090000        1.0080           0
      3276 L21      13       POPE     H2S      HAL2     0.090000        1.0080           0
      3277 L21      13       POPE     C3       CTL2     0.080000       12.0110           0
      3278 L21      13       POPE     HX       HAL2     0.090000        1.0080           0
      3279 L21      13       POPE     HY       HAL2     0.090000        1.0080           0
      3280 L21      13       POPE     O31      OSL     -0.490000       15.9994           0
      3281 L21      13       POPE     C31      CL       0.900000       12.0110           0
      3282 L21      13       POPE     O32      OBL     -0.630000       15.9994           0
      3283 L21      13       POPE     C32      CTL2    -0.220000       12.0110           0
      3284 L21      13       POPE     H2X      HAL2     0.090000        1.0080           0
      3285 L21      13       POPE     H2Y      HAL2     0.090000        1.0080           0
      3286 L21      13       POPE     C23      CTL2    -0.180000       12.0110           0
      3287 L21      13       POPE     H3R      HAL2     0.090000        1.0080           0
      3288 L21      13       POPE     H3S      HAL2     0.090000        1.0080           0
      3289 L21      13       POPE     C24      CTL2    -0.180000       12.0110           0
      3290 L21      13       POPE     H4R      HAL2     0.090000        1.0080           0
      3291 L21      13       POPE     H4S      HAL2     0.090000        1.0080           0
      3292 L21      13       POPE     C25      CTL2    -0.180000       12.0110           0
      3293 L21      13       POPE     H5R      HAL2     0.090000        1.0080           0
      3294 L21      13       POPE     H5S      HAL2     0.090000        1.0080           0
      3295 L21      13       POPE     C26      CTL2    -0.180000       12.0110           0
      3296 L21      13       POPE     H6R      HAL2     0.090000        1.0080           0
      3297 L21      13       POPE     H6S      HAL2     0.090000        1.0080           0
      3298 L21      13       POPE     C27      CTL2    -0.180000       12.0110           0
      3299 L21      13       POPE     H7R      HAL2     0.090000        1.0080           0
      3300 L21      13       POPE     H7S      HAL2     0.090000        1.0080           0
      3301 L21      13       POPE     C28      CTL2    -0.180000       12.0110           0
      3302 L21      13       POPE     H8R      HAL2     0.090000        1.0080           0
      3303 L21      13       POPE     H8S      HAL2     0.090000        1.0080           0
      3304 L21      13       POPE     C29      CEL1    -0.150000       12.0110           0
      3305 L21      13       POPE     H91      HEL1     0.150000        1.0080           0
      3306 L21      13       POPE     C210     CEL1    -0.150000       12.0110           0
      3307 L21      13       POPE     H101     HEL1     0.150000        1.0080           0
      3308 L21      13       POPE     C211     CTL2    -0.180000       12.0110           0
      3309 L21      13       POPE     H11R     HAL2     0.090000        1.0080           0
      3310 L21      13       POPE     H11S     HAL2     0.090000        1.0080           0
      3311 L21      13       POPE     C212     CTL2    -0.180000       12.0110           0
      3312 L21      13       POPE     H12R     HAL2     0.090000        1.0080           0
      3313 L21      13       POPE     H12S     HAL2     0.090000        1.0080           0
      3314 L21      13       POPE     C213     CTL2    -0.180000       12.0110           0
      3315 L21      13       POPE     H13R     HAL2     0.090000        1.0080           0
      3316 L21      13       POPE     H13S     HAL2     0.090000        1.0080           0
      3317 L21      13       POPE     C214     CTL2    -0.180000       12.0110           0
      3318 L21      13       POPE     H14R     HAL2     0.090000        1.0080           0
      3319 L21      13       POPE     H14S     HAL2     0.090000        1.0080           0
      3320 L21      13       POPE     C215     CTL2    -0.180000       12.0110           0
      3321 L21      13       POPE     H15R     HAL2     0.090000        1.0080           0
      3322 L21      13       POPE     H15S     HAL2     0.090000        1.0080           0
      3323 L21      13       POPE     C216     CTL2    -0.180000       12.0110           0
      3324 L21      13       POPE     H16R     HAL2     0.090000        1.0080           0
      3325 L21      13       POPE     H16S     HAL2     0.090000        1.0080           0
      3326 L21      13       POPE     C217     CTL2    -0.180000       12.0110           0
      3327 L21      13       POPE     H17R     HAL2     0.090000        1.0080           0
      3328 L21      13       POPE     H17S     HAL2     0.090000        1.0080           0
      3329 L21      13       POPE     C218     CTL3    -0.270000       12.0110           0
      3330 L21      13       POPE     H18R     HAL3     0.090000        1.0080           0
      3331 L21      13       POPE     H18S     HAL3     0.090000        1.0080           0
      3332 L21      13       POPE     H18T     HAL3     0.090000        1.0080           0
      3333 L21      13       POPE     C33      CTL2    -0.180000       12.0110           0
      3334 L21      13       POPE     H3X      HAL2     0.090000        1.0080           0
      3335 L21      13       POPE     H3Y      HAL2     0.090000        1.0080           0
      3336 L21      13       POPE     C34      CTL2    -0.180000       12.0110           0
      3337 L21      13       POPE     H4X      HAL2     0.090000        1.0080           0
      3338 L21      13       POPE     H4Y      HAL2     0.090000        1.0080           0
      3339 L21      13       POPE     C35      CTL2    -0.180000       12.0110           0
      3340 L21      13       POPE     H5X      HAL2     0.090000        1.0080           0
      3341 L21      13       POPE     H5Y      HAL2     0.090000        1.0080           0
      3342 L21      13       POPE     C36      CTL2    -0.180000       12.0110           0
      3343 L21      13       POPE     H6X      HAL2     0.090000        1.0080           0
      3344 L21      13       POPE     H6Y      HAL2     0.090000        1.0080           0
      3345 L21      13       POPE     C37      CTL2    -0.180000       12.0110           0
      3346 L21      13       POPE     H7X      HAL2     0.090000        1.0080           0
      3347 L21      13       POPE     H7Y      HAL2     0.090000        1.0080           0
      3348 L21      13       POPE     C38      CTL2    -0.180000       12.0110           0
      3349 L21      13       POPE     H8X      HAL2     0.090000        1.0080           0
      3350 L21      13       POPE     H8Y      HAL2     0.090000        1.0080           0
      3351 L21      13       POPE     C39      CTL2    -0.180000       12.0110           0
      3352 L21      13       POPE     H9X      HAL2     0.090000        1.0080           0
      3353 L21      13       POPE     H9Y      HAL2     0.090000        1.0080           0
      3354 L21      13       POPE     C310     CTL2    -0.180000       12.0110           0
      3355 L21      13       POPE     H10X     HAL2     0.090000        1.0080           0
      3356 L21      13       POPE     H10Y     HAL2     0.090000        1.0080           0
      3357 L21      13       POPE     C311     CTL2    -0.180000       12.0110           0
      3358 L21      13       POPE     H11X     HAL2     0.090000        1.0080           0
      3359 L21      13       POPE     H11Y     HAL2     0.090000        1.0080           0
      3360 L21      13       POPE     C312     CTL2    -0.180000       12.0110           0
      3361 L21      13       POPE     H12X     HAL2     0.090000        1.0080           0
      3362 L21      13       POPE     H12Y     HAL2     0.090000        1.0080           0
      3363 L21      13       POPE     C313     CTL2    -0.180000       12.0110           0
      3364 L21      13       POPE     H13X     HAL2     0.090000        1.0080           0
      3365 L21      13       POPE     H13Y     HAL2     0.090000        1.0080           0
      3366 L21      13       POPE     C314     CTL2    -0.180000       12.0110           0
      3367 L21      13       POPE     H14X     HAL2     0.090000        1.0080           0
      3368 L21      13       POPE     H14Y     HAL2     0.090000        1.0080           0
      3369 L21      13       POPE     C315     CTL2    -0.180000       12.0110           0
      3370 L21      13       POPE     H15X     HAL2     0.090000        1.0080           0
      3371 L21      13       POPE     H15Y     HAL2     0.090000        1.0080           0
      3372 L21      13       POPE     C316     CTL3    -0.270000       12.0110           0
      3373 L21      13       POPE     H16X     HAL3     0.090000        1.0080           0
      3374 L21      13       POPE     H16Y     HAL3     0.090000        1.0080           0
      3375 L21      13       POPE     H16Z     HAL3     0.090000        1.0080           0
      3376 L21      14       POPE     N        NH3L    -0.300000       14.0070           0
      3377 L21      14       POPE     HN1      HCL      0.330000        1.0080           0
      3378 L21      14       POPE     HN2      HCL      0.330000        1.0080           0
      3379 L21      14       POPE     HN3      HCL      0.330000        1.0080           0
      3380 L21      14       POPE     C12      CTL2     0.130000       12.0110           0
      3381 L21      14       POPE     H12A     HAL2     0.090000        1.0080           0
      3382 L21      14       POPE     H12B     HAL2     0.090000        1.0080           0
      3383 L21      14       POPE     C11      CTL2    -0.080000       12.0110           0
      3384 L21      14       POPE     H11A     HAL2     0.090000        1.0080           0
      3385 L21      14       POPE     H11B     HAL2     0.090000        1.0080           0
      3386 L21      14       POPE     P        PL       1.500000       30.9740           0
      3387 L21      14       POPE     O13      O2L     -0.780000       15.9994           0
      3388 L21      14       POPE     O14      O2L     -0.780000       15.9994           0
      3389 L21      14       POPE     O11      OSLP    -0.570000       15.9994           0
      3390 L21      14       POPE     O12      OSLP    -0.570000       15.9994           0
      3391 L21      14       POPE     C1       CTL2    -0.080000       12.0110           0
      3392 L21      14       POPE     HA       HAL2     0.090000        1.0080           0
      3393 L21      14       POPE     HB       HAL2     0.090000        1.0080           0
      3394 L21      14       POPE     C2       CTL1     0.170000       12.0110           0
      3395 L21      14       POPE     HS       HAL1     0.090000        1.0080           0
      3396 L21      14       POPE     O21      OSL     -0.490000       15.9994           0
      3397 L21      14       POPE     C21      CL       0.900000       12.0110           0
      3398 L21      14       POPE     O22      OBL     -0.630000       15.9994           0
      3399 L21      14       POPE     C22      CTL2    -0.220000       12.0110           0
      3400 L21      14       POPE     H2R      HAL2     0.090000        1.0080           0
      3401 L21      14       POPE     H2S      HAL2     0.090000        1.0080           0
      3402 L21      14       POPE     C3       CTL2     0.080000       12.0110           0
      3403 L21      14       POPE     HX       HAL2     0.090000        1.0080           0
      3404 L21      14       POPE     HY       HAL2     0.090000        1.0080           0
      3405 L21      14       POPE     O31      OSL     -0.490000       15.9994           0
      3406 L21      14       POPE     C31      CL       0.900000       12.0110           0
      3407 L21      14       POPE     O32      OBL     -0.630000       15.9994           0
      3408 L21      14       POPE     C32      CTL2    -0.220000       12.0110           0
      3409 L21      14       POPE     H2X      HAL2     0.090000        1.0080           0
      3410 L21      14       POPE     H2Y      HAL2     0.090000        1.0080           0
      3411 L21      14       POPE     C23      CTL2    -0.180000       12.0110           0
      3412 L21      14       POPE     H3R      HAL2     0.090000        1.0080           0
      3413 L21      14       POPE     H3S      HAL2     0.090000        1.0080           0
      3414 L21      14       POPE     C24      CTL2    -0.180000       12.0110           0
      3415 L21      14       POPE     H4R      HAL2     0.090000        1.0080           0
      3416 L21      14       POPE     H4S      HAL2     0.090000        1.0080           0
      3417 L21      14       POPE     C25      CTL2    -0.180000       12.0110           0
      3418 L21      14       POPE     H5R      HAL2     0.090000        1.0080           0
      3419 L21      14       POPE     H5S      HAL2     0.090000        1.0080           0
      3420 L21      14       POPE     C26      CTL2    -0.180000       12.0110           0
      3421 L21      14       POPE     H6R      HAL2     0.090000        1.0080           0
      3422 L21      14       POPE     H6S      HAL2     0.090000        1.0080           0
      3423 L21      14       POPE     C27      CTL2    -0.180000       12.0110           0
      3424 L21      14       POPE     H7R      HAL2     0.090000        1.0080           0
      3425 L21      14       POPE     H7S      HAL2     0.090000        1.0080           0
      3426 L21      14       POPE     C28      CTL2    -0.180000       12.0110           0
      3427 L21      14       POPE     H8R      HAL2     0.090000        1.0080           0
      3428 L21      14       POPE     H8S      HAL2     0.090000        1.0080           0
      3429 L21      14       POPE     C29      CEL1    -0.150000       12.0110           0
      3430 L21      14       POPE     H91      HEL1     0.150000        1.0080           0
      3431 L21      14       POPE     C210     CEL1    -0.150000       12.0110           0
      3432 L21      14       POPE     H101     HEL1     0.150000        1.0080           0
      3433 L21      14       POPE     C211     CTL2    -0.180000       12.0110           0
      3434 L21      14       POPE     H11R     HAL2     0.090000        1.0080           0
      3435 L21      14       POPE     H11S     HAL2     0.090000        1.0080           0
      3436 L21      14       POPE     C212     CTL2    -0.180000       12.0110           0
      3437 L21      14       POPE     H12R     HAL2     0.090000        1.0080           0
      3438 L21      14       POPE     H12S     HAL2     0.090000        1.0080           0
      3439 L21      14       POPE     C213     CTL2    -0.180000       12.0110           0
      3440 L21      14       POPE     H13R     HAL2     0.090000        1.0080           0
      3441 L21      14       POPE     H13S     HAL2     0.090000        1.0080           0
      3442 L21      14       POPE     C214     CTL2    -0.180000       12.0110           0
      3443 L21      14       POPE     H14R     HAL2     0.090000        1.0080           0
      3444 L21      14       POPE     H14S     HAL2     0.090000        1.0080           0
      3445 L21      14       POPE     C215     CTL2    -0.180000       12.0110           0
      3446 L21      14       POPE     H15R     HAL2     0.090000        1.0080           0
      3447 L21      14       POPE     H15S     HAL2     0.090000        1.0080           0
      3448 L21      14       POPE     C216     CTL2    -0.180000       12.0110           0
      3449 L21      14       POPE     H16R     HAL2     0.090000        1.0080           0
      3450 L21      14       POPE     H16S     HAL2     0.090000        1.0080           0
      3451 L21      14       POPE     C217     CTL2    -0.180000       12.0110           0
      3452 L21      14       POPE     H17R     HAL2     0.090000        1.0080           0
      3453 L21      14       POPE     H17S     HAL2     0.090000        1.0080           0
      3454 L21      14       POPE     C218     CTL3    -0.270000       12.0110           0
      3455 L21      14       POPE     H18R     HAL3     0.090000        1.0080           0
      3456 L21      14       POPE     H18S     HAL3     0.090000        1.0080           0
      3457 L21      14       POPE     H18T     HAL3     0.090000        1.0080           0
      3458 L21      14       POPE     C33      CTL2    -0.180000       12.0110           0
      3459 L21      14       POPE     H3X      HAL2     0.090000        1.0080           0
      3460 L21      14       POPE     H3Y      HAL2     0.090000        1.0080           0
      3461 L21      14       POPE     C34      CTL2    -0.180000       12.0110           0
      3462 L21      14       POPE     H4X      HAL2     0.090000        1.0080           0
      3463 L21      14       POPE     H4Y      HAL2     0.090000        1.0080           0
      3464 L21      14       POPE     C35      CTL2    -0.180000       12.0110           0
      3465 L21      14       POPE     H5X      HAL2     0.090000        1.0080           0
      3466 L21      14       POPE     H5Y      HAL2     0.090000        1.0080           0
      3467 L21      14       POPE     C36      CTL2    -0.180000       12.0110           0
      3468 L21      14       POPE     H6X      HAL2     0.090000        1.0080           0
      3469 L21      14       POPE     H6Y      HAL2     0.090000        1.0080           0
      3470 L21      14       POPE     C37      CTL2    -0.180000       12.0110           0
      3471 L21      14       POPE     H7X      HAL2     0.090000        1.0080           0
      3472 L21      14       POPE     H7Y      HAL2     0.090000        1.0080           0
      3473 L21      14       POPE     C38      CTL2    -0.180000       12.0110           0
      3474 L21      14       POPE     H8X      HAL2     0.090000        1.0080           0
      3475 L21      14       POPE     H8Y      HAL2     0.090000        1.0080           0
      3476 L21      14       POPE     C39      CTL2    -0.180000       12.0110           0
      3477 L21      14       POPE     H9X      HAL2     0.090000        1.0080           0
      3478 L21      14       POPE     H9Y      HAL2     0.090000        1.0080           0
      3479 L21      14       POPE     C310     CTL2    -0.180000       12.0110           0
      3480 L21      14       POPE     H10X     HAL2     0.090000        1.0080           0
      3481 L21      14       POPE     H10Y     HAL2     0.090000        1.0080           0
      3482 L21      14       POPE     C311     CTL2    -0.180000       12.0110           0
      3483 L21      14       POPE     H11X     HAL2     0.090000        1.0080           0
      3484 L21      14       POPE     H11Y     HAL2     0.090000        1.0080           0
      3485 L21      14       POPE     C312     CTL2    -0.180000       12.0110           0
      3486 L21      14       POPE     H12X     HAL2     0.090000        1.0080           0
      3487 L21      14       POPE     H12Y     HAL2     0.090000        1.0080           0
      3488 L21      14       POPE     C313     CTL2    -0.180000       12.0110           0
      3489 L21      14       POPE     H13X     HAL2     0.090000        1.0080           0
      3490 L21      14       POPE     H13Y     HAL2     0.090000        1.0080           0
      3491 L21      14       POPE     C314     CTL2    -0.180000       12.0110           0
      3492 L21      14       POPE     H14X     HAL2     0.090000        1.0080           0
      3493 L21      14       POPE     H14Y     HAL2     0.090000        1.0080           0
      3494 L21      14       POPE     C315     CTL2    -0.180000       12.0110           0
      3495 L21      14       POPE     H15X     HAL2     0.090000        1.0080           0
      3496 L21      14       POPE     H15Y     HAL2     0.090000        1.0080           0
      3497 L21      14       POPE     C316     CTL3    -0.270000       12.0110           0
      3498 L21      14       POPE     H16X     HAL3     0.090000        1.0080           0
      3499 L21      14       POPE     H16Y     HAL3     0.090000        1.0080           0
      3500 L21      14       POPE     H16Z     HAL3     0.090000        1.0080           0
      3501 L21      15       POPE     N        NH3L    -0.300000       14.0070           0
      3502 L21      15       POPE     HN1      HCL      0.330000        1.0080           0
      3503 L21      15       POPE     HN2      HCL      0.330000        1.0080           0
      3504 L21      15       POPE     HN3      HCL      0.330000        1.0080           0
      3505 L21      15       POPE     C12      CTL2     0.130000       12.0110           0
      3506 L21      15       POPE     H12A     HAL2     0.090000        1.0080           0
      3507 L21      15       POPE     H12B     HAL2     0.090000        1.0080           0
      3508 L21      15       POPE     C11      CTL2    -0.080000       12.0110           0
      3509 L21      15       POPE     H11A     HAL2     0.090000        1.0080           0
      3510 L21      15       POPE     H11B     HAL2     0.090000        1.0080           0
      3511 L21      15       POPE     P        PL       1.500000       30.9740           0
      3512 L21      15       POPE     O13      O2L     -0.780000       15.9994           0
      3513 L21      15       POPE     O14      O2L     -0.780000       15.9994           0
      3514 L21      15       POPE     O11      OSLP    -0.570000       15.9994           0
      3515 L21      15       POPE     O12      OSLP    -0.570000       15.9994           0
      3516 L21      15       POPE     C1       CTL2    -0.080000       12.0110           0
      3517 L21      15       POPE     HA       HAL2     0.090000        1.0080           0
      3518 L21      15       POPE     HB       HAL2     0.090000        1.0080           0
      3519 L21      15       POPE     C2       CTL1     0.170000       12.0110           0
      3520 L21      15       POPE     HS       HAL1     0.090000        1.0080           0
      3521 L21      15       POPE     O21      OSL     -0.490000       15.9994           0
      3522 L21      15       POPE     C21      CL       0.900000       12.0110           0
      3523 L21      15       POPE     O22      OBL     -0.630000       15.9994           0
      3524 L21      15       POPE     C22      CTL2    -0.220000       12.0110           0
      3525 L21      15       POPE     H2R      HAL2     0.090000        1.0080           0
      3526 L21      15       POPE     H2S      HAL2     0.090000        1.0080           0
      3527 L21      15       POPE     C3       CTL2     0.080000       12.0110           0
      3528 L21      15       POPE     HX       HAL2     0.090000        1.0080           0
      3529 L21      15       POPE     HY       HAL2     0.090000        1.0080           0
      3530 L21      15       POPE     O31      OSL     -0.490000       15.9994           0
      3531 L21      15       POPE     C31      CL       0.900000       12.0110           0
      3532 L21      15       POPE     O32      OBL     -0.630000       15.9994           0
      3533 L21      15       POPE     C32      CTL2    -0.220000       12.0110           0
      3534 L21      15       POPE     H2X      HAL2     0.090000        1.0080           0
      3535 L21      15       POPE     H2Y      HAL2     0.090000        1.0080           0
      3536 L21      15       POPE     C23      CTL2    -0.180000       12.0110           0
      3537 L21      15       POPE     H3R      HAL2     0.090000        1.0080           0
      3538 L21      15       POPE     H3S      HAL2     0.090000        1.0080           0
      3539 L21      15       POPE     C24      CTL2    -0.180000       12.0110           0
      3540 L21      15       POPE     H4R      HAL2     0.090000        1.0080           0
      3541 L21      15       POPE     H4S      HAL2     0.090000        1.0080           0
      3542 L21      15       POPE     C25      CTL2    -0.180000       12.0110           0
      3543 L21      15       POPE     H5R      HAL2     0.090000        1.0080           0
      3544 L21      15       POPE     H5S      HAL2     0.090000        1.0080           0
      3545 L21      15       POPE     C26      CTL2    -0.180000       12.0110           0
      3546 L21      15       POPE     H6R      HAL2     0.090000        1.0080           0
      3547 L21      15       POPE     H6S      HAL2     0.090000        1.0080           0
      3548 L21      15       POPE     C27      CTL2    -0.180000       12.0110           0
      3549 L21      15       POPE     H7R      HAL2     0.090000        1.0080           0
      3550 L21      15       POPE     H7S      HAL2     0.090000        1.0080           0
      3551 L21      15       POPE     C28      CTL2    -0.180000       12.0110           0
      3552 L21      15       POPE     H8R      HAL2     0.090000        1.0080           0
      3553 L21      15       POPE     H8S      HAL2     0.090000        1.0080           0
      3554 L21      15       POPE     C29      CEL1    -0.150000       12.0110           0
      3555 L21      15       POPE     H91      HEL1     0.150000        1.0080           0
      3556 L21      15       POPE     C210     CEL1    -0.150000       12.0110           0
      3557 L21      15       POPE     H101     HEL1     0.150000        1.0080           0
      3558 L21      15       POPE     C211     CTL2    -0.180000       12.0110           0
      3559 L21      15       POPE     H11R     HAL2     0.090000        1.0080           0
      3560 L21      15       POPE     H11S     HAL2     0.090000        1.0080           0
      3561 L21      15       POPE     C212     CTL2    -0.180000       12.0110           0
      3562 L21      15       POPE     H12R     HAL2     0.090000        1.0080           0
      3563 L21      15       POPE     H12S     HAL2     0.090000        1.0080           0
      3564 L21      15       POPE     C213     CTL2    -0.180000       12.0110           0
      3565 L21      15       POPE     H13R     HAL2     0.090000        1.0080           0
      3566 L21      15       POPE     H13S     HAL2     0.090000        1.0080           0
      3567 L21      15       POPE     C214     CTL2    -0.180000       12.0110           0
      3568 L21      15       POPE     H14R     HAL2     0.090000        1.0080           0
      3569 L21      15       POPE     H14S     HAL2     0.090000        1.0080           0
      3570 L21      15       POPE     C215     CTL2    -0.180000       12.0110           0
      3571 L21      15       POPE     H15R     HAL2     0.090000        1.0080           0
      3572 L21      15       POPE     H15S     HAL2     0.090000        1.0080           0
      3573 L21      15       POPE     C216     CTL2    -0.180000       12.0110           0
      3574 L21      15       POPE     H16R     HAL2     0.090000        1.0080           0
      3575 L21      15       POPE     H16S     HAL2     0.090000        1.0080           0
      3576 L21      15       POPE     C217     CTL2    -0.180000       12.0110           0
      3577 L21      15       POPE     H17R     HAL2     0.090000        1.0080           0
      3578 L21      15       POPE     H17S     HAL2     0.090000        1.0080           0
      3579 L21      15       POPE     C218     CTL3    -0.270000       12.0110           0
      3580 L21      15       POPE     H18R     HAL3     0.090000        1.0080           0
      3581 L21      15       POPE     H18S     HAL3     0.090000        1.0080           0
      3582 L21      15       POPE     H18T     HAL3     0.090000        1.0080           0
      3583 L21      15       POPE     C33      CTL2    -0.180000       12.0110           0
      3584 L21      15       POPE     H3X      HAL2     0.090000        1.0080           0
      3585 L21      15       POPE     H3Y      HAL2     0.090000        1.0080           0
      3586 L21      15       POPE     C34      CTL2    -0.180000       12.0110           0
      3587 L21      15       POPE     H4X      HAL2     0.090000        1.0080           0
      3588 L21      15       POPE     H4Y      HAL2     0.090000        1.0080           0
      3589 L21      15       POPE     C35      CTL2    -0.180000       12.0110           0
      3590 L21      15       POPE     H5X      HAL2     0.090000        1.0080           0
      3591 L21      15       POPE     H5Y      HAL2     0.090000        1.0080           0
      3592 L21      15       POPE     C36      CTL2    -0.180000       12.0110           0
      3593 L21      15       POPE     H6X      HAL2     0.090000        1.0080           0
      3594 L21      15       POPE     H6Y      HAL2     0.090000        1.0080           0
      3595 L21      15       POPE     C37      CTL2    -0.180000       12.0110           0
      3596 L21      15       POPE     H7X      HAL2     0.090000        1.0080           0
      3597 L21      15       POPE     H7Y      HAL2     0.090000        1.0080           0
      3598 L21      15       POPE     C38      CTL2    -0.180000       12.0110           0
      3599 L21      15       POPE     H8X      HAL2     0.090000        1.0080           0
      3600 L21      15       POPE     H8Y      HAL2     0.090000        1.0080           0
      3601 L21      15       POPE     C39      CTL2    -0.180000       12.0110           0
      3602 L21      15       POPE     H9X      HAL2     0.090000        1.0080           0
      3603 L21      15       POPE     H9Y      HAL2     0.090000        1.0080           0
      3604 L21      15       POPE     C310     CTL2    -0.180000       12.0110           0
      3605 L21      15       POPE     H10X     HAL2     0.090000        1.0080           0
      3606 L21      15       POPE     H10Y     HAL2     0.090000        1.0080           0
      3607 L21      15       POPE     C311     CTL2    -0.180000       12.0110           0
      3608 L21      15       POPE     H11X     HAL2     0.090000        1.0080           0
      3609 L21      15       POPE     H11Y     HAL2     0.090000        1.0080           0
      3610 L21      15       POPE     C312     CTL2    -0.180000       12.0110           0
      3611 L21      15       POPE     H12X     HAL2     0.090000        1.0080           0
      3612 L21      15       POPE     H12Y     HAL2     0.090000        1.0080           0
      3613 L21      15       POPE     C313     CTL2    -0.180000       12.0110           0
      3614 L21      15       POPE     H13X     HAL2     0.090000        1.0080           0
      3615 L21      15       POPE     H13Y     HAL2     0.090000        1.0080           0
      3616 L21      15       POPE     C314     CTL2    -0.180000       12.0110           0
      3617 L21      15       POPE     H14X     HAL2     0.090000        1.0080           0
      3618 L21      15       POPE     H14Y     HAL2     0.090000        1.0080           0
      3619 L21      15       POPE     C315     CTL2    -0.180000       12.0110           0
      3620 L21      15       POPE     H15X     HAL2     0.090000        1.0080           0
      3621 L21      15       POPE     H15Y     HAL2     0.090000        1.0080           0
      3622 L21      15       POPE     C316     CTL3    -0.270000       12.0110           0
      3623 L21      15       POPE     H16X     HAL3     0.090000        1.0080           0
      3624 L21      15       POPE     H16Y     HAL3     0.090000        1.0080           0
      3625 L21      15       POPE     H16Z     HAL3     0.090000        1.0080           0
      3626 L21      16       POPE     N        NH3L    -0.300000       14.0070           0
      3627 L21      16       POPE     HN1      HCL      0.330000        1.0080           0
      3628 L21      16       POPE     HN2      HCL      0.330000        1.0080           0
      3629 L21      16       POPE     HN3      HCL      0.330000        1.0080           0
      3630 L21      16       POPE     C12      CTL2     0.130000       12.0110           0
      3631 L21      16       POPE     H12A     HAL2     0.090000        1.0080           0
      3632 L21      16       POPE     H12B     HAL2     0.090000        1.0080           0
      3633 L21      16       POPE     C11      CTL2    -0.080000       12.0110           0
      3634 L21      16       POPE     H11A     HAL2     0.090000        1.0080           0
      3635 L21      16       POPE     H11B     HAL2     0.090000        1.0080           0
      3636 L21      16       POPE     P        PL       1.500000       30.9740           0
      3637 L21      16       POPE     O13      O2L     -0.780000       15.9994           0
      3638 L21      16       POPE     O14      O2L     -0.780000       15.9994           0
      3639 L21      16       POPE     O11      OSLP    -0.570000       15.9994           0
      3640 L21      16       POPE     O12      OSLP    -0.570000       15.9994           0
      3641 L21      16       POPE     C1       CTL2    -0.080000       12.0110           0
      3642 L21      16       POPE     HA       HAL2     0.090000        1.0080           0
      3643 L21      16       POPE     HB       HAL2     0.090000        1.0080           0
      3644 L21      16       POPE     C2       CTL1     0.170000       12.0110           0
      3645 L21      16       POPE     HS       HAL1     0.090000        1.0080           0
      3646 L21      16       POPE     O21      OSL     -0.490000       15.9994           0
      3647 L21      16       POPE     C21      CL       0.900000       12.0110           0
      3648 L21      16       POPE     O22      OBL     -0.630000       15.9994           0
      3649 L21      16       POPE     C22      CTL2    -0.220000       12.0110           0
      3650 L21      16       POPE     H2R      HAL2     0.090000        1.0080           0
      3651 L21      16       POPE     H2S      HAL2     0.090000        1.0080           0
      3652 L21      16       POPE     C3       CTL2     0.080000       12.0110           0
      3653 L21      16       POPE     HX       HAL2     0.090000        1.0080           0
      3654 L21      16       POPE     HY       HAL2     0.090000        1.0080           0
      3655 L21      16       POPE     O31      OSL     -0.490000       15.9994           0
      3656 L21      16       POPE     C31      CL       0.900000       12.0110           0
      3657 L21      16       POPE     O32      OBL     -0.630000       15.9994           0
      3658 L21      16       POPE     C32      CTL2    -0.220000       12.0110           0
      3659 L21      16       POPE     H2X      HAL2     0.090000        1.0080           0
      3660 L21      16       POPE     H2Y      HAL2     0.090000        1.0080           0
      3661 L21      16       POPE     C23      CTL2    -0.180000       12.0110           0
      3662 L21      16       POPE     H3R      HAL2     0.090000        1.0080           0
      3663 L21      16       POPE     H3S      HAL2     0.090000        1.0080           0
      3664 L21      16       POPE     C24      CTL2    -0.180000       12.0110           0
      3665 L21      16       POPE     H4R      HAL2     0.090000        1.0080           0
      3666 L21      16       POPE     H4S      HAL2     0.090000        1.0080           0
      3667 L21      16       POPE     C25      CTL2    -0.180000       12.0110           0
      3668 L21      16       POPE     H5R      HAL2     0.090000        1.0080           0
      3669 L21      16       POPE     H5S      HAL2     0.090000        1.0080           0
      3670 L21      16       POPE     C26      CTL2    -0.180000       12.0110           0
      3671 L21      16       POPE     H6R      HAL2     0.090000        1.0080           0
      3672 L21      16       POPE     H6S      HAL2     0.090000        1.0080           0
      3673 L21      16       POPE     C27      CTL2    -0.180000       12.0110           0
      3674 L21      16       POPE     H7R      HAL2     0.090000        1.0080           0
      3675 L21      16       POPE     H7S      HAL2     0.090000        1.0080           0
      3676 L21      16       POPE     C28      CTL2    -0.180000       12.0110           0
      3677 L21      16       POPE     H8R      HAL2     0.090000        1.0080           0
      3678 L21      16       POPE     H8S      HAL2     0.090000        1.0080           0
      3679 L21      16       POPE     C29      CEL1    -0.150000       12.0110           0
      3680 L21      16       POPE     H91      HEL1     0.150000        1.0080           0
      3681 L21      16       POPE     C210     CEL1    -0.150000       12.0110           0
      3682 L21      16       POPE     H101     HEL1     0.150000        1.0080           0
      3683 L21      16       POPE     C211     CTL2    -0.180000       12.0110           0
      3684 L21      16       POPE     H11R     HAL2     0.090000        1.0080           0
      3685 L21      16       POPE     H11S     HAL2     0.090000        1.0080           0
      3686 L21      16       POPE     C212     CTL2    -0.180000       12.0110           0
      3687 L21      16       POPE     H12R     HAL2     0.090000        1.0080           0
      3688 L21      16       POPE     H12S     HAL2     0.090000        1.0080           0
      3689 L21      16       POPE     C213     CTL2    -0.180000       12.0110           0
      3690 L21      16       POPE     H13R     HAL2     0.090000        1.0080           0
      3691 L21      16       POPE     H13S     HAL2     0.090000        1.0080           0
      3692 L21      16       POPE     C214     CTL2    -0.180000       12.0110           0
      3693 L21      16       POPE     H14R     HAL2     0.090000        1.0080           0
      3694 L21      16       POPE     H14S     HAL2     0.090000        1.0080           0
      3695 L21      16       POPE     C215     CTL2    -0.180000       12.0110           0
      3696 L21      16       POPE     H15R     HAL2     0.090000        1.0080           0
      3697 L21      16       POPE     H15S     HAL2     0.090000        1.0080           0
      3698 L21      16       POPE     C216     CTL2    -0.180000       12.0110           0
      3699 L21      16       POPE     H16R     HAL2     0.090000        1.0080           0
      3700 L21      16       POPE     H16S     HAL2     0.090000        1.0080           0
      3701 L21      16       POPE     C217     CTL2    -0.180000       12.0110           0
      3702 L21      16       POPE     H17R     HAL2     0.090000        1.0080           0
      3703 L21      16       POPE     H17S     HAL2     0.090000        1.0080           0
      3704 L21      16       POPE     C218     CTL3    -0.270000       12.0110           0
      3705 L21      16       POPE     H18R     HAL3     0.090000        1.0080           0
      3706 L21      16       POPE     H18S     HAL3     0.090000        1.0080           0
      3707 L21      16       POPE     H18T     HAL3     0.090000        1.0080           0
      3708 L21      16       POPE     C33      CTL2    -0.180000       12.0110           0
      3709 L21      16       POPE     H3X      HAL2     0.090000        1.0080           0
      3710 L21      16       POPE     H3Y      HAL2     0.090000        1.0080           0
      3711 L21      16       POPE     C34      CTL2    -0.180000       12.0110           0
      3712 L21      16       POPE     H4X      HAL2     0.090000        1.0080           0
      3713 L21      16       POPE     H4Y      HAL2     0.090000        1.0080           0
      3714 L21      16       POPE     C35      CTL2    -0.180000       12.0110           0
      3715 L21      16       POPE     H5X      HAL2     0.090000        1.0080           0
      3716 L21      16       POPE     H5Y      HAL2     0.090000        1.0080           0
      3717 L21      16       POPE     C36      CTL2    -0.180000       12.0110           0
      3718 L21      16       POPE     H6X      HAL2     0.090000        1.0080           0
      3719 L21      16       POPE     H6Y      HAL2     0.090000        1.0080           0
      3720 L21      16       POPE     C37      CTL2    -0.180000       12.0110           0
      3721 L21      16       POPE     H7X      HAL2     0.090000        1.0080           0
      3722 L21      16       POPE     H7Y      HAL2     0.090000        1.0080           0
      3723 L21      16       POPE     C38      CTL2    -0.180000       12.0110           0
      3724 L21      16       POPE     H8X      HAL2     0.090000        1.0080           0
      3725 L21      16       POPE     H8Y      HAL2     0.090000        1.0080           0
      3726 L21      16       POPE     C39      CTL2    -0.180000       12.0110           0
      3727 L21      16       POPE     H9X      HAL2     0.090000        1.0080           0
      3728 L21      16       POPE     H9Y      HAL2     0.090000        1.0080           0
      3729 L21      16       POPE     C310     CTL2    -0.180000       12.0110           0
      3730 L21      16       POPE     H10X     HAL2     0.090000        1.0080           0
      3731 L21      16       POPE     H10Y     HAL2     0.090000        1.0080           0
      3732 L21      16       POPE     C311     CTL2    -0.180000       12.0110           0
      3733 L21      16       POPE     H11X     HAL2     0.090000        1.0080           0
      3734 L21      16       POPE     H11Y     HAL2     0.090000        1.0080           0
      3735 L21      16       POPE     C312     CTL2    -0.180000       12.0110           0
      3736 L21      16       POPE     H12X     HAL2     0.090000        1.0080           0
      3737 L21      16       POPE     H12Y     HAL2     0.090000        1.0080           0
      3738 L21      16       POPE     C313     CTL2    -0.180000       12.0110           0
      3739 L21      16       POPE     H13X     HAL2     0.090000        1.0080           0
      3740 L21      16       POPE     H13Y     HAL2     0.090000        1.0080           0
      3741 L21      16       POPE     C314     CTL2    -0.180000       12.0110           0
      3742 L21      16       POPE     H14X     HAL2     0.090000        1.0080           0
      3743 L21      16       POPE     H14Y     HAL2     0.090000        1.0080           0
      3744 L21      16       POPE     C315     CTL2    -0.180000       12.0110           0
      3745 L21      16       POPE     H15X     HAL2     0.090000        1.0080           0
      3746 L21      16       POPE     H15Y     HAL2     0.090000        1.0080           0
      3747 L21      16       POPE     C316     CTL3    -0.270000       12.0110           0
      3748 L21      16       POPE     H16X     HAL3     0.090000        1.0080           0
      3749 L21      16       POPE     H16Y     HAL3     0.090000        1.0080           0
      3750 L21      16       POPE     H16Z     HAL3     0.090000        1.0080           0
      3751 L21      19       POPE     N        NH3L    -0.300000       14.0070           0
      3752 L21      19       POPE     HN1      HCL      0.330000        1.0080           0
      3753 L21      19       POPE     HN2      HCL      0.330000        1.0080           0
      3754 L21      19       POPE     HN3      HCL      0.330000        1.0080           0
      3755 L21      19       POPE     C12      CTL2     0.130000       12.0110           0
      3756 L21      19       POPE     H12A     HAL2     0.090000        1.0080           0
      3757 L21      19       POPE     H12B     HAL2     0.090000        1.0080           0
      3758 L21      19       POPE     C11      CTL2    -0.080000       12.0110           0
      3759 L21      19       POPE     H11A     HAL2     0.090000        1.0080           0
      3760 L21      19       POPE     H11B     HAL2     0.090000        1.0080           0
      3761 L21      19       POPE     P        PL       1.500000       30.9740           0
      3762 L21      19       POPE     O13      O2L     -0.780000       15.9994           0
      3763 L21      19       POPE     O14      O2L     -0.780000       15.9994           0
      3764 L21      19       POPE     O11      OSLP    -0.570000       15.9994           0
      3765 L21      19       POPE     O12      OSLP    -0.570000       15.9994           0
      3766 L21      19       POPE     C1       CTL2    -0.080000       12.0110           0
      3767 L21      19       POPE     HA       HAL2     0.090000        1.0080           0
      3768 L21      19       POPE     HB       HAL2     0.090000        1.0080           0
      3769 L21      19       POPE     C2       CTL1     0.170000       12.0110           0
      3770 L21      19       POPE     HS       HAL1     0.090000        1.0080           0
      3771 L21      19       POPE     O21      OSL     -0.490000       15.9994           0
      3772 L21      19       POPE     C21      CL       0.900000       12.0110           0
      3773 L21      19       POPE     O22      OBL     -0.630000       15.9994           0
      3774 L21      19       POPE     C22      CTL2    -0.220000       12.0110           0
      3775 L21      19       POPE     H2R      HAL2     0.090000        1.0080           0
      3776 L21      19       POPE     H2S      HAL2     0.090000        1.0080           0
      3777 L21      19       POPE     C3       CTL2     0.080000       12.0110           0
      3778 L21      19       POPE     HX       HAL2     0.090000        1.0080           0
      3779 L21      19       POPE     HY       HAL2     0.090000        1.0080           0
      3780 L21      19       POPE     O31      OSL     -0.490000       15.9994           0
      3781 L21      19       POPE     C31      CL       0.900000       12.0110           0
      3782 L21      19       POPE     O32      OBL     -0.630000       15.9994           0
      3783 L21      19       POPE     C32      CTL2    -0.220000       12.0110           0
      3784 L21      19       POPE     H2X      HAL2     0.090000        1.0080           0
      3785 L21      19       POPE     H2Y      HAL2     0.090000        1.0080           0
      3786 L21      19       POPE     C23      CTL2    -0.180000       12.0110           0
      3787 L21      19       POPE     H3R      HAL2     0.090000        1.0080           0
      3788 L21      19       POPE     H3S      HAL2     0.090000        1.0080           0
      3789 L21      19       POPE     C24      CTL2    -0.180000       12.0110           0
      3790 L21      19       POPE     H4R      HAL2     0.090000        1.0080           0
      3791 L21      19       POPE     H4S      HAL2     0.090000        1.0080           0
      3792 L21      19       POPE     C25      CTL2    -0.180000       12.0110           0
      3793 L21      19       POPE     H5R      HAL2     0.090000        1.0080           0
      3794 L21      19       POPE     H5S      HAL2     0.090000        1.0080           0
      3795 L21      19       POPE     C26      CTL2    -0.180000       12.0110           0
      3796 L21      19       POPE     H6R      HAL2     0.090000        1.0080           0
      3797 L21      19       POPE     H6S      HAL2     0.090000        1.0080           0
      3798 L21      19       POPE     C27      CTL2    -0.180000       12.0110           0
      3799 L21      19       POPE     H7R      HAL2     0.090000        1.0080           0
      3800 L21      19       POPE     H7S      HAL2     0.090000        1.0080           0
      3801 L21      19       POPE     C28      CTL2    -0.180000       12.0110           0
      3802 L21      19       POPE     H8R      HAL2     0.090000        1.0080           0
      3803 L21      19       POPE     H8S      HAL2     0.090000        1.0080           0
      3804 L21      19       POPE     C29      CEL1    -0.150000       12.0110           0
      3805 L21      19       POPE     H91      HEL1     0.150000        1.0080           0
      3806 L21      19       POPE     C210     CEL1    -0.150000       12.0110           0
      3807 L21      19       POPE     H101     HEL1     0.150000        1.0080           0
      3808 L21      19       POPE     C211     CTL2    -0.180000       12.0110           0
      3809 L21      19       POPE     H11R     HAL2     0.090000        1.0080           0
      3810 L21      19       POPE     H11S     HAL2     0.090000        1.0080           0
      3811 L21      19       POPE     C212     CTL2    -0.180000       12.0110           0
      3812 L21      19       POPE     H12R     HAL2     0.090000        1.0080           0
      3813 L21      19       POPE     H12S     HAL2     0.090000        1.0080           0
      3814 L21      19       POPE     C213     CTL2    -0.180000       12.0110           0
      3815 L21      19       POPE     H13R     HAL2     0.090000        1.0080           0
      3816 L21      19       POPE     H13S     HAL2     0.090000        1.0080           0
      3817 L21      19       POPE     C214     CTL2    -0.180000       12.0110           0
      3818 L21      19       POPE     H14R     HAL2     0.090000        1.0080           0
      3819 L21      19       POPE     H14S     HAL2     0.090000        1.0080           0
      3820 L21      19       POPE     C215     CTL2    -0.180000       12.0110           0
      3821 L21      19       POPE     H15R     HAL2     0.090000        1.0080           0
      3822 L21      19       POPE     H15S     HAL2     0.090000        1.0080           0
      3823 L21      19       POPE     C216     CTL2    -0.180000       12.0110           0
      3824 L21      19       POPE     H16R     HAL2     0.090000        1.0080           0
      3825 L21      19       POPE     H16S     HAL2     0.090000        1.0080           0
      3826 L21      19       POPE     C217     CTL2    -0.180000       12.0110           0
      3827 L21      19       POPE     H17R     HAL2     0.090000        1.0080           0
      3828 L21      19       POPE     H17S     HAL2     0.090000        1.0080           0
      3829 L21      19       POPE     C218     CTL3    -0.270000       12.0110           0
      3830 L21      19       POPE     H18R     HAL3     0.090000        1.0080           0
      3831 L21      19       POPE     H18S     HAL3     0.090000        1.0080           0
      3832 L21      19       POPE     H18T     HAL3     0.090000        1.0080           0
      3833 L21      19       POPE     C33      CTL2    -0.180000       12.0110           0
      3834 L21      19       POPE     H3X      HAL2     0.090000        1.0080           0
      3835 L21      19       POPE     H3Y      HAL2     0.090000        1.0080           0
      3836 L21      19       POPE     C34      CTL2    -0.180000       12.0110           0
      3837 L21      19       POPE     H4X      HAL2     0.090000        1.0080           0
      3838 L21      19       POPE     H4Y      HAL2     0.090000        1.0080           0
      3839 L21      19       POPE     C35      CTL2    -0.180000       12.0110           0
      3840 L21      19       POPE     H5X      HAL2     0.090000        1.0080           0
      3841 L21      19       POPE     H5Y      HAL2     0.090000        1.0080           0
      3842 L21      19       POPE     C36      CTL2    -0.180000       12.0110           0
      3843 L21      19       POPE     H6X      HAL2     0.090000        1.0080           0
      3844 L21      19       POPE     H6Y      HAL2     0.090000        1.0080           0
      3845 L21      19       POPE     C37      CTL2    -0.180000       12.0110           0
      3846 L21      19       POPE     H7X      HAL2     0.090000        1.0080           0
      3847 L21      19       POPE     H7Y      HAL2     0.090000        1.0080           0
      3848 L21      19       POPE     C38      CTL2    -0.180000       12.0110           0
      3849 L21      19       POPE     H8X      HAL2     0.090000        1.0080           0
      3850 L21      19       POPE     H8Y      HAL2     0.090000        1.0080           0
      3851 L21      19       POPE     C39      CTL2    -0.180000       12.0110           0
      3852 L21      19       POPE     H9X      HAL2     0.090000        1.0080           0
      3853 L21      19       POPE     H9Y      HAL2     0.090000        1.0080           0
      3854 L21      19       POPE     C310     CTL2    -0.180000       12.0110           0
      3855 L21      19       POPE     H10X     HAL2     0.090000        1.0080           0
      3856 L21      19       POPE     H10Y     HAL2     0.090000        1.0080           0
      3857 L21      19       POPE     C311     CTL2    -0.180000       12.0110           0
      3858 L21      19       POPE     H11X     HAL2     0.090000        1.0080           0
      3859 L21      19       POPE     H11Y     HAL2     0.090000        1.0080           0
      3860 L21      19       POPE     C312     CTL2    -0.180000       12.0110           0
      3861 L21      19       POPE     H12X     HAL2     0.090000        1.0080           0
      3862 L21      19       POPE     H12Y     HAL2     0.090000        1.0080           0
      3863 L21      19       POPE     C313     CTL2    -0.180000       12.0110           0
      3864 L21      19       POPE     H13X     HAL2     0.090000        1.0080           0
      3865 L21      19       POPE     H13Y     HAL2     0.090000        1.0080           0
      3866 L21      19       POPE     C314     CTL2    -0.180000       12.0110           0
      3867 L21      19       POPE     H14X     HAL2     0.090000        1.0080           0
      3868 L21      19       POPE     H14Y     HAL2     0.090000        1.0080           0
      3869 L21      19       POPE     C315     CTL2    -0.180000       12.0110           0
      3870 L21      19       POPE     H15X     HAL2     0.090000        1.0080           0
      3871 L21      19       POPE     H15Y     HAL2     0.090000        1.0080           0
      3872 L21      19       POPE     C316     CTL3    -0.270000       12.0110           0
      3873 L21      19       POPE     H16X     HAL3     0.090000        1.0080           0
      3874 L21      19       POPE     H16Y     HAL3     0.090000        1.0080           0
      3875 L21      19       POPE     H16Z     HAL3     0.090000        1.0080           0
      3876 L21      20       POPE     N        NH3L    -0.300000       14.0070           0
      3877 L21      20       POPE     HN1      HCL      0.330000        1.0080           0
      3878 L21      20       POPE     HN2      HCL      0.330000        1.0080           0
      3879 L21      20       POPE     HN3      HCL      0.330000        1.0080           0
      3880 L21      20       POPE     C12      CTL2     0.130000       12.0110           0
      3881 L21      20       POPE     H12A     HAL2     0.090000        1.0080           0
      3882 L21      20       POPE     H12B     HAL2     0.090000        1.0080           0
      3883 L21      20       POPE     C11      CTL2    -0.080000       12.0110           0
      3884 L21      20       POPE     H11A     HAL2     0.090000        1.0080           0
      3885 L21      20       POPE     H11B     HAL2     0.090000        1.0080           0
      3886 L21      20       POPE     P        PL       1.500000       30.9740           0
      3887 L21      20       POPE     O13      O2L     -0.780000       15.9994           0
      3888 L21      20       POPE     O14      O2L     -0.780000       15.9994           0
      3889 L21      20       POPE     O11      OSLP    -0.570000       15.9994           0
      3890 L21      20       POPE     O12      OSLP    -0.570000       15.9994           0
      3891 L21      20       POPE     C1       CTL2    -0.080000       12.0110           0
      3892 L21      20       POPE     HA       HAL2     0.090000        1.0080           0
      3893 L21      20       POPE     HB       HAL2     0.090000        1.0080           0
      3894 L21      20       POPE     C2       CTL1     0.170000       12.0110           0
      3895 L21      20       POPE     HS       HAL1     0.090000        1.0080           0
      3896 L21      20       POPE     O21      OSL     -0.490000       15.9994           0
      3897 L21      20       POPE     C21      CL       0.900000       12.0110           0
      3898 L21      20       POPE     O22      OBL     -0.630000       15.9994           0
      3899 L21      20       POPE     C22      CTL2    -0.220000       12.0110           0
      3900 L21      20       POPE     H2R      HAL2     0.090000        1.0080           0
      3901 L21      20       POPE     H2S      HAL2     0.090000        1.0080           0
      3902 L21      20       POPE     C3       CTL2     0.080000       12.0110           0
      3903 L21      20       POPE     HX       HAL2     0.090000        1.0080           0
      3904 L21      20       POPE     HY       HAL2     0.090000        1.0080           0
      3905 L21      20       POPE     O31      OSL     -0.490000       15.9994           0
      3906 L21      20       POPE     C31      CL       0.900000       12.0110           0
      3907 L21      20       POPE     O32      OBL     -0.630000       15.9994           0
      3908 L21      20       POPE     C32      CTL2    -0.220000       12.0110           0
      3909 L21      20       POPE     H2X      HAL2     0.090000        1.0080           0
      3910 L21      20       POPE     H2Y      HAL2     0.090000        1.0080           0
      3911 L21      20       POPE     C23      CTL2    -0.180000       12.0110           0
      3912 L21      20       POPE     H3R      HAL2     0.090000        1.0080           0
      3913 L21      20       POPE     H3S      HAL2     0.090000        1.0080           0
      3914 L21      20       POPE     C24      CTL2    -0.180000       12.0110           0
      3915 L21      20       POPE     H4R      HAL2     0.090000        1.0080           0
      3916 L21      20       POPE     H4S      HAL2     0.090000        1.0080           0
      3917 L21      20       POPE     C25      CTL2    -0.180000       12.0110           0
      3918 L21      20       POPE     H5R      HAL2     0.090000        1.0080           0
      3919 L21      20       POPE     H5S      HAL2     0.090000        1.0080           0
      3920 L21      20       POPE     C26      CTL2    -0.180000       12.0110           0
      3921 L21      20       POPE     H6R      HAL2     0.090000        1.0080           0
      3922 L21      20       POPE     H6S      HAL2     0.090000        1.0080           0
      3923 L21      20       POPE     C27      CTL2    -0.180000       12.0110           0
      3924 L21      20       POPE     H7R      HAL2     0.090000        1.0080           0
      3925 L21      20       POPE     H7S      HAL2     0.090000        1.0080           0
      3926 L21      20       POPE     C28      CTL2    -0.180000       12.0110           0
      3927 L21      20       POPE     H8R      HAL2     0.090000        1.0080           0
      3928 L21      20       POPE     H8S      HAL2     0.090000        1.0080           0
      3929 L21      20       POPE     C29      CEL1    -0.150000       12.0110           0
      3930 L21      20       POPE     H91      HEL1     0.150000        1.0080           0
      3931 L21      20       POPE     C210     CEL1    -0.150000       12.0110           0
      3932 L21      20       POPE     H101     HEL1     0.150000        1.0080           0
      3933 L21      20       POPE     C211     CTL2    -0.180000       12.0110           0
      3934 L21      20       POPE     H11R     HAL2     0.090000        1.0080           0
      3935 L21      20       POPE     H11S     HAL2     0.090000        1.0080           0
      3936 L21      20       POPE     C212     CTL2    -0.180000       12.0110           0
      3937 L21      20       POPE     H12R     HAL2     0.090000        1.0080           0
      3938 L21      20       POPE     H12S     HAL2     0.090000        1.0080           0
      3939 L21      20       POPE     C213     CTL2    -0.180000       12.0110           0
      3940 L21      20       POPE     H13R     HAL2     0.090000        1.0080           0
      3941 L21      20       POPE     H13S     HAL2     0.090000        1.0080           0
      3942 L21      20       POPE     C214     CTL2    -0.180000       12.0110           0
      3943 L21      20       POPE     H14R     HAL2     0.090000        1.0080           0
      3944 L21      20       POPE     H14S     HAL2     0.090000        1.0080           0
      3945 L21      20       POPE     C215     CTL2    -0.180000       12.0110           0
      3946 L21      20       POPE     H15R     HAL2     0.090000        1.0080           0
      3947 L21      20       POPE     H15S     HAL2     0.090000        1.0080           0
      3948 L21      20       POPE     C216     CTL2    -0.180000       12.0110           0
      3949 L21      20       POPE     H16R     HAL2     0.090000        1.0080           0
      3950 L21      20       POPE     H16S     HAL2     0.090000        1.0080           0
      3951 L21      20       POPE     C217     CTL2    -0.180000       12.0110           0
      3952 L21      20       POPE     H17R     HAL2     0.090000        1.0080           0
      3953 L21      20       POPE     H17S     HAL2     0.090000        1.0080           0
      3954 L21      20       POPE     C218     CTL3    -0.270000       12.0110           0
      3955 L21      20       POPE     H18R     HAL3     0.090000        1.0080           0
      3956 L21      20       POPE     H18S     HAL3     0.090000        1.0080           0
      3957 L21      20       POPE     H18T     HAL3     0.090000        1.0080           0
      3958 L21      20       POPE     C33      CTL2    -0.180000       12.0110           0
      3959 L21      20       POPE     H3X      HAL2     0.090000        1.0080           0
      3960 L21      20       POPE     H3Y      HAL2     0.090000        1.0080           0
      3961 L21      20       POPE     C34      CTL2    -0.180000       12.0110           0
      3962 L21      20       POPE     H4X      HAL2     0.090000        1.0080           0
      3963 L21      20       POPE     H4Y      HAL2     0.090000        1.0080           0
      3964 L21      20       POPE     C35      CTL2    -0.180000       12.0110           0
      3965 L21      20       POPE     H5X      HAL2     0.090000        1.0080           0
      3966 L21      20       POPE     H5Y      HAL2     0.090000        1.0080           0
      3967 L21      20       POPE     C36      CTL2    -0.180000       12.0110           0
      3968 L21      20       POPE     H6X      HAL2     0.090000        1.0080           0
      3969 L21      20       POPE     H6Y      HAL2     0.090000        1.0080           0
      3970 L21      20       POPE     C37      CTL2    -0.180000       12.0110           0
      3971 L21      20       POPE     H7X      HAL2     0.090000        1.0080           0
      3972 L21      20       POPE     H7Y      HAL2     0.090000        1.0080           0
      3973 L21      20       POPE     C38      CTL2    -0.180000       12.0110           0
      3974 L21      20       POPE     H8X      HAL2     0.090000        1.0080           0
      3975 L21      20       POPE     H8Y      HAL2     0.090000        1.0080           0
      3976 L21      20       POPE     C39      CTL2    -0.180000       12.0110           0
      3977 L21      20       POPE     H9X      HAL2     0.090000        1.0080           0
      3978 L21      20       POPE     H9Y      HAL2     0.090000        1.0080           0
      3979 L21      20       POPE     C310     CTL2    -0.180000       12.0110           0
      3980 L21      20       POPE     H10X     HAL2     0.090000        1.0080           0
      3981 L21      20       POPE     H10Y     HAL2     0.090000        1.0080           0
      3982 L21      20       POPE     C311     CTL2    -0.180000       12.0110           0
      3983 L21      20       POPE     H11X     HAL2     0.090000        1.0080           0
      3984 L21      20       POPE     H11Y     HAL2     0.090000        1.0080           0
      3985 L21      20       POPE     C312     CTL2    -0.180000       12.0110           0
      3986 L21      20       POPE     H12X     HAL2     0.090000        1.0080           0
      3987 L21      20       POPE     H12Y     HAL2     0.090000        1.0080           0
      3988 L21      20       POPE     C313     CTL2    -0.180000       12.0110           0
      3989 L21      20       POPE     H13X     HAL2     0.090000        1.0080           0
      3990 L21      20       POPE     H13Y     HAL2     0.090000        1.0080           0
      3991 L21      20       POPE     C314     CTL2    -0.180000       12.0110           0
      3992 L21      20       POPE     H14X     HAL2     0.090000        1.0080           0
      3993 L21      20       POPE     H14Y     HAL2     0.090000        1.0080           0
      3994 L21      20       POPE     C315     CTL2    -0.180000       12.0110           0
      3995 L21      20       POPE     H15X     HAL2     0.090000        1.0080           0
      3996 L21      20       POPE     H15Y     HAL2     0.090000        1.0080           0
      3997 L21      20       POPE     C316     CTL3    -0.270000       12.0110           0
      3998 L21      20       POPE     H16X     HAL3     0.090000        1.0080           0
      3999 L21      20       POPE     H16Y     HAL3     0.090000        1.0080           0
      4000 L21      20       POPE     H16Z     HAL3     0.090000        1.0080           0
      4001 L21      21       POPE     N        NH3L    -0.300000       14.0070           0
      4002 L21      21       POPE     HN1      HCL      0.330000        1.0080           0
      4003 L21      21       POPE     HN2      HCL      0.330000        1.0080           0
      4004 L21      21       POPE     HN3      HCL      0.330000        1.0080           0
      4005 L21      21       POPE     C12      CTL2     0.130000       12.0110           0
      4006 L21      21       POPE     H12A     HAL2     0.090000        1.0080           0
      4007 L21      21       POPE     H12B     HAL2     0.090000        1.0080           0
      4008 L21      21       POPE     C11      CTL2    -0.080000       12.0110           0
      4009 L21      21       POPE     H11A     HAL2     0.090000        1.0080           0
      4010 L21      21       POPE     H11B     HAL2     0.090000        1.0080           0
      4011 L21      21       POPE     P        PL       1.500000       30.9740           0
      4012 L21      21       POPE     O13      O2L     -0.780000       15.9994           0
      4013 L21      21       POPE     O14      O2L     -0.780000       15.9994           0
      4014 L21      21       POPE     O11      OSLP    -0.570000       15.9994           0
      4015 L21      21       POPE     O12      OSLP    -0.570000       15.9994           0
      4016 L21      21       POPE     C1       CTL2    -0.080000       12.0110           0
      4017 L21      21       POPE     HA       HAL2     0.090000        1.0080           0
      4018 L21      21       POPE     HB       HAL2     0.090000        1.0080           0
      4019 L21      21       POPE     C2       CTL1     0.170000       12.0110           0
      4020 L21      21       POPE     HS       HAL1     0.090000        1.0080           0
      4021 L21      21       POPE     O21      OSL     -0.490000       15.9994           0
      4022 L21      21       POPE     C21      CL       0.900000       12.0110           0
      4023 L21      21       POPE     O22      OBL     -0.630000       15.9994           0
      4024 L21      21       POPE     C22      CTL2    -0.220000       12.0110           0
      4025 L21      21       POPE     H2R      HAL2     0.090000        1.0080           0
      4026 L21      21       POPE     H2S      HAL2     0.090000        1.0080           0
      4027 L21      21       POPE     C3       CTL2     0.080000       12.0110           0
      4028 L21      21       POPE     HX       HAL2     0.090000        1.0080           0
      4029 L21      21       POPE     HY       HAL2     0.090000        1.0080           0
      4030 L21      21       POPE     O31      OSL     -0.490000       15.9994           0
      4031 L21      21       POPE     C31      CL       0.900000       12.0110           0
      4032 L21      21       POPE     O32      OBL     -0.630000       15.9994           0
      4033 L21      21       POPE     C32      CTL2    -0.220000       12.0110           0
      4034 L21      21       POPE     H2X      HAL2     0.090000        1.0080           0
      4035 L21      21       POPE     H2Y      HAL2     0.090000        1.0080           0
      4036 L21      21       POPE     C23      CTL2    -0.180000       12.0110           0
      4037 L21      21       POPE     H3R      HAL2     0.090000        1.0080           0
      4038 L21      21       POPE     H3S      HAL2     0.090000        1.0080           0
      4039 L21      21       POPE     C24      CTL2    -0.180000       12.0110           0
      4040 L21      21       POPE     H4R      HAL2     0.090000        1.0080           0
      4041 L21      21       POPE     H4S      HAL2     0.090000        1.0080           0
      4042 L21      21       POPE     C25      CTL2    -0.180000       12.0110           0
      4043 L21      21       POPE     H5R      HAL2     0.090000        1.0080           0
      4044 L21      21       POPE     H5S      HAL2     0.090000        1.0080           0
      4045 L21      21       POPE     C26      CTL2    -0.180000       12.0110           0
      4046 L21      21       POPE     H6R      HAL2     0.090000        1.0080           0
      4047 L21      21       POPE     H6S      HAL2     0.090000        1.0080           0
      4048 L21      21       POPE     C27      CTL2    -0.180000       12.0110           0
      4049 L21      21       POPE     H7R      HAL2     0.090000        1.0080           0
      4050 L21      21       POPE     H7S      HAL2     0.090000        1.0080           0
      4051 L21      21       POPE     C28      CTL2    -0.180000       12.0110           0
      4052 L21      21       POPE     H8R      HAL2     0.090000        1.0080           0
      4053 L21      21       POPE     H8S      HAL2     0.090000        1.0080           0
      4054 L21      21       POPE     C29      CEL1    -0.150000       12.0110           0
      4055 L21      21       POPE     H91      HEL1     0.150000        1.0080           0
      4056 L21      21       POPE     C210     CEL1    -0.150000       12.0110           0
      4057 L21      21       POPE     H101     HEL1     0.150000        1.0080           0
      4058 L21      21       POPE     C211     CTL2    -0.180000       12.0110           0
      4059 L21      21       POPE     H11R     HAL2     0.090000        1.0080           0
      4060 L21      21       POPE     H11S     HAL2     0.090000        1.0080           0
      4061 L21      21       POPE     C212     CTL2    -0.180000       12.0110           0
      4062 L21      21       POPE     H12R     HAL2     0.090000        1.0080           0
      4063 L21      21       POPE     H12S     HAL2     0.090000        1.0080           0
      4064 L21      21       POPE     C213     CTL2    -0.180000       12.0110           0
      4065 L21      21       POPE     H13R     HAL2     0.090000        1.0080           0
      4066 L21      21       POPE     H13S     HAL2     0.090000        1.0080           0
      4067 L21      21       POPE     C214     CTL2    -0.180000       12.0110           0
      4068 L21      21       POPE     H14R     HAL2     0.090000        1.0080           0
      4069 L21      21       POPE     H14S     HAL2     0.090000        1.0080           0
      4070 L21      21       POPE     C215     CTL2    -0.180000       12.0110           0
      4071 L21      21       POPE     H15R     HAL2     0.090000        1.0080           0
      4072 L21      21       POPE     H15S     HAL2     0.090000        1.0080           0
      4073 L21      21       POPE     C216     CTL2    -0.180000       12.0110           0
      4074 L21      21       POPE     H16R     HAL2     0.090000        1.0080           0
      4075 L21      21       POPE     H16S     HAL2     0.090000        1.0080           0
      4076 L21      21       POPE     C217     CTL2    -0.180000       12.0110           0
      4077 L21      21       POPE     H17R     HAL2     0.090000        1.0080           0
      4078 L21      21       POPE     H17S     HAL2     0.090000        1.0080           0
      4079 L21      21       POPE     C218     CTL3    -0.270000       12.0110           0
      4080 L21      21       POPE     H18R     HAL3     0.090000        1.0080           0
      4081 L21      21       POPE     H18S     HAL3     0.090000        1.0080           0
      4082 L21      21       POPE     H18T     HAL3     0.090000        1.0080           0
      4083 L21      21       POPE     C33      CTL2    -0.180000       12.0110           0
      4084 L21      21       POPE     H3X      HAL2     0.090000        1.0080           0
      4085 L21      21       POPE     H3Y      HAL2     0.090000        1.0080           0
      4086 L21      21       POPE     C34      CTL2    -0.180000       12.0110           0
      4087 L21      21       POPE     H4X      HAL2     0.090000        1.0080           0
      4088 L21      21       POPE     H4Y      HAL2     0.090000        1.0080           0
      4089 L21      21       POPE     C35      CTL2    -0.180000       12.0110           0
      4090 L21      21       POPE     H5X      HAL2     0.090000        1.0080           0
      4091 L21      21       POPE     H5Y      HAL2     0.090000        1.0080           0
      4092 L21      21       POPE     C36      CTL2    -0.180000       12.0110           0
      4093 L21      21       POPE     H6X      HAL2     0.090000        1.0080           0
      4094 L21      21       POPE     H6Y      HAL2     0.090000        1.0080           0
      4095 L21      21       POPE     C37      CTL2    -0.180000       12.0110           0
      4096 L21      21       POPE     H7X      HAL2     0.090000        1.0080           0
      4097 L21      21       POPE     H7Y      HAL2     0.090000        1.0080           0
      4098 L21      21       POPE     C38      CTL2    -0.180000       12.0110           0
      4099 L21      21       POPE     H8X      HAL2     0.090000        1.0080           0
      4100 L21      21       POPE     H8Y      HAL2     0.090000        1.0080           0
      4101 L21      21       POPE     C39      CTL2    -0.180000       12.0110           0
      4102 L21      21       POPE     H9X      HAL2     0.090000        1.0080           0
      4103 L21      21       POPE     H9Y      HAL2     0.090000        1.0080           0
      4104 L21      21       POPE     C310     CTL2    -0.180000       12.0110           0
      4105 L21      21       POPE     H10X     HAL2     0.090000        1.0080           0
      4106 L21      21       POPE     H10Y     HAL2     0.090000        1.0080           0
      4107 L21      21       POPE     C311     CTL2    -0.180000       12.0110           0
      4108 L21      21       POPE     H11X     HAL2     0.090000        1.0080           0
      4109 L21      21       POPE     H11Y     HAL2     0.090000        1.0080           0
      4110 L21      21       POPE     C312     CTL2    -0.180000       12.0110           0
      4111 L21      21       POPE     H12X     HAL2     0.090000        1.0080           0
      4112 L21      21       POPE     H12Y     HAL2     0.090000        1.0080           0
      4113 L21      21       POPE     C313     CTL2    -0.180000       12.0110           0
      4114 L21      21       POPE     H13X     HAL2     0.090000        1.0080           0
      4115 L21      21       POPE     H13Y     HAL2     0.090000        1.0080           0
      4116 L21      21       POPE     C314     CTL2    -0.180000       12.0110           0
      4117 L21      21       POPE     H14X     HAL2     0.090000        1.0080           0
      4118 L21      21       POPE     H14Y     HAL2     0.090000        1.0080           0
      4119 L21      21       POPE     C315     CTL2    -0.180000       12.0110           0
      4120 L21      21       POPE     H15X     HAL2     0.090000        1.0080           0
      4121 L21      21       POPE     H15Y     HAL2     0.090000        1.0080           0
      4122 L21      21       POPE     C316     CTL3    -0.270000       12.0110           0
      4123 L21      21       POPE     H16X     HAL3     0.090000        1.0080           0
      4124 L21      21       POPE     H16Y     HAL3     0.090000        1.0080           0
      4125 L21      21       POPE     H16Z     HAL3     0.090000        1.0080           0
      4126 L21      25       POPE     N        NH3L    -0.300000       14.0070           0
      4127 L21      25       POPE     HN1      HCL      0.330000        1.0080           0
      4128 L21      25       POPE     HN2      HCL      0.330000        1.0080           0
      4129 L21      25       POPE     HN3      HCL      0.330000        1.0080           0
      4130 L21      25       POPE     C12      CTL2     0.130000       12.0110           0
      4131 L21      25       POPE     H12A     HAL2     0.090000        1.0080           0
      4132 L21      25       POPE     H12B     HAL2     0.090000        1.0080           0
      4133 L21      25       POPE     C11      CTL2    -0.080000       12.0110           0
      4134 L21      25       POPE     H11A     HAL2     0.090000        1.0080           0
      4135 L21      25       POPE     H11B     HAL2     0.090000        1.0080           0
      4136 L21      25       POPE     P        PL       1.500000       30.9740           0
      4137 L21      25       POPE     O13      O2L     -0.780000       15.9994           0
      4138 L21      25       POPE     O14      O2L     -0.780000       15.9994           0
      4139 L21      25       POPE     O11      OSLP    -0.570000       15.9994           0
      4140 L21      25       POPE     O12      OSLP    -0.570000       15.9994           0
      4141 L21      25       POPE     C1       CTL2    -0.080000       12.0110           0
      4142 L21      25       POPE     HA       HAL2     0.090000        1.0080           0
      4143 L21      25       POPE     HB       HAL2     0.090000        1.0080           0
      4144 L21      25       POPE     C2       CTL1     0.170000       12.0110           0
      4145 L21      25       POPE     HS       HAL1     0.090000        1.0080           0
      4146 L21      25       POPE     O21      OSL     -0.490000       15.9994           0
      4147 L21      25       POPE     C21      CL       0.900000       12.0110           0
      4148 L21      25       POPE     O22      OBL     -0.630000       15.9994           0
      4149 L21      25       POPE     C22      CTL2    -0.220000       12.0110           0
      4150 L21      25       POPE     H2R      HAL2     0.090000        1.0080           0
      4151 L21      25       POPE     H2S      HAL2     0.090000        1.0080           0
      4152 L21      25       POPE     C3       CTL2     0.080000       12.0110           0
      4153 L21      25       POPE     HX       HAL2     0.090000        1.0080           0
      4154 L21      25       POPE     HY       HAL2     0.090000        1.0080           0
      4155 L21      25       POPE     O31      OSL     -0.490000       15.9994           0
      4156 L21      25       POPE     C31      CL       0.900000       12.0110           0
      4157 L21      25       POPE     O32      OBL     -0.630000       15.9994           0
      4158 L21      25       POPE     C32      CTL2    -0.220000       12.0110           0
      4159 L21      25       POPE     H2X      HAL2     0.090000        1.0080           0
      4160 L21      25       POPE     H2Y      HAL2     0.090000        1.0080           0
      4161 L21      25       POPE     C23      CTL2    -0.180000       12.0110           0
      4162 L21      25       POPE     H3R      HAL2     0.090000        1.0080           0
      4163 L21      25       POPE     H3S      HAL2     0.090000        1.0080           0
      4164 L21      25       POPE     C24      CTL2    -0.180000       12.0110           0
      4165 L21      25       POPE     H4R      HAL2     0.090000        1.0080           0
      4166 L21      25       POPE     H4S      HAL2     0.090000        1.0080           0
      4167 L21      25       POPE     C25      CTL2    -0.180000       12.0110           0
      4168 L21      25       POPE     H5R      HAL2     0.090000        1.0080           0
      4169 L21      25       POPE     H5S      HAL2     0.090000        1.0080           0
      4170 L21      25       POPE     C26      CTL2    -0.180000       12.0110           0
      4171 L21      25       POPE     H6R      HAL2     0.090000        1.0080           0
      4172 L21      25       POPE     H6S      HAL2     0.090000        1.0080           0
      4173 L21      25       POPE     C27      CTL2    -0.180000       12.0110           0
      4174 L21      25       POPE     H7R      HAL2     0.090000        1.0080           0
      4175 L21      25       POPE     H7S      HAL2     0.090000        1.0080           0
      4176 L21      25       POPE     C28      CTL2    -0.180000       12.0110           0
      4177 L21      25       POPE     H8R      HAL2     0.090000        1.0080           0
      4178 L21      25       POPE     H8S      HAL2     0.090000        1.0080           0
      4179 L21      25       POPE     C29      CEL1    -0.150000       12.0110           0
      4180 L21      25       POPE     H91      HEL1     0.150000        1.0080           0
      4181 L21      25       POPE     C210     CEL1    -0.150000       12.0110           0
      4182 L21      25       POPE     H101     HEL1     0.150000        1.0080           0
      4183 L21      25       POPE     C211     CTL2    -0.180000       12.0110           0
      4184 L21      25       POPE     H11R     HAL2     0.090000        1.0080           0
      4185 L21      25       POPE     H11S     HAL2     0.090000        1.0080           0
      4186 L21      25       POPE     C212     CTL2    -0.180000       12.0110           0
      4187 L21      25       POPE     H12R     HAL2     0.090000        1.0080           0
      4188 L21      25       POPE     H12S     HAL2     0.090000        1.0080           0
      4189 L21      25       POPE     C213     CTL2    -0.180000       12.0110           0
      4190 L21      25       POPE     H13R     HAL2     0.090000        1.0080           0
      4191 L21      25       POPE     H13S     HAL2     0.090000        1.0080           0
      4192 L21      25       POPE     C214     CTL2    -0.180000       12.0110           0
      4193 L21      25       POPE     H14R     HAL2     0.090000        1.0080           0
      4194 L21      25       POPE     H14S     HAL2     0.090000        1.0080           0
      4195 L21      25       POPE     C215     CTL2    -0.180000       12.0110           0
      4196 L21      25       POPE     H15R     HAL2     0.090000        1.0080           0
      4197 L21      25       POPE     H15S     HAL2     0.090000        1.0080           0
      4198 L21      25       POPE     C216     CTL2    -0.180000       12.0110           0
      4199 L21      25       POPE     H16R     HAL2     0.090000        1.0080           0
      4200 L21      25       POPE     H16S     HAL2     0.090000        1.0080           0
      4201 L21      25       POPE     C217     CTL2    -0.180000       12.0110           0
      4202 L21      25       POPE     H17R     HAL2     0.090000        1.0080           0
      4203 L21      25       POPE     H17S     HAL2     0.090000        1.0080           0
      4204 L21      25       POPE     C218     CTL3    -0.270000       12.0110           0
      4205 L21      25       POPE     H18R     HAL3     0.090000        1.0080           0
      4206 L21      25       POPE     H18S     HAL3     0.090000        1.0080           0
      4207 L21      25       POPE     H18T     HAL3     0.090000        1.0080           0
      4208 L21      25       POPE     C33      CTL2    -0.180000       12.0110           0
      4209 L21      25       POPE     H3X      HAL2     0.090000        1.0080           0
      4210 L21      25       POPE     H3Y      HAL2     0.090000        1.0080           0
      4211 L21      25       POPE     C34      CTL2    -0.180000       12.0110           0
      4212 L21      25       POPE     H4X      HAL2     0.090000        1.0080           0
      4213 L21      25       POPE     H4Y      HAL2     0.090000        1.0080           0
      4214 L21      25       POPE     C35      CTL2    -0.180000       12.0110           0
      4215 L21      25       POPE     H5X      HAL2     0.090000        1.0080           0
      4216 L21      25       POPE     H5Y      HAL2     0.090000        1.0080           0
      4217 L21      25       POPE     C36      CTL2    -0.180000       12.0110           0
      4218 L21      25       POPE     H6X      HAL2     0.090000        1.0080           0
      4219 L21      25       POPE     H6Y      HAL2     0.090000        1.0080           0
      4220 L21      25       POPE     C37      CTL2    -0.180000       12.0110           0
      4221 L21      25       POPE     H7X      HAL2     0.090000        1.0080           0
      4222 L21      25       POPE     H7Y      HAL2     0.090000        1.0080           0
      4223 L21      25       POPE     C38      CTL2    -0.180000       12.0110           0
      4224 L21      25       POPE     H8X      HAL2     0.090000        1.0080           0
      4225 L21      25       POPE     H8Y      HAL2     0.090000        1.0080           0
      4226 L21      25       POPE     C39      CTL2    -0.180000       12.0110           0
      4227 L21      25       POPE     H9X      HAL2     0.090000        1.0080           0
      4228 L21      25       POPE     H9Y      HAL2     0.090000        1.0080           0
      4229 L21      25       POPE     C310     CTL2    -0.180000       12.0110           0
      4230 L21      25       POPE     H10X     HAL2     0.090000        1.0080           0
      4231 L21      25       POPE     H10Y     HAL2     0.090000        1.0080           0
      4232 L21      25       POPE     C311     CTL2    -0.180000       12.0110           0
      4233 L21      25       POPE     H11X     HAL2     0.090000        1.0080           0
      4234 L21      25       POPE     H11Y     HAL2     0.090000        1.0080           0
      4235 L21      25       POPE     C312     CTL2    -0.180000       12.0110           0
      4236 L21      25       POPE     H12X     HAL2     0.090000        1.0080           0
      4237 L21      25       POPE     H12Y     HAL2     0.090000        1.0080           0
      4238 L21      25       POPE     C313     CTL2    -0.180000       12.0110           0
      4239 L21      25       POPE     H13X     HAL2     0.090000        1.0080           0
      4240 L21      25       POPE     H13Y     HAL2     0.090000        1.0080           0
      4241 L21      25       POPE     C314     CTL2    -0.180000       12.0110           0
      4242 L21      25       POPE     H14X     HAL2     0.090000        1.0080           0
      4243 L21      25       POPE     H14Y     HAL2     0.090000        1.0080           0
      4244 L21      25       POPE     C315     CTL2    -0.180000       12.0110           0
      4245 L21      25       POPE     H15X     HAL2     0.090000        1.0080           0
      4246 L21      25       POPE     H15Y     HAL2     0.090000        1.0080           0
      4247 L21      25       POPE     C316     CTL3    -0.270000       12.0110           0
      4248 L21      25       POPE     H16X     HAL3     0.090000        1.0080           0
      4249 L21      25       POPE     H16Y     HAL3     0.090000        1.0080           0
      4250 L21      25       POPE     H16Z     HAL3     0.090000        1.0080           0
      4251 L21      26       POPE     N        NH3L    -0.300000       14.0070           0
      4252 L21      26       POPE     HN1      HCL      0.330000        1.0080           0
      4253 L21      26       POPE     HN2      HCL      0.330000        1.0080           0
      4254 L21      26       POPE     HN3      HCL      0.330000        1.0080           0
      4255 L21      26       POPE     C12      CTL2     0.130000       12.0110           0
      4256 L21      26       POPE     H12A     HAL2     0.090000        1.0080           0
      4257 L21      26       POPE     H12B     HAL2     0.090000        1.0080           0
      4258 L21      26       POPE     C11      CTL2    -0.080000       12.0110           0
      4259 L21      26       POPE     H11A     HAL2     0.090000        1.0080           0
      4260 L21      26       POPE     H11B     HAL2     0.090000        1.0080           0
      4261 L21      26       POPE     P        PL       1.500000       30.9740           0
      4262 L21      26       POPE     O13      O2L     -0.780000       15.9994           0
      4263 L21      26       POPE     O14      O2L     -0.780000       15.9994           0
      4264 L21      26       POPE     O11      OSLP    -0.570000       15.9994           0
      4265 L21      26       POPE     O12      OSLP    -0.570000       15.9994           0
      4266 L21      26       POPE     C1       CTL2    -0.080000       12.0110           0
      4267 L21      26       POPE     HA       HAL2     0.090000        1.0080           0
      4268 L21      26       POPE     HB       HAL2     0.090000        1.0080           0
      4269 L21      26       POPE     C2       CTL1     0.170000       12.0110           0
      4270 L21      26       POPE     HS       HAL1     0.090000        1.0080           0
      4271 L21      26       POPE     O21      OSL     -0.490000       15.9994           0
      4272 L21      26       POPE     C21      CL       0.900000       12.0110           0
      4273 L21      26       POPE     O22      OBL     -0.630000       15.9994           0
      4274 L21      26       POPE     C22      CTL2    -0.220000       12.0110           0
      4275 L21      26       POPE     H2R      HAL2     0.090000        1.0080           0
      4276 L21      26       POPE     H2S      HAL2     0.090000        1.0080           0
      4277 L21      26       POPE     C3       CTL2     0.080000       12.0110           0
      4278 L21      26       POPE     HX       HAL2     0.090000        1.0080           0
      4279 L21      26       POPE     HY       HAL2     0.090000        1.0080           0
      4280 L21      26       POPE     O31      OSL     -0.490000       15.9994           0
      4281 L21      26       POPE     C31      CL       0.900000       12.0110           0
      4282 L21      26       POPE     O32      OBL     -0.630000       15.9994           0
      4283 L21      26       POPE     C32      CTL2    -0.220000       12.0110           0
      4284 L21      26       POPE     H2X      HAL2     0.090000        1.0080           0
      4285 L21      26       POPE     H2Y      HAL2     0.090000        1.0080           0
      4286 L21      26       POPE     C23      CTL2    -0.180000       12.0110           0
      4287 L21      26       POPE     H3R      HAL2     0.090000        1.0080           0
      4288 L21      26       POPE     H3S      HAL2     0.090000        1.0080           0
      4289 L21      26       POPE     C24      CTL2    -0.180000       12.0110           0
      4290 L21      26       POPE     H4R      HAL2     0.090000        1.0080           0
      4291 L21      26       POPE     H4S      HAL2     0.090000        1.0080           0
      4292 L21      26       POPE     C25      CTL2    -0.180000       12.0110           0
      4293 L21      26       POPE     H5R      HAL2     0.090000        1.0080           0
      4294 L21      26       POPE     H5S      HAL2     0.090000        1.0080           0
      4295 L21      26       POPE     C26      CTL2    -0.180000       12.0110           0
      4296 L21      26       POPE     H6R      HAL2     0.090000        1.0080           0
      4297 L21      26       POPE     H6S      HAL2     0.090000        1.0080           0
      4298 L21      26       POPE     C27      CTL2    -0.180000       12.0110           0
      4299 L21      26       POPE     H7R      HAL2     0.090000        1.0080           0
      4300 L21      26       POPE     H7S      HAL2     0.090000        1.0080           0
      4301 L21      26       POPE     C28      CTL2    -0.180000       12.0110           0
      4302 L21      26       POPE     H8R      HAL2     0.090000        1.0080           0
      4303 L21      26       POPE     H8S      HAL2     0.090000        1.0080           0
      4304 L21      26       POPE     C29      CEL1    -0.150000       12.0110           0
      4305 L21      26       POPE     H91      HEL1     0.150000        1.0080           0
      4306 L21      26       POPE     C210     CEL1    -0.150000       12.0110           0
      4307 L21      26       POPE     H101     HEL1     0.150000        1.0080           0
      4308 L21      26       POPE     C211     CTL2    -0.180000       12.0110           0
      4309 L21      26       POPE     H11R     HAL2     0.090000        1.0080           0
      4310 L21      26       POPE     H11S     HAL2     0.090000        1.0080           0
      4311 L21      26       POPE     C212     CTL2    -0.180000       12.0110           0
      4312 L21      26       POPE     H12R     HAL2     0.090000        1.0080           0
      4313 L21      26       POPE     H12S     HAL2     0.090000        1.0080           0
      4314 L21      26       POPE     C213     CTL2    -0.180000       12.0110           0
      4315 L21      26       POPE     H13R     HAL2     0.090000        1.0080           0
      4316 L21      26       POPE     H13S     HAL2     0.090000        1.0080           0
      4317 L21      26       POPE     C214     CTL2    -0.180000       12.0110           0
      4318 L21      26       POPE     H14R     HAL2     0.090000        1.0080           0
      4319 L21      26       POPE     H14S     HAL2     0.090000        1.0080           0
      4320 L21      26       POPE     C215     CTL2    -0.180000       12.0110           0
      4321 L21      26       POPE     H15R     HAL2     0.090000        1.0080           0
      4322 L21      26       POPE     H15S     HAL2     0.090000        1.0080           0
      4323 L21      26       POPE     C216     CTL2    -0.180000       12.0110           0
      4324 L21      26       POPE     H16R     HAL2     0.090000        1.0080           0
      4325 L21      26       POPE     H16S     HAL2     0.090000        1.0080           0
      4326 L21      26       POPE     C217     CTL2    -0.180000       12.0110           0
      4327 L21      26       POPE     H17R     HAL2     0.090000        1.0080           0
      4328 L21      26       POPE     H17S     HAL2     0.090000        1.0080           0
      4329 L21      26       POPE     C218     CTL3    -0.270000       12.0110           0
      4330 L21      26       POPE     H18R     HAL3     0.090000        1.0080           0
      4331 L21      26       POPE     H18S     HAL3     0.090000        1.0080           0
      4332 L21      26       POPE     H18T     HAL3     0.090000        1.0080           0
      4333 L21      26       POPE     C33      CTL2    -0.180000       12.0110           0
      4334 L21      26       POPE     H3X      HAL2     0.090000        1.0080           0
      4335 L21      26       POPE     H3Y      HAL2     0.090000        1.0080           0
      4336 L21      26       POPE     C34      CTL2    -0.180000       12.0110           0
      4337 L21      26       POPE     H4X      HAL2     0.090000        1.0080           0
      4338 L21      26       POPE     H4Y      HAL2     0.090000        1.0080           0
      4339 L21      26       POPE     C35      CTL2    -0.180000       12.0110           0
      4340 L21      26       POPE     H5X      HAL2     0.090000        1.0080           0
      4341 L21      26       POPE     H5Y      HAL2     0.090000        1.0080           0
      4342 L21      26       POPE     C36      CTL2    -0.180000       12.0110           0
      4343 L21      26       POPE     H6X      HAL2     0.090000        1.0080           0
      4344 L21      26       POPE     H6Y      HAL2     0.090000        1.0080           0
      4345 L21      26       POPE     C37      CTL2    -0.180000       12.0110           0
      4346 L21      26       POPE     H7X      HAL2     0.090000        1.0080           0
      4347 L21      26       POPE     H7Y      HAL2     0.090000        1.0080           0
      4348 L21      26       POPE     C38      CTL2    -0.180000       12.0110           0
      4349 L21      26       POPE     H8X      HAL2     0.090000        1.0080           0
      4350 L21      26       POPE     H8Y      HAL2     0.090000        1.0080           0
      4351 L21      26       POPE     C39      CTL2    -0.180000       12.0110           0
      4352 L21      26       POPE     H9X      HAL2     0.090000        1.0080           0
      4353 L21      26       POPE     H9Y      HAL2     0.090000        1.0080           0
      4354 L21      26       POPE     C310     CTL2    -0.180000       12.0110           0
      4355 L21      26       POPE     H10X     HAL2     0.090000        1.0080           0
      4356 L21      26       POPE     H10Y     HAL2     0.090000        1.0080           0
[truncated: 15,053,205 more chars]
