# Supplementary material for: Differences in protein structural regions that impact functional specificity in GT2 family β-glucan synthases
Source: PLoS One. 2019 Oct 30;14(10):e0224442. doi: 10.1371/journal.pone.0224442 (PMC6821405; doi:10.1371/journal.pone.0224442)
Supplement: S1 Zip — (GZ) [file pone.0224442.s031.gz › CrdS_13glucan_back_final.pdb]

CRYST1   72.825  126.217   66.500  90.00  90.00  90.00 P 1           1
ATOM      1  N   PHE A   1      13.963  28.751  -1.355  1.00  0.00      A    N
ATOM      2  HT1 PHE A   1      14.751  29.161  -0.814  1.00  0.00      A    H
ATOM      3  HT2 PHE A   1      14.184  27.736  -1.389  1.00  0.00      A    H
ATOM      4  HT3 PHE A   1      13.219  28.937  -0.653  1.00  0.00      A    H
ATOM      5  CA  PHE A   1      13.743  29.622  -2.516  1.00  0.00      A    C
ATOM      6  HA  PHE A   1      14.696  29.652  -3.024  1.00  0.00      A    H
ATOM      7  CB  PHE A   1      12.447  29.135  -3.334  1.00  0.00      A    C
ATOM      8  HB1 PHE A   1      12.199  29.973  -4.020  1.00  0.00      A    H
ATOM      9  HB2 PHE A   1      11.594  28.828  -2.691  1.00  0.00      A    H
ATOM     10  CG  PHE A   1      12.714  27.998  -4.294  1.00  0.00      A    C
ATOM     11  CD1 PHE A   1      12.487  26.714  -3.890  1.00  0.00      A    C
ATOM     12  HD1 PHE A   1      12.071  26.615  -2.898  1.00  0.00      A    H
ATOM     13  CE1 PHE A   1      12.736  25.567  -4.677  1.00  0.00      A    C
ATOM     14  HE1 PHE A   1      12.612  24.561  -4.302  1.00  0.00      A    H
ATOM     15  CZ  PHE A   1      13.194  25.772  -5.952  1.00  0.00      A    C
ATOM     16  HZ  PHE A   1      13.427  24.878  -6.513  1.00  0.00      A    H
ATOM     17  CD2 PHE A   1      13.234  28.249  -5.542  1.00  0.00      A    C
ATOM     18  HD2 PHE A   1      13.490  29.232  -5.908  1.00  0.00      A    H
ATOM     19  CE2 PHE A   1      13.445  27.114  -6.403  1.00  0.00      A    C
ATOM     20  HE2 PHE A   1      13.704  27.311  -7.433  1.00  0.00      A    H
ATOM     21  C   PHE A   1      13.561  31.065  -2.159  1.00  0.00      A    C
ATOM     22  O   PHE A   1      13.060  31.406  -1.091  1.00  0.00      A    O
ATOM     23  N   SER A   2      13.730  31.909  -3.126  1.00  0.00      A    N
ATOM     24  HN  SER A   2      14.132  31.531  -3.956  1.00  0.00      A    H
ATOM     25  CA  SER A   2      13.304  33.264  -3.354  1.00  0.00      A    C
ATOM     26  HA  SER A   2      12.668  33.595  -2.546  1.00  0.00      A    H
ATOM     27  CB  SER A   2      14.437  34.280  -3.399  1.00  0.00      A    C
ATOM     28  HB1 SER A   2      14.832  34.315  -4.437  1.00  0.00      A    H
ATOM     29  HB2 SER A   2      15.210  34.047  -2.635  1.00  0.00      A    H
ATOM     30  OG  SER A   2      13.929  35.634  -3.105  1.00  0.00      A    O
ATOM     31  HG1 SER A   2      14.668  36.164  -2.796  1.00  0.00      A    H
ATOM     32  C   SER A   2      12.487  33.235  -4.630  1.00  0.00      A    C
ATOM     33  O   SER A   2      13.040  32.879  -5.653  1.00  0.00      A    O
ATOM     34  N   ALA A   3      11.196  33.565  -4.679  1.00  0.00      A    N
ATOM     35  HN  ALA A   3      10.659  33.975  -3.945  1.00  0.00      A    H
ATOM     36  CA  ALA A   3      10.484  33.520  -5.936  1.00  0.00      A    C
ATOM     37  HA  ALA A   3      11.172  33.922  -6.666  1.00  0.00      A    H
ATOM     38  CB  ALA A   3       9.969  32.086  -6.004  1.00  0.00      A    C
ATOM     39  HB1 ALA A   3      10.840  31.396  -6.018  1.00  0.00      A    H
ATOM     40  HB2 ALA A   3       9.273  31.971  -5.145  1.00  0.00      A    H
ATOM     41  HB3 ALA A   3       9.380  31.823  -6.908  1.00  0.00      A    H
ATOM     42  C   ALA A   3       9.281  34.464  -6.091  1.00  0.00      A    C
ATOM     43  O   ALA A   3       8.546  34.354  -7.033  1.00  0.00      A    O
ATOM     44  N   GLU A   4       9.099  35.353  -5.199  1.00  0.00      A    N
ATOM     45  HN  GLU A   4       9.753  35.562  -4.477  1.00  0.00      A    H
ATOM     46  CA  GLU A   4       7.941  36.203  -5.031  1.00  0.00      A    C
ATOM     47  HA  GLU A   4       7.039  35.671  -4.771  1.00  0.00      A    H
ATOM     48  CB  GLU A   4       8.116  37.245  -3.948  1.00  0.00      A    C
ATOM     49  HB1 GLU A   4       7.436  38.094  -4.173  1.00  0.00      A    H
ATOM     50  HB2 GLU A   4       9.145  37.663  -3.910  1.00  0.00      A    H
ATOM     51  CG  GLU A   4       7.835  36.727  -2.489  1.00  0.00      A    C
ATOM     52  HG1 GLU A   4       8.284  35.715  -2.402  1.00  0.00      A    H
ATOM     53  HG2 GLU A   4       6.743  36.604  -2.325  1.00  0.00      A    H
ATOM     54  CD  GLU A   4       8.367  37.500  -1.356  1.00  0.00      A    C
ATOM     55  OE1 GLU A   4       9.458  37.104  -0.839  1.00  0.00      A    O
ATOM     56  OE2 GLU A   4       7.767  38.572  -1.092  1.00  0.00      A    O
ATOM     57  C   GLU A   4       7.728  37.032  -6.269  1.00  0.00      A    C
ATOM     58  O   GLU A   4       6.608  37.475  -6.553  1.00  0.00      A    O
ATOM     59  N   GLY A   5       8.876  37.386  -6.946  1.00  0.00      A    N
ATOM     60  HN  GLY A   5       9.772  37.131  -6.591  1.00  0.00      A    H
ATOM     61  CA  GLY A   5       8.804  38.215  -8.081  1.00  0.00      A    C
ATOM     62  HA1 GLY A   5       9.799  38.557  -8.323  1.00  0.00      A    H
ATOM     63  HA2 GLY A   5       8.081  38.997  -7.901  1.00  0.00      A    H
ATOM     64  C   GLY A   5       8.296  37.412  -9.270  1.00  0.00      A    C
ATOM     65  O   GLY A   5       7.363  37.788  -9.922  1.00  0.00      A    O
ATOM     66  N   ASP A   6       8.930  36.228  -9.340  1.00  0.00      A    N
ATOM     67  HN  ASP A   6       9.581  35.912  -8.653  1.00  0.00      A    H
ATOM     68  CA  ASP A   6       8.794  35.194 -10.410  1.00  0.00      A    C
ATOM     69  HA  ASP A   6       8.943  35.761 -11.317  1.00  0.00      A    H
ATOM     70  CB  ASP A   6       9.856  34.136 -10.205  1.00  0.00      A    C
ATOM     71  HB1 ASP A   6       9.553  33.253 -10.807  1.00  0.00      A    H
ATOM     72  HB2 ASP A   6      10.019  33.914  -9.129  1.00  0.00      A    H
ATOM     73  CG  ASP A   6      11.275  34.620 -10.637  1.00  0.00      A    C
ATOM     74  OD1 ASP A   6      12.007  35.166  -9.788  1.00  0.00      A    O
ATOM     75  OD2 ASP A   6      11.715  34.352 -11.801  1.00  0.00      A    O
ATOM     76  C   ASP A   6       7.413  34.716 -10.536  1.00  0.00      A    C
ATOM     77  O   ASP A   6       6.860  34.526 -11.590  1.00  0.00      A    O
ATOM     78  N   VAL A   7       6.808  34.460  -9.374  1.00  0.00      A    N
ATOM     79  HN  VAL A   7       7.113  34.661  -8.446  1.00  0.00      A    H
ATOM     80  CA  VAL A   7       5.594  33.742  -9.192  1.00  0.00      A    C
ATOM     81  HA  VAL A   7       5.013  33.782 -10.102  1.00  0.00      A    H
ATOM     82  CB  VAL A   7       5.930  32.263  -8.716  1.00  0.00      A    C
ATOM     83  HB  VAL A   7       6.586  32.456  -7.841  1.00  0.00      A    H
ATOM     84  CG1 VAL A   7       4.804  31.290  -8.224  1.00  0.00      A    C
ATOM     85 HG11 VAL A   7       5.371  30.338  -8.142  1.00  0.00      A    H
ATOM     86 HG12 VAL A   7       4.356  31.554  -7.243  1.00  0.00      A    H
ATOM     87 HG13 VAL A   7       3.993  31.261  -8.983  1.00  0.00      A    H
ATOM     88  CG2 VAL A   7       6.761  31.487  -9.764  1.00  0.00      A    C
ATOM     89 HG21 VAL A   7       7.732  32.027  -9.772  1.00  0.00      A    H
ATOM     90 HG22 VAL A   7       6.982  30.475  -9.362  1.00  0.00      A    H
ATOM     91 HG23 VAL A   7       6.302  31.426 -10.774  1.00  0.00      A    H
ATOM     92  C   VAL A   7       4.703  34.282  -8.099  1.00  0.00      A    C
ATOM     93  O   VAL A   7       5.264  34.748  -7.104  1.00  0.00      A    O
ATOM     94  N   GLN A   8       3.339  34.252  -8.234  1.00  0.00      A    N
ATOM     95  HN  GLN A   8       2.967  33.904  -9.091  1.00  0.00      A    H
ATOM     96  CA  GLN A   8       2.412  34.625  -7.187  1.00  0.00      A    C
ATOM     97  HA  GLN A   8       2.848  34.734  -6.204  1.00  0.00      A    H
ATOM     98  CB  GLN A   8       1.647  35.915  -7.620  1.00  0.00      A    C
ATOM     99  HB1 GLN A   8       2.454  36.673  -7.716  1.00  0.00      A    H
ATOM    100  HB2 GLN A   8       1.013  36.156  -6.740  1.00  0.00      A    H
ATOM    101  CG  GLN A   8       0.854  35.858  -8.941  1.00  0.00      A    C
ATOM    102  HG1 GLN A   8       0.343  34.872  -8.997  1.00  0.00      A    H
ATOM    103  HG2 GLN A   8       1.661  35.866  -9.704  1.00  0.00      A    H
ATOM    104  CD  GLN A   8       0.011  37.118  -9.198  1.00  0.00      A    C
ATOM    105  OE1 GLN A   8       0.497  38.180  -9.671  1.00  0.00      A    O
ATOM    106  NE2 GLN A   8      -1.268  36.993  -8.896  1.00  0.00      A    N
ATOM    107 HE21 GLN A   8      -1.432  36.351  -8.146  1.00  0.00      A    H
ATOM    108 HE22 GLN A   8      -1.903  37.765  -8.916  1.00  0.00      A    H
ATOM    109  C   GLN A   8       1.510  33.459  -7.053  1.00  0.00      A    C
ATOM    110  O   GLN A   8       1.419  32.632  -7.993  1.00  0.00      A    O
ATOM    111  N   SER A   9       0.718  33.395  -5.933  1.00  0.00      A    N
ATOM    112  HN  SER A   9       0.691  34.177  -5.316  1.00  0.00      A    H
ATOM    113  CA  SER A   9       0.060  32.291  -5.289  1.00  0.00      A    C
ATOM    114  HA  SER A   9       0.744  31.547  -4.911  1.00  0.00      A    H
ATOM    115  CB  SER A   9      -0.809  32.759  -4.010  1.00  0.00      A    C
ATOM    116  HB1 SER A   9      -0.095  33.120  -3.239  1.00  0.00      A    H
ATOM    117  HB2 SER A   9      -1.409  31.948  -3.544  1.00  0.00      A    H
ATOM    118  OG  SER A   9      -1.689  33.891  -4.241  1.00  0.00      A    O
ATOM    119  HG1 SER A   9      -1.804  34.363  -3.413  1.00  0.00      A    H
ATOM    120  C   SER A   9      -0.860  31.505  -6.170  1.00  0.00      A    C
ATOM    121  O   SER A   9      -1.139  30.310  -5.883  1.00  0.00      A    O
ATOM    122  N   VAL A  10      -1.420  32.211  -7.217  1.00  0.00      A    N
ATOM    123  HN  VAL A  10      -1.031  33.096  -7.458  1.00  0.00      A    H
ATOM    124  CA  VAL A  10      -2.405  31.671  -8.119  1.00  0.00      A    C
ATOM    125  HA  VAL A  10      -3.272  31.384  -7.543  1.00  0.00      A    H
ATOM    126  CB  VAL A  10      -3.146  32.714  -8.886  1.00  0.00      A    C
ATOM    127  HB  VAL A  10      -3.775  32.202  -9.645  1.00  0.00      A    H
ATOM    128  CG1 VAL A  10      -4.118  33.428  -7.942  1.00  0.00      A    C
ATOM    129 HG11 VAL A  10      -4.817  34.086  -8.500  1.00  0.00      A    H
ATOM    130 HG12 VAL A  10      -4.719  32.622  -7.469  1.00  0.00      A    H
ATOM    131 HG13 VAL A  10      -3.722  33.975  -7.060  1.00  0.00      A    H
ATOM    132  CG2 VAL A  10      -2.288  33.838  -9.512  1.00  0.00      A    C
ATOM    133 HG21 VAL A  10      -2.976  34.495 -10.086  1.00  0.00      A    H
ATOM    134 HG22 VAL A  10      -1.699  34.342  -8.716  1.00  0.00      A    H
ATOM    135 HG23 VAL A  10      -1.488  33.343 -10.104  1.00  0.00      A    H
ATOM    136  C   VAL A  10      -1.953  30.546  -8.975  1.00  0.00      A    C
ATOM    137  O   VAL A  10      -2.718  29.682  -9.413  1.00  0.00      A    O
ATOM    138  N   LEU A  11      -0.654  30.552  -9.298  1.00  0.00      A    N
ATOM    139  HN  LEU A  11       0.026  31.238  -9.050  1.00  0.00      A    H
ATOM    140  CA  LEU A  11      -0.095  29.365 -10.024  1.00  0.00      A    C
ATOM    141  HA  LEU A  11      -0.685  29.152 -10.904  1.00  0.00      A    H
ATOM    142  CB  LEU A  11       1.360  29.697 -10.359  1.00  0.00      A    C
ATOM    143  HB1 LEU A  11       1.971  29.908  -9.456  1.00  0.00      A    H
ATOM    144  HB2 LEU A  11       1.412  30.658 -10.914  1.00  0.00      A    H
ATOM    145  CG  LEU A  11       2.121  28.638 -11.210  1.00  0.00      A    C
ATOM    146  HG  LEU A  11       2.329  27.850 -10.455  1.00  0.00      A    H
ATOM    147  CD1 LEU A  11       1.378  28.151 -12.416  1.00  0.00      A    C
ATOM    148 HD11 LEU A  11       0.415  27.725 -12.063  1.00  0.00      A    H
ATOM    149 HD12 LEU A  11       1.097  28.991 -13.086  1.00  0.00      A    H
ATOM    150 HD13 LEU A  11       1.876  27.294 -12.918  1.00  0.00      A    H
ATOM    151  CD2 LEU A  11       3.583  29.135 -11.484  1.00  0.00      A    C
ATOM    152 HD21 LEU A  11       4.078  29.311 -10.505  1.00  0.00      A    H
ATOM    153 HD22 LEU A  11       4.235  28.416 -12.026  1.00  0.00      A    H
ATOM    154 HD23 LEU A  11       3.518  30.066 -12.086  1.00  0.00      A    H
ATOM    155  C   LEU A  11      -0.142  28.081  -9.226  1.00  0.00      A    C
ATOM    156  O   LEU A  11      -0.424  27.035  -9.894  1.00  0.00      A    O
ATOM    157  N   TYR A  12       0.295  28.027  -7.869  1.00  0.00      A    N
ATOM    158  HN  TYR A  12       0.511  28.829  -7.319  1.00  0.00      A    H
ATOM    159  CA  TYR A  12       0.376  26.846  -7.015  1.00  0.00      A    C
ATOM    160  HA  TYR A  12       1.049  26.125  -7.455  1.00  0.00      A    H
ATOM    161  CB  TYR A  12       0.932  27.213  -5.562  1.00  0.00      A    C
ATOM    162  HB1 TYR A  12       0.898  26.308  -4.919  1.00  0.00      A    H
ATOM    163  HB2 TYR A  12       0.258  27.872  -4.976  1.00  0.00      A    H
ATOM    164  CG  TYR A  12       2.332  27.681  -5.557  1.00  0.00      A    C
ATOM    165  CD1 TYR A  12       3.438  26.936  -6.060  1.00  0.00      A    C
ATOM    166  HD1 TYR A  12       3.238  25.942  -6.431  1.00  0.00      A    H
ATOM    167  CE1 TYR A  12       4.639  27.488  -6.262  1.00  0.00      A    C
ATOM    168  HE1 TYR A  12       5.407  26.839  -6.657  1.00  0.00      A    H
ATOM    169  CZ  TYR A  12       4.867  28.807  -5.932  1.00  0.00      A    C
ATOM    170  OH  TYR A  12       6.136  29.402  -6.117  1.00  0.00      A    O
ATOM    171  HH  TYR A  12       6.129  30.191  -5.571  1.00  0.00      A    H
ATOM    172  CD2 TYR A  12       2.580  29.045  -5.315  1.00  0.00      A    C
ATOM    173  HD2 TYR A  12       1.735  29.621  -4.969  1.00  0.00      A    H
ATOM    174  CE2 TYR A  12       3.842  29.540  -5.402  1.00  0.00      A    C
ATOM    175  HE2 TYR A  12       3.954  30.555  -5.051  1.00  0.00      A    H
ATOM    176  C   TYR A  12      -0.953  26.221  -6.988  1.00  0.00      A    C
ATOM    177  O   TYR A  12      -1.066  25.060  -7.088  1.00  0.00      A    O
ATOM    178  N   VAL A  13      -2.021  27.019  -6.815  1.00  0.00      A    N
ATOM    179  HN  VAL A  13      -1.816  27.983  -6.661  1.00  0.00      A    H
ATOM    180  CA  VAL A  13      -3.463  26.620  -6.733  1.00  0.00      A    C
ATOM    181  HA  VAL A  13      -3.660  25.779  -6.084  1.00  0.00      A    H
ATOM    182  CB  VAL A  13      -4.425  27.592  -6.007  1.00  0.00      A    C
ATOM    183  HB  VAL A  13      -5.345  27.013  -5.782  1.00  0.00      A    H
ATOM    184  CG1 VAL A  13      -3.797  28.110  -4.700  1.00  0.00      A    C
ATOM    185 HG11 VAL A  13      -3.230  27.352  -4.119  1.00  0.00      A    H
ATOM    186 HG12 VAL A  13      -3.124  28.959  -4.945  1.00  0.00      A    H
ATOM    187 HG13 VAL A  13      -4.576  28.652  -4.123  1.00  0.00      A    H
ATOM    188  CG2 VAL A  13      -4.685  28.708  -6.975  1.00  0.00      A    C
ATOM    189 HG21 VAL A  13      -3.628  28.959  -7.208  1.00  0.00      A    H
ATOM    190 HG22 VAL A  13      -5.246  28.373  -7.874  1.00  0.00      A    H
ATOM    191 HG23 VAL A  13      -5.175  29.598  -6.527  1.00  0.00      A    H
ATOM    192  C   VAL A  13      -3.904  26.105  -8.118  1.00  0.00      A    C
ATOM    193  O   VAL A  13      -4.536  25.070  -8.274  1.00  0.00      A    O
ATOM    194  N   ASN A  14      -3.584  26.781  -9.249  1.00  0.00      A    N
ATOM    195  HN  ASN A  14      -3.093  27.646  -9.308  1.00  0.00      A    H
ATOM    196  CA  ASN A  14      -3.971  26.207 -10.579  1.00  0.00      A    C
ATOM    197  HA  ASN A  14      -5.005  25.952 -10.402  1.00  0.00      A    H
ATOM    198  CB  ASN A  14      -3.908  27.208 -11.787  1.00  0.00      A    C
ATOM    199  HB1 ASN A  14      -4.514  26.685 -12.557  1.00  0.00      A    H
ATOM    200  HB2 ASN A  14      -2.837  27.313 -12.064  1.00  0.00      A    H
ATOM    201  CG  ASN A  14      -4.595  28.480 -11.430  1.00  0.00      A    C
ATOM    202  OD1 ASN A  14      -5.527  28.508 -10.680  1.00  0.00      A    O
ATOM    203  ND2 ASN A  14      -4.093  29.606 -11.913  1.00  0.00      A    N
ATOM    204 HD21 ASN A  14      -4.283  30.451 -11.413  1.00  0.00      A    H
ATOM    205 HD22 ASN A  14      -3.312  29.559 -12.535  1.00  0.00      A    H
ATOM    206  C   ASN A  14      -3.175  24.965 -10.963  1.00  0.00      A    C
ATOM    207  O   ASN A  14      -3.663  24.168 -11.789  1.00  0.00      A    O
ATOM    208  N   LEU A  15      -1.994  24.728 -10.372  1.00  0.00      A    N
ATOM    209  HN  LEU A  15      -1.498  25.466  -9.921  1.00  0.00      A    H
ATOM    210  CA  LEU A  15      -1.186  23.554 -10.675  1.00  0.00      A    C
ATOM    211  HA  LEU A  15      -0.955  23.612 -11.729  1.00  0.00      A    H
ATOM    212  CB  LEU A  15       0.081  23.679  -9.866  1.00  0.00      A    C
ATOM    213  HB1 LEU A  15      -0.188  23.671  -8.788  1.00  0.00      A    H
ATOM    214  HB2 LEU A  15       0.430  24.704 -10.118  1.00  0.00      A    H
ATOM    215  CG  LEU A  15       1.104  22.483 -10.143  1.00  0.00      A    C
ATOM    216  HG  LEU A  15       0.583  21.506 -10.047  1.00  0.00      A    H
ATOM    217  CD1 LEU A  15       1.629  22.661 -11.608  1.00  0.00      A    C
ATOM    218 HD11 LEU A  15       0.773  22.760 -12.309  1.00  0.00      A    H
ATOM    219 HD12 LEU A  15       2.334  23.506 -11.767  1.00  0.00      A    H
ATOM    220 HD13 LEU A  15       2.151  21.694 -11.769  1.00  0.00      A    H
ATOM    221  CD2 LEU A  15       2.126  22.510  -9.024  1.00  0.00      A    C
ATOM    222 HD21 LEU A  15       2.495  23.545  -8.856  1.00  0.00      A    H
ATOM    223 HD22 LEU A  15       1.862  21.889  -8.142  1.00  0.00      A    H
ATOM    224 HD23 LEU A  15       3.012  21.988  -9.444  1.00  0.00      A    H
ATOM    225  C   LEU A  15      -1.794  22.166 -10.424  1.00  0.00      A    C
ATOM    226  O   LEU A  15      -1.633  21.209 -11.202  1.00  0.00      A    O
ATOM    227  N   THR A  16      -2.594  22.050  -9.296  1.00  0.00      A    N
ATOM    228  HN  THR A  16      -2.701  22.914  -8.810  1.00  0.00      A    H
ATOM    229  CA  THR A  16      -3.307  20.861  -8.894  1.00  0.00      A    C
ATOM    230  HA  THR A  16      -2.599  20.081  -9.133  1.00  0.00      A    H
ATOM    231  CB  THR A  16      -3.744  20.962  -7.426  1.00  0.00      A    C
ATOM    232  HB  THR A  16      -4.260  20.024  -7.126  1.00  0.00      A    H
ATOM    233  OG1 THR A  16      -4.533  22.108  -7.219  1.00  0.00      A    O
ATOM    234  HG1 THR A  16      -4.955  21.966  -6.368  1.00  0.00      A    H
ATOM    235  CG2 THR A  16      -2.541  21.192  -6.517  1.00  0.00      A    C
ATOM    236 HG21 THR A  16      -1.745  20.425  -6.624  1.00  0.00      A    H
ATOM    237 HG22 THR A  16      -2.027  22.147  -6.758  1.00  0.00      A    H
ATOM    238 HG23 THR A  16      -2.893  21.229  -5.463  1.00  0.00      A    H
ATOM    239  C   THR A  16      -4.492  20.525  -9.772  1.00  0.00      A    C
ATOM    240  O   THR A  16      -4.804  19.380 -10.105  1.00  0.00      A    O
ATOM    241  N   ILE A  17      -5.112  21.590 -10.308  1.00  0.00      A    N
ATOM    242  HN  ILE A  17      -4.841  22.522 -10.079  1.00  0.00      A    H
ATOM    243  CA  ILE A  17      -6.218  21.427 -11.299  1.00  0.00      A    C
ATOM    244  HA  ILE A  17      -6.940  20.705 -10.947  1.00  0.00      A    H
ATOM    245  CB  ILE A  17      -6.995  22.728 -11.385  1.00  0.00      A    C
ATOM    246  HB  ILE A  17      -6.428  23.377 -12.086  1.00  0.00      A    H
ATOM    247  CG2 ILE A  17      -8.427  22.422 -12.010  1.00  0.00      A    C
ATOM    248 HG21 ILE A  17      -9.028  21.866 -11.259  1.00  0.00      A    H
ATOM    249 HG22 ILE A  17      -8.960  23.321 -12.388  1.00  0.00      A    H
ATOM    250 HG23 ILE A  17      -8.267  21.812 -12.925  1.00  0.00      A    H
ATOM    251  CG1 ILE A  17      -7.110  23.504 -10.064  1.00  0.00      A    C
ATOM    252 HG11 ILE A  17      -7.592  24.448 -10.400  1.00  0.00      A    H
ATOM    253 HG12 ILE A  17      -6.131  23.758  -9.605  1.00  0.00      A    H
ATOM    254  CD  ILE A  17      -7.965  22.938  -8.914  1.00  0.00      A    C
ATOM    255  HD1 ILE A  17      -7.332  22.154  -8.446  1.00  0.00      A    H
ATOM    256  HD2 ILE A  17      -8.239  23.724  -8.178  1.00  0.00      A    H
ATOM    257  HD3 ILE A  17      -8.846  22.336  -9.225  1.00  0.00      A    H
ATOM    258  C   ILE A  17      -5.726  20.883 -12.613  1.00  0.00      A    C
ATOM    259  O   ILE A  17      -6.276  20.025 -13.312  1.00  0.00      A    O
ATOM    260  N   ALA A  18      -4.602  21.411 -13.002  1.00  0.00      A    N
ATOM    261  HN  ALA A  18      -4.220  22.154 -12.457  1.00  0.00      A    H
ATOM    262  CA  ALA A  18      -3.909  21.040 -14.205  1.00  0.00      A    C
ATOM    263  HA  ALA A  18      -4.614  20.989 -15.022  1.00  0.00      A    H
ATOM    264  CB  ALA A  18      -2.962  22.156 -14.609  1.00  0.00      A    C
ATOM    265  HB1 ALA A  18      -3.447  23.129 -14.837  1.00  0.00      A    H
ATOM    266  HB2 ALA A  18      -2.219  22.284 -13.792  1.00  0.00      A    H
ATOM    267  HB3 ALA A  18      -2.552  21.829 -15.588  1.00  0.00      A    H
ATOM    268  C   ALA A  18      -3.305  19.659 -14.241  1.00  0.00      A    C
ATOM    269  O   ALA A  18      -3.496  18.850 -15.156  1.00  0.00      A    O
ATOM    270  N   ILE A  19      -2.776  19.200 -13.095  1.00  0.00      A    N
ATOM    271  HN  ILE A  19      -2.529  19.862 -12.391  1.00  0.00      A    H
ATOM    272  CA  ILE A  19      -2.310  17.783 -12.795  1.00  0.00      A    C
ATOM    273  HA  ILE A  19      -1.643  17.502 -13.596  1.00  0.00      A    H
ATOM    274  CB  ILE A  19      -1.419  17.757 -11.556  1.00  0.00      A    C
ATOM    275  HB  ILE A  19      -1.904  18.127 -10.628  1.00  0.00      A    H
ATOM    276  CG2 ILE A  19      -0.976  16.285 -11.224  1.00  0.00      A    C
ATOM    277 HG21 ILE A  19      -0.322  15.919 -12.044  1.00  0.00      A    H
ATOM    278 HG22 ILE A  19      -0.409  15.981 -10.319  1.00  0.00      A    H
ATOM    279 HG23 ILE A  19      -1.910  15.685 -11.172  1.00  0.00      A    H
ATOM    280  CG1 ILE A  19      -0.082  18.512 -11.989  1.00  0.00      A    C
ATOM    281 HG11 ILE A  19      -0.160  19.554 -12.367  1.00  0.00      A    H
ATOM    282 HG12 ILE A  19       0.438  17.963 -12.803  1.00  0.00      A    H
ATOM    283  CD  ILE A  19       0.853  18.643 -10.850  1.00  0.00      A    C
ATOM    284  HD1 ILE A  19       1.171  17.628 -10.529  1.00  0.00      A    H
ATOM    285  HD2 ILE A  19       1.778  19.229 -11.039  1.00  0.00      A    H
ATOM    286  HD3 ILE A  19       0.401  19.188  -9.994  1.00  0.00      A    H
ATOM    287  C   ILE A  19      -3.473  16.862 -12.794  1.00  0.00      A    C
ATOM    288  O   ILE A  19      -3.415  15.783 -13.385  1.00  0.00      A    O
ATOM    289  N   GLY A  20      -4.620  17.332 -12.236  1.00  0.00      A    N
ATOM    290  HN  GLY A  20      -4.611  18.266 -11.887  1.00  0.00      A    H
ATOM    291  CA  GLY A  20      -5.911  16.662 -12.216  1.00  0.00      A    C
ATOM    292  HA1 GLY A  20      -6.578  17.445 -11.888  1.00  0.00      A    H
ATOM    293  HA2 GLY A  20      -5.938  15.757 -11.628  1.00  0.00      A    H
ATOM    294  C   GLY A  20      -6.481  16.338 -13.613  1.00  0.00      A    C
ATOM    295  O   GLY A  20      -7.036  15.237 -13.879  1.00  0.00      A    O
ATOM    296  N   ALA A  21      -6.437  17.331 -14.589  1.00  0.00      A    N
ATOM    297  HN  ALA A  21      -6.004  18.197 -14.351  1.00  0.00      A    H
ATOM    298  CA  ALA A  21      -6.833  17.087 -16.000  1.00  0.00      A    C
ATOM    299  HA  ALA A  21      -7.845  16.722 -16.099  1.00  0.00      A    H
ATOM    300  CB  ALA A  21      -6.670  18.491 -16.666  1.00  0.00      A    C
ATOM    301  HB1 ALA A  21      -5.612  18.788 -16.832  1.00  0.00      A    H
ATOM    302  HB2 ALA A  21      -7.207  18.528 -17.638  1.00  0.00      A    H
ATOM    303  HB3 ALA A  21      -7.091  19.317 -16.055  1.00  0.00      A    H
ATOM    304  C   ALA A  21      -5.972  16.093 -16.698  1.00  0.00      A    C
ATOM    305  O   ALA A  21      -6.360  15.176 -17.448  1.00  0.00      A    O
ATOM    306  N   ILE A  22      -4.571  16.200 -16.509  1.00  0.00      A    N
ATOM    307  HN  ILE A  22      -4.191  16.788 -15.799  1.00  0.00      A    H
ATOM    308  CA  ILE A  22      -3.694  15.203 -17.165  1.00  0.00      A    C
ATOM    309  HA  ILE A  22      -3.910  15.237 -18.223  1.00  0.00      A    H
ATOM    310  CB  ILE A  22      -2.222  15.613 -17.040  1.00  0.00      A    C
ATOM    311  HB  ILE A  22      -2.040  15.688 -15.947  1.00  0.00      A    H
ATOM    312  CG2 ILE A  22      -1.251  14.557 -17.644  1.00  0.00      A    C
ATOM    313 HG21 ILE A  22      -1.493  14.304 -18.698  1.00  0.00      A    H
ATOM    314 HG22 ILE A  22      -0.208  14.935 -17.576  1.00  0.00      A    H
ATOM    315 HG23 ILE A  22      -1.300  13.551 -17.175  1.00  0.00      A    H
ATOM    316  CG1 ILE A  22      -1.984  17.036 -17.710  1.00  0.00      A    C
ATOM    317 HG11 ILE A  22      -2.726  17.770 -17.329  1.00  0.00      A    H
ATOM    318 HG12 ILE A  22      -2.053  16.884 -18.808  1.00  0.00      A    H
ATOM    319  CD  ILE A  22      -0.632  17.676 -17.394  1.00  0.00      A    C
ATOM    320  HD1 ILE A  22      -0.504  18.647 -17.920  1.00  0.00      A    H
ATOM    321  HD2 ILE A  22      -0.374  17.728 -16.315  1.00  0.00      A    H
ATOM    322  HD3 ILE A  22       0.114  16.932 -17.748  1.00  0.00      A    H
ATOM    323  C   ILE A  22      -3.971  13.804 -16.629  1.00  0.00      A    C
ATOM    324  O   ILE A  22      -4.127  12.949 -17.494  1.00  0.00      A    O
ATOM    325  N   LEU A  23      -4.065  13.562 -15.327  1.00  0.00      A    N
ATOM    326  HN  LEU A  23      -3.759  14.254 -14.678  1.00  0.00      A    H
ATOM    327  CA  LEU A  23      -4.544  12.388 -14.625  1.00  0.00      A    C
ATOM    328  HA  LEU A  23      -3.780  11.653 -14.832  1.00  0.00      A    H
ATOM    329  CB  LEU A  23      -4.611  12.640 -13.129  1.00  0.00      A    C
ATOM    330  HB1 LEU A  23      -5.373  13.419 -12.914  1.00  0.00      A    H
ATOM    331  HB2 LEU A  23      -3.677  13.149 -12.808  1.00  0.00      A    H
ATOM    332  CG  LEU A  23      -4.805  11.385 -12.235  1.00  0.00      A    C
ATOM    333  HG  LEU A  23      -5.641  10.756 -12.608  1.00  0.00      A    H
ATOM    334  CD1 LEU A  23      -3.656  10.346 -12.422  1.00  0.00      A    C
ATOM    335 HD11 LEU A  23      -2.679  10.765 -12.101  1.00  0.00      A    H
ATOM    336 HD12 LEU A  23      -3.961   9.463 -11.819  1.00  0.00      A    H
ATOM    337 HD13 LEU A  23      -3.717   9.931 -13.451  1.00  0.00      A    H
ATOM    338  CD2 LEU A  23      -5.061  11.827 -10.809  1.00  0.00      A    C
ATOM    339 HD21 LEU A  23      -5.771  12.659 -10.617  1.00  0.00      A    H
ATOM    340 HD22 LEU A  23      -5.339  10.860 -10.339  1.00  0.00      A    H
ATOM    341 HD23 LEU A  23      -4.078  12.102 -10.369  1.00  0.00      A    H
ATOM    342  C   LEU A  23      -5.859  11.749 -15.065  1.00  0.00      A    C
ATOM    343  O   LEU A  23      -6.019  10.539 -15.152  1.00  0.00      A    O
ATOM    344  N   PHE A  24      -6.884  12.586 -15.378  1.00  0.00      A    N
ATOM    345  HN  PHE A  24      -6.723  13.563 -15.259  1.00  0.00      A    H
ATOM    346  CA  PHE A  24      -8.289  12.103 -15.758  1.00  0.00      A    C
ATOM    347  HA  PHE A  24      -8.514  11.336 -15.032  1.00  0.00      A    H
ATOM    348  CB  PHE A  24      -9.369  13.174 -15.619  1.00  0.00      A    C
ATOM    349  HB1 PHE A  24     -10.208  13.059 -16.338  1.00  0.00      A    H
ATOM    350  HB2 PHE A  24      -8.952  14.178 -15.850  1.00  0.00      A    H
ATOM    351  CG  PHE A  24     -10.140  13.091 -14.325  1.00  0.00      A    C
ATOM    352  CD1 PHE A  24     -10.070  14.140 -13.297  1.00  0.00      A    C
ATOM    353  HD1 PHE A  24      -9.357  14.950 -13.345  1.00  0.00      A    H
ATOM    354  CE1 PHE A  24     -10.888  14.042 -12.179  1.00  0.00      A    C
ATOM    355  HE1 PHE A  24     -10.827  14.871 -11.490  1.00  0.00      A    H
ATOM    356  CZ  PHE A  24     -11.833  13.005 -11.991  1.00  0.00      A    C
ATOM    357  HZ  PHE A  24     -12.514  12.983 -11.152  1.00  0.00      A    H
ATOM    358  CD2 PHE A  24     -11.072  12.093 -14.184  1.00  0.00      A    C
ATOM    359  HD2 PHE A  24     -11.046  11.396 -15.008  1.00  0.00      A    H
ATOM    360  CE2 PHE A  24     -11.888  12.010 -13.058  1.00  0.00      A    C
ATOM    361  HE2 PHE A  24     -12.595  11.196 -12.989  1.00  0.00      A    H
ATOM    362  C   PHE A  24      -8.416  11.394 -17.126  1.00  0.00      A    C
ATOM    363  O   PHE A  24      -9.261  10.545 -17.333  1.00  0.00      A    O
ATOM    364  N   ALA A  25      -7.572  11.726 -18.120  1.00  0.00      A    N
ATOM    365  HN  ALA A  25      -7.052  12.566 -17.982  1.00  0.00      A    H
ATOM    366  CA  ALA A  25      -7.374  11.165 -19.424  1.00  0.00      A    C
ATOM    367  HA  ALA A  25      -8.367  11.039 -19.830  1.00  0.00      A    H
ATOM    368  CB  ALA A  25      -6.454  12.111 -20.206  1.00  0.00      A    C
ATOM    369  HB1 ALA A  25      -5.511  12.155 -19.620  1.00  0.00      A    H
ATOM    370  HB2 ALA A  25      -6.282  11.758 -21.245  1.00  0.00      A    H
ATOM    371  HB3 ALA A  25      -6.944  13.106 -20.278  1.00  0.00      A    H
ATOM    372  C   ALA A  25      -6.611   9.888 -19.352  1.00  0.00      A    C
ATOM    373  O   ALA A  25      -6.740   8.897 -20.072  1.00  0.00      A    O
ATOM    374  N   LEU A  26      -5.778   9.748 -18.296  1.00  0.00      A    N
ATOM    375  HN  LEU A  26      -5.474  10.497 -17.711  1.00  0.00      A    H
ATOM    376  CA  LEU A  26      -5.092   8.528 -18.008  1.00  0.00      A    C
ATOM    377  HA  LEU A  26      -4.715   8.099 -18.924  1.00  0.00      A    H
ATOM    378  CB  LEU A  26      -3.826   8.861 -17.198  1.00  0.00      A    C
ATOM    379  HB1 LEU A  26      -3.221   7.939 -17.056  1.00  0.00      A    H
ATOM    380  HB2 LEU A  26      -4.097   9.347 -16.237  1.00  0.00      A    H
ATOM    381  CG  LEU A  26      -2.806   9.854 -17.849  1.00  0.00      A    C
ATOM    382  HG  LEU A  26      -3.339  10.812 -18.030  1.00  0.00      A    H
ATOM    383  CD1 LEU A  26      -1.601  10.077 -16.928  1.00  0.00      A    C
ATOM    384 HD11 LEU A  26      -1.920  10.255 -15.879  1.00  0.00      A    H
ATOM    385 HD12 LEU A  26      -1.025   9.127 -16.942  1.00  0.00      A    H
ATOM    386 HD13 LEU A  26      -1.035  10.990 -17.212  1.00  0.00      A    H
ATOM    387  CD2 LEU A  26      -2.396   9.196 -19.224  1.00  0.00      A    C
ATOM    388 HD21 LEU A  26      -3.317   9.363 -19.822  1.00  0.00      A    H
ATOM    389 HD22 LEU A  26      -1.598   9.601 -19.883  1.00  0.00      A    H
ATOM    390 HD23 LEU A  26      -2.253   8.095 -19.211  1.00  0.00      A    H
ATOM    391  C   LEU A  26      -5.883   7.401 -17.337  1.00  0.00      A    C
ATOM    392  O   LEU A  26      -5.546   6.267 -17.316  1.00  0.00      A    O
ATOM    393  N   LEU A  27      -6.956   7.810 -16.691  1.00  0.00      A    N
ATOM    394  HN  LEU A  27      -7.187   8.772 -16.814  1.00  0.00      A    H
ATOM    395  CA  LEU A  27      -7.881   7.010 -15.936  1.00  0.00      A    C
ATOM    396  HA  LEU A  27      -7.372   6.199 -15.437  1.00  0.00      A    H
ATOM    397  CB  LEU A  27      -8.511   8.011 -14.925  1.00  0.00      A    C
ATOM    398  HB1 LEU A  27      -9.012   8.766 -15.568  1.00  0.00      A    H
ATOM    399  HB2 LEU A  27      -7.621   8.386 -14.376  1.00  0.00      A    H
ATOM    400  CG  LEU A  27      -9.642   7.526 -13.873  1.00  0.00      A    C
ATOM    401  HG  LEU A  27     -10.473   7.090 -14.467  1.00  0.00      A    H
ATOM    402  CD1 LEU A  27      -9.134   6.340 -12.989  1.00  0.00      A    C
ATOM    403 HD11 LEU A  27      -8.996   5.452 -13.643  1.00  0.00      A    H
ATOM    404 HD12 LEU A  27      -8.168   6.669 -12.552  1.00  0.00      A    H
ATOM    405 HD13 LEU A  27      -9.898   6.120 -12.213  1.00  0.00      A    H
ATOM    406  CD2 LEU A  27     -10.280   8.603 -13.039  1.00  0.00      A    C
ATOM    407 HD21 LEU A  27     -11.169   8.183 -12.522  1.00  0.00      A    H
ATOM    408 HD22 LEU A  27      -9.515   9.006 -12.342  1.00  0.00      A    H
ATOM    409 HD23 LEU A  27     -10.717   9.381 -13.701  1.00  0.00      A    H
ATOM    410  C   LEU A  27      -8.882   6.300 -16.847  1.00  0.00      A    C
ATOM    411  O   LEU A  27      -9.720   5.493 -16.397  1.00  0.00      A    O
ATOM    412  N   ALA A  28      -8.801   6.433 -18.167  1.00  0.00      A    N
ATOM    413  HN  ALA A  28      -8.114   7.040 -18.559  1.00  0.00      A    H
ATOM    414  CA  ALA A  28      -9.611   5.774 -19.230  1.00  0.00      A    C
ATOM    415  HA  ALA A  28     -10.633   5.982 -18.949  1.00  0.00      A    H
ATOM    416  CB  ALA A  28      -9.348   6.363 -20.637  1.00  0.00      A    C
ATOM    417  HB1 ALA A  28      -9.663   5.691 -21.463  1.00  0.00      A    H
ATOM    418  HB2 ALA A  28      -9.949   7.297 -20.674  1.00  0.00      A    H
ATOM    419  HB3 ALA A  28      -8.308   6.698 -20.834  1.00  0.00      A    H
ATOM    420  C   ALA A  28      -9.434   4.292 -19.160  1.00  0.00      A    C
ATOM    421  O   ALA A  28     -10.460   3.606 -19.088  1.00  0.00      A    O
ATOM    422  N   ASP A  29      -8.175   3.786 -19.042  1.00  0.00      A    N
ATOM    423  HN  ASP A  29      -7.358   4.333 -19.205  1.00  0.00      A    H
ATOM    424  CA  ASP A  29      -7.914   2.404 -18.768  1.00  0.00      A    C
ATOM    425  HA  ASP A  29      -8.803   1.980 -18.326  1.00  0.00      A    H
ATOM    426  CB  ASP A  29      -7.709   1.533 -20.036  1.00  0.00      A    C
ATOM    427  HB1 ASP A  29      -6.895   2.029 -20.605  1.00  0.00      A    H
ATOM    428  HB2 ASP A  29      -8.662   1.517 -20.607  1.00  0.00      A    H
ATOM    429  CG  ASP A  29      -7.374   0.110 -19.754  1.00  0.00      A    C
ATOM    430  OD1 ASP A  29      -6.226  -0.364 -20.075  1.00  0.00      A    O
ATOM    431  OD2 ASP A  29      -8.228  -0.639 -19.182  1.00  0.00      A    O
ATOM    432  C   ASP A  29      -6.762   2.364 -17.763  1.00  0.00      A    C
ATOM    433  O   ASP A  29      -5.654   2.765 -17.999  1.00  0.00      A    O
ATOM    434  N   PRO A  30      -6.885   1.950 -16.465  1.00  0.00      A    N
ATOM    435  CD  PRO A  30      -8.187   1.953 -15.740  1.00  0.00      A    C
ATOM    436  HD1 PRO A  30      -8.581   2.985 -15.855  1.00  0.00      A    H
ATOM    437  HD2 PRO A  30      -8.896   1.143 -16.014  1.00  0.00      A    H
ATOM    438  CA  PRO A  30      -5.764   1.866 -15.583  1.00  0.00      A    C
ATOM    439  HA  PRO A  30      -5.002   2.606 -15.780  1.00  0.00      A    H
ATOM    440  CB  PRO A  30      -6.392   2.278 -14.229  1.00  0.00      A    C
ATOM    441  HB1 PRO A  30      -6.586   3.363 -14.370  1.00  0.00      A    H
ATOM    442  HB2 PRO A  30      -5.727   2.071 -13.364  1.00  0.00      A    H
ATOM    443  CG  PRO A  30      -7.766   1.691 -14.286  1.00  0.00      A    C
ATOM    444  HG1 PRO A  30      -8.356   2.395 -13.660  1.00  0.00      A    H
ATOM    445  HG2 PRO A  30      -7.901   0.663 -13.885  1.00  0.00      A    H
ATOM    446  C   PRO A  30      -5.058   0.558 -15.675  1.00  0.00      A    C
ATOM    447  O   PRO A  30      -5.484  -0.418 -15.064  1.00  0.00      A    O
ATOM    448  N   ARG A  31      -3.875   0.510 -16.350  1.00  0.00      A    N
ATOM    449  HN  ARG A  31      -3.548   1.323 -16.826  1.00  0.00      A    H
ATOM    450  CA  ARG A  31      -3.244  -0.778 -16.481  1.00  0.00      A    C
ATOM    451  HA  ARG A  31      -3.469  -1.376 -15.611  1.00  0.00      A    H
ATOM    452  CB  ARG A  31      -3.868  -1.371 -17.762  1.00  0.00      A    C
ATOM    453  HB1 ARG A  31      -3.320  -0.901 -18.606  1.00  0.00      A    H
ATOM    454  HB2 ARG A  31      -4.969  -1.253 -17.857  1.00  0.00      A    H
ATOM    455  CG  ARG A  31      -3.605  -2.939 -18.046  1.00  0.00      A    C
ATOM    456  HG1 ARG A  31      -4.202  -3.528 -17.317  1.00  0.00      A    H
ATOM    457  HG2 ARG A  31      -2.554  -3.166 -17.765  1.00  0.00      A    H
ATOM    458  CD  ARG A  31      -3.944  -3.367 -19.484  1.00  0.00      A    C
ATOM    459  HD1 ARG A  31      -3.651  -4.416 -19.704  1.00  0.00      A    H
ATOM    460  HD2 ARG A  31      -3.366  -2.860 -20.286  1.00  0.00      A    H
ATOM    461  NE  ARG A  31      -5.368  -3.012 -19.656  1.00  0.00      A    N
ATOM    462  HE  ARG A  31      -5.519  -2.066 -19.944  1.00  0.00      A    H
ATOM    463  CZ  ARG A  31      -6.332  -3.954 -19.684  1.00  0.00      A    C
ATOM    464  NH1 ARG A  31      -6.025  -5.216 -19.487  1.00  0.00      A    N
ATOM    465 HH11 ARG A  31      -5.161  -5.617 -19.185  1.00  0.00      A    H
ATOM    466 HH12 ARG A  31      -6.797  -5.852 -19.503  1.00  0.00      A    H
ATOM    467  NH2 ARG A  31      -7.560  -3.501 -19.905  1.00  0.00      A    N
ATOM    468 HH21 ARG A  31      -7.662  -2.511 -19.803  1.00  0.00      A    H
ATOM    469 HH22 ARG A  31      -8.329  -4.052 -19.580  1.00  0.00      A    H
ATOM    470  C   ARG A  31      -1.719  -0.669 -16.640  1.00  0.00      A    C
ATOM    471  O   ARG A  31      -1.033  -1.666 -16.332  1.00  0.00      A    O
ATOM    472  N   LYS A  32      -1.215   0.504 -17.071  1.00  0.00      A    N
ATOM    473  HN  LYS A  32      -1.800   1.310 -17.118  1.00  0.00      A    H
ATOM    474  CA  LYS A  32       0.052   0.589 -17.749  1.00  0.00      A    C
ATOM    475  HA  LYS A  32       0.301  -0.352 -18.218  1.00  0.00      A    H
ATOM    476  CB  LYS A  32      -0.076   1.537 -18.953  1.00  0.00      A    C
ATOM    477  HB1 LYS A  32       0.828   1.440 -19.592  1.00  0.00      A    H
ATOM    478  HB2 LYS A  32      -0.195   2.565 -18.549  1.00  0.00      A    H
ATOM    479  CG  LYS A  32      -1.289   1.320 -19.894  1.00  0.00      A    C
ATOM    480  HG1 LYS A  32      -2.177   1.481 -19.246  1.00  0.00      A    H
ATOM    481  HG2 LYS A  32      -1.239   0.280 -20.280  1.00  0.00      A    H
ATOM    482  CD  LYS A  32      -1.317   2.372 -20.982  1.00  0.00      A    C
ATOM    483  HD1 LYS A  32      -0.523   2.254 -21.750  1.00  0.00      A    H
ATOM    484  HD2 LYS A  32      -1.014   3.323 -20.495  1.00  0.00      A    H
ATOM    485  CE  LYS A  32      -2.722   2.492 -21.494  1.00  0.00      A    C
ATOM    486  HE1 LYS A  32      -3.401   2.744 -20.651  1.00  0.00      A    H
ATOM    487  HE2 LYS A  32      -3.167   1.562 -21.908  1.00  0.00      A    H
ATOM    488  NZ  LYS A  32      -2.856   3.567 -22.545  1.00  0.00      A    N
ATOM    489  HZ1 LYS A  32      -2.545   4.520 -22.268  1.00  0.00      A    H
ATOM    490  HZ2 LYS A  32      -2.345   3.391 -23.434  1.00  0.00      A    H
ATOM    491  HZ3 LYS A  32      -3.805   3.635 -22.964  1.00  0.00      A    H
ATOM    492  C   LYS A  32       1.187   1.147 -16.936  1.00  0.00      A    C
ATOM    493  O   LYS A  32       1.140   2.235 -16.387  1.00  0.00      A    O
ATOM    494  N   MET A  33       2.226   0.291 -16.677  1.00  0.00      A    N
ATOM    495  HN  MET A  33       2.177  -0.573 -17.172  1.00  0.00      A    H
ATOM    496  CA  MET A  33       3.278   0.517 -15.693  1.00  0.00      A    C
ATOM    497  HA  MET A  33       2.804   0.680 -14.737  1.00  0.00      A    H
ATOM    498  CB  MET A  33       4.202  -0.743 -15.629  1.00  0.00      A    C
ATOM    499  HB1 MET A  33       4.550  -1.025 -16.646  1.00  0.00      A    H
ATOM    500  HB2 MET A  33       3.536  -1.600 -15.390  1.00  0.00      A    H
ATOM    501  CG  MET A  33       5.446  -0.607 -14.806  1.00  0.00      A    C
ATOM    502  HG1 MET A  33       6.153   0.164 -15.180  1.00  0.00      A    H
ATOM    503  HG2 MET A  33       5.952  -1.592 -14.896  1.00  0.00      A    H
ATOM    504  SD  MET A  33       4.929  -0.304 -13.075  1.00  0.00      A    S
ATOM    505  CE  MET A  33       6.397  -0.859 -12.077  1.00  0.00      A    C
ATOM    506  HE1 MET A  33       6.366  -0.573 -11.004  1.00  0.00      A    H
ATOM    507  HE2 MET A  33       6.412  -1.969 -12.046  1.00  0.00      A    H
ATOM    508  HE3 MET A  33       7.334  -0.492 -12.547  1.00  0.00      A    H
ATOM    509  C   MET A  33       4.086   1.822 -15.836  1.00  0.00      A    C
ATOM    510  O   MET A  33       4.330   2.517 -14.849  1.00  0.00      A    O
ATOM    511  N   VAL A  34       4.489   2.155 -17.076  1.00  0.00      A    N
ATOM    512  HN  VAL A  34       4.176   1.602 -17.844  1.00  0.00      A    H
ATOM    513  CA  VAL A  34       5.518   3.196 -17.370  1.00  0.00      A    C
ATOM    514  HA  VAL A  34       6.341   3.092 -16.678  1.00  0.00      A    H
ATOM    515  CB  VAL A  34       6.065   2.827 -18.746  1.00  0.00      A    C
ATOM    516  HB  VAL A  34       5.234   2.470 -19.391  1.00  0.00      A    H
ATOM    517  CG1 VAL A  34       6.580   4.082 -19.480  1.00  0.00      A    C
ATOM    518 HG11 VAL A  34       5.782   4.827 -19.686  1.00  0.00      A    H
ATOM    519 HG12 VAL A  34       7.317   4.483 -18.752  1.00  0.00      A    H
ATOM    520 HG13 VAL A  34       7.066   3.951 -20.471  1.00  0.00      A    H
ATOM    521  CG2 VAL A  34       7.161   1.734 -18.661  1.00  0.00      A    C
ATOM    522 HG21 VAL A  34       7.281   1.327 -19.688  1.00  0.00      A    H
ATOM    523 HG22 VAL A  34       8.096   2.227 -18.319  1.00  0.00      A    H
ATOM    524 HG23 VAL A  34       6.932   0.946 -17.912  1.00  0.00      A    H
ATOM    525  C   VAL A  34       4.964   4.625 -17.224  1.00  0.00      A    C
ATOM    526  O   VAL A  34       5.676   5.488 -16.750  1.00  0.00      A    O
ATOM    527  N   ASP A  35       3.654   4.853 -17.572  1.00  0.00      A    N
ATOM    528  HN  ASP A  35       3.182   4.117 -18.051  1.00  0.00      A    H
ATOM    529  CA  ASP A  35       2.895   6.031 -17.098  1.00  0.00      A    C
ATOM    530  HA  ASP A  35       3.483   6.908 -17.325  1.00  0.00      A    H
ATOM    531  CB  ASP A  35       1.460   6.204 -17.750  1.00  0.00      A    C
ATOM    532  HB1 ASP A  35       1.041   7.187 -17.445  1.00  0.00      A    H
ATOM    533  HB2 ASP A  35       0.718   5.497 -17.321  1.00  0.00      A    H
ATOM    534  CG  ASP A  35       1.471   6.183 -19.232  1.00  0.00      A    C
ATOM    535  OD1 ASP A  35       0.774   5.312 -19.798  1.00  0.00      A    O
ATOM    536  OD2 ASP A  35       2.213   6.963 -19.872  1.00  0.00      A    O
ATOM    537  C   ASP A  35       2.813   6.102 -15.563  1.00  0.00      A    C
ATOM    538  O   ASP A  35       3.018   7.190 -15.043  1.00  0.00      A    O
ATOM    539  N   ARG A  36       2.478   5.006 -14.833  1.00  0.00      A    N
ATOM    540  HN  ARG A  36       2.043   4.245 -15.308  1.00  0.00      A    H
ATOM    541  CA  ARG A  36       2.490   5.027 -13.323  1.00  0.00      A    C
ATOM    542  HA  ARG A  36       1.694   5.717 -13.086  1.00  0.00      A    H
ATOM    543  CB  ARG A  36       2.173   3.638 -12.724  1.00  0.00      A    C
ATOM    544  HB1 ARG A  36       2.227   3.769 -11.622  1.00  0.00      A    H
ATOM    545  HB2 ARG A  36       2.966   2.891 -12.946  1.00  0.00      A    H
ATOM    546  CG  ARG A  36       0.809   3.083 -13.142  1.00  0.00      A    C
ATOM    547  HG1 ARG A  36       0.567   3.001 -14.223  1.00  0.00      A    H
ATOM    548  HG2 ARG A  36       0.192   3.893 -12.697  1.00  0.00      A    H
ATOM    549  CD  ARG A  36       0.309   1.909 -12.321  1.00  0.00      A    C
ATOM    550  HD1 ARG A  36       0.627   2.049 -11.265  1.00  0.00      A    H
ATOM    551  HD2 ARG A  36       0.634   0.983 -12.841  1.00  0.00      A    H
ATOM    552  NE  ARG A  36      -1.153   1.803 -12.559  1.00  0.00      A    N
ATOM    553  HE  ARG A  36      -1.629   2.414 -13.191  1.00  0.00      A    H
ATOM    554  CZ  ARG A  36      -1.885   0.701 -12.162  1.00  0.00      A    C
ATOM    555  NH1 ARG A  36      -1.322  -0.387 -11.762  1.00  0.00      A    N
ATOM    556 HH11 ARG A  36      -0.336  -0.408 -11.600  1.00  0.00      A    H
ATOM    557 HH12 ARG A  36      -1.766  -1.274 -11.633  1.00  0.00      A    H
ATOM    558  NH2 ARG A  36      -3.193   0.639 -12.307  1.00  0.00      A    N
ATOM    559 HH21 ARG A  36      -3.620   1.537 -12.206  1.00  0.00      A    H
ATOM    560 HH22 ARG A  36      -3.672  -0.191 -12.019  1.00  0.00      A    H
ATOM    561  C   ARG A  36       3.638   5.642 -12.719  1.00  0.00      A    C
ATOM    562  O   ARG A  36       3.631   6.526 -11.891  1.00  0.00      A    O
ATOM    563  N   LEU A  37       4.890   5.194 -13.167  1.00  0.00      A    N
ATOM    564  HN  LEU A  37       4.863   4.370 -13.727  1.00  0.00      A    H
ATOM    565  CA  LEU A  37       6.160   5.606 -12.643  1.00  0.00      A    C
ATOM    566  HA  LEU A  37       6.103   5.402 -11.584  1.00  0.00      A    H
ATOM    567  CB  LEU A  37       7.308   4.789 -13.213  1.00  0.00      A    C
ATOM    568  HB1 LEU A  37       8.281   5.197 -12.866  1.00  0.00      A    H
ATOM    569  HB2 LEU A  37       7.235   4.922 -14.313  1.00  0.00      A    H
ATOM    570  CG  LEU A  37       7.350   3.284 -12.893  1.00  0.00      A    C
ATOM    571  HG  LEU A  37       6.348   2.938 -13.225  1.00  0.00      A    H
ATOM    572  CD1 LEU A  37       8.239   2.430 -13.822  1.00  0.00      A    C
ATOM    573 HD11 LEU A  37       9.269   2.503 -13.411  1.00  0.00      A    H
ATOM    574 HD12 LEU A  37       7.769   1.438 -13.651  1.00  0.00      A    H
ATOM    575 HD13 LEU A  37       8.190   2.680 -14.903  1.00  0.00      A    H
ATOM    576  CD2 LEU A  37       7.471   2.842 -11.455  1.00  0.00      A    C
ATOM    577 HD21 LEU A  37       6.955   3.596 -10.822  1.00  0.00      A    H
ATOM    578 HD22 LEU A  37       7.188   1.783 -11.276  1.00  0.00      A    H
ATOM    579 HD23 LEU A  37       8.479   2.927 -10.995  1.00  0.00      A    H
ATOM    580  C   LEU A  37       6.476   7.142 -12.927  1.00  0.00      A    C
ATOM    581  O   LEU A  37       6.807   7.846 -11.952  1.00  0.00      A    O
ATOM    582  N   ALA A  38       6.278   7.538 -14.150  1.00  0.00      A    N
ATOM    583  HN  ALA A  38       6.284   6.819 -14.841  1.00  0.00      A    H
ATOM    584  CA  ALA A  38       6.380   8.987 -14.519  1.00  0.00      A    C
ATOM    585  HA  ALA A  38       7.359   9.382 -14.291  1.00  0.00      A    H
ATOM    586  CB  ALA A  38       6.177   9.117 -16.030  1.00  0.00      A    C
ATOM    587  HB1 ALA A  38       6.803   8.434 -16.643  1.00  0.00      A    H
ATOM    588  HB2 ALA A  38       5.105   8.926 -16.249  1.00  0.00      A    H
ATOM    589  HB3 ALA A  38       6.432  10.135 -16.395  1.00  0.00      A    H
ATOM    590  C   ALA A  38       5.360   9.919 -13.832  1.00  0.00      A    C
ATOM    591  O   ALA A  38       5.769  10.928 -13.248  1.00  0.00      A    O
ATOM    592  N   PHE A  39       4.075   9.589 -13.764  1.00  0.00      A    N
ATOM    593  HN  PHE A  39       3.825   8.655 -14.008  1.00  0.00      A    H
ATOM    594  CA  PHE A  39       3.040  10.385 -13.086  1.00  0.00      A    C
ATOM    595  HA  PHE A  39       3.173  11.403 -13.422  1.00  0.00      A    H
ATOM    596  CB  PHE A  39       1.591   9.908 -13.424  1.00  0.00      A    C
ATOM    597  HB1 PHE A  39       1.381   8.955 -12.893  1.00  0.00      A    H
ATOM    598  HB2 PHE A  39       1.548   9.544 -14.473  1.00  0.00      A    H
ATOM    599  CG  PHE A  39       0.629  11.055 -13.170  1.00  0.00      A    C
ATOM    600  CD1 PHE A  39       0.352  11.898 -14.252  1.00  0.00      A    C
ATOM    601  HD1 PHE A  39       0.701  11.623 -15.236  1.00  0.00      A    H
ATOM    602  CE1 PHE A  39      -0.436  13.009 -13.936  1.00  0.00      A    C
ATOM    603  HE1 PHE A  39      -0.722  13.766 -14.651  1.00  0.00      A    H
ATOM    604  CZ  PHE A  39      -0.968  13.270 -12.661  1.00  0.00      A    C
ATOM    605  HZ  PHE A  39      -1.613  14.123 -12.510  1.00  0.00      A    H
ATOM    606  CD2 PHE A  39       0.120  11.173 -11.904  1.00  0.00      A    C
ATOM    607  HD2 PHE A  39       0.377  10.492 -11.106  1.00  0.00      A    H
ATOM    608  CE2 PHE A  39      -0.592  12.327 -11.660  1.00  0.00      A    C
ATOM    609  HE2 PHE A  39      -0.998  12.496 -10.673  1.00  0.00      A    H
ATOM    610  C   PHE A  39       3.231  10.347 -11.563  1.00  0.00      A    C
ATOM    611  O   PHE A  39       2.998  11.348 -10.931  1.00  0.00      A    O
ATOM    612  N   SER A  40       3.767   9.285 -11.008  1.00  0.00      A    N
ATOM    613  HN  SER A  40       3.908   8.466 -11.558  1.00  0.00      A    H
ATOM    614  CA  SER A  40       4.156   9.200  -9.622  1.00  0.00      A    C
ATOM    615  HA  SER A  40       3.275   9.448  -9.049  1.00  0.00      A    H
ATOM    616  CB  SER A  40       4.540   7.792  -9.077  1.00  0.00      A    C
ATOM    617  HB1 SER A  40       5.052   7.920  -8.100  1.00  0.00      A    H
ATOM    618  HB2 SER A  40       5.253   7.270  -9.750  1.00  0.00      A    H
ATOM    619  OG  SER A  40       3.368   7.007  -9.060  1.00  0.00      A    O
ATOM    620  HG1 SER A  40       3.378   6.450  -9.842  1.00  0.00      A    H
ATOM    621  C   SER A  40       5.154  10.208  -9.131  1.00  0.00      A    C
ATOM    622  O   SER A  40       4.932  10.790  -8.076  1.00  0.00      A    O
ATOM    623  N   ILE A  41       6.137  10.556  -9.967  1.00  0.00      A    N
ATOM    624  HN  ILE A  41       6.307   9.964 -10.751  1.00  0.00      A    H
ATOM    625  CA  ILE A  41       7.005  11.732  -9.828  1.00  0.00      A    C
ATOM    626  HA  ILE A  41       7.582  11.716  -8.915  1.00  0.00      A    H
ATOM    627  CB  ILE A  41       8.078  11.560 -10.863  1.00  0.00      A    C
ATOM    628  HB  ILE A  41       7.647  11.218 -11.829  1.00  0.00      A    H
ATOM    629  CG2 ILE A  41       8.846  12.863 -11.037  1.00  0.00      A    C
ATOM    630 HG21 ILE A  41       9.693  12.563 -11.690  1.00  0.00      A    H
ATOM    631 HG22 ILE A  41       8.220  13.648 -11.511  1.00  0.00      A    H
ATOM    632 HG23 ILE A  41       9.159  13.316 -10.072  1.00  0.00      A    H
ATOM    633  CG1 ILE A  41       8.999  10.361 -10.349  1.00  0.00      A    C
ATOM    634 HG11 ILE A  41       8.433   9.455 -10.045  1.00  0.00      A    H
ATOM    635 HG12 ILE A  41       9.443  10.763  -9.413  1.00  0.00      A    H
ATOM    636  CD  ILE A  41      10.006   9.855 -11.333  1.00  0.00      A    C
ATOM    637  HD1 ILE A  41       9.477   9.824 -12.309  1.00  0.00      A    H
ATOM    638  HD2 ILE A  41      10.838  10.583 -11.439  1.00  0.00      A    H
ATOM    639  HD3 ILE A  41      10.488   8.917 -10.983  1.00  0.00      A    H
ATOM    640  C   ILE A  41       6.247  13.088  -9.941  1.00  0.00      A    C
ATOM    641  O   ILE A  41       6.585  14.030  -9.179  1.00  0.00      A    O
ATOM    642  N   ILE A  42       5.404  13.308 -10.943  1.00  0.00      A    N
ATOM    643  HN  ILE A  42       5.268  12.714 -11.732  1.00  0.00      A    H
ATOM    644  CA  ILE A  42       4.630  14.486 -11.025  1.00  0.00      A    C
ATOM    645  HA  ILE A  42       5.233  15.380 -11.085  1.00  0.00      A    H
ATOM    646  CB  ILE A  42       3.824  14.442 -12.296  1.00  0.00      A    C
ATOM    647  HB  ILE A  42       3.052  13.657 -12.143  1.00  0.00      A    H
ATOM    648  CG2 ILE A  42       3.021  15.706 -12.539  1.00  0.00      A    C
ATOM    649 HG21 ILE A  42       2.379  15.670 -13.445  1.00  0.00      A    H
ATOM    650 HG22 ILE A  42       2.226  15.815 -11.771  1.00  0.00      A    H
ATOM    651 HG23 ILE A  42       3.614  16.645 -12.539  1.00  0.00      A    H
ATOM    652  CG1 ILE A  42       4.636  14.090 -13.550  1.00  0.00      A    C
ATOM    653 HG11 ILE A  42       3.942  14.195 -14.412  1.00  0.00      A    H
ATOM    654 HG12 ILE A  42       4.972  13.031 -13.560  1.00  0.00      A    H
ATOM    655  CD  ILE A  42       5.908  14.899 -13.805  1.00  0.00      A    C
ATOM    656  HD1 ILE A  42       6.726  14.380 -14.348  1.00  0.00      A    H
ATOM    657  HD2 ILE A  42       5.673  15.884 -14.262  1.00  0.00      A    H
ATOM    658  HD3 ILE A  42       6.433  15.175 -12.865  1.00  0.00      A    H
ATOM    659  C   ILE A  42       3.717  14.733  -9.778  1.00  0.00      A    C
ATOM    660  O   ILE A  42       3.562  15.855  -9.271  1.00  0.00      A    O
ATOM    661  N   MET A  43       3.120  13.632  -9.295  1.00  0.00      A    N
ATOM    662  HN  MET A  43       3.171  12.725  -9.704  1.00  0.00      A    H
ATOM    663  CA  MET A  43       2.379  13.647  -8.052  1.00  0.00      A    C
ATOM    664  HA  MET A  43       1.569  14.361  -8.030  1.00  0.00      A    H
ATOM    665  CB  MET A  43       1.631  12.294  -7.925  1.00  0.00      A    C
ATOM    666  HB1 MET A  43       2.382  11.500  -7.720  1.00  0.00      A    H
ATOM    667  HB2 MET A  43       1.118  12.131  -8.897  1.00  0.00      A    H
ATOM    668  CG  MET A  43       0.559  12.314  -6.769  1.00  0.00      A    C
ATOM    669  HG1 MET A  43       1.013  12.683  -5.824  1.00  0.00      A    H
ATOM    670  HG2 MET A  43       0.186  11.274  -6.659  1.00  0.00      A    H
ATOM    671  SD  MET A  43      -0.870  13.351  -7.213  1.00  0.00      A    S
ATOM    672  CE  MET A  43      -1.315  13.745  -5.462  1.00  0.00      A    C
ATOM    673  HE1 MET A  43      -2.268  14.289  -5.290  1.00  0.00      A    H
ATOM    674  HE2 MET A  43      -1.271  12.785  -4.905  1.00  0.00      A    H
ATOM    675  HE3 MET A  43      -0.568  14.375  -4.932  1.00  0.00      A    H
ATOM    676  C   MET A  43       3.241  13.950  -6.820  1.00  0.00      A    C
ATOM    677  O   MET A  43       2.771  14.808  -6.020  1.00  0.00      A    O
ATOM    678  N   LEU A  44       4.441  13.329  -6.659  1.00  0.00      A    N
ATOM    679  HN  LEU A  44       4.761  12.711  -7.373  1.00  0.00      A    H
ATOM    680  CA  LEU A  44       5.298  13.683  -5.570  1.00  0.00      A    C
ATOM    681  HA  LEU A  44       4.867  13.436  -4.611  1.00  0.00      A    H
ATOM    682  CB  LEU A  44       6.631  12.849  -5.701  1.00  0.00      A    C
ATOM    683  HB1 LEU A  44       6.942  12.914  -6.766  1.00  0.00      A    H
ATOM    684  HB2 LEU A  44       6.297  11.805  -5.522  1.00  0.00      A    H
ATOM    685  CG  LEU A  44       7.831  13.175  -4.726  1.00  0.00      A    C
ATOM    686  HG  LEU A  44       8.228  14.202  -4.880  1.00  0.00      A    H
ATOM    687  CD1 LEU A  44       7.339  12.940  -3.242  1.00  0.00      A    C
ATOM    688 HD11 LEU A  44       6.594  13.719  -2.972  1.00  0.00      A    H
ATOM    689 HD12 LEU A  44       6.889  11.926  -3.198  1.00  0.00      A    H
ATOM    690 HD13 LEU A  44       8.128  13.115  -2.479  1.00  0.00      A    H
ATOM    691  CD2 LEU A  44       8.998  12.220  -5.029  1.00  0.00      A    C
ATOM    692 HD21 LEU A  44       8.761  11.210  -4.631  1.00  0.00      A    H
ATOM    693 HD22 LEU A  44       9.147  12.062  -6.119  1.00  0.00      A    H
ATOM    694 HD23 LEU A  44       9.927  12.534  -4.508  1.00  0.00      A    H
ATOM    695  C   LEU A  44       5.755  15.121  -5.544  1.00  0.00      A    C
ATOM    696  O   LEU A  44       6.001  15.763  -4.502  1.00  0.00      A    O
ATOM    697  N   LEU A  45       6.174  15.690  -6.798  1.00  0.00      A    N
ATOM    698  HN  LEU A  45       6.135  15.017  -7.533  1.00  0.00      A    H
ATOM    699  CA  LEU A  45       6.520  17.111  -6.919  1.00  0.00      A    C
ATOM    700  HA  LEU A  45       7.225  17.430  -6.165  1.00  0.00      A    H
ATOM    701  CB  LEU A  45       6.964  17.478  -8.314  1.00  0.00      A    C
ATOM    702  HB1 LEU A  45       7.062  18.561  -8.539  1.00  0.00      A    H
ATOM    703  HB2 LEU A  45       6.169  17.117  -9.002  1.00  0.00      A    H
ATOM    704  CG  LEU A  45       8.353  16.717  -8.701  1.00  0.00      A    C
ATOM    705  HG  LEU A  45       8.179  15.774  -8.139  1.00  0.00      A    H
ATOM    706  CD1 LEU A  45       8.553  16.378 -10.179  1.00  0.00      A    C
ATOM    707 HD11 LEU A  45       9.578  16.000 -10.384  1.00  0.00      A    H
ATOM    708 HD12 LEU A  45       7.717  15.712 -10.483  1.00  0.00      A    H
ATOM    709 HD13 LEU A  45       8.599  17.335 -10.742  1.00  0.00      A    H
ATOM    710  CD2 LEU A  45       9.565  17.290  -8.057  1.00  0.00      A    C
ATOM    711 HD21 LEU A  45       9.582  17.174  -6.952  1.00  0.00      A    H
ATOM    712 HD22 LEU A  45      10.548  16.940  -8.438  1.00  0.00      A    H
ATOM    713 HD23 LEU A  45       9.598  18.386  -8.237  1.00  0.00      A    H
ATOM    714  C   LEU A  45       5.275  18.000  -6.448  1.00  0.00      A    C
ATOM    715  O   LEU A  45       5.495  18.927  -5.698  1.00  0.00      A    O
ATOM    716  N   SER A  46       4.035  17.601  -6.799  1.00  0.00      A    N
ATOM    717  HN  SER A  46       3.961  16.746  -7.306  1.00  0.00      A    H
ATOM    718  CA  SER A  46       2.791  18.243  -6.379  1.00  0.00      A    C
ATOM    719  HA  SER A  46       2.759  19.287  -6.652  1.00  0.00      A    H
ATOM    720  CB  SER A  46       1.631  17.614  -7.135  1.00  0.00      A    C
ATOM    721  HB1 SER A  46       1.365  16.596  -6.780  1.00  0.00      A    H
ATOM    722  HB2 SER A  46       1.957  17.496  -8.190  1.00  0.00      A    H
ATOM    723  OG  SER A  46       0.470  18.388  -7.185  1.00  0.00      A    O
ATOM    724  HG1 SER A  46       0.121  18.583  -6.313  1.00  0.00      A    H
ATOM    725  C   SER A  46       2.516  18.070  -4.810  1.00  0.00      A    C
ATOM    726  O   SER A  46       2.225  19.077  -4.182  1.00  0.00      A    O
ATOM    727  N   LEU A  47       2.718  16.913  -4.176  1.00  0.00      A    N
ATOM    728  HN  LEU A  47       2.858  16.153  -4.807  1.00  0.00      A    H
ATOM    729  CA  LEU A  47       2.665  16.786  -2.747  1.00  0.00      A    C
ATOM    730  HA  LEU A  47       1.758  17.180  -2.313  1.00  0.00      A    H
ATOM    731  CB  LEU A  47       2.915  15.285  -2.220  1.00  0.00      A    C
ATOM    732  HB1 LEU A  47       2.885  15.286  -1.109  1.00  0.00      A    H
ATOM    733  HB2 LEU A  47       3.984  15.067  -2.430  1.00  0.00      A    H
ATOM    734  CG  LEU A  47       1.897  14.255  -2.871  1.00  0.00      A    C
ATOM    735  HG  LEU A  47       1.810  14.466  -3.958  1.00  0.00      A    H
ATOM    736  CD1 LEU A  47       2.288  12.809  -2.614  1.00  0.00      A    C
ATOM    737 HD11 LEU A  47       2.248  12.777  -1.504  1.00  0.00      A    H
ATOM    738 HD12 LEU A  47       1.599  12.051  -3.042  1.00  0.00      A    H
ATOM    739 HD13 LEU A  47       3.316  12.541  -2.937  1.00  0.00      A    H
ATOM    740  CD2 LEU A  47       0.478  14.443  -2.253  1.00  0.00      A    C
ATOM    741 HD21 LEU A  47       0.251  15.530  -2.228  1.00  0.00      A    H
ATOM    742 HD22 LEU A  47      -0.328  13.892  -2.785  1.00  0.00      A    H
ATOM    743 HD23 LEU A  47       0.477  14.046  -1.216  1.00  0.00      A    H
ATOM    744  C   LEU A  47       3.738  17.626  -2.094  1.00  0.00      A    C
ATOM    745  O   LEU A  47       3.460  18.376  -1.140  1.00  0.00      A    O
ATOM    746  N   GLY A  48       4.944  17.695  -2.710  1.00  0.00      A    N
ATOM    747  HN  GLY A  48       5.208  17.143  -3.498  1.00  0.00      A    H
ATOM    748  CA  GLY A  48       5.985  18.582  -2.139  1.00  0.00      A    C
ATOM    749  HA1 GLY A  48       6.930  18.366  -2.615  1.00  0.00      A    H
ATOM    750  HA2 GLY A  48       6.045  18.455  -1.068  1.00  0.00      A    H
ATOM    751  C   GLY A  48       5.813  20.073  -2.159  1.00  0.00      A    C
ATOM    752  O   GLY A  48       6.209  20.792  -1.251  1.00  0.00      A    O
ATOM    753  N   VAL A  49       5.188  20.549  -3.281  1.00  0.00      A    N
ATOM    754  HN  VAL A  49       4.989  19.905  -4.016  1.00  0.00      A    H
ATOM    755  CA  VAL A  49       4.697  21.920  -3.315  1.00  0.00      A    C
ATOM    756  HA  VAL A  49       5.466  22.528  -2.862  1.00  0.00      A    H
ATOM    757  CB  VAL A  49       4.526  22.469  -4.771  1.00  0.00      A    C
ATOM    758  HB  VAL A  49       5.459  22.162  -5.291  1.00  0.00      A    H
ATOM    759  CG1 VAL A  49       3.367  21.806  -5.432  1.00  0.00      A    C
ATOM    760 HG11 VAL A  49       2.374  21.956  -4.955  1.00  0.00      A    H
ATOM    761 HG12 VAL A  49       3.194  22.044  -6.503  1.00  0.00      A    H
ATOM    762 HG13 VAL A  49       3.557  20.719  -5.300  1.00  0.00      A    H
ATOM    763  CG2 VAL A  49       4.360  23.994  -4.692  1.00  0.00      A    C
ATOM    764 HG21 VAL A  49       4.387  24.510  -5.676  1.00  0.00      A    H
ATOM    765 HG22 VAL A  49       3.394  24.315  -4.247  1.00  0.00      A    H
ATOM    766 HG23 VAL A  49       5.090  24.545  -4.062  1.00  0.00      A    H
ATOM    767  C   VAL A  49       3.495  22.253  -2.407  1.00  0.00      A    C
ATOM    768  O   VAL A  49       3.455  23.372  -1.718  1.00  0.00      A    O
ATOM    769  N   TYR A  50       2.586  21.253  -2.133  1.00  0.00      A    N
ATOM    770  HN  TYR A  50       2.677  20.454  -2.722  1.00  0.00      A    H
ATOM    771  CA  TYR A  50       1.636  21.297  -0.992  1.00  0.00      A    C
ATOM    772  HA  TYR A  50       1.095  22.222  -1.125  1.00  0.00      A    H
ATOM    773  CB  TYR A  50       0.763  20.036  -1.203  1.00  0.00      A    C
ATOM    774  HB1 TYR A  50       1.364  19.144  -0.923  1.00  0.00      A    H
ATOM    775  HB2 TYR A  50       0.406  19.921  -2.249  1.00  0.00      A    H
ATOM    776  CG  TYR A  50      -0.372  20.085  -0.306  1.00  0.00      A    C
ATOM    777  CD1 TYR A  50      -1.497  20.835  -0.673  1.00  0.00      A    C
ATOM    778  HD1 TYR A  50      -1.490  21.352  -1.621  1.00  0.00      A    H
ATOM    779  CE1 TYR A  50      -2.533  21.045   0.192  1.00  0.00      A    C
ATOM    780  HE1 TYR A  50      -3.333  21.751   0.025  1.00  0.00      A    H
ATOM    781  CZ  TYR A  50      -2.517  20.425   1.447  1.00  0.00      A    C
ATOM    782  OH  TYR A  50      -3.605  20.654   2.355  1.00  0.00      A    O
ATOM    783  HH  TYR A  50      -3.529  19.909   2.955  1.00  0.00      A    H
ATOM    784  CD2 TYR A  50      -0.438  19.375   0.878  1.00  0.00      A    C
ATOM    785  HD2 TYR A  50       0.345  18.738   1.261  1.00  0.00      A    H
ATOM    786  CE2 TYR A  50      -1.465  19.573   1.749  1.00  0.00      A    C
ATOM    787  HE2 TYR A  50      -1.476  19.025   2.680  1.00  0.00      A    H
ATOM    788  C   TYR A  50       2.304  21.331   0.468  1.00  0.00      A    C
ATOM    789  O   TYR A  50       1.837  22.052   1.315  1.00  0.00      A    O
ATOM    790  N   ILE A  51       3.511  20.689   0.706  1.00  0.00      A    N
ATOM    791  HN  ILE A  51       3.895  20.068   0.026  1.00  0.00      A    H
ATOM    792  CA  ILE A  51       4.322  20.973   1.859  1.00  0.00      A    C
ATOM    793  HA  ILE A  51       3.723  20.864   2.751  1.00  0.00      A    H
ATOM    794  CB  ILE A  51       5.467  19.994   1.950  1.00  0.00      A    C
ATOM    795  HB  ILE A  51       6.059  20.030   1.010  1.00  0.00      A    H
ATOM    796  CG2 ILE A  51       6.211  20.319   3.243  1.00  0.00      A    C
ATOM    797 HG21 ILE A  51       5.545  20.583   4.092  1.00  0.00      A    H
ATOM    798 HG22 ILE A  51       6.773  19.441   3.625  1.00  0.00      A    H
ATOM    799 HG23 ILE A  51       6.967  21.116   3.071  1.00  0.00      A    H
ATOM    800  CG1 ILE A  51       4.878  18.538   1.959  1.00  0.00      A    C
ATOM    801 HG11 ILE A  51       5.710  17.835   2.180  1.00  0.00      A    H
ATOM    802 HG12 ILE A  51       4.410  18.275   0.986  1.00  0.00      A    H
ATOM    803  CD  ILE A  51       3.751  18.143   3.021  1.00  0.00      A    C
ATOM    804  HD1 ILE A  51       2.931  18.844   2.758  1.00  0.00      A    H
ATOM    805  HD2 ILE A  51       3.425  17.081   3.054  1.00  0.00      A    H
ATOM    806  HD3 ILE A  51       4.098  18.543   3.998  1.00  0.00      A    H
ATOM    807  C   ILE A  51       4.937  22.380   1.926  1.00  0.00      A    C
ATOM    808  O   ILE A  51       4.614  23.148   2.827  1.00  0.00      A    O
ATOM    809  N   VAL A  52       5.878  22.699   0.998  1.00  0.00      A    N
ATOM    810  HN  VAL A  52       6.044  22.091   0.225  1.00  0.00      A    H
ATOM    811  CA  VAL A  52       6.717  23.917   0.976  1.00  0.00      A    C
ATOM    812  HA  VAL A  52       7.251  24.034   1.907  1.00  0.00      A    H
ATOM    813  CB  VAL A  52       7.687  23.760  -0.194  1.00  0.00      A    C
ATOM    814  HB  VAL A  52       7.121  23.642  -1.143  1.00  0.00      A    H
ATOM    815  CG1 VAL A  52       8.576  24.961  -0.387  1.00  0.00      A    C
ATOM    816 HG11 VAL A  52       9.342  24.889  -1.189  1.00  0.00      A    H
ATOM    817 HG12 VAL A  52       7.952  25.783  -0.798  1.00  0.00      A    H
ATOM    818 HG13 VAL A  52       9.114  25.337   0.510  1.00  0.00      A    H
ATOM    819  CG2 VAL A  52       8.746  22.576   0.055  1.00  0.00      A    C
ATOM    820 HG21 VAL A  52       8.295  21.686   0.545  1.00  0.00      A    H
ATOM    821 HG22 VAL A  52       9.186  22.320  -0.932  1.00  0.00      A    H
ATOM    822 HG23 VAL A  52       9.507  23.050   0.712  1.00  0.00      A    H
ATOM    823  C   VAL A  52       5.996  25.248   0.880  1.00  0.00      A    C
ATOM    824  O   VAL A  52       6.374  26.233   1.530  1.00  0.00      A    O
ATOM    825  N   TRP A  53       4.928  25.327   0.081  1.00  0.00      A    N
ATOM    826  HN  TRP A  53       4.470  24.548  -0.341  1.00  0.00      A    H
ATOM    827  CA  TRP A  53       4.182  26.544  -0.062  1.00  0.00      A    C
ATOM    828  HA  TRP A  53       4.862  27.368  -0.219  1.00  0.00      A    H
ATOM    829  CB  TRP A  53       3.119  26.429  -1.242  1.00  0.00      A    C
ATOM    830  HB1 TRP A  53       2.466  25.545  -1.082  1.00  0.00      A    H
ATOM    831  HB2 TRP A  53       3.740  26.074  -2.093  1.00  0.00      A    H
ATOM    832  CG  TRP A  53       2.437  27.717  -1.557  1.00  0.00      A    C
ATOM    833  CD1 TRP A  53       2.988  28.824  -2.126  1.00  0.00      A    C
ATOM    834  HD1 TRP A  53       3.934  28.932  -2.635  1.00  0.00      A    H
ATOM    835  NE1 TRP A  53       2.092  29.865  -2.049  1.00  0.00      A    N
ATOM    836  HE1 TRP A  53       2.176  30.793  -2.340  1.00  0.00      A    H
ATOM    837  CE2 TRP A  53       1.014  29.489  -1.291  1.00  0.00      A    C
ATOM    838  CD2 TRP A  53       1.104  28.061  -1.106  1.00  0.00      A    C
ATOM    839  CE3 TRP A  53       0.183  27.329  -0.371  1.00  0.00      A    C
ATOM    840  HE3 TRP A  53       0.351  26.300  -0.092  1.00  0.00      A    H
ATOM    841  CZ3 TRP A  53      -0.986  27.977  -0.023  1.00  0.00      A    C
ATOM    842  HZ3 TRP A  53      -1.732  27.338   0.426  1.00  0.00      A    H
ATOM    843  CZ2 TRP A  53      -0.183  30.088  -0.923  1.00  0.00      A    C
ATOM    844  HZ2 TRP A  53      -0.312  31.158  -1.003  1.00  0.00      A    H
ATOM    845  CH2 TRP A  53      -1.201  29.354  -0.333  1.00  0.00      A    C
ATOM    846  HH2 TRP A  53      -2.103  29.860  -0.022  1.00  0.00      A    H
ATOM    847  C   TRP A  53       3.468  27.002   1.163  1.00  0.00      A    C
ATOM    848  O   TRP A  53       3.231  28.191   1.477  1.00  0.00      A    O
ATOM    849  N   ARG A  54       3.123  26.093   2.081  1.00  0.00      A    N
ATOM    850  HN  ARG A  54       3.403  25.173   1.819  1.00  0.00      A    H
ATOM    851  CA  ARG A  54       2.475  26.431   3.318  1.00  0.00      A    C
ATOM    852  HA  ARG A  54       2.064  27.427   3.250  1.00  0.00      A    H
ATOM    853  CB  ARG A  54       1.479  25.271   3.817  1.00  0.00      A    C
ATOM    854  HB1 ARG A  54       1.204  25.438   4.880  1.00  0.00      A    H
ATOM    855  HB2 ARG A  54       1.976  24.291   3.652  1.00  0.00      A    H
ATOM    856  CG  ARG A  54       0.154  25.260   3.088  1.00  0.00      A    C
ATOM    857  HG1 ARG A  54       0.466  25.233   2.022  1.00  0.00      A    H
ATOM    858  HG2 ARG A  54      -0.397  26.219   3.198  1.00  0.00      A    H
ATOM    859  CD  ARG A  54      -0.644  24.098   3.624  1.00  0.00      A    C
ATOM    860  HD1 ARG A  54      -1.673  24.107   3.207  1.00  0.00      A    H
ATOM    861  HD2 ARG A  54      -0.728  24.160   4.730  1.00  0.00      A    H
ATOM    862  NE  ARG A  54       0.062  22.720   3.344  1.00  0.00      A    N
ATOM    863  HE  ARG A  54       0.690  22.639   2.570  1.00  0.00      A    H
ATOM    864  CZ  ARG A  54      -0.013  21.749   4.245  1.00  0.00      A    C
ATOM    865  NH1 ARG A  54      -0.843  21.726   5.283  1.00  0.00      A    N
ATOM    866 HH11 ARG A  54      -1.216  22.597   5.603  1.00  0.00      A    H
ATOM    867 HH12 ARG A  54      -0.861  20.880   5.815  1.00  0.00      A    H
ATOM    868  NH2 ARG A  54       0.732  20.675   4.130  1.00  0.00      A    N
ATOM    869 HH21 ARG A  54       1.186  20.443   3.269  1.00  0.00      A    H
ATOM    870 HH22 ARG A  54       0.472  19.903   4.710  1.00  0.00      A    H
ATOM    871  C   ARG A  54       3.518  26.581   4.462  1.00  0.00      A    C
ATOM    872  O   ARG A  54       3.184  27.245   5.463  1.00  0.00      A    O
ATOM    873  N   ALA A  55       4.682  25.889   4.380  1.00  0.00      A    N
ATOM    874  HN  ALA A  55       4.874  25.205   3.679  1.00  0.00      A    H
ATOM    875  CA  ALA A  55       5.684  25.776   5.451  1.00  0.00      A    C
ATOM    876  HA  ALA A  55       5.166  25.103   6.119  1.00  0.00      A    H
ATOM    877  CB  ALA A  55       6.856  25.026   4.904  1.00  0.00      A    C
ATOM    878  HB1 ALA A  55       7.234  25.528   3.988  1.00  0.00      A    H
ATOM    879  HB2 ALA A  55       7.657  25.069   5.672  1.00  0.00      A    H
ATOM    880  HB3 ALA A  55       6.559  23.973   4.711  1.00  0.00      A    H
ATOM    881  C   ALA A  55       6.114  27.026   6.130  1.00  0.00      A    C
ATOM    882  O   ALA A  55       6.087  27.024   7.361  1.00  0.00      A    O
ATOM    883  N   THR A  56       6.403  28.132   5.438  1.00  0.00      A    N
ATOM    884  HN  THR A  56       6.258  28.134   4.452  1.00  0.00      A    H
ATOM    885  CA  THR A  56       6.831  29.369   6.118  1.00  0.00      A    C
ATOM    886  HA  THR A  56       7.541  29.127   6.894  1.00  0.00      A    H
ATOM    887  CB  THR A  56       7.502  30.305   5.088  1.00  0.00      A    C
ATOM    888  HB  THR A  56       6.979  30.454   4.119  1.00  0.00      A    H
ATOM    889  OG1 THR A  56       8.807  29.794   4.869  1.00  0.00      A    O
ATOM    890  HG1 THR A  56       8.631  29.070   4.264  1.00  0.00      A    H
ATOM    891  CG2 THR A  56       7.705  31.760   5.654  1.00  0.00      A    C
ATOM    892 HG21 THR A  56       8.226  31.711   6.634  1.00  0.00      A    H
ATOM    893 HG22 THR A  56       8.427  32.313   5.016  1.00  0.00      A    H
ATOM    894 HG23 THR A  56       6.749  32.326   5.656  1.00  0.00      A    H
ATOM    895  C   THR A  56       5.711  30.047   6.796  1.00  0.00      A    C
ATOM    896  O   THR A  56       5.863  30.538   7.931  1.00  0.00      A    O
ATOM    897  N   ASP A  57       4.504  30.058   6.153  1.00  0.00      A    N
ATOM    898  HN  ASP A  57       4.403  29.639   5.254  1.00  0.00      A    H
ATOM    899  CA  ASP A  57       3.316  30.667   6.820  1.00  0.00      A    C
ATOM    900  HA  ASP A  57       3.670  31.669   7.015  1.00  0.00      A    H
ATOM    901  CB  ASP A  57       2.254  30.563   5.822  1.00  0.00      A    C
ATOM    902  HB1 ASP A  57       1.240  30.700   6.254  1.00  0.00      A    H
ATOM    903  HB2 ASP A  57       2.246  29.552   5.361  1.00  0.00      A    H
ATOM    904  CG  ASP A  57       2.438  31.592   4.724  1.00  0.00      A    C
ATOM    905  OD1 ASP A  57       2.091  32.798   4.956  1.00  0.00      A    O
ATOM    906  OD2 ASP A  57       2.989  31.289   3.646  1.00  0.00      A    O
ATOM    907  C   ASP A  57       2.923  29.930   8.158  1.00  0.00      A    C
ATOM    908  O   ASP A  57       2.737  30.509   9.216  1.00  0.00      A    O
ATOM    909  N   THR A  58       2.896  28.597   8.064  1.00  0.00      A    N
ATOM    910  HN  THR A  58       3.011  28.247   7.138  1.00  0.00      A    H
ATOM    911  CA  THR A  58       2.266  27.704   9.016  1.00  0.00      A    C
ATOM    912  HA  THR A  58       1.428  28.214   9.467  1.00  0.00      A    H
ATOM    913  CB  THR A  58       1.921  26.301   8.353  1.00  0.00      A    C
ATOM    914  HB  THR A  58       1.583  25.617   9.161  1.00  0.00      A    H
ATOM    915  OG1 THR A  58       3.038  25.756   7.703  1.00  0.00      A    O
ATOM    916  HG1 THR A  58       3.283  26.332   6.976  1.00  0.00      A    H
ATOM    917  CG2 THR A  58       0.768  26.550   7.334  1.00  0.00      A    C
ATOM    918 HG21 THR A  58       0.444  25.679   6.725  1.00  0.00      A    H
ATOM    919 HG22 THR A  58      -0.126  26.876   7.908  1.00  0.00      A    H
ATOM    920 HG23 THR A  58       0.970  27.463   6.733  1.00  0.00      A    H
ATOM    921  C   THR A  58       3.248  27.438  10.162  1.00  0.00      A    C
ATOM    922  O   THR A  58       2.784  27.453  11.297  1.00  0.00      A    O
ATOM    923  N   LEU A  59       4.550  27.251   9.964  1.00  0.00      A    N
ATOM    924  HN  LEU A  59       4.836  27.193   9.011  1.00  0.00      A    H
ATOM    925  CA  LEU A  59       5.546  26.800  11.014  1.00  0.00      A    C
ATOM    926  HA  LEU A  59       4.989  26.253  11.759  1.00  0.00      A    H
ATOM    927  CB  LEU A  59       6.685  25.853  10.351  1.00  0.00      A    C
ATOM    928  HB1 LEU A  59       7.646  25.852  10.909  1.00  0.00      A    H
ATOM    929  HB2 LEU A  59       6.913  26.462   9.450  1.00  0.00      A    H
ATOM    930  CG  LEU A  59       6.120  24.540   9.953  1.00  0.00      A    C
ATOM    931  HG  LEU A  59       5.172  24.582   9.374  1.00  0.00      A    H
ATOM    932  CD1 LEU A  59       7.095  23.868   8.923  1.00  0.00      A    C
ATOM    933 HD11 LEU A  59       6.807  22.798   8.856  1.00  0.00      A    H
ATOM    934 HD12 LEU A  59       7.172  24.335   7.918  1.00  0.00      A    H
ATOM    935 HD13 LEU A  59       8.127  23.929   9.331  1.00  0.00      A    H
ATOM    936  CD2 LEU A  59       5.958  23.661  11.154  1.00  0.00      A    C
ATOM    937 HD21 LEU A  59       5.301  22.811  10.871  1.00  0.00      A    H
ATOM    938 HD22 LEU A  59       6.947  23.286  11.494  1.00  0.00      A    H
ATOM    939 HD23 LEU A  59       5.433  24.170  11.991  1.00  0.00      A    H
ATOM    940  C   LEU A  59       6.198  28.043  11.724  1.00  0.00      A    C
ATOM    941  O   LEU A  59       6.859  28.811  11.077  1.00  0.00      A    O
ATOM    942  N   PRO A  60       6.040  28.329  13.103  1.00  0.00      A    N
ATOM    943  CD  PRO A  60       4.928  27.877  13.883  1.00  0.00      A    C
ATOM    944  HD1 PRO A  60       4.057  28.054  13.216  1.00  0.00      A    H
ATOM    945  HD2 PRO A  60       5.167  26.827  14.159  1.00  0.00      A    H
ATOM    946  CA  PRO A  60       6.916  29.226  13.849  1.00  0.00      A    C
ATOM    947  HA  PRO A  60       6.783  30.226  13.464  1.00  0.00      A    H
ATOM    948  CB  PRO A  60       6.389  29.054  15.315  1.00  0.00      A    C
ATOM    949  HB1 PRO A  60       6.538  29.999  15.880  1.00  0.00      A    H
ATOM    950  HB2 PRO A  60       6.812  28.162  15.825  1.00  0.00      A    H
ATOM    951  CG  PRO A  60       4.914  28.782  15.079  1.00  0.00      A    C
ATOM    952  HG1 PRO A  60       4.482  29.792  14.914  1.00  0.00      A    H
ATOM    953  HG2 PRO A  60       4.422  28.372  15.987  1.00  0.00      A    H
ATOM    954  C   PRO A  60       8.404  28.940  13.769  1.00  0.00      A    C
ATOM    955  O   PRO A  60       8.671  27.748  13.614  1.00  0.00      A    O
ATOM    956  N   PRO A  61       9.291  29.876  13.788  1.00  0.00      A    N
ATOM    957  CD  PRO A  61       8.970  31.273  14.180  1.00  0.00      A    C
ATOM    958  HD1 PRO A  61       8.585  31.856  13.316  1.00  0.00      A    H
ATOM    959  HD2 PRO A  61       8.209  31.269  14.990  1.00  0.00      A    H
ATOM    960  CA  PRO A  61      10.728  29.595  13.736  1.00  0.00      A    C
ATOM    961  HA  PRO A  61      10.976  29.152  12.782  1.00  0.00      A    H
ATOM    962  CB  PRO A  61      11.357  31.007  13.869  1.00  0.00      A    C
ATOM    963  HB1 PRO A  61      11.502  31.399  12.840  1.00  0.00      A    H
ATOM    964  HB2 PRO A  61      12.402  30.987  14.246  1.00  0.00      A    H
ATOM    965  CG  PRO A  61      10.389  31.858  14.610  1.00  0.00      A    C
ATOM    966  HG1 PRO A  61      10.513  32.924  14.321  1.00  0.00      A    H
ATOM    967  HG2 PRO A  61      10.597  31.744  15.696  1.00  0.00      A    H
ATOM    968  C   PRO A  61      11.219  28.667  14.875  1.00  0.00      A    C
ATOM    969  O   PRO A  61      10.674  28.828  15.919  1.00  0.00      A    O
ATOM    970  N   PRO A  62      12.218  27.770  14.730  1.00  0.00      A    N
ATOM    971  CD  PRO A  62      12.973  27.616  13.490  1.00  0.00      A    C
ATOM    972  HD1 PRO A  62      12.228  27.262  12.746  1.00  0.00      A    H
ATOM    973  HD2 PRO A  62      13.416  28.595  13.208  1.00  0.00      A    H
ATOM    974  CA  PRO A  62      12.737  26.850  15.698  1.00  0.00      A    C
ATOM    975  HA  PRO A  62      12.127  25.959  15.717  1.00  0.00      A    H
ATOM    976  CB  PRO A  62      14.167  26.382  15.226  1.00  0.00      A    C
ATOM    977  HB1 PRO A  62      14.349  25.352  15.599  1.00  0.00      A    H
ATOM    978  HB2 PRO A  62      15.011  27.031  15.542  1.00  0.00      A    H
ATOM    979  CG  PRO A  62      14.097  26.540  13.677  1.00  0.00      A    C
ATOM    980  HG1 PRO A  62      13.808  25.570  13.218  1.00  0.00      A    H
ATOM    981  HG2 PRO A  62      15.073  26.934  13.321  1.00  0.00      A    H
ATOM    982  C   PRO A  62      12.902  27.221  17.150  1.00  0.00      A    C
ATOM    983  O   PRO A  62      13.755  27.958  17.554  1.00  0.00      A    O
ATOM    984  N   GLU A  63      12.032  26.736  18.056  1.00  0.00      A    N
ATOM    985  HN  GLU A  63      11.482  25.926  17.869  1.00  0.00      A    H
ATOM    986  CA  GLU A  63      12.025  27.186  19.466  1.00  0.00      A    C
ATOM    987  HA  GLU A  63      13.055  27.293  19.773  1.00  0.00      A    H
ATOM    988  CB  GLU A  63      11.037  28.401  19.581  1.00  0.00      A    C
ATOM    989  HB1 GLU A  63      10.067  28.070  19.153  1.00  0.00      A    H
ATOM    990  HB2 GLU A  63      11.484  29.177  18.924  1.00  0.00      A    H
ATOM    991  CG  GLU A  63      10.900  29.123  20.969  1.00  0.00      A    C
ATOM    992  HG1 GLU A  63      10.592  28.411  21.764  1.00  0.00      A    H
ATOM    993  HG2 GLU A  63      10.101  29.895  20.935  1.00  0.00      A    H
ATOM    994  CD  GLU A  63      12.255  29.611  21.492  1.00  0.00      A    C
ATOM    995  OE1 GLU A  63      12.497  29.536  22.728  1.00  0.00      A    O
ATOM    996  OE2 GLU A  63      13.149  29.973  20.671  1.00  0.00      A    O
ATOM    997  C   GLU A  63      11.405  26.085  20.255  1.00  0.00      A    C
ATOM    998  O   GLU A  63      10.664  25.212  19.812  1.00  0.00      A    O
ATOM    999  N   LEU A  64      11.820  26.014  21.575  1.00  0.00      A    N
ATOM   1000  HN  LEU A  64      12.469  26.661  21.968  1.00  0.00      A    H
ATOM   1001  CA  LEU A  64      11.231  25.105  22.516  1.00  0.00      A    C
ATOM   1002  HA  LEU A  64      10.749  24.302  21.977  1.00  0.00      A    H
ATOM   1003  CB  LEU A  64      12.255  24.552  23.567  1.00  0.00      A    C
ATOM   1004  HB1 LEU A  64      12.885  25.336  24.040  1.00  0.00      A    H
ATOM   1005  HB2 LEU A  64      12.938  23.911  22.969  1.00  0.00      A    H
ATOM   1006  CG  LEU A  64      11.605  23.693  24.687  1.00  0.00      A    C
ATOM   1007  HG  LEU A  64      10.662  24.198  24.987  1.00  0.00      A    H
ATOM   1008  CD1 LEU A  64      11.361  22.219  24.294  1.00  0.00      A    C
ATOM   1009 HD11 LEU A  64      12.235  21.875  23.701  1.00  0.00      A    H
ATOM   1010 HD12 LEU A  64      11.162  21.541  25.152  1.00  0.00      A    H
ATOM   1011 HD13 LEU A  64      10.499  22.060  23.612  1.00  0.00      A    H
ATOM   1012  CD2 LEU A  64      12.518  23.635  25.904  1.00  0.00      A    C
ATOM   1013 HD21 LEU A  64      12.574  24.620  26.415  1.00  0.00      A    H
ATOM   1014 HD22 LEU A  64      12.180  22.877  26.642  1.00  0.00      A    H
ATOM   1015 HD23 LEU A  64      13.509  23.296  25.533  1.00  0.00      A    H
ATOM   1016  C   LEU A  64      10.129  25.839  23.258  1.00  0.00      A    C
ATOM   1017  O   LEU A  64      10.340  26.640  24.166  1.00  0.00      A    O
ATOM   1018  N   SER A  65       8.918  25.576  22.844  1.00  0.00      A    N
ATOM   1019  HN  SER A  65       8.694  25.086  22.005  1.00  0.00      A    H
ATOM   1020  CA  SER A  65       7.680  26.167  23.367  1.00  0.00      A    C
ATOM   1021  HA  SER A  65       7.785  26.296  24.435  1.00  0.00      A    H
ATOM   1022  CB  SER A  65       7.308  27.596  22.769  1.00  0.00      A    C
ATOM   1023  HB1 SER A  65       8.176  28.265  22.950  1.00  0.00      A    H
ATOM   1024  HB2 SER A  65       6.535  28.077  23.406  1.00  0.00      A    H
ATOM   1025  OG  SER A  65       6.915  27.689  21.334  1.00  0.00      A    O
ATOM   1026  HG1 SER A  65       6.943  28.580  20.979  1.00  0.00      A    H
ATOM   1027  C   SER A  65       6.502  25.309  23.045  1.00  0.00      A    C
ATOM   1028  O   SER A  65       6.569  24.611  22.031  1.00  0.00      A    O
ATOM   1029  N   LEU A  66       5.408  25.421  23.814  1.00  0.00      A    N
ATOM   1030  HN  LEU A  66       5.393  26.062  24.577  1.00  0.00      A    H
ATOM   1031  CA  LEU A  66       4.161  24.723  23.582  1.00  0.00      A    C
ATOM   1032  HA  LEU A  66       4.408  23.677  23.689  1.00  0.00      A    H
ATOM   1033  CB  LEU A  66       3.223  25.128  24.734  1.00  0.00      A    C
ATOM   1034  HB1 LEU A  66       2.955  26.186  24.528  1.00  0.00      A    H
ATOM   1035  HB2 LEU A  66       3.823  25.031  25.663  1.00  0.00      A    H
ATOM   1036  CG  LEU A  66       1.901  24.291  24.737  1.00  0.00      A    C
ATOM   1037  HG  LEU A  66       1.381  24.279  23.755  1.00  0.00      A    H
ATOM   1038  CD1 LEU A  66       2.174  22.840  25.171  1.00  0.00      A    C
ATOM   1039 HD11 LEU A  66       1.228  22.259  25.193  1.00  0.00      A    H
ATOM   1040 HD12 LEU A  66       2.808  22.396  24.375  1.00  0.00      A    H
ATOM   1041 HD13 LEU A  66       2.761  22.933  26.110  1.00  0.00      A    H
ATOM   1042  CD2 LEU A  66       0.903  24.956  25.698  1.00  0.00      A    C
ATOM   1043 HD21 LEU A  66       1.410  25.188  26.659  1.00  0.00      A    H
ATOM   1044 HD22 LEU A  66       0.380  25.834  25.263  1.00  0.00      A    H
ATOM   1045 HD23 LEU A  66       0.122  24.177  25.832  1.00  0.00      A    H
ATOM   1046  C   LEU A  66       3.567  24.953  22.281  1.00  0.00      A    C
ATOM   1047  O   LEU A  66       3.134  24.065  21.555  1.00  0.00      A    O
ATOM   1048  N   GLU A  67       3.521  26.243  21.938  1.00  0.00      A    N
ATOM   1049  HN  GLU A  67       3.905  26.868  22.614  1.00  0.00      A    H
ATOM   1050  CA  GLU A  67       3.034  26.671  20.596  1.00  0.00      A    C
ATOM   1051  HA  GLU A  67       2.074  26.183  20.510  1.00  0.00      A    H
ATOM   1052  CB  GLU A  67       2.971  28.248  20.474  1.00  0.00      A    C
ATOM   1053  HB1 GLU A  67       3.921  28.665  20.871  1.00  0.00      A    H
ATOM   1054  HB2 GLU A  67       2.149  28.655  21.101  1.00  0.00      A    H
ATOM   1055  CG  GLU A  67       2.610  28.796  19.075  1.00  0.00      A    C
ATOM   1056  HG1 GLU A  67       1.657  28.396  18.665  1.00  0.00      A    H
ATOM   1057  HG2 GLU A  67       3.315  28.339  18.348  1.00  0.00      A    H
ATOM   1058  CD  GLU A  67       2.681  30.289  18.916  1.00  0.00      A    C
ATOM   1059  OE1 GLU A  67       1.868  30.950  19.608  1.00  0.00      A    O
ATOM   1060  OE2 GLU A  67       3.502  30.814  18.102  1.00  0.00      A    O
ATOM   1061  C   GLU A  67       3.862  26.163  19.384  1.00  0.00      A    C
ATOM   1062  O   GLU A  67       3.299  25.454  18.550  1.00  0.00      A    O
ATOM   1063  N   THR A  68       5.177  26.355  19.384  1.00  0.00      A    N
ATOM   1064  HN  THR A  68       5.583  26.960  20.064  1.00  0.00      A    H
ATOM   1065  CA  THR A  68       6.031  25.798  18.352  1.00  0.00      A    C
ATOM   1066  HA  THR A  68       5.717  26.097  17.363  1.00  0.00      A    H
ATOM   1067  CB  THR A  68       7.488  26.210  18.477  1.00  0.00      A    C
ATOM   1068  HB  THR A  68       7.956  25.681  19.334  1.00  0.00      A    H
ATOM   1069  OG1 THR A  68       7.580  27.637  18.709  1.00  0.00      A    O
ATOM   1070  HG1 THR A  68       7.440  27.721  19.655  1.00  0.00      A    H
ATOM   1071  CG2 THR A  68       8.321  25.896  17.174  1.00  0.00      A    C
ATOM   1072 HG21 THR A  68       8.517  24.804  17.130  1.00  0.00      A    H
ATOM   1073 HG22 THR A  68       7.684  26.060  16.279  1.00  0.00      A    H
ATOM   1074 HG23 THR A  68       9.277  26.460  17.124  1.00  0.00      A    H
ATOM   1075  C   THR A  68       6.040  24.269  18.198  1.00  0.00      A    C
ATOM   1076  O   THR A  68       5.918  23.715  17.113  1.00  0.00      A    O
ATOM   1077  N   LEU A  69       6.251  23.591  19.319  1.00  0.00      A    N
ATOM   1078  HN  LEU A  69       6.142  23.936  20.248  1.00  0.00      A    H
ATOM   1079  CA  LEU A  69       6.238  22.101  19.411  1.00  0.00      A    C
ATOM   1080  HA  LEU A  69       6.978  21.660  18.759  1.00  0.00      A    H
ATOM   1081  CB  LEU A  69       6.459  21.560  20.840  1.00  0.00      A    C
ATOM   1082  HB1 LEU A  69       5.755  20.738  21.089  1.00  0.00      A    H
ATOM   1083  HB2 LEU A  69       6.168  22.379  21.532  1.00  0.00      A    H
ATOM   1084  CG  LEU A  69       7.873  21.046  21.153  1.00  0.00      A    C
ATOM   1085  HG  LEU A  69       8.105  20.428  20.259  1.00  0.00      A    H
ATOM   1086  CD1 LEU A  69       8.735  22.295  21.121  1.00  0.00      A    C
ATOM   1087 HD11 LEU A  69       8.639  22.947  22.015  1.00  0.00      A    H
ATOM   1088 HD12 LEU A  69       9.810  22.015  21.102  1.00  0.00      A    H
ATOM   1089 HD13 LEU A  69       8.480  22.907  20.229  1.00  0.00      A    H
ATOM   1090  CD2 LEU A  69       7.918  20.130  22.414  1.00  0.00      A    C
ATOM   1091 HD21 LEU A  69       7.633  20.656  23.351  1.00  0.00      A    H
ATOM   1092 HD22 LEU A  69       7.173  19.327  22.229  1.00  0.00      A    H
ATOM   1093 HD23 LEU A  69       8.888  19.608  22.563  1.00  0.00      A    H
ATOM   1094  C   LEU A  69       4.911  21.571  18.913  1.00  0.00      A    C
ATOM   1095  O   LEU A  69       4.798  20.660  18.138  1.00  0.00      A    O
ATOM   1096  N   TRP A  70       3.749  22.205  19.324  1.00  0.00      A    N
ATOM   1097  HN  TRP A  70       3.767  22.957  19.979  1.00  0.00      A    H
ATOM   1098  CA  TRP A  70       2.433  21.768  18.776  1.00  0.00      A    C
ATOM   1099  HA  TRP A  70       2.307  20.740  19.085  1.00  0.00      A    H
ATOM   1100  CB  TRP A  70       1.214  22.553  19.382  1.00  0.00      A    C
ATOM   1101  HB1 TRP A  70       1.076  23.607  19.060  1.00  0.00      A    H
ATOM   1102  HB2 TRP A  70       1.589  22.592  20.428  1.00  0.00      A    H
ATOM   1103  CG  TRP A  70      -0.138  21.782  19.443  1.00  0.00      A    C
ATOM   1104  CD1 TRP A  70      -0.621  21.072  20.473  1.00  0.00      A    C
ATOM   1105  HD1 TRP A  70      -0.087  20.887  21.394  1.00  0.00      A    H
ATOM   1106  NE1 TRP A  70      -1.818  20.504  20.135  1.00  0.00      A    N
ATOM   1107  HE1 TRP A  70      -2.506  20.013  20.623  1.00  0.00      A    H
ATOM   1108  CE2 TRP A  70      -2.099  20.766  18.770  1.00  0.00      A    C
ATOM   1109  CD2 TRP A  70      -1.130  21.661  18.374  1.00  0.00      A    C
ATOM   1110  CE3 TRP A  70      -1.244  22.298  17.120  1.00  0.00      A    C
ATOM   1111  HE3 TRP A  70      -0.508  23.041  16.853  1.00  0.00      A    H
ATOM   1112  CZ3 TRP A  70      -2.302  21.910  16.305  1.00  0.00      A    C
ATOM   1113  HZ3 TRP A  70      -2.372  22.327  15.311  1.00  0.00      A    H
ATOM   1114  CZ2 TRP A  70      -3.174  20.390  17.994  1.00  0.00      A    C
ATOM   1115  HZ2 TRP A  70      -3.887  19.634  18.289  1.00  0.00      A    H
ATOM   1116  CH2 TRP A  70      -3.209  20.919  16.742  1.00  0.00      A    C
ATOM   1117  HH2 TRP A  70      -4.061  20.758  16.099  1.00  0.00      A    H
ATOM   1118  C   TRP A  70       2.347  21.878  17.332  1.00  0.00      A    C
ATOM   1119  O   TRP A  70       1.841  21.014  16.617  1.00  0.00      A    O
ATOM   1120  N   CYS A  71       2.819  22.996  16.725  1.00  0.00      A    N
ATOM   1121  HN  CYS A  71       3.267  23.671  17.306  1.00  0.00      A    H
ATOM   1122  CA  CYS A  71       2.853  23.199  15.238  1.00  0.00      A    C
ATOM   1123  HA  CYS A  71       1.866  23.085  14.813  1.00  0.00      A    H
ATOM   1124  CB  CYS A  71       3.345  24.635  14.724  1.00  0.00      A    C
ATOM   1125  HB1 CYS A  71       3.212  24.666  13.621  1.00  0.00      A    H
ATOM   1126  HB2 CYS A  71       4.438  24.769  14.871  1.00  0.00      A    H
ATOM   1127  SG  CYS A  71       2.389  25.939  15.473  1.00  0.00      A    S
ATOM   1128  HG1 CYS A  71       2.841  25.639  16.682  1.00  0.00      A    H
ATOM   1129  C   CYS A  71       3.665  22.237  14.494  1.00  0.00      A    C
ATOM   1130  O   CYS A  71       3.210  21.724  13.466  1.00  0.00      A    O
ATOM   1131  N   TYR A  72       4.915  21.905  14.905  1.00  0.00      A    N
ATOM   1132  HN  TYR A  72       5.333  22.512  15.575  1.00  0.00      A    H
ATOM   1133  CA  TYR A  72       5.884  20.977  14.278  1.00  0.00      A    C
ATOM   1134  HA  TYR A  72       6.045  21.176  13.229  1.00  0.00      A    H
ATOM   1135  CB  TYR A  72       7.244  21.051  15.055  1.00  0.00      A    C
ATOM   1136  HB1 TYR A  72       7.806  20.121  15.288  1.00  0.00      A    H
ATOM   1137  HB2 TYR A  72       7.138  21.435  16.092  1.00  0.00      A    H
ATOM   1138  CG  TYR A  72       8.316  21.960  14.486  1.00  0.00      A    C
ATOM   1139  CD1 TYR A  72       9.499  21.388  13.990  1.00  0.00      A    C
ATOM   1140  HD1 TYR A  72       9.673  20.344  14.204  1.00  0.00      A    H
ATOM   1141  CE1 TYR A  72      10.425  22.217  13.239  1.00  0.00      A    C
ATOM   1142  HE1 TYR A  72      11.237  21.792  12.666  1.00  0.00      A    H
ATOM   1143  CZ  TYR A  72      10.054  23.569  13.070  1.00  0.00      A    C
ATOM   1144  OH  TYR A  72      10.919  24.287  12.207  1.00  0.00      A    O
ATOM   1145  HH  TYR A  72      11.450  23.701  11.662  1.00  0.00      A    H
ATOM   1146  CD2 TYR A  72       8.020  23.305  14.403  1.00  0.00      A    C
ATOM   1147  HD2 TYR A  72       7.178  23.814  14.849  1.00  0.00      A    H
ATOM   1148  CE2 TYR A  72       8.957  24.152  13.742  1.00  0.00      A    C
ATOM   1149  HE2 TYR A  72       8.804  25.211  13.595  1.00  0.00      A    H
ATOM   1150  C   TYR A  72       5.329  19.476  14.360  1.00  0.00      A    C
ATOM   1151  O   TYR A  72       5.460  18.732  13.383  1.00  0.00      A    O
ATOM   1152  N   THR A  73       4.815  19.171  15.545  1.00  0.00      A    N
ATOM   1153  HN  THR A  73       4.784  19.983  16.123  1.00  0.00      A    H
ATOM   1154  CA  THR A  73       4.278  17.845  15.949  1.00  0.00      A    C
ATOM   1155  HA  THR A  73       5.028  17.075  15.844  1.00  0.00      A    H
ATOM   1156  CB  THR A  73       3.854  17.783  17.387  1.00  0.00      A    C
ATOM   1157  HB  THR A  73       2.999  18.475  17.544  1.00  0.00      A    H
ATOM   1158  OG1 THR A  73       4.926  18.117  18.228  1.00  0.00      A    O
ATOM   1159  HG1 THR A  73       4.920  19.077  18.215  1.00  0.00      A    H
ATOM   1160  CG2 THR A  73       3.411  16.385  17.661  1.00  0.00      A    C
ATOM   1161 HG21 THR A  73       2.663  15.883  17.011  1.00  0.00      A    H
ATOM   1162 HG22 THR A  73       4.351  15.816  17.824  1.00  0.00      A    H
ATOM   1163 HG23 THR A  73       2.919  16.395  18.656  1.00  0.00      A    H
ATOM   1164  C   THR A  73       3.033  17.553  15.052  1.00  0.00      A    C
ATOM   1165  O   THR A  73       2.992  16.489  14.407  1.00  0.00      A    O
ATOM   1166  N   TYR A  74       2.083  18.503  14.971  1.00  0.00      A    N
ATOM   1167  HN  TYR A  74       2.076  19.315  15.550  1.00  0.00      A    H
ATOM   1168  CA  TYR A  74       0.903  18.274  14.208  1.00  0.00      A    C
ATOM   1169  HA  TYR A  74       0.583  17.245  14.267  1.00  0.00      A    H
ATOM   1170  CB  TYR A  74      -0.248  19.178  14.643  1.00  0.00      A    C
ATOM   1171  HB1 TYR A  74      -0.776  19.782  13.874  1.00  0.00      A    H
ATOM   1172  HB2 TYR A  74       0.207  20.010  15.223  1.00  0.00      A    H
ATOM   1173  CG  TYR A  74      -1.166  18.449  15.575  1.00  0.00      A    C
ATOM   1174  CD1 TYR A  74      -2.195  17.687  15.037  1.00  0.00      A    C
ATOM   1175  HD1 TYR A  74      -2.465  17.836  14.002  1.00  0.00      A    H
ATOM   1176  CE1 TYR A  74      -2.992  16.895  15.864  1.00  0.00      A    C
ATOM   1177  HE1 TYR A  74      -3.841  16.433  15.382  1.00  0.00      A    H
ATOM   1178  CZ  TYR A  74      -2.566  16.606  17.133  1.00  0.00      A    C
ATOM   1179  OH  TYR A  74      -3.169  15.653  17.915  1.00  0.00      A    O
ATOM   1180  HH  TYR A  74      -3.906  15.264  17.439  1.00  0.00      A    H
ATOM   1181  CD2 TYR A  74      -0.849  18.299  17.001  1.00  0.00      A    C
ATOM   1182  HD2 TYR A  74       0.101  18.710  17.309  1.00  0.00      A    H
ATOM   1183  CE2 TYR A  74      -1.582  17.404  17.749  1.00  0.00      A    C
ATOM   1184  HE2 TYR A  74      -1.258  17.144  18.746  1.00  0.00      A    H
ATOM   1185  C   TYR A  74       1.090  18.352  12.709  1.00  0.00      A    C
ATOM   1186  O   TYR A  74       0.547  17.487  12.005  1.00  0.00      A    O
ATOM   1187  N   PHE A  75       1.912  19.228  12.152  1.00  0.00      A    N
ATOM   1188  HN  PHE A  75       2.275  19.993  12.679  1.00  0.00      A    H
ATOM   1189  CA  PHE A  75       2.463  19.113  10.803  1.00  0.00      A    C
ATOM   1190  HA  PHE A  75       1.691  18.997  10.057  1.00  0.00      A    H
ATOM   1191  CB  PHE A  75       3.409  20.397  10.500  1.00  0.00      A    C
ATOM   1192  HB1 PHE A  75       4.451  20.327  10.880  1.00  0.00      A    H
ATOM   1193  HB2 PHE A  75       3.090  21.298  11.067  1.00  0.00      A    H
ATOM   1194  CG  PHE A  75       3.487  20.833   9.092  1.00  0.00      A    C
ATOM   1195  CD1 PHE A  75       4.572  20.604   8.260  1.00  0.00      A    C
ATOM   1196  HD1 PHE A  75       5.280  19.933   8.724  1.00  0.00      A    H
ATOM   1197  CE1 PHE A  75       4.691  21.062   6.970  1.00  0.00      A    C
ATOM   1198  HE1 PHE A  75       5.634  20.819   6.502  1.00  0.00      A    H
ATOM   1199  CZ  PHE A  75       3.592  21.755   6.472  1.00  0.00      A    C
ATOM   1200  HZ  PHE A  75       3.711  22.061   5.444  1.00  0.00      A    H
ATOM   1201  CD2 PHE A  75       2.359  21.533   8.540  1.00  0.00      A    C
ATOM   1202  HD2 PHE A  75       1.464  21.764   9.098  1.00  0.00      A    H
ATOM   1203  CE2 PHE A  75       2.438  21.981   7.231  1.00  0.00      A    C
ATOM   1204  HE2 PHE A  75       1.622  22.522   6.775  1.00  0.00      A    H
ATOM   1205  C   PHE A  75       3.268  17.885  10.421  1.00  0.00      A    C
ATOM   1206  O   PHE A  75       2.886  17.258   9.435  1.00  0.00      A    O
ATOM   1207  N   THR A  76       4.187  17.363  11.247  1.00  0.00      A    N
ATOM   1208  HN  THR A  76       4.653  17.925  11.925  1.00  0.00      A    H
ATOM   1209  CA  THR A  76       4.736  16.010  11.043  1.00  0.00      A    C
ATOM   1210  HA  THR A  76       5.062  15.850  10.027  1.00  0.00      A    H
ATOM   1211  CB  THR A  76       5.704  15.593  12.105  1.00  0.00      A    C
ATOM   1212  HB  THR A  76       5.162  15.331  13.039  1.00  0.00      A    H
ATOM   1213  OG1 THR A  76       6.693  16.586  12.451  1.00  0.00      A    O
ATOM   1214  HG1 THR A  76       6.253  17.182  13.062  1.00  0.00      A    H
ATOM   1215  CG2 THR A  76       6.477  14.335  11.792  1.00  0.00      A    C
ATOM   1216 HG21 THR A  76       7.283  14.633  11.088  1.00  0.00      A    H
ATOM   1217 HG22 THR A  76       7.137  14.034  12.633  1.00  0.00      A    H
ATOM   1218 HG23 THR A  76       5.840  13.511  11.405  1.00  0.00      A    H
ATOM   1219  C   THR A  76       3.671  14.924  11.133  1.00  0.00      A    C
ATOM   1220  O   THR A  76       3.677  14.042  10.262  1.00  0.00      A    O
ATOM   1221  N   PHE A  77       2.648  15.026  12.058  1.00  0.00      A    N
ATOM   1222  HN  PHE A  77       2.737  15.737  12.752  1.00  0.00      A    H
ATOM   1223  CA  PHE A  77       1.462  14.057  11.995  1.00  0.00      A    C
ATOM   1224  HA  PHE A  77       1.897  13.071  12.058  1.00  0.00      A    H
ATOM   1225  CB  PHE A  77       0.384  14.215  13.111  1.00  0.00      A    C
ATOM   1226  HB1 PHE A  77      -0.441  13.499  12.908  1.00  0.00      A    H
ATOM   1227  HB2 PHE A  77      -0.036  15.244  13.109  1.00  0.00      A    H
ATOM   1228  CG  PHE A  77       0.726  13.954  14.540  1.00  0.00      A    C
ATOM   1229  CD1 PHE A  77       0.033  14.636  15.596  1.00  0.00      A    C
ATOM   1230  HD1 PHE A  77      -0.661  15.417  15.323  1.00  0.00      A    H
ATOM   1231  CE1 PHE A  77       0.233  14.250  16.950  1.00  0.00      A    C
ATOM   1232  HE1 PHE A  77      -0.292  14.690  17.785  1.00  0.00      A    H
ATOM   1233  CZ  PHE A  77       1.282  13.414  17.242  1.00  0.00      A    C
ATOM   1234  HZ  PHE A  77       1.454  13.076  18.253  1.00  0.00      A    H
ATOM   1235  CD2 PHE A  77       1.686  13.022  14.908  1.00  0.00      A    C
ATOM   1236  HD2 PHE A  77       2.252  12.601  14.090  1.00  0.00      A    H
ATOM   1237  CE2 PHE A  77       2.033  12.745  16.212  1.00  0.00      A    C
ATOM   1238  HE2 PHE A  77       2.774  12.008  16.485  1.00  0.00      A    H
ATOM   1239  C   PHE A  77       0.689  14.121  10.686  1.00  0.00      A    C
ATOM   1240  O   PHE A  77       0.298  13.112  10.048  1.00  0.00      A    O
ATOM   1241  N   GLU A  78       0.507  15.346  10.114  1.00  0.00      A    N
ATOM   1242  HN  GLU A  78       0.707  16.190  10.605  1.00  0.00      A    H
ATOM   1243  CA  GLU A  78      -0.060  15.514   8.800  1.00  0.00      A    C
ATOM   1244  HA  GLU A  78      -1.005  14.999   8.706  1.00  0.00      A    H
ATOM   1245  CB  GLU A  78      -0.558  16.975   8.547  1.00  0.00      A    C
ATOM   1246  HB1 GLU A  78       0.391  17.552   8.504  1.00  0.00      A    H
ATOM   1247  HB2 GLU A  78      -1.166  17.325   9.409  1.00  0.00      A    H
ATOM   1248  CG  GLU A  78      -1.409  17.020   7.315  1.00  0.00      A    C
ATOM   1249  HG1 GLU A  78      -2.350  16.451   7.470  1.00  0.00      A    H
ATOM   1250  HG2 GLU A  78      -0.989  16.588   6.382  1.00  0.00      A    H
ATOM   1251  CD  GLU A  78      -1.738  18.477   7.074  1.00  0.00      A    C
ATOM   1252  OE1 GLU A  78      -1.072  19.171   6.291  1.00  0.00      A    O
ATOM   1253  OE2 GLU A  78      -2.728  18.956   7.693  1.00  0.00      A    O
ATOM   1254  C   GLU A  78       0.803  14.909   7.680  1.00  0.00      A    C
ATOM   1255  O   GLU A  78       0.353  14.207   6.765  1.00  0.00      A    O
ATOM   1256  N   LEU A  79       2.147  15.217   7.581  1.00  0.00      A    N
ATOM   1257  HN  LEU A  79       2.580  15.840   8.228  1.00  0.00      A    H
ATOM   1258  CA  LEU A  79       3.066  14.707   6.633  1.00  0.00      A    C
ATOM   1259  HA  LEU A  79       2.783  15.011   5.637  1.00  0.00      A    H
ATOM   1260  CB  LEU A  79       4.464  15.454   6.864  1.00  0.00      A    C
ATOM   1261  HB1 LEU A  79       4.834  15.074   7.841  1.00  0.00      A    H
ATOM   1262  HB2 LEU A  79       4.206  16.519   7.045  1.00  0.00      A    H
ATOM   1263  CG  LEU A  79       5.451  15.315   5.714  1.00  0.00      A    C
ATOM   1264  HG  LEU A  79       4.850  14.973   4.844  1.00  0.00      A    H
ATOM   1265  CD1 LEU A  79       6.264  16.585   5.528  1.00  0.00      A    C
ATOM   1266 HD11 LEU A  79       6.935  16.572   6.413  1.00  0.00      A    H
ATOM   1267 HD12 LEU A  79       6.891  16.541   4.612  1.00  0.00      A    H
ATOM   1268 HD13 LEU A  79       5.534  17.422   5.516  1.00  0.00      A    H
ATOM   1269  CD2 LEU A  79       6.412  14.111   5.980  1.00  0.00      A    C
ATOM   1270 HD21 LEU A  79       7.339  14.146   5.367  1.00  0.00      A    H
ATOM   1271 HD22 LEU A  79       6.754  14.173   7.035  1.00  0.00      A    H
ATOM   1272 HD23 LEU A  79       5.787  13.192   5.960  1.00  0.00      A    H
ATOM   1273  C   LEU A  79       3.172  13.174   6.746  1.00  0.00      A    C
ATOM   1274  O   LEU A  79       3.195  12.432   5.801  1.00  0.00      A    O
ATOM   1275  N   ILE A  80       3.136  12.580   7.954  1.00  0.00      A    N
ATOM   1276  HN  ILE A  80       2.917  13.194   8.708  1.00  0.00      A    H
ATOM   1277  CA  ILE A  80       3.325  11.169   8.112  1.00  0.00      A    C
ATOM   1278  HA  ILE A  80       4.096  10.882   7.412  1.00  0.00      A    H
ATOM   1279  CB  ILE A  80       3.926  10.868   9.438  1.00  0.00      A    C
ATOM   1280  HB  ILE A  80       3.261  11.368  10.175  1.00  0.00      A    H
ATOM   1281  CG2 ILE A  80       3.785   9.361   9.881  1.00  0.00      A    C
ATOM   1282 HG21 ILE A  80       2.717   9.193  10.135  1.00  0.00      A    H
ATOM   1283 HG22 ILE A  80       3.964   8.728   8.986  1.00  0.00      A    H
ATOM   1284 HG23 ILE A  80       4.465   9.092  10.719  1.00  0.00      A    H
ATOM   1285  CG1 ILE A  80       5.414  11.307   9.582  1.00  0.00      A    C
ATOM   1286 HG11 ILE A  80       5.745  11.103  10.623  1.00  0.00      A    H
ATOM   1287 HG12 ILE A  80       5.458  12.384   9.314  1.00  0.00      A    H
ATOM   1288  CD  ILE A  80       6.369  10.649   8.552  1.00  0.00      A    C
ATOM   1289  HD1 ILE A  80       6.408   9.576   8.838  1.00  0.00      A    H
ATOM   1290  HD2 ILE A  80       6.016  10.702   7.501  1.00  0.00      A    H
ATOM   1291  HD3 ILE A  80       7.419  11.014   8.561  1.00  0.00      A    H
ATOM   1292  C   ILE A  80       2.039  10.399   7.820  1.00  0.00      A    C
ATOM   1293  O   ILE A  80       2.001   9.191   7.510  1.00  0.00      A    O
ATOM   1294  N   SER A  81       0.889  11.045   7.850  1.00  0.00      A    N
ATOM   1295  HN  SER A  81       0.896  11.927   8.316  1.00  0.00      A    H
ATOM   1296  CA  SER A  81      -0.366  10.500   7.375  1.00  0.00      A    C
ATOM   1297  HA  SER A  81      -0.523   9.467   7.649  1.00  0.00      A    H
ATOM   1298  CB  SER A  81      -1.592  11.388   7.845  1.00  0.00      A    C
ATOM   1299  HB1 SER A  81      -1.472  12.421   7.455  1.00  0.00      A    H
ATOM   1300  HB2 SER A  81      -1.616  11.471   8.953  1.00  0.00      A    H
ATOM   1301  OG  SER A  81      -2.758  10.694   7.354  1.00  0.00      A    O
ATOM   1302  HG1 SER A  81      -3.399  11.384   7.164  1.00  0.00      A    H
ATOM   1303  C   SER A  81      -0.400  10.240   5.865  1.00  0.00      A    C
ATOM   1304  O   SER A  81      -0.754   9.165   5.407  1.00  0.00      A    O
ATOM   1305  N   VAL A  82       0.155  11.190   5.098  1.00  0.00      A    N
ATOM   1306  HN  VAL A  82       0.588  11.939   5.594  1.00  0.00      A    H
ATOM   1307  CA  VAL A  82       0.475  11.198   3.677  1.00  0.00      A    C
ATOM   1308  HA  VAL A  82      -0.369  10.724   3.199  1.00  0.00      A    H
ATOM   1309  CB  VAL A  82       0.663  12.689   3.119  1.00  0.00      A    C
ATOM   1310  HB  VAL A  82       1.577  13.043   3.641  1.00  0.00      A    H
ATOM   1311  CG1 VAL A  82       0.960  12.653   1.593  1.00  0.00      A    C
ATOM   1312 HG11 VAL A  82       1.985  12.278   1.387  1.00  0.00      A    H
ATOM   1313 HG12 VAL A  82       0.265  11.914   1.139  1.00  0.00      A    H
ATOM   1314 HG13 VAL A  82       0.736  13.601   1.058  1.00  0.00      A    H
ATOM   1315  CG2 VAL A  82      -0.615  13.407   3.437  1.00  0.00      A    C
ATOM   1316 HG21 VAL A  82      -0.377  14.487   3.328  1.00  0.00      A    H
ATOM   1317 HG22 VAL A  82      -1.477  13.163   2.780  1.00  0.00      A    H
ATOM   1318 HG23 VAL A  82      -0.758  13.455   4.538  1.00  0.00      A    H
ATOM   1319  C   VAL A  82       1.625  10.340   3.302  1.00  0.00      A    C
ATOM   1320  O   VAL A  82       1.620   9.661   2.297  1.00  0.00      A    O
ATOM   1321  N   LEU A  83       2.658  10.259   4.126  1.00  0.00      A    N
ATOM   1322  HN  LEU A  83       2.806  10.864   4.904  1.00  0.00      A    H
ATOM   1323  CA  LEU A  83       3.725   9.268   3.998  1.00  0.00      A    C
ATOM   1324  HA  LEU A  83       4.126   9.450   3.012  1.00  0.00      A    H
ATOM   1325  CB  LEU A  83       4.798   9.353   5.153  1.00  0.00      A    C
ATOM   1326  HB1 LEU A  83       4.329   9.144   6.139  1.00  0.00      A    H
ATOM   1327  HB2 LEU A  83       5.163  10.401   5.188  1.00  0.00      A    H
ATOM   1328  CG  LEU A  83       5.961   8.349   4.865  1.00  0.00      A    C
ATOM   1329  HG  LEU A  83       5.717   7.276   4.708  1.00  0.00      A    H
ATOM   1330  CD1 LEU A  83       6.799   8.864   3.723  1.00  0.00      A    C
ATOM   1331 HD11 LEU A  83       7.826   8.444   3.677  1.00  0.00      A    H
ATOM   1332 HD12 LEU A  83       6.231   8.744   2.776  1.00  0.00      A    H
ATOM   1333 HD13 LEU A  83       6.925   9.941   3.968  1.00  0.00      A    H
ATOM   1334  CD2 LEU A  83       6.973   8.423   5.969  1.00  0.00      A    C
ATOM   1335 HD21 LEU A  83       6.507   8.042   6.903  1.00  0.00      A    H
ATOM   1336 HD22 LEU A  83       7.835   7.739   5.815  1.00  0.00      A    H
ATOM   1337 HD23 LEU A  83       7.403   9.420   6.204  1.00  0.00      A    H
ATOM   1338  C   LEU A  83       3.260   7.850   3.935  1.00  0.00      A    C
ATOM   1339  O   LEU A  83       3.617   7.085   3.039  1.00  0.00      A    O
ATOM   1340  N   TYR A  84       2.368   7.449   4.811  1.00  0.00      A    N
ATOM   1341  HN  TYR A  84       2.076   8.045   5.556  1.00  0.00      A    H
ATOM   1342  CA  TYR A  84       1.816   6.134   4.728  1.00  0.00      A    C
ATOM   1343  HA  TYR A  84       2.604   5.401   4.642  1.00  0.00      A    H
ATOM   1344  CB  TYR A  84       1.082   5.790   6.064  1.00  0.00      A    C
ATOM   1345  HB1 TYR A  84       0.782   4.737   5.878  1.00  0.00      A    H
ATOM   1346  HB2 TYR A  84       0.190   6.451   6.110  1.00  0.00      A    H
ATOM   1347  CG  TYR A  84       1.865   5.908   7.327  1.00  0.00      A    C
ATOM   1348  CD1 TYR A  84       3.260   6.119   7.394  1.00  0.00      A    C
ATOM   1349  HD1 TYR A  84       3.898   6.252   6.533  1.00  0.00      A    H
ATOM   1350  CE1 TYR A  84       3.814   6.273   8.711  1.00  0.00      A    C
ATOM   1351  HE1 TYR A  84       4.856   6.475   8.909  1.00  0.00      A    H
ATOM   1352  CZ  TYR A  84       3.028   6.192   9.858  1.00  0.00      A    C
ATOM   1353  OH  TYR A  84       3.563   6.244  11.135  1.00  0.00      A    O
ATOM   1354  HH  TYR A  84       2.833   6.327  11.753  1.00  0.00      A    H
ATOM   1355  CD2 TYR A  84       1.103   5.653   8.465  1.00  0.00      A    C
ATOM   1356  HD2 TYR A  84       0.048   5.473   8.328  1.00  0.00      A    H
ATOM   1357  CE2 TYR A  84       1.680   5.930   9.718  1.00  0.00      A    C
ATOM   1358  HE2 TYR A  84       1.127   5.709  10.619  1.00  0.00      A    H
ATOM   1359  C   TYR A  84       0.896   5.918   3.495  1.00  0.00      A    C
ATOM   1360  O   TYR A  84       1.090   4.966   2.788  1.00  0.00      A    O
ATOM   1361  N   ALA A  85      -0.054   6.853   3.263  1.00  0.00      A    N
ATOM   1362  HN  ALA A  85      -0.069   7.610   3.911  1.00  0.00      A    H
ATOM   1363  CA  ALA A  85      -1.027   6.842   2.194  1.00  0.00      A    C
ATOM   1364  HA  ALA A  85      -1.568   5.910   2.266  1.00  0.00      A    H
ATOM   1365  CB  ALA A  85      -1.956   8.053   2.365  1.00  0.00      A    C
ATOM   1366  HB1 ALA A  85      -1.524   9.055   2.158  1.00  0.00      A    H
ATOM   1367  HB2 ALA A  85      -2.721   7.933   1.569  1.00  0.00      A    H
ATOM   1368  HB3 ALA A  85      -2.376   8.154   3.388  1.00  0.00      A    H
ATOM   1369  C   ALA A  85      -0.428   6.923   0.761  1.00  0.00      A    C
ATOM   1370  O   ALA A  85      -0.837   6.189  -0.068  1.00  0.00      A    O
ATOM   1371  N   MET A  86       0.561   7.764   0.551  1.00  0.00      A    N
ATOM   1372  HN  MET A  86       0.847   8.459   1.205  1.00  0.00      A    H
ATOM   1373  CA  MET A  86       1.433   7.721  -0.589  1.00  0.00      A    C
ATOM   1374  HA  MET A  86       0.705   7.634  -1.382  1.00  0.00      A    H
ATOM   1375  CB  MET A  86       2.267   9.002  -0.771  1.00  0.00      A    C
ATOM   1376  HB1 MET A  86       2.981   9.069   0.077  1.00  0.00      A    H
ATOM   1377  HB2 MET A  86       1.612   9.890  -0.640  1.00  0.00      A    H
ATOM   1378  CG  MET A  86       2.950   9.143  -2.157  1.00  0.00      A    C
ATOM   1379  HG1 MET A  86       3.612   8.259  -2.280  1.00  0.00      A    H
ATOM   1380  HG2 MET A  86       3.614  10.033  -2.202  1.00  0.00      A    H
ATOM   1381  SD  MET A  86       1.761   9.210  -3.484  1.00  0.00      A    S
ATOM   1382  CE  MET A  86       2.994   9.245  -4.749  1.00  0.00      A    C
ATOM   1383  HE1 MET A  86       3.549   8.317  -4.493  1.00  0.00      A    H
ATOM   1384  HE2 MET A  86       2.624   9.355  -5.791  1.00  0.00      A    H
ATOM   1385  HE3 MET A  86       3.731  10.072  -4.657  1.00  0.00      A    H
ATOM   1386  C   MET A  86       2.255   6.473  -0.736  1.00  0.00      A    C
ATOM   1387  O   MET A  86       2.454   5.936  -1.820  1.00  0.00      A    O
ATOM   1388  N   GLY A  87       2.874   6.061   0.403  1.00  0.00      A    N
ATOM   1389  HN  GLY A  87       2.767   6.646   1.203  1.00  0.00      A    H
ATOM   1390  CA  GLY A  87       3.890   4.963   0.467  1.00  0.00      A    C
ATOM   1391  HA1 GLY A  87       4.388   5.057   1.421  1.00  0.00      A    H
ATOM   1392  HA2 GLY A  87       4.515   5.161  -0.391  1.00  0.00      A    H
ATOM   1393  C   GLY A  87       3.381   3.635   0.268  1.00  0.00      A    C
ATOM   1394  O   GLY A  87       4.094   2.727  -0.214  1.00  0.00      A    O
ATOM   1395  N   SER A  88       2.084   3.429   0.572  1.00  0.00      A    N
ATOM   1396  HN  SER A  88       1.637   4.073   1.187  1.00  0.00      A    H
ATOM   1397  CA  SER A  88       1.388   2.215   0.149  1.00  0.00      A    C
ATOM   1398  HA  SER A  88       1.771   1.332   0.638  1.00  0.00      A    H
ATOM   1399  CB  SER A  88      -0.092   2.296   0.683  1.00  0.00      A    C
ATOM   1400  HB1 SER A  88      -0.684   2.993   0.052  1.00  0.00      A    H
ATOM   1401  HB2 SER A  88      -0.103   2.704   1.716  1.00  0.00      A    H
ATOM   1402  OG  SER A  88      -0.682   1.011   0.658  1.00  0.00      A    O
ATOM   1403  HG1 SER A  88      -1.633   1.102   0.754  1.00  0.00      A    H
ATOM   1404  C   SER A  88       1.327   1.990  -1.329  1.00  0.00      A    C
ATOM   1405  O   SER A  88       1.492   0.878  -1.891  1.00  0.00      A    O
ATOM   1406  N   ILE A  89       1.024   3.063  -2.086  1.00  0.00      A    N
ATOM   1407  HN  ILE A  89       0.991   3.929  -1.593  1.00  0.00      A    H
ATOM   1408  CA  ILE A  89       0.935   3.011  -3.540  1.00  0.00      A    C
ATOM   1409  HA  ILE A  89       0.082   2.388  -3.765  1.00  0.00      A    H
ATOM   1410  CB  ILE A  89       0.765   4.442  -4.193  1.00  0.00      A    C
ATOM   1411  HB  ILE A  89       1.626   5.065  -3.868  1.00  0.00      A    H
ATOM   1412  CG2 ILE A  89       0.811   4.441  -5.741  1.00  0.00      A    C
ATOM   1413 HG21 ILE A  89       0.349   5.387  -6.096  1.00  0.00      A    H
ATOM   1414 HG22 ILE A  89       1.853   4.351  -6.116  1.00  0.00      A    H
ATOM   1415 HG23 ILE A  89       0.257   3.550  -6.107  1.00  0.00      A    H
ATOM   1416  CG1 ILE A  89      -0.512   5.154  -3.652  1.00  0.00      A    C
ATOM   1417 HG11 ILE A  89      -0.406   6.237  -3.878  1.00  0.00      A    H
ATOM   1418 HG12 ILE A  89      -0.496   4.873  -2.578  1.00  0.00      A    H
ATOM   1419  CD  ILE A  89      -1.822   4.603  -4.237  1.00  0.00      A    C
ATOM   1420  HD1 ILE A  89      -1.763   3.494  -4.205  1.00  0.00      A    H
ATOM   1421  HD2 ILE A  89      -2.698   4.786  -3.579  1.00  0.00      A    H
ATOM   1422  HD3 ILE A  89      -1.922   4.975  -5.279  1.00  0.00      A    H
ATOM   1423  C   ILE A  89       2.184   2.402  -4.264  1.00  0.00      A    C
ATOM   1424  O   ILE A  89       2.085   1.789  -5.339  1.00  0.00      A    O
ATOM   1425  N   LEU A  90       3.387   2.501  -3.753  1.00  0.00      A    N
ATOM   1426  HN  LEU A  90       3.406   2.948  -2.862  1.00  0.00      A    H
ATOM   1427  CA  LEU A  90       4.599   2.053  -4.394  1.00  0.00      A    C
ATOM   1428  HA  LEU A  90       4.521   2.437  -5.401  1.00  0.00      A    H
ATOM   1429  CB  LEU A  90       5.820   2.551  -3.564  1.00  0.00      A    C
ATOM   1430  HB1 LEU A  90       6.760   2.052  -3.884  1.00  0.00      A    H
ATOM   1431  HB2 LEU A  90       5.764   2.309  -2.482  1.00  0.00      A    H
ATOM   1432  CG  LEU A  90       5.919   4.059  -3.538  1.00  0.00      A    C
ATOM   1433  HG  LEU A  90       4.876   4.432  -3.445  1.00  0.00      A    H
ATOM   1434  CD1 LEU A  90       6.634   4.507  -2.294  1.00  0.00      A    C
ATOM   1435 HD11 LEU A  90       7.723   4.292  -2.340  1.00  0.00      A    H
ATOM   1436 HD12 LEU A  90       6.409   5.584  -2.143  1.00  0.00      A    H
ATOM   1437 HD13 LEU A  90       6.107   4.021  -1.445  1.00  0.00      A    H
ATOM   1438  CD2 LEU A  90       6.430   4.642  -4.833  1.00  0.00      A    C
ATOM   1439 HD21 LEU A  90       6.194   3.938  -5.661  1.00  0.00      A    H
ATOM   1440 HD22 LEU A  90       6.046   5.664  -5.039  1.00  0.00      A    H
ATOM   1441 HD23 LEU A  90       7.541   4.651  -4.835  1.00  0.00      A    H
ATOM   1442  C   LEU A  90       4.792   0.491  -4.546  1.00  0.00      A    C
ATOM   1443  O   LEU A  90       5.517  -0.037  -5.403  1.00  0.00      A    O
ATOM   1444  N   ILE A  91       4.042  -0.239  -3.708  1.00  0.00      A    N
ATOM   1445  HN  ILE A  91       3.506   0.195  -2.988  1.00  0.00      A    H
ATOM   1446  CA  ILE A  91       3.976  -1.698  -3.613  1.00  0.00      A    C
ATOM   1447  HA  ILE A  91       4.736  -2.007  -4.315  1.00  0.00      A    H
ATOM   1448  CB  ILE A  91       4.153  -2.305  -2.310  1.00  0.00      A    C
ATOM   1449  HB  ILE A  91       3.930  -3.393  -2.277  1.00  0.00      A    H
ATOM   1450  CG2 ILE A  91       5.557  -1.975  -1.783  1.00  0.00      A    C
ATOM   1451 HG21 ILE A  91       5.713  -0.935  -1.427  1.00  0.00      A    H
ATOM   1452 HG22 ILE A  91       5.706  -2.669  -0.928  1.00  0.00      A    H
ATOM   1453 HG23 ILE A  91       6.344  -2.207  -2.533  1.00  0.00      A    H
ATOM   1454  CG1 ILE A  91       3.077  -1.687  -1.346  1.00  0.00      A    C
ATOM   1455 HG11 ILE A  91       2.070  -1.762  -1.810  1.00  0.00      A    H
ATOM   1456 HG12 ILE A  91       3.405  -0.653  -1.107  1.00  0.00      A    H
ATOM   1457  CD  ILE A  91       2.975  -2.368  -0.010  1.00  0.00      A    C
ATOM   1458  HD1 ILE A  91       3.929  -2.252   0.547  1.00  0.00      A    H
ATOM   1459  HD2 ILE A  91       2.127  -1.946   0.570  1.00  0.00      A    H
ATOM   1460  HD3 ILE A  91       2.827  -3.463  -0.125  1.00  0.00      A    H
ATOM   1461  C   ILE A  91       2.714  -2.263  -4.320  1.00  0.00      A    C
ATOM   1462  O   ILE A  91       2.514  -3.454  -4.466  1.00  0.00      A    O
ATOM   1463  N   LEU A  92       1.912  -1.331  -4.841  1.00  0.00      A    N
ATOM   1464  HN  LEU A  92       2.251  -0.393  -4.853  1.00  0.00      A    H
ATOM   1465  CA  LEU A  92       0.713  -1.494  -5.485  1.00  0.00      A    C
ATOM   1466  HA  LEU A  92       0.316  -2.498  -5.467  1.00  0.00      A    H
ATOM   1467  CB  LEU A  92      -0.340  -0.460  -4.935  1.00  0.00      A    C
ATOM   1468  HB1 LEU A  92      -0.983   0.008  -5.712  1.00  0.00      A    H
ATOM   1469  HB2 LEU A  92       0.341   0.325  -4.544  1.00  0.00      A    H
ATOM   1470  CG  LEU A  92      -1.179  -0.984  -3.776  1.00  0.00      A    C
ATOM   1471  HG  LEU A  92      -0.548  -1.551  -3.059  1.00  0.00      A    H
ATOM   1472  CD1 LEU A  92      -1.759   0.191  -2.930  1.00  0.00      A    C
ATOM   1473 HD11 LEU A  92      -2.578   0.759  -3.422  1.00  0.00      A    H
ATOM   1474 HD12 LEU A  92      -2.164  -0.333  -2.038  1.00  0.00      A    H
ATOM   1475 HD13 LEU A  92      -0.907   0.860  -2.685  1.00  0.00      A    H
ATOM   1476  CD2 LEU A  92      -2.358  -1.839  -4.349  1.00  0.00      A    C
ATOM   1477 HD21 LEU A  92      -2.007  -2.793  -4.797  1.00  0.00      A    H
ATOM   1478 HD22 LEU A  92      -2.964  -1.929  -3.422  1.00  0.00      A    H
ATOM   1479 HD23 LEU A  92      -2.931  -1.323  -5.148  1.00  0.00      A    H
ATOM   1480  C   LEU A  92       0.806  -1.208  -6.997  1.00  0.00      A    C
ATOM   1481  O   LEU A  92      -0.274  -1.167  -7.643  1.00  0.00      A    O
ATOM   1482  N   LEU A  93       2.005  -1.011  -7.546  1.00  0.00      A    N
ATOM   1483  HN  LEU A  93       2.908  -1.064  -7.127  1.00  0.00      A    H
ATOM   1484  CA  LEU A  93       2.044  -0.478  -8.942  1.00  0.00      A    C
ATOM   1485  HA  LEU A  93       1.334   0.336  -8.953  1.00  0.00      A    H
ATOM   1486  CB  LEU A  93       3.356   0.220  -9.261  1.00  0.00      A    C
ATOM   1487  HB1 LEU A  93       3.421   0.443 -10.348  1.00  0.00      A    H
ATOM   1488  HB2 LEU A  93       4.115  -0.527  -8.943  1.00  0.00      A    H
ATOM   1489  CG  LEU A  93       3.734   1.523  -8.505  1.00  0.00      A    C
ATOM   1490  HG  LEU A  93       3.703   1.245  -7.430  1.00  0.00      A    H
ATOM   1491  CD1 LEU A  93       5.227   1.739  -8.848  1.00  0.00      A    C
ATOM   1492 HD11 LEU A  93       5.900   0.981  -8.392  1.00  0.00      A    H
ATOM   1493 HD12 LEU A  93       5.300   1.777  -9.956  1.00  0.00      A    H
ATOM   1494 HD13 LEU A  93       5.619   2.652  -8.351  1.00  0.00      A    H
ATOM   1495  CD2 LEU A  93       2.829   2.678  -8.723  1.00  0.00      A    C
ATOM   1496 HD21 LEU A  93       2.847   2.997  -9.787  1.00  0.00      A    H
ATOM   1497 HD22 LEU A  93       1.770   2.486  -8.448  1.00  0.00      A    H
ATOM   1498 HD23 LEU A  93       3.193   3.489  -8.057  1.00  0.00      A    H
ATOM   1499  C   LEU A  93       1.637  -1.430 -10.068  1.00  0.00      A    C
ATOM   1500  O   LEU A  93       1.145  -0.910 -11.067  1.00  0.00      A    O
ATOM   1501  N   ARG A  94       1.743  -2.756  -9.798  1.00  0.00      A    N
ATOM   1502  HN  ARG A  94       2.124  -3.116  -8.951  1.00  0.00      A    H
ATOM   1503  CA  ARG A  94       1.408  -3.588 -10.916  1.00  0.00      A    C
ATOM   1504  HA  ARG A  94       0.516  -3.260 -11.429  1.00  0.00      A    H
ATOM   1505  CB  ARG A  94       2.668  -3.862 -11.781  1.00  0.00      A    C
ATOM   1506  HB1 ARG A  94       2.839  -2.960 -12.406  1.00  0.00      A    H
ATOM   1507  HB2 ARG A  94       2.501  -4.713 -12.475  1.00  0.00      A    H
ATOM   1508  CG  ARG A  94       3.936  -4.245 -10.977  1.00  0.00      A    C
ATOM   1509  HG1 ARG A  94       3.697  -5.063 -10.263  1.00  0.00      A    H
ATOM   1510  HG2 ARG A  94       4.158  -3.323 -10.399  1.00  0.00      A    H
ATOM   1511  CD  ARG A  94       5.091  -4.682 -11.855  1.00  0.00      A    C
ATOM   1512  HD1 ARG A  94       6.071  -4.299 -11.500  1.00  0.00      A    H
ATOM   1513  HD2 ARG A  94       4.854  -4.259 -12.855  1.00  0.00      A    H
ATOM   1514  NE  ARG A  94       5.019  -6.206 -11.880  1.00  0.00      A    N
ATOM   1515  HE  ARG A  94       4.511  -6.694 -12.590  1.00  0.00      A    H
ATOM   1516  CZ  ARG A  94       5.821  -6.915 -11.117  1.00  0.00      A    C
ATOM   1517  NH1 ARG A  94       6.524  -6.458 -10.083  1.00  0.00      A    N
ATOM   1518 HH11 ARG A  94       6.654  -5.508  -9.799  1.00  0.00      A    H
ATOM   1519 HH12 ARG A  94       7.142  -6.982  -9.496  1.00  0.00      A    H
ATOM   1520  NH2 ARG A  94       5.989  -8.223 -11.379  1.00  0.00      A    N
ATOM   1521 HH21 ARG A  94       5.614  -8.483 -12.269  1.00  0.00      A    H
ATOM   1522 HH22 ARG A  94       6.808  -8.673 -11.023  1.00  0.00      A    H
ATOM   1523  C   ARG A  94       1.034  -4.915 -10.220  1.00  0.00      A    C
ATOM   1524  O   ARG A  94       1.502  -5.234  -9.104  1.00  0.00      A    O
ATOM   1525  N   ARG A  95       0.298  -5.791 -10.794  1.00  0.00      A    N
ATOM   1526  HN  ARG A  95      -0.171  -5.638 -11.660  1.00  0.00      A    H
ATOM   1527  CA  ARG A  95      -0.025  -7.048 -10.251  1.00  0.00      A    C
ATOM   1528  HA  ARG A  95      -0.126  -6.947  -9.181  1.00  0.00      A    H
ATOM   1529  CB  ARG A  95      -1.347  -7.577 -10.777  1.00  0.00      A    C
ATOM   1530  HB1 ARG A  95      -1.491  -8.602 -10.374  1.00  0.00      A    H
ATOM   1531  HB2 ARG A  95      -1.407  -7.444 -11.879  1.00  0.00      A    H
ATOM   1532  CG  ARG A  95      -2.580  -6.780 -10.195  1.00  0.00      A    C
ATOM   1533  HG1 ARG A  95      -2.671  -5.770 -10.648  1.00  0.00      A    H
ATOM   1534  HG2 ARG A  95      -2.323  -6.522  -9.146  1.00  0.00      A    H
ATOM   1535  CD  ARG A  95      -3.846  -7.561 -10.239  1.00  0.00      A    C
ATOM   1536  HD1 ARG A  95      -3.742  -8.587  -9.825  1.00  0.00      A    H
ATOM   1537  HD2 ARG A  95      -4.350  -7.489 -11.227  1.00  0.00      A    H
ATOM   1538  NE  ARG A  95      -4.718  -6.821  -9.229  1.00  0.00      A    N
ATOM   1539  HE  ARG A  95      -4.578  -5.848  -9.042  1.00  0.00      A    H
ATOM   1540  CZ  ARG A  95      -5.929  -7.322  -8.855  1.00  0.00      A    C
ATOM   1541  NH1 ARG A  95      -6.283  -8.606  -9.051  1.00  0.00      A    N
ATOM   1542 HH11 ARG A  95      -5.639  -9.318  -9.332  1.00  0.00      A    H
ATOM   1543 HH12 ARG A  95      -7.145  -8.937  -8.666  1.00  0.00      A    H
ATOM   1544  NH2 ARG A  95      -6.767  -6.507  -8.281  1.00  0.00      A    N
ATOM   1545 HH21 ARG A  95      -6.395  -5.600  -8.086  1.00  0.00      A    H
ATOM   1546 HH22 ARG A  95      -7.527  -6.953  -7.808  1.00  0.00      A    H
ATOM   1547  C   ARG A  95       0.982  -8.148 -10.592  1.00  0.00      A    C
ATOM   1548  O   ARG A  95       1.581  -8.055 -11.636  1.00  0.00      A    O
ATOM   1549  N   THR A  96       1.253  -9.122  -9.697  1.00  0.00      A    N
ATOM   1550  HN  THR A  96       0.696  -9.103  -8.870  1.00  0.00      A    H
ATOM   1551  CA  THR A  96       2.098 -10.271  -9.904  1.00  0.00      A    C
ATOM   1552  HA  THR A  96       3.107  -9.897  -9.988  1.00  0.00      A    H
ATOM   1553  CB  THR A  96       2.004 -11.219  -8.662  1.00  0.00      A    C
ATOM   1554  HB  THR A  96       1.978 -10.560  -7.768  1.00  0.00      A    H
ATOM   1555  OG1 THR A  96       3.180 -11.972  -8.398  1.00  0.00      A    O
ATOM   1556  HG1 THR A  96       3.079 -12.451  -7.572  1.00  0.00      A    H
ATOM   1557  CG2 THR A  96       0.756 -12.037  -8.511  1.00  0.00      A    C
ATOM   1558 HG21 THR A  96       0.750 -12.776  -9.341  1.00  0.00      A    H
ATOM   1559 HG22 THR A  96       0.620 -12.365  -7.459  1.00  0.00      A    H
ATOM   1560 HG23 THR A  96      -0.126 -11.387  -8.697  1.00  0.00      A    H
ATOM   1561  C   THR A  96       1.939 -10.974 -11.234  1.00  0.00      A    C
ATOM   1562  O   THR A  96       0.889 -11.474 -11.674  1.00  0.00      A    O
ATOM   1563  N   ASP A  97       3.123 -11.253 -11.866  1.00  0.00      A    N
ATOM   1564  HN  ASP A  97       4.000 -10.947 -11.502  1.00  0.00      A    H
ATOM   1565  CA  ASP A  97       3.251 -11.943 -13.157  1.00  0.00      A    C
ATOM   1566  HA  ASP A  97       2.304 -11.806 -13.657  1.00  0.00      A    H
ATOM   1567  CB  ASP A  97       4.542 -11.556 -13.933  1.00  0.00      A    C
ATOM   1568  HB1 ASP A  97       4.637 -12.225 -14.815  1.00  0.00      A    H
ATOM   1569  HB2 ASP A  97       5.420 -11.782 -13.290  1.00  0.00      A    H
ATOM   1570  CG  ASP A  97       4.478 -10.070 -14.293  1.00  0.00      A    C
ATOM   1571  OD1 ASP A  97       3.694  -9.685 -15.178  1.00  0.00      A    O
ATOM   1572  OD2 ASP A  97       5.305  -9.286 -13.847  1.00  0.00      A    O
ATOM   1573  C   ASP A  97       3.254 -13.457 -12.933  1.00  0.00      A    C
ATOM   1574  O   ASP A  97       3.892 -13.931 -11.970  1.00  0.00      A    O
ATOM   1575  N   TRP A  98       2.675 -14.176 -13.869  1.00  0.00      A    N
ATOM   1576  HN  TRP A  98       2.199 -13.603 -14.532  1.00  0.00      A    H
ATOM   1577  CA  TRP A  98       2.510 -15.612 -14.048  1.00  0.00      A    C
ATOM   1578  HA  TRP A  98       3.008 -16.100 -13.223  1.00  0.00      A    H
ATOM   1579  CB  TRP A  98       1.009 -16.074 -13.973  1.00  0.00      A    C
ATOM   1580  HB1 TRP A  98       0.919 -17.157 -14.202  1.00  0.00      A    H
ATOM   1581  HB2 TRP A  98       0.366 -15.490 -14.666  1.00  0.00      A    H
ATOM   1582  CG  TRP A  98       0.495 -16.206 -12.508  1.00  0.00      A    C
ATOM   1583  CD1 TRP A  98      -0.046 -15.206 -11.681  1.00  0.00      A    C
ATOM   1584  HD1 TRP A  98      -0.369 -14.262 -12.095  1.00  0.00      A    H
ATOM   1585  NE1 TRP A  98      -0.260 -15.726 -10.452  1.00  0.00      A    N
ATOM   1586  HE1 TRP A  98      -0.575 -15.264  -9.651  1.00  0.00      A    H
ATOM   1587  CE2 TRP A  98       0.050 -17.002 -10.386  1.00  0.00      A    C
ATOM   1588  CD2 TRP A  98       0.640 -17.384 -11.651  1.00  0.00      A    C
ATOM   1589  CE3 TRP A  98       1.136 -18.714 -11.922  1.00  0.00      A    C
ATOM   1590  HE3 TRP A  98       1.485 -18.976 -12.910  1.00  0.00      A    H
ATOM   1591  CZ3 TRP A  98       1.149 -19.582 -10.829  1.00  0.00      A    C
ATOM   1592  HZ3 TRP A  98       1.456 -20.617 -10.810  1.00  0.00      A    H
ATOM   1593  CZ2 TRP A  98       0.066 -17.890  -9.397  1.00  0.00      A    C
ATOM   1594  HZ2 TRP A  98      -0.372 -17.760  -8.418  1.00  0.00      A    H
ATOM   1595  CH2 TRP A  98       0.520 -19.186  -9.616  1.00  0.00      A    C
ATOM   1596  HH2 TRP A  98       0.679 -19.860  -8.787  1.00  0.00      A    H
ATOM   1597  C   TRP A  98       3.260 -16.114 -15.292  1.00  0.00      A    C
ATOM   1598  O   TRP A  98       3.183 -17.311 -15.610  1.00  0.00      A    O
ATOM   1599  N   SER A  99       4.005 -15.255 -16.052  1.00  0.00      A    N
ATOM   1600  HN  SER A  99       4.063 -14.297 -15.780  1.00  0.00      A    H
ATOM   1601  CA  SER A  99       4.660 -15.551 -17.284  1.00  0.00      A    C
ATOM   1602  HA  SER A  99       3.923 -16.023 -17.917  1.00  0.00      A    H
ATOM   1603  CB  SER A  99       5.310 -14.356 -18.047  1.00  0.00      A    C
ATOM   1604  HB1 SER A  99       5.738 -14.769 -18.985  1.00  0.00      A    H
ATOM   1605  HB2 SER A  99       6.143 -13.893 -17.475  1.00  0.00      A    H
ATOM   1606  OG  SER A  99       4.408 -13.276 -18.353  1.00  0.00      A    O
ATOM   1607  HG1 SER A  99       4.994 -12.537 -18.533  1.00  0.00      A    H
ATOM   1608  C   SER A  99       5.764 -16.613 -17.124  1.00  0.00      A    C
ATOM   1609  O   SER A  99       5.820 -17.605 -17.873  1.00  0.00      A    O
ATOM   1610  N   ALA A 100       6.678 -16.455 -16.109  1.00  0.00      A    N
ATOM   1611  HN  ALA A 100       6.508 -15.679 -15.507  1.00  0.00      A    H
ATOM   1612  CA  ALA A 100       7.872 -17.327 -15.901  1.00  0.00      A    C
ATOM   1613  HA  ALA A 100       8.377 -17.445 -16.848  1.00  0.00      A    H
ATOM   1614  CB  ALA A 100       8.891 -16.577 -15.075  1.00  0.00      A    C
ATOM   1615  HB1 ALA A 100       9.834 -17.155 -15.181  1.00  0.00      A    H
ATOM   1616  HB2 ALA A 100       9.023 -15.614 -15.614  1.00  0.00      A    H
ATOM   1617  HB3 ALA A 100       8.590 -16.428 -14.016  1.00  0.00      A    H
ATOM   1618  C   ALA A 100       7.441 -18.631 -15.291  1.00  0.00      A    C
ATOM   1619  O   ALA A 100       7.970 -19.703 -15.694  1.00  0.00      A    O
ATOM   1620  N   VAL A 101       6.281 -18.638 -14.559  1.00  0.00      A    N
ATOM   1621  HN  VAL A 101       5.781 -17.824 -14.273  1.00  0.00      A    H
ATOM   1622  CA  VAL A 101       5.766 -19.943 -14.202  1.00  0.00      A    C
ATOM   1623  HA  VAL A 101       6.571 -20.520 -13.772  1.00  0.00      A    H
ATOM   1624  CB  VAL A 101       4.644 -19.807 -13.175  1.00  0.00      A    C
ATOM   1625  HB  VAL A 101       3.926 -19.125 -13.678  1.00  0.00      A    H
ATOM   1626  CG1 VAL A 101       4.006 -21.175 -12.649  1.00  0.00      A    C
ATOM   1627 HG11 VAL A 101       3.519 -21.106 -11.653  1.00  0.00      A    H
ATOM   1628 HG12 VAL A 101       3.318 -21.634 -13.392  1.00  0.00      A    H
ATOM   1629 HG13 VAL A 101       4.825 -21.909 -12.495  1.00  0.00      A    H
ATOM   1630  CG2 VAL A 101       5.095 -19.109 -11.865  1.00  0.00      A    C
ATOM   1631 HG21 VAL A 101       4.337 -19.196 -11.058  1.00  0.00      A    H
ATOM   1632 HG22 VAL A 101       5.976 -19.650 -11.459  1.00  0.00      A    H
ATOM   1633 HG23 VAL A 101       5.358 -18.084 -12.205  1.00  0.00      A    H
ATOM   1634  C   VAL A 101       5.149 -20.728 -15.375  1.00  0.00      A    C
ATOM   1635  O   VAL A 101       5.271 -21.911 -15.459  1.00  0.00      A    O
ATOM   1636  N   ALA A 102       4.464 -20.011 -16.268  1.00  0.00      A    N
ATOM   1637  HN  ALA A 102       4.273 -19.042 -16.132  1.00  0.00      A    H
ATOM   1638  CA  ALA A 102       3.881 -20.663 -17.466  1.00  0.00      A    C
ATOM   1639  HA  ALA A 102       3.209 -21.429 -17.107  1.00  0.00      A    H
ATOM   1640  CB  ALA A 102       3.011 -19.621 -18.143  1.00  0.00      A    C
ATOM   1641  HB1 ALA A 102       3.707 -18.846 -18.529  1.00  0.00      A    H
ATOM   1642  HB2 ALA A 102       2.360 -20.025 -18.949  1.00  0.00      A    H
ATOM   1643  HB3 ALA A 102       2.265 -19.359 -17.363  1.00  0.00      A    H
ATOM   1644  C   ALA A 102       4.872 -21.236 -18.440  1.00  0.00      A    C
ATOM   1645  O   ALA A 102       4.864 -22.400 -18.842  1.00  0.00      A    O
ATOM   1646  N   ASP A 103       5.947 -20.349 -18.688  1.00  0.00      A    N
ATOM   1647  HN  ASP A 103       5.932 -19.398 -18.388  1.00  0.00      A    H
ATOM   1648  CA  ASP A 103       7.134 -20.603 -19.539  1.00  0.00      A    C
ATOM   1649  HA  ASP A 103       6.716 -20.853 -20.503  1.00  0.00      A    H
ATOM   1650  CB  ASP A 103       8.060 -19.359 -19.483  1.00  0.00      A    C
ATOM   1651  HB1 ASP A 103       8.445 -19.178 -18.457  1.00  0.00      A    H
ATOM   1652  HB2 ASP A 103       7.511 -18.410 -19.660  1.00  0.00      A    H
ATOM   1653  CG  ASP A 103       9.220 -19.326 -20.438  1.00  0.00      A    C
ATOM   1654  OD1 ASP A 103      10.406 -19.585 -20.099  1.00  0.00      A    O
ATOM   1655  OD2 ASP A 103       8.917 -19.192 -21.646  1.00  0.00      A    O
ATOM   1656  C   ASP A 103       8.038 -21.745 -18.973  1.00  0.00      A    C
ATOM   1657  O   ASP A 103       8.385 -22.702 -19.670  1.00  0.00      A    O
ATOM   1658  N   GLN A 104       8.307 -21.714 -17.671  1.00  0.00      A    N
ATOM   1659  HN  GLN A 104       7.951 -21.061 -17.007  1.00  0.00      A    H
ATOM   1660  CA  GLN A 104       9.180 -22.694 -16.903  1.00  0.00      A    C
ATOM   1661  HA  GLN A 104      10.048 -22.953 -17.491  1.00  0.00      A    H
ATOM   1662  CB  GLN A 104       9.812 -22.145 -15.712  1.00  0.00      A    C
ATOM   1663  HB1 GLN A 104      10.265 -22.905 -15.040  1.00  0.00      A    H
ATOM   1664  HB2 GLN A 104       9.012 -21.738 -15.056  1.00  0.00      A    H
ATOM   1665  CG  GLN A 104      10.874 -21.018 -16.026  1.00  0.00      A    C
ATOM   1666  HG1 GLN A 104      11.250 -20.720 -15.025  1.00  0.00      A    H
ATOM   1667  HG2 GLN A 104      10.374 -20.134 -16.477  1.00  0.00      A    H
ATOM   1668  CD  GLN A 104      11.989 -21.632 -16.840  1.00  0.00      A    C
ATOM   1669  OE1 GLN A 104      12.797 -22.446 -16.449  1.00  0.00      A    O
ATOM   1670  NE2 GLN A 104      12.032 -21.241 -18.158  1.00  0.00      A    N
ATOM   1671 HE21 GLN A 104      11.603 -20.396 -18.477  1.00  0.00      A    H
ATOM   1672 HE22 GLN A 104      12.828 -21.596 -18.648  1.00  0.00      A    H
ATOM   1673  C   GLN A 104       8.475 -23.972 -16.589  1.00  0.00      A    C
ATOM   1674  O   GLN A 104       8.990 -25.096 -16.422  1.00  0.00      A    O
ATOM   1675  N   GLY A 105       7.114 -23.920 -16.516  1.00  0.00      A    N
ATOM   1676  HN  GLY A 105       6.698 -23.014 -16.499  1.00  0.00      A    H
ATOM   1677  CA  GLY A 105       6.268 -25.070 -16.108  1.00  0.00      A    C
ATOM   1678  HA1 GLY A 105       5.377 -24.617 -15.699  1.00  0.00      A    H
ATOM   1679  HA2 GLY A 105       6.838 -25.564 -15.335  1.00  0.00      A    H
ATOM   1680  C   GLY A 105       5.933 -26.110 -17.113  1.00  0.00      A    C
ATOM   1681  O   GLY A 105       6.257 -25.997 -18.322  1.00  0.00      A    O
ATOM   1682  N   GLU A 106       5.158 -27.156 -16.714  1.00  0.00      A    N
ATOM   1683  HN  GLU A 106       5.131 -27.472 -15.769  1.00  0.00      A    H
ATOM   1684  CA  GLU A 106       4.836 -28.226 -17.679  1.00  0.00      A    C
ATOM   1685  HA  GLU A 106       5.004 -27.829 -18.669  1.00  0.00      A    H
ATOM   1686  CB  GLU A 106       5.766 -29.515 -17.646  1.00  0.00      A    C
ATOM   1687  HB1 GLU A 106       6.849 -29.267 -17.645  1.00  0.00      A    H
ATOM   1688  HB2 GLU A 106       5.708 -30.044 -18.622  1.00  0.00      A    H
ATOM   1689  CG  GLU A 106       5.434 -30.471 -16.538  1.00  0.00      A    C
ATOM   1690  HG1 GLU A 106       4.370 -30.787 -16.488  1.00  0.00      A    H
ATOM   1691  HG2 GLU A 106       5.578 -30.088 -15.505  1.00  0.00      A    H
ATOM   1692  CD  GLU A 106       6.315 -31.624 -16.363  1.00  0.00      A    C
ATOM   1693  OE1 GLU A 106       5.905 -32.747 -16.683  1.00  0.00      A    O
ATOM   1694  OE2 GLU A 106       7.397 -31.509 -15.823  1.00  0.00      A    O
ATOM   1695  C   GLU A 106       3.362 -28.616 -17.774  1.00  0.00      A    C
ATOM   1696  O   GLU A 106       2.564 -28.512 -16.855  1.00  0.00      A    O
ATOM   1697  N   ALA A 107       2.946 -28.934 -19.040  1.00  0.00      A    N
ATOM   1698  HN  ALA A 107       3.638 -28.996 -19.756  1.00  0.00      A    H
ATOM   1699  CA  ALA A 107       1.562 -29.244 -19.339  1.00  0.00      A    C
ATOM   1700  HA  ALA A 107       1.537 -29.279 -20.418  1.00  0.00      A    H
ATOM   1701  CB  ALA A 107       1.161 -30.655 -18.917  1.00  0.00      A    C
ATOM   1702  HB1 ALA A 107       0.167 -31.028 -19.244  1.00  0.00      A    H
ATOM   1703  HB2 ALA A 107       1.911 -31.357 -19.341  1.00  0.00      A    H
ATOM   1704  HB3 ALA A 107       1.237 -30.856 -17.827  1.00  0.00      A    H
ATOM   1705  C   ALA A 107       0.571 -28.107 -19.113  1.00  0.00      A    C
ATOM   1706  O   ALA A 107      -0.584 -28.359 -18.666  1.00  0.00      A    O
ATOM   1707  N   TYR A 108       1.003 -26.922 -19.576  1.00  0.00      A    N
ATOM   1708  HN  TYR A 108       1.816 -26.853 -20.148  1.00  0.00      A    H
ATOM   1709  CA  TYR A 108       0.229 -25.642 -19.484  1.00  0.00      A    C
ATOM   1710  HA  TYR A 108       0.029 -25.689 -18.424  1.00  0.00      A    H
ATOM   1711  CB  TYR A 108       1.051 -24.399 -19.846  1.00  0.00      A    C
ATOM   1712  HB1 TYR A 108       1.056 -24.183 -20.936  1.00  0.00      A    H
ATOM   1713  HB2 TYR A 108       2.114 -24.536 -19.551  1.00  0.00      A    H
ATOM   1714  CG  TYR A 108       0.500 -23.208 -19.031  1.00  0.00      A    C
ATOM   1715  CD1 TYR A 108      -0.004 -22.144 -19.762  1.00  0.00      A    C
ATOM   1716  HD1 TYR A 108      -0.079 -22.154 -20.839  1.00  0.00      A    H
ATOM   1717  CE1 TYR A 108      -0.427 -21.016 -19.093  1.00  0.00      A    C
ATOM   1718  HE1 TYR A 108      -0.813 -20.164 -19.632  1.00  0.00      A    H
ATOM   1719  CZ  TYR A 108      -0.392 -20.946 -17.698  1.00  0.00      A    C
ATOM   1720  OH  TYR A 108      -0.970 -19.919 -17.015  1.00  0.00      A    O
ATOM   1721  HH  TYR A 108      -0.897 -19.163 -17.603  1.00  0.00      A    H
ATOM   1722  CD2 TYR A 108       0.660 -23.162 -17.674  1.00  0.00      A    C
ATOM   1723  HD2 TYR A 108       1.158 -24.049 -17.310  1.00  0.00      A    H
ATOM   1724  CE2 TYR A 108       0.206 -22.046 -17.005  1.00  0.00      A    C
ATOM   1725  HE2 TYR A 108       0.290 -21.954 -15.932  1.00  0.00      A    H
ATOM   1726  C   TYR A 108      -1.117 -25.713 -20.190  1.00  0.00      A    C
ATOM   1727  O   TYR A 108      -2.133 -25.321 -19.628  1.00  0.00      A    O
ATOM   1728  N   LEU A 109      -1.184 -26.279 -21.422  1.00  0.00      A    N
ATOM   1729  HN  LEU A 109      -0.343 -26.698 -21.754  1.00  0.00      A    H
ATOM   1730  CA  LEU A 109      -2.408 -26.276 -22.173  1.00  0.00      A    C
ATOM   1731  HA  LEU A 109      -3.215 -25.969 -21.524  1.00  0.00      A    H
ATOM   1732  CB  LEU A 109      -2.367 -25.350 -23.342  1.00  0.00      A    C
ATOM   1733  HB1 LEU A 109      -3.270 -25.420 -23.986  1.00  0.00      A    H
ATOM   1734  HB2 LEU A 109      -1.538 -25.722 -23.981  1.00  0.00      A    H
ATOM   1735  CG  LEU A 109      -2.123 -23.894 -23.046  1.00  0.00      A    C
ATOM   1736  HG  LEU A 109      -1.218 -23.802 -22.409  1.00  0.00      A    H
ATOM   1737  CD1 LEU A 109      -1.817 -23.060 -24.378  1.00  0.00      A    C
ATOM   1738 HD11 LEU A 109      -2.693 -23.144 -25.056  1.00  0.00      A    H
ATOM   1739 HD12 LEU A 109      -1.807 -21.993 -24.071  1.00  0.00      A    H
ATOM   1740 HD13 LEU A 109      -0.879 -23.400 -24.869  1.00  0.00      A    H
ATOM   1741  CD2 LEU A 109      -3.307 -23.222 -22.366  1.00  0.00      A    C
ATOM   1742 HD21 LEU A 109      -3.624 -23.761 -21.448  1.00  0.00      A    H
ATOM   1743 HD22 LEU A 109      -3.242 -22.129 -22.174  1.00  0.00      A    H
ATOM   1744 HD23 LEU A 109      -4.081 -23.270 -23.162  1.00  0.00      A    H
ATOM   1745  C   LEU A 109      -2.798 -27.730 -22.635  1.00  0.00      A    C
ATOM   1746  O   LEU A 109      -3.973 -28.007 -22.855  1.00  0.00      A    O
ATOM   1747  N   ALA A 110      -1.872 -28.673 -22.822  1.00  0.00      A    N
ATOM   1748  HN  ALA A 110      -0.942 -28.318 -22.755  1.00  0.00      A    H
ATOM   1749  CA  ALA A 110      -2.176 -30.026 -23.173  1.00  0.00      A    C
ATOM   1750  HA  ALA A 110      -3.144 -30.238 -22.743  1.00  0.00      A    H
ATOM   1751  CB  ALA A 110      -2.141 -30.194 -24.750  1.00  0.00      A    C
ATOM   1752  HB1 ALA A 110      -1.210 -29.850 -25.249  1.00  0.00      A    H
ATOM   1753  HB2 ALA A 110      -2.169 -31.300 -24.853  1.00  0.00      A    H
ATOM   1754  HB3 ALA A 110      -3.070 -29.806 -25.221  1.00  0.00      A    H
ATOM   1755  C   ALA A 110      -1.156 -30.881 -22.450  1.00  0.00      A    C
ATOM   1756  O   ALA A 110      -0.197 -30.389 -21.804  1.00  0.00      A    O
ATOM   1757  N   GLY A 111      -1.302 -32.199 -22.469  1.00  0.00      A    N
ATOM   1758  HN  GLY A 111      -2.064 -32.541 -23.013  1.00  0.00      A    H
ATOM   1759  CA  GLY A 111      -0.502 -33.153 -21.783  1.00  0.00      A    C
ATOM   1760  HA1 GLY A 111       0.462 -32.694 -21.621  1.00  0.00      A    H
ATOM   1761  HA2 GLY A 111      -0.435 -34.096 -22.306  1.00  0.00      A    H
ATOM   1762  C   GLY A 111      -1.020 -33.657 -20.452  1.00  0.00      A    C
ATOM   1763  O   GLY A 111      -2.047 -33.253 -19.926  1.00  0.00      A    O
ATOM   1764  N   ASN A 112      -0.205 -34.621 -19.854  1.00  0.00      A    N
ATOM   1765  HN  ASN A 112       0.726 -34.732 -20.192  1.00  0.00      A    H
ATOM   1766  CA  ASN A 112      -0.603 -35.445 -18.705  1.00  0.00      A    C
ATOM   1767  HA  ASN A 112      -1.597 -35.336 -18.297  1.00  0.00      A    H
ATOM   1768  CB  ASN A 112      -0.649 -36.935 -19.160  1.00  0.00      A    C
ATOM   1769  HB1 ASN A 112      -0.607 -37.502 -18.206  1.00  0.00      A    H
ATOM   1770  HB2 ASN A 112       0.201 -37.104 -19.856  1.00  0.00      A    H
ATOM   1771  CG  ASN A 112      -1.889 -37.436 -19.942  1.00  0.00      A    C
ATOM   1772  OD1 ASN A 112      -1.979 -37.310 -21.149  1.00  0.00      A    O
ATOM   1773  ND2 ASN A 112      -2.776 -38.095 -19.261  1.00  0.00      A    N
ATOM   1774 HD21 ASN A 112      -3.413 -38.641 -19.806  1.00  0.00      A    H
ATOM   1775 HD22 ASN A 112      -2.771 -38.016 -18.264  1.00  0.00      A    H
ATOM   1776  C   ASN A 112       0.323 -35.195 -17.532  1.00  0.00      A    C
ATOM   1777  O   ASN A 112       1.139 -36.060 -17.303  1.00  0.00      A    O
ATOM   1778  N   PRO A 113       0.283 -34.162 -16.785  1.00  0.00      A    N
ATOM   1779  CD  PRO A 113      -0.816 -33.114 -16.912  1.00  0.00      A    C
ATOM   1780  HD1 PRO A 113      -0.763 -32.466 -17.813  1.00  0.00      A    H
ATOM   1781  HD2 PRO A 113      -1.778 -33.654 -17.037  1.00  0.00      A    H
ATOM   1782  CA  PRO A 113       1.209 -33.868 -15.693  1.00  0.00      A    C
ATOM   1783  HA  PRO A 113       2.274 -33.857 -15.875  1.00  0.00      A    H
ATOM   1784  CB  PRO A 113       0.763 -32.473 -15.199  1.00  0.00      A    C
ATOM   1785  HB1 PRO A 113       1.365 -31.705 -15.730  1.00  0.00      A    H
ATOM   1786  HB2 PRO A 113       0.961 -32.317 -14.117  1.00  0.00      A    H
ATOM   1787  CG  PRO A 113      -0.740 -32.416 -15.529  1.00  0.00      A    C
ATOM   1788  HG1 PRO A 113      -0.978 -31.337 -15.645  1.00  0.00      A    H
ATOM   1789  HG2 PRO A 113      -1.218 -33.049 -14.752  1.00  0.00      A    H
ATOM   1790  C   PRO A 113       1.041 -34.831 -14.608  1.00  0.00      A    C
ATOM   1791  O   PRO A 113      -0.028 -35.062 -14.050  1.00  0.00      A    O
ATOM   1792  N   HSE A 114       2.178 -35.372 -14.098  1.00  0.00      A    N
ATOM   1793  HN  HSE A 114       3.030 -34.992 -14.449  1.00  0.00      A    H
ATOM   1794  CA  HSE A 114       2.160 -36.355 -13.053  1.00  0.00      A    C
ATOM   1795  HA  HSE A 114       1.276 -36.974 -13.093  1.00  0.00      A    H
ATOM   1796  CB  HSE A 114       3.428 -37.206 -13.068  1.00  0.00      A    C
ATOM   1797  HB1 HSE A 114       4.362 -36.665 -12.804  1.00  0.00      A    H
ATOM   1798  HB2 HSE A 114       3.580 -37.349 -14.159  1.00  0.00      A    H
ATOM   1799  ND1 HSE A 114       2.192 -39.275 -12.368  1.00  0.00      A    N
ATOM   1800  CG  HSE A 114       3.318 -38.464 -12.330  1.00  0.00      A    C
ATOM   1801  CE1 HSE A 114       2.564 -40.437 -11.855  1.00  0.00      A    C
ATOM   1802  HE1 HSE A 114       1.972 -41.314 -11.594  1.00  0.00      A    H
ATOM   1803  NE2 HSE A 114       3.854 -40.438 -11.485  1.00  0.00      A    N
ATOM   1804  HE2 HSE A 114       4.395 -41.122 -10.996  1.00  0.00      A    H
ATOM   1805  CD2 HSE A 114       4.332 -39.183 -11.762  1.00  0.00      A    C
ATOM   1806  HD2 HSE A 114       5.355 -38.873 -11.584  1.00  0.00      A    H
ATOM   1807  C   HSE A 114       2.042 -35.591 -11.745  1.00  0.00      A    C
ATOM   1808  O   HSE A 114       2.306 -34.411 -11.578  1.00  0.00      A    O
ATOM   1809  N   ALA A 115       1.563 -36.350 -10.760  1.00  0.00      A    N
ATOM   1810  HN  ALA A 115       1.344 -37.315 -10.886  1.00  0.00      A    H
ATOM   1811  CA  ALA A 115       1.154 -35.820  -9.430  1.00  0.00      A    C
ATOM   1812  HA  ALA A 115       1.042 -34.747  -9.462  1.00  0.00      A    H
ATOM   1813  CB  ALA A 115      -0.187 -36.613  -8.922  1.00  0.00      A    C
ATOM   1814  HB1 ALA A 115       0.034 -37.700  -8.868  1.00  0.00      A    H
ATOM   1815  HB2 ALA A 115      -0.529 -36.287  -7.916  1.00  0.00      A    H
ATOM   1816  HB3 ALA A 115      -0.967 -36.458  -9.697  1.00  0.00      A    H
ATOM   1817  C   ALA A 115       2.301 -36.074  -8.505  1.00  0.00      A    C
ATOM   1818  O   ALA A 115       2.649 -37.217  -8.334  1.00  0.00      A    O
ATOM   1819  N   PRO A 116       2.948 -35.111  -7.865  1.00  0.00      A    N
ATOM   1820  CD  PRO A 116       2.946 -33.707  -8.189  1.00  0.00      A    C
ATOM   1821  HD1 PRO A 116       3.687 -33.433  -8.970  1.00  0.00      A    H
ATOM   1822  HD2 PRO A 116       1.975 -33.300  -8.544  1.00  0.00      A    H
ATOM   1823  CA  PRO A 116       3.651 -35.411  -6.573  1.00  0.00      A    C
ATOM   1824  HA  PRO A 116       4.419 -36.167  -6.655  1.00  0.00      A    H
ATOM   1825  CB  PRO A 116       4.290 -34.072  -6.170  1.00  0.00      A    C
ATOM   1826  HB1 PRO A 116       5.276 -34.113  -6.679  1.00  0.00      A    H
ATOM   1827  HB2 PRO A 116       4.412 -33.789  -5.102  1.00  0.00      A    H
ATOM   1828  CG  PRO A 116       3.283 -33.085  -6.843  1.00  0.00      A    C
ATOM   1829  HG1 PRO A 116       3.737 -32.080  -6.975  1.00  0.00      A    H
ATOM   1830  HG2 PRO A 116       2.342 -32.987  -6.260  1.00  0.00      A    H
ATOM   1831  C   PRO A 116       2.722 -35.911  -5.432  1.00  0.00      A    C
ATOM   1832  O   PRO A 116       1.505 -35.813  -5.584  1.00  0.00      A    O
ATOM   1833  N   LEU A 117       3.313 -36.478  -4.386  1.00  0.00      A    N
ATOM   1834  HN  LEU A 117       4.301 -36.593  -4.322  1.00  0.00      A    H
ATOM   1835  CA  LEU A 117       2.571 -36.905  -3.212  1.00  0.00      A    C
ATOM   1836  HA  LEU A 117       1.599 -37.304  -3.467  1.00  0.00      A    H
ATOM   1837  CB  LEU A 117       3.147 -38.223  -2.554  1.00  0.00      A    C
ATOM   1838  HB1 LEU A 117       2.638 -38.479  -1.601  1.00  0.00      A    H
ATOM   1839  HB2 LEU A 117       4.124 -37.909  -2.128  1.00  0.00      A    H
ATOM   1840  CG  LEU A 117       3.381 -39.339  -3.537  1.00  0.00      A    C
ATOM   1841  HG  LEU A 117       3.732 -38.926  -4.507  1.00  0.00      A    H
ATOM   1842  CD1 LEU A 117       4.526 -40.316  -3.255  1.00  0.00      A    C
ATOM   1843 HD11 LEU A 117       5.520 -39.871  -3.469  1.00  0.00      A    H
ATOM   1844 HD12 LEU A 117       4.473 -40.386  -2.148  1.00  0.00      A    H
ATOM   1845 HD13 LEU A 117       4.433 -41.311  -3.742  1.00  0.00      A    H
ATOM   1846  CD2 LEU A 117       2.098 -40.162  -3.800  1.00  0.00      A    C
ATOM   1847 HD21 LEU A 117       1.491 -39.704  -4.610  1.00  0.00      A    H
ATOM   1848 HD22 LEU A 117       2.267 -41.203  -4.149  1.00  0.00      A    H
ATOM   1849 HD23 LEU A 117       1.459 -40.029  -2.901  1.00  0.00      A    H
ATOM   1850  C   LEU A 117       2.309 -35.900  -2.183  1.00  0.00      A    C
ATOM   1851  O   LEU A 117       3.249 -35.148  -1.907  1.00  0.00      A    O
ATOM   1852  N   VAL A 118       1.133 -35.736  -1.621  1.00  0.00      A    N
ATOM   1853  HN  VAL A 118       0.364 -36.296  -1.919  1.00  0.00      A    H
ATOM   1854  CA  VAL A 118       0.771 -34.598  -0.808  1.00  0.00      A    C
ATOM   1855  HA  VAL A 118       1.625 -33.953  -0.662  1.00  0.00      A    H
ATOM   1856  CB  VAL A 118      -0.366 -33.782  -1.509  1.00  0.00      A    C
ATOM   1857  HB  VAL A 118      -1.351 -34.286  -1.608  1.00  0.00      A    H
ATOM   1858  CG1 VAL A 118      -0.517 -32.449  -0.686  1.00  0.00      A    C
ATOM   1859 HG11 VAL A 118      -1.454 -32.563  -0.101  1.00  0.00      A    H
ATOM   1860 HG12 VAL A 118       0.389 -32.152  -0.116  1.00  0.00      A    H
ATOM   1861 HG13 VAL A 118      -0.727 -31.695  -1.474  1.00  0.00      A    H
ATOM   1862  CG2 VAL A 118       0.102 -33.477  -2.959  1.00  0.00      A    C
ATOM   1863 HG21 VAL A 118       1.036 -32.884  -2.853  1.00  0.00      A    H
ATOM   1864 HG22 VAL A 118       0.330 -34.425  -3.491  1.00  0.00      A    H
ATOM   1865 HG23 VAL A 118      -0.602 -32.805  -3.495  1.00  0.00      A    H
ATOM   1866  C   VAL A 118       0.177 -35.185   0.452  1.00  0.00      A    C
ATOM   1867  O   VAL A 118      -0.839 -35.850   0.432  1.00  0.00      A    O
ATOM   1868  N   ASP A 119       0.809 -34.992   1.623  1.00  0.00      A    N
ATOM   1869  HN  ASP A 119       1.719 -34.638   1.824  1.00  0.00      A    H
ATOM   1870  CA  ASP A 119       0.142 -35.330   2.906  1.00  0.00      A    C
ATOM   1871  HA  ASP A 119      -0.509 -36.186   2.807  1.00  0.00      A    H
ATOM   1872  CB  ASP A 119       1.197 -35.604   3.993  1.00  0.00      A    C
ATOM   1873  HB1 ASP A 119       0.810 -35.620   5.034  1.00  0.00      A    H
ATOM   1874  HB2 ASP A 119       2.035 -34.876   3.970  1.00  0.00      A    H
ATOM   1875  CG  ASP A 119       1.892 -36.993   3.859  1.00  0.00      A    C
ATOM   1876  OD1 ASP A 119       1.381 -37.746   3.032  1.00  0.00      A    O
ATOM   1877  OD2 ASP A 119       3.010 -37.241   4.429  1.00  0.00      A    O
ATOM   1878  C   ASP A 119      -0.763 -34.150   3.344  1.00  0.00      A    C
ATOM   1879  O   ASP A 119      -0.314 -33.017   3.256  1.00  0.00      A    O
ATOM   1880  N   VAL A 120      -2.053 -34.383   3.745  1.00  0.00      A    N
ATOM   1881  HN  VAL A 120      -2.421 -35.309   3.791  1.00  0.00      A    H
ATOM   1882  CA  VAL A 120      -2.890 -33.315   4.208  1.00  0.00      A    C
ATOM   1883  HA  VAL A 120      -2.448 -32.350   4.008  1.00  0.00      A    H
ATOM   1884  CB  VAL A 120      -4.319 -33.370   3.554  1.00  0.00      A    C
ATOM   1885  HB  VAL A 120      -4.847 -34.253   3.974  1.00  0.00      A    H
ATOM   1886  CG1 VAL A 120      -5.167 -32.132   3.785  1.00  0.00      A    C
ATOM   1887 HG11 VAL A 120      -6.195 -32.529   3.650  1.00  0.00      A    H
ATOM   1888 HG12 VAL A 120      -5.100 -31.797   4.842  1.00  0.00      A    H
ATOM   1889 HG13 VAL A 120      -5.112 -31.217   3.157  1.00  0.00      A    H
ATOM   1890  CG2 VAL A 120      -4.156 -33.506   2.048  1.00  0.00      A    C
ATOM   1891 HG21 VAL A 120      -5.157 -33.539   1.568  1.00  0.00      A    H
ATOM   1892 HG22 VAL A 120      -3.584 -32.676   1.581  1.00  0.00      A    H
ATOM   1893 HG23 VAL A 120      -3.542 -34.412   1.858  1.00  0.00      A    H
ATOM   1894  C   VAL A 120      -3.064 -33.369   5.702  1.00  0.00      A    C
ATOM   1895  O   VAL A 120      -3.616 -34.291   6.310  1.00  0.00      A    O
ATOM   1896  N   PHE A 121      -2.447 -32.349   6.348  1.00  0.00      A    N
ATOM   1897  HN  PHE A 121      -2.095 -31.560   5.851  1.00  0.00      A    H
ATOM   1898  CA  PHE A 121      -2.471 -32.135   7.826  1.00  0.00      A    C
ATOM   1899  HA  PHE A 121      -2.608 -33.102   8.287  1.00  0.00      A    H
ATOM   1900  CB  PHE A 121      -1.149 -31.605   8.473  1.00  0.00      A    C
ATOM   1901  HB1 PHE A 121      -1.127 -31.801   9.566  1.00  0.00      A    H
ATOM   1902  HB2 PHE A 121      -1.000 -30.539   8.195  1.00  0.00      A    H
ATOM   1903  CG  PHE A 121       0.160 -32.288   8.037  1.00  0.00      A    C
ATOM   1904  CD1 PHE A 121       0.286 -33.576   7.452  1.00  0.00      A    C
ATOM   1905  HD1 PHE A 121      -0.599 -34.165   7.264  1.00  0.00      A    H
ATOM   1906  CE1 PHE A 121       1.578 -34.198   7.252  1.00  0.00      A    C
ATOM   1907  HE1 PHE A 121       1.591 -35.159   6.758  1.00  0.00      A    H
ATOM   1908  CZ  PHE A 121       2.673 -33.475   7.472  1.00  0.00      A    C
ATOM   1909  HZ  PHE A 121       3.644 -33.835   7.164  1.00  0.00      A    H
ATOM   1910  CD2 PHE A 121       1.306 -31.681   8.517  1.00  0.00      A    C
ATOM   1911  HD2 PHE A 121       1.296 -30.692   8.951  1.00  0.00      A    H
ATOM   1912  CE2 PHE A 121       2.512 -32.232   8.205  1.00  0.00      A    C
ATOM   1913  HE2 PHE A 121       3.433 -31.756   8.506  1.00  0.00      A    H
ATOM   1914  C   PHE A 121      -3.573 -31.169   8.277  1.00  0.00      A    C
ATOM   1915  O   PHE A 121      -3.618 -30.021   7.853  1.00  0.00      A    O
ATOM   1916  N   ILE A 122      -4.508 -31.601   9.163  1.00  0.00      A    N
ATOM   1917  HN  ILE A 122      -4.530 -32.537   9.505  1.00  0.00      A    H
ATOM   1918  CA  ILE A 122      -5.648 -30.740   9.459  1.00  0.00      A    C
ATOM   1919  HA  ILE A 122      -5.467 -29.762   9.037  1.00  0.00      A    H
ATOM   1920  CB  ILE A 122      -7.074 -31.309   8.922  1.00  0.00      A    C
ATOM   1921  HB  ILE A 122      -7.192 -32.365   9.247  1.00  0.00      A    H
ATOM   1922  CG2 ILE A 122      -8.274 -30.474   9.376  1.00  0.00      A    C
ATOM   1923 HG21 ILE A 122      -8.191 -29.523   8.807  1.00  0.00      A    H
ATOM   1924 HG22 ILE A 122      -9.192 -31.034   9.095  1.00  0.00      A    H
ATOM   1925 HG23 ILE A 122      -8.269 -30.268  10.467  1.00  0.00      A    H
ATOM   1926  CG1 ILE A 122      -6.986 -31.166   7.400  1.00  0.00      A    C
ATOM   1927 HG11 ILE A 122      -6.323 -31.954   6.982  1.00  0.00      A    H
ATOM   1928 HG12 ILE A 122      -6.482 -30.212   7.136  1.00  0.00      A    H
ATOM   1929  CD  ILE A 122      -8.225 -31.334   6.508  1.00  0.00      A    C
ATOM   1930  HD1 ILE A 122      -8.937 -30.500   6.685  1.00  0.00      A    H
ATOM   1931  HD2 ILE A 122      -7.858 -31.278   5.461  1.00  0.00      A    H
ATOM   1932  HD3 ILE A 122      -8.824 -32.252   6.689  1.00  0.00      A    H
ATOM   1933  C   ILE A 122      -5.780 -30.549  10.961  1.00  0.00      A    C
ATOM   1934  O   ILE A 122      -5.455 -31.424  11.727  1.00  0.00      A    O
ATOM   1935  N   CYS A 123      -6.165 -29.350  11.470  1.00  0.00      A    N
ATOM   1936  HN  CYS A 123      -6.320 -28.644  10.783  1.00  0.00      A    H
ATOM   1937  CA  CYS A 123      -6.009 -29.042  12.877  1.00  0.00      A    C
ATOM   1938  HA  CYS A 123      -5.515 -29.838  13.416  1.00  0.00      A    H
ATOM   1939  CB  CYS A 123      -5.114 -27.829  13.033  1.00  0.00      A    C
ATOM   1940  HB1 CYS A 123      -5.012 -27.574  14.110  1.00  0.00      A    H
ATOM   1941  HB2 CYS A 123      -5.612 -26.973  12.530  1.00  0.00      A    H
ATOM   1942  SG  CYS A 123      -3.412 -28.116  12.611  1.00  0.00      A    S
ATOM   1943  HG1 CYS A 123      -3.141 -27.010  11.933  1.00  0.00      A    H
ATOM   1944  C   CYS A 123      -7.335 -28.702  13.596  1.00  0.00      A    C
ATOM   1945  O   CYS A 123      -8.263 -28.084  13.047  1.00  0.00      A    O
ATOM   1946  N   THR A 124      -7.417 -29.321  14.793  1.00  0.00      A    N
ATOM   1947  HN  THR A 124      -6.704 -29.931  15.130  1.00  0.00      A    H
ATOM   1948  CA  THR A 124      -8.633 -29.074  15.595  1.00  0.00      A    C
ATOM   1949  HA  THR A 124      -9.121 -28.153  15.311  1.00  0.00      A    H
ATOM   1950  CB  THR A 124      -9.684 -30.114  15.263  1.00  0.00      A    C
ATOM   1951  HB  THR A 124      -9.818 -30.193  14.164  1.00  0.00      A    H
ATOM   1952  OG1 THR A 124     -10.975 -29.917  15.868  1.00  0.00      A    O
ATOM   1953  HG1 THR A 124     -11.104 -28.976  16.010  1.00  0.00      A    H
ATOM   1954  CG2 THR A 124      -9.172 -31.569  15.691  1.00  0.00      A    C
ATOM   1955 HG21 THR A 124      -9.329 -31.655  16.787  1.00  0.00      A    H
ATOM   1956 HG22 THR A 124      -9.847 -32.273  15.160  1.00  0.00      A    H
ATOM   1957 HG23 THR A 124      -8.071 -31.681  15.588  1.00  0.00      A    H
ATOM   1958  C   THR A 124      -8.261 -29.076  17.172  1.00  0.00      A    C
ATOM   1959  O   THR A 124      -7.244 -29.558  17.616  1.00  0.00      A    O
ATOM   1960  N   TYR A 125      -9.163 -28.480  17.920  1.00  0.00      A    N
ATOM   1961  HN  TYR A 125     -10.008 -28.109  17.543  1.00  0.00      A    H
ATOM   1962  CA  TYR A 125      -9.043 -28.427  19.363  1.00  0.00      A    C
ATOM   1963  HA  TYR A 125      -8.721 -29.397  19.711  1.00  0.00      A    H
ATOM   1964  CB  TYR A 125      -8.018 -27.313  19.731  1.00  0.00      A    C
ATOM   1965  HB1 TYR A 125      -8.542 -26.337  19.638  1.00  0.00      A    H
ATOM   1966  HB2 TYR A 125      -7.151 -27.456  19.052  1.00  0.00      A    H
ATOM   1967  CG  TYR A 125      -7.443 -27.395  21.074  1.00  0.00      A    C
ATOM   1968  CD1 TYR A 125      -6.281 -28.128  21.278  1.00  0.00      A    C
ATOM   1969  HD1 TYR A 125      -5.832 -28.673  20.461  1.00  0.00      A    H
ATOM   1970  CE1 TYR A 125      -5.692 -28.269  22.540  1.00  0.00      A    C
ATOM   1971  HE1 TYR A 125      -4.753 -28.788  22.670  1.00  0.00      A    H
ATOM   1972  CZ  TYR A 125      -6.278 -27.596  23.647  1.00  0.00      A    C
ATOM   1973  OH  TYR A 125      -5.611 -27.695  24.862  1.00  0.00      A    O
ATOM   1974  HH  TYR A 125      -6.166 -27.441  25.604  1.00  0.00      A    H
ATOM   1975  CD2 TYR A 125      -8.017 -26.743  22.234  1.00  0.00      A    C
ATOM   1976  HD2 TYR A 125      -8.877 -26.091  22.202  1.00  0.00      A    H
ATOM   1977  CE2 TYR A 125      -7.405 -26.784  23.523  1.00  0.00      A    C
ATOM   1978  HE2 TYR A 125      -7.822 -26.285  24.384  1.00  0.00      A    H
ATOM   1979  C   TYR A 125     -10.358 -28.216  20.119  1.00  0.00      A    C
ATOM   1980  O   TYR A 125     -10.416 -28.468  21.305  1.00  0.00      A    O
ATOM   1981  N   ASN A 126     -11.468 -27.898  19.432  1.00  0.00      A    N
ATOM   1982  HN  ASN A 126     -11.431 -27.784  18.442  1.00  0.00      A    H
ATOM   1983  CA  ASN A 126     -12.758 -27.663  20.078  1.00  0.00      A    C
ATOM   1984  HA  ASN A 126     -13.025 -28.432  20.788  1.00  0.00      A    H
ATOM   1985  CB  ASN A 126     -12.666 -26.303  20.758  1.00  0.00      A    C
ATOM   1986  HB1 ASN A 126     -11.906 -26.485  21.547  1.00  0.00      A    H
ATOM   1987  HB2 ASN A 126     -13.616 -26.080  21.289  1.00  0.00      A    H
ATOM   1988  CG  ASN A 126     -12.167 -25.063  19.979  1.00  0.00      A    C
ATOM   1989  OD1 ASN A 126     -11.153 -25.031  19.275  1.00  0.00      A    O
ATOM   1990  ND2 ASN A 126     -12.879 -23.876  20.050  1.00  0.00      A    N
ATOM   1991 HD21 ASN A 126     -13.724 -23.943  20.581  1.00  0.00      A    H
ATOM   1992 HD22 ASN A 126     -12.595 -22.963  19.757  1.00  0.00      A    H
ATOM   1993  C   ASN A 126     -13.909 -27.548  19.092  1.00  0.00      A    C
ATOM   1994  O   ASN A 126     -15.028 -27.345  19.554  1.00  0.00      A    O
ATOM   1995  N   GLU A 127     -13.712 -27.619  17.811  1.00  0.00      A    N
ATOM   1996  HN  GLU A 127     -12.772 -27.627  17.477  1.00  0.00      A    H
ATOM   1997  CA  GLU A 127     -14.720 -27.723  16.814  1.00  0.00      A    C
ATOM   1998  HA  GLU A 127     -15.314 -26.822  16.777  1.00  0.00      A    H
ATOM   1999  CB  GLU A 127     -14.054 -27.784  15.429  1.00  0.00      A    C
ATOM   2000  HB1 GLU A 127     -14.889 -27.858  14.700  1.00  0.00      A    H
ATOM   2001  HB2 GLU A 127     -13.496 -28.710  15.173  1.00  0.00      A    H
ATOM   2002  CG  GLU A 127     -13.085 -26.629  15.052  1.00  0.00      A    C
ATOM   2003  HG1 GLU A 127     -13.585 -25.674  15.321  1.00  0.00      A    H
ATOM   2004  HG2 GLU A 127     -12.934 -26.666  13.952  1.00  0.00      A    H
ATOM   2005  CD  GLU A 127     -11.713 -26.613  15.612  1.00  0.00      A    C
ATOM   2006  OE1 GLU A 127     -11.319 -27.408  16.492  1.00  0.00      A    O
ATOM   2007  OE2 GLU A 127     -11.065 -25.627  15.268  1.00  0.00      A    O
ATOM   2008  C   GLU A 127     -15.714 -28.870  17.015  1.00  0.00      A    C
ATOM   2009  O   GLU A 127     -15.343 -30.010  17.323  1.00  0.00      A    O
ATOM   2010  N   PRO A 128     -16.956 -28.608  16.739  1.00  0.00      A    N
ATOM   2011  CD  PRO A 128     -17.698 -27.387  16.827  1.00  0.00      A    C
ATOM   2012  HD1 PRO A 128     -17.447 -26.741  17.695  1.00  0.00      A    H
ATOM   2013  HD2 PRO A 128     -17.395 -26.754  15.965  1.00  0.00      A    H
ATOM   2014  CA  PRO A 128     -17.860 -29.791  16.641  1.00  0.00      A    C
ATOM   2015  HA  PRO A 128     -17.897 -30.273  17.607  1.00  0.00      A    H
ATOM   2016  CB  PRO A 128     -19.159 -29.143  16.200  1.00  0.00      A    C
ATOM   2017  HB1 PRO A 128     -20.092 -29.717  16.383  1.00  0.00      A    H
ATOM   2018  HB2 PRO A 128     -19.072 -28.900  15.120  1.00  0.00      A    H
ATOM   2019  CG  PRO A 128     -19.203 -27.758  16.854  1.00  0.00      A    C
ATOM   2020  HG1 PRO A 128     -19.481 -27.854  17.925  1.00  0.00      A    H
ATOM   2021  HG2 PRO A 128     -19.871 -26.991  16.407  1.00  0.00      A    H
ATOM   2022  C   PRO A 128     -17.477 -30.884  15.549  1.00  0.00      A    C
ATOM   2023  O   PRO A 128     -16.720 -30.516  14.611  1.00  0.00      A    O
ATOM   2024  N   LEU A 129     -17.973 -32.153  15.757  1.00  0.00      A    N
ATOM   2025  HN  LEU A 129     -18.447 -32.306  16.621  1.00  0.00      A    H
ATOM   2026  CA  LEU A 129     -17.608 -33.256  14.894  1.00  0.00      A    C
ATOM   2027  HA  LEU A 129     -16.536 -33.376  14.931  1.00  0.00      A    H
ATOM   2028  CB  LEU A 129     -18.158 -34.637  15.362  1.00  0.00      A    C
ATOM   2029  HB1 LEU A 129     -18.057 -35.431  14.592  1.00  0.00      A    H
ATOM   2030  HB2 LEU A 129     -19.266 -34.564  15.342  1.00  0.00      A    H
ATOM   2031  CG  LEU A 129     -17.718 -35.107  16.725  1.00  0.00      A    C
ATOM   2032  HG  LEU A 129     -17.618 -34.180  17.329  1.00  0.00      A    H
ATOM   2033  CD1 LEU A 129     -18.763 -35.980  17.440  1.00  0.00      A    C
ATOM   2034 HD11 LEU A 129     -18.687 -36.961  16.925  1.00  0.00      A    H
ATOM   2035 HD12 LEU A 129     -18.385 -36.081  18.480  1.00  0.00      A    H
ATOM   2036 HD13 LEU A 129     -19.762 -35.497  17.377  1.00  0.00      A    H
ATOM   2037  CD2 LEU A 129     -16.373 -35.738  16.690  1.00  0.00      A    C
ATOM   2038 HD21 LEU A 129     -15.893 -36.001  17.657  1.00  0.00      A    H
ATOM   2039 HD22 LEU A 129     -16.526 -36.673  16.109  1.00  0.00      A    H
ATOM   2040 HD23 LEU A 129     -15.687 -35.062  16.137  1.00  0.00      A    H
ATOM   2041  C   LEU A 129     -18.093 -33.121  13.465  1.00  0.00      A    C
ATOM   2042  O   LEU A 129     -17.425 -33.443  12.519  1.00  0.00      A    O
ATOM   2043  N   ASN A 130     -19.205 -32.435  13.223  1.00  0.00      A    N
ATOM   2044  HN  ASN A 130     -19.743 -32.116  13.999  1.00  0.00      A    H
ATOM   2045  CA  ASN A 130     -19.749 -32.047  11.923  1.00  0.00      A    C
ATOM   2046  HA  ASN A 130     -19.813 -32.900  11.264  1.00  0.00      A    H
ATOM   2047  CB  ASN A 130     -21.207 -31.504  12.005  1.00  0.00      A    C
ATOM   2048  HB1 ASN A 130     -21.900 -32.369  12.081  1.00  0.00      A    H
ATOM   2049  HB2 ASN A 130     -21.435 -30.950  11.069  1.00  0.00      A    H
ATOM   2050  CG  ASN A 130     -21.386 -30.466  13.144  1.00  0.00      A    C
ATOM   2051  OD1 ASN A 130     -20.705 -29.486  13.164  1.00  0.00      A    O
ATOM   2052  ND2 ASN A 130     -22.237 -30.836  14.128  1.00  0.00      A    N
ATOM   2053 HD21 ASN A 130     -22.350 -30.216  14.904  1.00  0.00      A    H
ATOM   2054 HD22 ASN A 130     -22.657 -31.744  14.147  1.00  0.00      A    H
ATOM   2055  C   ASN A 130     -18.842 -31.080  11.177  1.00  0.00      A    C
ATOM   2056  O   ASN A 130     -18.812 -31.209   9.953  1.00  0.00      A    O
ATOM   2057  N   VAL A 131     -18.207 -30.056  11.878  1.00  0.00      A    N
ATOM   2058  HN  VAL A 131     -18.521 -29.972  12.821  1.00  0.00      A    H
ATOM   2059  CA  VAL A 131     -17.266 -29.115  11.208  1.00  0.00      A    C
ATOM   2060  HA  VAL A 131     -17.774 -28.699  10.350  1.00  0.00      A    H
ATOM   2061  CB  VAL A 131     -17.009 -27.996  12.160  1.00  0.00      A    C
ATOM   2062  HB  VAL A 131     -16.634 -28.350  13.144  1.00  0.00      A    H
ATOM   2063  CG1 VAL A 131     -15.978 -26.985  11.581  1.00  0.00      A    C
ATOM   2064 HG11 VAL A 131     -15.015 -27.508  11.395  1.00  0.00      A    H
ATOM   2065 HG12 VAL A 131     -16.437 -26.412  10.747  1.00  0.00      A    H
ATOM   2066 HG13 VAL A 131     -15.781 -26.096  12.217  1.00  0.00      A    H
ATOM   2067  CG2 VAL A 131     -18.244 -27.224  12.527  1.00  0.00      A    C
ATOM   2068 HG21 VAL A 131     -18.856 -26.819  11.693  1.00  0.00      A    H
ATOM   2069 HG22 VAL A 131     -18.994 -27.880  13.018  1.00  0.00      A    H
ATOM   2070 HG23 VAL A 131     -18.008 -26.373  13.201  1.00  0.00      A    H
ATOM   2071  C   VAL A 131     -16.028 -29.743  10.617  1.00  0.00      A    C
ATOM   2072  O   VAL A 131     -15.594 -29.643   9.432  1.00  0.00      A    O
ATOM   2073  N   LEU A 132     -15.437 -30.561  11.456  1.00  0.00      A    N
ATOM   2074  HN  LEU A 132     -15.975 -30.767  12.269  1.00  0.00      A    H
ATOM   2075  CA  LEU A 132     -14.230 -31.339  11.118  1.00  0.00      A    C
ATOM   2076  HA  LEU A 132     -13.554 -30.622  10.676  1.00  0.00      A    H
ATOM   2077  CB  LEU A 132     -13.774 -31.932  12.465  1.00  0.00      A    C
ATOM   2078  HB1 LEU A 132     -14.599 -32.453  12.996  1.00  0.00      A    H
ATOM   2079  HB2 LEU A 132     -13.422 -31.138  13.157  1.00  0.00      A    H
ATOM   2080  CG  LEU A 132     -12.624 -32.987  12.352  1.00  0.00      A    C
ATOM   2081  HG  LEU A 132     -12.921 -33.860  11.733  1.00  0.00      A    H
ATOM   2082  CD1 LEU A 132     -11.278 -32.520  11.767  1.00  0.00      A    C
ATOM   2083 HD11 LEU A 132     -10.685 -33.448  11.625  1.00  0.00      A    H
ATOM   2084 HD12 LEU A 132     -11.469 -32.118  10.749  1.00  0.00      A    H
ATOM   2085 HD13 LEU A 132     -10.734 -31.813  12.429  1.00  0.00      A    H
ATOM   2086  CD2 LEU A 132     -12.440 -33.552  13.752  1.00  0.00      A    C
ATOM   2087 HD21 LEU A 132     -13.407 -33.955  14.123  1.00  0.00      A    H
ATOM   2088 HD22 LEU A 132     -11.851 -34.485  13.627  1.00  0.00      A    H
ATOM   2089 HD23 LEU A 132     -11.894 -32.924  14.488  1.00  0.00      A    H
ATOM   2090  C   LEU A 132     -14.584 -32.406  10.064  1.00  0.00      A    C
ATOM   2091  O   LEU A 132     -13.862 -32.583   9.093  1.00  0.00      A    O
ATOM   2092  N   GLU A 133     -15.704 -33.087  10.183  1.00  0.00      A    N
ATOM   2093  HN  GLU A 133     -16.215 -32.908  11.019  1.00  0.00      A    H
ATOM   2094  CA  GLU A 133     -16.238 -34.057   9.186  1.00  0.00      A    C
ATOM   2095  HA  GLU A 133     -15.611 -34.937   9.208  1.00  0.00      A    H
ATOM   2096  CB  GLU A 133     -17.653 -34.611   9.547  1.00  0.00      A    C
ATOM   2097  HB1 GLU A 133     -18.473 -33.862   9.503  1.00  0.00      A    H
ATOM   2098  HB2 GLU A 133     -17.576 -34.944  10.604  1.00  0.00      A    H
ATOM   2099  CG  GLU A 133     -18.057 -35.848   8.662  1.00  0.00      A    C
ATOM   2100  HG1 GLU A 133     -17.411 -36.741   8.795  1.00  0.00      A    H
ATOM   2101  HG2 GLU A 133     -17.973 -35.625   7.577  1.00  0.00      A    H
ATOM   2102  CD  GLU A 133     -19.381 -36.481   8.951  1.00  0.00      A    C
ATOM   2103  OE1 GLU A 133     -20.435 -35.901   8.606  1.00  0.00      A    O
ATOM   2104  OE2 GLU A 133     -19.426 -37.622   9.545  1.00  0.00      A    O
ATOM   2105  C   GLU A 133     -16.436 -33.536   7.795  1.00  0.00      A    C
ATOM   2106  O   GLU A 133     -15.963 -34.103   6.808  1.00  0.00      A    O
ATOM   2107  N   LYS A 134     -17.113 -32.355   7.588  1.00  0.00      A    N
ATOM   2108  HN  LYS A 134     -17.485 -32.009   8.446  1.00  0.00      A    H
ATOM   2109  CA  LYS A 134     -17.282 -31.560   6.425  1.00  0.00      A    C
ATOM   2110  HA  LYS A 134     -17.888 -32.187   5.787  1.00  0.00      A    H
ATOM   2111  CB  LYS A 134     -18.007 -30.160   6.849  1.00  0.00      A    C
ATOM   2112  HB1 LYS A 134     -17.278 -29.473   7.329  1.00  0.00      A    H
ATOM   2113  HB2 LYS A 134     -18.896 -30.300   7.499  1.00  0.00      A    H
ATOM   2114  CG  LYS A 134     -18.618 -29.473   5.623  1.00  0.00      A    C
ATOM   2115  HG1 LYS A 134     -19.366 -30.157   5.168  1.00  0.00      A    H
ATOM   2116  HG2 LYS A 134     -17.815 -29.189   4.909  1.00  0.00      A    H
ATOM   2117  CD  LYS A 134     -19.448 -28.201   5.994  1.00  0.00      A    C
ATOM   2118  HD1 LYS A 134     -18.696 -27.494   6.405  1.00  0.00      A    H
ATOM   2119  HD2 LYS A 134     -20.307 -28.513   6.625  1.00  0.00      A    H
ATOM   2120  CE  LYS A 134     -20.195 -27.673   4.734  1.00  0.00      A    C
ATOM   2121  HE1 LYS A 134     -20.685 -28.495   4.169  1.00  0.00      A    H
ATOM   2122  HE2 LYS A 134     -19.469 -27.123   4.099  1.00  0.00      A    H
ATOM   2123  NZ  LYS A 134     -21.158 -26.556   5.113  1.00  0.00      A    N
ATOM   2124  HZ1 LYS A 134     -21.518 -26.043   4.283  1.00  0.00      A    H
ATOM   2125  HZ2 LYS A 134     -21.994 -27.053   5.481  1.00  0.00      A    H
ATOM   2126  HZ3 LYS A 134     -20.689 -25.960   5.826  1.00  0.00      A    H
ATOM   2127  C   LYS A 134     -16.031 -31.330   5.658  1.00  0.00      A    C
ATOM   2128  O   LYS A 134     -15.882 -31.669   4.440  1.00  0.00      A    O
ATOM   2129  N   SER A 135     -15.012 -30.908   6.437  1.00  0.00      A    N
ATOM   2130  HN  SER A 135     -15.185 -30.587   7.364  1.00  0.00      A    H
ATOM   2131  CA  SER A 135     -13.635 -30.636   5.991  1.00  0.00      A    C
ATOM   2132  HA  SER A 135     -13.835 -29.941   5.188  1.00  0.00      A    H
ATOM   2133  CB  SER A 135     -12.808 -30.017   7.178  1.00  0.00      A    C
ATOM   2134  HB1 SER A 135     -12.668 -30.713   8.033  1.00  0.00      A    H
ATOM   2135  HB2 SER A 135     -13.367 -29.178   7.645  1.00  0.00      A    H
ATOM   2136  OG  SER A 135     -11.646 -29.424   6.772  1.00  0.00      A    O
ATOM   2137  HG1 SER A 135     -11.859 -28.494   6.664  1.00  0.00      A    H
ATOM   2138  C   SER A 135     -12.933 -31.856   5.423  1.00  0.00      A    C
ATOM   2139  O   SER A 135     -12.382 -31.849   4.293  1.00  0.00      A    O
ATOM   2140  N   ILE A 136     -12.872 -32.994   6.231  1.00  0.00      A    N
ATOM   2141  HN  ILE A 136     -13.183 -32.965   7.178  1.00  0.00      A    H
ATOM   2142  CA  ILE A 136     -12.169 -34.177   5.867  1.00  0.00      A    C
ATOM   2143  HA  ILE A 136     -11.243 -33.837   5.428  1.00  0.00      A    H
ATOM   2144  CB  ILE A 136     -11.836 -35.031   7.031  1.00  0.00      A    C
ATOM   2145  HB  ILE A 136     -11.331 -35.922   6.600  1.00  0.00      A    H
ATOM   2146  CG2 ILE A 136     -10.856 -34.266   7.945  1.00  0.00      A    C
ATOM   2147 HG21 ILE A 136     -10.427 -34.975   8.684  1.00  0.00      A    H
ATOM   2148 HG22 ILE A 136     -10.012 -33.828   7.370  1.00  0.00      A    H
ATOM   2149 HG23 ILE A 136     -11.488 -33.496   8.438  1.00  0.00      A    H
ATOM   2150  CG1 ILE A 136     -13.106 -35.581   7.706  1.00  0.00      A    C
ATOM   2151 HG11 ILE A 136     -13.649 -36.223   6.980  1.00  0.00      A    H
ATOM   2152 HG12 ILE A 136     -13.714 -34.712   8.037  1.00  0.00      A    H
ATOM   2153  CD  ILE A 136     -12.896 -36.390   8.984  1.00  0.00      A    C
ATOM   2154  HD1 ILE A 136     -12.445 -35.794   9.807  1.00  0.00      A    H
ATOM   2155  HD2 ILE A 136     -13.760 -36.955   9.394  1.00  0.00      A    H
ATOM   2156  HD3 ILE A 136     -12.119 -37.169   8.830  1.00  0.00      A    H
ATOM   2157  C   ILE A 136     -12.862 -35.004   4.694  1.00  0.00      A    C
ATOM   2158  O   ILE A 136     -12.204 -35.598   3.847  1.00  0.00      A    O
ATOM   2159  N   ILE A 137     -14.213 -35.061   4.697  1.00  0.00      A    N
ATOM   2160  HN  ILE A 137     -14.753 -34.724   5.465  1.00  0.00      A    H
ATOM   2161  CA  ILE A 137     -15.066 -35.633   3.644  1.00  0.00      A    C
ATOM   2162  HA  ILE A 137     -14.601 -36.591   3.468  1.00  0.00      A    H
ATOM   2163  CB  ILE A 137     -16.494 -35.718   3.999  1.00  0.00      A    C
ATOM   2164  HB  ILE A 137     -16.827 -34.777   4.486  1.00  0.00      A    H
ATOM   2165  CG2 ILE A 137     -17.379 -35.976   2.750  1.00  0.00      A    C
ATOM   2166 HG21 ILE A 137     -18.399 -36.389   2.903  1.00  0.00      A    H
ATOM   2167 HG22 ILE A 137     -17.449 -35.100   2.071  1.00  0.00      A    H
ATOM   2168 HG23 ILE A 137     -16.874 -36.831   2.251  1.00  0.00      A    H
ATOM   2169  CG1 ILE A 137     -16.853 -36.835   4.975  1.00  0.00      A    C
ATOM   2170 HG11 ILE A 137     -17.944 -36.845   5.183  1.00  0.00      A    H
ATOM   2171 HG12 ILE A 137     -16.414 -36.566   5.959  1.00  0.00      A    H
ATOM   2172  CD  ILE A 137     -16.520 -38.290   4.634  1.00  0.00      A    C
ATOM   2173  HD1 ILE A 137     -16.711 -39.051   5.421  1.00  0.00      A    H
ATOM   2174  HD2 ILE A 137     -17.082 -38.588   3.723  1.00  0.00      A    H
ATOM   2175  HD3 ILE A 137     -15.470 -38.331   4.273  1.00  0.00      A    H
ATOM   2176  C   ILE A 137     -14.829 -34.878   2.365  1.00  0.00      A    C
ATOM   2177  O   ILE A 137     -14.624 -35.484   1.283  1.00  0.00      A    O
ATOM   2178  N   ALA A 138     -14.754 -33.483   2.421  1.00  0.00      A    N
ATOM   2179  HN  ALA A 138     -15.001 -32.988   3.250  1.00  0.00      A    H
ATOM   2180  CA  ALA A 138     -14.544 -32.550   1.345  1.00  0.00      A    C
ATOM   2181  HA  ALA A 138     -15.260 -32.929   0.630  1.00  0.00      A    H
ATOM   2182  CB  ALA A 138     -14.809 -31.083   1.614  1.00  0.00      A    C
ATOM   2183  HB1 ALA A 138     -14.622 -30.476   0.702  1.00  0.00      A    H
ATOM   2184  HB2 ALA A 138     -15.844 -30.788   1.888  1.00  0.00      A    H
ATOM   2185  HB3 ALA A 138     -14.177 -30.764   2.469  1.00  0.00      A    H
ATOM   2186  C   ALA A 138     -13.154 -32.775   0.704  1.00  0.00      A    C
ATOM   2187  O   ALA A 138     -13.045 -32.870  -0.511  1.00  0.00      A    O
ATOM   2188  N   ALA A 139     -12.101 -32.911   1.535  1.00  0.00      A    N
ATOM   2189  HN  ALA A 139     -12.201 -32.864   2.526  1.00  0.00      A    H
ATOM   2190  CA  ALA A 139     -10.756 -33.202   1.027  1.00  0.00      A    C
ATOM   2191  HA  ALA A 139     -10.565 -32.489   0.240  1.00  0.00      A    H
ATOM   2192  CB  ALA A 139      -9.717 -32.967   2.134  1.00  0.00      A    C
ATOM   2193  HB1 ALA A 139      -9.935 -32.068   2.749  1.00  0.00      A    H
ATOM   2194  HB2 ALA A 139      -9.658 -33.938   2.672  1.00  0.00      A    H
ATOM   2195  HB3 ALA A 139      -8.767 -32.761   1.597  1.00  0.00      A    H
ATOM   2196  C   ALA A 139     -10.539 -34.526   0.357  1.00  0.00      A    C
ATOM   2197  O   ALA A 139      -9.642 -34.676  -0.450  1.00  0.00      A    O
ATOM   2198  N   GLN A 140     -11.470 -35.439   0.566  1.00  0.00      A    N
ATOM   2199  HN  GLN A 140     -12.222 -35.207   1.177  1.00  0.00      A    H
ATOM   2200  CA  GLN A 140     -11.516 -36.727  -0.058  1.00  0.00      A    C
ATOM   2201  HA  GLN A 140     -10.533 -37.077  -0.336  1.00  0.00      A    H
ATOM   2202  CB  GLN A 140     -11.987 -37.794   1.000  1.00  0.00      A    C
ATOM   2203  HB1 GLN A 140     -12.538 -38.639   0.535  1.00  0.00      A    H
ATOM   2204  HB2 GLN A 140     -12.682 -37.180   1.613  1.00  0.00      A    H
ATOM   2205  CG  GLN A 140     -10.836 -38.378   1.771  1.00  0.00      A    C
ATOM   2206  HG1 GLN A 140     -10.535 -37.565   2.466  1.00  0.00      A    H
ATOM   2207  HG2 GLN A 140     -10.011 -38.663   1.084  1.00  0.00      A    H
ATOM   2208  CD  GLN A 140     -11.256 -39.648   2.662  1.00  0.00      A    C
ATOM   2209  OE1 GLN A 140     -11.039 -40.835   2.441  1.00  0.00      A    O
ATOM   2210  NE2 GLN A 140     -11.673 -39.231   3.871  1.00  0.00      A    N
ATOM   2211 HE21 GLN A 140     -11.914 -38.270   4.000  1.00  0.00      A    H
ATOM   2212 HE22 GLN A 140     -11.795 -39.878   4.624  1.00  0.00      A    H
ATOM   2213  C   GLN A 140     -12.406 -36.706  -1.392  1.00  0.00      A    C
ATOM   2214  O   GLN A 140     -12.495 -37.673  -2.111  1.00  0.00      A    O
ATOM   2215  N   ALA A 141     -13.023 -35.584  -1.741  1.00  0.00      A    N
ATOM   2216  HN  ALA A 141     -13.064 -34.825  -1.097  1.00  0.00      A    H
ATOM   2217  CA  ALA A 141     -13.616 -35.477  -3.072  1.00  0.00      A    C
ATOM   2218  HA  ALA A 141     -13.669 -36.459  -3.518  1.00  0.00      A    H
ATOM   2219  CB  ALA A 141     -14.990 -34.831  -2.930  1.00  0.00      A    C
ATOM   2220  HB1 ALA A 141     -15.635 -35.496  -2.317  1.00  0.00      A    H
ATOM   2221  HB2 ALA A 141     -14.916 -33.798  -2.527  1.00  0.00      A    H
ATOM   2222  HB3 ALA A 141     -15.596 -34.666  -3.847  1.00  0.00      A    H
ATOM   2223  C   ALA A 141     -12.756 -34.771  -4.037  1.00  0.00      A    C
ATOM   2224  O   ALA A 141     -13.044 -34.632  -5.210  1.00  0.00      A    O
ATOM   2225  N   MET A 142     -11.530 -34.329  -3.615  1.00  0.00      A    N
ATOM   2226  HN  MET A 142     -11.243 -34.426  -2.666  1.00  0.00      A    H
ATOM   2227  CA  MET A 142     -10.391 -34.086  -4.535  1.00  0.00      A    C
ATOM   2228  HA  MET A 142     -10.673 -33.483  -5.386  1.00  0.00      A    H
ATOM   2229  CB  MET A 142      -9.158 -33.616  -3.826  1.00  0.00      A    C
ATOM   2230  HB1 MET A 142      -8.358 -33.506  -4.589  1.00  0.00      A    H
ATOM   2231  HB2 MET A 142      -8.853 -34.286  -2.993  1.00  0.00      A    H
ATOM   2232  CG  MET A 142      -9.338 -32.186  -3.243  1.00  0.00      A    C
ATOM   2233  HG1 MET A 142      -9.947 -32.280  -2.319  1.00  0.00      A    H
ATOM   2234  HG2 MET A 142      -9.939 -31.545  -3.923  1.00  0.00      A    H
ATOM   2235  SD  MET A 142      -7.797 -31.305  -3.007  1.00  0.00      A    S
ATOM   2236  CE  MET A 142      -7.193 -32.398  -1.698  1.00  0.00      A    C
ATOM   2237  HE1 MET A 142      -7.082 -33.454  -2.024  1.00  0.00      A    H
ATOM   2238  HE2 MET A 142      -6.114 -32.190  -1.536  1.00  0.00      A    H
ATOM   2239  HE3 MET A 142      -7.687 -32.337  -0.704  1.00  0.00      A    H
ATOM   2240  C   MET A 142     -10.064 -35.410  -5.226  1.00  0.00      A    C
ATOM   2241  O   MET A 142     -10.099 -36.465  -4.645  1.00  0.00      A    O
ATOM   2242  N   ASP A 143      -9.780 -35.426  -6.540  1.00  0.00      A    N
ATOM   2243  HN  ASP A 143      -9.631 -34.624  -7.113  1.00  0.00      A    H
ATOM   2244  CA  ASP A 143      -9.598 -36.754  -7.219  1.00  0.00      A    C
ATOM   2245  HA  ASP A 143     -10.338 -37.358  -6.714  1.00  0.00      A    H
ATOM   2246  CB  ASP A 143      -9.861 -36.639  -8.730  1.00  0.00      A    C
ATOM   2247  HB1 ASP A 143     -10.926 -36.391  -8.926  1.00  0.00      A    H
ATOM   2248  HB2 ASP A 143      -9.724 -37.654  -9.159  1.00  0.00      A    H
ATOM   2249  CG  ASP A 143      -9.009 -35.597  -9.444  1.00  0.00      A    C
ATOM   2250  OD1 ASP A 143      -8.313 -35.880 -10.463  1.00  0.00      A    O
ATOM   2251  OD2 ASP A 143      -9.035 -34.446  -9.010  1.00  0.00      A    O
ATOM   2252  C   ASP A 143      -8.228 -37.385  -6.961  1.00  0.00      A    C
ATOM   2253  O   ASP A 143      -7.963 -38.580  -7.195  1.00  0.00      A    O
ATOM   2254  N   TYR A 144      -7.370 -36.489  -6.411  1.00  0.00      A    N
ATOM   2255  HN  TYR A 144      -7.701 -35.567  -6.229  1.00  0.00      A    H
ATOM   2256  CA  TYR A 144      -5.938 -36.547  -6.118  1.00  0.00      A    C
ATOM   2257  HA  TYR A 144      -5.433 -36.147  -6.985  1.00  0.00      A    H
ATOM   2258  CB  TYR A 144      -5.626 -35.617  -4.893  1.00  0.00      A    C
ATOM   2259  HB1 TYR A 144      -5.681 -36.205  -3.952  1.00  0.00      A    H
ATOM   2260  HB2 TYR A 144      -6.388 -34.819  -4.766  1.00  0.00      A    H
ATOM   2261  CG  TYR A 144      -4.183 -35.192  -4.964  1.00  0.00      A    C
ATOM   2262  CD1 TYR A 144      -3.941 -33.984  -5.637  1.00  0.00      A    C
ATOM   2263  HD1 TYR A 144      -4.750 -33.301  -5.850  1.00  0.00      A    H
ATOM   2264  CE1 TYR A 144      -2.697 -33.561  -6.024  1.00  0.00      A    C
ATOM   2265  HE1 TYR A 144      -2.556 -32.661  -6.604  1.00  0.00      A    H
ATOM   2266  CZ  TYR A 144      -1.603 -34.430  -5.903  1.00  0.00      A    C
ATOM   2267  OH  TYR A 144      -0.320 -34.070  -6.392  1.00  0.00      A    O
ATOM   2268  HH  TYR A 144       0.282 -34.708  -6.002  1.00  0.00      A    H
ATOM   2269  CD2 TYR A 144      -3.084 -35.969  -4.698  1.00  0.00      A    C
ATOM   2270  HD2 TYR A 144      -3.228 -36.933  -4.233  1.00  0.00      A    H
ATOM   2271  CE2 TYR A 144      -1.773 -35.670  -5.222  1.00  0.00      A    C
ATOM   2272  HE2 TYR A 144      -0.940 -36.349  -5.119  1.00  0.00      A    H
ATOM   2273  C   TYR A 144      -5.320 -37.946  -5.761  1.00  0.00      A    C
ATOM   2274  O   TYR A 144      -5.712 -38.521  -4.747  1.00  0.00      A    O
ATOM   2275  N   PRO A 145      -4.426 -38.536  -6.574  1.00  0.00      A    N
ATOM   2276  CD  PRO A 145      -4.262 -38.099  -7.958  1.00  0.00      A    C
ATOM   2277  HD1 PRO A 145      -5.086 -37.803  -8.641  1.00  0.00      A    H
ATOM   2278  HD2 PRO A 145      -3.698 -37.143  -7.923  1.00  0.00      A    H
ATOM   2279  CA  PRO A 145      -3.646 -39.706  -6.324  1.00  0.00      A    C
ATOM   2280  HA  PRO A 145      -4.403 -40.475  -6.362  1.00  0.00      A    H
ATOM   2281  CB  PRO A 145      -2.666 -39.771  -7.503  1.00  0.00      A    C
ATOM   2282  HB1 PRO A 145      -2.327 -40.812  -7.695  1.00  0.00      A    H
ATOM   2283  HB2 PRO A 145      -1.800 -39.131  -7.229  1.00  0.00      A    H
ATOM   2284  CG  PRO A 145      -3.368 -39.129  -8.677  1.00  0.00      A    C
ATOM   2285  HG1 PRO A 145      -4.025 -39.791  -9.281  1.00  0.00      A    H
ATOM   2286  HG2 PRO A 145      -2.696 -38.606  -9.390  1.00  0.00      A    H
ATOM   2287  C   PRO A 145      -2.964 -40.070  -5.066  1.00  0.00      A    C
ATOM   2288  O   PRO A 145      -1.990 -39.422  -4.667  1.00  0.00      A    O
ATOM   2289  N   ARG A 146      -3.323 -41.190  -4.476  1.00  0.00      A    N
ATOM   2290  HN  ARG A 146      -3.924 -41.860  -4.905  1.00  0.00      A    H
ATOM   2291  CA  ARG A 146      -2.787 -41.630  -3.157  1.00  0.00      A    C
ATOM   2292  HA  ARG A 146      -3.367 -42.521  -2.968  1.00  0.00      A    H
ATOM   2293  CB  ARG A 146      -1.311 -42.176  -3.364  1.00  0.00      A    C
ATOM   2294  HB1 ARG A 146      -0.517 -41.404  -3.274  1.00  0.00      A    H
ATOM   2295  HB2 ARG A 146      -1.300 -42.813  -4.275  1.00  0.00      A    H
ATOM   2296  CG  ARG A 146      -0.905 -43.179  -2.216  1.00  0.00      A    C
ATOM   2297  HG1 ARG A 146      -1.191 -44.222  -2.473  1.00  0.00      A    H
ATOM   2298  HG2 ARG A 146      -1.337 -43.055  -1.200  1.00  0.00      A    H
ATOM   2299  CD  ARG A 146       0.621 -43.151  -2.020  1.00  0.00      A    C
ATOM   2300  HD1 ARG A 146       1.187 -43.063  -2.972  1.00  0.00      A    H
ATOM   2301  HD2 ARG A 146       0.956 -44.023  -1.420  1.00  0.00      A    H
ATOM   2302  NE  ARG A 146       0.864 -41.967  -1.162  1.00  0.00      A    N
ATOM   2303  HE  ARG A 146       0.108 -41.351  -0.936  1.00  0.00      A    H
ATOM   2304  CZ  ARG A 146       1.990 -41.449  -0.705  1.00  0.00      A    C
ATOM   2305  NH1 ARG A 146       3.138 -42.094  -0.754  1.00  0.00      A    N
ATOM   2306 HH11 ARG A 146       3.241 -42.877  -1.366  1.00  0.00      A    H
ATOM   2307 HH12 ARG A 146       3.809 -41.717  -0.115  1.00  0.00      A    H
ATOM   2308  NH2 ARG A 146       1.902 -40.271  -0.113  1.00  0.00      A    N
ATOM   2309 HH21 ARG A 146       1.004 -39.894   0.113  1.00  0.00      A    H
ATOM   2310 HH22 ARG A 146       2.701 -39.919   0.374  1.00  0.00      A    H
ATOM   2311  C   ARG A 146      -2.787 -40.583  -1.983  1.00  0.00      A    C
ATOM   2312  O   ARG A 146      -1.897 -40.570  -1.168  1.00  0.00      A    O
ATOM   2313  N   LEU A 147      -3.801 -39.755  -1.917  1.00  0.00      A    N
ATOM   2314  HN  LEU A 147      -4.606 -39.894  -2.489  1.00  0.00      A    H
ATOM   2315  CA  LEU A 147      -3.984 -38.779  -0.889  1.00  0.00      A    C
ATOM   2316  HA  LEU A 147      -3.153 -38.091  -0.825  1.00  0.00      A    H
ATOM   2317  CB  LEU A 147      -5.222 -37.961  -1.171  1.00  0.00      A    C
ATOM   2318  HB1 LEU A 147      -6.097 -38.627  -1.325  1.00  0.00      A    H
ATOM   2319  HB2 LEU A 147      -4.955 -37.542  -2.165  1.00  0.00      A    H
ATOM   2320  CG  LEU A 147      -5.472 -36.765  -0.269  1.00  0.00      A    C
ATOM   2321  HG  LEU A 147      -5.337 -37.044   0.797  1.00  0.00      A    H
ATOM   2322  CD1 LEU A 147      -4.495 -35.646  -0.547  1.00  0.00      A    C
ATOM   2323 HD11 LEU A 147      -4.418 -35.400  -1.628  1.00  0.00      A    H
ATOM   2324 HD12 LEU A 147      -4.954 -34.713  -0.156  1.00  0.00      A    H
ATOM   2325 HD13 LEU A 147      -3.445 -35.897  -0.284  1.00  0.00      A    H
ATOM   2326  CD2 LEU A 147      -6.955 -36.211  -0.332  1.00  0.00      A    C
ATOM   2327 HD21 LEU A 147      -7.751 -36.934  -0.051  1.00  0.00      A    H
ATOM   2328 HD22 LEU A 147      -6.981 -35.361   0.383  1.00  0.00      A    H
ATOM   2329 HD23 LEU A 147      -7.073 -35.871  -1.383  1.00  0.00      A    H
ATOM   2330  C   LEU A 147      -4.069 -39.417   0.474  1.00  0.00      A    C
ATOM   2331  O   LEU A 147      -4.732 -40.426   0.661  1.00  0.00      A    O
ATOM   2332  N   ARG A 148      -3.500 -38.738   1.512  1.00  0.00      A    N
ATOM   2333  HN  ARG A 148      -2.955 -37.921   1.340  1.00  0.00      A    H
ATOM   2334  CA  ARG A 148      -3.637 -39.118   2.871  1.00  0.00      A    C
ATOM   2335  HA  ARG A 148      -4.441 -39.839   2.893  1.00  0.00      A    H
ATOM   2336  CB  ARG A 148      -2.401 -39.738   3.461  1.00  0.00      A    C
ATOM   2337  HB1 ARG A 148      -2.711 -40.010   4.493  1.00  0.00      A    H
ATOM   2338  HB2 ARG A 148      -1.558 -39.027   3.594  1.00  0.00      A    H
ATOM   2339  CG  ARG A 148      -1.855 -41.027   2.819  1.00  0.00      A    C
ATOM   2340  HG1 ARG A 148      -1.940 -40.934   1.715  1.00  0.00      A    H
ATOM   2341  HG2 ARG A 148      -2.611 -41.809   3.046  1.00  0.00      A    H
ATOM   2342  CD  ARG A 148      -0.509 -41.549   3.340  1.00  0.00      A    C
ATOM   2343  HD1 ARG A 148      -0.583 -41.667   4.442  1.00  0.00      A    H
ATOM   2344  HD2 ARG A 148       0.182 -40.706   3.127  1.00  0.00      A    H
ATOM   2345  NE  ARG A 148      -0.287 -42.925   2.708  1.00  0.00      A    N
ATOM   2346  HE  ARG A 148      -1.068 -43.384   2.284  1.00  0.00      A    H
ATOM   2347  CZ  ARG A 148       0.896 -43.443   2.356  1.00  0.00      A    C
ATOM   2348  NH1 ARG A 148       2.001 -42.790   2.694  1.00  0.00      A    N
ATOM   2349 HH11 ARG A 148       1.907 -41.988   3.283  1.00  0.00      A    H
ATOM   2350 HH12 ARG A 148       2.868 -43.219   2.440  1.00  0.00      A    H
ATOM   2351  NH2 ARG A 148       0.920 -44.502   1.558  1.00  0.00      A    N
ATOM   2352 HH21 ARG A 148       0.006 -44.881   1.415  1.00  0.00      A    H
ATOM   2353 HH22 ARG A 148       1.718 -44.689   0.986  1.00  0.00      A    H
ATOM   2354  C   ARG A 148      -3.942 -37.873   3.742  1.00  0.00      A    C
ATOM   2355  O   ARG A 148      -3.357 -36.779   3.568  1.00  0.00      A    O
ATOM   2356  N   VAL A 149      -4.936 -38.025   4.664  1.00  0.00      A    N
ATOM   2357  HN  VAL A 149      -5.358 -38.923   4.751  1.00  0.00      A    H
ATOM   2358  CA  VAL A 149      -5.554 -36.978   5.514  1.00  0.00      A    C
ATOM   2359  HA  VAL A 149      -5.130 -35.999   5.346  1.00  0.00      A    H
ATOM   2360  CB  VAL A 149      -6.994 -36.883   5.274  1.00  0.00      A    C
ATOM   2361  HB  VAL A 149      -7.648 -37.770   5.417  1.00  0.00      A    H
ATOM   2362  CG1 VAL A 149      -7.732 -35.800   6.124  1.00  0.00      A    C
ATOM   2363 HG11 VAL A 149      -8.806 -35.721   5.851  1.00  0.00      A    H
ATOM   2364 HG12 VAL A 149      -7.786 -36.143   7.179  1.00  0.00      A    H
ATOM   2365 HG13 VAL A 149      -7.185 -34.841   5.990  1.00  0.00      A    H
ATOM   2366  CG2 VAL A 149      -7.181 -36.502   3.771  1.00  0.00      A    C
ATOM   2367 HG21 VAL A 149      -6.637 -37.202   3.100  1.00  0.00      A    H
ATOM   2368 HG22 VAL A 149      -8.220 -36.580   3.386  1.00  0.00      A    H
ATOM   2369 HG23 VAL A 149      -6.862 -35.452   3.601  1.00  0.00      A    H
ATOM   2370  C   VAL A 149      -5.201 -37.413   6.891  1.00  0.00      A    C
ATOM   2371  O   VAL A 149      -5.501 -38.519   7.336  1.00  0.00      A    O
ATOM   2372  N   PHE A 150      -4.572 -36.451   7.586  1.00  0.00      A    N
ATOM   2373  HN  PHE A 150      -4.341 -35.565   7.193  1.00  0.00      A    H
ATOM   2374  CA  PHE A 150      -4.110 -36.561   8.999  1.00  0.00      A    C
ATOM   2375  HA  PHE A 150      -4.496 -37.501   9.365  1.00  0.00      A    H
ATOM   2376  CB  PHE A 150      -2.623 -36.577   9.309  1.00  0.00      A    C
ATOM   2377  HB1 PHE A 150      -2.586 -36.914  10.366  1.00  0.00      A    H
ATOM   2378  HB2 PHE A 150      -2.119 -35.587   9.331  1.00  0.00      A    H
ATOM   2379  CG  PHE A 150      -1.747 -37.430   8.415  1.00  0.00      A    C
ATOM   2380  CD1 PHE A 150      -1.452 -36.995   7.154  1.00  0.00      A    C
ATOM   2381  HD1 PHE A 150      -1.880 -36.125   6.678  1.00  0.00      A    H
ATOM   2382  CE1 PHE A 150      -0.843 -37.918   6.286  1.00  0.00      A    C
ATOM   2383  HE1 PHE A 150      -0.720 -37.686   5.238  1.00  0.00      A    H
ATOM   2384  CZ  PHE A 150      -0.425 -39.185   6.678  1.00  0.00      A    C
ATOM   2385  HZ  PHE A 150       0.098 -39.925   6.090  1.00  0.00      A    H
ATOM   2386  CD2 PHE A 150      -1.226 -38.572   8.894  1.00  0.00      A    C
ATOM   2387  HD2 PHE A 150      -1.326 -38.869   9.928  1.00  0.00      A    H
ATOM   2388  CE2 PHE A 150      -0.565 -39.440   8.046  1.00  0.00      A    C
ATOM   2389  HE2 PHE A 150      -0.154 -40.369   8.413  1.00  0.00      A    H
ATOM   2390  C   PHE A 150      -4.689 -35.464   9.805  1.00  0.00      A    C
ATOM   2391  O   PHE A 150      -4.562 -34.298   9.559  1.00  0.00      A    O
ATOM   2392  N   VAL A 151      -5.382 -35.790  10.905  1.00  0.00      A    N
ATOM   2393  HN  VAL A 151      -5.469 -36.713  11.271  1.00  0.00      A    H
ATOM   2394  CA  VAL A 151      -6.043 -34.849  11.757  1.00  0.00      A    C
ATOM   2395  HA  VAL A 151      -6.071 -33.887  11.268  1.00  0.00      A    H
ATOM   2396  CB  VAL A 151      -7.464 -35.254  12.159  1.00  0.00      A    C
ATOM   2397  HB  VAL A 151      -7.325 -36.204  12.718  1.00  0.00      A    H
ATOM   2398  CG1 VAL A 151      -8.180 -34.221  13.057  1.00  0.00      A    C
ATOM   2399 HG11 VAL A 151      -7.901 -33.212  12.685  1.00  0.00      A    H
ATOM   2400 HG12 VAL A 151      -9.274 -34.390  13.150  1.00  0.00      A    H
ATOM   2401 HG13 VAL A 151      -7.736 -34.299  14.072  1.00  0.00      A    H
ATOM   2402  CG2 VAL A 151      -8.291 -35.411  10.883  1.00  0.00      A    C
ATOM   2403 HG21 VAL A 151      -9.326 -35.554  11.263  1.00  0.00      A    H
ATOM   2404 HG22 VAL A 151      -8.218 -34.485  10.275  1.00  0.00      A    H
ATOM   2405 HG23 VAL A 151      -8.056 -36.323  10.293  1.00  0.00      A    H
ATOM   2406  C   VAL A 151      -5.294 -34.717  12.994  1.00  0.00      A    C
ATOM   2407  O   VAL A 151      -5.079 -35.633  13.757  1.00  0.00      A    O
ATOM   2408  N   CYS A 152      -4.697 -33.509  13.257  1.00  0.00      A    N
ATOM   2409  HN  CYS A 152      -4.873 -32.693  12.711  1.00  0.00      A    H
ATOM   2410  CA  CYS A 152      -4.033 -33.228  14.510  1.00  0.00      A    C
ATOM   2411  HA  CYS A 152      -3.480 -34.125  14.746  1.00  0.00      A    H
ATOM   2412  CB  CYS A 152      -3.041 -32.060  14.274  1.00  0.00      A    C
ATOM   2413  HB1 CYS A 152      -2.446 -31.709  15.144  1.00  0.00      A    H
ATOM   2414  HB2 CYS A 152      -3.616 -31.142  14.032  1.00  0.00      A    H
ATOM   2415  SG  CYS A 152      -1.850 -32.469  13.016  1.00  0.00      A    S
ATOM   2416  HG1 CYS A 152      -2.585 -31.966  12.035  1.00  0.00      A    H
ATOM   2417  C   CYS A 152      -4.927 -32.916  15.691  1.00  0.00      A    C
ATOM   2418  O   CYS A 152      -5.467 -31.794  15.825  1.00  0.00      A    O
ATOM   2419  N   ASP A 153      -5.051 -33.948  16.613  1.00  0.00      A    N
ATOM   2420  HN  ASP A 153      -4.653 -34.848  16.453  1.00  0.00      A    H
ATOM   2421  CA  ASP A 153      -6.003 -33.815  17.714  1.00  0.00      A    C
ATOM   2422  HA  ASP A 153      -6.138 -32.764  17.924  1.00  0.00      A    H
ATOM   2423  CB  ASP A 153      -7.357 -34.471  17.269  1.00  0.00      A    C
ATOM   2424  HB1 ASP A 153      -7.065 -35.536  17.149  1.00  0.00      A    H
ATOM   2425  HB2 ASP A 153      -7.801 -33.826  16.481  1.00  0.00      A    H
ATOM   2426  CG  ASP A 153      -8.395 -34.494  18.397  1.00  0.00      A    C
ATOM   2427  OD1 ASP A 153      -8.314 -35.421  19.182  1.00  0.00      A    O
ATOM   2428  OD2 ASP A 153      -9.138 -33.505  18.611  1.00  0.00      A    O
ATOM   2429  C   ASP A 153      -5.414 -34.265  19.021  1.00  0.00      A    C
ATOM   2430  O   ASP A 153      -4.584 -35.176  18.917  1.00  0.00      A    O
ATOM   2431  N   ASP A 154      -5.717 -33.645  20.183  1.00  0.00      A    N
ATOM   2432  HN  ASP A 154      -6.256 -32.807  20.215  1.00  0.00      A    H
ATOM   2433  CA  ASP A 154      -5.148 -34.131  21.440  1.00  0.00      A    C
ATOM   2434  HA  ASP A 154      -5.255 -35.204  21.490  1.00  0.00      A    H
ATOM   2435  CB  ASP A 154      -3.567 -33.774  21.439  1.00  0.00      A    C
ATOM   2436  HB1 ASP A 154      -3.058 -34.281  20.591  1.00  0.00      A    H
ATOM   2437  HB2 ASP A 154      -3.142 -34.004  22.440  1.00  0.00      A    H
ATOM   2438  CG  ASP A 154      -3.357 -32.345  21.172  1.00  0.00      A    C
ATOM   2439  OD1 ASP A 154      -2.773 -31.975  20.122  1.00  0.00      A    O
ATOM   2440  OD2 ASP A 154      -3.799 -31.508  21.969  1.00  0.00      A    O
ATOM   2441  C   ASP A 154      -5.757 -33.638  22.810  1.00  0.00      A    C
ATOM   2442  O   ASP A 154      -5.443 -34.067  23.895  1.00  0.00      A    O
ATOM   2443  N   THR A 155      -6.739 -32.753  22.671  1.00  0.00      A    N
ATOM   2444  HN  THR A 155      -7.006 -32.421  21.770  1.00  0.00      A    H
ATOM   2445  CA  THR A 155      -7.370 -32.088  23.823  1.00  0.00      A    C
ATOM   2446  HA  THR A 155      -6.568 -31.550  24.307  1.00  0.00      A    H
ATOM   2447  CB  THR A 155      -8.395 -30.916  23.454  1.00  0.00      A    C
ATOM   2448  HB  THR A 155      -8.002 -30.336  22.592  1.00  0.00      A    H
ATOM   2449  OG1 THR A 155      -8.518 -30.105  24.585  1.00  0.00      A    O
ATOM   2450  HG1 THR A 155      -8.806 -29.211  24.386  1.00  0.00      A    H
ATOM   2451  CG2 THR A 155      -9.713 -31.508  22.967  1.00  0.00      A    C
ATOM   2452 HG21 THR A 155     -10.474 -30.700  23.011  1.00  0.00      A    H
ATOM   2453 HG22 THR A 155      -9.658 -31.895  21.927  1.00  0.00      A    H
ATOM   2454 HG23 THR A 155     -10.037 -32.391  23.558  1.00  0.00      A    H
ATOM   2455  C   THR A 155      -7.952 -32.981  24.948  1.00  0.00      A    C
ATOM   2456  O   THR A 155      -7.827 -32.830  26.164  1.00  0.00      A    O
ATOM   2457  N   ARG A 156      -8.489 -34.129  24.599  1.00  0.00      A    N
ATOM   2458  HN  ARG A 156      -8.406 -34.444  23.657  1.00  0.00      A    H
ATOM   2459  CA  ARG A 156      -8.590 -35.238  25.548  1.00  0.00      A    C
ATOM   2460  HA  ARG A 156      -7.750 -35.050  26.200  1.00  0.00      A    H
ATOM   2461  CB  ARG A 156      -9.964 -35.231  26.396  1.00  0.00      A    C
ATOM   2462  HB1 ARG A 156      -9.878 -34.414  27.144  1.00  0.00      A    H
ATOM   2463  HB2 ARG A 156     -10.125 -36.163  26.979  1.00  0.00      A    H
ATOM   2464  CG  ARG A 156     -11.179 -35.200  25.440  1.00  0.00      A    C
ATOM   2465  HG1 ARG A 156     -11.270 -36.084  24.773  1.00  0.00      A    H
ATOM   2466  HG2 ARG A 156     -11.159 -34.223  24.912  1.00  0.00      A    H
ATOM   2467  CD  ARG A 156     -12.508 -35.272  26.176  1.00  0.00      A    C
ATOM   2468  HD1 ARG A 156     -12.542 -34.736  27.149  1.00  0.00      A    H
ATOM   2469  HD2 ARG A 156     -12.644 -36.337  26.461  1.00  0.00      A    H
ATOM   2470  NE  ARG A 156     -13.628 -34.798  25.280  1.00  0.00      A    N
ATOM   2471  HE  ARG A 156     -13.899 -35.430  24.555  1.00  0.00      A    H
ATOM   2472  CZ  ARG A 156     -14.244 -33.626  25.372  1.00  0.00      A    C
ATOM   2473  NH1 ARG A 156     -13.789 -32.749  26.214  1.00  0.00      A    N
ATOM   2474 HH11 ARG A 156     -12.933 -32.776  26.730  1.00  0.00      A    H
ATOM   2475 HH12 ARG A 156     -14.356 -31.953  26.424  1.00  0.00      A    H
ATOM   2476  NH2 ARG A 156     -15.239 -33.325  24.593  1.00  0.00      A    N
ATOM   2477 HH21 ARG A 156     -15.512 -34.014  23.921  1.00  0.00      A    H
ATOM   2478 HH22 ARG A 156     -15.634 -32.407  24.544  1.00  0.00      A    H
ATOM   2479  C   ARG A 156      -8.508 -36.648  24.888  1.00  0.00      A    C
ATOM   2480  O   ARG A 156      -8.323 -37.652  25.531  1.00  0.00      A    O
ATOM   2481  N   ARG A 157      -8.487 -36.755  23.538  1.00  0.00      A    N
ATOM   2482  HN  ARG A 157      -8.629 -35.962  22.950  1.00  0.00      A    H
ATOM   2483  CA  ARG A 157      -8.340 -38.045  22.877  1.00  0.00      A    C
ATOM   2484  HA  ARG A 157      -8.443 -37.713  21.854  1.00  0.00      A    H
ATOM   2485  CB  ARG A 157      -6.996 -38.737  23.042  1.00  0.00      A    C
ATOM   2486  HB1 ARG A 157      -6.999 -39.413  22.161  1.00  0.00      A    H
ATOM   2487  HB2 ARG A 157      -6.929 -39.298  23.999  1.00  0.00      A    H
ATOM   2488  CG  ARG A 157      -5.813 -37.714  22.895  1.00  0.00      A    C
ATOM   2489  HG1 ARG A 157      -5.740 -36.974  23.719  1.00  0.00      A    H
ATOM   2490  HG2 ARG A 157      -5.979 -37.124  21.968  1.00  0.00      A    H
ATOM   2491  CD  ARG A 157      -4.378 -38.396  22.871  1.00  0.00      A    C
ATOM   2492  HD1 ARG A 157      -4.292 -38.977  21.927  1.00  0.00      A    H
ATOM   2493  HD2 ARG A 157      -4.318 -39.127  23.706  1.00  0.00      A    H
ATOM   2494  NE  ARG A 157      -3.210 -37.429  22.926  1.00  0.00      A    N
ATOM   2495  HE  ARG A 157      -2.869 -37.128  22.035  1.00  0.00      A    H
ATOM   2496  CZ  ARG A 157      -2.841 -36.640  23.945  1.00  0.00      A    C
ATOM   2497  NH1 ARG A 157      -3.409 -36.716  25.109  1.00  0.00      A    N
ATOM   2498 HH11 ARG A 157      -4.212 -37.299  25.239  1.00  0.00      A    H
ATOM   2499 HH12 ARG A 157      -3.104 -36.163  25.885  1.00  0.00      A    H
ATOM   2500  NH2 ARG A 157      -1.759 -35.900  23.815  1.00  0.00      A    N
ATOM   2501 HH21 ARG A 157      -1.145 -36.182  23.078  1.00  0.00      A    H
ATOM   2502 HH22 ARG A 157      -1.503 -35.450  24.671  1.00  0.00      A    H
ATOM   2503  C   ARG A 157      -9.478 -38.964  23.092  1.00  0.00      A    C
ATOM   2504  O   ARG A 157      -9.260 -40.100  23.513  1.00  0.00      A    O
ATOM   2505  N   GLY A 158     -10.684 -38.467  22.878  1.00  0.00      A    N
ATOM   2506  HN  GLY A 158     -10.708 -37.489  22.683  1.00  0.00      A    H
ATOM   2507  CA  GLY A 158     -11.968 -39.093  23.035  1.00  0.00      A    C
ATOM   2508  HA1 GLY A 158     -12.562 -38.427  23.643  1.00  0.00      A    H
ATOM   2509  HA2 GLY A 158     -11.750 -40.058  23.467  1.00  0.00      A    H
ATOM   2510  C   GLY A 158     -12.653 -39.282  21.632  1.00  0.00      A    C
ATOM   2511  O   GLY A 158     -12.434 -40.130  20.807  1.00  0.00      A    O
ATOM   2512  N   GLU A 159     -13.666 -38.445  21.440  1.00  0.00      A    N
ATOM   2513  HN  GLU A 159     -13.839 -37.685  22.062  1.00  0.00      A    H
ATOM   2514  CA  GLU A 159     -14.681 -38.509  20.392  1.00  0.00      A    C
ATOM   2515  HA  GLU A 159     -15.098 -39.504  20.334  1.00  0.00      A    H
ATOM   2516  CB  GLU A 159     -15.900 -37.684  20.800  1.00  0.00      A    C
ATOM   2517  HB1 GLU A 159     -16.356 -38.007  21.761  1.00  0.00      A    H
ATOM   2518  HB2 GLU A 159     -16.647 -37.756  19.981  1.00  0.00      A    H
ATOM   2519  CG  GLU A 159     -15.563 -36.133  20.974  1.00  0.00      A    C
ATOM   2520  HG1 GLU A 159     -16.475 -35.571  20.679  1.00  0.00      A    H
ATOM   2521  HG2 GLU A 159     -14.764 -35.811  20.273  1.00  0.00      A    H
ATOM   2522  CD  GLU A 159     -15.288 -35.840  22.428  1.00  0.00      A    C
ATOM   2523  OE1 GLU A 159     -16.168 -35.232  23.066  1.00  0.00      A    O
ATOM   2524  OE2 GLU A 159     -14.194 -36.246  22.997  1.00  0.00      A    O
ATOM   2525  C   GLU A 159     -14.249 -38.204  18.989  1.00  0.00      A    C
ATOM   2526  O   GLU A 159     -14.707 -38.941  18.112  1.00  0.00      A    O
ATOM   2527  N   VAL A 160     -13.318 -37.283  18.706  1.00  0.00      A    N
ATOM   2528  HN  VAL A 160     -12.871 -36.663  19.346  1.00  0.00      A    H
ATOM   2529  CA  VAL A 160     -12.827 -37.239  17.354  1.00  0.00      A    C
ATOM   2530  HA  VAL A 160     -13.576 -37.148  16.582  1.00  0.00      A    H
ATOM   2531  CB  VAL A 160     -11.942 -35.980  17.251  1.00  0.00      A    C
ATOM   2532  HB  VAL A 160     -11.184 -36.040  18.061  1.00  0.00      A    H
ATOM   2533  CG1 VAL A 160     -11.164 -36.190  15.942  1.00  0.00      A    C
ATOM   2534 HG11 VAL A 160     -10.733 -35.185  15.741  1.00  0.00      A    H
ATOM   2535 HG12 VAL A 160     -10.344 -36.932  16.043  1.00  0.00      A    H
ATOM   2536 HG13 VAL A 160     -11.957 -36.377  15.187  1.00  0.00      A    H
ATOM   2537  CG2 VAL A 160     -12.815 -34.770  17.193  1.00  0.00      A    C
ATOM   2538 HG21 VAL A 160     -12.261 -33.914  16.751  1.00  0.00      A    H
ATOM   2539 HG22 VAL A 160     -13.690 -34.915  16.524  1.00  0.00      A    H
ATOM   2540 HG23 VAL A 160     -13.310 -34.562  18.165  1.00  0.00      A    H
ATOM   2541  C   VAL A 160     -12.076 -38.563  16.896  1.00  0.00      A    C
ATOM   2542  O   VAL A 160     -12.137 -38.921  15.742  1.00  0.00      A    O
ATOM   2543  N   ARG A 161     -11.283 -39.231  17.796  1.00  0.00      A    N
ATOM   2544  HN  ARG A 161     -11.078 -38.889  18.709  1.00  0.00      A    H
ATOM   2545  CA  ARG A 161     -10.629 -40.479  17.393  1.00  0.00      A    C
ATOM   2546  HA  ARG A 161     -10.029 -40.248  16.526  1.00  0.00      A    H
ATOM   2547  CB  ARG A 161      -9.674 -40.899  18.504  1.00  0.00      A    C
ATOM   2548  HB1 ARG A 161     -10.320 -40.893  19.408  1.00  0.00      A    H
ATOM   2549  HB2 ARG A 161      -8.904 -40.107  18.619  1.00  0.00      A    H
ATOM   2550  CG  ARG A 161      -9.063 -42.286  18.354  1.00  0.00      A    C
ATOM   2551  HG1 ARG A 161      -8.751 -42.510  17.311  1.00  0.00      A    H
ATOM   2552  HG2 ARG A 161      -9.789 -43.038  18.730  1.00  0.00      A    H
ATOM   2553  CD  ARG A 161      -7.838 -42.579  19.113  1.00  0.00      A    C
ATOM   2554  HD1 ARG A 161      -7.091 -41.952  18.581  1.00  0.00      A    H
ATOM   2555  HD2 ARG A 161      -7.534 -43.644  19.028  1.00  0.00      A    H
ATOM   2556  NE  ARG A 161      -7.993 -42.249  20.519  1.00  0.00      A    N
ATOM   2557  HE  ARG A 161      -8.884 -42.297  20.971  1.00  0.00      A    H
ATOM   2558  CZ  ARG A 161      -6.983 -42.441  21.412  1.00  0.00      A    C
ATOM   2559  NH1 ARG A 161      -5.739 -42.645  21.046  1.00  0.00      A    N
ATOM   2560 HH11 ARG A 161      -5.462 -42.699  20.086  1.00  0.00      A    H
ATOM   2561 HH12 ARG A 161      -5.113 -42.869  21.793  1.00  0.00      A    H
ATOM   2562  NH2 ARG A 161      -7.396 -42.566  22.680  1.00  0.00      A    N
ATOM   2563 HH21 ARG A 161      -8.345 -42.427  22.963  1.00  0.00      A    H
ATOM   2564 HH22 ARG A 161      -6.738 -42.536  23.432  1.00  0.00      A    H
ATOM   2565  C   ARG A 161     -11.548 -41.562  16.981  1.00  0.00      A    C
ATOM   2566  O   ARG A 161     -11.344 -42.106  15.898  1.00  0.00      A    O
ATOM   2567  N   THR A 162     -12.599 -41.925  17.742  1.00  0.00      A    N
ATOM   2568  HN  THR A 162     -12.665 -41.466  18.625  1.00  0.00      A    H
ATOM   2569  CA  THR A 162     -13.594 -42.845  17.277  1.00  0.00      A    C
ATOM   2570  HA  THR A 162     -13.055 -43.740  17.005  1.00  0.00      A    H
ATOM   2571  CB  THR A 162     -14.633 -43.205  18.357  1.00  0.00      A    C
ATOM   2572  HB  THR A 162     -15.222 -42.283  18.553  1.00  0.00      A    H
ATOM   2573  OG1 THR A 162     -14.013 -43.635  19.598  1.00  0.00      A    O
ATOM   2574  HG1 THR A 162     -14.694 -43.522  20.265  1.00  0.00      A    H
ATOM   2575  CG2 THR A 162     -15.527 -44.315  17.927  1.00  0.00      A    C
ATOM   2576 HG21 THR A 162     -16.202 -44.515  18.787  1.00  0.00      A    H
ATOM   2577 HG22 THR A 162     -16.146 -44.020  17.053  1.00  0.00      A    H
ATOM   2578 HG23 THR A 162     -14.870 -45.178  17.689  1.00  0.00      A    H
ATOM   2579  C   THR A 162     -14.316 -42.468  16.033  1.00  0.00      A    C
ATOM   2580  O   THR A 162     -14.291 -43.147  14.981  1.00  0.00      A    O
ATOM   2581  N   TYR A 163     -14.795 -41.245  16.004  1.00  0.00      A    N
ATOM   2582  HN  TYR A 163     -14.725 -40.595  16.757  1.00  0.00      A    H
ATOM   2583  CA  TYR A 163     -15.385 -40.684  14.834  1.00  0.00      A    C
ATOM   2584  HA  TYR A 163     -16.188 -41.338  14.530  1.00  0.00      A    H
ATOM   2585  CB  TYR A 163     -15.864 -39.243  15.197  1.00  0.00      A    C
ATOM   2586  HB1 TYR A 163     -14.986 -38.571  15.094  1.00  0.00      A    H
ATOM   2587  HB2 TYR A 163     -16.264 -39.241  16.233  1.00  0.00      A    H
ATOM   2588  CG  TYR A 163     -16.946 -38.754  14.343  1.00  0.00      A    C
ATOM   2589  CD1 TYR A 163     -16.735 -38.186  13.095  1.00  0.00      A    C
ATOM   2590  HD1 TYR A 163     -15.729 -38.081  12.716  1.00  0.00      A    H
ATOM   2591  CE1 TYR A 163     -17.860 -37.569  12.379  1.00  0.00      A    C
ATOM   2592  HE1 TYR A 163     -17.588 -37.214  11.396  1.00  0.00      A    H
ATOM   2593  CZ  TYR A 163     -19.131 -37.721  12.839  1.00  0.00      A    C
ATOM   2594  OH  TYR A 163     -20.175 -37.175  11.978  1.00  0.00      A    O
ATOM   2595  HH  TYR A 163     -19.920 -37.283  11.059  1.00  0.00      A    H
ATOM   2596  CD2 TYR A 163     -18.223 -38.795  14.814  1.00  0.00      A    C
ATOM   2597  HD2 TYR A 163     -18.435 -39.314  15.737  1.00  0.00      A    H
ATOM   2598  CE2 TYR A 163     -19.317 -38.361  14.074  1.00  0.00      A    C
ATOM   2599  HE2 TYR A 163     -20.282 -38.411  14.557  1.00  0.00      A    H
ATOM   2600  C   TYR A 163     -14.538 -40.537  13.536  1.00  0.00      A    C
ATOM   2601  O   TYR A 163     -15.042 -40.838  12.426  1.00  0.00      A    O
ATOM   2602  N   CYS A 164     -13.314 -40.122  13.554  1.00  0.00      A    N
ATOM   2603  HN  CYS A 164     -12.985 -39.776  14.429  1.00  0.00      A    H
ATOM   2604  CA  CYS A 164     -12.490 -39.740  12.363  1.00  0.00      A    C
ATOM   2605  HA  CYS A 164     -13.171 -39.238  11.691  1.00  0.00      A    H
ATOM   2606  CB  CYS A 164     -11.249 -38.893  12.658  1.00  0.00      A    C
ATOM   2607  HB1 CYS A 164     -11.362 -37.954  13.242  1.00  0.00      A    H
ATOM   2608  HB2 CYS A 164     -10.802 -38.626  11.677  1.00  0.00      A    H
ATOM   2609  SG  CYS A 164      -9.980 -39.878  13.657  1.00  0.00      A    S
ATOM   2610  HG1 CYS A 164     -10.799 -39.893  14.698  1.00  0.00      A    H
ATOM   2611  C   CYS A 164     -12.155 -41.036  11.624  1.00  0.00      A    C
ATOM   2612  O   CYS A 164     -11.999 -41.106  10.413  1.00  0.00      A    O
ATOM   2613  N   GLU A 165     -12.102 -42.088  12.440  1.00  0.00      A    N
ATOM   2614  HN  GLU A 165     -12.220 -41.960  13.422  1.00  0.00      A    H
ATOM   2615  CA  GLU A 165     -11.840 -43.364  11.954  1.00  0.00      A    C
ATOM   2616  HA  GLU A 165     -10.966 -43.208  11.339  1.00  0.00      A    H
ATOM   2617  CB  GLU A 165     -11.628 -44.409  13.052  1.00  0.00      A    C
ATOM   2618  HB1 GLU A 165     -12.537 -44.635  13.649  1.00  0.00      A    H
ATOM   2619  HB2 GLU A 165     -10.899 -43.921  13.734  1.00  0.00      A    H
ATOM   2620  CG  GLU A 165     -10.964 -45.786  12.840  1.00  0.00      A    C
ATOM   2621  HG1 GLU A 165     -10.000 -45.653  12.304  1.00  0.00      A    H
ATOM   2622  HG2 GLU A 165     -11.628 -46.385  12.181  1.00  0.00      A    H
ATOM   2623  CD  GLU A 165     -10.662 -46.521  14.084  1.00  0.00      A    C
ATOM   2624  OE1 GLU A 165     -11.300 -47.503  14.493  1.00  0.00      A    O
ATOM   2625  OE2 GLU A 165      -9.634 -46.023  14.687  1.00  0.00      A    O
ATOM   2626  C   GLU A 165     -12.920 -43.956  11.023  1.00  0.00      A    C
ATOM   2627  O   GLU A 165     -12.657 -44.711  10.063  1.00  0.00      A    O
ATOM   2628  N   ALA A 166     -14.217 -43.591  11.217  1.00  0.00      A    N
ATOM   2629  HN  ALA A 166     -14.350 -42.986  11.998  1.00  0.00      A    H
ATOM   2630  CA  ALA A 166     -15.420 -43.857  10.412  1.00  0.00      A    C
ATOM   2631  HA  ALA A 166     -15.464 -44.898  10.128  1.00  0.00      A    H
ATOM   2632  CB  ALA A 166     -16.551 -43.556  11.301  1.00  0.00      A    C
ATOM   2633  HB1 ALA A 166     -17.523 -43.818  10.830  1.00  0.00      A    H
ATOM   2634  HB2 ALA A 166     -16.434 -44.192  12.204  1.00  0.00      A    H
ATOM   2635  HB3 ALA A 166     -16.490 -42.536  11.738  1.00  0.00      A    H
ATOM   2636  C   ALA A 166     -15.444 -43.032   9.196  1.00  0.00      A    C
ATOM   2637  O   ALA A 166     -16.074 -43.394   8.211  1.00  0.00      A    O
ATOM   2638  N   ALA A 167     -14.755 -41.894   9.143  1.00  0.00      A    N
ATOM   2639  HN  ALA A 167     -14.268 -41.575   9.952  1.00  0.00      A    H
ATOM   2640  CA  ALA A 167     -14.601 -41.112   7.879  1.00  0.00      A    C
ATOM   2641  HA  ALA A 167     -15.453 -41.353   7.261  1.00  0.00      A    H
ATOM   2642  CB  ALA A 167     -14.653 -39.615   8.321  1.00  0.00      A    C
ATOM   2643  HB1 ALA A 167     -14.452 -38.943   7.460  1.00  0.00      A    H
ATOM   2644  HB2 ALA A 167     -15.680 -39.335   8.637  1.00  0.00      A    H
ATOM   2645  HB3 ALA A 167     -13.930 -39.311   9.109  1.00  0.00      A    H
ATOM   2646  C   ALA A 167     -13.408 -41.339   7.061  1.00  0.00      A    C
ATOM   2647  O   ALA A 167     -13.172 -40.788   6.057  1.00  0.00      A    O
ATOM   2648  N   GLY A 168     -12.577 -42.327   7.484  1.00  0.00      A    N
ATOM   2649  HN  GLY A 168     -12.842 -42.777   8.333  1.00  0.00      A    H
ATOM   2650  CA  GLY A 168     -11.497 -42.938   6.712  1.00  0.00      A    C
ATOM   2651  HA1 GLY A 168     -11.793 -42.991   5.674  1.00  0.00      A    H
ATOM   2652  HA2 GLY A 168     -11.468 -43.946   7.100  1.00  0.00      A    H
ATOM   2653  C   GLY A 168     -10.194 -42.315   6.821  1.00  0.00      A    C
ATOM   2654  O   GLY A 168      -9.295 -42.666   6.103  1.00  0.00      A    O
ATOM   2655  N   VAL A 169     -10.048 -41.276   7.713  1.00  0.00      A    N
ATOM   2656  HN  VAL A 169     -10.793 -41.005   8.317  1.00  0.00      A    H
ATOM   2657  CA  VAL A 169      -8.865 -40.473   7.899  1.00  0.00      A    C
ATOM   2658  HA  VAL A 169      -8.379 -40.555   6.938  1.00  0.00      A    H
ATOM   2659  CB  VAL A 169      -9.130 -38.979   8.046  1.00  0.00      A    C
ATOM   2660  HB  VAL A 169      -8.165 -38.449   7.896  1.00  0.00      A    H
ATOM   2661  CG1 VAL A 169     -10.094 -38.490   6.967  1.00  0.00      A    C
ATOM   2662 HG11 VAL A 169      -9.591 -38.714   6.002  1.00  0.00      A    H
ATOM   2663 HG12 VAL A 169     -11.050 -39.055   7.007  1.00  0.00      A    H
ATOM   2664 HG13 VAL A 169     -10.116 -37.394   7.143  1.00  0.00      A    H
ATOM   2665  CG2 VAL A 169      -9.796 -38.604   9.387  1.00  0.00      A    C
ATOM   2666 HG21 VAL A 169      -9.861 -37.496   9.351  1.00  0.00      A    H
ATOM   2667 HG22 VAL A 169     -10.781 -39.111   9.474  1.00  0.00      A    H
ATOM   2668 HG23 VAL A 169      -9.088 -38.916  10.185  1.00  0.00      A    H
ATOM   2669  C   VAL A 169      -7.893 -41.076   8.928  1.00  0.00      A    C
ATOM   2670  O   VAL A 169      -8.225 -42.023   9.633  1.00  0.00      A    O
ATOM   2671  N   ASN A 170      -6.669 -40.495   9.040  1.00  0.00      A    N
ATOM   2672  HN  ASN A 170      -6.327 -39.732   8.496  1.00  0.00      A    H
ATOM   2673  CA  ASN A 170      -5.684 -40.989   9.999  1.00  0.00      A    C
ATOM   2674  HA  ASN A 170      -5.988 -41.929  10.435  1.00  0.00      A    H
ATOM   2675  CB  ASN A 170      -4.297 -41.200   9.345  1.00  0.00      A    C
ATOM   2676  HB1 ASN A 170      -3.660 -41.848   9.985  1.00  0.00      A    H
ATOM   2677  HB2 ASN A 170      -3.844 -40.200   9.174  1.00  0.00      A    H
ATOM   2678  CG  ASN A 170      -4.366 -42.115   8.130  1.00  0.00      A    C
ATOM   2679  OD1 ASN A 170      -4.681 -43.302   8.275  1.00  0.00      A    O
ATOM   2680  ND2 ASN A 170      -4.087 -41.557   6.898  1.00  0.00      A    N
ATOM   2681 HD21 ASN A 170      -3.779 -42.186   6.184  1.00  0.00      A    H
ATOM   2682 HD22 ASN A 170      -4.027 -40.567   6.768  1.00  0.00      A    H
ATOM   2683  C   ASN A 170      -5.615 -40.032  11.166  1.00  0.00      A    C
ATOM   2684  O   ASN A 170      -5.883 -38.798  11.060  1.00  0.00      A    O
ATOM   2685  N   TYR A 171      -5.196 -40.492  12.330  1.00  0.00      A    N
ATOM   2686  HN  TYR A 171      -4.997 -41.450  12.519  1.00  0.00      A    H
ATOM   2687  CA  TYR A 171      -5.224 -39.760  13.570  1.00  0.00      A    C
ATOM   2688  HA  TYR A 171      -5.482 -38.727  13.389  1.00  0.00      A    H
ATOM   2689  CB  TYR A 171      -6.282 -40.329  14.557  1.00  0.00      A    C
ATOM   2690  HB1 TYR A 171      -6.038 -41.373  14.847  1.00  0.00      A    H
ATOM   2691  HB2 TYR A 171      -7.287 -40.347  14.083  1.00  0.00      A    H
ATOM   2692  CG  TYR A 171      -6.425 -39.595  15.897  1.00  0.00      A    C
ATOM   2693  CD1 TYR A 171      -7.384 -38.589  15.941  1.00  0.00      A    C
ATOM   2694  HD1 TYR A 171      -8.014 -38.368  15.091  1.00  0.00      A    H
ATOM   2695  CE1 TYR A 171      -7.609 -37.920  17.192  1.00  0.00      A    C
ATOM   2696  HE1 TYR A 171      -8.281 -37.092  17.365  1.00  0.00      A    H
ATOM   2697  CZ  TYR A 171      -6.925 -38.322  18.347  1.00  0.00      A    C
ATOM   2698  OH  TYR A 171      -7.033 -37.625  19.587  1.00  0.00      A    O
ATOM   2699  HH  TYR A 171      -7.288 -36.711  19.441  1.00  0.00      A    H
ATOM   2700  CD2 TYR A 171      -5.625 -39.906  16.993  1.00  0.00      A    C
ATOM   2701  HD2 TYR A 171      -4.897 -40.702  16.941  1.00  0.00      A    H
ATOM   2702  CE2 TYR A 171      -5.830 -39.254  18.249  1.00  0.00      A    C
ATOM   2703  HE2 TYR A 171      -5.259 -39.424  19.150  1.00  0.00      A    H
ATOM   2704  C   TYR A 171      -3.895 -39.457  14.147  1.00  0.00      A    C
ATOM   2705  O   TYR A 171      -2.994 -40.299  14.353  1.00  0.00      A    O
ATOM   2706  N   VAL A 172      -3.656 -38.175  14.396  1.00  0.00      A    N
ATOM   2707  HN  VAL A 172      -4.352 -37.467  14.308  1.00  0.00      A    H
ATOM   2708  CA  VAL A 172      -2.302 -37.654  14.717  1.00  0.00      A    C
ATOM   2709  HA  VAL A 172      -1.535 -38.412  14.663  1.00  0.00      A    H
ATOM   2710  CB  VAL A 172      -1.757 -36.687  13.592  1.00  0.00      A    C
ATOM   2711  HB  VAL A 172      -2.620 -36.111  13.195  1.00  0.00      A    H
ATOM   2712  CG1 VAL A 172      -0.565 -35.833  13.993  1.00  0.00      A    C
ATOM   2713 HG11 VAL A 172      -0.286 -35.255  13.086  1.00  0.00      A    H
ATOM   2714 HG12 VAL A 172      -0.690 -35.114  14.831  1.00  0.00      A    H
ATOM   2715 HG13 VAL A 172       0.289 -36.515  14.196  1.00  0.00      A    H
ATOM   2716  CG2 VAL A 172      -1.353 -37.700  12.428  1.00  0.00      A    C
ATOM   2717 HG21 VAL A 172      -2.278 -38.077  11.941  1.00  0.00      A    H
ATOM   2718 HG22 VAL A 172      -0.686 -37.155  11.726  1.00  0.00      A    H
ATOM   2719 HG23 VAL A 172      -0.901 -38.648  12.790  1.00  0.00      A    H
ATOM   2720  C   VAL A 172      -2.463 -36.939  15.978  1.00  0.00      A    C
ATOM   2721  O   VAL A 172      -3.389 -36.191  16.182  1.00  0.00      A    O
ATOM   2722  N   THR A 173      -1.547 -37.220  16.905  1.00  0.00      A    N
ATOM   2723  HN  THR A 173      -0.716 -37.723  16.682  1.00  0.00      A    H
ATOM   2724  CA  THR A 173      -1.654 -36.647  18.238  1.00  0.00      A    C
ATOM   2725  HA  THR A 173      -2.225 -35.733  18.318  1.00  0.00      A    H
ATOM   2726  CB  THR A 173      -2.472 -37.590  19.239  1.00  0.00      A    C
ATOM   2727  HB  THR A 173      -3.446 -37.707  18.718  1.00  0.00      A    H
ATOM   2728  OG1 THR A 173      -2.795 -36.852  20.370  1.00  0.00      A    O
ATOM   2729  HG1 THR A 173      -3.330 -36.095  20.119  1.00  0.00      A    H
ATOM   2730  CG2 THR A 173      -1.814 -38.905  19.635  1.00  0.00      A    C
ATOM   2731 HG21 THR A 173      -2.536 -39.489  20.246  1.00  0.00      A    H
ATOM   2732 HG22 THR A 173      -1.524 -39.469  18.723  1.00  0.00      A    H
ATOM   2733 HG23 THR A 173      -0.976 -38.657  20.320  1.00  0.00      A    H
ATOM   2734  C   THR A 173      -0.319 -36.315  18.884  1.00  0.00      A    C
ATOM   2735  O   THR A 173       0.677 -37.077  18.872  1.00  0.00      A    O
ATOM   2736  N   ARG A 174      -0.298 -35.180  19.524  1.00  0.00      A    N
ATOM   2737  HN  ARG A 174      -1.049 -34.532  19.426  1.00  0.00      A    H
ATOM   2738  CA  ARG A 174       0.831 -34.671  20.308  1.00  0.00      A    C
ATOM   2739  HA  ARG A 174       1.717 -34.767  19.697  1.00  0.00      A    H
ATOM   2740  CB  ARG A 174       0.717 -33.149  20.696  1.00  0.00      A    C
ATOM   2741  HB1 ARG A 174       1.692 -32.790  21.090  1.00  0.00      A    H
ATOM   2742  HB2 ARG A 174      -0.096 -32.934  21.422  1.00  0.00      A    H
ATOM   2743  CG  ARG A 174       0.516 -32.228  19.499  1.00  0.00      A    C
ATOM   2744  HG1 ARG A 174      -0.417 -32.486  18.955  1.00  0.00      A    H
ATOM   2745  HG2 ARG A 174       1.291 -32.178  18.704  1.00  0.00      A    H
ATOM   2746  CD  ARG A 174       0.568 -30.767  19.979  1.00  0.00      A    C
ATOM   2747  HD1 ARG A 174       0.818 -30.127  19.106  1.00  0.00      A    H
ATOM   2748  HD2 ARG A 174       1.420 -30.567  20.663  1.00  0.00      A    H
ATOM   2749  NE  ARG A 174      -0.794 -30.419  20.594  1.00  0.00      A    N
ATOM   2750  HE  ARG A 174      -1.567 -31.051  20.533  1.00  0.00      A    H
ATOM   2751  CZ  ARG A 174      -1.195 -29.245  21.210  1.00  0.00      A    C
ATOM   2752  NH1 ARG A 174      -0.391 -28.194  21.110  1.00  0.00      A    N
ATOM   2753 HH11 ARG A 174       0.438 -28.303  20.562  1.00  0.00      A    H
ATOM   2754 HH12 ARG A 174      -0.746 -27.288  21.339  1.00  0.00      A    H
ATOM   2755  NH2 ARG A 174      -2.318 -29.167  21.714  1.00  0.00      A    N
ATOM   2756 HH21 ARG A 174      -2.935 -29.953  21.758  1.00  0.00      A    H
ATOM   2757 HH22 ARG A 174      -2.625 -28.253  21.979  1.00  0.00      A    H
ATOM   2758  C   ARG A 174       1.093 -35.384  21.613  1.00  0.00      A    C
ATOM   2759  O   ARG A 174       0.247 -36.165  22.034  1.00  0.00      A    O
ATOM   2760  N   PRO A 175       2.263 -35.323  22.253  1.00  0.00      A    N
ATOM   2761  CD  PRO A 175       3.485 -34.713  21.716  1.00  0.00      A    C
ATOM   2762  HD1 PRO A 175       3.725 -35.022  20.676  1.00  0.00      A    H
ATOM   2763  HD2 PRO A 175       3.521 -33.605  21.643  1.00  0.00      A    H
ATOM   2764  CA  PRO A 175       2.545 -36.119  23.449  1.00  0.00      A    C
ATOM   2765  HA  PRO A 175       2.085 -37.095  23.409  1.00  0.00      A    H
ATOM   2766  CB  PRO A 175       4.086 -36.317  23.355  1.00  0.00      A    C
ATOM   2767  HB1 PRO A 175       4.367 -37.253  22.827  1.00  0.00      A    H
ATOM   2768  HB2 PRO A 175       4.585 -36.356  24.347  1.00  0.00      A    H
ATOM   2769  CG  PRO A 175       4.637 -35.124  22.606  1.00  0.00      A    C
ATOM   2770  HG1 PRO A 175       5.640 -35.286  22.156  1.00  0.00      A    H
ATOM   2771  HG2 PRO A 175       4.850 -34.406  23.427  1.00  0.00      A    H
ATOM   2772  C   PRO A 175       2.227 -35.406  24.694  1.00  0.00      A    C
ATOM   2773  O   PRO A 175       2.232 -36.015  25.733  1.00  0.00      A    O
ATOM   2774  N   ASP A 176       1.965 -34.160  24.566  1.00  0.00      A    N
ATOM   2775  HN  ASP A 176       2.153 -33.841  23.641  1.00  0.00      A    H
ATOM   2776  CA  ASP A 176       1.518 -33.159  25.557  1.00  0.00      A    C
ATOM   2777  HA  ASP A 176       0.819 -33.606  26.247  1.00  0.00      A    H
ATOM   2778  CB  ASP A 176       2.786 -32.726  26.372  1.00  0.00      A    C
ATOM   2779  HB1 ASP A 176       3.469 -32.154  25.708  1.00  0.00      A    H
ATOM   2780  HB2 ASP A 176       3.346 -33.577  26.817  1.00  0.00      A    H
ATOM   2781  CG  ASP A 176       2.498 -31.959  27.604  1.00  0.00      A    C
ATOM   2782  OD1 ASP A 176       1.343 -31.831  28.042  1.00  0.00      A    O
ATOM   2783  OD2 ASP A 176       3.484 -31.460  28.229  1.00  0.00      A    O
ATOM   2784  C   ASP A 176       0.863 -32.040  24.802  1.00  0.00      A    C
ATOM   2785  O   ASP A 176       1.035 -31.938  23.610  1.00  0.00      A    O
ATOM   2786  N   ASN A 177       0.093 -31.207  25.480  1.00  0.00      A    N
ATOM   2787  HN  ASN A 177       0.333 -31.235  26.447  1.00  0.00      A    H
ATOM   2788  CA  ASN A 177      -0.902 -30.345  24.773  1.00  0.00      A    C
ATOM   2789  HA  ASN A 177      -1.108 -30.687  23.770  1.00  0.00      A    H
ATOM   2790  CB  ASN A 177      -2.240 -30.281  25.521  1.00  0.00      A    C
ATOM   2791  HB1 ASN A 177      -3.060 -29.784  24.960  1.00  0.00      A    H
ATOM   2792  HB2 ASN A 177      -2.120 -29.776  26.504  1.00  0.00      A    H
ATOM   2793  CG  ASN A 177      -2.719 -31.720  25.700  1.00  0.00      A    C
ATOM   2794  OD1 ASN A 177      -2.671 -32.388  26.696  1.00  0.00      A    O
ATOM   2795  ND2 ASN A 177      -3.216 -32.291  24.532  1.00  0.00      A    N
ATOM   2796 HD21 ASN A 177      -3.419 -33.270  24.537  1.00  0.00      A    H
ATOM   2797 HD22 ASN A 177      -3.385 -31.689  23.751  1.00  0.00      A    H
ATOM   2798  C   ASN A 177      -0.329 -28.997  24.648  1.00  0.00      A    C
ATOM   2799  O   ASN A 177      -1.004 -28.022  24.773  1.00  0.00      A    O
ATOM   2800  N   LYS A 178       0.989 -28.900  24.484  1.00  0.00      A    N
ATOM   2801  HN  LYS A 178       1.515 -29.740  24.378  1.00  0.00      A    H
ATOM   2802  CA  LYS A 178       1.783 -27.704  24.552  1.00  0.00      A    C
ATOM   2803  HA  LYS A 178       1.209 -26.892  24.974  1.00  0.00      A    H
ATOM   2804  CB  LYS A 178       2.889 -27.920  25.633  1.00  0.00      A    C
ATOM   2805  HB1 LYS A 178       3.522 -27.006  25.643  1.00  0.00      A    H
ATOM   2806  HB2 LYS A 178       3.480 -28.821  25.362  1.00  0.00      A    H
ATOM   2807  CG  LYS A 178       2.375 -28.127  27.087  1.00  0.00      A    C
ATOM   2808  HG1 LYS A 178       1.717 -29.022  27.051  1.00  0.00      A    H
ATOM   2809  HG2 LYS A 178       1.702 -27.345  27.499  1.00  0.00      A    H
ATOM   2810  CD  LYS A 178       3.481 -28.226  28.183  1.00  0.00      A    C
ATOM   2811  HD1 LYS A 178       4.269 -27.452  28.296  1.00  0.00      A    H
ATOM   2812  HD2 LYS A 178       4.029 -29.157  27.924  1.00  0.00      A    H
ATOM   2813  CE  LYS A 178       3.056 -28.408  29.658  1.00  0.00      A    C
ATOM   2814  HE1 LYS A 178       2.535 -27.538  30.112  1.00  0.00      A    H
ATOM   2815  HE2 LYS A 178       3.913 -28.532  30.354  1.00  0.00      A    H
ATOM   2816  NZ  LYS A 178       2.134 -29.580  29.763  1.00  0.00      A    N
ATOM   2817  HZ1 LYS A 178       2.627 -30.337  29.248  1.00  0.00      A    H
ATOM   2818  HZ2 LYS A 178       2.040 -29.839  30.765  1.00  0.00      A    H
ATOM   2819  HZ3 LYS A 178       1.217 -29.449  29.290  1.00  0.00      A    H
ATOM   2820  C   LYS A 178       2.445 -27.280  23.251  1.00  0.00      A    C
ATOM   2821  O   LYS A 178       2.699 -28.052  22.341  1.00  0.00      A    O
ATOM   2822  N   HSE A 179       2.687 -25.935  22.981  1.00  0.00      A    N
ATOM   2823  HN  HSE A 179       2.468 -25.163  23.572  1.00  0.00      A    H
ATOM   2824  CA  HSE A 179       3.463 -25.400  21.826  1.00  0.00      A    C
ATOM   2825  HA  HSE A 179       3.814 -24.482  22.272  1.00  0.00      A    H
ATOM   2826  CB  HSE A 179       4.754 -26.150  21.286  1.00  0.00      A    C
ATOM   2827  HB1 HSE A 179       5.236 -25.534  20.496  1.00  0.00      A    H
ATOM   2828  HB2 HSE A 179       4.566 -27.211  21.018  1.00  0.00      A    H
ATOM   2829  ND1 HSE A 179       6.223 -25.128  23.089  1.00  0.00      A    N
ATOM   2830  CG  HSE A 179       5.744 -26.264  22.413  1.00  0.00      A    C
ATOM   2831  CE1 HSE A 179       6.888 -25.571  24.125  1.00  0.00      A    C
ATOM   2832  HE1 HSE A 179       7.224 -25.010  24.997  1.00  0.00      A    H
ATOM   2833  NE2 HSE A 179       6.841 -26.928  24.100  1.00  0.00      A    N
ATOM   2834  HE2 HSE A 179       7.186 -27.480  24.859  1.00  0.00      A    H
ATOM   2835  CD2 HSE A 179       6.141 -27.375  23.038  1.00  0.00      A    C
ATOM   2836  HD2 HSE A 179       5.905 -28.412  22.839  1.00  0.00      A    H
ATOM   2837  C   HSE A 179       2.472 -25.088  20.735  1.00  0.00      A    C
ATOM   2838  O   HSE A 179       2.830 -24.849  19.582  1.00  0.00      A    O
ATOM   2839  N   ALA A 180       1.177 -24.940  21.194  1.00  0.00      A    N
ATOM   2840  HN  ALA A 180       1.109 -25.193  22.156  1.00  0.00      A    H
ATOM   2841  CA  ALA A 180       0.047 -24.315  20.541  1.00  0.00      A    C
ATOM   2842  HA  ALA A 180      -0.825 -24.630  21.093  1.00  0.00      A    H
ATOM   2843  CB  ALA A 180       0.283 -22.826  20.791  1.00  0.00      A    C
ATOM   2844  HB1 ALA A 180      -0.669 -22.308  20.547  1.00  0.00      A    H
ATOM   2845  HB2 ALA A 180       0.422 -22.515  21.848  1.00  0.00      A    H
ATOM   2846  HB3 ALA A 180       1.091 -22.472  20.115  1.00  0.00      A    H
ATOM   2847  C   ALA A 180      -0.116 -24.817  19.113  1.00  0.00      A    C
ATOM   2848  O   ALA A 180      -0.004 -25.985  18.877  1.00  0.00      A    O
ATOM   2849  N   LYS A 181      -0.298 -23.940  18.074  1.00  0.00      A    N
ATOM   2850  HN  LYS A 181      -0.321 -22.952  18.204  1.00  0.00      A    H
ATOM   2851  CA  LYS A 181      -0.592 -24.319  16.673  1.00  0.00      A    C
ATOM   2852  HA  LYS A 181      -1.311 -25.122  16.737  1.00  0.00      A    H
ATOM   2853  CB  LYS A 181      -1.244 -23.163  15.863  1.00  0.00      A    C
ATOM   2854  HB1 LYS A 181      -0.561 -22.415  15.405  1.00  0.00      A    H
ATOM   2855  HB2 LYS A 181      -2.021 -22.646  16.466  1.00  0.00      A    H
ATOM   2856  CG  LYS A 181      -1.933 -23.661  14.655  1.00  0.00      A    C
ATOM   2857  HG1 LYS A 181      -1.567 -24.669  14.364  1.00  0.00      A    H
ATOM   2858  HG2 LYS A 181      -1.863 -22.946  13.807  1.00  0.00      A    H
ATOM   2859  CD  LYS A 181      -3.448 -23.709  14.974  1.00  0.00      A    C
ATOM   2860  HD1 LYS A 181      -3.802 -22.681  15.201  1.00  0.00      A    H
ATOM   2861  HD2 LYS A 181      -3.730 -24.436  15.765  1.00  0.00      A    H
ATOM   2862  CE  LYS A 181      -4.292 -24.114  13.759  1.00  0.00      A    C
ATOM   2863  HE1 LYS A 181      -5.327 -24.218  14.148  1.00  0.00      A    H
ATOM   2864  HE2 LYS A 181      -3.910 -25.092  13.394  1.00  0.00      A    H
ATOM   2865  NZ  LYS A 181      -4.325 -23.076  12.739  1.00  0.00      A    N
ATOM   2866  HZ1 LYS A 181      -3.389 -22.992  12.295  1.00  0.00      A    H
ATOM   2867  HZ2 LYS A 181      -4.958 -23.402  11.980  1.00  0.00      A    H
ATOM   2868  HZ3 LYS A 181      -4.685 -22.171  13.103  1.00  0.00      A    H
ATOM   2869  C   LYS A 181       0.588 -24.876  15.822  1.00  0.00      A    C
ATOM   2870  O   LYS A 181       0.416 -25.921  15.186  1.00  0.00      A    O
ATOM   2871  N   ALA A 182       1.724 -24.179  15.904  1.00  0.00      A    N
ATOM   2872  HN  ALA A 182       1.848 -23.380  16.488  1.00  0.00      A    H
ATOM   2873  CA  ALA A 182       3.019 -24.593  15.392  1.00  0.00      A    C
ATOM   2874  HA  ALA A 182       2.847 -24.652  14.328  1.00  0.00      A    H
ATOM   2875  CB  ALA A 182       3.957 -23.537  15.720  1.00  0.00      A    C
ATOM   2876  HB1 ALA A 182       3.524 -22.547  15.459  1.00  0.00      A    H
ATOM   2877  HB2 ALA A 182       4.019 -23.501  16.829  1.00  0.00      A    H
ATOM   2878  HB3 ALA A 182       4.980 -23.610  15.293  1.00  0.00      A    H
ATOM   2879  C   ALA A 182       3.486 -25.994  15.830  1.00  0.00      A    C
ATOM   2880  O   ALA A 182       4.134 -26.763  15.135  1.00  0.00      A    O
ATOM   2881  N   GLY A 183       3.196 -26.287  17.099  1.00  0.00      A    N
ATOM   2882  HN  GLY A 183       2.927 -25.638  17.806  1.00  0.00      A    H
ATOM   2883  CA  GLY A 183       3.485 -27.539  17.770  1.00  0.00      A    C
ATOM   2884  HA1 GLY A 183       3.224 -27.561  18.818  1.00  0.00      A    H
ATOM   2885  HA2 GLY A 183       4.530 -27.726  17.575  1.00  0.00      A    H
ATOM   2886  C   GLY A 183       2.783 -28.693  17.266  1.00  0.00      A    C
ATOM   2887  O   GLY A 183       3.212 -29.845  17.193  1.00  0.00      A    O
ATOM   2888  N   ASN A 184       1.510 -28.466  16.745  1.00  0.00      A    N
ATOM   2889  HN  ASN A 184       1.139 -27.544  16.659  1.00  0.00      A    H
ATOM   2890  CA  ASN A 184       0.742 -29.417  15.966  1.00  0.00      A    C
ATOM   2891  HA  ASN A 184       0.832 -30.416  16.367  1.00  0.00      A    H
ATOM   2892  CB  ASN A 184      -0.688 -29.085  15.706  1.00  0.00      A    C
ATOM   2893  HB1 ASN A 184      -1.179 -29.787  14.999  1.00  0.00      A    H
ATOM   2894  HB2 ASN A 184      -0.760 -28.054  15.298  1.00  0.00      A    H
ATOM   2895  CG  ASN A 184      -1.543 -29.138  16.950  1.00  0.00      A    C
ATOM   2896  OD1 ASN A 184      -2.190 -30.155  17.268  1.00  0.00      A    O
ATOM   2897  ND2 ASN A 184      -1.590 -28.034  17.717  1.00  0.00      A    N
ATOM   2898 HD21 ASN A 184      -2.096 -28.060  18.579  1.00  0.00      A    H
ATOM   2899 HD22 ASN A 184      -0.990 -27.280  17.449  1.00  0.00      A    H
ATOM   2900  C   ASN A 184       1.318 -29.772  14.578  1.00  0.00      A    C
ATOM   2901  O   ASN A 184       1.491 -30.898  14.207  1.00  0.00      A    O
ATOM   2902  N   LEU A 185       1.650 -28.717  13.800  1.00  0.00      A    N
ATOM   2903  HN  LEU A 185       1.443 -27.795  14.121  1.00  0.00      A    H
ATOM   2904  CA  LEU A 185       2.349 -28.803  12.496  1.00  0.00      A    C
ATOM   2905  HA  LEU A 185       1.844 -29.420  11.768  1.00  0.00      A    H
ATOM   2906  CB  LEU A 185       2.581 -27.370  11.946  1.00  0.00      A    C
ATOM   2907  HB1 LEU A 185       3.196 -27.359  11.020  1.00  0.00      A    H
ATOM   2908  HB2 LEU A 185       3.250 -26.756  12.586  1.00  0.00      A    H
ATOM   2909  CG  LEU A 185       1.181 -26.582  11.588  1.00  0.00      A    C
ATOM   2910  HG  LEU A 185       0.492 -26.701  12.452  1.00  0.00      A    H
ATOM   2911  CD1 LEU A 185       1.398 -25.111  11.353  1.00  0.00      A    C
ATOM   2912 HD11 LEU A 185       1.855 -24.546  12.193  1.00  0.00      A    H
ATOM   2913 HD12 LEU A 185       2.117 -24.933  10.525  1.00  0.00      A    H
ATOM   2914 HD13 LEU A 185       0.437 -24.585  11.168  1.00  0.00      A    H
ATOM   2915  CD2 LEU A 185       0.463 -27.287  10.442  1.00  0.00      A    C
ATOM   2916 HD21 LEU A 185      -0.513 -26.757  10.404  1.00  0.00      A    H
ATOM   2917 HD22 LEU A 185       0.910 -27.148   9.434  1.00  0.00      A    H
ATOM   2918 HD23 LEU A 185       0.364 -28.376  10.639  1.00  0.00      A    H
ATOM   2919  C   LEU A 185       3.723 -29.444  12.580  1.00  0.00      A    C
ATOM   2920  O   LEU A 185       3.962 -30.283  11.768  1.00  0.00      A    O
ATOM   2921  N   ASN A 186       4.565 -29.215  13.617  1.00  0.00      A    N
ATOM   2922  HN  ASN A 186       4.300 -28.522  14.282  1.00  0.00      A    H
ATOM   2923  CA  ASN A 186       5.770 -30.065  13.831  1.00  0.00      A    C
ATOM   2924  HA  ASN A 186       6.159 -30.243  12.839  1.00  0.00      A    H
ATOM   2925  CB  ASN A 186       6.764 -29.464  14.853  1.00  0.00      A    C
ATOM   2926  HB1 ASN A 186       7.649 -30.117  15.010  1.00  0.00      A    H
ATOM   2927  HB2 ASN A 186       6.280 -29.369  15.848  1.00  0.00      A    H
ATOM   2928  CG  ASN A 186       7.341 -28.083  14.393  1.00  0.00      A    C
ATOM   2929  OD1 ASN A 186       7.629 -27.948  13.221  1.00  0.00      A    O
ATOM   2930  ND2 ASN A 186       7.429 -27.082  15.319  1.00  0.00      A    N
ATOM   2931 HD21 ASN A 186       7.726 -26.179  15.007  1.00  0.00      A    H
ATOM   2932 HD22 ASN A 186       7.043 -27.297  16.216  1.00  0.00      A    H
ATOM   2933  C   ASN A 186       5.477 -31.528  14.163  1.00  0.00      A    C
ATOM   2934  O   ASN A 186       6.092 -32.452  13.652  1.00  0.00      A    O
ATOM   2935  N   ASN A 187       4.613 -31.856  15.135  1.00  0.00      A    N
ATOM   2936  HN  ASN A 187       4.139 -31.101  15.581  1.00  0.00      A    H
ATOM   2937  CA  ASN A 187       4.226 -33.247  15.541  1.00  0.00      A    C
ATOM   2938  HA  ASN A 187       5.097 -33.765  15.915  1.00  0.00      A    H
ATOM   2939  CB  ASN A 187       3.253 -33.194  16.735  1.00  0.00      A    C
ATOM   2940  HB1 ASN A 187       2.325 -32.732  16.337  1.00  0.00      A    H
ATOM   2941  HB2 ASN A 187       3.618 -32.534  17.551  1.00  0.00      A    H
ATOM   2942  CG  ASN A 187       3.058 -34.600  17.274  1.00  0.00      A    C
ATOM   2943  OD1 ASN A 187       3.827 -35.036  18.065  1.00  0.00      A    O
ATOM   2944  ND2 ASN A 187       1.961 -35.232  16.910  1.00  0.00      A    N
ATOM   2945 HD21 ASN A 187       1.757 -36.075  17.407  1.00  0.00      A    H
ATOM   2946 HD22 ASN A 187       1.393 -34.758  16.237  1.00  0.00      A    H
ATOM   2947  C   ASN A 187       3.682 -34.082  14.275  1.00  0.00      A    C
ATOM   2948  O   ASN A 187       3.982 -35.283  14.037  1.00  0.00      A    O
ATOM   2949  N   ALA A 188       2.962 -33.411  13.409  1.00  0.00      A    N
ATOM   2950  HN  ALA A 188       2.741 -32.454  13.581  1.00  0.00      A    H
ATOM   2951  CA  ALA A 188       2.444 -33.900  12.179  1.00  0.00      A    C
ATOM   2952  HA  ALA A 188       1.943 -34.828  12.409  1.00  0.00      A    H
ATOM   2953  CB  ALA A 188       1.398 -32.947  11.666  1.00  0.00      A    C
ATOM   2954  HB1 ALA A 188       0.720 -32.712  12.515  1.00  0.00      A    H
ATOM   2955  HB2 ALA A 188       1.901 -31.993  11.397  1.00  0.00      A    H
ATOM   2956  HB3 ALA A 188       0.878 -33.428  10.811  1.00  0.00      A    H
ATOM   2957  C   ALA A 188       3.487 -34.194  11.132  1.00  0.00      A    C
ATOM   2958  O   ALA A 188       3.472 -35.191  10.445  1.00  0.00      A    O
ATOM   2959  N   LEU A 189       4.470 -33.259  10.985  1.00  0.00      A    N
ATOM   2960  HN  LEU A 189       4.335 -32.399  11.472  1.00  0.00      A    H
ATOM   2961  CA  LEU A 189       5.663 -33.335  10.183  1.00  0.00      A    C
ATOM   2962  HA  LEU A 189       5.283 -33.625   9.215  1.00  0.00      A    H
ATOM   2963  CB  LEU A 189       6.470 -32.058  10.118  1.00  0.00      A    C
ATOM   2964  HB1 LEU A 189       6.613 -31.722  11.168  1.00  0.00      A    H
ATOM   2965  HB2 LEU A 189       5.762 -31.299   9.720  1.00  0.00      A    H
ATOM   2966  CG  LEU A 189       7.835 -32.110   9.388  1.00  0.00      A    C
ATOM   2967  HG  LEU A 189       8.316 -33.064   9.690  1.00  0.00      A    H
ATOM   2968  CD1 LEU A 189       7.699 -32.047   7.922  1.00  0.00      A    C
ATOM   2969 HD11 LEU A 189       8.628 -31.881   7.336  1.00  0.00      A    H
ATOM   2970 HD12 LEU A 189       7.299 -32.960   7.430  1.00  0.00      A    H
ATOM   2971 HD13 LEU A 189       7.042 -31.219   7.581  1.00  0.00      A    H
ATOM   2972  CD2 LEU A 189       8.691 -30.963   9.893  1.00  0.00      A    C
ATOM   2973 HD21 LEU A 189       9.110 -31.210  10.892  1.00  0.00      A    H
ATOM   2974 HD22 LEU A 189       9.438 -30.663   9.127  1.00  0.00      A    H
ATOM   2975 HD23 LEU A 189       8.012 -30.114  10.122  1.00  0.00      A    H
ATOM   2976  C   LEU A 189       6.483 -34.616  10.667  1.00  0.00      A    C
ATOM   2977  O   LEU A 189       6.931 -35.421   9.864  1.00  0.00      A    O
ATOM   2978  N   LEU A 190       6.844 -34.723  11.932  1.00  0.00      A    N
ATOM   2979  HN  LEU A 190       6.650 -33.932  12.507  1.00  0.00      A    H
ATOM   2980  CA  LEU A 190       7.500 -35.842  12.511  1.00  0.00      A    C
ATOM   2981  HA  LEU A 190       8.409 -35.963  11.940  1.00  0.00      A    H
ATOM   2982  CB  LEU A 190       7.794 -35.564  13.964  1.00  0.00      A    C
ATOM   2983  HB1 LEU A 190       6.894 -35.844  14.553  1.00  0.00      A    H
ATOM   2984  HB2 LEU A 190       7.947 -34.469  14.072  1.00  0.00      A    H
ATOM   2985  CG  LEU A 190       9.048 -36.263  14.471  1.00  0.00      A    C
ATOM   2986  HG  LEU A 190       9.016 -37.346  14.225  1.00  0.00      A    H
ATOM   2987  CD1 LEU A 190      10.298 -35.794  13.753  1.00  0.00      A    C
ATOM   2988 HD11 LEU A 190      11.194 -36.012  14.372  1.00  0.00      A    H
ATOM   2989 HD12 LEU A 190      10.276 -36.307  12.768  1.00  0.00      A    H
ATOM   2990 HD13 LEU A 190      10.227 -34.694  13.616  1.00  0.00      A    H
ATOM   2991  CD2 LEU A 190       9.123 -36.089  15.966  1.00  0.00      A    C
ATOM   2992 HD21 LEU A 190       8.245 -36.223  16.634  1.00  0.00      A    H
ATOM   2993 HD22 LEU A 190       9.936 -36.745  16.344  1.00  0.00      A    H
ATOM   2994 HD23 LEU A 190       9.475 -35.067  16.220  1.00  0.00      A    H
ATOM   2995  C   LEU A 190       6.906 -37.257  12.423  1.00  0.00      A    C
ATOM   2996  O   LEU A 190       7.479 -38.303  12.116  1.00  0.00      A    O
ATOM   2997  N   HSE A 191       5.549 -37.359  12.571  1.00  0.00      A    N
ATOM   2998  HN  HSE A 191       4.965 -36.593  12.829  1.00  0.00      A    H
ATOM   2999  CA  HSE A 191       4.660 -38.530  12.465  1.00  0.00      A    C
ATOM   3000  HA  HSE A 191       5.094 -39.278  13.112  1.00  0.00      A    H
ATOM   3001  CB  HSE A 191       3.208 -38.122  12.817  1.00  0.00      A    C
ATOM   3002  HB1 HSE A 191       2.874 -37.477  11.975  1.00  0.00      A    H
ATOM   3003  HB2 HSE A 191       3.087 -37.548  13.760  1.00  0.00      A    H
ATOM   3004  ND1 HSE A 191       1.942 -40.010  13.958  1.00  0.00      A    N
ATOM   3005  CG  HSE A 191       2.235 -39.286  12.792  1.00  0.00      A    C
ATOM   3006  CE1 HSE A 191       1.196 -41.010  13.583  1.00  0.00      A    C
ATOM   3007  HE1 HSE A 191       0.804 -41.793  14.231  1.00  0.00      A    H
ATOM   3008  NE2 HSE A 191       0.944 -41.010  12.247  1.00  0.00      A    N
ATOM   3009  HE2 HSE A 191       0.505 -41.765  11.761  1.00  0.00      A    H
ATOM   3010  CD2 HSE A 191       1.598 -39.901  11.729  1.00  0.00      A    C
ATOM   3011  HD2 HSE A 191       1.634 -39.779  10.654  1.00  0.00      A    H
ATOM   3012  C   HSE A 191       4.756 -39.122  11.098  1.00  0.00      A    C
ATOM   3013  O   HSE A 191       4.837 -40.313  10.958  1.00  0.00      A    O
ATOM   3014  N   THR A 192       4.851 -38.268  10.081  1.00  0.00      A    N
ATOM   3015  HN  THR A 192       4.805 -37.272  10.107  1.00  0.00      A    H
ATOM   3016  CA  THR A 192       4.897 -38.714   8.694  1.00  0.00      A    C
ATOM   3017  HA  THR A 192       4.483 -39.708   8.611  1.00  0.00      A    H
ATOM   3018  CB  THR A 192       4.035 -37.807   7.869  1.00  0.00      A    C
ATOM   3019  HB  THR A 192       4.167 -38.020   6.787  1.00  0.00      A    H
ATOM   3020  OG1 THR A 192       4.480 -36.499   8.046  1.00  0.00      A    O
ATOM   3021  HG1 THR A 192       3.929 -36.033   8.679  1.00  0.00      A    H
ATOM   3022  CG2 THR A 192       2.596 -37.916   8.310  1.00  0.00      A    C
ATOM   3023 HG21 THR A 192       2.397 -37.825   9.399  1.00  0.00      A    H
ATOM   3024 HG22 THR A 192       2.093 -37.063   7.805  1.00  0.00      A    H
ATOM   3025 HG23 THR A 192       2.219 -38.910   7.990  1.00  0.00      A    H
ATOM   3026  C   THR A 192       6.258 -38.892   8.059  1.00  0.00      A    C
ATOM   3027  O   THR A 192       6.431 -39.140   6.844  1.00  0.00      A    O
ATOM   3028  N   ASN A 193       7.360 -38.922   8.876  1.00  0.00      A    N
ATOM   3029  HN  ASN A 193       7.270 -38.774   9.858  1.00  0.00      A    H
ATOM   3030  CA  ASN A 193       8.665 -39.290   8.377  1.00  0.00      A    C
ATOM   3031  HA  ASN A 193       8.704 -38.911   7.367  1.00  0.00      A    H
ATOM   3032  CB  ASN A 193       9.749 -38.563   9.214  1.00  0.00      A    C
ATOM   3033  HB1 ASN A 193       9.887 -38.968  10.239  1.00  0.00      A    H
ATOM   3034  HB2 ASN A 193       9.444 -37.498   9.302  1.00  0.00      A    H
ATOM   3035  CG  ASN A 193      11.111 -38.506   8.414  1.00  0.00      A    C
ATOM   3036  OD1 ASN A 193      11.161 -38.556   7.164  1.00  0.00      A    O
ATOM   3037  ND2 ASN A 193      12.203 -38.515   9.151  1.00  0.00      A    N
ATOM   3038 HD21 ASN A 193      13.042 -38.312   8.647  1.00  0.00      A    H
ATOM   3039 HD22 ASN A 193      12.134 -38.269  10.118  1.00  0.00      A    H
ATOM   3040  C   ASN A 193       8.831 -40.869   8.468  1.00  0.00      A    C
ATOM   3041  O   ASN A 193       8.134 -41.633   9.178  1.00  0.00      A    O
ATOM   3042  N   ALA A 194       9.688 -41.393   7.575  1.00  0.00      A    N
ATOM   3043  HN  ALA A 194      10.258 -40.733   7.093  1.00  0.00      A    H
ATOM   3044  CA  ALA A 194       9.949 -42.795   7.444  1.00  0.00      A    C
ATOM   3045  HA  ALA A 194      10.059 -43.263   8.410  1.00  0.00      A    H
ATOM   3046  CB  ALA A 194       8.955 -43.396   6.600  1.00  0.00      A    C
ATOM   3047  HB1 ALA A 194       8.836 -43.016   5.563  1.00  0.00      A    H
ATOM   3048  HB2 ALA A 194       8.948 -44.507   6.564  1.00  0.00      A    H
ATOM   3049  HB3 ALA A 194       7.942 -43.255   7.033  1.00  0.00      A    H
ATOM   3050  C   ALA A 194      11.297 -43.047   6.762  1.00  0.00      A    C
ATOM   3051  O   ALA A 194      11.939 -42.124   6.186  1.00  0.00      A    O
ATOM   3052  N   LEU A 195      11.864 -44.276   6.698  1.00  0.00      A    N
ATOM   3053  HN  LEU A 195      11.377 -45.066   7.062  1.00  0.00      A    H
ATOM   3054  CA  LEU A 195      13.152 -44.612   6.043  1.00  0.00      A    C
ATOM   3055  HA  LEU A 195      13.875 -43.910   6.432  1.00  0.00      A    H
ATOM   3056  CB  LEU A 195      13.548 -46.131   6.282  1.00  0.00      A    C
ATOM   3057  HB1 LEU A 195      12.829 -46.809   5.776  1.00  0.00      A    H
ATOM   3058  HB2 LEU A 195      13.494 -46.385   7.362  1.00  0.00      A    H
ATOM   3059  CG  LEU A 195      14.981 -46.449   5.847  1.00  0.00      A    C
ATOM   3060  HG  LEU A 195      14.970 -46.231   4.758  1.00  0.00      A    H
ATOM   3061  CD1 LEU A 195      16.008 -45.612   6.627  1.00  0.00      A    C
ATOM   3062 HD11 LEU A 195      17.028 -45.843   6.252  1.00  0.00      A    H
ATOM   3063 HD12 LEU A 195      15.930 -44.520   6.439  1.00  0.00      A    H
ATOM   3064 HD13 LEU A 195      15.978 -45.924   7.693  1.00  0.00      A    H
ATOM   3065  CD2 LEU A 195      15.348 -47.939   5.904  1.00  0.00      A    C
ATOM   3066 HD21 LEU A 195      14.530 -48.568   5.492  1.00  0.00      A    H
ATOM   3067 HD22 LEU A 195      16.305 -48.062   5.355  1.00  0.00      A    H
ATOM   3068 HD23 LEU A 195      15.610 -48.212   6.949  1.00  0.00      A    H
ATOM   3069  C   LEU A 195      13.050 -44.394   4.532  1.00  0.00      A    C
ATOM   3070  O   LEU A 195      14.022 -43.846   3.960  1.00  0.00      A    O
ATOM   3071  N   GLU A 196      11.839 -44.604   3.887  1.00  0.00      A    N
ATOM   3072  HN  GLU A 196      11.144 -45.120   4.382  1.00  0.00      A    H
ATOM   3073  CA  GLU A 196      11.760 -44.416   2.508  1.00  0.00      A    C
ATOM   3074  HA  GLU A 196      12.282 -43.483   2.354  1.00  0.00      A    H
ATOM   3075  CB  GLU A 196      12.435 -45.527   1.576  1.00  0.00      A    C
ATOM   3076  HB1 GLU A 196      13.479 -45.598   1.948  1.00  0.00      A    H
ATOM   3077  HB2 GLU A 196      12.413 -45.250   0.500  1.00  0.00      A    H
ATOM   3078  CG  GLU A 196      11.847 -46.979   1.882  1.00  0.00      A    C
ATOM   3079  HG1 GLU A 196      10.768 -46.810   2.084  1.00  0.00      A    H
ATOM   3080  HG2 GLU A 196      12.325 -47.474   2.754  1.00  0.00      A    H
ATOM   3081  CD  GLU A 196      12.087 -47.851   0.738  1.00  0.00      A    C
ATOM   3082  OE1 GLU A 196      13.247 -48.161   0.404  1.00  0.00      A    O
ATOM   3083  OE2 GLU A 196      11.114 -48.434   0.176  1.00  0.00      A    O
ATOM   3084  C   GLU A 196      10.291 -44.116   2.198  1.00  0.00      A    C
ATOM   3085  O   GLU A 196       9.421 -44.423   3.005  1.00  0.00      A    O
ATOM   3086  N   GLU A 197      10.112 -43.493   1.089  1.00  0.00      A    N
ATOM   3087  HN  GLU A 197      10.972 -43.219   0.666  1.00  0.00      A    H
ATOM   3088  CA  GLU A 197       8.791 -43.084   0.617  1.00  0.00      A    C
ATOM   3089  HA  GLU A 197       8.971 -42.626  -0.345  1.00  0.00      A    H
ATOM   3090  CB  GLU A 197       7.958 -44.332   0.184  1.00  0.00      A    C
ATOM   3091  HB1 GLU A 197       7.191 -43.860  -0.467  1.00  0.00      A    H
ATOM   3092  HB2 GLU A 197       7.478 -44.788   1.076  1.00  0.00      A    H
ATOM   3093  CG  GLU A 197       8.778 -45.466  -0.515  1.00  0.00      A    C
ATOM   3094  HG1 GLU A 197       9.525 -45.972   0.134  1.00  0.00      A    H
ATOM   3095  HG2 GLU A 197       9.273 -45.011  -1.399  1.00  0.00      A    H
ATOM   3096  CD  GLU A 197       7.844 -46.551  -1.013  1.00  0.00      A    C
ATOM   3097  OE1 GLU A 197       7.392 -47.323  -0.119  1.00  0.00      A    O
ATOM   3098  OE2 GLU A 197       7.571 -46.681  -2.207  1.00  0.00      A    O
ATOM   3099  C   GLU A 197       7.979 -41.955   1.320  1.00  0.00      A    C
ATOM   3100  O   GLU A 197       6.791 -42.144   1.625  1.00  0.00      A    O
ATOM   3101  N   VAL A 198       8.626 -40.760   1.568  1.00  0.00      A    N
ATOM   3102  HN  VAL A 198       9.586 -40.647   1.326  1.00  0.00      A    H
ATOM   3103  CA  VAL A 198       8.024 -39.570   2.102  1.00  0.00      A    C
ATOM   3104  HA  VAL A 198       7.181 -39.783   2.742  1.00  0.00      A    H
ATOM   3105  CB  VAL A 198       9.114 -38.897   3.000  1.00  0.00      A    C
ATOM   3106  HB  VAL A 198       8.700 -37.923   3.340  1.00  0.00      A    H
ATOM   3107  CG1 VAL A 198       9.353 -39.810   4.246  1.00  0.00      A    C
ATOM   3108 HG11 VAL A 198       9.564 -39.193   5.146  1.00  0.00      A    H
ATOM   3109 HG12 VAL A 198       8.448 -40.394   4.517  1.00  0.00      A    H
ATOM   3110 HG13 VAL A 198      10.184 -40.491   3.965  1.00  0.00      A    H
ATOM   3111  CG2 VAL A 198      10.369 -38.583   2.182  1.00  0.00      A    C
ATOM   3112 HG21 VAL A 198      10.829 -39.567   1.946  1.00  0.00      A    H
ATOM   3113 HG22 VAL A 198      10.146 -38.054   1.231  1.00  0.00      A    H
ATOM   3114 HG23 VAL A 198      11.155 -38.046   2.755  1.00  0.00      A    H
ATOM   3115  C   VAL A 198       7.428 -38.656   1.068  1.00  0.00      A    C
ATOM   3116  O   VAL A 198       7.975 -38.468   0.005  1.00  0.00      A    O
ATOM   3117  N   SER A 199       6.308 -37.983   1.462  1.00  0.00      A    N
ATOM   3118  HN  SER A 199       5.893 -38.077   2.363  1.00  0.00      A    H
ATOM   3119  CA  SER A 199       5.598 -37.176   0.539  1.00  0.00      A    C
ATOM   3120  HA  SER A 199       5.387 -37.739  -0.358  1.00  0.00      A    H
ATOM   3121  CB  SER A 199       4.172 -36.717   1.062  1.00  0.00      A    C
ATOM   3122  HB1 SER A 199       3.802 -36.021   0.279  1.00  0.00      A    H
ATOM   3123  HB2 SER A 199       4.242 -36.212   2.050  1.00  0.00      A    H
ATOM   3124  OG  SER A 199       3.273 -37.801   1.098  1.00  0.00      A    O
ATOM   3125  HG1 SER A 199       2.490 -37.577   1.607  1.00  0.00      A    H
ATOM   3126  C   SER A 199       6.410 -35.979   0.090  1.00  0.00      A    C
ATOM   3127  O   SER A 199       6.989 -35.238   0.919  1.00  0.00      A    O
ATOM   3128  N   ASP A 200       6.401 -35.715  -1.208  1.00  0.00      A    N
ATOM   3129  HN  ASP A 200       6.076 -36.409  -1.846  1.00  0.00      A    H
ATOM   3130  CA  ASP A 200       6.892 -34.461  -1.668  1.00  0.00      A    C
ATOM   3131  HA  ASP A 200       7.961 -34.469  -1.514  1.00  0.00      A    H
ATOM   3132  CB  ASP A 200       6.532 -34.410  -3.195  1.00  0.00      A    C
ATOM   3133  HB1 ASP A 200       7.052 -33.532  -3.637  1.00  0.00      A    H
ATOM   3134  HB2 ASP A 200       5.460 -34.266  -3.448  1.00  0.00      A    H
ATOM   3135  CG  ASP A 200       6.970 -35.681  -3.908  1.00  0.00      A    C
ATOM   3136  OD1 ASP A 200       6.194 -36.687  -3.907  1.00  0.00      A    O
ATOM   3137  OD2 ASP A 200       8.023 -35.659  -4.599  1.00  0.00      A    O
ATOM   3138  C   ASP A 200       6.325 -33.184  -1.084  1.00  0.00      A    C
ATOM   3139  O   ASP A 200       6.990 -32.181  -0.816  1.00  0.00      A    O
ATOM   3140  N   PHE A 201       4.998 -33.123  -0.916  1.00  0.00      A    N
ATOM   3141  HN  PHE A 201       4.447 -33.915  -1.167  1.00  0.00      A    H
ATOM   3142  CA  PHE A 201       4.316 -31.962  -0.423  1.00  0.00      A    C
ATOM   3143  HA  PHE A 201       5.048 -31.188  -0.244  1.00  0.00      A    H
ATOM   3144  CB  PHE A 201       3.258 -31.366  -1.355  1.00  0.00      A    C
ATOM   3145  HB1 PHE A 201       2.579 -30.599  -0.925  1.00  0.00      A    H
ATOM   3146  HB2 PHE A 201       2.586 -32.170  -1.725  1.00  0.00      A    H
ATOM   3147  CG  PHE A 201       3.808 -30.619  -2.496  1.00  0.00      A    C
ATOM   3148  CD1 PHE A 201       4.391 -31.228  -3.562  1.00  0.00      A    C
ATOM   3149  HD1 PHE A 201       4.400 -32.306  -3.502  1.00  0.00      A    H
ATOM   3150  CE1 PHE A 201       5.059 -30.533  -4.629  1.00  0.00      A    C
ATOM   3151  HE1 PHE A 201       5.639 -31.051  -5.379  1.00  0.00      A    H
ATOM   3152  CZ  PHE A 201       5.052 -29.126  -4.580  1.00  0.00      A    C
ATOM   3153  HZ  PHE A 201       5.485 -28.579  -5.404  1.00  0.00      A    H
ATOM   3154  CD2 PHE A 201       3.852 -29.179  -2.484  1.00  0.00      A    C
ATOM   3155  HD2 PHE A 201       3.371 -28.661  -1.668  1.00  0.00      A    H
ATOM   3156  CE2 PHE A 201       4.437 -28.454  -3.554  1.00  0.00      A    C
ATOM   3157  HE2 PHE A 201       4.488 -27.376  -3.596  1.00  0.00      A    H
ATOM   3158  C   PHE A 201       3.527 -32.192   0.858  1.00  0.00      A    C
ATOM   3159  O   PHE A 201       3.187 -33.302   1.319  1.00  0.00      A    O
ATOM   3160  N   ILE A 202       3.173 -31.083   1.538  1.00  0.00      A    N
ATOM   3161  HN  ILE A 202       3.426 -30.161   1.255  1.00  0.00      A    H
ATOM   3162  CA  ILE A 202       2.441 -31.063   2.788  1.00  0.00      A    C
ATOM   3163  HA  ILE A 202       1.968 -31.975   3.121  1.00  0.00      A    H
ATOM   3164  CB  ILE A 202       3.271 -30.642   4.021  1.00  0.00      A    C
ATOM   3165  HB  ILE A 202       3.767 -29.719   3.654  1.00  0.00      A    H
ATOM   3166  CG2 ILE A 202       2.409 -30.410   5.268  1.00  0.00      A    C
ATOM   3167 HG21 ILE A 202       1.828 -29.482   5.074  1.00  0.00      A    H
ATOM   3168 HG22 ILE A 202       1.760 -31.278   5.512  1.00  0.00      A    H
ATOM   3169 HG23 ILE A 202       2.937 -30.184   6.219  1.00  0.00      A    H
ATOM   3170  CG1 ILE A 202       4.356 -31.656   4.303  1.00  0.00      A    C
ATOM   3171 HG11 ILE A 202       4.986 -31.920   3.427  1.00  0.00      A    H
ATOM   3172 HG12 ILE A 202       3.980 -32.685   4.484  1.00  0.00      A    H
ATOM   3173  CD  ILE A 202       5.441 -31.258   5.321  1.00  0.00      A    C
ATOM   3174  HD1 ILE A 202       6.146 -32.116   5.291  1.00  0.00      A    H
ATOM   3175  HD2 ILE A 202       6.011 -30.356   5.014  1.00  0.00      A    H
ATOM   3176  HD3 ILE A 202       4.891 -31.111   6.276  1.00  0.00      A    H
ATOM   3177  C   ILE A 202       1.306 -30.017   2.610  1.00  0.00      A    C
ATOM   3178  O   ILE A 202       1.505 -28.970   1.948  1.00  0.00      A    O
ATOM   3179  N   MET A 203       0.094 -30.326   2.955  1.00  0.00      A    N
ATOM   3180  HN  MET A 203      -0.013 -31.268   3.262  1.00  0.00      A    H
ATOM   3181  CA  MET A 203      -1.057 -29.460   2.897  1.00  0.00      A    C
ATOM   3182  HA  MET A 203      -0.833 -28.534   2.389  1.00  0.00      A    H
ATOM   3183  CB  MET A 203      -2.128 -30.174   2.015  1.00  0.00      A    C
ATOM   3184  HB1 MET A 203      -2.387 -31.171   2.432  1.00  0.00      A    H
ATOM   3185  HB2 MET A 203      -1.652 -30.405   1.038  1.00  0.00      A    H
ATOM   3186  CG  MET A 203      -3.359 -29.299   1.953  1.00  0.00      A    C
ATOM   3187  HG1 MET A 203      -2.931 -28.346   1.574  1.00  0.00      A    H
ATOM   3188  HG2 MET A 203      -3.719 -29.169   2.996  1.00  0.00      A    H
ATOM   3189  SD  MET A 203      -4.624 -29.879   0.778  1.00  0.00      A    S
ATOM   3190  CE  MET A 203      -5.816 -28.612   1.241  1.00  0.00      A    C
ATOM   3191  HE1 MET A 203      -5.950 -28.626   2.344  1.00  0.00      A    H
ATOM   3192  HE2 MET A 203      -5.364 -27.660   0.892  1.00  0.00      A    H
ATOM   3193  HE3 MET A 203      -6.816 -28.840   0.813  1.00  0.00      A    H
ATOM   3194  C   MET A 203      -1.542 -29.137   4.293  1.00  0.00      A    C
ATOM   3195  O   MET A 203      -1.829 -30.046   5.111  1.00  0.00      A    O
ATOM   3196  N   VAL A 204      -1.707 -27.812   4.618  1.00  0.00      A    N
ATOM   3197  HN  VAL A 204      -1.794 -27.089   3.937  1.00  0.00      A    H
ATOM   3198  CA  VAL A 204      -2.135 -27.434   5.907  1.00  0.00      A    C
ATOM   3199  HA  VAL A 204      -2.144 -28.246   6.618  1.00  0.00      A    H
ATOM   3200  CB  VAL A 204      -1.131 -26.489   6.573  1.00  0.00      A    C
ATOM   3201  HB  VAL A 204      -0.988 -25.612   5.907  1.00  0.00      A    H
ATOM   3202  CG1 VAL A 204      -1.648 -26.044   7.942  1.00  0.00      A    C
ATOM   3203 HG11 VAL A 204      -2.592 -25.459   7.900  1.00  0.00      A    H
ATOM   3204 HG12 VAL A 204      -1.859 -27.006   8.457  1.00  0.00      A    H
ATOM   3205 HG13 VAL A 204      -0.869 -25.388   8.384  1.00  0.00      A    H
ATOM   3206  CG2 VAL A 204       0.229 -27.206   6.828  1.00  0.00      A    C
ATOM   3207 HG21 VAL A 204      -0.009 -28.101   7.441  1.00  0.00      A    H
ATOM   3208 HG22 VAL A 204       0.775 -27.517   5.912  1.00  0.00      A    H
ATOM   3209 HG23 VAL A 204       0.964 -26.507   7.281  1.00  0.00      A    H
ATOM   3210  C   VAL A 204      -3.511 -26.820   5.878  1.00  0.00      A    C
ATOM   3211  O   VAL A 204      -3.781 -25.890   5.122  1.00  0.00      A    O
ATOM   3212  N   LEU A 205      -4.366 -27.254   6.797  1.00  0.00      A    N
ATOM   3213  HN  LEU A 205      -4.130 -28.076   7.309  1.00  0.00      A    H
ATOM   3214  CA  LEU A 205      -5.698 -26.803   6.918  1.00  0.00      A    C
ATOM   3215  HA  LEU A 205      -5.745 -25.765   6.625  1.00  0.00      A    H
ATOM   3216  CB  LEU A 205      -6.612 -27.647   6.079  1.00  0.00      A    C
ATOM   3217  HB1 LEU A 205      -7.506 -27.900   6.687  1.00  0.00      A    H
ATOM   3218  HB2 LEU A 205      -6.144 -28.643   5.925  1.00  0.00      A    H
ATOM   3219  CG  LEU A 205      -7.182 -27.160   4.698  1.00  0.00      A    C
ATOM   3220  HG  LEU A 205      -6.405 -26.827   3.977  1.00  0.00      A    H
ATOM   3221  CD1 LEU A 205      -8.021 -28.232   4.118  1.00  0.00      A    C
ATOM   3222 HD11 LEU A 205      -8.963 -28.217   4.707  1.00  0.00      A    H
ATOM   3223 HD12 LEU A 205      -8.272 -27.999   3.062  1.00  0.00      A    H
ATOM   3224 HD13 LEU A 205      -7.513 -29.217   4.196  1.00  0.00      A    H
ATOM   3225  CD2 LEU A 205      -8.005 -25.875   4.942  1.00  0.00      A    C
ATOM   3226 HD21 LEU A 205      -7.384 -25.097   5.434  1.00  0.00      A    H
ATOM   3227 HD22 LEU A 205      -8.425 -25.417   4.021  1.00  0.00      A    H
ATOM   3228 HD23 LEU A 205      -8.810 -26.116   5.668  1.00  0.00      A    H
ATOM   3229  C   LEU A 205      -6.111 -26.771   8.309  1.00  0.00      A    C
ATOM   3230  O   LEU A 205      -5.481 -27.326   9.274  1.00  0.00      A    O
ATOM   3231  N   ASP A 206      -7.230 -26.122   8.546  1.00  0.00      A    N
ATOM   3232  HN  ASP A 206      -7.870 -25.879   7.821  1.00  0.00      A    H
ATOM   3233  CA  ASP A 206      -7.862 -25.965   9.842  1.00  0.00      A    C
ATOM   3234  HA  ASP A 206      -7.345 -26.466  10.647  1.00  0.00      A    H
ATOM   3235  CB  ASP A 206      -8.185 -24.521  10.204  1.00  0.00      A    C
ATOM   3236  HB1 ASP A 206      -8.977 -24.464  10.981  1.00  0.00      A    H
ATOM   3237  HB2 ASP A 206      -8.647 -24.017   9.329  1.00  0.00      A    H
ATOM   3238  CG  ASP A 206      -7.012 -23.789  10.777  1.00  0.00      A    C
ATOM   3239  OD1 ASP A 206      -5.798 -24.209  10.568  1.00  0.00      A    O
ATOM   3240  OD2 ASP A 206      -7.209 -22.814  11.477  1.00  0.00      A    O
ATOM   3241  C   ASP A 206      -9.236 -26.608   9.655  1.00  0.00      A    C
ATOM   3242  O   ASP A 206      -9.747 -26.593   8.542  1.00  0.00      A    O
ATOM   3243  N   ALA A 207      -9.859 -27.149  10.664  1.00  0.00      A    N
ATOM   3244  HN  ALA A 207      -9.347 -27.085  11.517  1.00  0.00      A    H
ATOM   3245  CA  ALA A 207     -11.125 -27.852  10.679  1.00  0.00      A    C
ATOM   3246  HA  ALA A 207     -11.010 -28.567   9.878  1.00  0.00      A    H
ATOM   3247  CB  ALA A 207     -11.280 -28.683  12.022  1.00  0.00      A    C
ATOM   3248  HB1 ALA A 207     -12.261 -29.191  12.139  1.00  0.00      A    H
ATOM   3249  HB2 ALA A 207     -10.652 -29.599  12.028  1.00  0.00      A    H
ATOM   3250  HB3 ALA A 207     -11.166 -28.092  12.956  1.00  0.00      A    H
ATOM   3251  C   ALA A 207     -12.342 -27.109  10.289  1.00  0.00      A    C
ATOM   3252  O   ALA A 207     -13.255 -27.706   9.810  1.00  0.00      A    O
ATOM   3253  N   ASP A 208     -12.345 -25.777  10.342  1.00  0.00      A    N
ATOM   3254  HN  ASP A 208     -11.654 -25.329  10.904  1.00  0.00      A    H
ATOM   3255  CA  ASP A 208     -13.528 -24.925  10.089  1.00  0.00      A    C
ATOM   3256  HA  ASP A 208     -14.418 -25.485  10.334  1.00  0.00      A    H
ATOM   3257  CB  ASP A 208     -13.607 -23.720  11.159  1.00  0.00      A    C
ATOM   3258  HB1 ASP A 208     -13.634 -24.267  12.126  1.00  0.00      A    H
ATOM   3259  HB2 ASP A 208     -14.559 -23.166  11.017  1.00  0.00      A    H
ATOM   3260  CG  ASP A 208     -12.463 -22.764  11.213  1.00  0.00      A    C
ATOM   3261  OD1 ASP A 208     -11.418 -23.182  11.731  1.00  0.00      A    O
ATOM   3262  OD2 ASP A 208     -12.607 -21.663  10.708  1.00  0.00      A    O
ATOM   3263  C   ASP A 208     -13.632 -24.457   8.604  1.00  0.00      A    C
ATOM   3264  O   ASP A 208     -14.537 -23.663   8.343  1.00  0.00      A    O
ATOM   3265  N   PHE A 209     -12.709 -24.931   7.734  1.00  0.00      A    N
ATOM   3266  HN  PHE A 209     -12.042 -25.596   8.060  1.00  0.00      A    H
ATOM   3267  CA  PHE A 209     -12.577 -24.657   6.410  1.00  0.00      A    C
ATOM   3268  HA  PHE A 209     -13.391 -24.039   6.063  1.00  0.00      A    H
ATOM   3269  CB  PHE A 209     -11.185 -24.181   6.067  1.00  0.00      A    C
ATOM   3270  HB1 PHE A 209     -10.910 -24.292   4.996  1.00  0.00      A    H
ATOM   3271  HB2 PHE A 209     -10.431 -24.649   6.735  1.00  0.00      A    H
ATOM   3272  CG  PHE A 209     -11.022 -22.674   6.300  1.00  0.00      A    C
ATOM   3273  CD1 PHE A 209     -10.631 -22.241   7.572  1.00  0.00      A    C
ATOM   3274  HD1 PHE A 209     -10.387 -22.945   8.353  1.00  0.00      A    H
ATOM   3275  CE1 PHE A 209     -10.238 -20.891   7.651  1.00  0.00      A    C
ATOM   3276  HE1 PHE A 209      -9.752 -20.478   8.523  1.00  0.00      A    H
ATOM   3277  CZ  PHE A 209     -10.389 -20.029   6.571  1.00  0.00      A    C
ATOM   3278  HZ  PHE A 209      -9.960 -19.047   6.708  1.00  0.00      A    H
ATOM   3279  CD2 PHE A 209     -11.230 -21.826   5.168  1.00  0.00      A    C
ATOM   3280  HD2 PHE A 209     -11.609 -22.246   4.248  1.00  0.00      A    H
ATOM   3281  CE2 PHE A 209     -10.830 -20.509   5.360  1.00  0.00      A    C
ATOM   3282  HE2 PHE A 209     -11.061 -19.738   4.639  1.00  0.00      A    H
ATOM   3283  C   PHE A 209     -12.798 -25.964   5.715  1.00  0.00      A    C
ATOM   3284  O   PHE A 209     -12.246 -26.990   6.077  1.00  0.00      A    O
ATOM   3285  N   ALA A 210     -13.667 -25.916   4.630  1.00  0.00      A    N
ATOM   3286  HN  ALA A 210     -14.133 -25.097   4.305  1.00  0.00      A    H
ATOM   3287  CA  ALA A 210     -13.836 -27.045   3.740  1.00  0.00      A    C
ATOM   3288  HA  ALA A 210     -13.180 -27.852   4.032  1.00  0.00      A    H
ATOM   3289  CB  ALA A 210     -15.317 -27.480   3.547  1.00  0.00      A    C
ATOM   3290  HB1 ALA A 210     -15.460 -28.365   2.892  1.00  0.00      A    H
ATOM   3291  HB2 ALA A 210     -15.802 -27.624   4.536  1.00  0.00      A    H
ATOM   3292  HB3 ALA A 210     -15.727 -26.602   3.003  1.00  0.00      A    H
ATOM   3293  C   ALA A 210     -13.197 -26.803   2.376  1.00  0.00      A    C
ATOM   3294  O   ALA A 210     -13.498 -25.760   1.813  1.00  0.00      A    O
ATOM   3295  N   PRO A 211     -12.249 -27.607   1.860  1.00  0.00      A    N
ATOM   3296  CD  PRO A 211     -11.642 -28.739   2.547  1.00  0.00      A    C
ATOM   3297  HD1 PRO A 211     -11.214 -28.381   3.507  1.00  0.00      A    H
ATOM   3298  HD2 PRO A 211     -12.364 -29.559   2.747  1.00  0.00      A    H
ATOM   3299  CA  PRO A 211     -11.653 -27.422   0.517  1.00  0.00      A    C
ATOM   3300  HA  PRO A 211     -11.541 -26.350   0.446  1.00  0.00      A    H
ATOM   3301  CB  PRO A 211     -10.334 -28.083   0.710  1.00  0.00      A    C
ATOM   3302  HB1 PRO A 211      -9.644 -27.430   1.287  1.00  0.00      A    H
ATOM   3303  HB2 PRO A 211      -9.860 -28.353  -0.257  1.00  0.00      A    H
ATOM   3304  CG  PRO A 211     -10.619 -29.298   1.529  1.00  0.00      A    C
ATOM   3305  HG1 PRO A 211      -9.736 -29.780   2.000  1.00  0.00      A    H
ATOM   3306  HG2 PRO A 211     -11.104 -29.922   0.749  1.00  0.00      A    H
ATOM   3307  C   PRO A 211     -12.486 -27.916  -0.642  1.00  0.00      A    C
ATOM   3308  O   PRO A 211     -13.088 -28.944  -0.588  1.00  0.00      A    O
ATOM   3309  N   GLN A 212     -12.455 -27.110  -1.752  1.00  0.00      A    N
ATOM   3310  HN  GLN A 212     -11.867 -26.305  -1.764  1.00  0.00      A    H
ATOM   3311  CA  GLN A 212     -13.095 -27.462  -2.971  1.00  0.00      A    C
ATOM   3312  HA  GLN A 212     -14.033 -27.990  -2.884  1.00  0.00      A    H
ATOM   3313  CB  GLN A 212     -13.617 -26.311  -3.811  1.00  0.00      A    C
ATOM   3314  HB1 GLN A 212     -14.141 -26.712  -4.705  1.00  0.00      A    H
ATOM   3315  HB2 GLN A 212     -12.811 -25.663  -4.217  1.00  0.00      A    H
ATOM   3316  CG  GLN A 212     -14.611 -25.418  -3.027  1.00  0.00      A    C
ATOM   3317  HG1 GLN A 212     -13.877 -24.832  -2.434  1.00  0.00      A    H
ATOM   3318  HG2 GLN A 212     -15.339 -25.903  -2.343  1.00  0.00      A    H
ATOM   3319  CD  GLN A 212     -15.327 -24.377  -3.902  1.00  0.00      A    C
ATOM   3320  OE1 GLN A 212     -15.117 -24.302  -5.094  1.00  0.00      A    O
ATOM   3321  NE2 GLN A 212     -16.159 -23.596  -3.275  1.00  0.00      A    N
ATOM   3322 HE21 GLN A 212     -16.279 -23.896  -2.329  1.00  0.00      A    H
ATOM   3323 HE22 GLN A 212     -16.625 -22.830  -3.718  1.00  0.00      A    H
ATOM   3324  C   GLN A 212     -12.172 -28.350  -3.831  1.00  0.00      A    C
ATOM   3325  O   GLN A 212     -11.055 -28.667  -3.454  1.00  0.00      A    O
ATOM   3326  N   ALA A 213     -12.686 -28.922  -4.936  1.00  0.00      A    N
ATOM   3327  HN  ALA A 213     -13.474 -28.528  -5.402  1.00  0.00      A    H
ATOM   3328  CA  ALA A 213     -12.172 -30.169  -5.423  1.00  0.00      A    C
ATOM   3329  HA  ALA A 213     -11.740 -30.848  -4.703  1.00  0.00      A    H
ATOM   3330  CB  ALA A 213     -13.282 -30.967  -6.239  1.00  0.00      A    C
ATOM   3331  HB1 ALA A 213     -13.590 -30.232  -7.013  1.00  0.00      A    H
ATOM   3332  HB2 ALA A 213     -12.931 -31.924  -6.682  1.00  0.00      A    H
ATOM   3333  HB3 ALA A 213     -14.057 -31.219  -5.485  1.00  0.00      A    H
ATOM   3334  C   ALA A 213     -10.992 -29.859  -6.390  1.00  0.00      A    C
ATOM   3335  O   ALA A 213     -10.155 -30.677  -6.811  1.00  0.00      A    O
ATOM   3336  N   ASN A 214     -10.839 -28.551  -6.773  1.00  0.00      A    N
ATOM   3337  HN  ASN A 214     -11.469 -27.924  -6.321  1.00  0.00      A    H
ATOM   3338  CA  ASN A 214      -9.919 -28.098  -7.773  1.00  0.00      A    C
ATOM   3339  HA  ASN A 214      -9.630 -28.846  -8.496  1.00  0.00      A    H
ATOM   3340  CB  ASN A 214     -10.515 -26.998  -8.613  1.00  0.00      A    C
ATOM   3341  HB1 ASN A 214      -9.790 -26.792  -9.428  1.00  0.00      A    H
ATOM   3342  HB2 ASN A 214     -10.724 -26.031  -8.107  1.00  0.00      A    H
ATOM   3343  CG  ASN A 214     -11.731 -27.465  -9.379  1.00  0.00      A    C
ATOM   3344  OD1 ASN A 214     -11.624 -28.416 -10.249  1.00  0.00      A    O
ATOM   3345  ND2 ASN A 214     -12.888 -26.813  -9.186  1.00  0.00      A    N
ATOM   3346 HD21 ASN A 214     -13.663 -27.056  -9.769  1.00  0.00      A    H
ATOM   3347 HD22 ASN A 214     -12.850 -26.088  -8.499  1.00  0.00      A    H
ATOM   3348  C   ASN A 214      -8.627 -27.521  -7.193  1.00  0.00      A    C
ATOM   3349  O   ASN A 214      -7.822 -26.906  -7.876  1.00  0.00      A    O
ATOM   3350  N   PHE A 215      -8.416 -27.617  -5.847  1.00  0.00      A    N
ATOM   3351  HN  PHE A 215      -9.151 -28.018  -5.306  1.00  0.00      A    H
ATOM   3352  CA  PHE A 215      -7.258 -27.085  -5.072  1.00  0.00      A    C
ATOM   3353  HA  PHE A 215      -7.389 -26.014  -5.118  1.00  0.00      A    H
ATOM   3354  CB  PHE A 215      -7.438 -27.563  -3.552  1.00  0.00      A    C
ATOM   3355  HB1 PHE A 215      -7.303 -28.639  -3.313  1.00  0.00      A    H
ATOM   3356  HB2 PHE A 215      -8.505 -27.362  -3.316  1.00  0.00      A    H
ATOM   3357  CG  PHE A 215      -6.541 -26.829  -2.622  1.00  0.00      A    C
ATOM   3358  CD1 PHE A 215      -7.163 -25.960  -1.653  1.00  0.00      A    C
ATOM   3359  HD1 PHE A 215      -8.236 -25.863  -1.725  1.00  0.00      A    H
ATOM   3360  CE1 PHE A 215      -6.418 -25.084  -0.851  1.00  0.00      A    C
ATOM   3361  HE1 PHE A 215      -6.867 -24.292  -0.270  1.00  0.00      A    H
ATOM   3362  CZ  PHE A 215      -5.020 -25.177  -0.861  1.00  0.00      A    C
ATOM   3363  HZ  PHE A 215      -4.464 -24.819  -0.008  1.00  0.00      A    H
ATOM   3364  CD2 PHE A 215      -5.116 -26.922  -2.530  1.00  0.00      A    C
ATOM   3365  HD2 PHE A 215      -4.605 -27.663  -3.126  1.00  0.00      A    H
ATOM   3366  CE2 PHE A 215      -4.391 -26.227  -1.578  1.00  0.00      A    C
ATOM   3367  HE2 PHE A 215      -3.318 -26.309  -1.486  1.00  0.00      A    H
ATOM   3368  C   PHE A 215      -5.858 -27.329  -5.562  1.00  0.00      A    C
ATOM   3369  O   PHE A 215      -5.070 -26.470  -5.888  1.00  0.00      A    O
ATOM   3370  N   LEU A 216      -5.493 -28.629  -5.617  1.00  0.00      A    N
ATOM   3371  HN  LEU A 216      -6.275 -29.211  -5.405  1.00  0.00      A    H
ATOM   3372  CA  LEU A 216      -4.189 -29.156  -6.019  1.00  0.00      A    C
ATOM   3373  HA  LEU A 216      -3.401 -28.421  -5.940  1.00  0.00      A    H
ATOM   3374  CB  LEU A 216      -3.855 -30.389  -5.167  1.00  0.00      A    C
ATOM   3375  HB1 LEU A 216      -2.826 -30.696  -5.453  1.00  0.00      A    H
ATOM   3376  HB2 LEU A 216      -4.433 -31.327  -5.306  1.00  0.00      A    H
ATOM   3377  CG  LEU A 216      -3.816 -30.116  -3.668  1.00  0.00      A    C
ATOM   3378  HG  LEU A 216      -4.797 -29.646  -3.440  1.00  0.00      A    H
ATOM   3379  CD1 LEU A 216      -3.731 -31.494  -2.966  1.00  0.00      A    C
ATOM   3380 HD11 LEU A 216      -3.851 -31.393  -1.866  1.00  0.00      A    H
ATOM   3381 HD12 LEU A 216      -4.535 -32.213  -3.231  1.00  0.00      A    H
ATOM   3382 HD13 LEU A 216      -2.696 -31.845  -3.167  1.00  0.00      A    H
ATOM   3383  CD2 LEU A 216      -2.646 -29.306  -3.117  1.00  0.00      A    C
ATOM   3384 HD21 LEU A 216      -2.351 -28.503  -3.825  1.00  0.00      A    H
ATOM   3385 HD22 LEU A 216      -2.883 -28.948  -2.092  1.00  0.00      A    H
ATOM   3386 HD23 LEU A 216      -1.776 -29.991  -3.032  1.00  0.00      A    H
ATOM   3387  C   LEU A 216      -4.155 -29.538  -7.491  1.00  0.00      A    C
ATOM   3388  O   LEU A 216      -3.115 -29.548  -8.104  1.00  0.00      A    O
ATOM   3389  N   ARG A 217      -5.349 -29.820  -8.100  1.00  0.00      A    N
ATOM   3390  HN  ARG A 217      -6.151 -29.641  -7.536  1.00  0.00      A    H
ATOM   3391  CA  ARG A 217      -5.477 -30.478  -9.405  1.00  0.00      A    C
ATOM   3392  HA  ARG A 217      -4.938 -31.411  -9.481  1.00  0.00      A    H
ATOM   3393  CB  ARG A 217      -7.005 -30.550  -9.602  1.00  0.00      A    C
ATOM   3394  HB1 ARG A 217      -7.417 -29.519  -9.638  1.00  0.00      A    H
ATOM   3395  HB2 ARG A 217      -7.483 -31.132  -8.785  1.00  0.00      A    H
ATOM   3396  CG  ARG A 217      -7.506 -31.262 -10.901  1.00  0.00      A    C
ATOM   3397  HG1 ARG A 217      -7.175 -32.321 -10.962  1.00  0.00      A    H
ATOM   3398  HG2 ARG A 217      -7.025 -30.753 -11.764  1.00  0.00      A    H
ATOM   3399  CD  ARG A 217      -9.026 -31.159 -11.112  1.00  0.00      A    C
ATOM   3400  HD1 ARG A 217      -9.205 -31.450 -12.169  1.00  0.00      A    H
ATOM   3401  HD2 ARG A 217      -9.345 -30.119 -10.888  1.00  0.00      A    H
ATOM   3402  NE  ARG A 217      -9.687 -32.198 -10.342  1.00  0.00      A    N
ATOM   3403  HE  ARG A 217      -9.162 -32.984 -10.016  1.00  0.00      A    H
ATOM   3404  CZ  ARG A 217     -10.981 -32.257 -10.054  1.00  0.00      A    C
ATOM   3405  NH1 ARG A 217     -11.755 -31.206 -10.305  1.00  0.00      A    N
ATOM   3406 HH11 ARG A 217     -11.422 -30.288 -10.523  1.00  0.00      A    H
ATOM   3407 HH12 ARG A 217     -12.679 -31.213  -9.923  1.00  0.00      A    H
ATOM   3408  NH2 ARG A 217     -11.456 -33.428  -9.533  1.00  0.00      A    N
ATOM   3409 HH21 ARG A 217     -10.794 -34.105  -9.211  1.00  0.00      A    H
ATOM   3410 HH22 ARG A 217     -12.382 -33.480  -9.161  1.00  0.00      A    H
ATOM   3411  C   ARG A 217      -4.832 -29.724 -10.538  1.00  0.00      A    C
ATOM   3412  O   ARG A 217      -4.294 -30.333 -11.456  1.00  0.00      A    O
ATOM   3413  N   ARG A 218      -4.844 -28.343 -10.525  1.00  0.00      A    N
ATOM   3414  HN  ARG A 218      -5.191 -27.920  -9.691  1.00  0.00      A    H
ATOM   3415  CA  ARG A 218      -4.339 -27.501 -11.590  1.00  0.00      A    C
ATOM   3416  HA  ARG A 218      -4.319 -28.154 -12.450  1.00  0.00      A    H
ATOM   3417  CB  ARG A 218      -5.415 -26.353 -11.878  1.00  0.00      A    C
ATOM   3418  HB1 ARG A 218      -5.231 -25.879 -12.866  1.00  0.00      A    H
ATOM   3419  HB2 ARG A 218      -5.323 -25.558 -11.108  1.00  0.00      A    H
ATOM   3420  CG  ARG A 218      -6.822 -26.947 -11.918  1.00  0.00      A    C
ATOM   3421  HG1 ARG A 218      -7.036 -27.351 -10.905  1.00  0.00      A    H
ATOM   3422  HG2 ARG A 218      -6.651 -27.752 -12.665  1.00  0.00      A    H
ATOM   3423  CD  ARG A 218      -7.843 -25.935 -12.390  1.00  0.00      A    C
ATOM   3424  HD1 ARG A 218      -7.667 -25.547 -13.416  1.00  0.00      A    H
ATOM   3425  HD2 ARG A 218      -8.038 -25.163 -11.614  1.00  0.00      A    H
ATOM   3426  NE  ARG A 218      -9.145 -26.821 -12.407  1.00  0.00      A    N
ATOM   3427  HE  ARG A 218      -9.068 -27.811 -12.520  1.00  0.00      A    H
ATOM   3428  CZ  ARG A 218     -10.266 -26.309 -12.917  1.00  0.00      A    C
ATOM   3429  NH1 ARG A 218     -10.443 -24.975 -12.912  1.00  0.00      A    N
ATOM   3430 HH11 ARG A 218      -9.719 -24.361 -12.598  1.00  0.00      A    H
ATOM   3431 HH12 ARG A 218     -11.337 -24.578 -13.119  1.00  0.00      A    H
ATOM   3432  NH2 ARG A 218     -11.363 -26.959 -13.129  1.00  0.00      A    N
ATOM   3433 HH21 ARG A 218     -11.392 -27.946 -12.972  1.00  0.00      A    H
ATOM   3434 HH22 ARG A 218     -12.211 -26.451 -13.276  1.00  0.00      A    H
ATOM   3435  C   ARG A 218      -2.939 -27.013 -11.389  1.00  0.00      A    C
ATOM   3436  O   ARG A 218      -2.314 -26.451 -12.302  1.00  0.00      A    O
ATOM   3437  N   VAL A 219      -2.266 -27.358 -10.256  1.00  0.00      A    N
ATOM   3438  HN  VAL A 219      -2.701 -27.731  -9.440  1.00  0.00      A    H
ATOM   3439  CA  VAL A 219      -0.898 -26.983  -9.946  1.00  0.00      A    C
ATOM   3440  HA  VAL A 219      -0.459 -26.378 -10.726  1.00  0.00      A    H
ATOM   3441  CB  VAL A 219      -0.826 -26.160  -8.695  1.00  0.00      A    C
ATOM   3442  HB  VAL A 219       0.160 -26.098  -8.186  1.00  0.00      A    H
ATOM   3443  CG1 VAL A 219      -1.276 -24.692  -8.980  1.00  0.00      A    C
ATOM   3444 HG11 VAL A 219      -1.060 -24.074  -8.082  1.00  0.00      A    H
ATOM   3445 HG12 VAL A 219      -0.696 -24.379  -9.874  1.00  0.00      A    H
ATOM   3446 HG13 VAL A 219      -2.348 -24.568  -9.246  1.00  0.00      A    H
ATOM   3447  CG2 VAL A 219      -1.621 -27.001  -7.639  1.00  0.00      A    C
ATOM   3448 HG21 VAL A 219      -1.539 -26.541  -6.631  1.00  0.00      A    H
ATOM   3449 HG22 VAL A 219      -2.704 -27.100  -7.865  1.00  0.00      A    H
ATOM   3450 HG23 VAL A 219      -1.139 -27.995  -7.517  1.00  0.00      A    H
ATOM   3451  C   VAL A 219       0.017 -28.204 -10.076  1.00  0.00      A    C
ATOM   3452  O   VAL A 219       1.246 -27.993 -10.005  1.00  0.00      A    O
ATOM   3453  N   THR A 220      -0.499 -29.426 -10.315  1.00  0.00      A    N
ATOM   3454  HN  THR A 220      -1.461 -29.605 -10.506  1.00  0.00      A    H
ATOM   3455  CA  THR A 220       0.281 -30.742 -10.296  1.00  0.00      A    C
ATOM   3456  HA  THR A 220       0.594 -30.830  -9.267  1.00  0.00      A    H
ATOM   3457  CB  THR A 220      -0.520 -32.032 -10.640  1.00  0.00      A    C
ATOM   3458  HB  THR A 220       0.211 -32.868 -10.588  1.00  0.00      A    H
ATOM   3459  OG1 THR A 220      -1.222 -31.949 -11.851  1.00  0.00      A    O
ATOM   3460  HG1 THR A 220      -1.583 -32.830 -11.974  1.00  0.00      A    H
ATOM   3461  CG2 THR A 220      -1.619 -32.217  -9.619  1.00  0.00      A    C
ATOM   3462 HG21 THR A 220      -2.596 -31.775  -9.910  1.00  0.00      A    H
ATOM   3463 HG22 THR A 220      -1.830 -33.296  -9.464  1.00  0.00      A    H
ATOM   3464 HG23 THR A 220      -1.300 -31.850  -8.620  1.00  0.00      A    H
ATOM   3465  C   THR A 220       1.417 -30.701 -11.249  1.00  0.00      A    C
ATOM   3466  O   THR A 220       2.559 -30.991 -10.796  1.00  0.00      A    O
ATOM   3467  N   GLY A 221       1.212 -30.223 -12.491  1.00  0.00      A    N
ATOM   3468  HN  GLY A 221       0.302 -29.909 -12.749  1.00  0.00      A    H
ATOM   3469  CA  GLY A 221       2.299 -30.003 -13.474  1.00  0.00      A    C
ATOM   3470  HA1 GLY A 221       1.781 -29.772 -14.393  1.00  0.00      A    H
ATOM   3471  HA2 GLY A 221       2.836 -30.930 -13.607  1.00  0.00      A    H
ATOM   3472  C   GLY A 221       3.256 -28.806 -13.245  1.00  0.00      A    C
ATOM   3473  O   GLY A 221       4.334 -28.753 -13.809  1.00  0.00      A    O
ATOM   3474  N   LEU A 222       2.824 -27.848 -12.393  1.00  0.00      A    N
ATOM   3475  HN  LEU A 222       1.905 -27.898 -12.011  1.00  0.00      A    H
ATOM   3476  CA  LEU A 222       3.629 -26.745 -12.095  1.00  0.00      A    C
ATOM   3477  HA  LEU A 222       4.309 -26.539 -12.908  1.00  0.00      A    H
ATOM   3478  CB  LEU A 222       2.817 -25.431 -11.863  1.00  0.00      A    C
ATOM   3479  HB1 LEU A 222       3.561 -24.607 -11.808  1.00  0.00      A    H
ATOM   3480  HB2 LEU A 222       2.331 -25.373 -10.865  1.00  0.00      A    H
ATOM   3481  CG  LEU A 222       1.707 -25.076 -12.906  1.00  0.00      A    C
ATOM   3482  HG  LEU A 222       0.862 -25.763 -12.683  1.00  0.00      A    H
ATOM   3483  CD1 LEU A 222       0.990 -23.733 -12.642  1.00  0.00      A    C
ATOM   3484 HD11 LEU A 222       1.735 -22.927 -12.815  1.00  0.00      A    H
ATOM   3485 HD12 LEU A 222       0.176 -23.727 -13.398  1.00  0.00      A    H
ATOM   3486 HD13 LEU A 222       0.478 -23.678 -11.658  1.00  0.00      A    H
ATOM   3487  CD2 LEU A 222       2.152 -25.230 -14.387  1.00  0.00      A    C
ATOM   3488 HD21 LEU A 222       3.100 -24.710 -14.642  1.00  0.00      A    H
ATOM   3489 HD22 LEU A 222       2.393 -26.314 -14.429  1.00  0.00      A    H
ATOM   3490 HD23 LEU A 222       1.302 -25.103 -15.091  1.00  0.00      A    H
ATOM   3491  C   LEU A 222       4.516 -27.016 -10.938  1.00  0.00      A    C
ATOM   3492  O   LEU A 222       5.300 -26.187 -10.558  1.00  0.00      A    O
ATOM   3493  N   PHE A 223       4.415 -28.212 -10.322  1.00  0.00      A    N
ATOM   3494  HN  PHE A 223       3.713 -28.864 -10.598  1.00  0.00      A    H
ATOM   3495  CA  PHE A 223       5.134 -28.649  -9.128  1.00  0.00      A    C
ATOM   3496  HA  PHE A 223       5.634 -27.782  -8.722  1.00  0.00      A    H
ATOM   3497  CB  PHE A 223       4.334 -29.295  -7.952  1.00  0.00      A    C
ATOM   3498  HB1 PHE A 223       5.080 -29.753  -7.268  1.00  0.00      A    H
ATOM   3499  HB2 PHE A 223       3.689 -30.057  -8.441  1.00  0.00      A    H
ATOM   3500  CG  PHE A 223       3.380 -28.422  -7.171  1.00  0.00      A    C
ATOM   3501  CD1 PHE A 223       2.378 -29.054  -6.394  1.00  0.00      A    C
ATOM   3502  HD1 PHE A 223       2.261 -30.127  -6.412  1.00  0.00      A    H
ATOM   3503  CE1 PHE A 223       1.444 -28.240  -5.703  1.00  0.00      A    C
ATOM   3504  HE1 PHE A 223       0.621 -28.699  -5.174  1.00  0.00      A    H
ATOM   3505  CZ  PHE A 223       1.618 -26.829  -5.569  1.00  0.00      A    C
ATOM   3506  HZ  PHE A 223       0.905 -26.237  -5.016  1.00  0.00      A    H
ATOM   3507  CD2 PHE A 223       3.520 -27.088  -7.095  1.00  0.00      A    C
ATOM   3508  HD2 PHE A 223       4.279 -26.553  -7.647  1.00  0.00      A    H
ATOM   3509  CE2 PHE A 223       2.665 -26.238  -6.277  1.00  0.00      A    C
ATOM   3510  HE2 PHE A 223       2.808 -25.167  -6.280  1.00  0.00      A    H
ATOM   3511  C   PHE A 223       6.239 -29.539  -9.527  1.00  0.00      A    C
ATOM   3512  O   PHE A 223       6.816 -30.212  -8.676  1.00  0.00      A    O
ATOM   3513  N   SER A 224       6.569 -29.633 -10.864  1.00  0.00      A    N
ATOM   3514  HN  SER A 224       6.110 -29.088 -11.561  1.00  0.00      A    H
ATOM   3515  CA  SER A 224       7.419 -30.762 -11.251  1.00  0.00      A    C
ATOM   3516  HA  SER A 224       7.234 -31.675 -10.704  1.00  0.00      A    H
ATOM   3517  CB  SER A 224       7.238 -30.898 -12.825  1.00  0.00      A    C
ATOM   3518  HB1 SER A 224       7.636 -30.029 -13.391  1.00  0.00      A    H
ATOM   3519  HB2 SER A 224       6.152 -30.906 -13.060  1.00  0.00      A    H
ATOM   3520  OG  SER A 224       7.830 -32.102 -13.262  1.00  0.00      A    O
ATOM   3521  HG1 SER A 224       7.561 -32.139 -14.183  1.00  0.00      A    H
ATOM   3522  C   SER A 224       8.871 -30.433 -11.019  1.00  0.00      A    C
ATOM   3523  O   SER A 224       9.698 -31.373 -10.798  1.00  0.00      A    O
ATOM   3524  N   ASP A 225       9.209 -29.128 -11.104  1.00  0.00      A    N
ATOM   3525  HN  ASP A 225       8.531 -28.410 -11.241  1.00  0.00      A    H
ATOM   3526  CA  ASP A 225      10.631 -28.735 -10.967  1.00  0.00      A    C
ATOM   3527  HA  ASP A 225      11.149 -29.450 -11.589  1.00  0.00      A    H
ATOM   3528  CB  ASP A 225      10.934 -27.307 -11.464  1.00  0.00      A    C
ATOM   3529  HB1 ASP A 225      12.036 -27.172 -11.432  1.00  0.00      A    H
ATOM   3530  HB2 ASP A 225      10.460 -26.415 -11.001  1.00  0.00      A    H
ATOM   3531  CG  ASP A 225      10.564 -27.079 -12.879  1.00  0.00      A    C
ATOM   3532  OD1 ASP A 225       9.723 -26.137 -13.229  1.00  0.00      A    O
ATOM   3533  OD2 ASP A 225      11.108 -27.729 -13.792  1.00  0.00      A    O
ATOM   3534  C   ASP A 225      11.122 -28.690  -9.527  1.00  0.00      A    C
ATOM   3535  O   ASP A 225      10.306 -28.294  -8.702  1.00  0.00      A    O
ATOM   3536  N   PRO A 226      12.271 -29.135  -9.174  1.00  0.00      A    N
ATOM   3537  CD  PRO A 226      13.182 -29.725 -10.145  1.00  0.00      A    C
ATOM   3538  HD1 PRO A 226      12.713 -30.610 -10.625  1.00  0.00      A    H
ATOM   3539  HD2 PRO A 226      13.545 -29.097 -10.987  1.00  0.00      A    H
ATOM   3540  CA  PRO A 226      12.672 -29.441  -7.789  1.00  0.00      A    C
ATOM   3541  HA  PRO A 226      12.110 -30.337  -7.567  1.00  0.00      A    H
ATOM   3542  CB  PRO A 226      14.204 -29.663  -7.862  1.00  0.00      A    C
ATOM   3543  HB1 PRO A 226      14.613 -30.197  -6.978  1.00  0.00      A    H
ATOM   3544  HB2 PRO A 226      14.684 -28.665  -7.951  1.00  0.00      A    H
ATOM   3545  CG  PRO A 226      14.321 -30.335  -9.221  1.00  0.00      A    C
ATOM   3546  HG1 PRO A 226      14.165 -31.423  -9.055  1.00  0.00      A    H
ATOM   3547  HG2 PRO A 226      15.315 -30.270  -9.712  1.00  0.00      A    H
ATOM   3548  C   PRO A 226      12.294 -28.507  -6.658  1.00  0.00      A    C
ATOM   3549  O   PRO A 226      11.956 -29.032  -5.598  1.00  0.00      A    O
ATOM   3550  N   LYS A 227      12.365 -27.151  -6.786  1.00  0.00      A    N
ATOM   3551  HN  LYS A 227      12.766 -26.803  -7.630  1.00  0.00      A    H
ATOM   3552  CA  LYS A 227      12.192 -26.225  -5.701  1.00  0.00      A    C
ATOM   3553  HA  LYS A 227      12.064 -26.811  -4.803  1.00  0.00      A    H
ATOM   3554  CB  LYS A 227      13.491 -25.294  -5.632  1.00  0.00      A    C
ATOM   3555  HB1 LYS A 227      13.236 -24.530  -4.867  1.00  0.00      A    H
ATOM   3556  HB2 LYS A 227      13.733 -24.856  -6.624  1.00  0.00      A    H
ATOM   3557  CG  LYS A 227      14.721 -26.071  -5.250  1.00  0.00      A    C
ATOM   3558  HG1 LYS A 227      14.755 -27.070  -5.733  1.00  0.00      A    H
ATOM   3559  HG2 LYS A 227      14.498 -26.236  -4.174  1.00  0.00      A    H
ATOM   3560  CD  LYS A 227      15.990 -25.190  -5.301  1.00  0.00      A    C
ATOM   3561  HD1 LYS A 227      15.636 -24.318  -4.711  1.00  0.00      A    H
ATOM   3562  HD2 LYS A 227      16.099 -24.894  -6.366  1.00  0.00      A    H
ATOM   3563  CE  LYS A 227      17.220 -25.790  -4.548  1.00  0.00      A    C
ATOM   3564  HE1 LYS A 227      17.832 -26.503  -5.140  1.00  0.00      A    H
ATOM   3565  HE2 LYS A 227      16.739 -26.193  -3.631  1.00  0.00      A    H
ATOM   3566  NZ  LYS A 227      18.208 -24.764  -4.117  1.00  0.00      A    N
ATOM   3567  HZ1 LYS A 227      18.950 -25.069  -3.455  1.00  0.00      A    H
ATOM   3568  HZ2 LYS A 227      18.657 -24.340  -4.953  1.00  0.00      A    H
ATOM   3569  HZ3 LYS A 227      17.666 -23.955  -3.753  1.00  0.00      A    H
ATOM   3570  C   LYS A 227      10.851 -25.450  -5.766  1.00  0.00      A    C
ATOM   3571  O   LYS A 227      10.491 -24.584  -4.907  1.00  0.00      A    O
ATOM   3572  N   VAL A 228      10.085 -25.655  -6.856  1.00  0.00      A    N
ATOM   3573  HN  VAL A 228      10.317 -26.342  -7.541  1.00  0.00      A    H
ATOM   3574  CA  VAL A 228       8.809 -25.026  -7.132  1.00  0.00      A    C
ATOM   3575  HA  VAL A 228       8.917 -24.051  -6.680  1.00  0.00      A    H
ATOM   3576  CB  VAL A 228       8.562 -24.681  -8.597  1.00  0.00      A    C
ATOM   3577  HB  VAL A 228       7.699 -23.991  -8.709  1.00  0.00      A    H
ATOM   3578  CG1 VAL A 228       9.846 -24.064  -9.169  1.00  0.00      A    C
ATOM   3579 HG11 VAL A 228       9.702 -23.661 -10.194  1.00  0.00      A    H
ATOM   3580 HG12 VAL A 228      10.285 -23.301  -8.491  1.00  0.00      A    H
ATOM   3581 HG13 VAL A 228      10.645 -24.836  -9.182  1.00  0.00      A    H
ATOM   3582  CG2 VAL A 228       8.087 -25.910  -9.349  1.00  0.00      A    C
ATOM   3583 HG21 VAL A 228       8.682 -26.833  -9.182  1.00  0.00      A    H
ATOM   3584 HG22 VAL A 228       7.062 -26.290  -9.149  1.00  0.00      A    H
ATOM   3585 HG23 VAL A 228       8.134 -25.643 -10.426  1.00  0.00      A    H
ATOM   3586  C   VAL A 228       7.692 -25.760  -6.424  1.00  0.00      A    C
ATOM   3587  O   VAL A 228       7.677 -26.966  -6.503  1.00  0.00      A    O
ATOM   3588  N   ALA A 229       6.712 -25.159  -5.677  1.00  0.00      A    N
ATOM   3589  HN  ALA A 229       5.971 -25.742  -5.352  1.00  0.00      A    H
ATOM   3590  CA  ALA A 229       6.653 -23.770  -5.372  1.00  0.00      A    C
ATOM   3591  HA  ALA A 229       7.603 -23.293  -5.181  1.00  0.00      A    H
ATOM   3592  CB  ALA A 229       5.979 -22.973  -6.504  1.00  0.00      A    C
ATOM   3593  HB1 ALA A 229       5.719 -21.949  -6.158  1.00  0.00      A    H
ATOM   3594  HB2 ALA A 229       6.572 -22.802  -7.428  1.00  0.00      A    H
ATOM   3595  HB3 ALA A 229       5.042 -23.488  -6.804  1.00  0.00      A    H
ATOM   3596  C   ALA A 229       5.790 -23.716  -4.194  1.00  0.00      A    C
ATOM   3597  O   ALA A 229       5.167 -24.727  -3.851  1.00  0.00      A    O
ATOM   3598  N   VAL A 230       5.709 -22.608  -3.426  1.00  0.00      A    N
ATOM   3599  HN  VAL A 230       6.279 -21.804  -3.574  1.00  0.00      A    H
ATOM   3600  CA  VAL A 230       4.930 -22.379  -2.189  1.00  0.00      A    C
ATOM   3601  HA  VAL A 230       4.878 -23.306  -1.636  1.00  0.00      A    H
ATOM   3602  CB  VAL A 230       5.635 -21.479  -1.208  1.00  0.00      A    C
ATOM   3603  HB  VAL A 230       5.708 -20.502  -1.732  1.00  0.00      A    H
ATOM   3604  CG1 VAL A 230       5.041 -21.283   0.178  1.00  0.00      A    C
ATOM   3605 HG11 VAL A 230       5.454 -20.331   0.575  1.00  0.00      A    H
ATOM   3606 HG12 VAL A 230       3.945 -21.169   0.039  1.00  0.00      A    H
ATOM   3607 HG13 VAL A 230       5.431 -21.976   0.954  1.00  0.00      A    H
ATOM   3608  CG2 VAL A 230       7.072 -21.828  -1.023  1.00  0.00      A    C
ATOM   3609 HG21 VAL A 230       7.362 -22.866  -0.753  1.00  0.00      A    H
ATOM   3610 HG22 VAL A 230       7.554 -21.734  -2.019  1.00  0.00      A    H
ATOM   3611 HG23 VAL A 230       7.652 -21.091  -0.427  1.00  0.00      A    H
ATOM   3612  C   VAL A 230       3.617 -21.774  -2.588  1.00  0.00      A    C
ATOM   3613  O   VAL A 230       3.448 -20.622  -3.060  1.00  0.00      A    O
ATOM   3614  N   VAL A 231       2.528 -22.543  -2.417  1.00  0.00      A    N
ATOM   3615  HN  VAL A 231       2.502 -23.383  -1.881  1.00  0.00      A    H
ATOM   3616  CA  VAL A 231       1.204 -22.095  -2.802  1.00  0.00      A    C
ATOM   3617  HA  VAL A 231       1.304 -21.128  -3.272  1.00  0.00      A    H
ATOM   3618  CB  VAL A 231       0.554 -23.065  -3.856  1.00  0.00      A    C
ATOM   3619  HB  VAL A 231       0.535 -24.089  -3.425  1.00  0.00      A    H
ATOM   3620  CG1 VAL A 231      -0.838 -22.680  -4.357  1.00  0.00      A    C
ATOM   3621 HG11 VAL A 231      -1.110 -23.226  -5.286  1.00  0.00      A    H
ATOM   3622 HG12 VAL A 231      -1.543 -22.924  -3.533  1.00  0.00      A    H
ATOM   3623 HG13 VAL A 231      -0.801 -21.615  -4.672  1.00  0.00      A    H
ATOM   3624  CG2 VAL A 231       1.500 -23.173  -5.072  1.00  0.00      A    C
ATOM   3625 HG21 VAL A 231       1.687 -22.157  -5.480  1.00  0.00      A    H
ATOM   3626 HG22 VAL A 231       2.474 -23.535  -4.678  1.00  0.00      A    H
ATOM   3627 HG23 VAL A 231       1.115 -23.818  -5.889  1.00  0.00      A    H
ATOM   3628  C   VAL A 231       0.199 -21.767  -1.720  1.00  0.00      A    C
ATOM   3629  O   VAL A 231      -0.088 -22.533  -0.790  1.00  0.00      A    O
ATOM   3630  N   GLN A 232      -0.460 -20.621  -1.851  1.00  0.00      A    N
ATOM   3631  HN  GLN A 232      -0.107 -19.959  -2.508  1.00  0.00      A    H
ATOM   3632  CA  GLN A 232      -1.546 -20.227  -1.039  1.00  0.00      A    C
ATOM   3633  HA  GLN A 232      -1.734 -21.033  -0.345  1.00  0.00      A    H
ATOM   3634  CB  GLN A 232      -1.259 -18.892  -0.313  1.00  0.00      A    C
ATOM   3635  HB1 GLN A 232      -0.848 -18.239  -1.112  1.00  0.00      A    H
ATOM   3636  HB2 GLN A 232      -0.425 -19.132   0.381  1.00  0.00      A    H
ATOM   3637  CG  GLN A 232      -2.366 -18.173   0.436  1.00  0.00      A    C
ATOM   3638  HG1 GLN A 232      -3.260 -18.191  -0.224  1.00  0.00      A    H
ATOM   3639  HG2 GLN A 232      -2.061 -17.144   0.725  1.00  0.00      A    H
ATOM   3640  CD  GLN A 232      -2.619 -18.802   1.787  1.00  0.00      A    C
ATOM   3641  OE1 GLN A 232      -1.691 -18.911   2.525  1.00  0.00      A    O
ATOM   3642  NE2 GLN A 232      -3.820 -19.447   1.982  1.00  0.00      A    N
ATOM   3643 HE21 GLN A 232      -3.827 -20.042   2.785  1.00  0.00      A    H
ATOM   3644 HE22 GLN A 232      -4.626 -19.365   1.396  1.00  0.00      A    H
ATOM   3645  C   GLN A 232      -2.792 -20.195  -1.906  1.00  0.00      A    C
ATOM   3646  O   GLN A 232      -2.781 -19.659  -2.996  1.00  0.00      A    O
ATOM   3647  N   THR A 233      -3.949 -20.807  -1.462  1.00  0.00      A    N
ATOM   3648  HN  THR A 233      -4.023 -21.252  -0.573  1.00  0.00      A    H
ATOM   3649  CA  THR A 233      -5.268 -20.545  -2.168  1.00  0.00      A    C
ATOM   3650  HA  THR A 233      -5.145 -20.202  -3.185  1.00  0.00      A    H
ATOM   3651  CB  THR A 233      -6.277 -21.745  -2.074  1.00  0.00      A    C
ATOM   3652  HB  THR A 233      -6.530 -22.091  -1.049  1.00  0.00      A    H
ATOM   3653  OG1 THR A 233      -5.647 -22.863  -2.733  1.00  0.00      A    O
ATOM   3654  HG1 THR A 233      -6.033 -23.671  -2.386  1.00  0.00      A    H
ATOM   3655  CG2 THR A 233      -7.671 -21.476  -2.770  1.00  0.00      A    C
ATOM   3656 HG21 THR A 233      -8.265 -22.409  -2.663  1.00  0.00      A    H
ATOM   3657 HG22 THR A 233      -8.266 -20.627  -2.373  1.00  0.00      A    H
ATOM   3658 HG23 THR A 233      -7.528 -21.254  -3.849  1.00  0.00      A    H
ATOM   3659  C   THR A 233      -5.894 -19.505  -1.308  1.00  0.00      A    C
ATOM   3660  O   THR A 233      -5.938 -19.670  -0.055  1.00  0.00      A    O
ATOM   3661  N   PRO A 234      -6.397 -18.431  -1.745  1.00  0.00      A    N
ATOM   3662  CD  PRO A 234      -6.050 -17.913  -3.062  1.00  0.00      A    C
ATOM   3663  HD1 PRO A 234      -4.974 -17.644  -3.128  1.00  0.00      A    H
ATOM   3664  HD2 PRO A 234      -6.109 -18.602  -3.931  1.00  0.00      A    H
ATOM   3665  CA  PRO A 234      -7.115 -17.504  -0.896  1.00  0.00      A    C
ATOM   3666  HA  PRO A 234      -6.551 -17.272  -0.005  1.00  0.00      A    H
ATOM   3667  CB  PRO A 234      -7.411 -16.349  -1.905  1.00  0.00      A    C
ATOM   3668  HB1 PRO A 234      -6.728 -15.508  -1.660  1.00  0.00      A    H
ATOM   3669  HB2 PRO A 234      -8.450 -15.959  -1.876  1.00  0.00      A    H
ATOM   3670  CG  PRO A 234      -7.061 -16.791  -3.335  1.00  0.00      A    C
ATOM   3671  HG1 PRO A 234      -6.712 -16.041  -4.076  1.00  0.00      A    H
ATOM   3672  HG2 PRO A 234      -8.050 -17.220  -3.602  1.00  0.00      A    H
ATOM   3673  C   PRO A 234      -8.442 -18.031  -0.299  1.00  0.00      A    C
ATOM   3674  O   PRO A 234      -8.890 -19.098  -0.600  1.00  0.00      A    O
ATOM   3675  N   GLN A 235      -9.075 -17.267   0.651  1.00  0.00      A    N
ATOM   3676  HN  GLN A 235      -8.692 -16.359   0.806  1.00  0.00      A    H
ATOM   3677  CA  GLN A 235     -10.184 -17.782   1.520  1.00  0.00      A    C
ATOM   3678  HA  GLN A 235     -10.283 -18.849   1.384  1.00  0.00      A    H
ATOM   3679  CB  GLN A 235      -9.829 -17.326   3.011  1.00  0.00      A    C
ATOM   3680  HB1 GLN A 235     -10.675 -17.728   3.608  1.00  0.00      A    H
ATOM   3681  HB2 GLN A 235      -9.853 -16.215   3.002  1.00  0.00      A    H
ATOM   3682  CG  GLN A 235      -8.544 -17.893   3.580  1.00  0.00      A    C
ATOM   3683  HG1 GLN A 235      -7.720 -17.761   2.847  1.00  0.00      A    H
ATOM   3684  HG2 GLN A 235      -8.660 -18.930   3.964  1.00  0.00      A    H
ATOM   3685  CD  GLN A 235      -8.067 -17.182   4.855  1.00  0.00      A    C
ATOM   3686  OE1 GLN A 235      -8.022 -17.764   5.952  1.00  0.00      A    O
ATOM   3687  NE2 GLN A 235      -7.612 -15.975   4.686  1.00  0.00      A    N
ATOM   3688 HE21 GLN A 235      -7.769 -15.540   3.800  1.00  0.00      A    H
ATOM   3689 HE22 GLN A 235      -7.276 -15.516   5.509  1.00  0.00      A    H
ATOM   3690  C   GLN A 235     -11.464 -17.140   1.127  1.00  0.00      A    C
ATOM   3691  O   GLN A 235     -11.581 -15.920   0.979  1.00  0.00      A    O
ATOM   3692  N   PHE A 236     -12.586 -17.926   1.154  1.00  0.00      A    N
ATOM   3693  HN  PHE A 236     -12.541 -18.922   1.185  1.00  0.00      A    H
ATOM   3694  CA  PHE A 236     -13.962 -17.436   1.003  1.00  0.00      A    C
ATOM   3695  HA  PHE A 236     -14.004 -16.357   0.966  1.00  0.00      A    H
ATOM   3696  CB  PHE A 236     -14.660 -17.983  -0.247  1.00  0.00      A    C
ATOM   3697  HB1 PHE A 236     -14.591 -19.078  -0.423  1.00  0.00      A    H
ATOM   3698  HB2 PHE A 236     -14.095 -17.632  -1.136  1.00  0.00      A    H
ATOM   3699  CG  PHE A 236     -16.120 -17.638  -0.316  1.00  0.00      A    C
ATOM   3700  CD1 PHE A 236     -17.107 -18.655  -0.084  1.00  0.00      A    C
ATOM   3701  HD1 PHE A 236     -16.674 -19.644  -0.074  1.00  0.00      A    H
ATOM   3702  CE1 PHE A 236     -18.463 -18.357  -0.047  1.00  0.00      A    C
ATOM   3703  HE1 PHE A 236     -19.202 -19.109   0.184  1.00  0.00      A    H
ATOM   3704  CZ  PHE A 236     -18.937 -17.006  -0.179  1.00  0.00      A    C
ATOM   3705  HZ  PHE A 236     -19.980 -16.755  -0.055  1.00  0.00      A    H
ATOM   3706  CD2 PHE A 236     -16.573 -16.325  -0.335  1.00  0.00      A    C
ATOM   3707  HD2 PHE A 236     -15.831 -15.552  -0.472  1.00  0.00      A    H
ATOM   3708  CE2 PHE A 236     -17.933 -15.987  -0.330  1.00  0.00      A    C
ATOM   3709  HE2 PHE A 236     -18.223 -14.948  -0.286  1.00  0.00      A    H
ATOM   3710  C   PHE A 236     -14.682 -17.894   2.270  1.00  0.00      A    C
ATOM   3711  O   PHE A 236     -14.367 -18.934   2.856  1.00  0.00      A    O
ATOM   3712  N   TYR A 237     -15.591 -17.167   2.837  1.00  0.00      A    N
ATOM   3713  HN  TYR A 237     -15.965 -16.379   2.355  1.00  0.00      A    H
ATOM   3714  CA  TYR A 237     -16.314 -17.457   4.058  1.00  0.00      A    C
ATOM   3715  HA  TYR A 237     -16.078 -18.475   4.331  1.00  0.00      A    H
ATOM   3716  CB  TYR A 237     -16.185 -16.351   5.138  1.00  0.00      A    C
ATOM   3717  HB1 TYR A 237     -16.457 -16.679   6.164  1.00  0.00      A    H
ATOM   3718  HB2 TYR A 237     -16.765 -15.454   4.831  1.00  0.00      A    H
ATOM   3719  CG  TYR A 237     -14.710 -16.088   5.261  1.00  0.00      A    C
ATOM   3720  CD1 TYR A 237     -14.252 -14.894   4.785  1.00  0.00      A    C
ATOM   3721  HD1 TYR A 237     -15.002 -14.224   4.391  1.00  0.00      A    H
ATOM   3722  CE1 TYR A 237     -12.893 -14.546   4.721  1.00  0.00      A    C
ATOM   3723  HE1 TYR A 237     -12.712 -13.535   4.388  1.00  0.00      A    H
ATOM   3724  CZ  TYR A 237     -11.936 -15.527   5.127  1.00  0.00      A    C
ATOM   3725  OH  TYR A 237     -10.555 -15.154   5.199  1.00  0.00      A    O
ATOM   3726  HH  TYR A 237     -10.556 -14.212   5.017  1.00  0.00      A    H
ATOM   3727  CD2 TYR A 237     -13.727 -17.008   5.672  1.00  0.00      A    C
ATOM   3728  HD2 TYR A 237     -14.016 -18.025   5.890  1.00  0.00      A    H
ATOM   3729  CE2 TYR A 237     -12.347 -16.776   5.546  1.00  0.00      A    C
ATOM   3730  HE2 TYR A 237     -11.657 -17.529   5.896  1.00  0.00      A    H
ATOM   3731  C   TYR A 237     -17.752 -17.623   3.625  1.00  0.00      A    C
ATOM   3732  O   TYR A 237     -18.285 -16.814   2.856  1.00  0.00      A    O
ATOM   3733  N   PHE A 238     -18.505 -18.547   4.171  1.00  0.00      A    N
ATOM   3734  HN  PHE A 238     -18.061 -19.181   4.799  1.00  0.00      A    H
ATOM   3735  CA  PHE A 238     -19.826 -18.852   3.643  1.00  0.00      A    C
ATOM   3736  HA  PHE A 238     -19.781 -18.747   2.569  1.00  0.00      A    H
ATOM   3737  CB  PHE A 238     -20.275 -20.240   4.238  1.00  0.00      A    C
ATOM   3738  HB1 PHE A 238     -20.566 -19.996   5.282  1.00  0.00      A    H
ATOM   3739  HB2 PHE A 238     -19.407 -20.933   4.266  1.00  0.00      A    H
ATOM   3740  CG  PHE A 238     -21.263 -20.934   3.352  1.00  0.00      A    C
ATOM   3741  CD1 PHE A 238     -22.548 -21.244   3.869  1.00  0.00      A    C
ATOM   3742  HD1 PHE A 238     -22.899 -21.001   4.861  1.00  0.00      A    H
ATOM   3743  CE1 PHE A 238     -23.528 -21.857   3.039  1.00  0.00      A    C
ATOM   3744  HE1 PHE A 238     -24.562 -21.908   3.348  1.00  0.00      A    H
ATOM   3745  CZ  PHE A 238     -23.239 -22.215   1.714  1.00  0.00      A    C
ATOM   3746  HZ  PHE A 238     -24.010 -22.510   1.018  1.00  0.00      A    H
ATOM   3747  CD2 PHE A 238     -20.984 -21.350   2.065  1.00  0.00      A    C
ATOM   3748  HD2 PHE A 238     -19.998 -21.281   1.631  1.00  0.00      A    H
ATOM   3749  CE2 PHE A 238     -21.928 -21.988   1.232  1.00  0.00      A    C
ATOM   3750  HE2 PHE A 238     -21.609 -22.221   0.226  1.00  0.00      A    H
ATOM   3751  C   PHE A 238     -20.884 -17.829   4.074  1.00  0.00      A    C
ATOM   3752  O   PHE A 238     -22.083 -17.857   3.688  1.00  0.00      A    O
ATOM   3753  N   ASN A 239     -20.502 -16.749   4.862  1.00  0.00      A    N
ATOM   3754  HN  ASN A 239     -19.553 -16.585   5.121  1.00  0.00      A    H
ATOM   3755  CA  ASN A 239     -21.423 -15.989   5.606  1.00  0.00      A    C
ATOM   3756  HA  ASN A 239     -22.349 -15.966   5.050  1.00  0.00      A    H
ATOM   3757  CB  ASN A 239     -21.748 -16.499   7.010  1.00  0.00      A    C
ATOM   3758  HB1 ASN A 239     -22.126 -17.534   6.869  1.00  0.00      A    H
ATOM   3759  HB2 ASN A 239     -22.582 -15.863   7.377  1.00  0.00      A    H
ATOM   3760  CG  ASN A 239     -20.635 -16.556   7.967  1.00  0.00      A    C
ATOM   3761  OD1 ASN A 239     -19.664 -17.294   7.675  1.00  0.00      A    O
ATOM   3762  ND2 ASN A 239     -20.702 -15.693   8.985  1.00  0.00      A    N
ATOM   3763 HD21 ASN A 239     -19.930 -15.685   9.621  1.00  0.00      A    H
ATOM   3764 HD22 ASN A 239     -21.447 -15.034   9.089  1.00  0.00      A    H
ATOM   3765  C   ASN A 239     -20.904 -14.511   5.611  1.00  0.00      A    C
ATOM   3766  O   ASN A 239     -19.719 -14.254   5.292  1.00  0.00      A    O
ATOM   3767  N   SER A 240     -21.801 -13.582   5.939  1.00  0.00      A    N
ATOM   3768  HN  SER A 240     -22.750 -13.776   6.173  1.00  0.00      A    H
ATOM   3769  CA  SER A 240     -21.441 -12.195   6.127  1.00  0.00      A    C
ATOM   3770  HA  SER A 240     -20.690 -11.991   5.377  1.00  0.00      A    H
ATOM   3771  CB  SER A 240     -22.653 -11.185   6.049  1.00  0.00      A    C
ATOM   3772  HB1 SER A 240     -22.247 -10.173   6.262  1.00  0.00      A    H
ATOM   3773  HB2 SER A 240     -23.344 -11.462   6.874  1.00  0.00      A    H
ATOM   3774  OG  SER A 240     -23.385 -11.384   4.843  1.00  0.00      A    O
ATOM   3775  HG1 SER A 240     -24.108 -10.754   4.884  1.00  0.00      A    H
ATOM   3776  C   SER A 240     -20.590 -12.021   7.481  1.00  0.00      A    C
ATOM   3777  O   SER A 240     -20.435 -12.814   8.413  1.00  0.00      A    O
ATOM   3778  N   ASP A 241     -19.772 -10.919   7.477  1.00  0.00      A    N
ATOM   3779  HN  ASP A 241     -19.745 -10.321   6.679  1.00  0.00      A    H
ATOM   3780  CA  ASP A 241     -18.870 -10.646   8.538  1.00  0.00      A    C
ATOM   3781  HA  ASP A 241     -18.489 -11.567   8.954  1.00  0.00      A    H
ATOM   3782  CB  ASP A 241     -17.716  -9.784   8.024  1.00  0.00      A    C
ATOM   3783  HB1 ASP A 241     -17.075  -9.434   8.862  1.00  0.00      A    H
ATOM   3784  HB2 ASP A 241     -18.133  -9.007   7.348  1.00  0.00      A    H
ATOM   3785  CG  ASP A 241     -16.807 -10.565   7.079  1.00  0.00      A    C
ATOM   3786  OD1 ASP A 241     -16.273 -11.576   7.497  1.00  0.00      A    O
ATOM   3787  OD2 ASP A 241     -16.734 -10.205   5.852  1.00  0.00      A    O
ATOM   3788  C   ASP A 241     -19.638  -9.869   9.562  1.00  0.00      A    C
ATOM   3789  O   ASP A 241     -20.611  -9.191   9.223  1.00  0.00      A    O
ATOM   3790  N   PRO A 242     -19.274  -9.850  10.861  1.00  0.00      A    N
ATOM   3791  CD  PRO A 242     -18.058 -10.408  11.320  1.00  0.00      A    C
ATOM   3792  HD1 PRO A 242     -18.357 -11.478  11.310  1.00  0.00      A    H
ATOM   3793  HD2 PRO A 242     -17.136 -10.197  10.737  1.00  0.00      A    H
ATOM   3794  CA  PRO A 242     -20.214  -9.541  11.928  1.00  0.00      A    C
ATOM   3795  HA  PRO A 242     -21.073 -10.184  11.805  1.00  0.00      A    H
ATOM   3796  CB  PRO A 242     -19.477  -9.859  13.236  1.00  0.00      A    C
ATOM   3797  HB1 PRO A 242     -19.624 -10.942  13.433  1.00  0.00      A    H
ATOM   3798  HB2 PRO A 242     -19.563  -9.169  14.103  1.00  0.00      A    H
ATOM   3799  CG  PRO A 242     -17.980  -9.853  12.771  1.00  0.00      A    C
ATOM   3800  HG1 PRO A 242     -17.316 -10.524  13.356  1.00  0.00      A    H
ATOM   3801  HG2 PRO A 242     -17.641  -8.802  12.650  1.00  0.00      A    H
ATOM   3802  C   PRO A 242     -20.665  -8.087  11.936  1.00  0.00      A    C
ATOM   3803  O   PRO A 242     -21.869  -7.908  12.206  1.00  0.00      A    O
ATOM   3804  N   ILE A 243     -19.833  -7.077  11.688  1.00  0.00      A    N
ATOM   3805  HN  ILE A 243     -18.883  -7.251  11.442  1.00  0.00      A    H
ATOM   3806  CA  ILE A 243     -20.256  -5.696  11.752  1.00  0.00      A    C
ATOM   3807  HA  ILE A 243     -20.761  -5.622  12.704  1.00  0.00      A    H
ATOM   3808  CB  ILE A 243     -19.141  -4.688  11.742  1.00  0.00      A    C
ATOM   3809  HB  ILE A 243     -18.478  -4.761  10.854  1.00  0.00      A    H
ATOM   3810  CG2 ILE A 243     -19.857  -3.325  11.998  1.00  0.00      A    C
ATOM   3811 HG21 ILE A 243     -19.124  -2.649  12.489  1.00  0.00      A    H
ATOM   3812 HG22 ILE A 243     -20.282  -2.803  11.114  1.00  0.00      A    H
ATOM   3813 HG23 ILE A 243     -20.668  -3.442  12.748  1.00  0.00      A    H
ATOM   3814  CG1 ILE A 243     -18.167  -4.995  12.994  1.00  0.00      A    C
ATOM   3815 HG11 ILE A 243     -17.832  -6.015  12.712  1.00  0.00      A    H
ATOM   3816 HG12 ILE A 243     -18.597  -4.811  14.002  1.00  0.00      A    H
ATOM   3817  CD  ILE A 243     -16.882  -4.188  12.735  1.00  0.00      A    C
ATOM   3818  HD1 ILE A 243     -16.690  -3.180  13.159  1.00  0.00      A    H
ATOM   3819  HD2 ILE A 243     -16.012  -4.742  13.147  1.00  0.00      A    H
ATOM   3820  HD3 ILE A 243     -16.638  -4.271  11.654  1.00  0.00      A    H
ATOM   3821  C   ILE A 243     -21.326  -5.445  10.665  1.00  0.00      A    C
ATOM   3822  O   ILE A 243     -22.350  -4.854  10.986  1.00  0.00      A    O
ATOM   3823  N   GLN A 244     -21.094  -5.849   9.471  1.00  0.00      A    N
ATOM   3824  HN  GLN A 244     -20.169  -6.184   9.308  1.00  0.00      A    H
ATOM   3825  CA  GLN A 244     -21.914  -5.688   8.306  1.00  0.00      A    C
ATOM   3826  HA  GLN A 244     -22.066  -4.634   8.125  1.00  0.00      A    H
ATOM   3827  CB  GLN A 244     -21.177  -6.351   7.147  1.00  0.00      A    C
ATOM   3828  HB1 GLN A 244     -21.929  -6.209   6.342  1.00  0.00      A    H
ATOM   3829  HB2 GLN A 244     -20.954  -7.421   7.346  1.00  0.00      A    H
ATOM   3830  CG  GLN A 244     -19.857  -5.769   6.596  1.00  0.00      A    C
ATOM   3831  HG1 GLN A 244     -19.924  -4.675   6.412  1.00  0.00      A    H
ATOM   3832  HG2 GLN A 244     -19.738  -6.258   5.606  1.00  0.00      A    H
ATOM   3833  CD  GLN A 244     -18.559  -6.138   7.327  1.00  0.00      A    C
ATOM   3834  OE1 GLN A 244     -18.464  -6.428   8.518  1.00  0.00      A    O
ATOM   3835  NE2 GLN A 244     -17.459  -6.065   6.545  1.00  0.00      A    N
ATOM   3836 HE21 GLN A 244     -17.595  -5.895   5.569  1.00  0.00      A    H
ATOM   3837 HE22 GLN A 244     -16.560  -6.198   6.961  1.00  0.00      A    H
ATOM   3838  C   GLN A 244     -23.289  -6.279   8.537  1.00  0.00      A    C
ATOM   3839  O   GLN A 244     -24.299  -5.762   8.127  1.00  0.00      A    O
ATOM   3840  N   HSE A 245     -23.284  -7.471   9.212  1.00  0.00      A    N
ATOM   3841  HN  HSE A 245     -22.402  -7.756   9.577  1.00  0.00      A    H
ATOM   3842  CA  HSE A 245     -24.440  -8.216   9.591  1.00  0.00      A    C
ATOM   3843  HA  HSE A 245     -25.195  -8.149   8.822  1.00  0.00      A    H
ATOM   3844  CB  HSE A 245     -24.261  -9.694  10.013  1.00  0.00      A    C
ATOM   3845  HB1 HSE A 245     -23.530  -9.687  10.850  1.00  0.00      A    H
ATOM   3846  HB2 HSE A 245     -23.789 -10.210   9.150  1.00  0.00      A    H
ATOM   3847  ND1 HSE A 245     -26.315 -10.751   9.273  1.00  0.00      A    N
ATOM   3848  CG  HSE A 245     -25.558 -10.352  10.343  1.00  0.00      A    C
ATOM   3849  CE1 HSE A 245     -27.340 -11.394   9.834  1.00  0.00      A    C
ATOM   3850  HE1 HSE A 245     -28.163 -11.950   9.384  1.00  0.00      A    H
ATOM   3851  NE2 HSE A 245     -27.250 -11.515  11.147  1.00  0.00      A    N
ATOM   3852  HE2 HSE A 245     -27.803 -11.887  11.893  1.00  0.00      A    H
ATOM   3853  CD2 HSE A 245     -26.077 -10.861  11.537  1.00  0.00      A    C
ATOM   3854  HD2 HSE A 245     -25.759 -10.850  12.573  1.00  0.00      A    H
ATOM   3855  C   HSE A 245     -25.207  -7.481  10.693  1.00  0.00      A    C
ATOM   3856  O   HSE A 245     -26.431  -7.291  10.641  1.00  0.00      A    O
ATOM   3857  N   ASN A 246     -24.478  -6.930  11.683  1.00  0.00      A    N
ATOM   3858  HN  ASN A 246     -23.486  -7.033  11.661  1.00  0.00      A    H
ATOM   3859  CA  ASN A 246     -25.001  -6.195  12.847  1.00  0.00      A    C
ATOM   3860  HA  ASN A 246     -25.753  -6.763  13.376  1.00  0.00      A    H
ATOM   3861  CB  ASN A 246     -23.938  -5.901  13.922  1.00  0.00      A    C
ATOM   3862  HB1 ASN A 246     -24.395  -5.248  14.696  1.00  0.00      A    H
ATOM   3863  HB2 ASN A 246     -23.056  -5.327  13.564  1.00  0.00      A    H
ATOM   3864  CG  ASN A 246     -23.344  -7.151  14.523  1.00  0.00      A    C
ATOM   3865  OD1 ASN A 246     -23.983  -8.201  14.551  1.00  0.00      A    O
ATOM   3866  ND2 ASN A 246     -22.205  -6.917  15.212  1.00  0.00      A    N
ATOM   3867 HD21 ASN A 246     -21.933  -7.767  15.664  1.00  0.00      A    H
ATOM   3868 HD22 ASN A 246     -21.676  -6.069  15.194  1.00  0.00      A    H
ATOM   3869  C   ASN A 246     -25.737  -4.963  12.465  1.00  0.00      A    C
ATOM   3870  O   ASN A 246     -26.776  -4.747  13.026  1.00  0.00      A    O
ATOM   3871  N   LEU A 247     -25.262  -4.181  11.473  1.00  0.00      A    N
ATOM   3872  HN  LEU A 247     -24.322  -4.338  11.180  1.00  0.00      A    H
ATOM   3873  CA  LEU A 247     -25.758  -2.889  11.029  1.00  0.00      A    C
ATOM   3874  HA  LEU A 247     -26.353  -2.551  11.865  1.00  0.00      A    H
ATOM   3875  CB  LEU A 247     -24.621  -1.932  10.576  1.00  0.00      A    C
ATOM   3876  HB1 LEU A 247     -25.146  -0.985  10.328  1.00  0.00      A    H
ATOM   3877  HB2 LEU A 247     -24.171  -2.383   9.666  1.00  0.00      A    H
ATOM   3878  CG  LEU A 247     -23.615  -1.616  11.692  1.00  0.00      A    C
ATOM   3879  HG  LEU A 247     -23.376  -2.559  12.228  1.00  0.00      A    H
ATOM   3880  CD1 LEU A 247     -22.338  -0.957  11.091  1.00  0.00      A    C
ATOM   3881 HD11 LEU A 247     -22.063  -1.385  10.103  1.00  0.00      A    H
ATOM   3882 HD12 LEU A 247     -22.537   0.114  10.873  1.00  0.00      A    H
ATOM   3883 HD13 LEU A 247     -21.431  -1.038  11.727  1.00  0.00      A    H
ATOM   3884  CD2 LEU A 247     -23.991  -0.783  12.896  1.00  0.00      A    C
ATOM   3885 HD21 LEU A 247     -24.373   0.227  12.632  1.00  0.00      A    H
ATOM   3886 HD22 LEU A 247     -24.755  -1.394  13.423  1.00  0.00      A    H
ATOM   3887 HD23 LEU A 247     -23.084  -0.709  13.533  1.00  0.00      A    H
ATOM   3888  C   LEU A 247     -26.773  -3.179   9.958  1.00  0.00      A    C
ATOM   3889  O   LEU A 247     -27.616  -2.320   9.652  1.00  0.00      A    O
ATOM   3890  N   GLY A 248     -26.816  -4.379   9.354  1.00  0.00      A    N
ATOM   3891  HN  GLY A 248     -26.170  -5.088   9.625  1.00  0.00      A    H
ATOM   3892  CA  GLY A 248     -27.944  -4.946   8.607  1.00  0.00      A    C
ATOM   3893  HA1 GLY A 248     -28.890  -4.532   8.923  1.00  0.00      A    H
ATOM   3894  HA2 GLY A 248     -27.770  -5.991   8.816  1.00  0.00      A    H
ATOM   3895  C   GLY A 248     -27.927  -4.716   7.179  1.00  0.00      A    C
ATOM   3896  O   GLY A 248     -28.927  -4.969   6.479  1.00  0.00      A    O
ATOM   3897  N   ILE A 249     -26.805  -4.234   6.699  1.00  0.00      A    N
ATOM   3898  HN  ILE A 249     -26.096  -4.078   7.382  1.00  0.00      A    H
ATOM   3899  CA  ILE A 249     -26.574  -3.539   5.372  1.00  0.00      A    C
ATOM   3900  HA  ILE A 249     -27.435  -3.649   4.731  1.00  0.00      A    H
ATOM   3901  CB  ILE A 249     -26.224  -2.018   5.440  1.00  0.00      A    C
ATOM   3902  HB  ILE A 249     -25.847  -1.593   4.485  1.00  0.00      A    H
ATOM   3903  CG2 ILE A 249     -27.483  -1.110   5.795  1.00  0.00      A    C
ATOM   3904 HG21 ILE A 249     -28.147  -1.101   4.904  1.00  0.00      A    H
ATOM   3905 HG22 ILE A 249     -27.949  -1.489   6.729  1.00  0.00      A    H
ATOM   3906 HG23 ILE A 249     -27.194  -0.087   6.119  1.00  0.00      A    H
ATOM   3907  CG1 ILE A 249     -25.148  -1.747   6.559  1.00  0.00      A    C
ATOM   3908 HG11 ILE A 249     -25.543  -2.084   7.541  1.00  0.00      A    H
ATOM   3909 HG12 ILE A 249     -24.990  -0.651   6.653  1.00  0.00      A    H
ATOM   3910  CD  ILE A 249     -23.756  -2.499   6.505  1.00  0.00      A    C
ATOM   3911  HD1 ILE A 249     -23.789  -3.554   6.850  1.00  0.00      A    H
ATOM   3912  HD2 ILE A 249     -23.350  -2.568   5.473  1.00  0.00      A    H
ATOM   3913  HD3 ILE A 249     -23.081  -1.933   7.182  1.00  0.00      A    H
ATOM   3914  C   ILE A 249     -25.560  -4.424   4.633  1.00  0.00      A    C
ATOM   3915  O   ILE A 249     -24.930  -3.992   3.734  1.00  0.00      A    O
ATOM   3916  N   ASP A 250     -25.361  -5.691   5.103  1.00  0.00      A    N
ATOM   3917  HN  ASP A 250     -25.963  -6.030   5.822  1.00  0.00      A    H
ATOM   3918  CA  ASP A 250     -24.423  -6.673   4.591  1.00  0.00      A    C
ATOM   3919  HA  ASP A 250     -23.469  -6.198   4.771  1.00  0.00      A    H
ATOM   3920  CB  ASP A 250     -24.495  -7.957   5.508  1.00  0.00      A    C
ATOM   3921  HB1 ASP A 250     -24.309  -7.713   6.576  1.00  0.00      A    H
ATOM   3922  HB2 ASP A 250     -23.656  -8.581   5.132  1.00  0.00      A    H
ATOM   3923  CG  ASP A 250     -25.759  -8.772   5.304  1.00  0.00      A    C
ATOM   3924  OD1 ASP A 250     -26.902  -8.401   5.597  1.00  0.00      A    O
ATOM   3925  OD2 ASP A 250     -25.572  -9.882   4.678  1.00  0.00      A    O
ATOM   3926  C   ASP A 250     -24.352  -6.984   3.063  1.00  0.00      A    C
ATOM   3927  O   ASP A 250     -23.262  -7.052   2.485  1.00  0.00      A    O
ATOM   3928  N   LYS A 251     -25.479  -7.051   2.392  1.00  0.00      A    N
ATOM   3929  HN  LYS A 251     -26.279  -7.003   2.985  1.00  0.00      A    H
ATOM   3930  CA  LYS A 251     -25.482  -7.353   1.014  1.00  0.00      A    C
ATOM   3931  HA  LYS A 251     -24.692  -8.065   0.825  1.00  0.00      A    H
ATOM   3932  CB  LYS A 251     -26.830  -7.811   0.465  1.00  0.00      A    C
ATOM   3933  HB1 LYS A 251     -26.730  -8.167  -0.583  1.00  0.00      A    H
ATOM   3934  HB2 LYS A 251     -27.559  -6.975   0.504  1.00  0.00      A    H
ATOM   3935  CG  LYS A 251     -27.301  -8.978   1.224  1.00  0.00      A    C
ATOM   3936  HG1 LYS A 251     -28.331  -9.270   0.928  1.00  0.00      A    H
ATOM   3937  HG2 LYS A 251     -27.554  -8.694   2.268  1.00  0.00      A    H
ATOM   3938  CD  LYS A 251     -26.412 -10.216   1.134  1.00  0.00      A    C
ATOM   3939  HD1 LYS A 251     -25.412 -10.072   1.596  1.00  0.00      A    H
ATOM   3940  HD2 LYS A 251     -26.360 -10.544   0.074  1.00  0.00      A    H
ATOM   3941  CE  LYS A 251     -27.116 -11.345   1.793  1.00  0.00      A    C
ATOM   3942  HE1 LYS A 251     -26.615 -12.314   1.581  1.00  0.00      A    H
ATOM   3943  HE2 LYS A 251     -28.110 -11.473   1.314  1.00  0.00      A    H
ATOM   3944  NZ  LYS A 251     -27.378 -11.126   3.283  1.00  0.00      A    N
ATOM   3945  HZ1 LYS A 251     -27.535 -12.055   3.723  1.00  0.00      A    H
ATOM   3946  HZ2 LYS A 251     -26.506 -10.720   3.681  1.00  0.00      A    H
ATOM   3947  HZ3 LYS A 251     -28.244 -10.604   3.527  1.00  0.00      A    H
ATOM   3948  C   LYS A 251     -25.167  -6.100   0.103  1.00  0.00      A    C
ATOM   3949  O   LYS A 251     -24.904  -6.278  -1.083  1.00  0.00      A    O
ATOM   3950  N   SER A 252     -25.144  -4.901   0.723  1.00  0.00      A    N
ATOM   3951  HN  SER A 252     -25.283  -4.826   1.708  1.00  0.00      A    H
ATOM   3952  CA  SER A 252     -24.938  -3.655  -0.094  1.00  0.00      A    C
ATOM   3953  HA  SER A 252     -25.165  -3.799  -1.140  1.00  0.00      A    H
ATOM   3954  CB  SER A 252     -25.943  -2.613   0.360  1.00  0.00      A    C
ATOM   3955  HB1 SER A 252     -25.667  -1.735  -0.262  1.00  0.00      A    H
ATOM   3956  HB2 SER A 252     -25.718  -2.371   1.420  1.00  0.00      A    H
ATOM   3957  OG  SER A 252     -27.274  -3.022   0.087  1.00  0.00      A    O
ATOM   3958  HG1 SER A 252     -27.550  -3.327   0.954  1.00  0.00      A    H
ATOM   3959  C   SER A 252     -23.532  -3.141   0.022  1.00  0.00      A    C
ATOM   3960  O   SER A 252     -23.177  -2.109  -0.536  1.00  0.00      A    O
ATOM   3961  N   PHE A 253     -22.703  -3.832   0.824  1.00  0.00      A    N
ATOM   3962  HN  PHE A 253     -23.138  -4.659   1.171  1.00  0.00      A    H
ATOM   3963  CA  PHE A 253     -21.556  -3.271   1.375  1.00  0.00      A    C
ATOM   3964  HA  PHE A 253     -21.278  -2.437   0.747  1.00  0.00      A    H
ATOM   3965  CB  PHE A 253     -21.893  -2.680   2.783  1.00  0.00      A    C
ATOM   3966  HB1 PHE A 253     -21.922  -3.534   3.493  1.00  0.00      A    H
ATOM   3967  HB2 PHE A 253     -22.837  -2.099   2.719  1.00  0.00      A    H
ATOM   3968  CG  PHE A 253     -20.923  -1.757   3.364  1.00  0.00      A    C
ATOM   3969  CD1 PHE A 253     -20.676  -0.464   2.822  1.00  0.00      A    C
ATOM   3970  HD1 PHE A 253     -21.306  -0.065   2.040  1.00  0.00      A    H
ATOM   3971  CE1 PHE A 253     -19.495   0.257   3.179  1.00  0.00      A    C
ATOM   3972  HE1 PHE A 253     -19.452   1.234   2.722  1.00  0.00      A    H
ATOM   3973  CZ  PHE A 253     -18.691  -0.165   4.242  1.00  0.00      A    C
ATOM   3974  HZ  PHE A 253     -17.870   0.403   4.654  1.00  0.00      A    H
ATOM   3975  CD2 PHE A 253     -19.975  -2.180   4.315  1.00  0.00      A    C
ATOM   3976  HD2 PHE A 253     -20.062  -3.097   4.879  1.00  0.00      A    H
ATOM   3977  CE2 PHE A 253     -18.898  -1.428   4.739  1.00  0.00      A    C
ATOM   3978  HE2 PHE A 253     -18.324  -1.709   5.609  1.00  0.00      A    H
ATOM   3979  C   PHE A 253     -20.416  -4.286   1.417  1.00  0.00      A    C
ATOM   3980  O   PHE A 253     -20.660  -5.524   1.423  1.00  0.00      A    O
ATOM   3981  N   VAL A 254     -19.188  -3.800   1.470  1.00  0.00      A    N
ATOM   3982  HN  VAL A 254     -18.931  -2.839   1.535  1.00  0.00      A    H
ATOM   3983  CA  VAL A 254     -18.008  -4.658   1.388  1.00  0.00      A    C
ATOM   3984  HA  VAL A 254     -18.148  -5.265   0.506  1.00  0.00      A    H
ATOM   3985  CB  VAL A 254     -16.756  -3.838   1.110  1.00  0.00      A    C
ATOM   3986  HB  VAL A 254     -15.856  -4.472   1.257  1.00  0.00      A    H
ATOM   3987  CG1 VAL A 254     -16.848  -3.374  -0.365  1.00  0.00      A    C
ATOM   3988 HG11 VAL A 254     -15.933  -2.820  -0.667  1.00  0.00      A    H
ATOM   3989 HG12 VAL A 254     -16.965  -4.271  -1.009  1.00  0.00      A    H
ATOM   3990 HG13 VAL A 254     -17.737  -2.720  -0.498  1.00  0.00      A    H
ATOM   3991  CG2 VAL A 254     -16.545  -2.613   2.044  1.00  0.00      A    C
ATOM   3992 HG21 VAL A 254     -17.405  -1.940   1.841  1.00  0.00      A    H
ATOM   3993 HG22 VAL A 254     -16.676  -2.949   3.095  1.00  0.00      A    H
ATOM   3994 HG23 VAL A 254     -15.519  -2.212   1.897  1.00  0.00      A    H
ATOM   3995  C   VAL A 254     -17.882  -5.554   2.620  1.00  0.00      A    C
ATOM   3996  O   VAL A 254     -18.289  -5.334   3.724  1.00  0.00      A    O
ATOM   3997  N   ASP A 255     -17.279  -6.759   2.285  1.00  0.00      A    N
ATOM   3998  HN  ASP A 255     -17.096  -6.927   1.319  1.00  0.00      A    H
ATOM   3999  CA  ASP A 255     -16.765  -7.819   3.110  1.00  0.00      A    C
ATOM   4000  HA  ASP A 255     -17.454  -7.853   3.942  1.00  0.00      A    H
ATOM   4001  CB  ASP A 255     -16.509  -9.185   2.518  1.00  0.00      A    C
ATOM   4002  HB1 ASP A 255     -16.174  -9.936   3.266  1.00  0.00      A    H
ATOM   4003  HB2 ASP A 255     -15.610  -9.058   1.878  1.00  0.00      A    H
ATOM   4004  CG  ASP A 255     -17.678  -9.606   1.660  1.00  0.00      A    C
ATOM   4005  OD1 ASP A 255     -17.489  -9.905   0.417  1.00  0.00      A    O
ATOM   4006  OD2 ASP A 255     -18.835  -9.591   2.172  1.00  0.00      A    O
ATOM   4007  C   ASP A 255     -15.533  -7.242   3.800  1.00  0.00      A    C
ATOM   4008  O   ASP A 255     -14.837  -6.389   3.254  1.00  0.00      A    O
ATOM   4009  N   ASP A 256     -15.141  -7.731   4.979  1.00  0.00      A    N
ATOM   4010  HN  ASP A 256     -15.791  -8.400   5.332  1.00  0.00      A    H
ATOM   4011  CA  ASP A 256     -14.038  -7.367   5.791  1.00  0.00      A    C
ATOM   4012  HA  ASP A 256     -14.137  -6.302   5.937  1.00  0.00      A    H
ATOM   4013  CB  ASP A 256     -14.181  -8.182   7.111  1.00  0.00      A    C
ATOM   4014  HB1 ASP A 256     -14.205  -9.274   6.908  1.00  0.00      A    H
ATOM   4015  HB2 ASP A 256     -15.153  -7.902   7.572  1.00  0.00      A    H
ATOM   4016  CG  ASP A 256     -13.058  -7.979   8.102  1.00  0.00      A    C
ATOM   4017  OD1 ASP A 256     -12.265  -8.947   8.302  1.00  0.00      A    O
ATOM   4018  OD2 ASP A 256     -12.933  -6.875   8.699  1.00  0.00      A    O
ATOM   4019  C   ASP A 256     -12.761  -7.569   5.011  1.00  0.00      A    C
ATOM   4020  O   ASP A 256     -11.878  -6.722   4.928  1.00  0.00      A    O
ATOM   4021  N   GLN A 257     -12.682  -8.733   4.307  1.00  0.00      A    N
ATOM   4022  HN  GLN A 257     -13.471  -9.325   4.451  1.00  0.00      A    H
ATOM   4023  CA  GLN A 257     -11.615  -9.143   3.438  1.00  0.00      A    C
ATOM   4024  HA  GLN A 257     -10.686  -9.150   3.989  1.00  0.00      A    H
ATOM   4025  CB  GLN A 257     -11.940 -10.651   3.060  1.00  0.00      A    C
ATOM   4026  HB1 GLN A 257     -12.706 -10.628   2.256  1.00  0.00      A    H
ATOM   4027  HB2 GLN A 257     -12.463 -11.170   3.891  1.00  0.00      A    H
ATOM   4028  CG  GLN A 257     -10.651 -11.249   2.381  1.00  0.00      A    C
ATOM   4029  HG1 GLN A 257      -9.751 -10.951   2.961  1.00  0.00      A    H
ATOM   4030  HG2 GLN A 257     -10.500 -10.950   1.322  1.00  0.00      A    H
ATOM   4031  CD  GLN A 257     -10.663 -12.783   2.286  1.00  0.00      A    C
ATOM   4032  OE1 GLN A 257      -9.788 -13.457   2.837  1.00  0.00      A    O
ATOM   4033  NE2 GLN A 257     -11.626 -13.184   1.524  1.00  0.00      A    N
ATOM   4034 HE21 GLN A 257     -12.131 -12.513   0.981  1.00  0.00      A    H
ATOM   4035 HE22 GLN A 257     -11.675 -14.174   1.396  1.00  0.00      A    H
ATOM   4036  C   GLN A 257     -11.354  -8.314   2.122  1.00  0.00      A    C
ATOM   4037  O   GLN A 257     -10.215  -8.224   1.666  1.00  0.00      A    O
ATOM   4038  N   ARG A 258     -12.438  -7.718   1.642  1.00  0.00      A    N
ATOM   4039  HN  ARG A 258     -13.184  -7.552   2.283  1.00  0.00      A    H
ATOM   4040  CA  ARG A 258     -12.352  -6.917   0.439  1.00  0.00      A    C
ATOM   4041  HA  ARG A 258     -11.850  -7.518  -0.305  1.00  0.00      A    H
ATOM   4042  CB  ARG A 258     -13.789  -6.605  -0.014  1.00  0.00      A    C
ATOM   4043  HB1 ARG A 258     -14.247  -5.791   0.587  1.00  0.00      A    H
ATOM   4044  HB2 ARG A 258     -14.460  -7.478   0.140  1.00  0.00      A    H
ATOM   4045  CG  ARG A 258     -14.021  -6.115  -1.537  1.00  0.00      A    C
ATOM   4046  HG1 ARG A 258     -13.326  -5.294  -1.815  1.00  0.00      A    H
ATOM   4047  HG2 ARG A 258     -15.074  -5.764  -1.591  1.00  0.00      A    H
ATOM   4048  CD  ARG A 258     -13.956  -7.311  -2.566  1.00  0.00      A    C
ATOM   4049  HD1 ARG A 258     -13.187  -8.010  -2.174  1.00  0.00      A    H
ATOM   4050  HD2 ARG A 258     -13.641  -6.949  -3.567  1.00  0.00      A    H
ATOM   4051  NE  ARG A 258     -15.268  -7.922  -2.552  1.00  0.00      A    N
ATOM   4052  HE  ARG A 258     -15.958  -7.622  -1.893  1.00  0.00      A    H
ATOM   4053  CZ  ARG A 258     -15.599  -8.797  -3.490  1.00  0.00      A    C
ATOM   4054  NH1 ARG A 258     -14.741  -9.203  -4.406  1.00  0.00      A    N
ATOM   4055 HH11 ARG A 258     -13.781  -8.930  -4.475  1.00  0.00      A    H
ATOM   4056 HH12 ARG A 258     -15.057  -9.860  -5.091  1.00  0.00      A    H
ATOM   4057  NH2 ARG A 258     -16.789  -9.396  -3.554  1.00  0.00      A    N
ATOM   4058 HH21 ARG A 258     -17.592  -9.189  -2.995  1.00  0.00      A    H
ATOM   4059 HH22 ARG A 258     -16.914 -10.062  -4.290  1.00  0.00      A    H
ATOM   4060  C   ARG A 258     -11.552  -5.628   0.435  1.00  0.00      A    C
ATOM   4061  O   ARG A 258     -10.756  -5.327  -0.433  1.00  0.00      A    O
ATOM   4062  N   VAL A 259     -11.754  -4.844   1.558  1.00  0.00      A    N
ATOM   4063  HN  VAL A 259     -12.299  -5.052   2.366  1.00  0.00      A    H
ATOM   4064  CA  VAL A 259     -11.365  -3.417   1.637  1.00  0.00      A    C
ATOM   4065  HA  VAL A 259     -11.875  -2.978   0.793  1.00  0.00      A    H
ATOM   4066  CB  VAL A 259     -12.015  -2.789   2.856  1.00  0.00      A    C
ATOM   4067  HB  VAL A 259     -13.104  -2.944   2.701  1.00  0.00      A    H
ATOM   4068  CG1 VAL A 259     -11.780  -3.447   4.208  1.00  0.00      A    C
ATOM   4069 HG11 VAL A 259     -10.728  -3.787   4.312  1.00  0.00      A    H
ATOM   4070 HG12 VAL A 259     -11.998  -2.755   5.050  1.00  0.00      A    H
ATOM   4071 HG13 VAL A 259     -12.370  -4.382   4.314  1.00  0.00      A    H
ATOM   4072  CG2 VAL A 259     -11.728  -1.259   2.810  1.00  0.00      A    C
ATOM   4073 HG21 VAL A 259     -11.959  -0.843   1.806  1.00  0.00      A    H
ATOM   4074 HG22 VAL A 259     -12.437  -0.793   3.528  1.00  0.00      A    H
ATOM   4075 HG23 VAL A 259     -10.663  -0.990   2.983  1.00  0.00      A    H
ATOM   4076  C   VAL A 259      -9.847  -3.269   1.632  1.00  0.00      A    C
ATOM   4077  O   VAL A 259      -9.316  -2.334   0.953  1.00  0.00      A    O
ATOM   4078  N   PHE A 260      -9.069  -4.214   2.285  1.00  0.00      A    N
ATOM   4079  HN  PHE A 260      -9.603  -4.864   2.820  1.00  0.00      A    H
ATOM   4080  CA  PHE A 260      -7.583  -4.097   2.242  1.00  0.00      A    C
ATOM   4081  HA  PHE A 260      -7.158  -3.714   1.326  1.00  0.00      A    H
ATOM   4082  CB  PHE A 260      -7.077  -3.338   3.483  1.00  0.00      A    C
ATOM   4083  HB1 PHE A 260      -5.984  -3.170   3.382  1.00  0.00      A    H
ATOM   4084  HB2 PHE A 260      -7.365  -3.847   4.428  1.00  0.00      A    H
ATOM   4085  CG  PHE A 260      -7.583  -1.905   3.621  1.00  0.00      A    C
ATOM   4086  CD1 PHE A 260      -7.109  -0.933   2.736  1.00  0.00      A    C
ATOM   4087  HD1 PHE A 260      -6.333  -1.110   2.006  1.00  0.00      A    H
ATOM   4088  CE1 PHE A 260      -7.612   0.428   2.865  1.00  0.00      A    C
ATOM   4089  HE1 PHE A 260      -7.275   1.223   2.216  1.00  0.00      A    H
ATOM   4090  CZ  PHE A 260      -8.567   0.725   3.858  1.00  0.00      A    C
ATOM   4091  HZ  PHE A 260      -9.026   1.701   3.796  1.00  0.00      A    H
ATOM   4092  CD2 PHE A 260      -8.494  -1.523   4.609  1.00  0.00      A    C
ATOM   4093  HD2 PHE A 260      -8.785  -2.259   5.344  1.00  0.00      A    H
ATOM   4094  CE2 PHE A 260      -9.050  -0.244   4.718  1.00  0.00      A    C
ATOM   4095  HE2 PHE A 260      -9.821   0.039   5.420  1.00  0.00      A    H
ATOM   4096  C   PHE A 260      -6.933  -5.462   2.518  1.00  0.00      A    C
ATOM   4097  O   PHE A 260      -6.165  -5.738   3.465  1.00  0.00      A    O
ATOM   4098  N   PHE A 261      -7.298  -6.451   1.659  1.00  0.00      A    N
ATOM   4099  HN  PHE A 261      -7.948  -6.182   0.952  1.00  0.00      A    H
ATOM   4100  CA  PHE A 261      -6.715  -7.811   1.679  1.00  0.00      A    C
ATOM   4101  HA  PHE A 261      -5.676  -7.587   1.868  1.00  0.00      A    H
ATOM   4102  CB  PHE A 261      -7.312  -8.731   2.741  1.00  0.00      A    C
ATOM   4103  HB1 PHE A 261      -8.250  -9.207   2.383  1.00  0.00      A    H
ATOM   4104  HB2 PHE A 261      -7.631  -8.059   3.567  1.00  0.00      A    H
ATOM   4105  CG  PHE A 261      -6.254  -9.778   3.182  1.00  0.00      A    C
ATOM   4106  CD1 PHE A 261      -6.347 -11.124   2.779  1.00  0.00      A    C
ATOM   4107  HD1 PHE A 261      -7.181 -11.543   2.235  1.00  0.00      A    H
ATOM   4108  CE1 PHE A 261      -5.370 -12.095   3.328  1.00  0.00      A    C
ATOM   4109  HE1 PHE A 261      -5.564 -13.136   3.113  1.00  0.00      A    H
ATOM   4110  CZ  PHE A 261      -4.311 -11.649   4.091  1.00  0.00      A    C
ATOM   4111  HZ  PHE A 261      -3.620 -12.354   4.529  1.00  0.00      A    H
ATOM   4112  CD2 PHE A 261      -5.155  -9.423   3.994  1.00  0.00      A    C
ATOM   4113  HD2 PHE A 261      -5.025  -8.382   4.250  1.00  0.00      A    H
ATOM   4114  CE2 PHE A 261      -4.183 -10.312   4.433  1.00  0.00      A    C
ATOM   4115  HE2 PHE A 261      -3.374 -10.030   5.090  1.00  0.00      A    H
ATOM   4116  C   PHE A 261      -6.779  -8.414   0.334  1.00  0.00      A    C
ATOM   4117  O   PHE A 261      -5.799  -8.631  -0.408  1.00  0.00      A    O
ATOM   4118  N   ASP A 262      -7.984  -8.840  -0.179  1.00  0.00      A    N
ATOM   4119  HN  ASP A 262      -8.771  -8.762   0.428  1.00  0.00      A    H
ATOM   4120  CA  ASP A 262      -8.160  -9.617  -1.350  1.00  0.00      A    C
ATOM   4121  HA  ASP A 262      -7.647 -10.546  -1.146  1.00  0.00      A    H
ATOM   4122  CB  ASP A 262      -9.702  -9.820  -1.565  1.00  0.00      A    C
ATOM   4123  HB1 ASP A 262     -10.148  -8.890  -1.980  1.00  0.00      A    H
ATOM   4124  HB2 ASP A 262     -10.124  -9.989  -0.551  1.00  0.00      A    H
ATOM   4125  CG  ASP A 262     -10.057 -11.033  -2.426  1.00  0.00      A    C
ATOM   4126  OD1 ASP A 262     -11.111 -10.908  -3.149  1.00  0.00      A    O
ATOM   4127  OD2 ASP A 262      -9.340 -12.062  -2.427  1.00  0.00      A    O
ATOM   4128  C   ASP A 262      -7.434  -9.077  -2.641  1.00  0.00      A    C
ATOM   4129  O   ASP A 262      -6.790  -9.839  -3.349  1.00  0.00      A    O
ATOM   4130  N   ASP A 263      -7.559  -7.766  -2.964  1.00  0.00      A    N
ATOM   4131  HN  ASP A 263      -8.024  -7.148  -2.335  1.00  0.00      A    H
ATOM   4132  CA  ASP A 263      -6.994  -7.226  -4.181  1.00  0.00      A    C
ATOM   4133  HA  ASP A 263      -6.723  -7.955  -4.931  1.00  0.00      A    H
ATOM   4134  CB  ASP A 263      -7.902  -6.215  -4.772  1.00  0.00      A    C
ATOM   4135  HB1 ASP A 263      -7.409  -5.534  -5.498  1.00  0.00      A    H
ATOM   4136  HB2 ASP A 263      -8.230  -5.572  -3.927  1.00  0.00      A    H
ATOM   4137  CG  ASP A 263      -9.182  -6.765  -5.331  1.00  0.00      A    C
ATOM   4138  OD1 ASP A 263      -9.203  -7.089  -6.543  1.00  0.00      A    O
ATOM   4139  OD2 ASP A 263     -10.213  -6.788  -4.575  1.00  0.00      A    O
ATOM   4140  C   ASP A 263      -5.606  -6.609  -3.882  1.00  0.00      A    C
ATOM   4141  O   ASP A 263      -4.756  -6.428  -4.767  1.00  0.00      A    O
ATOM   4142  N   PHE A 264      -5.289  -6.375  -2.607  1.00  0.00      A    N
ATOM   4143  HN  PHE A 264      -5.926  -6.156  -1.872  1.00  0.00      A    H
ATOM   4144  CA  PHE A 264      -3.966  -5.984  -2.147  1.00  0.00      A    C
ATOM   4145  HA  PHE A 264      -3.710  -5.121  -2.744  1.00  0.00      A    H
ATOM   4146  CB  PHE A 264      -4.125  -5.354  -0.712  1.00  0.00      A    C
ATOM   4147  HB1 PHE A 264      -4.204  -6.221  -0.022  1.00  0.00      A    H
ATOM   4148  HB2 PHE A 264      -5.074  -4.782  -0.783  1.00  0.00      A    H
ATOM   4149  CG  PHE A 264      -2.999  -4.456  -0.200  1.00  0.00      A    C
ATOM   4150  CD1 PHE A 264      -3.090  -4.322   1.224  1.00  0.00      A    C
ATOM   4151  HD1 PHE A 264      -3.751  -4.917   1.838  1.00  0.00      A    H
ATOM   4152  CE1 PHE A 264      -2.219  -3.411   1.887  1.00  0.00      A    C
ATOM   4153  HE1 PHE A 264      -2.330  -3.315   2.957  1.00  0.00      A    H
ATOM   4154  CZ  PHE A 264      -1.325  -2.691   1.121  1.00  0.00      A    C
ATOM   4155  HZ  PHE A 264      -0.536  -2.218   1.686  1.00  0.00      A    H
ATOM   4156  CD2 PHE A 264      -2.090  -3.704  -0.949  1.00  0.00      A    C
ATOM   4157  HD2 PHE A 264      -2.060  -3.804  -2.024  1.00  0.00      A    H
ATOM   4158  CE2 PHE A 264      -1.242  -2.791  -0.306  1.00  0.00      A    C
ATOM   4159  HE2 PHE A 264      -0.573  -2.218  -0.931  1.00  0.00      A    H
ATOM   4160  C   PHE A 264      -2.853  -7.021  -2.066  1.00  0.00      A    C
ATOM   4161  O   PHE A 264      -1.815  -6.778  -2.596  1.00  0.00      A    O
ATOM   4162  N   GLN A 265      -3.138  -8.241  -1.638  1.00  0.00      A    N
ATOM   4163  HN  GLN A 265      -4.032  -8.430  -1.240  1.00  0.00      A    H
ATOM   4164  CA  GLN A 265      -2.201  -9.370  -1.671  1.00  0.00      A    C
ATOM   4165  HA  GLN A 265      -1.278  -9.080  -1.190  1.00  0.00      A    H
ATOM   4166  CB  GLN A 265      -2.776 -10.669  -0.925  1.00  0.00      A    C
ATOM   4167  HB1 GLN A 265      -2.154 -11.557  -1.171  1.00  0.00      A    H
ATOM   4168  HB2 GLN A 265      -3.721 -10.807  -1.494  1.00  0.00      A    H
ATOM   4169  CG  GLN A 265      -2.864 -10.377   0.645  1.00  0.00      A    C
ATOM   4170  HG1 GLN A 265      -3.744 -10.774   1.195  1.00  0.00      A    H
ATOM   4171  HG2 GLN A 265      -2.909  -9.274   0.774  1.00  0.00      A    H
ATOM   4172  CD  GLN A 265      -1.594 -10.775   1.440  1.00  0.00      A    C
ATOM   4173  OE1 GLN A 265      -0.562 -10.127   1.550  1.00  0.00      A    O
ATOM   4174  NE2 GLN A 265      -1.658 -11.959   2.066  1.00  0.00      A    N
ATOM   4175 HE21 GLN A 265      -2.431 -12.557   1.854  1.00  0.00      A    H
ATOM   4176 HE22 GLN A 265      -0.968 -12.299   2.705  1.00  0.00      A    H
ATOM   4177  C   GLN A 265      -1.621  -9.736  -3.060  1.00  0.00      A    C
ATOM   4178  O   GLN A 265      -0.400  -9.899  -3.099  1.00  0.00      A    O
ATOM   4179  N   PRO A 266      -2.326  -9.853  -4.266  1.00  0.00      A    N
ATOM   4180  CD  PRO A 266      -3.773 -10.030  -4.378  1.00  0.00      A    C
ATOM   4181  HD1 PRO A 266      -4.077 -10.693  -3.540  1.00  0.00      A    H
ATOM   4182  HD2 PRO A 266      -4.244  -9.024  -4.367  1.00  0.00      A    H
ATOM   4183  CA  PRO A 266      -1.722 -10.013  -5.531  1.00  0.00      A    C
ATOM   4184  HA  PRO A 266      -1.052 -10.861  -5.505  1.00  0.00      A    H
ATOM   4185  CB  PRO A 266      -2.843 -10.115  -6.611  1.00  0.00      A    C
ATOM   4186  HB1 PRO A 266      -2.535 -10.832  -7.401  1.00  0.00      A    H
ATOM   4187  HB2 PRO A 266      -3.110  -9.137  -7.067  1.00  0.00      A    H
ATOM   4188  CG  PRO A 266      -4.044 -10.590  -5.743  1.00  0.00      A    C
ATOM   4189  HG1 PRO A 266      -4.032 -11.700  -5.707  1.00  0.00      A    H
ATOM   4190  HG2 PRO A 266      -5.028 -10.310  -6.177  1.00  0.00      A    H
ATOM   4191  C   PRO A 266      -0.708  -8.870  -5.978  1.00  0.00      A    C
ATOM   4192  O   PRO A 266       0.276  -9.103  -6.650  1.00  0.00      A    O
ATOM   4193  N   ALA A 267      -0.984  -7.612  -5.602  1.00  0.00      A    N
ATOM   4194  HN  ALA A 267      -1.841  -7.340  -5.170  1.00  0.00      A    H
ATOM   4195  CA  ALA A 267      -0.205  -6.418  -5.948  1.00  0.00      A    C
ATOM   4196  HA  ALA A 267       0.027  -6.564  -6.992  1.00  0.00      A    H
ATOM   4197  CB  ALA A 267      -1.034  -5.116  -5.694  1.00  0.00      A    C
ATOM   4198  HB1 ALA A 267      -1.977  -5.134  -6.281  1.00  0.00      A    H
ATOM   4199  HB2 ALA A 267      -1.353  -5.123  -4.629  1.00  0.00      A    H
ATOM   4200  HB3 ALA A 267      -0.529  -4.154  -5.925  1.00  0.00      A    H
ATOM   4201  C   ALA A 267       1.112  -6.425  -5.096  1.00  0.00      A    C
ATOM   4202  O   ALA A 267       2.188  -6.133  -5.607  1.00  0.00      A    O
ATOM   4203  N   LYS A 268       0.960  -6.768  -3.791  1.00  0.00      A    N
ATOM   4204  HN  LYS A 268       0.056  -6.928  -3.403  1.00  0.00      A    H
ATOM   4205  CA  LYS A 268       2.081  -6.969  -2.863  1.00  0.00      A    C
ATOM   4206  HA  LYS A 268       2.723  -6.144  -3.136  1.00  0.00      A    H
ATOM   4207  CB  LYS A 268       1.601  -7.178  -1.435  1.00  0.00      A    C
ATOM   4208  HB1 LYS A 268       2.492  -7.406  -0.811  1.00  0.00      A    H
ATOM   4209  HB2 LYS A 268       0.863  -8.009  -1.436  1.00  0.00      A    H
ATOM   4210  CG  LYS A 268       1.019  -5.860  -0.811  1.00  0.00      A    C
ATOM   4211  HG1 LYS A 268       0.038  -5.601  -1.265  1.00  0.00      A    H
ATOM   4212  HG2 LYS A 268       1.660  -5.012  -1.134  1.00  0.00      A    H
ATOM   4213  CD  LYS A 268       0.918  -5.835   0.711  1.00  0.00      A    C
ATOM   4214  HD1 LYS A 268       0.567  -4.833   1.040  1.00  0.00      A    H
ATOM   4215  HD2 LYS A 268       1.955  -6.043   1.050  1.00  0.00      A    H
ATOM   4216  CE  LYS A 268      -0.188  -6.812   1.205  1.00  0.00      A    C
ATOM   4217  HE1 LYS A 268      -0.182  -7.831   0.762  1.00  0.00      A    H
ATOM   4218  HE2 LYS A 268      -1.152  -6.367   0.879  1.00  0.00      A    H
ATOM   4219  NZ  LYS A 268      -0.095  -6.797   2.678  1.00  0.00      A    N
ATOM   4220  HZ1 LYS A 268      -0.794  -7.385   3.177  1.00  0.00      A    H
ATOM   4221  HZ2 LYS A 268       0.783  -7.257   2.994  1.00  0.00      A    H
ATOM   4222  HZ3 LYS A 268      -0.068  -5.827   3.052  1.00  0.00      A    H
ATOM   4223  C   LYS A 268       2.954  -8.060  -3.185  1.00  0.00      A    C
ATOM   4224  O   LYS A 268       4.190  -7.945  -2.954  1.00  0.00      A    O
ATOM   4225  N   ASP A 269       2.440  -9.127  -3.811  1.00  0.00      A    N
ATOM   4226  HN  ASP A 269       1.463  -9.200  -3.997  1.00  0.00      A    H
ATOM   4227  CA  ASP A 269       3.344 -10.225  -4.221  1.00  0.00      A    C
ATOM   4228  HA  ASP A 269       4.011 -10.545  -3.435  1.00  0.00      A    H
ATOM   4229  CB  ASP A 269       2.425 -11.450  -4.492  1.00  0.00      A    C
ATOM   4230  HB1 ASP A 269       1.784 -11.154  -5.350  1.00  0.00      A    H
ATOM   4231  HB2 ASP A 269       1.676 -11.598  -3.685  1.00  0.00      A    H
ATOM   4232  CG  ASP A 269       3.047 -12.710  -4.818  1.00  0.00      A    C
ATOM   4233  OD1 ASP A 269       2.945 -13.154  -5.997  1.00  0.00      A    O
ATOM   4234  OD2 ASP A 269       3.600 -13.358  -3.907  1.00  0.00      A    O
ATOM   4235  C   ASP A 269       4.144  -9.926  -5.474  1.00  0.00      A    C
ATOM   4236  O   ASP A 269       5.115 -10.628  -5.642  1.00  0.00      A    O
ATOM   4237  N   ALA A 270       3.831  -8.833  -6.252  1.00  0.00      A    N
ATOM   4238  HN  ALA A 270       3.079  -8.239  -5.976  1.00  0.00      A    H
ATOM   4239  CA  ALA A 270       4.522  -8.451  -7.451  1.00  0.00      A    C
ATOM   4240  HA  ALA A 270       4.648  -9.291  -8.117  1.00  0.00      A    H
ATOM   4241  CB  ALA A 270       3.693  -7.254  -8.044  1.00  0.00      A    C
ATOM   4242  HB1 ALA A 270       3.643  -6.281  -7.510  1.00  0.00      A    H
ATOM   4243  HB2 ALA A 270       4.207  -6.986  -8.992  1.00  0.00      A    H
ATOM   4244  HB3 ALA A 270       2.681  -7.586  -8.360  1.00  0.00      A    H
ATOM   4245  C   ALA A 270       5.995  -8.004  -7.079  1.00  0.00      A    C
ATOM   4246  O   ALA A 270       6.974  -8.495  -7.650  1.00  0.00      A    O
ATOM   4247  N   VAL A 271       6.057  -7.257  -6.000  1.00  0.00      A    N
ATOM   4248  HN  VAL A 271       5.169  -6.979  -5.642  1.00  0.00      A    H
ATOM   4249  CA  VAL A 271       7.349  -6.848  -5.393  1.00  0.00      A    C
ATOM   4250  HA  VAL A 271       8.141  -6.949  -6.120  1.00  0.00      A    H
ATOM   4251  CB  VAL A 271       7.333  -5.392  -5.020  1.00  0.00      A    C
ATOM   4252  HB  VAL A 271       8.170  -5.068  -4.364  1.00  0.00      A    H
ATOM   4253  CG1 VAL A 271       7.398  -4.518  -6.330  1.00  0.00      A    C
ATOM   4254 HG11 VAL A 271       8.335  -4.808  -6.851  1.00  0.00      A    H
ATOM   4255 HG12 VAL A 271       6.606  -4.635  -7.101  1.00  0.00      A    H
ATOM   4256 HG13 VAL A 271       7.476  -3.456  -6.014  1.00  0.00      A    H
ATOM   4257  CG2 VAL A 271       6.044  -4.955  -4.196  1.00  0.00      A    C
ATOM   4258 HG21 VAL A 271       5.109  -4.978  -4.797  1.00  0.00      A    H
ATOM   4259 HG22 VAL A 271       5.818  -5.505  -3.258  1.00  0.00      A    H
ATOM   4260 HG23 VAL A 271       6.054  -3.856  -4.033  1.00  0.00      A    H
ATOM   4261  C   VAL A 271       7.763  -7.623  -4.136  1.00  0.00      A    C
ATOM   4262  O   VAL A 271       8.661  -7.254  -3.424  1.00  0.00      A    O
ATOM   4263  N   GLY A 272       7.156  -8.843  -3.923  1.00  0.00      A    N
ATOM   4264  HN  GLY A 272       6.551  -9.197  -4.632  1.00  0.00      A    H
ATOM   4265  CA  GLY A 272       7.541  -9.750  -2.923  1.00  0.00      A    C
ATOM   4266  HA1 GLY A 272       8.620  -9.740  -2.978  1.00  0.00      A    H
ATOM   4267  HA2 GLY A 272       7.120 -10.708  -3.191  1.00  0.00      A    H
ATOM   4268  C   GLY A 272       7.189  -9.475  -1.497  1.00  0.00      A    C
ATOM   4269  O   GLY A 272       7.772 -10.042  -0.573  1.00  0.00      A    O
ATOM   4270  N   CYS A 273       6.286  -8.526  -1.167  1.00  0.00      A    N
ATOM   4271  HN  CYS A 273       5.791  -8.087  -1.913  1.00  0.00      A    H
ATOM   4272  CA  CYS A 273       5.922  -8.357   0.229  1.00  0.00      A    C
ATOM   4273  HA  CYS A 273       6.680  -8.736   0.899  1.00  0.00      A    H
ATOM   4274  CB  CYS A 273       5.951  -6.809   0.645  1.00  0.00      A    C
ATOM   4275  HB1 CYS A 273       7.034  -6.581   0.553  1.00  0.00      A    H
ATOM   4276  HB2 CYS A 273       5.601  -6.847   1.699  1.00  0.00      A    H
ATOM   4277  SG  CYS A 273       4.915  -5.697  -0.451  1.00  0.00      A    S
ATOM   4278  HG1 CYS A 273       5.596  -5.973  -1.554  1.00  0.00      A    H
ATOM   4279  C   CYS A 273       4.600  -9.008   0.606  1.00  0.00      A    C
ATOM   4280  O   CYS A 273       3.885  -8.534   1.512  1.00  0.00      A    O
ATOM   4281  N   ALA A 274       4.185 -10.130   0.031  1.00  0.00      A    N
ATOM   4282  HN  ALA A 274       4.773 -10.626  -0.604  1.00  0.00      A    H
ATOM   4283  CA  ALA A 274       3.037 -10.866   0.473  1.00  0.00      A    C
ATOM   4284  HA  ALA A 274       2.406 -10.235   1.081  1.00  0.00      A    H
ATOM   4285  CB  ALA A 274       2.322 -11.480  -0.731  1.00  0.00      A    C
ATOM   4286  HB1 ALA A 274       2.215 -10.769  -1.578  1.00  0.00      A    H
ATOM   4287  HB2 ALA A 274       2.893 -12.346  -1.130  1.00  0.00      A    H
ATOM   4288  HB3 ALA A 274       1.320 -11.853  -0.432  1.00  0.00      A    H
ATOM   4289  C   ALA A 274       3.369 -11.922   1.526  1.00  0.00      A    C
ATOM   4290  O   ALA A 274       4.465 -12.530   1.542  1.00  0.00      A    O
ATOM   4291  N   PHE A 275       2.558 -12.208   2.525  1.00  0.00      A    N
ATOM   4292  HN  PHE A 275       1.693 -11.713   2.564  1.00  0.00      A    H
ATOM   4293  CA  PHE A 275       2.720 -13.401   3.265  1.00  0.00      A    C
ATOM   4294  HA  PHE A 275       3.346 -14.065   2.687  1.00  0.00      A    H
ATOM   4295  CB  PHE A 275       3.568 -13.113   4.560  1.00  0.00      A    C
ATOM   4296  HB1 PHE A 275       4.446 -12.516   4.232  1.00  0.00      A    H
ATOM   4297  HB2 PHE A 275       3.923 -14.089   4.956  1.00  0.00      A    H
ATOM   4298  CG  PHE A 275       2.830 -12.293   5.581  1.00  0.00      A    C
ATOM   4299  CD1 PHE A 275       2.698 -10.882   5.527  1.00  0.00      A    C
ATOM   4300  HD1 PHE A 275       3.129 -10.338   4.699  1.00  0.00      A    H
ATOM   4301  CE1 PHE A 275       2.171 -10.144   6.634  1.00  0.00      A    C
ATOM   4302  HE1 PHE A 275       2.158  -9.078   6.461  1.00  0.00      A    H
ATOM   4303  CZ  PHE A 275       1.603 -10.830   7.682  1.00  0.00      A    C
ATOM   4304  HZ  PHE A 275       1.401 -10.304   8.604  1.00  0.00      A    H
ATOM   4305  CD2 PHE A 275       2.167 -12.983   6.604  1.00  0.00      A    C
ATOM   4306  HD2 PHE A 275       2.133 -14.055   6.734  1.00  0.00      A    H
ATOM   4307  CE2 PHE A 275       1.501 -12.249   7.703  1.00  0.00      A    C
ATOM   4308  HE2 PHE A 275       1.135 -12.795   8.560  1.00  0.00      A    H
ATOM   4309  C   PHE A 275       1.414 -14.098   3.514  1.00  0.00      A    C
ATOM   4310  O   PHE A 275       0.326 -13.569   3.229  1.00  0.00      A    O
ATOM   4311  N   ARG A 276       1.508 -15.395   3.959  1.00  0.00      A    N
ATOM   4312  HN  ARG A 276       2.370 -15.829   4.208  1.00  0.00      A    H
ATOM   4313  CA  ARG A 276       0.386 -16.263   4.026  1.00  0.00      A    C
ATOM   4314  HA  ARG A 276      -0.309 -16.136   3.209  1.00  0.00      A    H
ATOM   4315  CB  ARG A 276       0.897 -17.678   3.819  1.00  0.00      A    C
ATOM   4316  HB1 ARG A 276       0.238 -18.538   4.063  1.00  0.00      A    H
ATOM   4317  HB2 ARG A 276       1.834 -17.868   4.384  1.00  0.00      A    H
ATOM   4318  CG  ARG A 276       1.392 -17.858   2.332  1.00  0.00      A    C
ATOM   4319  HG1 ARG A 276       2.160 -17.121   2.013  1.00  0.00      A    H
ATOM   4320  HG2 ARG A 276       0.570 -17.521   1.665  1.00  0.00      A    H
ATOM   4321  CD  ARG A 276       1.786 -19.296   1.964  1.00  0.00      A    C
ATOM   4322  HD1 ARG A 276       1.922 -19.458   0.873  1.00  0.00      A    H
ATOM   4323  HD2 ARG A 276       0.922 -19.900   2.314  1.00  0.00      A    H
ATOM   4324  NE  ARG A 276       3.006 -19.573   2.727  1.00  0.00      A    N
ATOM   4325  HE  ARG A 276       3.781 -18.982   2.502  1.00  0.00      A    H
ATOM   4326  CZ  ARG A 276       3.048 -20.059   3.965  1.00  0.00      A    C
ATOM   4327  NH1 ARG A 276       2.134 -20.933   4.381  1.00  0.00      A    N
ATOM   4328 HH11 ARG A 276       1.292 -21.061   3.857  1.00  0.00      A    H
ATOM   4329 HH12 ARG A 276       2.053 -20.863   5.375  1.00  0.00      A    H
ATOM   4330  NH2 ARG A 276       3.932 -19.645   4.828  1.00  0.00      A    N
ATOM   4331 HH21 ARG A 276       4.387 -18.764   4.705  1.00  0.00      A    H
ATOM   4332 HH22 ARG A 276       3.860 -19.929   5.784  1.00  0.00      A    H
ATOM   4333  C   ARG A 276      -0.466 -16.140   5.294  1.00  0.00      A    C
ATOM   4334  O   ARG A 276      -0.150 -15.511   6.302  1.00  0.00      A    O
ATOM   4335  N   VAL A 277      -1.678 -16.688   5.211  1.00  0.00      A    N
ATOM   4336  HN  VAL A 277      -1.821 -17.208   4.372  1.00  0.00      A    H
ATOM   4337  CA  VAL A 277      -2.762 -16.549   6.197  1.00  0.00      A    C
ATOM   4338  HA  VAL A 277      -2.573 -15.717   6.858  1.00  0.00      A    H
ATOM   4339  CB  VAL A 277      -4.129 -16.356   5.545  1.00  0.00      A    C
ATOM   4340  HB  VAL A 277      -4.903 -16.133   6.310  1.00  0.00      A    H
ATOM   4341  CG1 VAL A 277      -4.041 -15.077   4.697  1.00  0.00      A    C
ATOM   4342 HG11 VAL A 277      -3.642 -14.357   5.443  1.00  0.00      A    H
ATOM   4343 HG12 VAL A 277      -3.206 -15.094   3.963  1.00  0.00      A    H
ATOM   4344 HG13 VAL A 277      -4.999 -14.909   4.160  1.00  0.00      A    H
ATOM   4345  CG2 VAL A 277      -4.525 -17.519   4.683  1.00  0.00      A    C
ATOM   4346 HG21 VAL A 277      -5.027 -18.256   5.345  1.00  0.00      A    H
ATOM   4347 HG22 VAL A 277      -5.344 -17.212   3.998  1.00  0.00      A    H
ATOM   4348 HG23 VAL A 277      -3.646 -17.780   4.055  1.00  0.00      A    H
ATOM   4349  C   VAL A 277      -2.877 -17.667   7.132  1.00  0.00      A    C
ATOM   4350  O   VAL A 277      -3.910 -17.786   7.785  1.00  0.00      A    O
ATOM   4351  N   GLY A 278      -1.907 -18.607   7.205  1.00  0.00      A    N
ATOM   4352  HN  GLY A 278      -1.175 -18.625   6.529  1.00  0.00      A    H
ATOM   4353  CA  GLY A 278      -1.862 -19.602   8.216  1.00  0.00      A    C
ATOM   4354  HA1 GLY A 278      -2.425 -19.161   9.024  1.00  0.00      A    H
ATOM   4355  HA2 GLY A 278      -0.843 -19.855   8.471  1.00  0.00      A    H
ATOM   4356  C   GLY A 278      -2.621 -20.828   7.858  1.00  0.00      A    C
ATOM   4357  O   GLY A 278      -2.662 -21.779   8.577  1.00  0.00      A    O
ATOM   4358  N   THR A 279      -3.372 -20.808   6.738  1.00  0.00      A    N
ATOM   4359  HN  THR A 279      -3.285 -19.944   6.248  1.00  0.00      A    H
ATOM   4360  CA  THR A 279      -4.277 -21.909   6.584  1.00  0.00      A    C
ATOM   4361  HA  THR A 279      -3.645 -22.783   6.641  1.00  0.00      A    H
ATOM   4362  CB  THR A 279      -5.533 -22.007   7.395  1.00  0.00      A    C
ATOM   4363  HB  THR A 279      -5.051 -21.986   8.396  1.00  0.00      A    H
ATOM   4364  OG1 THR A 279      -6.161 -23.278   7.267  1.00  0.00      A    O
ATOM   4365  HG1 THR A 279      -6.399 -23.552   8.155  1.00  0.00      A    H
ATOM   4366  CG2 THR A 279      -6.574 -20.883   7.192  1.00  0.00      A    C
ATOM   4367 HG21 THR A 279      -6.980 -20.960   6.161  1.00  0.00      A    H
ATOM   4368 HG22 THR A 279      -7.370 -20.982   7.960  1.00  0.00      A    H
ATOM   4369 HG23 THR A 279      -5.974 -19.951   7.269  1.00  0.00      A    H
ATOM   4370  C   THR A 279      -4.615 -21.741   5.200  1.00  0.00      A    C
ATOM   4371  O   THR A 279      -4.327 -20.747   4.580  1.00  0.00      A    O
ATOM   4372  N   SER A 280      -5.159 -22.845   4.567  1.00  0.00      A    N
ATOM   4373  HN  SER A 280      -5.376 -23.641   5.126  1.00  0.00      A    H
ATOM   4374  CA  SER A 280      -5.453 -23.051   3.089  1.00  0.00      A    C
ATOM   4375  HA  SER A 280      -5.744 -24.090   3.032  1.00  0.00      A    H
ATOM   4376  CB  SER A 280      -6.636 -22.236   2.511  1.00  0.00      A    C
ATOM   4377  HB1 SER A 280      -7.158 -22.547   1.580  1.00  0.00      A    H
ATOM   4378  HB2 SER A 280      -6.327 -21.182   2.348  1.00  0.00      A    H
ATOM   4379  OG  SER A 280      -7.710 -22.213   3.394  1.00  0.00      A    O
ATOM   4380  HG1 SER A 280      -7.416 -21.845   4.231  1.00  0.00      A    H
ATOM   4381  C   SER A 280      -4.291 -22.931   2.227  1.00  0.00      A    C
ATOM   4382  O   SER A 280      -4.474 -22.240   1.201  1.00  0.00      A    O
ATOM   4383  N   PHE A 281      -3.093 -23.501   2.655  1.00  0.00      A    N
ATOM   4384  HN  PHE A 281      -2.974 -24.058   3.473  1.00  0.00      A    H
ATOM   4385  CA  PHE A 281      -1.917 -23.483   1.826  1.00  0.00      A    C
ATOM   4386  HA  PHE A 281      -2.102 -23.148   0.816  1.00  0.00      A    H
ATOM   4387  CB  PHE A 281      -0.749 -22.629   2.430  1.00  0.00      A    C
ATOM   4388  HB1 PHE A 281      -0.931 -21.543   2.571  1.00  0.00      A    H
ATOM   4389  HB2 PHE A 281       0.112 -22.652   1.729  1.00  0.00      A    H
ATOM   4390  CG  PHE A 281      -0.200 -23.100   3.757  1.00  0.00      A    C
ATOM   4391  CD1 PHE A 281       0.751 -24.180   3.874  1.00  0.00      A    C
ATOM   4392  HD1 PHE A 281       0.832 -24.803   2.995  1.00  0.00      A    H
ATOM   4393  CE1 PHE A 281       1.289 -24.573   5.111  1.00  0.00      A    C
ATOM   4394  HE1 PHE A 281       1.959 -25.419   5.158  1.00  0.00      A    H
ATOM   4395  CZ  PHE A 281       0.901 -23.837   6.264  1.00  0.00      A    C
ATOM   4396  HZ  PHE A 281       1.191 -24.109   7.268  1.00  0.00      A    H
ATOM   4397  CD2 PHE A 281      -0.574 -22.462   4.895  1.00  0.00      A    C
ATOM   4398  HD2 PHE A 281      -1.325 -21.694   4.776  1.00  0.00      A    H
ATOM   4399  CE2 PHE A 281      -0.045 -22.809   6.166  1.00  0.00      A    C
ATOM   4400  HE2 PHE A 281      -0.242 -22.212   7.044  1.00  0.00      A    H
ATOM   4401  C   PHE A 281      -1.401 -24.836   1.612  1.00  0.00      A    C
ATOM   4402  O   PHE A 281      -1.643 -25.853   2.334  1.00  0.00      A    O
ATOM   4403  N   VAL A 282      -0.541 -24.915   0.693  1.00  0.00      A    N
ATOM   4404  HN  VAL A 282      -0.421 -24.154   0.060  1.00  0.00      A    H
ATOM   4405  CA  VAL A 282       0.231 -26.137   0.333  1.00  0.00      A    C
ATOM   4406  HA  VAL A 282       0.133 -26.796   1.183  1.00  0.00      A    H
ATOM   4407  CB  VAL A 282      -0.405 -26.901  -0.807  1.00  0.00      A    C
ATOM   4408  HB  VAL A 282      -1.400 -27.227  -0.435  1.00  0.00      A    H
ATOM   4409  CG1 VAL A 282      -0.493 -25.964  -2.019  1.00  0.00      A    C
ATOM   4410 HG11 VAL A 282       0.499 -25.818  -2.498  1.00  0.00      A    H
ATOM   4411 HG12 VAL A 282      -1.254 -26.389  -2.708  1.00  0.00      A    H
ATOM   4412 HG13 VAL A 282      -0.882 -24.960  -1.745  1.00  0.00      A    H
ATOM   4413  CG2 VAL A 282       0.362 -28.211  -1.246  1.00  0.00      A    C
ATOM   4414 HG21 VAL A 282       1.344 -27.899  -1.662  1.00  0.00      A    H
ATOM   4415 HG22 VAL A 282       0.599 -28.799  -0.334  1.00  0.00      A    H
ATOM   4416 HG23 VAL A 282      -0.208 -28.861  -1.944  1.00  0.00      A    H
ATOM   4417  C   VAL A 282       1.748 -25.759   0.145  1.00  0.00      A    C
ATOM   4418  O   VAL A 282       2.063 -24.789  -0.564  1.00  0.00      A    O
ATOM   4419  N   VAL A 283       2.702 -26.469   0.758  1.00  0.00      A    N
ATOM   4420  HN  VAL A 283       2.475 -27.281   1.291  1.00  0.00      A    H
ATOM   4421  CA  VAL A 283       4.169 -26.272   0.629  1.00  0.00      A    C
ATOM   4422  HA  VAL A 283       4.354 -25.738  -0.292  1.00  0.00      A    H
ATOM   4423  CB  VAL A 283       4.643 -25.365   1.805  1.00  0.00      A    C
ATOM   4424  HB  VAL A 283       4.022 -24.447   1.731  1.00  0.00      A    H
ATOM   4425  CG1 VAL A 283       4.270 -25.984   3.136  1.00  0.00      A    C
ATOM   4426 HG11 VAL A 283       4.484 -25.301   3.985  1.00  0.00      A    H
ATOM   4427 HG12 VAL A 283       3.214 -26.330   3.161  1.00  0.00      A    H
ATOM   4428 HG13 VAL A 283       4.854 -26.921   3.252  1.00  0.00      A    H
ATOM   4429  CG2 VAL A 283       6.140 -24.948   1.630  1.00  0.00      A    C
ATOM   4430 HG21 VAL A 283       6.375 -24.212   2.429  1.00  0.00      A    H
ATOM   4431 HG22 VAL A 283       6.740 -25.875   1.747  1.00  0.00      A    H
ATOM   4432 HG23 VAL A 283       6.230 -24.450   0.641  1.00  0.00      A    H
ATOM   4433  C   VAL A 283       4.889 -27.548   0.553  1.00  0.00      A    C
ATOM   4434  O   VAL A 283       4.384 -28.640   0.873  1.00  0.00      A    O
ATOM   4435  N   ARG A 284       6.169 -27.597  -0.022  1.00  0.00      A    N
ATOM   4436  HN  ARG A 284       6.544 -26.836  -0.546  1.00  0.00      A    H
ATOM   4437  CA  ARG A 284       7.111 -28.785   0.006  1.00  0.00      A    C
ATOM   4438  HA  ARG A 284       6.567 -29.625  -0.398  1.00  0.00      A    H
ATOM   4439  CB  ARG A 284       8.258 -28.509  -0.899  1.00  0.00      A    C
ATOM   4440  HB1 ARG A 284       9.179 -29.021  -0.549  1.00  0.00      A    H
ATOM   4441  HB2 ARG A 284       8.530 -27.435  -0.825  1.00  0.00      A    H
ATOM   4442  CG  ARG A 284       7.825 -28.833  -2.337  1.00  0.00      A    C
ATOM   4443  HG1 ARG A 284       7.064 -28.079  -2.635  1.00  0.00      A    H
ATOM   4444  HG2 ARG A 284       7.620 -29.921  -2.422  1.00  0.00      A    H
ATOM   4445  CD  ARG A 284       9.053 -28.687  -3.246  1.00  0.00      A    C
ATOM   4446  HD1 ARG A 284       9.843 -29.407  -2.941  1.00  0.00      A    H
ATOM   4447  HD2 ARG A 284       9.462 -27.654  -3.232  1.00  0.00      A    H
ATOM   4448  NE  ARG A 284       8.724 -29.042  -4.692  1.00  0.00      A    N
ATOM   4449  HE  ARG A 284       8.467 -28.365  -5.383  1.00  0.00      A    H
ATOM   4450  CZ  ARG A 284       8.668 -30.301  -5.167  1.00  0.00      A    C
ATOM   4451  NH1 ARG A 284       8.871 -31.325  -4.351  1.00  0.00      A    N
ATOM   4452 HH11 ARG A 284       9.031 -31.098  -3.390  1.00  0.00      A    H
ATOM   4453 HH12 ARG A 284       8.926 -32.266  -4.683  1.00  0.00      A    H
ATOM   4454  NH2 ARG A 284       8.228 -30.510  -6.386  1.00  0.00      A    N
ATOM   4455 HH21 ARG A 284       7.974 -29.820  -7.064  1.00  0.00      A    H
ATOM   4456 HH22 ARG A 284       7.995 -31.452  -6.627  1.00  0.00      A    H
ATOM   4457  C   ARG A 284       7.559 -29.249   1.418  1.00  0.00      A    C
ATOM   4458  O   ARG A 284       7.921 -28.426   2.239  1.00  0.00      A    O
ATOM   4459  N   ARG A 285       7.505 -30.621   1.659  1.00  0.00      A    N
ATOM   4460  HN  ARG A 285       7.209 -31.225   0.923  1.00  0.00      A    H
ATOM   4461  CA  ARG A 285       8.126 -31.208   2.855  1.00  0.00      A    C
ATOM   4462  HA  ARG A 285       7.611 -30.790   3.708  1.00  0.00      A    H
ATOM   4463  CB  ARG A 285       7.874 -32.780   2.822  1.00  0.00      A    C
ATOM   4464  HB1 ARG A 285       8.331 -33.320   1.965  1.00  0.00      A    H
ATOM   4465  HB2 ARG A 285       6.794 -33.016   2.714  1.00  0.00      A    H
ATOM   4466  CG  ARG A 285       8.423 -33.470   4.093  1.00  0.00      A    C
ATOM   4467  HG1 ARG A 285       8.019 -33.100   5.059  1.00  0.00      A    H
ATOM   4468  HG2 ARG A 285       9.521 -33.306   4.088  1.00  0.00      A    H
ATOM   4469  CD  ARG A 285       8.222 -34.971   4.018  1.00  0.00      A    C
ATOM   4470  HD1 ARG A 285       8.786 -35.386   3.155  1.00  0.00      A    H
ATOM   4471  HD2 ARG A 285       7.131 -35.119   3.865  1.00  0.00      A    H
ATOM   4472  NE  ARG A 285       8.724 -35.507   5.310  1.00  0.00      A    N
ATOM   4473  HE  ARG A 285       9.690 -35.721   5.455  1.00  0.00      A    H
ATOM   4474  CZ  ARG A 285       7.955 -35.577   6.407  1.00  0.00      A    C
ATOM   4475  NH1 ARG A 285       6.641 -35.368   6.318  1.00  0.00      A    N
ATOM   4476 HH11 ARG A 285       6.083 -35.371   5.488  1.00  0.00      A    H
ATOM   4477 HH12 ARG A 285       6.092 -35.664   7.100  1.00  0.00      A    H
ATOM   4478  NH2 ARG A 285       8.481 -35.675   7.609  1.00  0.00      A    N
ATOM   4479 HH21 ARG A 285       9.444 -35.412   7.665  1.00  0.00      A    H
ATOM   4480 HH22 ARG A 285       7.941 -35.405   8.406  1.00  0.00      A    H
ATOM   4481  C   ARG A 285       9.572 -30.857   3.051  1.00  0.00      A    C
ATOM   4482  O   ARG A 285      10.025 -30.345   4.050  1.00  0.00      A    O
ATOM   4483  N   ALA A 286      10.380 -31.045   1.972  1.00  0.00      A    N
ATOM   4484  HN  ALA A 286       9.970 -31.481   1.175  1.00  0.00      A    H
ATOM   4485  CA  ALA A 286      11.800 -30.650   1.881  1.00  0.00      A    C
ATOM   4486  HA  ALA A 286      12.417 -31.157   2.608  1.00  0.00      A    H
ATOM   4487  CB  ALA A 286      12.338 -31.194   0.535  1.00  0.00      A    C
ATOM   4488  HB1 ALA A 286      12.335 -32.305   0.495  1.00  0.00      A    H
ATOM   4489  HB2 ALA A 286      11.674 -30.783  -0.255  1.00  0.00      A    H
ATOM   4490  HB3 ALA A 286      13.396 -30.932   0.321  1.00  0.00      A    H
ATOM   4491  C   ALA A 286      12.075 -29.135   2.027  1.00  0.00      A    C
ATOM   4492  O   ALA A 286      13.062 -28.714   2.632  1.00  0.00      A    O
ATOM   4493  N   ALA A 287      11.123 -28.234   1.630  1.00  0.00      A    N
ATOM   4494  HN  ALA A 287      10.323 -28.630   1.185  1.00  0.00      A    H
ATOM   4495  CA  ALA A 287      11.267 -26.824   1.959  1.00  0.00      A    C
ATOM   4496  HA  ALA A 287      12.245 -26.463   1.677  1.00  0.00      A    H
ATOM   4497  CB  ALA A 287      10.174 -26.156   1.095  1.00  0.00      A    C
ATOM   4498  HB1 ALA A 287       9.988 -25.070   1.239  1.00  0.00      A    H
ATOM   4499  HB2 ALA A 287      10.522 -26.229   0.042  1.00  0.00      A    H
ATOM   4500  HB3 ALA A 287       9.237 -26.747   1.183  1.00  0.00      A    H
ATOM   4501  C   ALA A 287      11.000 -26.453   3.374  1.00  0.00      A    C
ATOM   4502  O   ALA A 287      11.661 -25.594   4.017  1.00  0.00      A    O
ATOM   4503  N   VAL A 288       9.963 -27.168   4.000  1.00  0.00      A    N
ATOM   4504  HN  VAL A 288       9.388 -27.846   3.549  1.00  0.00      A    H
ATOM   4505  CA  VAL A 288       9.521 -27.066   5.447  1.00  0.00      A    C
ATOM   4506  HA  VAL A 288       9.440 -26.065   5.844  1.00  0.00      A    H
ATOM   4507  CB  VAL A 288       8.307 -27.912   5.684  1.00  0.00      A    C
ATOM   4508  HB  VAL A 288       8.440 -28.794   5.022  1.00  0.00      A    H
ATOM   4509  CG1 VAL A 288       8.151 -28.366   7.192  1.00  0.00      A    C
ATOM   4510 HG11 VAL A 288       8.937 -29.070   7.540  1.00  0.00      A    H
ATOM   4511 HG12 VAL A 288       8.088 -27.444   7.809  1.00  0.00      A    H
ATOM   4512 HG13 VAL A 288       7.158 -28.854   7.294  1.00  0.00      A    H
ATOM   4513  CG2 VAL A 288       7.093 -27.149   5.105  1.00  0.00      A    C
ATOM   4514 HG21 VAL A 288       7.256 -26.837   4.051  1.00  0.00      A    H
ATOM   4515 HG22 VAL A 288       6.170 -27.766   5.143  1.00  0.00      A    H
ATOM   4516 HG23 VAL A 288       6.899 -26.237   5.710  1.00  0.00      A    H
ATOM   4517  C   VAL A 288      10.706 -27.662   6.214  1.00  0.00      A    C
ATOM   4518  O   VAL A 288      11.279 -27.071   7.108  1.00  0.00      A    O
ATOM   4519  N   ASN A 289      11.297 -28.859   5.894  1.00  0.00      A    N
ATOM   4520  HN  ASN A 289      10.780 -29.440   5.270  1.00  0.00      A    H
ATOM   4521  CA  ASN A 289      12.397 -29.478   6.603  1.00  0.00      A    C
ATOM   4522  HA  ASN A 289      12.189 -29.539   7.661  1.00  0.00      A    H
ATOM   4523  CB  ASN A 289      12.840 -30.807   6.091  1.00  0.00      A    C
ATOM   4524  HB1 ASN A 289      13.729 -31.223   6.610  1.00  0.00      A    H
ATOM   4525  HB2 ASN A 289      13.159 -30.650   5.038  1.00  0.00      A    H
ATOM   4526  CG  ASN A 289      11.751 -31.848   6.160  1.00  0.00      A    C
ATOM   4527  OD1 ASN A 289      11.038 -31.980   7.155  1.00  0.00      A    O
ATOM   4528  ND2 ASN A 289      11.640 -32.695   5.114  1.00  0.00      A    N
ATOM   4529 HD21 ASN A 289      11.087 -33.521   5.226  1.00  0.00      A    H
ATOM   4530 HD22 ASN A 289      12.153 -32.591   4.263  1.00  0.00      A    H
ATOM   4531  C   ASN A 289      13.715 -28.558   6.428  1.00  0.00      A    C
ATOM   4532  O   ASN A 289      14.531 -28.303   7.289  1.00  0.00      A    O
ATOM   4533  N   GLY A 290      13.993 -27.966   5.273  1.00  0.00      A    N
ATOM   4534  HN  GLY A 290      13.426 -28.228   4.495  1.00  0.00      A    H
ATOM   4535  CA  GLY A 290      15.161 -27.088   5.005  1.00  0.00      A    C
ATOM   4536  HA1 GLY A 290      15.061 -26.776   3.976  1.00  0.00      A    H
ATOM   4537  HA2 GLY A 290      16.028 -27.698   5.208  1.00  0.00      A    H
ATOM   4538  C   GLY A 290      15.341 -25.827   5.859  1.00  0.00      A    C
ATOM   4539  O   GLY A 290      16.434 -25.322   5.907  1.00  0.00      A    O
ATOM   4540  N   ILE A 291      14.241 -25.381   6.389  1.00  0.00      A    N
ATOM   4541  HN  ILE A 291      13.363 -25.700   6.041  1.00  0.00      A    H
ATOM   4542  CA  ILE A 291      14.223 -24.195   7.235  1.00  0.00      A    C
ATOM   4543  HA  ILE A 291      15.181 -23.698   7.279  1.00  0.00      A    H
ATOM   4544  CB  ILE A 291      13.191 -23.177   6.898  1.00  0.00      A    C
ATOM   4545  HB  ILE A 291      13.340 -22.235   7.468  1.00  0.00      A    H
ATOM   4546  CG2 ILE A 291      13.545 -22.804   5.433  1.00  0.00      A    C
ATOM   4547 HG21 ILE A 291      14.646 -22.752   5.291  1.00  0.00      A    H
ATOM   4548 HG22 ILE A 291      13.162 -23.547   4.700  1.00  0.00      A    H
ATOM   4549 HG23 ILE A 291      13.116 -21.901   4.949  1.00  0.00      A    H
ATOM   4550  CG1 ILE A 291      11.738 -23.702   6.930  1.00  0.00      A    C
ATOM   4551 HG11 ILE A 291      11.611 -24.185   7.922  1.00  0.00      A    H
ATOM   4552 HG12 ILE A 291      11.455 -24.476   6.184  1.00  0.00      A    H
ATOM   4553  CD  ILE A 291      10.649 -22.574   6.928  1.00  0.00      A    C
ATOM   4554  HD1 ILE A 291      10.778 -21.982   7.859  1.00  0.00      A    H
ATOM   4555  HD2 ILE A 291      10.658 -21.760   6.172  1.00  0.00      A    H
ATOM   4556  HD3 ILE A 291       9.660 -23.072   7.013  1.00  0.00      A    H
ATOM   4557  C   ILE A 291      13.951 -24.698   8.665  1.00  0.00      A    C
ATOM   4558  O   ILE A 291      13.643 -23.908   9.540  1.00  0.00      A    O
ATOM   4559  N   GLY A 292      14.172 -26.002   8.950  1.00  0.00      A    N
ATOM   4560  HN  GLY A 292      14.569 -26.632   8.287  1.00  0.00      A    H
ATOM   4561  CA  GLY A 292      13.804 -26.613  10.261  1.00  0.00      A    C
ATOM   4562  HA1 GLY A 292      14.331 -26.121  11.066  1.00  0.00      A    H
ATOM   4563  HA2 GLY A 292      14.064 -27.657  10.161  1.00  0.00      A    H
ATOM   4564  C   GLY A 292      12.331 -26.424  10.668  1.00  0.00      A    C
ATOM   4565  O   GLY A 292      12.000 -26.064  11.800  1.00  0.00      A    O
ATOM   4566  N   GLY A 293      11.358 -26.833   9.818  1.00  0.00      A    N
ATOM   4567  HN  GLY A 293      11.680 -27.004   8.890  1.00  0.00      A    H
ATOM   4568  CA  GLY A 293       9.985 -27.016  10.133  1.00  0.00      A    C
ATOM   4569  HA1 GLY A 293       9.817 -27.740  10.917  1.00  0.00      A    H
ATOM   4570  HA2 GLY A 293       9.481 -27.377   9.249  1.00  0.00      A    H
ATOM   4571  C   GLY A 293       9.267 -25.775  10.575  1.00  0.00      A    C
ATOM   4572  O   GLY A 293       9.555 -24.696  10.020  1.00  0.00      A    O
ATOM   4573  N   PHE A 294       8.243 -25.827  11.446  1.00  0.00      A    N
ATOM   4574  HN  PHE A 294       8.087 -26.719  11.862  1.00  0.00      A    H
ATOM   4575  CA  PHE A 294       7.327 -24.763  11.730  1.00  0.00      A    C
ATOM   4576  HA  PHE A 294       7.199 -24.125  10.868  1.00  0.00      A    H
ATOM   4577  CB  PHE A 294       5.911 -25.292  11.875  1.00  0.00      A    C
ATOM   4578  HB1 PHE A 294       5.193 -24.488  12.142  1.00  0.00      A    H
ATOM   4579  HB2 PHE A 294       5.914 -26.141  12.592  1.00  0.00      A    H
ATOM   4580  CG  PHE A 294       5.469 -25.913  10.562  1.00  0.00      A    C
ATOM   4581  CD1 PHE A 294       4.782 -25.096   9.619  1.00  0.00      A    C
ATOM   4582  HD1 PHE A 294       4.631 -24.091   9.986  1.00  0.00      A    H
ATOM   4583  CE1 PHE A 294       4.257 -25.597   8.407  1.00  0.00      A    C
ATOM   4584  HE1 PHE A 294       3.799 -24.973   7.654  1.00  0.00      A    H
ATOM   4585  CZ  PHE A 294       4.530 -26.945   8.100  1.00  0.00      A    C
ATOM   4586  HZ  PHE A 294       4.092 -27.393   7.221  1.00  0.00      A    H
ATOM   4587  CD2 PHE A 294       5.635 -27.224  10.194  1.00  0.00      A    C
ATOM   4588  HD2 PHE A 294       6.150 -27.804  10.946  1.00  0.00      A    H
ATOM   4589  CE2 PHE A 294       5.131 -27.785   8.992  1.00  0.00      A    C
ATOM   4590  HE2 PHE A 294       5.255 -28.809   8.671  1.00  0.00      A    H
ATOM   4591  C   PHE A 294       7.847 -23.981  12.929  1.00  0.00      A    C
ATOM   4592  O   PHE A 294       8.159 -24.557  13.989  1.00  0.00      A    O
ATOM   4593  N   PRO A 295       8.008 -22.667  12.934  1.00  0.00      A    N
ATOM   4594  CD  PRO A 295       7.692 -21.796  11.769  1.00  0.00      A    C
ATOM   4595  HD1 PRO A 295       8.282 -22.019  10.854  1.00  0.00      A    H
ATOM   4596  HD2 PRO A 295       6.610 -21.931  11.558  1.00  0.00      A    H
ATOM   4597  CA  PRO A 295       8.605 -21.938  14.037  1.00  0.00      A    C
ATOM   4598  HA  PRO A 295       9.444 -22.522  14.386  1.00  0.00      A    H
ATOM   4599  CB  PRO A 295       9.060 -20.660  13.333  1.00  0.00      A    C
ATOM   4600  HB1 PRO A 295      10.018 -20.775  12.782  1.00  0.00      A    H
ATOM   4601  HB2 PRO A 295       9.242 -19.782  13.988  1.00  0.00      A    H
ATOM   4602  CG  PRO A 295       7.953 -20.389  12.272  1.00  0.00      A    C
ATOM   4603  HG1 PRO A 295       8.315 -19.656  11.520  1.00  0.00      A    H
ATOM   4604  HG2 PRO A 295       7.061 -19.953  12.771  1.00  0.00      A    H
ATOM   4605  C   PRO A 295       7.624 -21.700  15.134  1.00  0.00      A    C
ATOM   4606  O   PRO A 295       6.518 -21.307  14.860  1.00  0.00      A    O
ATOM   4607  N   THR A 296       7.960 -21.793  16.478  1.00  0.00      A    N
ATOM   4608  HN  THR A 296       8.867 -22.163  16.664  1.00  0.00      A    H
ATOM   4609  CA  THR A 296       7.079 -21.794  17.580  1.00  0.00      A    C
ATOM   4610  HA  THR A 296       6.101 -21.837  17.125  1.00  0.00      A    H
ATOM   4611  CB  THR A 296       7.316 -23.028  18.529  1.00  0.00      A    C
ATOM   4612  HB  THR A 296       8.340 -23.003  18.958  1.00  0.00      A    H
ATOM   4613  OG1 THR A 296       7.248 -24.207  17.830  1.00  0.00      A    O
ATOM   4614  HG1 THR A 296       8.111 -24.343  17.431  1.00  0.00      A    H
ATOM   4615  CG2 THR A 296       6.187 -23.119  19.597  1.00  0.00      A    C
ATOM   4616 HG21 THR A 296       6.069 -22.176  20.173  1.00  0.00      A    H
ATOM   4617 HG22 THR A 296       5.198 -23.469  19.233  1.00  0.00      A    H
ATOM   4618 HG23 THR A 296       6.496 -23.853  20.371  1.00  0.00      A    H
ATOM   4619  C   THR A 296       7.126 -20.456  18.451  1.00  0.00      A    C
ATOM   4620  O   THR A 296       6.215 -20.185  19.217  1.00  0.00      A    O
ATOM   4621  N   ASP A 297       8.118 -19.627  18.207  1.00  0.00      A    N
ATOM   4622  HN  ASP A 297       8.811 -19.936  17.560  1.00  0.00      A    H
ATOM   4623  CA  ASP A 297       8.379 -18.402  18.971  1.00  0.00      A    C
ATOM   4624  HA  ASP A 297       8.600 -18.829  19.938  1.00  0.00      A    H
ATOM   4625  CB  ASP A 297       9.744 -17.622  18.571  1.00  0.00      A    C
ATOM   4626  HB1 ASP A 297       9.838 -16.793  19.303  1.00  0.00      A    H
ATOM   4627  HB2 ASP A 297       9.852 -17.302  17.512  1.00  0.00      A    H
ATOM   4628  CG  ASP A 297      10.968 -18.491  18.807  1.00  0.00      A    C
ATOM   4629  OD1 ASP A 297      11.288 -18.730  20.032  1.00  0.00      A    O
ATOM   4630  OD2 ASP A 297      11.603 -18.889  17.896  1.00  0.00      A    O
ATOM   4631  C   ASP A 297       7.283 -17.384  19.022  1.00  0.00      A    C
ATOM   4632  O   ASP A 297       6.761 -16.917  20.029  1.00  0.00      A    O
ATOM   4633  N   ALA A 298       6.735 -17.051  17.849  1.00  0.00      A    N
ATOM   4634  HN  ALA A 298       6.896 -17.572  17.014  1.00  0.00      A    H
ATOM   4635  CA  ALA A 298       5.971 -15.899  17.605  1.00  0.00      A    C
ATOM   4636  HA  ALA A 298       5.997 -15.224  18.448  1.00  0.00      A    H
ATOM   4637  CB  ALA A 298       6.653 -15.105  16.391  1.00  0.00      A    C
ATOM   4638  HB1 ALA A 298       6.009 -14.243  16.115  1.00  0.00      A    H
ATOM   4639  HB2 ALA A 298       7.635 -14.643  16.630  1.00  0.00      A    H
ATOM   4640  HB3 ALA A 298       6.740 -15.776  15.510  1.00  0.00      A    H
ATOM   4641  C   ALA A 298       4.539 -16.185  17.290  1.00  0.00      A    C
ATOM   4642  O   ALA A 298       4.141 -17.313  16.957  1.00  0.00      A    O
ATOM   4643  N   LEU A 299       3.573 -15.268  17.502  1.00  0.00      A    N
ATOM   4644  HN  LEU A 299       3.770 -14.349  17.836  1.00  0.00      A    H
ATOM   4645  CA  LEU A 299       2.154 -15.515  17.344  1.00  0.00      A    C
ATOM   4646  HA  LEU A 299       1.906 -16.302  18.040  1.00  0.00      A    H
ATOM   4647  CB  LEU A 299       1.281 -14.266  17.749  1.00  0.00      A    C
ATOM   4648  HB1 LEU A 299       0.214 -14.354  17.449  1.00  0.00      A    H
ATOM   4649  HB2 LEU A 299       1.730 -13.362  17.285  1.00  0.00      A    H
ATOM   4650  CG  LEU A 299       1.355 -14.106  19.287  1.00  0.00      A    C
ATOM   4651  HG  LEU A 299       2.391 -14.292  19.643  1.00  0.00      A    H
ATOM   4652  CD1 LEU A 299       1.038 -12.706  19.700  1.00  0.00      A    C
ATOM   4653 HD11 LEU A 299       0.003 -12.497  19.355  1.00  0.00      A    H
ATOM   4654 HD12 LEU A 299       0.988 -12.450  20.780  1.00  0.00      A    H
ATOM   4655 HD13 LEU A 299       1.789 -11.996  19.292  1.00  0.00      A    H
ATOM   4656  CD2 LEU A 299       0.425 -15.132  19.996  1.00  0.00      A    C
ATOM   4657 HD21 LEU A 299       0.637 -16.204  19.794  1.00  0.00      A    H
ATOM   4658 HD22 LEU A 299       0.434 -14.966  21.094  1.00  0.00      A    H
ATOM   4659 HD23 LEU A 299      -0.604 -14.955  19.615  1.00  0.00      A    H
ATOM   4660  C   LEU A 299       1.770 -15.813  15.881  1.00  0.00      A    C
ATOM   4661  O   LEU A 299       0.846 -16.617  15.594  1.00  0.00      A    O
ATOM   4662  N   THR A 300       2.346 -15.194  14.843  1.00  0.00      A    N
ATOM   4663  HN  THR A 300       3.062 -14.542  15.081  1.00  0.00      A    H
ATOM   4664  CA  THR A 300       1.994 -15.435  13.444  1.00  0.00      A    C
ATOM   4665  HA  THR A 300       1.114 -16.062  13.469  1.00  0.00      A    H
ATOM   4666  CB  THR A 300       1.636 -14.223  12.534  1.00  0.00      A    C
ATOM   4667  HB  THR A 300       1.515 -14.520  11.471  1.00  0.00      A    H
ATOM   4668  OG1 THR A 300       2.717 -13.318  12.639  1.00  0.00      A    O
ATOM   4669  HG1 THR A 300       2.411 -12.600  12.080  1.00  0.00      A    H
ATOM   4670  CG2 THR A 300       0.439 -13.458  13.220  1.00  0.00      A    C
ATOM   4671 HG21 THR A 300       0.703 -13.155  14.256  1.00  0.00      A    H
ATOM   4672 HG22 THR A 300       0.099 -12.678  12.506  1.00  0.00      A    H
ATOM   4673 HG23 THR A 300      -0.402 -14.176  13.324  1.00  0.00      A    H
ATOM   4674  C   THR A 300       3.076 -16.277  12.836  1.00  0.00      A    C
ATOM   4675  O   THR A 300       3.779 -15.767  11.982  1.00  0.00      A    O
ATOM   4676  N   GLU A 301       3.085 -17.590  13.095  1.00  0.00      A    N
ATOM   4677  HN  GLU A 301       2.332 -17.841  13.699  1.00  0.00      A    H
ATOM   4678  CA  GLU A 301       3.969 -18.619  12.626  1.00  0.00      A    C
ATOM   4679  HA  GLU A 301       4.922 -18.446  13.104  1.00  0.00      A    H
ATOM   4680  CB  GLU A 301       3.421 -19.998  13.169  1.00  0.00      A    C
ATOM   4681  HB1 GLU A 301       3.361 -19.868  14.271  1.00  0.00      A    H
ATOM   4682  HB2 GLU A 301       4.213 -20.776  13.138  1.00  0.00      A    H
ATOM   4683  CG  GLU A 301       2.002 -20.509  12.581  1.00  0.00      A    C
ATOM   4684  HG1 GLU A 301       1.844 -21.515  13.027  1.00  0.00      A    H
ATOM   4685  HG2 GLU A 301       2.131 -20.721  11.499  1.00  0.00      A    H
ATOM   4686  CD  GLU A 301       0.868 -19.604  12.768  1.00  0.00      A    C
ATOM   4687  OE1 GLU A 301      -0.069 -19.492  11.914  1.00  0.00      A    O
ATOM   4688  OE2 GLU A 301       0.811 -18.997  13.848  1.00  0.00      A    O
ATOM   4689  C   GLU A 301       4.212 -18.604  11.149  1.00  0.00      A    C
ATOM   4690  O   GLU A 301       5.297 -18.769  10.639  1.00  0.00      A    O
ATOM   4691  N   ASP A 302       3.135 -18.282  10.398  1.00  0.00      A    N
ATOM   4692  HN  ASP A 302       2.241 -18.359  10.831  1.00  0.00      A    H
ATOM   4693  CA  ASP A 302       3.231 -18.375   8.935  1.00  0.00      A    C
ATOM   4694  HA  ASP A 302       3.823 -19.247   8.699  1.00  0.00      A    H
ATOM   4695  CB  ASP A 302       1.775 -18.562   8.390  1.00  0.00      A    C
ATOM   4696  HB1 ASP A 302       1.180 -17.658   8.140  1.00  0.00      A    H
ATOM   4697  HB2 ASP A 302       1.230 -19.159   9.152  1.00  0.00      A    H
ATOM   4698  CG  ASP A 302       1.711 -19.462   7.147  1.00  0.00      A    C
ATOM   4699  OD1 ASP A 302       0.757 -19.354   6.344  1.00  0.00      A    O
ATOM   4700  OD2 ASP A 302       2.643 -20.270   6.954  1.00  0.00      A    O
ATOM   4701  C   ASP A 302       3.893 -17.174   8.257  1.00  0.00      A    C
ATOM   4702  O   ASP A 302       4.256 -17.346   7.080  1.00  0.00      A    O
ATOM   4703  N   MET A 303       4.113 -15.958   8.921  1.00  0.00      A    N
ATOM   4704  HN  MET A 303       3.842 -15.852   9.874  1.00  0.00      A    H
ATOM   4705  CA  MET A 303       4.794 -14.777   8.425  1.00  0.00      A    C
ATOM   4706  HA  MET A 303       4.653 -14.617   7.366  1.00  0.00      A    H
ATOM   4707  CB  MET A 303       4.372 -13.550   9.319  1.00  0.00      A    C
ATOM   4708  HB1 MET A 303       4.697 -13.873  10.331  1.00  0.00      A    H
ATOM   4709  HB2 MET A 303       3.271 -13.404   9.321  1.00  0.00      A    H
ATOM   4710  CG  MET A 303       5.035 -12.236   8.905  1.00  0.00      A    C
ATOM   4711  HG1 MET A 303       4.603 -11.854   7.955  1.00  0.00      A    H
ATOM   4712  HG2 MET A 303       6.140 -12.314   8.817  1.00  0.00      A    H
ATOM   4713  SD  MET A 303       4.633 -10.963  10.245  1.00  0.00      A    S
ATOM   4714  CE  MET A 303       5.931  -9.713   9.842  1.00  0.00      A    C
ATOM   4715  HE1 MET A 303       6.040  -8.921  10.614  1.00  0.00      A    H
ATOM   4716  HE2 MET A 303       6.963 -10.114   9.753  1.00  0.00      A    H
ATOM   4717  HE3 MET A 303       5.713  -9.152   8.908  1.00  0.00      A    H
ATOM   4718  C   MET A 303       6.293 -15.085   8.623  1.00  0.00      A    C
ATOM   4719  O   MET A 303       7.166 -14.889   7.854  1.00  0.00      A    O
ATOM   4720  N   LEU A 304       6.586 -15.845   9.741  1.00  0.00      A    N
ATOM   4721  HN  LEU A 304       5.874 -16.018  10.418  1.00  0.00      A    H
ATOM   4722  CA  LEU A 304       7.933 -16.160  10.162  1.00  0.00      A    C
ATOM   4723  HA  LEU A 304       8.624 -15.344  10.010  1.00  0.00      A    H
ATOM   4724  CB  LEU A 304       7.916 -16.401  11.724  1.00  0.00      A    C
ATOM   4725  HB1 LEU A 304       7.340 -17.351  11.737  1.00  0.00      A    H
ATOM   4726  HB2 LEU A 304       7.290 -15.656  12.261  1.00  0.00      A    H
ATOM   4727  CG  LEU A 304       9.236 -16.629  12.274  1.00  0.00      A    C
ATOM   4728  HG  LEU A 304       9.655 -17.509  11.741  1.00  0.00      A    H
ATOM   4729  CD1 LEU A 304      10.196 -15.445  11.953  1.00  0.00      A    C
ATOM   4730 HD11 LEU A 304      11.122 -15.720  12.503  1.00  0.00      A    H
ATOM   4731 HD12 LEU A 304      10.543 -15.329  10.904  1.00  0.00      A    H
ATOM   4732 HD13 LEU A 304       9.754 -14.488  12.306  1.00  0.00      A    H
ATOM   4733  CD2 LEU A 304       9.204 -16.969  13.768  1.00  0.00      A    C
ATOM   4734 HD21 LEU A 304       8.631 -17.873  14.067  1.00  0.00      A    H
ATOM   4735 HD22 LEU A 304      10.192 -17.076  14.265  1.00  0.00      A    H
ATOM   4736 HD23 LEU A 304       8.668 -16.150  14.293  1.00  0.00      A    H
ATOM   4737  C   LEU A 304       8.514 -17.387   9.326  1.00  0.00      A    C
ATOM   4738  O   LEU A 304       9.686 -17.456   8.881  1.00  0.00      A    O
ATOM   4739  N   LEU A 305       7.648 -18.288   9.111  1.00  0.00      A    N
ATOM   4740  HN  LEU A 305       6.737 -18.343   9.513  1.00  0.00      A    H
ATOM   4741  CA  LEU A 305       7.924 -19.356   8.166  1.00  0.00      A    C
ATOM   4742  HA  LEU A 305       8.851 -19.795   8.504  1.00  0.00      A    H
ATOM   4743  CB  LEU A 305       6.814 -20.428   8.121  1.00  0.00      A    C
ATOM   4744  HB1 LEU A 305       6.008 -19.938   7.533  1.00  0.00      A    H
ATOM   4745  HB2 LEU A 305       6.329 -20.652   9.095  1.00  0.00      A    H
ATOM   4746  CG  LEU A 305       7.116 -21.815   7.367  1.00  0.00      A    C
ATOM   4747  HG  LEU A 305       8.036 -21.628   6.774  1.00  0.00      A    H
ATOM   4748  CD1 LEU A 305       7.464 -22.954   8.424  1.00  0.00      A    C
ATOM   4749 HD11 LEU A 305       6.584 -23.059   9.094  1.00  0.00      A    H
ATOM   4750 HD12 LEU A 305       7.722 -23.890   7.885  1.00  0.00      A    H
ATOM   4751 HD13 LEU A 305       8.419 -22.745   8.952  1.00  0.00      A    H
ATOM   4752  CD2 LEU A 305       5.920 -22.238   6.478  1.00  0.00      A    C
ATOM   4753 HD21 LEU A 305       4.982 -22.375   7.057  1.00  0.00      A    H
ATOM   4754 HD22 LEU A 305       5.899 -21.434   5.712  1.00  0.00      A    H
ATOM   4755 HD23 LEU A 305       6.185 -23.239   6.077  1.00  0.00      A    H
ATOM   4756  C   LEU A 305       8.071 -18.806   6.720  1.00  0.00      A    C
ATOM   4757  O   LEU A 305       8.935 -19.230   5.961  1.00  0.00      A    O
ATOM   4758  N   THR A 306       7.286 -17.824   6.291  1.00  0.00      A    N
ATOM   4759  HN  THR A 306       6.491 -17.481   6.786  1.00  0.00      A    H
ATOM   4760  CA  THR A 306       7.440 -17.173   4.977  1.00  0.00      A    C
ATOM   4761  HA  THR A 306       7.478 -17.998   4.281  1.00  0.00      A    H
ATOM   4762  CB  THR A 306       6.253 -16.260   4.665  1.00  0.00      A    C
ATOM   4763  HB  THR A 306       6.187 -15.534   5.504  1.00  0.00      A    H
ATOM   4764  OG1 THR A 306       5.155 -17.163   4.561  1.00  0.00      A    O
ATOM   4765  HG1 THR A 306       4.723 -17.170   5.418  1.00  0.00      A    H
ATOM   4766  CG2 THR A 306       6.448 -15.491   3.332  1.00  0.00      A    C
ATOM   4767 HG21 THR A 306       6.790 -16.086   2.457  1.00  0.00      A    H
ATOM   4768 HG22 THR A 306       5.436 -15.096   3.100  1.00  0.00      A    H
ATOM   4769 HG23 THR A 306       7.123 -14.612   3.411  1.00  0.00      A    H
ATOM   4770  C   THR A 306       8.759 -16.403   4.834  1.00  0.00      A    C
ATOM   4771  O   THR A 306       9.439 -16.393   3.852  1.00  0.00      A    O
ATOM   4772  N   TYR A 307       9.210 -15.661   5.917  1.00  0.00      A    N
ATOM   4773  HN  TYR A 307       8.625 -15.507   6.709  1.00  0.00      A    H
ATOM   4774  CA  TYR A 307      10.507 -15.065   6.040  1.00  0.00      A    C
ATOM   4775  HA  TYR A 307      10.522 -14.366   5.217  1.00  0.00      A    H
ATOM   4776  CB  TYR A 307      10.556 -14.467   7.418  1.00  0.00      A    C
ATOM   4777  HB1 TYR A 307      11.495 -14.702   7.965  1.00  0.00      A    H
ATOM   4778  HB2 TYR A 307       9.706 -14.908   7.982  1.00  0.00      A    H
ATOM   4779  CG  TYR A 307      10.112 -13.029   7.573  1.00  0.00      A    C
ATOM   4780  CD1 TYR A 307      10.929 -12.157   8.416  1.00  0.00      A    C
ATOM   4781  HD1 TYR A 307      11.841 -12.652   8.716  1.00  0.00      A    H
ATOM   4782  CE1 TYR A 307      10.544 -10.840   8.741  1.00  0.00      A    C
ATOM   4783  HE1 TYR A 307      11.229 -10.234   9.316  1.00  0.00      A    H
ATOM   4784  CZ  TYR A 307       9.351 -10.302   8.302  1.00  0.00      A    C
ATOM   4785  OH  TYR A 307       8.930  -9.089   8.767  1.00  0.00      A    O
ATOM   4786  HH  TYR A 307       9.694  -8.783   9.262  1.00  0.00      A    H
ATOM   4787  CD2 TYR A 307       8.928 -12.396   7.052  1.00  0.00      A    C
ATOM   4788  HD2 TYR A 307       8.237 -12.904   6.395  1.00  0.00      A    H
ATOM   4789  CE2 TYR A 307       8.546 -11.100   7.412  1.00  0.00      A    C
ATOM   4790  HE2 TYR A 307       7.574 -10.795   7.053  1.00  0.00      A    H
ATOM   4791  C   TYR A 307      11.665 -16.129   5.835  1.00  0.00      A    C
ATOM   4792  O   TYR A 307      12.620 -16.001   5.042  1.00  0.00      A    O
ATOM   4793  N   ARG A 308      11.510 -17.240   6.560  1.00  0.00      A    N
ATOM   4794  HN  ARG A 308      10.708 -17.292   7.149  1.00  0.00      A    H
ATOM   4795  CA  ARG A 308      12.477 -18.320   6.397  1.00  0.00      A    C
ATOM   4796  HA  ARG A 308      13.417 -17.847   6.638  1.00  0.00      A    H
ATOM   4797  CB  ARG A 308      12.323 -19.324   7.545  1.00  0.00      A    C
ATOM   4798  HB1 ARG A 308      13.026 -20.141   7.277  1.00  0.00      A    H
ATOM   4799  HB2 ARG A 308      11.282 -19.710   7.592  1.00  0.00      A    H
ATOM   4800  CG  ARG A 308      12.727 -18.870   8.969  1.00  0.00      A    C
ATOM   4801  HG1 ARG A 308      12.370 -19.635   9.692  1.00  0.00      A    H
ATOM   4802  HG2 ARG A 308      12.200 -17.963   9.334  1.00  0.00      A    H
ATOM   4803  CD  ARG A 308      14.266 -18.659   9.037  1.00  0.00      A    C
ATOM   4804  HD1 ARG A 308      14.569 -17.601   8.883  1.00  0.00      A    H
ATOM   4805  HD2 ARG A 308      14.878 -19.284   8.353  1.00  0.00      A    H
ATOM   4806  NE  ARG A 308      14.667 -18.921  10.494  1.00  0.00      A    N
ATOM   4807  HE  ARG A 308      14.108 -19.518  11.069  1.00  0.00      A    H
ATOM   4808  CZ  ARG A 308      15.751 -18.337  11.086  1.00  0.00      A    C
ATOM   4809  NH1 ARG A 308      16.550 -17.530  10.411  1.00  0.00      A    N
ATOM   4810 HH11 ARG A 308      16.295 -17.143   9.525  1.00  0.00      A    H
ATOM   4811 HH12 ARG A 308      17.375 -17.224  10.887  1.00  0.00      A    H
ATOM   4812  NH2 ARG A 308      16.110 -18.678  12.330  1.00  0.00      A    N
ATOM   4813 HH21 ARG A 308      15.488 -19.326  12.769  1.00  0.00      A    H
ATOM   4814 HH22 ARG A 308      17.065 -18.616  12.621  1.00  0.00      A    H
ATOM   4815  C   ARG A 308      12.653 -19.035   5.040  1.00  0.00      A    C
ATOM   4816  O   ARG A 308      13.746 -19.353   4.549  1.00  0.00      A    O
ATOM   4817  N   LEU A 309      11.549 -19.227   4.319  1.00  0.00      A    N
ATOM   4818  HN  LEU A 309      10.737 -18.764   4.666  1.00  0.00      A    H
ATOM   4819  CA  LEU A 309      11.475 -19.619   2.947  1.00  0.00      A    C
ATOM   4820  HA  LEU A 309      12.119 -20.457   2.724  1.00  0.00      A    H
ATOM   4821  CB  LEU A 309      10.039 -19.954   2.456  1.00  0.00      A    C
ATOM   4822  HB1 LEU A 309       9.967 -20.156   1.366  1.00  0.00      A    H
ATOM   4823  HB2 LEU A 309       9.470 -19.021   2.652  1.00  0.00      A    H
ATOM   4824  CG  LEU A 309       9.408 -21.133   3.276  1.00  0.00      A    C
ATOM   4825  HG  LEU A 309       9.634 -20.903   4.340  1.00  0.00      A    H
ATOM   4826  CD1 LEU A 309       7.843 -21.156   3.111  1.00  0.00      A    C
ATOM   4827 HD11 LEU A 309       7.401 -20.140   3.192  1.00  0.00      A    H
ATOM   4828 HD12 LEU A 309       7.512 -21.517   2.114  1.00  0.00      A    H
ATOM   4829 HD13 LEU A 309       7.217 -21.750   3.811  1.00  0.00      A    H
ATOM   4830  CD2 LEU A 309       9.978 -22.493   2.829  1.00  0.00      A    C
ATOM   4831 HD21 LEU A 309      11.061 -22.646   3.025  1.00  0.00      A    H
ATOM   4832 HD22 LEU A 309       9.445 -23.356   3.283  1.00  0.00      A    H
ATOM   4833 HD23 LEU A 309       9.825 -22.431   1.731  1.00  0.00      A    H
ATOM   4834  C   LEU A 309      12.130 -18.571   1.993  1.00  0.00      A    C
ATOM   4835  O   LEU A 309      12.821 -18.926   1.054  1.00  0.00      A    O
ATOM   4836  N   MET A 310      11.951 -17.254   2.126  1.00  0.00      A    N
ATOM   4837  HN  MET A 310      11.357 -16.961   2.871  1.00  0.00      A    H
ATOM   4838  CA  MET A 310      12.575 -16.250   1.290  1.00  0.00      A    C
ATOM   4839  HA  MET A 310      12.536 -16.540   0.250  1.00  0.00      A    H
ATOM   4840  CB  MET A 310      11.786 -14.891   1.527  1.00  0.00      A    C
ATOM   4841  HB1 MET A 310      12.454 -14.122   1.084  1.00  0.00      A    H
ATOM   4842  HB2 MET A 310      11.678 -14.742   2.622  1.00  0.00      A    H
ATOM   4843  CG  MET A 310      10.322 -14.945   1.005  1.00  0.00      A    C
ATOM   4844  HG1 MET A 310       9.804 -15.874   1.325  1.00  0.00      A    H
ATOM   4845  HG2 MET A 310      10.420 -15.041  -0.097  1.00  0.00      A    H
ATOM   4846  SD  MET A 310       9.356 -13.403   1.325  1.00  0.00      A    S
ATOM   4847  CE  MET A 310       7.830 -13.650   0.325  1.00  0.00      A    C
ATOM   4848  HE1 MET A 310       6.987 -13.065   0.753  1.00  0.00      A    H
ATOM   4849  HE2 MET A 310       8.022 -13.375  -0.734  1.00  0.00      A    H
ATOM   4850  HE3 MET A 310       7.516 -14.715   0.350  1.00  0.00      A    H
ATOM   4851  C   MET A 310      14.059 -16.173   1.525  1.00  0.00      A    C
ATOM   4852  O   MET A 310      14.834 -16.043   0.574  1.00  0.00      A    O
ATOM   4853  N   GLU A 311      14.569 -16.288   2.810  1.00  0.00      A    N
ATOM   4854  HN  GLU A 311      13.880 -16.367   3.527  1.00  0.00      A    H
ATOM   4855  CA  GLU A 311      15.904 -16.399   3.276  1.00  0.00      A    C
ATOM   4856  HA  GLU A 311      16.426 -15.531   2.902  1.00  0.00      A    H
ATOM   4857  CB  GLU A 311      15.911 -16.501   4.909  1.00  0.00      A    C
ATOM   4858  HB1 GLU A 311      15.196 -17.266   5.283  1.00  0.00      A    H
ATOM   4859  HB2 GLU A 311      15.389 -15.589   5.271  1.00  0.00      A    H
ATOM   4860  CG  GLU A 311      17.281 -16.665   5.647  1.00  0.00      A    C
ATOM   4861  HG1 GLU A 311      17.879 -15.730   5.623  1.00  0.00      A    H
ATOM   4862  HG2 GLU A 311      17.796 -17.533   5.181  1.00  0.00      A    H
ATOM   4863  CD  GLU A 311      16.969 -17.089   7.120  1.00  0.00      A    C
ATOM   4864  OE1 GLU A 311      17.505 -18.225   7.399  1.00  0.00      A    O
ATOM   4865  OE2 GLU A 311      16.429 -16.271   7.911  1.00  0.00      A    O
ATOM   4866  C   GLU A 311      16.626 -17.641   2.737  1.00  0.00      A    C
ATOM   4867  O   GLU A 311      17.727 -17.540   2.270  1.00  0.00      A    O
ATOM   4868  N   ARG A 312      15.929 -18.750   2.609  1.00  0.00      A    N
ATOM   4869  HN  ARG A 312      15.080 -18.778   3.131  1.00  0.00      A    H
ATOM   4870  CA  ARG A 312      16.438 -20.001   2.132  1.00  0.00      A    C
ATOM   4871  HA  ARG A 312      17.507 -19.847   2.113  1.00  0.00      A    H
ATOM   4872  CB  ARG A 312      16.129 -21.207   3.018  1.00  0.00      A    C
ATOM   4873  HB1 ARG A 312      16.576 -22.118   2.565  1.00  0.00      A    H
ATOM   4874  HB2 ARG A 312      15.043 -21.431   3.088  1.00  0.00      A    H
ATOM   4875  CG  ARG A 312      16.639 -20.952   4.468  1.00  0.00      A    C
ATOM   4876  HG1 ARG A 312      16.101 -21.670   5.124  1.00  0.00      A    H
ATOM   4877  HG2 ARG A 312      16.292 -19.918   4.677  1.00  0.00      A    H
ATOM   4878  CD  ARG A 312      18.111 -21.231   4.860  1.00  0.00      A    C
ATOM   4879  HD1 ARG A 312      18.737 -20.745   4.081  1.00  0.00      A    H
ATOM   4880  HD2 ARG A 312      18.365 -22.290   4.639  1.00  0.00      A    H
ATOM   4881  NE  ARG A 312      18.354 -20.762   6.290  1.00  0.00      A    N
ATOM   4882  HE  ARG A 312      18.431 -19.793   6.524  1.00  0.00      A    H
ATOM   4883  CZ  ARG A 312      17.869 -21.449   7.345  1.00  0.00      A    C
ATOM   4884  NH1 ARG A 312      17.816 -22.828   7.540  1.00  0.00      A    N
ATOM   4885 HH11 ARG A 312      18.343 -23.389   6.903  1.00  0.00      A    H
ATOM   4886 HH12 ARG A 312      17.734 -23.138   8.488  1.00  0.00      A    H
ATOM   4887  NH2 ARG A 312      17.412 -20.755   8.344  1.00  0.00      A    N
ATOM   4888 HH21 ARG A 312      17.218 -19.797   8.132  1.00  0.00      A    H
ATOM   4889 HH22 ARG A 312      17.060 -21.088   9.219  1.00  0.00      A    H
ATOM   4890  C   ARG A 312      16.082 -20.278   0.723  1.00  0.00      A    C
ATOM   4891  O   ARG A 312      16.390 -21.305   0.102  1.00  0.00      A    O
ATOM   4892  N   GLY A 313      15.382 -19.301  -0.006  1.00  0.00      A    N
ATOM   4893  HN  GLY A 313      14.885 -18.535   0.394  1.00  0.00      A    H
ATOM   4894  CA  GLY A 313      15.291 -19.281  -1.494  1.00  0.00      A    C
ATOM   4895  HA1 GLY A 313      16.239 -19.547  -1.937  1.00  0.00      A    H
ATOM   4896  HA2 GLY A 313      15.050 -18.287  -1.842  1.00  0.00      A    H
ATOM   4897  C   GLY A 313      14.240 -20.157  -2.148  1.00  0.00      A    C
ATOM   4898  O   GLY A 313      14.492 -20.889  -3.051  1.00  0.00      A    O
ATOM   4899  N   TYR A 314      13.056 -20.173  -1.552  1.00  0.00      A    N
ATOM   4900  HN  TYR A 314      12.934 -19.658  -0.707  1.00  0.00      A    H
ATOM   4901  CA  TYR A 314      11.865 -20.911  -2.100  1.00  0.00      A    C
ATOM   4902  HA  TYR A 314      12.159 -21.459  -2.983  1.00  0.00      A    H
ATOM   4903  CB  TYR A 314      11.342 -21.885  -0.959  1.00  0.00      A    C
ATOM   4904  HB1 TYR A 314      10.329 -22.342  -0.928  1.00  0.00      A    H
ATOM   4905  HB2 TYR A 314      11.298 -21.175  -0.105  1.00  0.00      A    H
ATOM   4906  CG  TYR A 314      12.380 -22.906  -0.641  1.00  0.00      A    C
ATOM   4907  CD1 TYR A 314      12.953 -23.072   0.689  1.00  0.00      A    C
ATOM   4908  HD1 TYR A 314      12.704 -22.372   1.473  1.00  0.00      A    H
ATOM   4909  CE1 TYR A 314      13.857 -24.060   0.923  1.00  0.00      A    C
ATOM   4910  HE1 TYR A 314      14.308 -24.153   1.900  1.00  0.00      A    H
ATOM   4911  CZ  TYR A 314      14.242 -24.926  -0.100  1.00  0.00      A    C
ATOM   4912  OH  TYR A 314      15.267 -25.887   0.040  1.00  0.00      A    O
ATOM   4913  HH  TYR A 314      15.288 -26.472  -0.720  1.00  0.00      A    H
ATOM   4914  CD2 TYR A 314      12.720 -23.844  -1.676  1.00  0.00      A    C
ATOM   4915  HD2 TYR A 314      12.317 -23.858  -2.678  1.00  0.00      A    H
ATOM   4916  CE2 TYR A 314      13.618 -24.857  -1.356  1.00  0.00      A    C
ATOM   4917  HE2 TYR A 314      14.063 -25.461  -2.133  1.00  0.00      A    H
ATOM   4918  C   TYR A 314      10.705 -20.030  -2.521  1.00  0.00      A    C
ATOM   4919  O   TYR A 314      10.104 -19.301  -1.732  1.00  0.00      A    O
ATOM   4920  N   VAL A 315      10.504 -20.121  -3.842  1.00  0.00      A    N
ATOM   4921  HN  VAL A 315      11.016 -20.711  -4.461  1.00  0.00      A    H
ATOM   4922  CA  VAL A 315       9.470 -19.320  -4.549  1.00  0.00      A    C
ATOM   4923  HA  VAL A 315       9.711 -18.305  -4.268  1.00  0.00      A    H
ATOM   4924  CB  VAL A 315       9.546 -19.412  -6.066  1.00  0.00      A    C
ATOM   4925  HB  VAL A 315      10.626 -19.258  -6.272  1.00  0.00      A    H
ATOM   4926  CG1 VAL A 315       9.276 -20.753  -6.695  1.00  0.00      A    C
ATOM   4927 HG11 VAL A 315       9.799 -21.589  -6.182  1.00  0.00      A    H
ATOM   4928 HG12 VAL A 315       8.200 -20.986  -6.551  1.00  0.00      A    H
ATOM   4929 HG13 VAL A 315       9.428 -20.822  -7.793  1.00  0.00      A    H
ATOM   4930  CG2 VAL A 315       8.807 -18.204  -6.700  1.00  0.00      A    C
ATOM   4931 HG21 VAL A 315       9.380 -17.841  -7.580  1.00  0.00      A    H
ATOM   4932 HG22 VAL A 315       7.736 -18.407  -6.914  1.00  0.00      A    H
ATOM   4933 HG23 VAL A 315       8.950 -17.268  -6.120  1.00  0.00      A    H
ATOM   4934  C   VAL A 315       8.041 -19.346  -4.050  1.00  0.00      A    C
ATOM   4935  O   VAL A 315       7.399 -20.411  -3.975  1.00  0.00      A    O
ATOM   4936  N   THR A 316       7.420 -18.161  -3.786  1.00  0.00      A    N
ATOM   4937  HN  THR A 316       7.804 -17.272  -4.024  1.00  0.00      A    H
ATOM   4938  CA  THR A 316       6.061 -18.021  -3.241  1.00  0.00      A    C
ATOM   4939  HA  THR A 316       5.709 -18.972  -2.869  1.00  0.00      A    H
ATOM   4940  CB  THR A 316       5.898 -17.043  -2.060  1.00  0.00      A    C
ATOM   4941  HB  THR A 316       4.869 -16.997  -1.644  1.00  0.00      A    H
ATOM   4942  OG1 THR A 316       6.267 -15.703  -2.287  1.00  0.00      A    O
ATOM   4943  HG1 THR A 316       7.139 -15.763  -2.684  1.00  0.00      A    H
ATOM   4944  CG2 THR A 316       6.839 -17.632  -1.033  1.00  0.00      A    C
ATOM   4945 HG21 THR A 316       7.875 -17.592  -1.430  1.00  0.00      A    H
ATOM   4946 HG22 THR A 316       6.845 -17.044  -0.090  1.00  0.00      A    H
ATOM   4947 HG23 THR A 316       6.608 -18.672  -0.719  1.00  0.00      A    H
ATOM   4948  C   THR A 316       5.100 -17.589  -4.328  1.00  0.00      A    C
ATOM   4949  O   THR A 316       5.406 -16.621  -5.060  1.00  0.00      A    O
ATOM   4950  N   ARG A 317       3.931 -18.331  -4.596  1.00  0.00      A    N
ATOM   4951  HN  ARG A 317       3.923 -19.226  -4.157  1.00  0.00      A    H
ATOM   4952  CA  ARG A 317       2.790 -17.959  -5.404  1.00  0.00      A    C
ATOM   4953  HA  ARG A 317       2.935 -16.987  -5.851  1.00  0.00      A    H
ATOM   4954  CB  ARG A 317       2.687 -18.948  -6.572  1.00  0.00      A    C
ATOM   4955  HB1 ARG A 317       1.836 -18.590  -7.190  1.00  0.00      A    H
ATOM   4956  HB2 ARG A 317       2.357 -19.961  -6.257  1.00  0.00      A    H
ATOM   4957  CG  ARG A 317       3.941 -19.031  -7.495  1.00  0.00      A    C
ATOM   4958  HG1 ARG A 317       3.717 -19.830  -8.233  1.00  0.00      A    H
ATOM   4959  HG2 ARG A 317       4.845 -19.253  -6.888  1.00  0.00      A    H
ATOM   4960  CD  ARG A 317       4.336 -17.722  -8.225  1.00  0.00      A    C
ATOM   4961  HD1 ARG A 317       4.463 -16.921  -7.465  1.00  0.00      A    H
ATOM   4962  HD2 ARG A 317       3.527 -17.481  -8.947  1.00  0.00      A    H
ATOM   4963  NE  ARG A 317       5.629 -17.963  -9.012  1.00  0.00      A    N
ATOM   4964  HE  ARG A 317       6.018 -18.884  -8.983  1.00  0.00      A    H
ATOM   4965  CZ  ARG A 317       6.400 -16.942  -9.423  1.00  0.00      A    C
ATOM   4966  NH1 ARG A 317       6.074 -15.657  -9.364  1.00  0.00      A    N
ATOM   4967 HH11 ARG A 317       5.128 -15.408  -9.156  1.00  0.00      A    H
ATOM   4968 HH12 ARG A 317       6.772 -15.086  -9.796  1.00  0.00      A    H
ATOM   4969  NH2 ARG A 317       7.534 -17.223 -10.074  1.00  0.00      A    N
ATOM   4970 HH21 ARG A 317       7.699 -18.154 -10.399  1.00  0.00      A    H
ATOM   4971 HH22 ARG A 317       8.057 -16.444 -10.420  1.00  0.00      A    H
ATOM   4972  C   ARG A 317       1.500 -17.837  -4.628  1.00  0.00      A    C
ATOM   4973  O   ARG A 317       1.188 -18.642  -3.815  1.00  0.00      A    O
ATOM   4974  N   TRP A 318       0.698 -16.910  -5.066  1.00  0.00      A    N
ATOM   4975  HN  TRP A 318       0.948 -16.266  -5.785  1.00  0.00      A    H
ATOM   4976  CA  TRP A 318      -0.663 -16.669  -4.551  1.00  0.00      A    C
ATOM   4977  HA  TRP A 318      -0.864 -17.384  -3.767  1.00  0.00      A    H
ATOM   4978  CB  TRP A 318      -0.775 -15.255  -4.016  1.00  0.00      A    C
ATOM   4979  HB1 TRP A 318      -0.366 -14.573  -4.792  1.00  0.00      A    H
ATOM   4980  HB2 TRP A 318      -0.009 -15.071  -3.233  1.00  0.00      A    H
ATOM   4981  CG  TRP A 318      -2.000 -14.805  -3.240  1.00  0.00      A    C
ATOM   4982  CD1 TRP A 318      -3.202 -14.536  -3.814  1.00  0.00      A    C
ATOM   4983  HD1 TRP A 318      -3.436 -14.585  -4.867  1.00  0.00      A    H
ATOM   4984  NE1 TRP A 318      -4.083 -14.248  -2.839  1.00  0.00      A    N
ATOM   4985  HE1 TRP A 318      -5.007 -13.979  -3.001  1.00  0.00      A    H
ATOM   4986  CE2 TRP A 318      -3.488 -14.329  -1.600  1.00  0.00      A    C
ATOM   4987  CD2 TRP A 318      -2.148 -14.596  -1.843  1.00  0.00      A    C
ATOM   4988  CE3 TRP A 318      -1.279 -14.718  -0.792  1.00  0.00      A    C
ATOM   4989  HE3 TRP A 318      -0.224 -14.928  -0.892  1.00  0.00      A    H
ATOM   4990  CZ3 TRP A 318      -1.784 -14.521   0.529  1.00  0.00      A    C
ATOM   4991  HZ3 TRP A 318      -1.024 -14.687   1.278  1.00  0.00      A    H
ATOM   4992  CZ2 TRP A 318      -3.935 -14.154  -0.330  1.00  0.00      A    C
ATOM   4993  HZ2 TRP A 318      -4.988 -13.967  -0.175  1.00  0.00      A    H
ATOM   4994  CH2 TRP A 318      -3.135 -14.248   0.780  1.00  0.00      A    C
ATOM   4995  HH2 TRP A 318      -3.425 -14.128   1.814  1.00  0.00      A    H
ATOM   4996  C   TRP A 318      -1.681 -16.824  -5.691  1.00  0.00      A    C
ATOM   4997  O   TRP A 318      -1.586 -16.231  -6.754  1.00  0.00      A    O
ATOM   4998  N   LEU A 319      -2.702 -17.728  -5.532  1.00  0.00      A    N
ATOM   4999  HN  LEU A 319      -2.736 -18.348  -4.752  1.00  0.00      A    H
ATOM   5000  CA  LEU A 319      -3.653 -18.013  -6.569  1.00  0.00      A    C
ATOM   5001  HA  LEU A 319      -3.133 -17.927  -7.511  1.00  0.00      A    H
ATOM   5002  CB  LEU A 319      -4.338 -19.454  -6.560  1.00  0.00      A    C
ATOM   5003  HB1 LEU A 319      -4.826 -19.619  -7.544  1.00  0.00      A    H
ATOM   5004  HB2 LEU A 319      -5.026 -19.522  -5.691  1.00  0.00      A    H
ATOM   5005  CG  LEU A 319      -3.351 -20.621  -6.455  1.00  0.00      A    C
ATOM   5006  HG  LEU A 319      -2.542 -20.443  -5.714  1.00  0.00      A    H
ATOM   5007  CD1 LEU A 319      -4.146 -21.826  -5.953  1.00  0.00      A    C
ATOM   5008 HD11 LEU A 319      -5.139 -21.976  -6.428  1.00  0.00      A    H
ATOM   5009 HD12 LEU A 319      -3.605 -22.763  -6.206  1.00  0.00      A    H
ATOM   5010 HD13 LEU A 319      -4.345 -21.700  -4.868  1.00  0.00      A    H
ATOM   5011  CD2 LEU A 319      -2.505 -20.774  -7.726  1.00  0.00      A    C
ATOM   5012 HD21 LEU A 319      -3.191 -20.981  -8.575  1.00  0.00      A    H
ATOM   5013 HD22 LEU A 319      -1.932 -19.893  -8.088  1.00  0.00      A    H
ATOM   5014 HD23 LEU A 319      -1.831 -21.652  -7.625  1.00  0.00      A    H
ATOM   5015  C   LEU A 319      -4.692 -16.979  -6.782  1.00  0.00      A    C
ATOM   5016  O   LEU A 319      -5.008 -16.176  -5.877  1.00  0.00      A    O
ATOM   5017  N   ASN A 320      -5.269 -17.035  -7.953  1.00  0.00      A    N
ATOM   5018  HN  ASN A 320      -5.026 -17.773  -8.579  1.00  0.00      A    H
ATOM   5019  CA  ASN A 320      -6.357 -16.078  -8.339  1.00  0.00      A    C
ATOM   5020  HA  ASN A 320      -6.278 -15.201  -7.714  1.00  0.00      A    H
ATOM   5021  CB  ASN A 320      -6.333 -15.797  -9.843  1.00  0.00      A    C
ATOM   5022  HB1 ASN A 320      -7.058 -15.062 -10.255  1.00  0.00      A    H
ATOM   5023  HB2 ASN A 320      -6.322 -16.745 -10.422  1.00  0.00      A    H
ATOM   5024  CG  ASN A 320      -4.978 -15.052 -10.154  1.00  0.00      A    C
ATOM   5025  OD1 ASN A 320      -4.829 -13.897  -9.778  1.00  0.00      A    O
ATOM   5026  ND2 ASN A 320      -3.949 -15.792 -10.717  1.00  0.00      A    N
ATOM   5027 HD21 ASN A 320      -3.077 -15.328 -10.871  1.00  0.00      A    H
ATOM   5028 HD22 ASN A 320      -4.135 -16.707 -11.076  1.00  0.00      A    H
ATOM   5029  C   ASN A 320      -7.768 -16.577  -7.999  1.00  0.00      A    C
ATOM   5030  O   ASN A 320      -8.717 -15.842  -7.920  1.00  0.00      A    O
ATOM   5031  N   GLU A 321      -7.962 -17.896  -7.721  1.00  0.00      A    N
ATOM   5032  HN  GLU A 321      -7.213 -18.486  -7.432  1.00  0.00      A    H
ATOM   5033  CA  GLU A 321      -9.314 -18.522  -7.675  1.00  0.00      A    C
ATOM   5034  HA  GLU A 321     -10.131 -17.845  -7.875  1.00  0.00      A    H
ATOM   5035  CB  GLU A 321      -9.498 -19.482  -8.833  1.00  0.00      A    C
ATOM   5036  HB1 GLU A 321     -10.437 -20.064  -8.713  1.00  0.00      A    H
ATOM   5037  HB2 GLU A 321      -8.694 -20.248  -8.816  1.00  0.00      A    H
ATOM   5038  CG  GLU A 321      -9.587 -18.723 -10.184  1.00  0.00      A    C
ATOM   5039  HG1 GLU A 321      -8.629 -18.188 -10.361  1.00  0.00      A    H
ATOM   5040  HG2 GLU A 321     -10.487 -18.075 -10.244  1.00  0.00      A    H
ATOM   5041  CD  GLU A 321      -9.686 -19.781 -11.317  1.00  0.00      A    C
ATOM   5042  OE1 GLU A 321      -8.692 -20.167 -11.916  1.00  0.00      A    O
ATOM   5043  OE2 GLU A 321     -10.845 -20.113 -11.640  1.00  0.00      A    O
ATOM   5044  C   GLU A 321      -9.489 -19.144  -6.314  1.00  0.00      A    C
ATOM   5045  O   GLU A 321      -8.726 -19.974  -5.782  1.00  0.00      A    O
ATOM   5046  N   LYS A 322     -10.539 -18.758  -5.624  1.00  0.00      A    N
ATOM   5047  HN  LYS A 322     -11.249 -18.343  -6.188  1.00  0.00      A    H
ATOM   5048  CA  LYS A 322     -10.674 -19.052  -4.185  1.00  0.00      A    C
ATOM   5049  HA  LYS A 322      -9.686 -19.102  -3.752  1.00  0.00      A    H
ATOM   5050  CB  LYS A 322     -11.638 -18.106  -3.416  1.00  0.00      A    C
ATOM   5051  HB1 LYS A 322     -11.710 -18.361  -2.337  1.00  0.00      A    H
ATOM   5052  HB2 LYS A 322     -12.669 -18.106  -3.831  1.00  0.00      A    H
ATOM   5053  CG  LYS A 322     -11.090 -16.662  -3.490  1.00  0.00      A    C
ATOM   5054  HG1 LYS A 322     -11.049 -16.165  -4.483  1.00  0.00      A    H
ATOM   5055  HG2 LYS A 322     -10.121 -16.543  -2.960  1.00  0.00      A    H
ATOM   5056  CD  LYS A 322     -11.959 -15.747  -2.597  1.00  0.00      A    C
ATOM   5057  HD1 LYS A 322     -12.081 -16.143  -1.566  1.00  0.00      A    H
ATOM   5058  HD2 LYS A 322     -12.967 -15.702  -3.061  1.00  0.00      A    H
ATOM   5059  CE  LYS A 322     -11.296 -14.382  -2.452  1.00  0.00      A    C
ATOM   5060  HE1 LYS A 322     -10.217 -14.570  -2.264  1.00  0.00      A    H
ATOM   5061  HE2 LYS A 322     -11.786 -13.812  -1.634  1.00  0.00      A    H
ATOM   5062  NZ  LYS A 322     -11.476 -13.576  -3.694  1.00  0.00      A    N
[truncated: 302,259 more chars]
