# Supplementary material for: Differences in protein structural regions that impact functional specificity in GT2 family β-glucan synthases
Source: PLoS One. 2019 Oct 30;14(10):e0224442. doi: 10.1371/journal.pone.0224442 (PMC6821405; doi:10.1371/journal.pone.0224442)
Supplement: S1 Zip — (GZ) [file pone.0224442.s031.gz › CrdS_13glucan_front_final.pdb]

CRYST1   74.823  127.688   64.024  90.00  90.00  90.00 P 1           1
ATOM      1  N   PHE A   1       9.537  27.300  -3.073  1.00  0.00      A    N
ATOM      2  HT1 PHE A   1       9.177  28.198  -2.691  1.00  0.00      A    H
ATOM      3  HT2 PHE A   1       9.424  26.769  -2.186  1.00  0.00      A    H
ATOM      4  HT3 PHE A   1       8.813  26.941  -3.727  1.00  0.00      A    H
ATOM      5  CA  PHE A   1      10.943  27.343  -3.656  1.00  0.00      A    C
ATOM      6  HA  PHE A   1      11.516  27.390  -2.742  1.00  0.00      A    H
ATOM      7  CB  PHE A   1      11.117  25.868  -4.274  1.00  0.00      A    C
ATOM      8  HB1 PHE A   1      10.496  25.725  -5.184  1.00  0.00      A    H
ATOM      9  HB2 PHE A   1      10.748  25.125  -3.535  1.00  0.00      A    H
ATOM     10  CG  PHE A   1      12.571  25.632  -4.496  1.00  0.00      A    C
ATOM     11  CD1 PHE A   1      13.169  26.066  -5.740  1.00  0.00      A    C
ATOM     12  HD1 PHE A   1      12.558  26.450  -6.544  1.00  0.00      A    H
ATOM     13  CE1 PHE A   1      14.550  25.770  -5.931  1.00  0.00      A    C
ATOM     14  HE1 PHE A   1      15.046  26.120  -6.824  1.00  0.00      A    H
ATOM     15  CZ  PHE A   1      15.267  25.104  -4.990  1.00  0.00      A    C
ATOM     16  HZ  PHE A   1      16.294  24.786  -5.093  1.00  0.00      A    H
ATOM     17  CD2 PHE A   1      13.345  25.067  -3.466  1.00  0.00      A    C
ATOM     18  HD2 PHE A   1      12.965  24.921  -2.466  1.00  0.00      A    H
ATOM     19  CE2 PHE A   1      14.677  24.700  -3.762  1.00  0.00      A    C
ATOM     20  HE2 PHE A   1      15.263  24.043  -3.136  1.00  0.00      A    H
ATOM     21  C   PHE A   1      11.164  28.406  -4.679  1.00  0.00      A    C
ATOM     22  O   PHE A   1      12.078  29.157  -4.414  1.00  0.00      A    O
ATOM     23  N   SER A   2      10.394  28.458  -5.821  1.00  0.00      A    N
ATOM     24  HN  SER A   2       9.722  27.723  -5.875  1.00  0.00      A    H
ATOM     25  CA  SER A   2      10.560  29.447  -6.807  1.00  0.00      A    C
ATOM     26  HA  SER A   2      11.244  30.196  -6.438  1.00  0.00      A    H
ATOM     27  CB  SER A   2      11.122  28.869  -8.116  1.00  0.00      A    C
ATOM     28  HB1 SER A   2      10.465  28.044  -8.466  1.00  0.00      A    H
ATOM     29  HB2 SER A   2      12.068  28.313  -7.947  1.00  0.00      A    H
ATOM     30  OG  SER A   2      11.247  29.863  -9.114  1.00  0.00      A    O
ATOM     31  HG1 SER A   2      11.905  29.489  -9.705  1.00  0.00      A    H
ATOM     32  C   SER A   2       9.233  30.148  -7.073  1.00  0.00      A    C
ATOM     33  O   SER A   2       9.184  31.395  -7.162  1.00  0.00      A    O
ATOM     34  N   ALA A   3       8.115  29.469  -7.164  1.00  0.00      A    N
ATOM     35  HN  ALA A   3       8.142  28.519  -6.863  1.00  0.00      A    H
ATOM     36  CA  ALA A   3       6.961  29.990  -7.905  1.00  0.00      A    C
ATOM     37  HA  ALA A   3       6.695  30.934  -7.454  1.00  0.00      A    H
ATOM     38  CB  ALA A   3       7.379  30.244  -9.408  1.00  0.00      A    C
ATOM     39  HB1 ALA A   3       6.474  30.765  -9.787  1.00  0.00      A    H
ATOM     40  HB2 ALA A   3       8.169  31.019  -9.506  1.00  0.00      A    H
ATOM     41  HB3 ALA A   3       7.533  29.371 -10.077  1.00  0.00      A    H
ATOM     42  C   ALA A   3       5.652  29.081  -7.777  1.00  0.00      A    C
ATOM     43  O   ALA A   3       4.648  29.376  -8.350  1.00  0.00      A    O
ATOM     44  N   GLU A   4       5.735  27.969  -7.039  1.00  0.00      A    N
ATOM     45  HN  GLU A   4       6.567  27.783  -6.522  1.00  0.00      A    H
ATOM     46  CA  GLU A   4       4.750  26.878  -7.142  1.00  0.00      A    C
ATOM     47  HA  GLU A   4       4.645  26.678  -8.198  1.00  0.00      A    H
ATOM     48  CB  GLU A   4       5.206  25.641  -6.262  1.00  0.00      A    C
ATOM     49  HB1 GLU A   4       4.522  24.780  -6.426  1.00  0.00      A    H
ATOM     50  HB2 GLU A   4       5.131  25.877  -5.179  1.00  0.00      A    H
ATOM     51  CG  GLU A   4       6.679  25.018  -6.385  1.00  0.00      A    C
ATOM     52  HG1 GLU A   4       6.944  24.899  -7.457  1.00  0.00      A    H
ATOM     53  HG2 GLU A   4       6.738  24.041  -5.860  1.00  0.00      A    H
ATOM     54  CD  GLU A   4       7.724  25.889  -5.673  1.00  0.00      A    C
ATOM     55  OE1 GLU A   4       8.343  26.698  -6.414  1.00  0.00      A    O
ATOM     56  OE2 GLU A   4       7.918  25.771  -4.465  1.00  0.00      A    O
ATOM     57  C   GLU A   4       3.350  27.252  -6.714  1.00  0.00      A    C
ATOM     58  O   GLU A   4       2.295  26.845  -7.302  1.00  0.00      A    O
ATOM     59  N   GLY A   5       3.208  28.159  -5.702  1.00  0.00      A    N
ATOM     60  HN  GLY A   5       4.049  28.575  -5.366  1.00  0.00      A    H
ATOM     61  CA  GLY A   5       1.925  28.620  -5.204  1.00  0.00      A    C
ATOM     62  HA1 GLY A   5       2.062  28.991  -4.199  1.00  0.00      A    H
ATOM     63  HA2 GLY A   5       1.234  27.792  -5.143  1.00  0.00      A    H
ATOM     64  C   GLY A   5       1.411  29.788  -6.009  1.00  0.00      A    C
ATOM     65  O   GLY A   5       0.198  30.093  -6.142  1.00  0.00      A    O
ATOM     66  N   ASP A   6       2.324  30.557  -6.619  1.00  0.00      A    N
ATOM     67  HN  ASP A   6       3.226  30.132  -6.598  1.00  0.00      A    H
ATOM     68  CA  ASP A   6       1.906  31.678  -7.520  1.00  0.00      A    C
ATOM     69  HA  ASP A   6       1.452  32.456  -6.923  1.00  0.00      A    H
ATOM     70  CB  ASP A   6       3.213  32.408  -7.910  1.00  0.00      A    C
ATOM     71  HB1 ASP A   6       3.100  33.277  -8.594  1.00  0.00      A    H
ATOM     72  HB2 ASP A   6       3.914  31.673  -8.359  1.00  0.00      A    H
ATOM     73  CG  ASP A   6       3.975  32.985  -6.742  1.00  0.00      A    C
ATOM     74  OD1 ASP A   6       4.775  32.392  -5.983  1.00  0.00      A    O
ATOM     75  OD2 ASP A   6       3.690  34.229  -6.532  1.00  0.00      A    O
ATOM     76  C   ASP A   6       1.019  31.253  -8.777  1.00  0.00      A    C
ATOM     77  O   ASP A   6       0.013  31.826  -9.163  1.00  0.00      A    O
ATOM     78  N   VAL A   7       1.613  30.240  -9.429  1.00  0.00      A    N
ATOM     79  HN  VAL A   7       2.528  29.922  -9.192  1.00  0.00      A    H
ATOM     80  CA  VAL A   7       1.104  29.838 -10.700  1.00  0.00      A    C
ATOM     81  HA  VAL A   7       0.946  30.754 -11.250  1.00  0.00      A    H
ATOM     82  CB  VAL A   7       2.046  28.929 -11.560  1.00  0.00      A    C
ATOM     83  HB  VAL A   7       1.665  28.642 -12.563  1.00  0.00      A    H
ATOM     84  CG1 VAL A   7       3.310  29.796 -11.894  1.00  0.00      A    C
ATOM     85 HG11 VAL A   7       3.851  30.094 -10.971  1.00  0.00      A    H
ATOM     86 HG12 VAL A   7       3.959  29.181 -12.554  1.00  0.00      A    H
ATOM     87 HG13 VAL A   7       3.060  30.700 -12.490  1.00  0.00      A    H
ATOM     88  CG2 VAL A   7       2.399  27.641 -10.763  1.00  0.00      A    C
ATOM     89 HG21 VAL A   7       3.293  27.276 -11.312  1.00  0.00      A    H
ATOM     90 HG22 VAL A   7       2.728  27.883  -9.730  1.00  0.00      A    H
ATOM     91 HG23 VAL A   7       1.570  26.902 -10.761  1.00  0.00      A    H
ATOM     92  C   VAL A   7      -0.260  29.168 -10.670  1.00  0.00      A    C
ATOM     93  O   VAL A   7      -0.672  28.417  -9.783  1.00  0.00      A    O
ATOM     94  N   GLN A   8      -1.008  29.487 -11.774  1.00  0.00      A    N
ATOM     95  HN  GLN A   8      -0.599  30.024 -12.508  1.00  0.00      A    H
ATOM     96  CA  GLN A   8      -2.394  29.327 -11.679  1.00  0.00      A    C
ATOM     97  HA  GLN A   8      -2.737  30.077 -10.981  1.00  0.00      A    H
ATOM     98  CB  GLN A   8      -3.021  29.924 -12.963  1.00  0.00      A    C
ATOM     99  HB1 GLN A   8      -2.650  30.969 -13.037  1.00  0.00      A    H
ATOM    100  HB2 GLN A   8      -4.119  29.880 -12.798  1.00  0.00      A    H
ATOM    101  CG  GLN A   8      -2.568  29.186 -14.258  1.00  0.00      A    C
ATOM    102  HG1 GLN A   8      -2.909  28.131 -14.189  1.00  0.00      A    H
ATOM    103  HG2 GLN A   8      -1.468  29.158 -14.411  1.00  0.00      A    H
ATOM    104  CD  GLN A   8      -3.193  29.858 -15.507  1.00  0.00      A    C
ATOM    105  OE1 GLN A   8      -3.897  29.312 -16.337  1.00  0.00      A    O
ATOM    106  NE2 GLN A   8      -2.786  31.142 -15.565  1.00  0.00      A    N
ATOM    107 HE21 GLN A   8      -2.295  31.581 -14.813  1.00  0.00      A    H
ATOM    108 HE22 GLN A   8      -3.332  31.660 -16.223  1.00  0.00      A    H
ATOM    109  C   GLN A   8      -2.993  27.925 -11.373  1.00  0.00      A    C
ATOM    110  O   GLN A   8      -2.479  26.841 -11.658  1.00  0.00      A    O
ATOM    111  N   SER A   9      -4.173  27.996 -10.680  1.00  0.00      A    N
ATOM    112  HN  SER A   9      -4.698  28.827 -10.514  1.00  0.00      A    H
ATOM    113  CA  SER A   9      -4.836  26.788 -10.172  1.00  0.00      A    C
ATOM    114  HA  SER A   9      -4.166  26.349  -9.448  1.00  0.00      A    H
ATOM    115  CB  SER A   9      -6.179  27.284  -9.545  1.00  0.00      A    C
ATOM    116  HB1 SER A   9      -6.696  26.429  -9.059  1.00  0.00      A    H
ATOM    117  HB2 SER A   9      -6.770  27.794 -10.335  1.00  0.00      A    H
ATOM    118  OG  SER A   9      -6.000  28.130  -8.377  1.00  0.00      A    O
ATOM    119  HG1 SER A   9      -6.878  28.340  -8.052  1.00  0.00      A    H
ATOM    120  C   SER A   9      -5.161  25.757 -11.259  1.00  0.00      A    C
ATOM    121  O   SER A   9      -4.828  24.581 -11.068  1.00  0.00      A    O
ATOM    122  N   VAL A  10      -5.714  26.204 -12.387  1.00  0.00      A    N
ATOM    123  HN  VAL A  10      -5.955  27.167 -12.472  1.00  0.00      A    H
ATOM    124  CA  VAL A  10      -6.142  25.271 -13.454  1.00  0.00      A    C
ATOM    125  HA  VAL A  10      -6.781  24.476 -13.098  1.00  0.00      A    H
ATOM    126  CB  VAL A  10      -6.995  26.005 -14.423  1.00  0.00      A    C
ATOM    127  HB  VAL A  10      -7.709  26.596 -13.811  1.00  0.00      A    H
ATOM    128  CG1 VAL A  10      -6.153  26.983 -15.362  1.00  0.00      A    C
ATOM    129 HG11 VAL A  10      -6.849  27.671 -15.888  1.00  0.00      A    H
ATOM    130 HG12 VAL A  10      -5.509  27.545 -14.653  1.00  0.00      A    H
ATOM    131 HG13 VAL A  10      -5.486  26.441 -16.066  1.00  0.00      A    H
ATOM    132  CG2 VAL A  10      -7.750  25.019 -15.361  1.00  0.00      A    C
ATOM    133 HG21 VAL A  10      -8.366  25.730 -15.953  1.00  0.00      A    H
ATOM    134 HG22 VAL A  10      -7.048  24.507 -16.053  1.00  0.00      A    H
ATOM    135 HG23 VAL A  10      -8.434  24.388 -14.755  1.00  0.00      A    H
ATOM    136  C   VAL A  10      -4.981  24.553 -14.164  1.00  0.00      A    C
ATOM    137  O   VAL A  10      -5.150  23.492 -14.780  1.00  0.00      A    O
ATOM    138  N   LEU A  11      -3.741  25.137 -14.059  1.00  0.00      A    N
ATOM    139  HN  LEU A  11      -3.499  25.965 -13.558  1.00  0.00      A    H
ATOM    140  CA  LEU A  11      -2.513  24.545 -14.595  1.00  0.00      A    C
ATOM    141  HA  LEU A  11      -2.528  24.420 -15.667  1.00  0.00      A    H
ATOM    142  CB  LEU A  11      -1.358  25.539 -14.297  1.00  0.00      A    C
ATOM    143  HB1 LEU A  11      -1.272  25.717 -13.204  1.00  0.00      A    H
ATOM    144  HB2 LEU A  11      -1.717  26.528 -14.652  1.00  0.00      A    H
ATOM    145  CG  LEU A  11       0.011  25.165 -14.963  1.00  0.00      A    C
ATOM    146  HG  LEU A  11       0.163  24.081 -14.773  1.00  0.00      A    H
ATOM    147  CD1 LEU A  11      -0.040  25.402 -16.493  1.00  0.00      A    C
ATOM    148 HD11 LEU A  11      -0.718  24.660 -16.965  1.00  0.00      A    H
ATOM    149 HD12 LEU A  11      -0.280  26.464 -16.714  1.00  0.00      A    H
ATOM    150 HD13 LEU A  11       0.960  25.185 -16.925  1.00  0.00      A    H
ATOM    151  CD2 LEU A  11       1.208  25.933 -14.418  1.00  0.00      A    C
ATOM    152 HD21 LEU A  11       2.181  25.652 -14.874  1.00  0.00      A    H
ATOM    153 HD22 LEU A  11       0.967  27.007 -14.575  1.00  0.00      A    H
ATOM    154 HD23 LEU A  11       1.117  25.778 -13.321  1.00  0.00      A    H
ATOM    155  C   LEU A  11      -2.261  23.232 -13.932  1.00  0.00      A    C
ATOM    156  O   LEU A  11      -1.964  22.224 -14.596  1.00  0.00      A    O
ATOM    157  N   TYR A  12      -2.566  23.121 -12.585  1.00  0.00      A    N
ATOM    158  HN  TYR A  12      -2.769  23.951 -12.071  1.00  0.00      A    H
ATOM    159  CA  TYR A  12      -2.374  21.886 -11.818  1.00  0.00      A    C
ATOM    160  HA  TYR A  12      -1.390  21.586 -12.144  1.00  0.00      A    H
ATOM    161  CB  TYR A  12      -2.333  22.075 -10.290  1.00  0.00      A    C
ATOM    162  HB1 TYR A  12      -2.269  21.051  -9.865  1.00  0.00      A    H
ATOM    163  HB2 TYR A  12      -3.211  22.552  -9.805  1.00  0.00      A    H
ATOM    164  CG  TYR A  12      -1.103  22.822 -10.007  1.00  0.00      A    C
ATOM    165  CD1 TYR A  12      -1.107  24.230  -9.931  1.00  0.00      A    C
ATOM    166  HD1 TYR A  12      -2.075  24.701 -10.019  1.00  0.00      A    H
ATOM    167  CE1 TYR A  12       0.077  24.949  -9.572  1.00  0.00      A    C
ATOM    168  HE1 TYR A  12       0.114  26.029  -9.573  1.00  0.00      A    H
ATOM    169  CZ  TYR A  12       1.273  24.223  -9.369  1.00  0.00      A    C
ATOM    170  OH  TYR A  12       2.496  24.804  -8.917  1.00  0.00      A    O
ATOM    171  HH  TYR A  12       2.165  25.496  -8.340  1.00  0.00      A    H
ATOM    172  CD2 TYR A  12       0.107  22.144  -9.875  1.00  0.00      A    C
ATOM    173  HD2 TYR A  12       0.127  21.074 -10.021  1.00  0.00      A    H
ATOM    174  CE2 TYR A  12       1.322  22.805  -9.531  1.00  0.00      A    C
ATOM    175  HE2 TYR A  12       2.262  22.279  -9.448  1.00  0.00      A    H
ATOM    176  C   TYR A  12      -3.401  20.772 -12.091  1.00  0.00      A    C
ATOM    177  O   TYR A  12      -3.082  19.591 -12.070  1.00  0.00      A    O
ATOM    178  N   VAL A  13      -4.633  21.215 -12.282  1.00  0.00      A    N
ATOM    179  HN  VAL A  13      -4.719  22.199 -12.421  1.00  0.00      A    H
ATOM    180  CA  VAL A  13      -5.722  20.367 -12.544  1.00  0.00      A    C
ATOM    181  HA  VAL A  13      -5.774  19.659 -11.730  1.00  0.00      A    H
ATOM    182  CB  VAL A  13      -6.996  21.226 -12.560  1.00  0.00      A    C
ATOM    183  HB  VAL A  13      -6.683  22.125 -13.133  1.00  0.00      A    H
ATOM    184  CG1 VAL A  13      -8.171  20.579 -13.320  1.00  0.00      A    C
ATOM    185 HG11 VAL A  13      -8.351  19.498 -13.140  1.00  0.00      A    H
ATOM    186 HG12 VAL A  13      -9.145  21.110 -13.244  1.00  0.00      A    H
ATOM    187 HG13 VAL A  13      -8.112  20.625 -14.428  1.00  0.00      A    H
ATOM    188  CG2 VAL A  13      -7.331  21.567 -11.118  1.00  0.00      A    C
ATOM    189 HG21 VAL A  13      -8.001  20.758 -10.756  1.00  0.00      A    H
ATOM    190 HG22 VAL A  13      -6.448  21.539 -10.444  1.00  0.00      A    H
ATOM    191 HG23 VAL A  13      -7.847  22.538 -10.957  1.00  0.00      A    H
ATOM    192  C   VAL A  13      -5.518  19.653 -13.908  1.00  0.00      A    C
ATOM    193  O   VAL A  13      -5.659  18.446 -13.996  1.00  0.00      A    O
ATOM    194  N   ASN A  14      -5.025  20.350 -14.991  1.00  0.00      A    N
ATOM    195  HN  ASN A  14      -4.709  21.290 -14.890  1.00  0.00      A    H
ATOM    196  CA  ASN A  14      -4.630  19.743 -16.244  1.00  0.00      A    C
ATOM    197  HA  ASN A  14      -5.413  19.193 -16.744  1.00  0.00      A    H
ATOM    198  CB  ASN A  14      -4.007  20.837 -17.185  1.00  0.00      A    C
ATOM    199  HB1 ASN A  14      -3.594  20.426 -18.131  1.00  0.00      A    H
ATOM    200  HB2 ASN A  14      -3.208  21.455 -16.725  1.00  0.00      A    H
ATOM    201  CG  ASN A  14      -5.100  21.856 -17.592  1.00  0.00      A    C
ATOM    202  OD1 ASN A  14      -6.290  21.811 -17.346  1.00  0.00      A    O
ATOM    203  ND2 ASN A  14      -4.651  22.937 -18.175  1.00  0.00      A    N
ATOM    204 HD21 ASN A  14      -5.174  23.785 -18.268  1.00  0.00      A    H
ATOM    205 HD22 ASN A  14      -3.684  23.027 -18.411  1.00  0.00      A    H
ATOM    206  C   ASN A  14      -3.513  18.798 -16.028  1.00  0.00      A    C
ATOM    207  O   ASN A  14      -3.611  17.680 -16.510  1.00  0.00      A    O
ATOM    208  N   LEU A  15      -2.408  19.291 -15.391  1.00  0.00      A    N
ATOM    209  HN  LEU A  15      -2.222  20.253 -15.206  1.00  0.00      A    H
ATOM    210  CA  LEU A  15      -1.225  18.489 -15.168  1.00  0.00      A    C
ATOM    211  HA  LEU A  15      -0.798  18.333 -16.148  1.00  0.00      A    H
ATOM    212  CB  LEU A  15      -0.165  19.245 -14.338  1.00  0.00      A    C
ATOM    213  HB1 LEU A  15       0.660  18.585 -13.996  1.00  0.00      A    H
ATOM    214  HB2 LEU A  15      -0.607  19.742 -13.448  1.00  0.00      A    H
ATOM    215  CG  LEU A  15       0.602  20.300 -15.187  1.00  0.00      A    C
ATOM    216  HG  LEU A  15      -0.127  20.927 -15.744  1.00  0.00      A    H
ATOM    217  CD1 LEU A  15       1.161  21.357 -14.175  1.00  0.00      A    C
ATOM    218 HD11 LEU A  15       0.366  22.006 -13.750  1.00  0.00      A    H
ATOM    219 HD12 LEU A  15       1.635  20.966 -13.250  1.00  0.00      A    H
ATOM    220 HD13 LEU A  15       1.753  22.161 -14.662  1.00  0.00      A    H
ATOM    221  CD2 LEU A  15       1.622  19.746 -16.161  1.00  0.00      A    C
ATOM    222 HD21 LEU A  15       2.149  20.490 -16.796  1.00  0.00      A    H
ATOM    223 HD22 LEU A  15       2.418  19.172 -15.639  1.00  0.00      A    H
ATOM    224 HD23 LEU A  15       1.124  19.038 -16.857  1.00  0.00      A    H
ATOM    225  C   LEU A  15      -1.424  17.199 -14.428  1.00  0.00      A    C
ATOM    226  O   LEU A  15      -0.858  16.179 -14.757  1.00  0.00      A    O
ATOM    227  N   THR A  16      -2.204  17.227 -13.371  1.00  0.00      A    N
ATOM    228  HN  THR A  16      -2.604  18.117 -13.168  1.00  0.00      A    H
ATOM    229  CA  THR A  16      -2.429  16.037 -12.578  1.00  0.00      A    C
ATOM    230  HA  THR A  16      -1.500  15.553 -12.314  1.00  0.00      A    H
ATOM    231  CB  THR A  16      -3.062  16.431 -11.235  1.00  0.00      A    C
ATOM    232  HB  THR A  16      -4.108  16.803 -11.275  1.00  0.00      A    H
ATOM    233  OG1 THR A  16      -2.231  17.333 -10.499  1.00  0.00      A    O
ATOM    234  HG1 THR A  16      -2.432  18.202 -10.854  1.00  0.00      A    H
ATOM    235  CG2 THR A  16      -3.207  15.269 -10.282  1.00  0.00      A    C
ATOM    236 HG21 THR A  16      -2.236  14.873  -9.916  1.00  0.00      A    H
ATOM    237 HG22 THR A  16      -3.649  15.516  -9.293  1.00  0.00      A    H
ATOM    238 HG23 THR A  16      -3.666  14.331 -10.661  1.00  0.00      A    H
ATOM    239  C   THR A  16      -3.293  15.063 -13.311  1.00  0.00      A    C
ATOM    240  O   THR A  16      -3.094  13.842 -13.123  1.00  0.00      A    O
ATOM    241  N   ILE A  17      -4.233  15.508 -14.221  1.00  0.00      A    N
ATOM    242  HN  ILE A  17      -4.536  16.455 -14.297  1.00  0.00      A    H
ATOM    243  CA  ILE A  17      -4.955  14.574 -15.110  1.00  0.00      A    C
ATOM    244  HA  ILE A  17      -5.171  13.603 -14.689  1.00  0.00      A    H
ATOM    245  CB  ILE A  17      -6.292  15.189 -15.568  1.00  0.00      A    C
ATOM    246  HB  ILE A  17      -6.133  16.250 -15.856  1.00  0.00      A    H
ATOM    247  CG2 ILE A  17      -6.785  14.503 -16.823  1.00  0.00      A    C
ATOM    248 HG21 ILE A  17      -6.049  14.624 -17.646  1.00  0.00      A    H
ATOM    249 HG22 ILE A  17      -6.914  13.407 -16.694  1.00  0.00      A    H
ATOM    250 HG23 ILE A  17      -7.843  14.699 -17.101  1.00  0.00      A    H
ATOM    251  CG1 ILE A  17      -7.271  14.909 -14.371  1.00  0.00      A    C
ATOM    252 HG11 ILE A  17      -6.870  15.416 -13.468  1.00  0.00      A    H
ATOM    253 HG12 ILE A  17      -7.298  13.821 -14.148  1.00  0.00      A    H
ATOM    254  CD  ILE A  17      -8.692  15.280 -14.531  1.00  0.00      A    C
ATOM    255  HD1 ILE A  17      -9.113  15.086 -15.541  1.00  0.00      A    H
ATOM    256  HD2 ILE A  17      -9.328  14.800 -13.756  1.00  0.00      A    H
ATOM    257  HD3 ILE A  17      -8.744  16.386 -14.446  1.00  0.00      A    H
ATOM    258  C   ILE A  17      -4.100  14.138 -16.354  1.00  0.00      A    C
ATOM    259  O   ILE A  17      -4.213  13.059 -16.909  1.00  0.00      A    O
ATOM    260  N   ALA A  18      -3.098  14.912 -16.796  1.00  0.00      A    N
ATOM    261  HN  ALA A  18      -3.101  15.849 -16.455  1.00  0.00      A    H
ATOM    262  CA  ALA A  18      -2.087  14.460 -17.809  1.00  0.00      A    C
ATOM    263  HA  ALA A  18      -2.625  13.947 -18.592  1.00  0.00      A    H
ATOM    264  CB  ALA A  18      -1.200  15.578 -18.460  1.00  0.00      A    C
ATOM    265  HB1 ALA A  18      -0.782  16.175 -17.622  1.00  0.00      A    H
ATOM    266  HB2 ALA A  18      -0.421  15.172 -19.140  1.00  0.00      A    H
ATOM    267  HB3 ALA A  18      -1.823  16.233 -19.106  1.00  0.00      A    H
ATOM    268  C   ALA A  18      -1.223  13.358 -17.290  1.00  0.00      A    C
ATOM    269  O   ALA A  18      -1.013  12.385 -17.974  1.00  0.00      A    O
ATOM    270  N   ILE A  19      -0.739  13.520 -16.054  1.00  0.00      A    N
ATOM    271  HN  ILE A  19      -0.812  14.371 -15.540  1.00  0.00      A    H
ATOM    272  CA  ILE A  19      -0.003  12.385 -15.441  1.00  0.00      A    C
ATOM    273  HA  ILE A  19       0.814  12.049 -16.061  1.00  0.00      A    H
ATOM    274  CB  ILE A  19       0.805  12.877 -14.119  1.00  0.00      A    C
ATOM    275  HB  ILE A  19       0.217  13.283 -13.268  1.00  0.00      A    H
ATOM    276  CG2 ILE A  19       1.682  11.695 -13.638  1.00  0.00      A    C
ATOM    277 HG21 ILE A  19       2.327  11.351 -14.474  1.00  0.00      A    H
ATOM    278 HG22 ILE A  19       2.273  11.707 -12.698  1.00  0.00      A    H
ATOM    279 HG23 ILE A  19       1.024  10.854 -13.332  1.00  0.00      A    H
ATOM    280  CG1 ILE A  19       1.817  14.058 -14.507  1.00  0.00      A    C
ATOM    281 HG11 ILE A  19       1.281  14.810 -15.123  1.00  0.00      A    H
ATOM    282 HG12 ILE A  19       2.683  13.688 -15.097  1.00  0.00      A    H
ATOM    283  CD  ILE A  19       2.412  14.796 -13.306  1.00  0.00      A    C
ATOM    284  HD1 ILE A  19       2.770  14.113 -12.507  1.00  0.00      A    H
ATOM    285  HD2 ILE A  19       3.214  15.504 -13.608  1.00  0.00      A    H
ATOM    286  HD3 ILE A  19       1.632  15.488 -12.924  1.00  0.00      A    H
ATOM    287  C   ILE A  19      -0.950  11.209 -15.153  1.00  0.00      A    C
ATOM    288  O   ILE A  19      -0.658  10.084 -15.488  1.00  0.00      A    O
ATOM    289  N   GLY A  20      -2.166  11.480 -14.711  1.00  0.00      A    N
ATOM    290  HN  GLY A  20      -2.316  12.379 -14.306  1.00  0.00      A    H
ATOM    291  CA  GLY A  20      -3.325  10.600 -14.640  1.00  0.00      A    C
ATOM    292  HA1 GLY A  20      -4.073  11.376 -14.564  1.00  0.00      A    H
ATOM    293  HA2 GLY A  20      -3.192   9.936 -13.799  1.00  0.00      A    H
ATOM    294  C   GLY A  20      -3.643   9.782 -15.797  1.00  0.00      A    C
ATOM    295  O   GLY A  20      -3.879   8.554 -15.718  1.00  0.00      A    O
ATOM    296  N   ALA A  21      -3.771  10.385 -16.989  1.00  0.00      A    N
ATOM    297  HN  ALA A  21      -3.563  11.352 -17.113  1.00  0.00      A    H
ATOM    298  CA  ALA A  21      -4.137   9.705 -18.176  1.00  0.00      A    C
ATOM    299  HA  ALA A  21      -5.010   9.137 -17.892  1.00  0.00      A    H
ATOM    300  CB  ALA A  21      -4.374  10.650 -19.382  1.00  0.00      A    C
ATOM    301  HB1 ALA A  21      -5.287  11.227 -19.119  1.00  0.00      A    H
ATOM    302  HB2 ALA A  21      -3.499  11.317 -19.227  1.00  0.00      A    H
ATOM    303  HB3 ALA A  21      -4.456  10.160 -20.375  1.00  0.00      A    H
ATOM    304  C   ALA A  21      -3.134   8.572 -18.568  1.00  0.00      A    C
ATOM    305  O   ALA A  21      -3.528   7.548 -19.070  1.00  0.00      A    O
ATOM    306  N   ILE A  22      -1.799   8.824 -18.432  1.00  0.00      A    N
ATOM    307  HN  ILE A  22      -1.523   9.773 -18.298  1.00  0.00      A    H
ATOM    308  CA  ILE A  22      -0.779   7.770 -18.622  1.00  0.00      A    C
ATOM    309  HA  ILE A  22      -1.066   7.224 -19.509  1.00  0.00      A    H
ATOM    310  CB  ILE A  22       0.689   8.352 -18.619  1.00  0.00      A    C
ATOM    311  HB  ILE A  22       0.845   8.873 -17.650  1.00  0.00      A    H
ATOM    312  CG2 ILE A  22       1.660   7.220 -18.838  1.00  0.00      A    C
ATOM    313 HG21 ILE A  22       1.331   6.649 -19.732  1.00  0.00      A    H
ATOM    314 HG22 ILE A  22       2.664   7.683 -18.949  1.00  0.00      A    H
ATOM    315 HG23 ILE A  22       1.609   6.468 -18.022  1.00  0.00      A    H
ATOM    316  CG1 ILE A  22       0.871   9.463 -19.622  1.00  0.00      A    C
ATOM    317 HG11 ILE A  22       0.017  10.151 -19.447  1.00  0.00      A    H
ATOM    318 HG12 ILE A  22       0.974   9.230 -20.704  1.00  0.00      A    H
ATOM    319  CD  ILE A  22       2.164  10.328 -19.278  1.00  0.00      A    C
ATOM    320  HD1 ILE A  22       2.127  10.648 -18.215  1.00  0.00      A    H
ATOM    321  HD2 ILE A  22       3.095   9.788 -19.551  1.00  0.00      A    H
ATOM    322  HD3 ILE A  22       2.099  11.256 -19.885  1.00  0.00      A    H
ATOM    323  C   ILE A  22      -0.808   6.716 -17.599  1.00  0.00      A    C
ATOM    324  O   ILE A  22      -0.778   5.542 -17.970  1.00  0.00      A    O
ATOM    325  N   LEU A  23      -1.019   6.923 -16.286  1.00  0.00      A    N
ATOM    326  HN  LEU A  23      -0.977   7.853 -15.928  1.00  0.00      A    H
ATOM    327  CA  LEU A  23      -1.281   5.938 -15.246  1.00  0.00      A    C
ATOM    328  HA  LEU A  23      -0.421   5.292 -15.150  1.00  0.00      A    H
ATOM    329  CB  LEU A  23      -1.503   6.728 -13.946  1.00  0.00      A    C
ATOM    330  HB1 LEU A  23      -1.851   6.056 -13.132  1.00  0.00      A    H
ATOM    331  HB2 LEU A  23      -2.420   7.353 -14.015  1.00  0.00      A    H
ATOM    332  CG  LEU A  23      -0.292   7.383 -13.337  1.00  0.00      A    C
ATOM    333  HG  LEU A  23       0.098   8.087 -14.103  1.00  0.00      A    H
ATOM    334  CD1 LEU A  23      -0.706   8.218 -12.024  1.00  0.00      A    C
ATOM    335 HD11 LEU A  23      -1.192   7.499 -11.330  1.00  0.00      A    H
ATOM    336 HD12 LEU A  23       0.245   8.614 -11.607  1.00  0.00      A    H
ATOM    337 HD13 LEU A  23      -1.356   9.002 -12.468  1.00  0.00      A    H
ATOM    338  CD2 LEU A  23       0.733   6.306 -12.911  1.00  0.00      A    C
ATOM    339 HD21 LEU A  23       1.059   5.895 -13.890  1.00  0.00      A    H
ATOM    340 HD22 LEU A  23       1.502   6.894 -12.366  1.00  0.00      A    H
ATOM    341 HD23 LEU A  23       0.354   5.443 -12.323  1.00  0.00      A    H
ATOM    342  C   LEU A  23      -2.488   5.056 -15.483  1.00  0.00      A    C
ATOM    343  O   LEU A  23      -2.293   3.861 -15.746  1.00  0.00      A    O
ATOM    344  N   PHE A  24      -3.734   5.707 -15.688  1.00  0.00      A    N
ATOM    345  HN  PHE A  24      -3.788   6.701 -15.636  1.00  0.00      A    H
ATOM    346  CA  PHE A  24      -4.933   4.920 -15.885  1.00  0.00      A    C
ATOM    347  HA  PHE A  24      -4.986   4.183 -15.097  1.00  0.00      A    H
ATOM    348  CB  PHE A  24      -6.127   5.864 -15.736  1.00  0.00      A    C
ATOM    349  HB1 PHE A  24      -7.155   5.446 -15.803  1.00  0.00      A    H
ATOM    350  HB2 PHE A  24      -5.956   6.637 -16.516  1.00  0.00      A    H
ATOM    351  CG  PHE A  24      -6.218   6.465 -14.311  1.00  0.00      A    C
ATOM    352  CD1 PHE A  24      -6.225   5.671 -13.185  1.00  0.00      A    C
ATOM    353  HD1 PHE A  24      -6.238   4.591 -13.205  1.00  0.00      A    H
ATOM    354  CE1 PHE A  24      -6.107   6.235 -11.894  1.00  0.00      A    C
ATOM    355  HE1 PHE A  24      -6.336   5.645 -11.019  1.00  0.00      A    H
ATOM    356  CZ  PHE A  24      -6.161   7.657 -11.784  1.00  0.00      A    C
ATOM    357  HZ  PHE A  24      -6.191   8.113 -10.806  1.00  0.00      A    H
ATOM    358  CD2 PHE A  24      -6.343   7.863 -14.205  1.00  0.00      A    C
ATOM    359  HD2 PHE A  24      -6.333   8.502 -15.076  1.00  0.00      A    H
ATOM    360  CE2 PHE A  24      -6.300   8.474 -12.916  1.00  0.00      A    C
ATOM    361  HE2 PHE A  24      -6.299   9.547 -12.790  1.00  0.00      A    H
ATOM    362  C   PHE A  24      -5.001   4.026 -17.110  1.00  0.00      A    C
ATOM    363  O   PHE A  24      -5.308   2.834 -17.061  1.00  0.00      A    O
ATOM    364  N   ALA A  25      -4.513   4.604 -18.284  1.00  0.00      A    N
ATOM    365  HN  ALA A  25      -4.241   5.563 -18.264  1.00  0.00      A    H
ATOM    366  CA  ALA A  25      -4.261   3.934 -19.559  1.00  0.00      A    C
ATOM    367  HA  ALA A  25      -5.220   3.515 -19.826  1.00  0.00      A    H
ATOM    368  CB  ALA A  25      -3.631   4.859 -20.644  1.00  0.00      A    C
ATOM    369  HB1 ALA A  25      -4.423   5.596 -20.897  1.00  0.00      A    H
ATOM    370  HB2 ALA A  25      -2.732   5.337 -20.200  1.00  0.00      A    H
ATOM    371  HB3 ALA A  25      -3.371   4.270 -21.549  1.00  0.00      A    H
ATOM    372  C   ALA A  25      -3.286   2.697 -19.371  1.00  0.00      A    C
ATOM    373  O   ALA A  25      -3.532   1.567 -19.839  1.00  0.00      A    O
ATOM    374  N   LEU A  26      -2.264   2.960 -18.577  1.00  0.00      A    N
ATOM    375  HN  LEU A  26      -2.201   3.874 -18.186  1.00  0.00      A    H
ATOM    376  CA  LEU A  26      -1.390   1.886 -18.123  1.00  0.00      A    C
ATOM    377  HA  LEU A  26      -0.833   2.493 -17.425  1.00  0.00      A    H
ATOM    378  CB  LEU A  26      -0.526   1.460 -19.359  1.00  0.00      A    C
ATOM    379  HB1 LEU A  26      -1.321   1.079 -20.035  1.00  0.00      A    H
ATOM    380  HB2 LEU A  26       0.217   0.679 -19.090  1.00  0.00      A    H
ATOM    381  CG  LEU A  26       0.218   2.675 -20.090  1.00  0.00      A    C
ATOM    382  HG  LEU A  26      -0.467   3.550 -20.104  1.00  0.00      A    H
ATOM    383  CD1 LEU A  26       1.492   3.194 -19.390  1.00  0.00      A    C
ATOM    384 HD11 LEU A  26       2.257   2.476 -19.026  1.00  0.00      A    H
ATOM    385 HD12 LEU A  26       1.873   3.994 -20.059  1.00  0.00      A    H
ATOM    386 HD13 LEU A  26       1.162   3.706 -18.461  1.00  0.00      A    H
ATOM    387  CD2 LEU A  26       0.651   2.220 -21.510  1.00  0.00      A    C
ATOM    388 HD21 LEU A  26      -0.155   1.720 -22.089  1.00  0.00      A    H
ATOM    389 HD22 LEU A  26       0.903   3.149 -22.065  1.00  0.00      A    H
ATOM    390 HD23 LEU A  26       1.425   1.423 -21.496  1.00  0.00      A    H
ATOM    391  C   LEU A  26      -1.996   0.752 -17.317  1.00  0.00      A    C
ATOM    392  O   LEU A  26      -1.746  -0.420 -17.665  1.00  0.00      A    O
ATOM    393  N   LEU A  27      -2.718   1.117 -16.277  1.00  0.00      A    N
ATOM    394  HN  LEU A  27      -2.890   2.095 -16.188  1.00  0.00      A    H
ATOM    395  CA  LEU A  27      -3.327   0.289 -15.294  1.00  0.00      A    C
ATOM    396  HA  LEU A  27      -2.606  -0.371 -14.834  1.00  0.00      A    H
ATOM    397  CB  LEU A  27      -3.989   1.199 -14.240  1.00  0.00      A    C
ATOM    398  HB1 LEU A  27      -4.722   1.944 -14.618  1.00  0.00      A    H
ATOM    399  HB2 LEU A  27      -3.178   1.876 -13.897  1.00  0.00      A    H
ATOM    400  CG  LEU A  27      -4.816   0.694 -13.079  1.00  0.00      A    C
ATOM    401  HG  LEU A  27      -5.670   0.098 -13.467  1.00  0.00      A    H
ATOM    402  CD1 LEU A  27      -3.964  -0.210 -12.239  1.00  0.00      A    C
ATOM    403 HD11 LEU A  27      -4.571  -0.736 -11.471  1.00  0.00      A    H
ATOM    404 HD12 LEU A  27      -3.234  -0.839 -12.792  1.00  0.00      A    H
ATOM    405 HD13 LEU A  27      -3.258   0.436 -11.675  1.00  0.00      A    H
ATOM    406  CD2 LEU A  27      -5.377   1.902 -12.288  1.00  0.00      A    C
ATOM    407 HD21 LEU A  27      -6.127   1.580 -11.533  1.00  0.00      A    H
ATOM    408 HD22 LEU A  27      -4.525   2.358 -11.740  1.00  0.00      A    H
ATOM    409 HD23 LEU A  27      -5.958   2.583 -12.945  1.00  0.00      A    H
ATOM    410  C   LEU A  27      -4.418  -0.576 -15.876  1.00  0.00      A    C
ATOM    411  O   LEU A  27      -4.311  -1.736 -15.516  1.00  0.00      A    O
ATOM    412  N   ALA A  28      -5.438  -0.169 -16.743  1.00  0.00      A    N
ATOM    413  HN  ALA A  28      -5.423   0.780 -17.050  1.00  0.00      A    H
ATOM    414  CA  ALA A  28      -6.352  -1.092 -17.301  1.00  0.00      A    C
ATOM    415  HA  ALA A  28      -6.922  -1.430 -16.448  1.00  0.00      A    H
ATOM    416  CB  ALA A  28      -7.151  -0.328 -18.289  1.00  0.00      A    C
ATOM    417  HB1 ALA A  28      -6.696  -0.082 -19.272  1.00  0.00      A    H
ATOM    418  HB2 ALA A  28      -8.079  -0.890 -18.529  1.00  0.00      A    H
ATOM    419  HB3 ALA A  28      -7.473   0.675 -17.935  1.00  0.00      A    H
ATOM    420  C   ALA A  28      -5.970  -2.355 -17.925  1.00  0.00      A    C
ATOM    421  O   ALA A  28      -6.675  -3.369 -17.758  1.00  0.00      A    O
ATOM    422  N   ASP A  29      -4.779  -2.396 -18.634  1.00  0.00      A    N
ATOM    423  HN  ASP A  29      -4.182  -1.616 -18.806  1.00  0.00      A    H
ATOM    424  CA  ASP A  29      -4.271  -3.586 -19.326  1.00  0.00      A    C
ATOM    425  HA  ASP A  29      -5.094  -4.279 -19.420  1.00  0.00      A    H
ATOM    426  CB  ASP A  29      -3.817  -3.040 -20.689  1.00  0.00      A    C
ATOM    427  HB1 ASP A  29      -3.043  -2.244 -20.673  1.00  0.00      A    H
ATOM    428  HB2 ASP A  29      -4.751  -2.702 -21.189  1.00  0.00      A    H
ATOM    429  CG  ASP A  29      -3.373  -4.120 -21.734  1.00  0.00      A    C
ATOM    430  OD1 ASP A  29      -3.270  -3.761 -22.940  1.00  0.00      A    O
ATOM    431  OD2 ASP A  29      -3.243  -5.326 -21.364  1.00  0.00      A    O
ATOM    432  C   ASP A  29      -3.161  -4.259 -18.480  1.00  0.00      A    C
ATOM    433  O   ASP A  29      -2.186  -3.578 -18.198  1.00  0.00      A    O
ATOM    434  N   PRO A  30      -3.185  -5.577 -18.221  1.00  0.00      A    N
ATOM    435  CD  PRO A  30      -4.335  -6.376 -18.310  1.00  0.00      A    C
ATOM    436  HD1 PRO A  30      -5.084  -5.797 -17.729  1.00  0.00      A    H
ATOM    437  HD2 PRO A  30      -4.703  -6.610 -19.332  1.00  0.00      A    H
ATOM    438  CA  PRO A  30      -2.164  -6.176 -17.284  1.00  0.00      A    C
ATOM    439  HA  PRO A  30      -1.641  -5.417 -16.722  1.00  0.00      A    H
ATOM    440  CB  PRO A  30      -2.929  -7.276 -16.560  1.00  0.00      A    C
ATOM    441  HB1 PRO A  30      -3.521  -6.754 -15.777  1.00  0.00      A    H
ATOM    442  HB2 PRO A  30      -2.342  -8.107 -16.113  1.00  0.00      A    H
ATOM    443  CG  PRO A  30      -4.076  -7.708 -17.517  1.00  0.00      A    C
ATOM    444  HG1 PRO A  30      -4.965  -8.124 -16.997  1.00  0.00      A    H
ATOM    445  HG2 PRO A  30      -3.725  -8.434 -18.281  1.00  0.00      A    H
ATOM    446  C   PRO A  30      -1.122  -6.792 -18.082  1.00  0.00      A    C
ATOM    447  O   PRO A  30      -0.222  -7.313 -17.465  1.00  0.00      A    O
ATOM    448  N   ARG A  31      -1.157  -6.582 -19.429  1.00  0.00      A    N
ATOM    449  HN  ARG A  31      -1.949  -6.130 -19.833  1.00  0.00      A    H
ATOM    450  CA  ARG A  31      -0.080  -7.082 -20.258  1.00  0.00      A    C
ATOM    451  HA  ARG A  31       0.282  -7.968 -19.757  1.00  0.00      A    H
ATOM    452  CB  ARG A  31      -0.573  -7.315 -21.709  1.00  0.00      A    C
ATOM    453  HB1 ARG A  31       0.305  -7.721 -22.256  1.00  0.00      A    H
ATOM    454  HB2 ARG A  31      -0.677  -6.346 -22.242  1.00  0.00      A    H
ATOM    455  CG  ARG A  31      -1.814  -8.232 -21.925  1.00  0.00      A    C
ATOM    456  HG1 ARG A  31      -2.609  -7.960 -21.197  1.00  0.00      A    H
ATOM    457  HG2 ARG A  31      -1.557  -9.274 -21.638  1.00  0.00      A    H
ATOM    458  CD  ARG A  31      -2.249  -8.210 -23.410  1.00  0.00      A    C
ATOM    459  HD1 ARG A  31      -3.060  -8.969 -23.408  1.00  0.00      A    H
ATOM    460  HD2 ARG A  31      -1.425  -8.606 -24.041  1.00  0.00      A    H
ATOM    461  NE  ARG A  31      -2.665  -6.837 -23.748  1.00  0.00      A    N
ATOM    462  HE  ARG A  31      -2.801  -6.198 -22.991  1.00  0.00      A    H
ATOM    463  CZ  ARG A  31      -3.133  -6.420 -24.896  1.00  0.00      A    C
ATOM    464  NH1 ARG A  31      -3.007  -7.153 -26.006  1.00  0.00      A    N
ATOM    465 HH11 ARG A  31      -2.738  -8.106 -25.863  1.00  0.00      A    H
ATOM    466 HH12 ARG A  31      -3.468  -6.854 -26.841  1.00  0.00      A    H
ATOM    467  NH2 ARG A  31      -3.760  -5.224 -25.009  1.00  0.00      A    N
ATOM    468 HH21 ARG A  31      -3.719  -4.529 -24.291  1.00  0.00      A    H
ATOM    469 HH22 ARG A  31      -4.404  -5.080 -25.761  1.00  0.00      A    H
ATOM    470  C   ARG A  31       1.102  -6.024 -20.375  1.00  0.00      A    C
ATOM    471  O   ARG A  31       2.189  -6.344 -20.809  1.00  0.00      A    O
ATOM    472  N   LYS A  32       0.792  -4.710 -20.222  1.00  0.00      A    N
ATOM    473  HN  LYS A  32      -0.120  -4.465 -19.903  1.00  0.00      A    H
ATOM    474  CA  LYS A  32       1.700  -3.596 -20.296  1.00  0.00      A    C
ATOM    475  HA  LYS A  32       2.131  -3.534 -21.284  1.00  0.00      A    H
ATOM    476  CB  LYS A  32       0.873  -2.270 -20.191  1.00  0.00      A    C
ATOM    477  HB1 LYS A  32       1.545  -1.423 -19.938  1.00  0.00      A    H
ATOM    478  HB2 LYS A  32       0.324  -2.378 -19.230  1.00  0.00      A    H
ATOM    479  CG  LYS A  32      -0.096  -1.925 -21.306  1.00  0.00      A    C
ATOM    480  HG1 LYS A  32      -0.812  -1.201 -20.863  1.00  0.00      A    H
ATOM    481  HG2 LYS A  32      -0.635  -2.825 -21.672  1.00  0.00      A    H
ATOM    482  CD  LYS A  32       0.614  -1.488 -22.597  1.00  0.00      A    C
ATOM    483  HD1 LYS A  32       1.271  -2.334 -22.892  1.00  0.00      A    H
ATOM    484  HD2 LYS A  32       1.332  -0.642 -22.548  1.00  0.00      A    H
ATOM    485  CE  LYS A  32      -0.459  -1.204 -23.691  1.00  0.00      A    C
ATOM    486  HE1 LYS A  32       0.057  -0.889 -24.623  1.00  0.00      A    H
ATOM    487  HE2 LYS A  32      -1.116  -0.346 -23.431  1.00  0.00      A    H
ATOM    488  NZ  LYS A  32      -1.244  -2.391 -24.160  1.00  0.00      A    N
ATOM    489  HZ1 LYS A  32      -1.875  -2.143 -24.949  1.00  0.00      A    H
ATOM    490  HZ2 LYS A  32      -0.658  -3.226 -24.360  1.00  0.00      A    H
ATOM    491  HZ3 LYS A  32      -1.888  -2.677 -23.395  1.00  0.00      A    H
ATOM    492  C   LYS A  32       2.936  -3.597 -19.253  1.00  0.00      A    C
ATOM    493  O   LYS A  32       3.284  -2.569 -18.724  1.00  0.00      A    O
ATOM    494  N   MET A  33       3.732  -4.750 -19.140  1.00  0.00      A    N
ATOM    495  HN  MET A  33       3.448  -5.582 -19.610  1.00  0.00      A    H
ATOM    496  CA  MET A  33       4.787  -4.838 -18.133  1.00  0.00      A    C
ATOM    497  HA  MET A  33       4.398  -4.462 -17.198  1.00  0.00      A    H
ATOM    498  CB  MET A  33       5.204  -6.255 -17.977  1.00  0.00      A    C
ATOM    499  HB1 MET A  33       5.559  -6.611 -18.968  1.00  0.00      A    H
ATOM    500  HB2 MET A  33       4.290  -6.839 -17.736  1.00  0.00      A    H
ATOM    501  CG  MET A  33       6.269  -6.641 -16.963  1.00  0.00      A    C
ATOM    502  HG1 MET A  33       6.076  -7.688 -16.645  1.00  0.00      A    H
ATOM    503  HG2 MET A  33       6.204  -6.044 -16.028  1.00  0.00      A    H
ATOM    504  SD  MET A  33       8.022  -6.554 -17.504  1.00  0.00      A    S
ATOM    505  CE  MET A  33       8.676  -5.559 -16.074  1.00  0.00      A    C
ATOM    506  HE1 MET A  33       7.926  -4.747 -15.964  1.00  0.00      A    H
ATOM    507  HE2 MET A  33       8.892  -5.999 -15.076  1.00  0.00      A    H
ATOM    508  HE3 MET A  33       9.568  -5.070 -16.520  1.00  0.00      A    H
ATOM    509  C   MET A  33       6.015  -3.930 -18.369  1.00  0.00      A    C
ATOM    510  O   MET A  33       6.548  -3.351 -17.407  1.00  0.00      A    O
ATOM    511  N   VAL A  34       6.513  -3.704 -19.618  1.00  0.00      A    N
ATOM    512  HN  VAL A  34       6.121  -4.227 -20.370  1.00  0.00      A    H
ATOM    513  CA  VAL A  34       7.697  -2.914 -19.844  1.00  0.00      A    C
ATOM    514  HA  VAL A  34       8.395  -3.074 -19.036  1.00  0.00      A    H
ATOM    515  CB  VAL A  34       8.486  -3.239 -21.143  1.00  0.00      A    C
ATOM    516  HB  VAL A  34       7.986  -2.891 -22.073  1.00  0.00      A    H
ATOM    517  CG1 VAL A  34       9.828  -2.480 -21.051  1.00  0.00      A    C
ATOM    518 HG11 VAL A  34      10.474  -2.752 -21.913  1.00  0.00      A    H
ATOM    519 HG12 VAL A  34       9.643  -1.385 -21.057  1.00  0.00      A    H
ATOM    520 HG13 VAL A  34      10.335  -2.671 -20.080  1.00  0.00      A    H
ATOM    521  CG2 VAL A  34       8.776  -4.762 -21.152  1.00  0.00      A    C
ATOM    522 HG21 VAL A  34       9.634  -5.062 -20.512  1.00  0.00      A    H
ATOM    523 HG22 VAL A  34       7.891  -5.350 -20.827  1.00  0.00      A    H
ATOM    524 HG23 VAL A  34       8.941  -5.059 -22.210  1.00  0.00      A    H
ATOM    525  C   VAL A  34       7.356  -1.403 -19.645  1.00  0.00      A    C
ATOM    526  O   VAL A  34       8.176  -0.614 -19.196  1.00  0.00      A    O
ATOM    527  N   ASP A  35       6.194  -0.951 -20.024  1.00  0.00      A    N
ATOM    528  HN  ASP A  35       5.661  -1.530 -20.636  1.00  0.00      A    H
ATOM    529  CA  ASP A  35       5.721   0.428 -19.993  1.00  0.00      A    C
ATOM    530  HA  ASP A  35       6.401   1.067 -20.537  1.00  0.00      A    H
ATOM    531  CB  ASP A  35       4.365   0.541 -20.690  1.00  0.00      A    C
ATOM    532  HB1 ASP A  35       3.993   1.584 -20.600  1.00  0.00      A    H
ATOM    533  HB2 ASP A  35       3.551  -0.084 -20.262  1.00  0.00      A    H
ATOM    534  CG  ASP A  35       4.464  -0.096 -22.100  1.00  0.00      A    C
ATOM    535  OD1 ASP A  35       4.285   0.711 -23.059  1.00  0.00      A    O
ATOM    536  OD2 ASP A  35       4.713  -1.307 -22.299  1.00  0.00      A    O
ATOM    537  C   ASP A  35       5.620   0.795 -18.523  1.00  0.00      A    C
ATOM    538  O   ASP A  35       5.847   1.977 -18.137  1.00  0.00      A    O
ATOM    539  N   ARG A  36       5.189  -0.067 -17.617  1.00  0.00      A    N
ATOM    540  HN  ARG A  36       4.868  -0.962 -17.915  1.00  0.00      A    H
ATOM    541  CA  ARG A  36       5.211   0.081 -16.222  1.00  0.00      A    C
ATOM    542  HA  ARG A  36       4.636   0.957 -15.961  1.00  0.00      A    H
ATOM    543  CB  ARG A  36       4.528  -1.093 -15.521  1.00  0.00      A    C
ATOM    544  HB1 ARG A  36       5.073  -2.041 -15.718  1.00  0.00      A    H
ATOM    545  HB2 ARG A  36       3.556  -1.152 -16.056  1.00  0.00      A    H
ATOM    546  CG  ARG A  36       4.084  -0.967 -13.994  1.00  0.00      A    C
ATOM    547  HG1 ARG A  36       3.275  -0.206 -14.004  1.00  0.00      A    H
ATOM    548  HG2 ARG A  36       4.857  -0.539 -13.320  1.00  0.00      A    H
ATOM    549  CD  ARG A  36       3.569  -2.268 -13.453  1.00  0.00      A    C
ATOM    550  HD1 ARG A  36       3.147  -2.137 -12.434  1.00  0.00      A    H
ATOM    551  HD2 ARG A  36       4.388  -3.017 -13.512  1.00  0.00      A    H
ATOM    552  NE  ARG A  36       2.440  -2.709 -14.385  1.00  0.00      A    N
ATOM    553  HE  ARG A  36       1.859  -2.055 -14.870  1.00  0.00      A    H
ATOM    554  CZ  ARG A  36       2.254  -4.042 -14.670  1.00  0.00      A    C
ATOM    555  NH1 ARG A  36       2.795  -5.028 -14.001  1.00  0.00      A    N
ATOM    556 HH11 ARG A  36       2.944  -4.842 -13.030  1.00  0.00      A    H
ATOM    557 HH12 ARG A  36       2.552  -5.982 -14.177  1.00  0.00      A    H
ATOM    558  NH2 ARG A  36       1.522  -4.365 -15.752  1.00  0.00      A    N
ATOM    559 HH21 ARG A  36       1.228  -3.635 -16.368  1.00  0.00      A    H
ATOM    560 HH22 ARG A  36       1.037  -5.239 -15.770  1.00  0.00      A    H
ATOM    561  C   ARG A  36       6.572   0.304 -15.631  1.00  0.00      A    C
ATOM    562  O   ARG A  36       6.804   1.268 -14.871  1.00  0.00      A    O
ATOM    563  N   LEU A  37       7.586  -0.477 -15.942  1.00  0.00      A    N
ATOM    564  HN  LEU A  37       7.321  -1.079 -16.690  1.00  0.00      A    H
ATOM    565  CA  LEU A  37       8.998  -0.478 -15.652  1.00  0.00      A    C
ATOM    566  HA  LEU A  37       9.236  -0.523 -14.599  1.00  0.00      A    H
ATOM    567  CB  LEU A  37       9.672  -1.745 -16.315  1.00  0.00      A    C
ATOM    568  HB1 LEU A  37       9.392  -1.759 -17.390  1.00  0.00      A    H
ATOM    569  HB2 LEU A  37       9.152  -2.615 -15.861  1.00  0.00      A    H
ATOM    570  CG  LEU A  37      11.170  -1.829 -16.236  1.00  0.00      A    C
ATOM    571  HG  LEU A  37      11.638  -0.977 -16.774  1.00  0.00      A    H
ATOM    572  CD1 LEU A  37      11.703  -1.930 -14.774  1.00  0.00      A    C
ATOM    573 HD11 LEU A  37      11.275  -2.877 -14.381  1.00  0.00      A    H
ATOM    574 HD12 LEU A  37      12.803  -2.082 -14.801  1.00  0.00      A    H
ATOM    575 HD13 LEU A  37      11.520  -1.010 -14.179  1.00  0.00      A    H
ATOM    576  CD2 LEU A  37      11.689  -3.102 -16.924  1.00  0.00      A    C
ATOM    577 HD21 LEU A  37      11.418  -3.135 -18.000  1.00  0.00      A    H
ATOM    578 HD22 LEU A  37      12.799  -3.126 -16.875  1.00  0.00      A    H
ATOM    579 HD23 LEU A  37      11.255  -3.971 -16.384  1.00  0.00      A    H
ATOM    580  C   LEU A  37       9.663   0.749 -16.157  1.00  0.00      A    C
ATOM    581  O   LEU A  37      10.417   1.451 -15.431  1.00  0.00      A    O
ATOM    582  N   ALA A  38       9.381   1.172 -17.426  1.00  0.00      A    N
ATOM    583  HN  ALA A  38       8.828   0.562 -17.989  1.00  0.00      A    H
ATOM    584  CA  ALA A  38       9.770   2.454 -18.019  1.00  0.00      A    C
ATOM    585  HA  ALA A  38      10.835   2.418 -18.196  1.00  0.00      A    H
ATOM    586  CB  ALA A  38       9.154   2.533 -19.418  1.00  0.00      A    C
ATOM    587  HB1 ALA A  38       9.312   1.657 -20.083  1.00  0.00      A    H
ATOM    588  HB2 ALA A  38       8.094   2.864 -19.405  1.00  0.00      A    H
ATOM    589  HB3 ALA A  38       9.669   3.379 -19.921  1.00  0.00      A    H
ATOM    590  C   ALA A  38       9.354   3.630 -17.176  1.00  0.00      A    C
ATOM    591  O   ALA A  38      10.060   4.617 -17.095  1.00  0.00      A    O
ATOM    592  N   PHE A  39       8.108   3.512 -16.608  1.00  0.00      A    N
ATOM    593  HN  PHE A  39       7.566   2.701 -16.812  1.00  0.00      A    H
ATOM    594  CA  PHE A  39       7.557   4.590 -15.905  1.00  0.00      A    C
ATOM    595  HA  PHE A  39       7.716   5.520 -16.431  1.00  0.00      A    H
ATOM    596  CB  PHE A  39       6.003   4.489 -15.704  1.00  0.00      A    C
ATOM    597  HB1 PHE A  39       5.733   3.723 -14.946  1.00  0.00      A    H
ATOM    598  HB2 PHE A  39       5.444   4.117 -16.589  1.00  0.00      A    H
ATOM    599  CG  PHE A  39       5.395   5.751 -15.322  1.00  0.00      A    C
ATOM    600  CD1 PHE A  39       5.343   6.150 -14.026  1.00  0.00      A    C
ATOM    601  HD1 PHE A  39       5.680   5.434 -13.291  1.00  0.00      A    H
ATOM    602  CE1 PHE A  39       4.683   7.291 -13.644  1.00  0.00      A    C
ATOM    603  HE1 PHE A  39       4.433   7.395 -12.599  1.00  0.00      A    H
ATOM    604  CZ  PHE A  39       3.988   8.080 -14.560  1.00  0.00      A    C
ATOM    605  HZ  PHE A  39       3.383   8.916 -14.244  1.00  0.00      A    H
ATOM    606  CD2 PHE A  39       4.738   6.547 -16.328  1.00  0.00      A    C
ATOM    607  HD2 PHE A  39       4.787   6.274 -17.372  1.00  0.00      A    H
ATOM    608  CE2 PHE A  39       4.081   7.731 -15.926  1.00  0.00      A    C
ATOM    609  HE2 PHE A  39       3.485   8.330 -16.600  1.00  0.00      A    H
ATOM    610  C   PHE A  39       8.316   4.608 -14.569  1.00  0.00      A    C
ATOM    611  O   PHE A  39       8.524   5.638 -13.995  1.00  0.00      A    O
ATOM    612  N   SER A  40       8.683   3.420 -14.015  1.00  0.00      A    N
ATOM    613  HN  SER A  40       8.439   2.546 -14.428  1.00  0.00      A    H
ATOM    614  CA  SER A  40       9.144   3.202 -12.669  1.00  0.00      A    C
ATOM    615  HA  SER A  40       8.448   3.610 -11.950  1.00  0.00      A    H
ATOM    616  CB  SER A  40       9.213   1.678 -12.393  1.00  0.00      A    C
ATOM    617  HB1 SER A  40       9.679   1.417 -11.419  1.00  0.00      A    H
ATOM    618  HB2 SER A  40       9.725   1.129 -13.213  1.00  0.00      A    H
ATOM    619  OG  SER A  40       7.870   1.084 -12.445  1.00  0.00      A    O
ATOM    620  HG1 SER A  40       7.641   0.963 -13.370  1.00  0.00      A    H
ATOM    621  C   SER A  40      10.501   3.782 -12.332  1.00  0.00      A    C
ATOM    622  O   SER A  40      10.729   4.368 -11.274  1.00  0.00      A    O
ATOM    623  N   ILE A  41      11.484   3.604 -13.211  1.00  0.00      A    N
ATOM    624  HN  ILE A  41      11.346   3.133 -14.078  1.00  0.00      A    H
ATOM    625  CA  ILE A  41      12.704   4.425 -13.148  1.00  0.00      A    C
ATOM    626  HA  ILE A  41      13.001   4.269 -12.122  1.00  0.00      A    H
ATOM    627  CB  ILE A  41      13.746   3.856 -14.058  1.00  0.00      A    C
ATOM    628  HB  ILE A  41      13.892   2.806 -13.727  1.00  0.00      A    H
ATOM    629  CG2 ILE A  41      13.472   3.991 -15.570  1.00  0.00      A    C
ATOM    630 HG21 ILE A  41      12.602   3.372 -15.877  1.00  0.00      A    H
ATOM    631 HG22 ILE A  41      13.042   4.973 -15.860  1.00  0.00      A    H
ATOM    632 HG23 ILE A  41      14.348   3.860 -16.241  1.00  0.00      A    H
ATOM    633  CG1 ILE A  41      15.204   4.364 -13.667  1.00  0.00      A    C
ATOM    634 HG11 ILE A  41      15.332   3.960 -12.640  1.00  0.00      A    H
ATOM    635 HG12 ILE A  41      15.370   5.461 -13.726  1.00  0.00      A    H
ATOM    636  CD  ILE A  41      16.296   3.739 -14.519  1.00  0.00      A    C
ATOM    637  HD1 ILE A  41      15.918   2.746 -14.843  1.00  0.00      A    H
ATOM    638  HD2 ILE A  41      16.536   4.269 -15.466  1.00  0.00      A    H
ATOM    639  HD3 ILE A  41      17.177   3.639 -13.849  1.00  0.00      A    H
ATOM    640  C   ILE A  41      12.527   5.962 -13.121  1.00  0.00      A    C
ATOM    641  O   ILE A  41      13.142   6.634 -12.344  1.00  0.00      A    O
ATOM    642  N   ILE A  42      11.619   6.571 -13.915  1.00  0.00      A    N
ATOM    643  HN  ILE A  42      11.029   5.969 -14.447  1.00  0.00      A    H
ATOM    644  CA  ILE A  42      11.349   8.027 -13.877  1.00  0.00      A    C
ATOM    645  HA  ILE A  42      12.213   8.666 -13.761  1.00  0.00      A    H
ATOM    646  CB  ILE A  42      10.563   8.444 -15.133  1.00  0.00      A    C
ATOM    647  HB  ILE A  42       9.665   7.790 -15.119  1.00  0.00      A    H
ATOM    648  CG2 ILE A  42      10.217   9.910 -15.092  1.00  0.00      A    C
ATOM    649 HG21 ILE A  42       9.603  10.218 -15.965  1.00  0.00      A    H
ATOM    650 HG22 ILE A  42       9.437  10.218 -14.364  1.00  0.00      A    H
ATOM    651 HG23 ILE A  42      11.058  10.624 -14.966  1.00  0.00      A    H
ATOM    652  CG1 ILE A  42      11.481   8.208 -16.331  1.00  0.00      A    C
ATOM    653 HG11 ILE A  42      11.813   7.154 -16.444  1.00  0.00      A    H
ATOM    654 HG12 ILE A  42      12.432   8.776 -16.242  1.00  0.00      A    H
ATOM    655  CD  ILE A  42      10.847   8.658 -17.622  1.00  0.00      A    C
ATOM    656  HD1 ILE A  42       9.800   8.317 -17.476  1.00  0.00      A    H
ATOM    657  HD2 ILE A  42      10.900   9.768 -17.644  1.00  0.00      A    H
ATOM    658  HD3 ILE A  42      11.417   8.259 -18.488  1.00  0.00      A    H
ATOM    659  C   ILE A  42      10.451   8.392 -12.634  1.00  0.00      A    C
ATOM    660  O   ILE A  42      10.666   9.468 -12.103  1.00  0.00      A    O
ATOM    661  N   MET A  43       9.438   7.506 -12.207  1.00  0.00      A    N
ATOM    662  HN  MET A  43       9.330   6.746 -12.843  1.00  0.00      A    H
ATOM    663  CA  MET A  43       8.631   7.692 -11.036  1.00  0.00      A    C
ATOM    664  HA  MET A  43       8.215   8.677 -11.188  1.00  0.00      A    H
ATOM    665  CB  MET A  43       7.564   6.709 -10.749  1.00  0.00      A    C
ATOM    666  HB1 MET A  43       7.963   5.701 -10.510  1.00  0.00      A    H
ATOM    667  HB2 MET A  43       6.887   6.577 -11.620  1.00  0.00      A    H
ATOM    668  CG  MET A  43       6.629   7.012  -9.553  1.00  0.00      A    C
ATOM    669  HG1 MET A  43       7.276   7.296  -8.696  1.00  0.00      A    H
ATOM    670  HG2 MET A  43       6.136   6.027  -9.409  1.00  0.00      A    H
ATOM    671  SD  MET A  43       5.407   8.358  -9.628  1.00  0.00      A    S
ATOM    672  CE  MET A  43       5.205   8.745  -7.899  1.00  0.00      A    C
ATOM    673  HE1 MET A  43       6.009   9.275  -7.344  1.00  0.00      A    H
ATOM    674  HE2 MET A  43       4.309   9.388  -7.771  1.00  0.00      A    H
ATOM    675  HE3 MET A  43       4.945   7.878  -7.254  1.00  0.00      A    H
ATOM    676  C   MET A  43       9.544   7.745  -9.800  1.00  0.00      A    C
ATOM    677  O   MET A  43       9.475   8.602  -8.967  1.00  0.00      A    O
ATOM    678  N   LEU A  44      10.569   6.881  -9.696  1.00  0.00      A    N
ATOM    679  HN  LEU A  44      10.694   6.209 -10.421  1.00  0.00      A    H
ATOM    680  CA  LEU A  44      11.517   6.817  -8.599  1.00  0.00      A    C
ATOM    681  HA  LEU A  44      10.852   6.645  -7.766  1.00  0.00      A    H
ATOM    682  CB  LEU A  44      12.502   5.645  -8.713  1.00  0.00      A    C
ATOM    683  HB1 LEU A  44      12.892   5.894  -9.723  1.00  0.00      A    H
ATOM    684  HB2 LEU A  44      11.924   4.704  -8.832  1.00  0.00      A    H
ATOM    685  CG  LEU A  44      13.664   5.373  -7.668  1.00  0.00      A    C
ATOM    686  HG  LEU A  44      14.261   6.306  -7.580  1.00  0.00      A    H
ATOM    687  CD1 LEU A  44      13.019   5.088  -6.304  1.00  0.00      A    C
ATOM    688 HD11 LEU A  44      13.834   4.786  -5.612  1.00  0.00      A    H
ATOM    689 HD12 LEU A  44      12.576   5.984  -5.818  1.00  0.00      A    H
ATOM    690 HD13 LEU A  44      12.319   4.227  -6.360  1.00  0.00      A    H
ATOM    691  CD2 LEU A  44      14.630   4.350  -8.211  1.00  0.00      A    C
ATOM    692 HD21 LEU A  44      14.830   4.551  -9.285  1.00  0.00      A    H
ATOM    693 HD22 LEU A  44      15.671   4.487  -7.846  1.00  0.00      A    H
ATOM    694 HD23 LEU A  44      14.399   3.269  -8.099  1.00  0.00      A    H
ATOM    695  C   LEU A  44      12.236   8.137  -8.381  1.00  0.00      A    C
ATOM    696  O   LEU A  44      12.237   8.669  -7.315  1.00  0.00      A    O
ATOM    697  N   LEU A  45      12.797   8.779  -9.435  1.00  0.00      A    N
ATOM    698  HN  LEU A  45      12.675   8.273 -10.286  1.00  0.00      A    H
ATOM    699  CA  LEU A  45      13.279  10.184  -9.478  1.00  0.00      A    C
ATOM    700  HA  LEU A  45      14.044  10.336  -8.731  1.00  0.00      A    H
ATOM    701  CB  LEU A  45      13.743  10.452 -10.939  1.00  0.00      A    C
ATOM    702  HB1 LEU A  45      12.844  10.481 -11.591  1.00  0.00      A    H
ATOM    703  HB2 LEU A  45      14.479   9.719 -11.332  1.00  0.00      A    H
ATOM    704  CG  LEU A  45      14.446  11.833 -11.174  1.00  0.00      A    C
ATOM    705  HG  LEU A  45      13.874  12.680 -10.738  1.00  0.00      A    H
ATOM    706  CD1 LEU A  45      15.782  11.929 -10.379  1.00  0.00      A    C
ATOM    707 HD11 LEU A  45      15.959  13.007 -10.176  1.00  0.00      A    H
ATOM    708 HD12 LEU A  45      15.717  11.295  -9.468  1.00  0.00      A    H
ATOM    709 HD13 LEU A  45      16.606  11.475 -10.970  1.00  0.00      A    H
ATOM    710  CD2 LEU A  45      14.811  12.011 -12.652  1.00  0.00      A    C
ATOM    711 HD21 LEU A  45      15.502  12.874 -12.751  1.00  0.00      A    H
ATOM    712 HD22 LEU A  45      15.367  11.148 -13.079  1.00  0.00      A    H
ATOM    713 HD23 LEU A  45      13.878  12.123 -13.245  1.00  0.00      A    H
ATOM    714  C   LEU A  45      12.196  11.239  -9.081  1.00  0.00      A    C
ATOM    715  O   LEU A  45      12.482  12.234  -8.311  1.00  0.00      A    O
ATOM    716  N   SER A  46      10.946  11.129  -9.555  1.00  0.00      A    N
ATOM    717  HN  SER A  46      10.721  10.357 -10.145  1.00  0.00      A    H
ATOM    718  CA  SER A  46       9.879  12.110  -9.449  1.00  0.00      A    C
ATOM    719  HA  SER A  46      10.216  13.034  -9.895  1.00  0.00      A    H
ATOM    720  CB  SER A  46       8.673  11.566 -10.290  1.00  0.00      A    C
ATOM    721  HB1 SER A  46       7.840  12.300 -10.251  1.00  0.00      A    H
ATOM    722  HB2 SER A  46       8.341  10.599  -9.855  1.00  0.00      A    H
ATOM    723  OG  SER A  46       8.951  11.439 -11.685  1.00  0.00      A    O
ATOM    724  HG1 SER A  46       9.577  10.733 -11.860  1.00  0.00      A    H
ATOM    725  C   SER A  46       9.439  12.315  -7.927  1.00  0.00      A    C
ATOM    726  O   SER A  46       9.126  13.388  -7.412  1.00  0.00      A    O
ATOM    727  N   LEU A  47       9.422  11.160  -7.302  1.00  0.00      A    N
ATOM    728  HN  LEU A  47       9.739  10.380  -7.835  1.00  0.00      A    H
ATOM    729  CA  LEU A  47       9.177  10.949  -5.895  1.00  0.00      A    C
ATOM    730  HA  LEU A  47       8.310  11.499  -5.560  1.00  0.00      A    H
ATOM    731  CB  LEU A  47       9.046   9.401  -5.713  1.00  0.00      A    C
ATOM    732  HB1 LEU A  47      10.110   9.121  -5.871  1.00  0.00      A    H
ATOM    733  HB2 LEU A  47       8.406   9.007  -6.530  1.00  0.00      A    H
ATOM    734  CG  LEU A  47       8.523   8.944  -4.350  1.00  0.00      A    C
ATOM    735  HG  LEU A  47       9.072   9.290  -3.449  1.00  0.00      A    H
ATOM    736  CD1 LEU A  47       7.067   9.436  -4.246  1.00  0.00      A    C
ATOM    737 HD11 LEU A  47       6.478   9.180  -5.153  1.00  0.00      A    H
ATOM    738 HD12 LEU A  47       6.615   8.998  -3.330  1.00  0.00      A    H
ATOM    739 HD13 LEU A  47       7.131  10.538  -4.121  1.00  0.00      A    H
ATOM    740  CD2 LEU A  47       8.487   7.393  -4.242  1.00  0.00      A    C
ATOM    741 HD21 LEU A  47       7.792   7.031  -3.454  1.00  0.00      A    H
ATOM    742 HD22 LEU A  47       8.232   6.973  -5.239  1.00  0.00      A    H
ATOM    743 HD23 LEU A  47       9.549   7.102  -4.099  1.00  0.00      A    H
ATOM    744  C   LEU A  47      10.243  11.595  -5.082  1.00  0.00      A    C
ATOM    745  O   LEU A  47      10.003  12.281  -4.062  1.00  0.00      A    O
ATOM    746  N   GLY A  48      11.522  11.398  -5.483  1.00  0.00      A    N
ATOM    747  HN  GLY A  48      11.648  10.883  -6.327  1.00  0.00      A    H
ATOM    748  CA  GLY A  48      12.662  12.120  -4.773  1.00  0.00      A    C
ATOM    749  HA1 GLY A  48      13.580  11.877  -5.287  1.00  0.00      A    H
ATOM    750  HA2 GLY A  48      12.585  11.922  -3.714  1.00  0.00      A    H
ATOM    751  C   GLY A  48      12.578  13.672  -4.825  1.00  0.00      A    C
ATOM    752  O   GLY A  48      12.928  14.304  -3.864  1.00  0.00      A    O
ATOM    753  N   VAL A  49      12.102  14.326  -5.897  1.00  0.00      A    N
ATOM    754  HN  VAL A  49      11.807  13.762  -6.664  1.00  0.00      A    H
ATOM    755  CA  VAL A  49      11.923  15.747  -6.132  1.00  0.00      A    C
ATOM    756  HA  VAL A  49      12.758  16.242  -5.661  1.00  0.00      A    H
ATOM    757  CB  VAL A  49      11.717  16.091  -7.639  1.00  0.00      A    C
ATOM    758  HB  VAL A  49      10.760  15.715  -8.060  1.00  0.00      A    H
ATOM    759  CG1 VAL A  49      11.615  17.614  -7.886  1.00  0.00      A    C
ATOM    760 HG11 VAL A  49      12.541  18.088  -7.494  1.00  0.00      A    H
ATOM    761 HG12 VAL A  49      11.569  17.881  -8.964  1.00  0.00      A    H
ATOM    762 HG13 VAL A  49      10.710  17.934  -7.327  1.00  0.00      A    H
ATOM    763  CG2 VAL A  49      12.864  15.429  -8.484  1.00  0.00      A    C
ATOM    764 HG21 VAL A  49      12.567  15.599  -9.541  1.00  0.00      A    H
ATOM    765 HG22 VAL A  49      13.855  15.882  -8.268  1.00  0.00      A    H
ATOM    766 HG23 VAL A  49      12.897  14.323  -8.377  1.00  0.00      A    H
ATOM    767  C   VAL A  49      10.695  16.245  -5.331  1.00  0.00      A    C
ATOM    768  O   VAL A  49      10.742  17.287  -4.684  1.00  0.00      A    O
ATOM    769  N   TYR A  50       9.560  15.439  -5.362  1.00  0.00      A    N
ATOM    770  HN  TYR A  50       9.579  14.651  -5.973  1.00  0.00      A    H
ATOM    771  CA  TYR A  50       8.449  15.509  -4.449  1.00  0.00      A    C
ATOM    772  HA  TYR A  50       7.911  16.424  -4.648  1.00  0.00      A    H
ATOM    773  CB  TYR A  50       7.443  14.324  -4.598  1.00  0.00      A    C
ATOM    774  HB1 TYR A  50       7.987  13.362  -4.486  1.00  0.00      A    H
ATOM    775  HB2 TYR A  50       6.998  14.308  -5.616  1.00  0.00      A    H
ATOM    776  CG  TYR A  50       6.362  14.225  -3.513  1.00  0.00      A    C
ATOM    777  CD1 TYR A  50       5.420  15.225  -3.415  1.00  0.00      A    C
ATOM    778  HD1 TYR A  50       5.400  16.065  -4.094  1.00  0.00      A    H
ATOM    779  CE1 TYR A  50       4.326  15.153  -2.539  1.00  0.00      A    C
ATOM    780  HE1 TYR A  50       3.569  15.915  -2.652  1.00  0.00      A    H
ATOM    781  CZ  TYR A  50       4.199  14.038  -1.702  1.00  0.00      A    C
ATOM    782  OH  TYR A  50       3.051  13.919  -0.870  1.00  0.00      A    O
ATOM    783  HH  TYR A  50       3.047  13.060  -0.443  1.00  0.00      A    H
ATOM    784  CD2 TYR A  50       6.240  13.132  -2.557  1.00  0.00      A    C
ATOM    785  HD2 TYR A  50       6.914  12.289  -2.600  1.00  0.00      A    H
ATOM    786  CE2 TYR A  50       5.241  13.090  -1.627  1.00  0.00      A    C
ATOM    787  HE2 TYR A  50       5.195  12.257  -0.942  1.00  0.00      A    H
ATOM    788  C   TYR A  50       8.884  15.535  -2.981  1.00  0.00      A    C
ATOM    789  O   TYR A  50       8.469  16.356  -2.187  1.00  0.00      A    O
ATOM    790  N   ILE A  51       9.647  14.529  -2.470  1.00  0.00      A    N
ATOM    791  HN  ILE A  51       9.874  13.719  -3.006  1.00  0.00      A    H
ATOM    792  CA  ILE A  51      10.127  14.475  -1.100  1.00  0.00      A    C
ATOM    793  HA  ILE A  51       9.323  14.602  -0.390  1.00  0.00      A    H
ATOM    794  CB  ILE A  51      10.808  13.107  -0.663  1.00  0.00      A    C
ATOM    795  HB  ILE A  51      11.588  12.840  -1.408  1.00  0.00      A    H
ATOM    796  CG2 ILE A  51      11.458  13.205   0.725  1.00  0.00      A    C
ATOM    797 HG21 ILE A  51      11.883  12.223   1.025  1.00  0.00      A    H
ATOM    798 HG22 ILE A  51      12.289  13.932   0.599  1.00  0.00      A    H
ATOM    799 HG23 ILE A  51      10.806  13.579   1.543  1.00  0.00      A    H
ATOM    800  CG1 ILE A  51       9.753  11.999  -0.668  1.00  0.00      A    C
ATOM    801 HG11 ILE A  51      10.372  11.107  -0.902  1.00  0.00      A    H
ATOM    802 HG12 ILE A  51       9.139  12.131  -1.584  1.00  0.00      A    H
ATOM    803  CD  ILE A  51       8.795  11.800   0.452  1.00  0.00      A    C
ATOM    804  HD1 ILE A  51       9.284  11.556   1.419  1.00  0.00      A    H
ATOM    805  HD2 ILE A  51       8.052  12.618   0.565  1.00  0.00      A    H
ATOM    806  HD3 ILE A  51       8.261  10.845   0.258  1.00  0.00      A    H
ATOM    807  C   ILE A  51      10.973  15.661  -0.768  1.00  0.00      A    C
ATOM    808  O   ILE A  51      10.924  16.247   0.296  1.00  0.00      A    O
ATOM    809  N   VAL A  52      11.951  16.082  -1.667  1.00  0.00      A    N
ATOM    810  HN  VAL A  52      12.177  15.621  -2.521  1.00  0.00      A    H
ATOM    811  CA  VAL A  52      12.752  17.231  -1.420  1.00  0.00      A    C
ATOM    812  HA  VAL A  52      13.134  17.178  -0.411  1.00  0.00      A    H
ATOM    813  CB  VAL A  52      13.948  17.242  -2.312  1.00  0.00      A    C
ATOM    814  HB  VAL A  52      13.750  17.277  -3.404  1.00  0.00      A    H
ATOM    815  CG1 VAL A  52      14.767  18.555  -2.037  1.00  0.00      A    C
ATOM    816 HG11 VAL A  52      14.845  18.855  -0.971  1.00  0.00      A    H
ATOM    817 HG12 VAL A  52      15.761  18.593  -2.532  1.00  0.00      A    H
ATOM    818 HG13 VAL A  52      14.219  19.355  -2.579  1.00  0.00      A    H
ATOM    819  CG2 VAL A  52      14.923  16.060  -2.045  1.00  0.00      A    C
ATOM    820 HG21 VAL A  52      14.407  15.085  -1.914  1.00  0.00      A    H
ATOM    821 HG22 VAL A  52      15.678  15.999  -2.858  1.00  0.00      A    H
ATOM    822 HG23 VAL A  52      15.384  16.269  -1.056  1.00  0.00      A    H
ATOM    823  C   VAL A  52      11.967  18.562  -1.369  1.00  0.00      A    C
ATOM    824  O   VAL A  52      12.229  19.401  -0.523  1.00  0.00      A    O
ATOM    825  N   TRP A  53      10.913  18.686  -2.217  1.00  0.00      A    N
ATOM    826  HN  TRP A  53      10.842  18.052  -2.984  1.00  0.00      A    H
ATOM    827  CA  TRP A  53       9.970  19.791  -2.158  1.00  0.00      A    C
ATOM    828  HA  TRP A  53      10.667  20.616  -2.158  1.00  0.00      A    H
ATOM    829  CB  TRP A  53       9.094  19.893  -3.430  1.00  0.00      A    C
ATOM    830  HB1 TRP A  53       8.410  19.017  -3.419  1.00  0.00      A    H
ATOM    831  HB2 TRP A  53       9.814  19.790  -4.270  1.00  0.00      A    H
ATOM    832  CG  TRP A  53       8.270  21.096  -3.305  1.00  0.00      A    C
ATOM    833  CD1 TRP A  53       8.626  22.420  -3.507  1.00  0.00      A    C
ATOM    834  HD1 TRP A  53       9.677  22.641  -3.621  1.00  0.00      A    H
ATOM    835  NE1 TRP A  53       7.555  23.265  -3.351  1.00  0.00      A    N
ATOM    836  HE1 TRP A  53       7.507  24.232  -3.472  1.00  0.00      A    H
ATOM    837  CE2 TRP A  53       6.479  22.518  -2.969  1.00  0.00      A    C
ATOM    838  CD2 TRP A  53       6.887  21.125  -2.892  1.00  0.00      A    C
ATOM    839  CE3 TRP A  53       6.016  20.120  -2.459  1.00  0.00      A    C
ATOM    840  HE3 TRP A  53       6.309  19.090  -2.598  1.00  0.00      A    H
ATOM    841  CZ3 TRP A  53       4.711  20.531  -2.044  1.00  0.00      A    C
ATOM    842  HZ3 TRP A  53       4.037  19.760  -1.700  1.00  0.00      A    H
ATOM    843  CZ2 TRP A  53       5.147  22.843  -2.593  1.00  0.00      A    C
ATOM    844  HZ2 TRP A  53       4.877  23.880  -2.730  1.00  0.00      A    H
ATOM    845  CH2 TRP A  53       4.363  21.861  -2.042  1.00  0.00      A    C
ATOM    846  HH2 TRP A  53       3.469  22.230  -1.562  1.00  0.00      A    H
ATOM    847  C   TRP A  53       9.230  19.754  -0.810  1.00  0.00      A    C
ATOM    848  O   TRP A  53       9.092  20.799  -0.178  1.00  0.00      A    O
ATOM    849  N   ARG A  54       8.780  18.543  -0.378  1.00  0.00      A    N
ATOM    850  HN  ARG A  54       8.885  17.755  -0.979  1.00  0.00      A    H
ATOM    851  CA  ARG A  54       8.182  18.403   0.894  1.00  0.00      A    C
ATOM    852  HA  ARG A  54       7.379  19.099   0.700  1.00  0.00      A    H
ATOM    853  CB  ARG A  54       7.725  16.948   1.226  1.00  0.00      A    C
ATOM    854  HB1 ARG A  54       7.433  16.808   2.288  1.00  0.00      A    H
ATOM    855  HB2 ARG A  54       8.593  16.308   0.957  1.00  0.00      A    H
ATOM    856  CG  ARG A  54       6.471  16.499   0.345  1.00  0.00      A    C
ATOM    857  HG1 ARG A  54       6.303  15.408   0.468  1.00  0.00      A    H
ATOM    858  HG2 ARG A  54       6.657  16.549  -0.749  1.00  0.00      A    H
ATOM    859  CD  ARG A  54       5.139  17.204   0.582  1.00  0.00      A    C
ATOM    860  HD1 ARG A  54       4.327  16.832  -0.079  1.00  0.00      A    H
ATOM    861  HD2 ARG A  54       5.284  18.277   0.334  1.00  0.00      A    H
ATOM    862  NE  ARG A  54       4.768  17.090   2.058  1.00  0.00      A    N
ATOM    863  HE  ARG A  54       5.125  17.798   2.668  1.00  0.00      A    H
ATOM    864  CZ  ARG A  54       4.214  16.043   2.638  1.00  0.00      A    C
ATOM    865  NH1 ARG A  54       3.576  15.103   1.937  1.00  0.00      A    N
ATOM    866 HH11 ARG A  54       3.518  15.123   0.939  1.00  0.00      A    H
ATOM    867 HH12 ARG A  54       3.417  14.239   2.415  1.00  0.00      A    H
ATOM    868  NH2 ARG A  54       4.267  15.823   3.981  1.00  0.00      A    N
ATOM    869 HH21 ARG A  54       4.664  16.550   4.541  1.00  0.00      A    H
ATOM    870 HH22 ARG A  54       3.977  14.979   4.433  1.00  0.00      A    H
ATOM    871  C   ARG A  54       8.969  18.857   2.129  1.00  0.00      A    C
ATOM    872  O   ARG A  54       8.621  19.683   2.964  1.00  0.00      A    O
ATOM    873  N   ALA A  55      10.275  18.408   2.227  1.00  0.00      A    N
ATOM    874  HN  ALA A  55      10.567  17.643   1.659  1.00  0.00      A    H
ATOM    875  CA  ALA A  55      11.149  18.829   3.299  1.00  0.00      A    C
ATOM    876  HA  ALA A  55      10.752  18.697   4.295  1.00  0.00      A    H
ATOM    877  CB  ALA A  55      12.396  17.900   3.084  1.00  0.00      A    C
ATOM    878  HB1 ALA A  55      13.177  18.302   3.764  1.00  0.00      A    H
ATOM    879  HB2 ALA A  55      12.158  16.831   3.274  1.00  0.00      A    H
ATOM    880  HB3 ALA A  55      12.739  18.091   2.045  1.00  0.00      A    H
ATOM    881  C   ALA A  55      11.545  20.283   3.229  1.00  0.00      A    C
ATOM    882  O   ALA A  55      11.735  20.923   4.236  1.00  0.00      A    O
ATOM    883  N   THR A  56      11.684  20.817   1.940  1.00  0.00      A    N
ATOM    884  HN  THR A  56      11.345  20.285   1.168  1.00  0.00      A    H
ATOM    885  CA  THR A  56      11.947  22.263   1.821  1.00  0.00      A    C
ATOM    886  HA  THR A  56      12.713  22.434   2.564  1.00  0.00      A    H
ATOM    887  CB  THR A  56      12.370  22.798   0.456  1.00  0.00      A    C
ATOM    888  HB  THR A  56      11.522  22.923  -0.250  1.00  0.00      A    H
ATOM    889  OG1 THR A  56      13.395  21.910  -0.078  1.00  0.00      A    O
ATOM    890  HG1 THR A  56      13.023  21.038  -0.228  1.00  0.00      A    H
ATOM    891  CG2 THR A  56      13.170  24.109   0.804  1.00  0.00      A    C
ATOM    892 HG21 THR A  56      14.052  23.903   1.448  1.00  0.00      A    H
ATOM    893 HG22 THR A  56      13.460  24.523  -0.186  1.00  0.00      A    H
ATOM    894 HG23 THR A  56      12.457  24.816   1.279  1.00  0.00      A    H
ATOM    895  C   THR A  56      10.796  23.142   2.220  1.00  0.00      A    C
ATOM    896  O   THR A  56      10.916  24.097   3.003  1.00  0.00      A    O
ATOM    897  N   ASP A  57       9.614  22.890   1.619  1.00  0.00      A    N
ATOM    898  HN  ASP A  57       9.505  22.059   1.079  1.00  0.00      A    H
ATOM    899  CA  ASP A  57       8.574  23.859   1.386  1.00  0.00      A    C
ATOM    900  HA  ASP A  57       8.984  24.797   1.729  1.00  0.00      A    H
ATOM    901  CB  ASP A  57       8.329  23.954  -0.117  1.00  0.00      A    C
ATOM    902  HB1 ASP A  57       7.428  23.465  -0.544  1.00  0.00      A    H
ATOM    903  HB2 ASP A  57       9.171  23.433  -0.622  1.00  0.00      A    H
ATOM    904  CG  ASP A  57       8.275  25.402  -0.517  1.00  0.00      A    C
ATOM    905  OD1 ASP A  57       7.135  25.905  -0.722  1.00  0.00      A    O
ATOM    906  OD2 ASP A  57       9.372  25.923  -0.761  1.00  0.00      A    O
ATOM    907  C   ASP A  57       7.301  23.530   2.123  1.00  0.00      A    C
ATOM    908  O   ASP A  57       6.345  24.352   2.133  1.00  0.00      A    O
ATOM    909  N   THR A  58       7.137  22.349   2.799  1.00  0.00      A    N
ATOM    910  HN  THR A  58       7.845  21.655   2.691  1.00  0.00      A    H
ATOM    911  CA  THR A  58       5.965  22.081   3.641  1.00  0.00      A    C
ATOM    912  HA  THR A  58       5.372  22.981   3.724  1.00  0.00      A    H
ATOM    913  CB  THR A  58       5.069  20.924   3.193  1.00  0.00      A    C
ATOM    914  HB  THR A  58       4.079  20.960   3.697  1.00  0.00      A    H
ATOM    915  OG1 THR A  58       5.573  19.620   3.274  1.00  0.00      A    O
ATOM    916  HG1 THR A  58       6.389  19.695   3.773  1.00  0.00      A    H
ATOM    917  CG2 THR A  58       4.676  21.014   1.739  1.00  0.00      A    C
ATOM    918 HG21 THR A  58       4.139  21.983   1.659  1.00  0.00      A    H
ATOM    919 HG22 THR A  58       5.541  20.976   1.043  1.00  0.00      A    H
ATOM    920 HG23 THR A  58       3.977  20.215   1.414  1.00  0.00      A    H
ATOM    921  C   THR A  58       6.445  21.839   5.063  1.00  0.00      A    C
ATOM    922  O   THR A  58       5.770  21.108   5.771  1.00  0.00      A    O
ATOM    923  N   LEU A  59       7.526  22.504   5.495  1.00  0.00      A    N
ATOM    924  HN  LEU A  59       8.024  23.022   4.804  1.00  0.00      A    H
ATOM    925  CA  LEU A  59       8.046  22.505   6.898  1.00  0.00      A    C
ATOM    926  HA  LEU A  59       7.344  21.998   7.543  1.00  0.00      A    H
ATOM    927  CB  LEU A  59       9.439  21.693   7.002  1.00  0.00      A    C
ATOM    928  HB1 LEU A  59       9.818  21.905   8.025  1.00  0.00      A    H
ATOM    929  HB2 LEU A  59      10.200  21.983   6.246  1.00  0.00      A    H
ATOM    930  CG  LEU A  59       9.360  20.124   6.798  1.00  0.00      A    C
ATOM    931  HG  LEU A  59       9.089  20.001   5.728  1.00  0.00      A    H
ATOM    932  CD1 LEU A  59      10.661  19.423   7.108  1.00  0.00      A    C
ATOM    933 HD11 LEU A  59      10.574  18.373   6.754  1.00  0.00      A    H
ATOM    934 HD12 LEU A  59      11.455  20.047   6.645  1.00  0.00      A    H
ATOM    935 HD13 LEU A  59      10.845  19.414   8.203  1.00  0.00      A    H
ATOM    936  CD2 LEU A  59       8.260  19.485   7.689  1.00  0.00      A    C
ATOM    937 HD21 LEU A  59       8.378  19.936   8.697  1.00  0.00      A    H
ATOM    938 HD22 LEU A  59       7.236  19.542   7.262  1.00  0.00      A    H
ATOM    939 HD23 LEU A  59       8.370  18.379   7.668  1.00  0.00      A    H
ATOM    940  C   LEU A  59       8.391  23.806   7.508  1.00  0.00      A    C
ATOM    941  O   LEU A  59       8.985  24.653   6.801  1.00  0.00      A    O
ATOM    942  N   PRO A  60       8.130  24.117   8.805  1.00  0.00      A    N
ATOM    943  CD  PRO A  60       7.340  23.251   9.684  1.00  0.00      A    C
ATOM    944  HD1 PRO A  60       6.269  23.285   9.390  1.00  0.00      A    H
ATOM    945  HD2 PRO A  60       7.653  22.188   9.611  1.00  0.00      A    H
ATOM    946  CA  PRO A  60       8.465  25.375   9.452  1.00  0.00      A    C
ATOM    947  HA  PRO A  60       8.103  26.219   8.883  1.00  0.00      A    H
ATOM    948  CB  PRO A  60       7.749  25.324  10.799  1.00  0.00      A    C
ATOM    949  HB1 PRO A  60       6.722  25.748  10.782  1.00  0.00      A    H
ATOM    950  HB2 PRO A  60       8.247  25.911  11.600  1.00  0.00      A    H
ATOM    951  CG  PRO A  60       7.534  23.851  11.077  1.00  0.00      A    C
ATOM    952  HG1 PRO A  60       6.732  23.585  11.797  1.00  0.00      A    H
ATOM    953  HG2 PRO A  60       8.498  23.563  11.547  1.00  0.00      A    H
ATOM    954  C   PRO A  60       9.974  25.450   9.695  1.00  0.00      A    C
ATOM    955  O   PRO A  60      10.615  24.458   9.678  1.00  0.00      A    O
ATOM    956  N   PRO A  61      10.421  26.664   9.900  1.00  0.00      A    N
ATOM    957  CD  PRO A  61       9.764  27.914   9.582  1.00  0.00      A    C
ATOM    958  HD1 PRO A  61       9.429  27.945   8.523  1.00  0.00      A    H
ATOM    959  HD2 PRO A  61       8.954  28.158  10.303  1.00  0.00      A    H
ATOM    960  CA  PRO A  61      11.751  26.979  10.407  1.00  0.00      A    C
ATOM    961  HA  PRO A  61      12.520  26.928   9.651  1.00  0.00      A    H
ATOM    962  CB  PRO A  61      11.686  28.379  10.801  1.00  0.00      A    C
ATOM    963  HB1 PRO A  61      12.716  28.785  10.892  1.00  0.00      A    H
ATOM    964  HB2 PRO A  61      11.195  28.446  11.796  1.00  0.00      A    H
ATOM    965  CG  PRO A  61      10.827  29.012   9.735  1.00  0.00      A    C
ATOM    966  HG1 PRO A  61      11.466  29.081   8.828  1.00  0.00      A    H
ATOM    967  HG2 PRO A  61      10.390  30.022   9.888  1.00  0.00      A    H
ATOM    968  C   PRO A  61      12.290  26.030  11.530  1.00  0.00      A    C
ATOM    969  O   PRO A  61      11.552  25.668  12.437  1.00  0.00      A    O
ATOM    970  N   PRO A  62      13.516  25.611  11.571  1.00  0.00      A    N
ATOM    971  CD  PRO A  62      14.506  25.802  10.539  1.00  0.00      A    C
ATOM    972  HD1 PRO A  62      14.098  25.293   9.639  1.00  0.00      A    H
ATOM    973  HD2 PRO A  62      14.721  26.883  10.395  1.00  0.00      A    H
ATOM    974  CA  PRO A  62      13.983  24.481  12.423  1.00  0.00      A    C
ATOM    975  HA  PRO A  62      13.186  23.758  12.521  1.00  0.00      A    H
ATOM    976  CB  PRO A  62      15.237  23.943  11.800  1.00  0.00      A    C
ATOM    977  HB1 PRO A  62      15.018  23.223  10.984  1.00  0.00      A    H
ATOM    978  HB2 PRO A  62      15.970  23.559  12.541  1.00  0.00      A    H
ATOM    979  CG  PRO A  62      15.764  25.174  11.019  1.00  0.00      A    C
ATOM    980  HG1 PRO A  62      16.483  25.081  10.177  1.00  0.00      A    H
ATOM    981  HG2 PRO A  62      16.210  25.833  11.794  1.00  0.00      A    H
ATOM    982  C   PRO A  62      14.312  24.914  13.855  1.00  0.00      A    C
ATOM    983  O   PRO A  62      15.208  25.716  14.059  1.00  0.00      A    O
ATOM    984  N   GLU A  63      13.652  24.349  14.863  1.00  0.00      A    N
ATOM    985  HN  GLU A  63      12.986  23.620  14.726  1.00  0.00      A    H
ATOM    986  CA  GLU A  63      13.641  24.822  16.207  1.00  0.00      A    C
ATOM    987  HA  GLU A  63      14.690  24.970  16.418  1.00  0.00      A    H
ATOM    988  CB  GLU A  63      12.704  26.075  16.301  1.00  0.00      A    C
ATOM    989  HB1 GLU A  63      11.643  25.803  16.491  1.00  0.00      A    H
ATOM    990  HB2 GLU A  63      12.585  26.565  15.311  1.00  0.00      A    H
ATOM    991  CG  GLU A  63      13.101  27.045  17.444  1.00  0.00      A    C
ATOM    992  HG1 GLU A  63      13.394  26.408  18.306  1.00  0.00      A    H
ATOM    993  HG2 GLU A  63      12.325  27.789  17.723  1.00  0.00      A    H
ATOM    994  CD  GLU A  63      14.367  27.773  17.033  1.00  0.00      A    C
ATOM    995  OE1 GLU A  63      15.439  27.482  17.628  1.00  0.00      A    O
ATOM    996  OE2 GLU A  63      14.331  28.524  16.034  1.00  0.00      A    O
ATOM    997  C   GLU A  63      13.149  23.678  17.209  1.00  0.00      A    C
ATOM    998  O   GLU A  63      12.534  22.717  16.793  1.00  0.00      A    O
ATOM    999  N   LEU A  64      13.345  23.800  18.551  1.00  0.00      A    N
ATOM   1000  HN  LEU A  64      13.819  24.600  18.910  1.00  0.00      A    H
ATOM   1001  CA  LEU A  64      12.745  22.739  19.527  1.00  0.00      A    C
ATOM   1002  HA  LEU A  64      12.529  21.794  19.052  1.00  0.00      A    H
ATOM   1003  CB  LEU A  64      13.681  22.502  20.688  1.00  0.00      A    C
ATOM   1004  HB1 LEU A  64      13.310  21.843  21.501  1.00  0.00      A    H
ATOM   1005  HB2 LEU A  64      13.948  23.466  21.171  1.00  0.00      A    H
ATOM   1006  CG  LEU A  64      15.102  21.955  20.255  1.00  0.00      A    C
ATOM   1007  HG  LEU A  64      15.281  22.540  19.328  1.00  0.00      A    H
ATOM   1008  CD1 LEU A  64      16.194  22.145  21.302  1.00  0.00      A    C
ATOM   1009 HD11 LEU A  64      17.030  21.422  21.193  1.00  0.00      A    H
ATOM   1010 HD12 LEU A  64      16.517  23.207  21.342  1.00  0.00      A    H
ATOM   1011 HD13 LEU A  64      15.821  21.768  22.279  1.00  0.00      A    H
ATOM   1012  CD2 LEU A  64      14.956  20.489  19.798  1.00  0.00      A    C
ATOM   1013 HD21 LEU A  64      14.726  20.427  18.713  1.00  0.00      A    H
ATOM   1014 HD22 LEU A  64      15.862  19.883  20.012  1.00  0.00      A    H
ATOM   1015 HD23 LEU A  64      14.020  20.097  20.250  1.00  0.00      A    H
ATOM   1016  C   LEU A  64      11.298  23.144  20.026  1.00  0.00      A    C
ATOM   1017  O   LEU A  64      10.690  22.738  20.984  1.00  0.00      A    O
ATOM   1018  N   SER A  65      10.694  24.085  19.331  1.00  0.00      A    N
ATOM   1019  HN  SER A  65      11.104  24.472  18.509  1.00  0.00      A    H
ATOM   1020  CA  SER A  65       9.317  24.535  19.686  1.00  0.00      A    C
ATOM   1021  HA  SER A  65       9.212  24.563  20.760  1.00  0.00      A    H
ATOM   1022  CB  SER A  65       9.021  25.934  19.163  1.00  0.00      A    C
ATOM   1023  HB1 SER A  65       9.757  26.578  19.689  1.00  0.00      A    H
ATOM   1024  HB2 SER A  65       7.954  26.204  19.310  1.00  0.00      A    H
ATOM   1025  OG  SER A  65       9.335  25.976  17.744  1.00  0.00      A    O
ATOM   1026  HG1 SER A  65       9.349  26.914  17.541  1.00  0.00      A    H
ATOM   1027  C   SER A  65       8.227  23.498  19.244  1.00  0.00      A    C
ATOM   1028  O   SER A  65       8.419  22.719  18.360  1.00  0.00      A    O
ATOM   1029  N   LEU A  66       7.089  23.501  19.960  1.00  0.00      A    N
ATOM   1030  HN  LEU A  66       6.869  24.154  20.681  1.00  0.00      A    H
ATOM   1031  CA  LEU A  66       6.022  22.518  19.756  1.00  0.00      A    C
ATOM   1032  HA  LEU A  66       6.349  21.526  20.031  1.00  0.00      A    H
ATOM   1033  CB  LEU A  66       4.885  22.875  20.735  1.00  0.00      A    C
ATOM   1034  HB1 LEU A  66       4.476  23.889  20.538  1.00  0.00      A    H
ATOM   1035  HB2 LEU A  66       5.307  22.887  21.763  1.00  0.00      A    H
ATOM   1036  CG  LEU A  66       3.573  21.996  20.702  1.00  0.00      A    C
ATOM   1037  HG  LEU A  66       3.189  21.811  19.677  1.00  0.00      A    H
ATOM   1038  CD1 LEU A  66       3.681  20.668  21.513  1.00  0.00      A    C
ATOM   1039 HD11 LEU A  66       4.400  20.004  20.988  1.00  0.00      A    H
ATOM   1040 HD12 LEU A  66       4.011  20.809  22.565  1.00  0.00      A    H
ATOM   1041 HD13 LEU A  66       2.671  20.209  21.466  1.00  0.00      A    H
ATOM   1042  CD2 LEU A  66       2.484  22.786  21.428  1.00  0.00      A    C
ATOM   1043 HD21 LEU A  66       2.798  23.122  22.440  1.00  0.00      A    H
ATOM   1044 HD22 LEU A  66       2.227  23.689  20.834  1.00  0.00      A    H
ATOM   1045 HD23 LEU A  66       1.558  22.184  21.547  1.00  0.00      A    H
ATOM   1046  C   LEU A  66       5.598  22.316  18.314  1.00  0.00      A    C
ATOM   1047  O   LEU A  66       5.612  21.231  17.788  1.00  0.00      A    O
ATOM   1048  N   GLU A  67       5.242  23.419  17.614  1.00  0.00      A    N
ATOM   1049  HN  GLU A  67       5.100  24.324  18.007  1.00  0.00      A    H
ATOM   1050  CA  GLU A  67       4.661  23.224  16.250  1.00  0.00      A    C
ATOM   1051  HA  GLU A  67       3.875  22.484  16.246  1.00  0.00      A    H
ATOM   1052  CB  GLU A  67       4.117  24.634  15.789  1.00  0.00      A    C
ATOM   1053  HB1 GLU A  67       4.975  25.335  15.708  1.00  0.00      A    H
ATOM   1054  HB2 GLU A  67       3.380  25.007  16.532  1.00  0.00      A    H
ATOM   1055  CG  GLU A  67       3.520  24.600  14.386  1.00  0.00      A    C
ATOM   1056  HG1 GLU A  67       2.625  23.942  14.409  1.00  0.00      A    H
ATOM   1057  HG2 GLU A  67       4.293  24.248  13.669  1.00  0.00      A    H
ATOM   1058  CD  GLU A  67       3.075  25.941  13.804  1.00  0.00      A    C
ATOM   1059  OE1 GLU A  67       2.253  26.715  14.421  1.00  0.00      A    O
ATOM   1060  OE2 GLU A  67       3.632  26.441  12.732  1.00  0.00      A    O
ATOM   1061  C   GLU A  67       5.668  22.739  15.294  1.00  0.00      A    C
ATOM   1062  O   GLU A  67       5.371  21.947  14.403  1.00  0.00      A    O
ATOM   1063  N   THR A  68       6.917  23.219  15.468  1.00  0.00      A    N
ATOM   1064  HN  THR A  68       7.046  23.732  16.314  1.00  0.00      A    H
ATOM   1065  CA  THR A  68       8.017  22.590  14.741  1.00  0.00      A    C
ATOM   1066  HA  THR A  68       7.747  22.629  13.696  1.00  0.00      A    H
ATOM   1067  CB  THR A  68       9.399  23.296  15.131  1.00  0.00      A    C
ATOM   1068  HB  THR A  68       9.639  22.988  16.171  1.00  0.00      A    H
ATOM   1069  OG1 THR A  68       9.255  24.689  15.149  1.00  0.00      A    O
ATOM   1070  HG1 THR A  68       9.122  24.992  16.050  1.00  0.00      A    H
ATOM   1071  CG2 THR A  68      10.477  22.790  14.185  1.00  0.00      A    C
ATOM   1072 HG21 THR A  68      10.863  21.811  14.541  1.00  0.00      A    H
ATOM   1073 HG22 THR A  68      10.121  22.863  13.135  1.00  0.00      A    H
ATOM   1074 HG23 THR A  68      11.333  23.488  14.302  1.00  0.00      A    H
ATOM   1075  C   THR A  68       8.269  21.108  15.003  1.00  0.00      A    C
ATOM   1076  O   THR A  68       8.394  20.340  14.102  1.00  0.00      A    O
ATOM   1077  N   LEU A  69       8.296  20.721  16.298  1.00  0.00      A    N
ATOM   1078  HN  LEU A  69       8.215  21.364  17.056  1.00  0.00      A    H
ATOM   1079  CA  LEU A  69       8.588  19.345  16.612  1.00  0.00      A    C
ATOM   1080  HA  LEU A  69       9.427  19.010  16.020  1.00  0.00      A    H
ATOM   1081  CB  LEU A  69       8.688  19.061  18.077  1.00  0.00      A    C
ATOM   1082  HB1 LEU A  69       8.764  17.977  18.309  1.00  0.00      A    H
ATOM   1083  HB2 LEU A  69       7.819  19.541  18.576  1.00  0.00      A    H
ATOM   1084  CG  LEU A  69      10.114  19.511  18.571  1.00  0.00      A    C
ATOM   1085  HG  LEU A  69      10.289  20.520  18.142  1.00  0.00      A    H
ATOM   1086  CD1 LEU A  69      10.157  19.682  20.096  1.00  0.00      A    C
ATOM   1087 HD11 LEU A  69      11.136  20.067  20.453  1.00  0.00      A    H
ATOM   1088 HD12 LEU A  69       9.298  20.378  20.203  1.00  0.00      A    H
ATOM   1089 HD13 LEU A  69       9.938  18.730  20.626  1.00  0.00      A    H
ATOM   1090  CD2 LEU A  69      11.280  18.650  17.994  1.00  0.00      A    C
ATOM   1091 HD21 LEU A  69      11.322  18.520  16.892  1.00  0.00      A    H
ATOM   1092 HD22 LEU A  69      12.284  18.984  18.331  1.00  0.00      A    H
ATOM   1093 HD23 LEU A  69      11.157  17.587  18.292  1.00  0.00      A    H
ATOM   1094  C   LEU A  69       7.360  18.485  16.090  1.00  0.00      A    C
ATOM   1095  O   LEU A  69       7.519  17.345  15.563  1.00  0.00      A    O
ATOM   1096  N   TRP A  70       6.067  18.939  16.256  1.00  0.00      A    N
ATOM   1097  HN  TRP A  70       5.777  19.713  16.813  1.00  0.00      A    H
ATOM   1098  CA  TRP A  70       4.989  18.274  15.530  1.00  0.00      A    C
ATOM   1099  HA  TRP A  70       4.731  17.359  16.041  1.00  0.00      A    H
ATOM   1100  CB  TRP A  70       3.737  19.225  15.641  1.00  0.00      A    C
ATOM   1101  HB1 TRP A  70       3.076  19.154  14.752  1.00  0.00      A    H
ATOM   1102  HB2 TRP A  70       4.134  20.262  15.650  1.00  0.00      A    H
ATOM   1103  CG  TRP A  70       2.917  18.931  16.794  1.00  0.00      A    C
ATOM   1104  CD1 TRP A  70       3.258  19.004  18.114  1.00  0.00      A    C
ATOM   1105  HD1 TRP A  70       4.178  19.393  18.524  1.00  0.00      A    H
ATOM   1106  NE1 TRP A  70       2.307  18.441  18.959  1.00  0.00      A    N
ATOM   1107  HE1 TRP A  70       2.340  18.325  19.927  1.00  0.00      A    H
ATOM   1108  CE2 TRP A  70       1.210  18.198  18.106  1.00  0.00      A    C
ATOM   1109  CD2 TRP A  70       1.540  18.539  16.751  1.00  0.00      A    C
ATOM   1110  CE3 TRP A  70       0.663  18.403  15.678  1.00  0.00      A    C
ATOM   1111  HE3 TRP A  70       0.987  18.728  14.701  1.00  0.00      A    H
ATOM   1112  CZ3 TRP A  70      -0.676  18.165  16.012  1.00  0.00      A    C
ATOM   1113  HZ3 TRP A  70      -1.460  18.101  15.272  1.00  0.00      A    H
ATOM   1114  CZ2 TRP A  70      -0.092  17.656  18.322  1.00  0.00      A    C
ATOM   1115  HZ2 TRP A  70      -0.348  17.512  19.361  1.00  0.00      A    H
ATOM   1116  CH2 TRP A  70      -0.995  17.741  17.296  1.00  0.00      A    C
ATOM   1117  HH2 TRP A  70      -1.997  17.460  17.584  1.00  0.00      A    H
ATOM   1118  C   TRP A  70       5.205  17.976  13.991  1.00  0.00      A    C
ATOM   1119  O   TRP A  70       5.160  16.783  13.680  1.00  0.00      A    O
ATOM   1120  N   CYS A  71       5.318  19.017  13.143  1.00  0.00      A    N
ATOM   1121  HN  CYS A  71       5.457  19.949  13.468  1.00  0.00      A    H
ATOM   1122  CA  CYS A  71       5.414  18.759  11.687  1.00  0.00      A    C
ATOM   1123  HA  CYS A  71       4.533  18.219  11.372  1.00  0.00      A    H
ATOM   1124  CB  CYS A  71       5.558  19.998  10.795  1.00  0.00      A    C
ATOM   1125  HB1 CYS A  71       5.534  19.694   9.727  1.00  0.00      A    H
ATOM   1126  HB2 CYS A  71       6.595  20.373  10.930  1.00  0.00      A    H
ATOM   1127  SG  CYS A  71       4.362  21.302  11.184  1.00  0.00      A    S
ATOM   1128  HG1 CYS A  71       4.837  21.616  12.380  1.00  0.00      A    H
ATOM   1129  C   CYS A  71       6.614  17.913  11.331  1.00  0.00      A    C
ATOM   1130  O   CYS A  71       6.471  16.979  10.509  1.00  0.00      A    O
ATOM   1131  N   TYR A  72       7.739  18.202  11.946  1.00  0.00      A    N
ATOM   1132  HN  TYR A  72       7.748  19.039  12.489  1.00  0.00      A    H
ATOM   1133  CA  TYR A  72       9.017  17.434  11.858  1.00  0.00      A    C
ATOM   1134  HA  TYR A  72       9.209  17.351  10.798  1.00  0.00      A    H
ATOM   1135  CB  TYR A  72      10.185  18.079  12.508  1.00  0.00      A    C
ATOM   1136  HB1 TYR A  72      10.999  17.328  12.597  1.00  0.00      A    H
ATOM   1137  HB2 TYR A  72       9.748  18.538  13.420  1.00  0.00      A    H
ATOM   1138  CG  TYR A  72      10.712  19.180  11.612  1.00  0.00      A    C
ATOM   1139  CD1 TYR A  72      11.975  19.088  11.056  1.00  0.00      A    C
ATOM   1140  HD1 TYR A  72      12.566  18.208  11.265  1.00  0.00      A    H
ATOM   1141  CE1 TYR A  72      12.594  20.205  10.464  1.00  0.00      A    C
ATOM   1142  HE1 TYR A  72      13.644  20.071  10.246  1.00  0.00      A    H
ATOM   1143  CZ  TYR A  72      11.951  21.452  10.282  1.00  0.00      A    C
ATOM   1144  OH  TYR A  72      12.614  22.548   9.565  1.00  0.00      A    O
ATOM   1145  HH  TYR A  72      11.977  23.265   9.608  1.00  0.00      A    H
ATOM   1146  CD2 TYR A  72       9.995  20.375  11.413  1.00  0.00      A    C
ATOM   1147  HD2 TYR A  72       8.951  20.460  11.676  1.00  0.00      A    H
ATOM   1148  CE2 TYR A  72      10.595  21.499  10.644  1.00  0.00      A    C
ATOM   1149  HE2 TYR A  72       9.954  22.298  10.301  1.00  0.00      A    H
ATOM   1150  C   TYR A  72       8.796  15.993  12.286  1.00  0.00      A    C
ATOM   1151  O   TYR A  72       9.191  15.138  11.505  1.00  0.00      A    O
ATOM   1152  N   THR A  73       8.148  15.740  13.425  1.00  0.00      A    N
ATOM   1153  HN  THR A  73       7.766  16.457  14.004  1.00  0.00      A    H
ATOM   1154  CA  THR A  73       7.726  14.424  13.907  1.00  0.00      A    C
ATOM   1155  HA  THR A  73       8.600  13.821  14.105  1.00  0.00      A    H
ATOM   1156  CB  THR A  73       7.015  14.350  15.262  1.00  0.00      A    C
ATOM   1157  HB  THR A  73       6.107  14.986  15.189  1.00  0.00      A    H
ATOM   1158  OG1 THR A  73       7.872  14.755  16.281  1.00  0.00      A    O
ATOM   1159  HG1 THR A  73       8.050  15.655  15.997  1.00  0.00      A    H
ATOM   1160  CG2 THR A  73       6.570  12.911  15.642  1.00  0.00      A    C
ATOM   1161 HG21 THR A  73       5.865  13.038  16.491  1.00  0.00      A    H
ATOM   1162 HG22 THR A  73       5.935  12.395  14.891  1.00  0.00      A    H
ATOM   1163 HG23 THR A  73       7.404  12.196  15.812  1.00  0.00      A    H
ATOM   1164  C   THR A  73       6.914  13.624  12.863  1.00  0.00      A    C
ATOM   1165  O   THR A  73       7.357  12.600  12.442  1.00  0.00      A    O
ATOM   1166  N   TYR A  74       5.717  14.217  12.468  1.00  0.00      A    N
ATOM   1167  HN  TYR A  74       5.405  15.075  12.869  1.00  0.00      A    H
ATOM   1168  CA  TYR A  74       4.884  13.606  11.583  1.00  0.00      A    C
ATOM   1169  HA  TYR A  74       4.726  12.600  11.942  1.00  0.00      A    H
ATOM   1170  CB  TYR A  74       3.543  14.292  11.394  1.00  0.00      A    C
ATOM   1171  HB1 TYR A  74       2.975  13.649  10.688  1.00  0.00      A    H
ATOM   1172  HB2 TYR A  74       3.715  15.292  10.943  1.00  0.00      A    H
ATOM   1173  CG  TYR A  74       2.795  14.327  12.640  1.00  0.00      A    C
ATOM   1174  CD1 TYR A  74       1.833  15.366  12.699  1.00  0.00      A    C
ATOM   1175  HD1 TYR A  74       1.684  15.999  11.837  1.00  0.00      A    H
ATOM   1176  CE1 TYR A  74       1.084  15.601  13.864  1.00  0.00      A    C
ATOM   1177  HE1 TYR A  74       0.373  16.409  13.780  1.00  0.00      A    H
ATOM   1178  CZ  TYR A  74       1.227  14.847  15.044  1.00  0.00      A    C
ATOM   1179  OH  TYR A  74       0.302  15.064  16.108  1.00  0.00      A    O
ATOM   1180  HH  TYR A  74       0.071  15.994  16.156  1.00  0.00      A    H
ATOM   1181  CD2 TYR A  74       2.918  13.524  13.816  1.00  0.00      A    C
ATOM   1182  HD2 TYR A  74       3.725  12.806  13.810  1.00  0.00      A    H
ATOM   1183  CE2 TYR A  74       2.096  13.793  15.003  1.00  0.00      A    C
ATOM   1184  HE2 TYR A  74       2.069  13.166  15.882  1.00  0.00      A    H
ATOM   1185  C   TYR A  74       5.513  13.409  10.222  1.00  0.00      A    C
ATOM   1186  O   TYR A  74       5.309  12.335   9.586  1.00  0.00      A    O
ATOM   1187  N   PHE A  75       6.328  14.341   9.717  1.00  0.00      A    N
ATOM   1188  HN  PHE A  75       6.475  15.203  10.197  1.00  0.00      A    H
ATOM   1189  CA  PHE A  75       6.918  14.157   8.397  1.00  0.00      A    C
ATOM   1190  HA  PHE A  75       6.116  13.891   7.725  1.00  0.00      A    H
ATOM   1191  CB  PHE A  75       7.516  15.517   8.002  1.00  0.00      A    C
ATOM   1192  HB1 PHE A  75       8.184  15.896   8.805  1.00  0.00      A    H
ATOM   1193  HB2 PHE A  75       6.637  16.195   8.034  1.00  0.00      A    H
ATOM   1194  CG  PHE A  75       8.240  15.571   6.644  1.00  0.00      A    C
ATOM   1195  CD1 PHE A  75       9.626  15.820   6.526  1.00  0.00      A    C
ATOM   1196  HD1 PHE A  75      10.224  16.118   7.374  1.00  0.00      A    H
ATOM   1197  CE1 PHE A  75      10.317  15.743   5.342  1.00  0.00      A    C
ATOM   1198  HE1 PHE A  75      11.388  15.859   5.413  1.00  0.00      A    H
ATOM   1199  CZ  PHE A  75       9.687  15.230   4.206  1.00  0.00      A    C
ATOM   1200  HZ  PHE A  75      10.176  15.287   3.244  1.00  0.00      A    H
ATOM   1201  CD2 PHE A  75       7.632  15.051   5.500  1.00  0.00      A    C
ATOM   1202  HD2 PHE A  75       6.669  14.581   5.635  1.00  0.00      A    H
ATOM   1203  CE2 PHE A  75       8.363  14.867   4.247  1.00  0.00      A    C
ATOM   1204  HE2 PHE A  75       7.914  14.417   3.374  1.00  0.00      A    H
ATOM   1205  C   PHE A  75       7.894  12.975   8.318  1.00  0.00      A    C
ATOM   1206  O   PHE A  75       7.854  12.152   7.432  1.00  0.00      A    O
ATOM   1207  N   THR A  76       8.750  12.832   9.374  1.00  0.00      A    N
ATOM   1208  HN  THR A  76       8.780  13.476  10.135  1.00  0.00      A    H
ATOM   1209  CA  THR A  76       9.698  11.779   9.393  1.00  0.00      A    C
ATOM   1210  HA  THR A  76      10.377  11.893   8.560  1.00  0.00      A    H
ATOM   1211  CB  THR A  76      10.518  11.810  10.671  1.00  0.00      A    C
ATOM   1212  HB  THR A  76       9.967  11.442  11.563  1.00  0.00      A    H
ATOM   1213  OG1 THR A  76      11.056  13.110  10.748  1.00  0.00      A    O
ATOM   1214  HG1 THR A  76      10.366  13.721  11.017  1.00  0.00      A    H
ATOM   1215  CG2 THR A  76      11.794  10.926  10.573  1.00  0.00      A    C
ATOM   1216 HG21 THR A  76      11.562   9.848  10.439  1.00  0.00      A    H
ATOM   1217 HG22 THR A  76      12.394  11.306   9.718  1.00  0.00      A    H
ATOM   1218 HG23 THR A  76      12.369  11.131  11.501  1.00  0.00      A    H
ATOM   1219  C   THR A  76       9.017  10.291   9.235  1.00  0.00      A    C
ATOM   1220  O   THR A  76       9.390   9.378   8.509  1.00  0.00      A    O
ATOM   1221  N   PHE A  77       7.866  10.121   9.923  1.00  0.00      A    N
ATOM   1222  HN  PHE A  77       7.628  10.797  10.616  1.00  0.00      A    H
ATOM   1223  CA  PHE A  77       6.975   8.983   9.739  1.00  0.00      A    C
ATOM   1224  HA  PHE A  77       7.593   8.128   9.967  1.00  0.00      A    H
ATOM   1225  CB  PHE A  77       5.793   9.103  10.773  1.00  0.00      A    C
ATOM   1226  HB1 PHE A  77       5.045   8.293  10.635  1.00  0.00      A    H
ATOM   1227  HB2 PHE A  77       5.264  10.047  10.522  1.00  0.00      A    H
ATOM   1228  CG  PHE A  77       6.191   9.169  12.213  1.00  0.00      A    C
ATOM   1229  CD1 PHE A  77       7.414   8.688  12.714  1.00  0.00      A    C
ATOM   1230  HD1 PHE A  77       8.082   8.338  11.941  1.00  0.00      A    H
ATOM   1231  CE1 PHE A  77       7.694   8.685  14.068  1.00  0.00      A    C
ATOM   1232  HE1 PHE A  77       8.663   8.339  14.397  1.00  0.00      A    H
ATOM   1233  CZ  PHE A  77       6.850   9.232  15.024  1.00  0.00      A    C
ATOM   1234  HZ  PHE A  77       6.990   9.319  16.091  1.00  0.00      A    H
ATOM   1235  CD2 PHE A  77       5.275   9.704  13.161  1.00  0.00      A    C
ATOM   1236  HD2 PHE A  77       4.267  10.000  12.909  1.00  0.00      A    H
ATOM   1237  CE2 PHE A  77       5.596   9.741  14.551  1.00  0.00      A    C
ATOM   1238  HE2 PHE A  77       4.943  10.122  15.322  1.00  0.00      A    H
ATOM   1239  C   PHE A  77       6.282   8.814   8.340  1.00  0.00      A    C
ATOM   1240  O   PHE A  77       6.309   7.769   7.714  1.00  0.00      A    O
ATOM   1241  N   GLU A  78       5.747   9.862   7.739  1.00  0.00      A    N
ATOM   1242  HN  GLU A  78       5.551  10.719   8.209  1.00  0.00      A    H
ATOM   1243  CA  GLU A  78       5.367   9.859   6.360  1.00  0.00      A    C
ATOM   1244  HA  GLU A  78       4.578   9.122   6.327  1.00  0.00      A    H
ATOM   1245  CB  GLU A  78       4.749  11.191   5.964  1.00  0.00      A    C
ATOM   1246  HB1 GLU A  78       5.485  12.020   6.030  1.00  0.00      A    H
ATOM   1247  HB2 GLU A  78       3.976  11.469   6.712  1.00  0.00      A    H
ATOM   1248  CG  GLU A  78       4.302  11.323   4.508  1.00  0.00      A    C
ATOM   1249  HG1 GLU A  78       3.583  10.544   4.176  1.00  0.00      A    H
ATOM   1250  HG2 GLU A  78       5.254  11.302   3.935  1.00  0.00      A    H
ATOM   1251  CD  GLU A  78       3.653  12.688   4.208  1.00  0.00      A    C
ATOM   1252  OE1 GLU A  78       3.079  12.776   3.101  1.00  0.00      A    O
ATOM   1253  OE2 GLU A  78       3.725  13.640   5.028  1.00  0.00      A    O
ATOM   1254  C   GLU A  78       6.500   9.521   5.365  1.00  0.00      A    C
ATOM   1255  O   GLU A  78       6.388   8.573   4.589  1.00  0.00      A    O
ATOM   1256  N   LEU A  79       7.732  10.164   5.450  1.00  0.00      A    N
ATOM   1257  HN  LEU A  79       7.866  10.814   6.194  1.00  0.00      A    H
ATOM   1258  CA  LEU A  79       8.832   9.961   4.553  1.00  0.00      A    C
ATOM   1259  HA  LEU A  79       8.535  10.095   3.523  1.00  0.00      A    H
ATOM   1260  CB  LEU A  79       9.916  10.985   4.927  1.00  0.00      A    C
ATOM   1261  HB1 LEU A  79      10.163  10.819   5.998  1.00  0.00      A    H
ATOM   1262  HB2 LEU A  79       9.446  11.991   4.953  1.00  0.00      A    H
ATOM   1263  CG  LEU A  79      11.250  11.152   4.087  1.00  0.00      A    C
ATOM   1264  HG  LEU A  79      10.917  11.079   3.030  1.00  0.00      A    H
ATOM   1265  CD1 LEU A  79      11.968  12.444   4.395  1.00  0.00      A    C
ATOM   1266 HD11 LEU A  79      11.372  13.337   4.110  1.00  0.00      A    H
ATOM   1267 HD12 LEU A  79      12.141  12.570   5.485  1.00  0.00      A    H
ATOM   1268 HD13 LEU A  79      12.896  12.417   3.783  1.00  0.00      A    H
ATOM   1269  CD2 LEU A  79      12.186   9.985   4.434  1.00  0.00      A    C
ATOM   1270 HD21 LEU A  79      13.178  10.095   3.946  1.00  0.00      A    H
ATOM   1271 HD22 LEU A  79      12.423   9.897   5.516  1.00  0.00      A    H
ATOM   1272 HD23 LEU A  79      11.702   9.116   3.940  1.00  0.00      A    H
ATOM   1273  C   LEU A  79       9.350   8.530   4.584  1.00  0.00      A    C
ATOM   1274  O   LEU A  79       9.560   7.922   3.552  1.00  0.00      A    O
ATOM   1275  N   ILE A  80       9.549   7.901   5.795  1.00  0.00      A    N
ATOM   1276  HN  ILE A  80       9.505   8.492   6.596  1.00  0.00      A    H
ATOM   1277  CA  ILE A  80       9.923   6.511   5.963  1.00  0.00      A    C
ATOM   1278  HA  ILE A  80      10.778   6.405   5.311  1.00  0.00      A    H
ATOM   1279  CB  ILE A  80      10.384   6.208   7.408  1.00  0.00      A    C
ATOM   1280  HB  ILE A  80       9.507   6.540   8.004  1.00  0.00      A    H
ATOM   1281  CG2 ILE A  80      10.568   4.743   7.788  1.00  0.00      A    C
ATOM   1282 HG21 ILE A  80      11.285   4.341   7.040  1.00  0.00      A    H
ATOM   1283 HG22 ILE A  80      10.769   4.646   8.876  1.00  0.00      A    H
ATOM   1284 HG23 ILE A  80       9.554   4.309   7.655  1.00  0.00      A    H
ATOM   1285  CG1 ILE A  80      11.637   7.037   7.860  1.00  0.00      A    C
ATOM   1286 HG11 ILE A  80      11.721   6.789   8.940  1.00  0.00      A    H
ATOM   1287 HG12 ILE A  80      11.401   8.118   7.751  1.00  0.00      A    H
ATOM   1288  CD  ILE A  80      12.905   6.769   7.082  1.00  0.00      A    C
ATOM   1289  HD1 ILE A  80      13.728   7.450   7.390  1.00  0.00      A    H
ATOM   1290  HD2 ILE A  80      13.294   5.729   7.102  1.00  0.00      A    H
ATOM   1291  HD3 ILE A  80      12.720   7.173   6.063  1.00  0.00      A    H
ATOM   1292  C   ILE A  80       8.776   5.598   5.529  1.00  0.00      A    C
ATOM   1293  O   ILE A  80       8.982   4.476   5.079  1.00  0.00      A    O
ATOM   1294  N   SER A  81       7.529   6.021   5.679  1.00  0.00      A    N
ATOM   1295  HN  SER A  81       7.436   6.960   6.001  1.00  0.00      A    H
ATOM   1296  CA  SER A  81       6.382   5.294   5.112  1.00  0.00      A    C
ATOM   1297  HA  SER A  81       6.635   4.286   5.407  1.00  0.00      A    H
ATOM   1298  CB  SER A  81       5.003   5.685   5.600  1.00  0.00      A    C
ATOM   1299  HB1 SER A  81       4.341   4.979   5.056  1.00  0.00      A    H
ATOM   1300  HB2 SER A  81       4.756   6.729   5.312  1.00  0.00      A    H
ATOM   1301  OG  SER A  81       4.888   5.556   6.949  1.00  0.00      A    O
ATOM   1302  HG1 SER A  81       5.488   6.218   7.300  1.00  0.00      A    H
ATOM   1303  C   SER A  81       6.380   5.297   3.574  1.00  0.00      A    C
ATOM   1304  O   SER A  81       6.185   4.260   3.002  1.00  0.00      A    O
ATOM   1305  N   VAL A  82       6.688   6.414   2.822  1.00  0.00      A    N
ATOM   1306  HN  VAL A  82       6.685   7.308   3.262  1.00  0.00      A    H
ATOM   1307  CA  VAL A  82       6.943   6.360   1.383  1.00  0.00      A    C
ATOM   1308  HA  VAL A  82       6.103   5.907   0.878  1.00  0.00      A    H
ATOM   1309  CB  VAL A  82       7.129   7.727   0.801  1.00  0.00      A    C
ATOM   1310  HB  VAL A  82       7.796   8.357   1.427  1.00  0.00      A    H
ATOM   1311  CG1 VAL A  82       7.674   7.698  -0.635  1.00  0.00      A    C
ATOM   1312 HG11 VAL A  82       8.662   7.197  -0.552  1.00  0.00      A    H
ATOM   1313 HG12 VAL A  82       7.068   7.006  -1.258  1.00  0.00      A    H
ATOM   1314 HG13 VAL A  82       7.751   8.705  -1.098  1.00  0.00      A    H
ATOM   1315  CG2 VAL A  82       5.707   8.407   0.796  1.00  0.00      A    C
ATOM   1316 HG21 VAL A  82       5.753   9.440   0.389  1.00  0.00      A    H
ATOM   1317 HG22 VAL A  82       5.063   7.731   0.195  1.00  0.00      A    H
ATOM   1318 HG23 VAL A  82       5.404   8.481   1.862  1.00  0.00      A    H
ATOM   1319  C   VAL A  82       8.108   5.349   1.036  1.00  0.00      A    C
ATOM   1320  O   VAL A  82       8.027   4.555   0.064  1.00  0.00      A    O
ATOM   1321  N   LEU A  83       9.168   5.317   1.814  1.00  0.00      A    N
ATOM   1322  HN  LEU A  83       9.310   6.025   2.501  1.00  0.00      A    H
ATOM   1323  CA  LEU A  83      10.301   4.383   1.641  1.00  0.00      A    C
ATOM   1324  HA  LEU A  83      10.748   4.485   0.663  1.00  0.00      A    H
ATOM   1325  CB  LEU A  83      11.331   4.787   2.725  1.00  0.00      A    C
ATOM   1326  HB1 LEU A  83      10.993   4.664   3.776  1.00  0.00      A    H
ATOM   1327  HB2 LEU A  83      11.594   5.844   2.509  1.00  0.00      A    H
ATOM   1328  CG  LEU A  83      12.745   4.098   2.773  1.00  0.00      A    C
ATOM   1329  HG  LEU A  83      12.692   3.133   3.321  1.00  0.00      A    H
ATOM   1330  CD1 LEU A  83      13.388   3.813   1.387  1.00  0.00      A    C
ATOM   1331 HD11 LEU A  83      13.646   4.707   0.779  1.00  0.00      A    H
ATOM   1332 HD12 LEU A  83      14.253   3.219   1.751  1.00  0.00      A    H
ATOM   1333 HD13 LEU A  83      12.828   3.047   0.810  1.00  0.00      A    H
ATOM   1334  CD2 LEU A  83      13.669   5.047   3.613  1.00  0.00      A    C
ATOM   1335 HD21 LEU A  83      13.439   5.112   4.697  1.00  0.00      A    H
ATOM   1336 HD22 LEU A  83      14.676   4.602   3.459  1.00  0.00      A    H
ATOM   1337 HD23 LEU A  83      13.656   6.093   3.240  1.00  0.00      A    H
ATOM   1338  C   LEU A  83       9.935   2.937   1.731  1.00  0.00      A    C
ATOM   1339  O   LEU A  83      10.375   2.027   1.005  1.00  0.00      A    O
ATOM   1340  N   TYR A  84       9.102   2.645   2.714  1.00  0.00      A    N
ATOM   1341  HN  TYR A  84       8.832   3.436   3.257  1.00  0.00      A    H
ATOM   1342  CA  TYR A  84       8.530   1.382   2.909  1.00  0.00      A    C
ATOM   1343  HA  TYR A  84       9.321   0.648   2.865  1.00  0.00      A    H
ATOM   1344  CB  TYR A  84       7.757   1.331   4.278  1.00  0.00      A    C
ATOM   1345  HB1 TYR A  84       7.398   0.282   4.349  1.00  0.00      A    H
ATOM   1346  HB2 TYR A  84       7.034   2.170   4.362  1.00  0.00      A    H
ATOM   1347  CG  TYR A  84       8.552   1.351   5.585  1.00  0.00      A    C
ATOM   1348  CD1 TYR A  84       9.918   0.952   5.700  1.00  0.00      A    C
ATOM   1349  HD1 TYR A  84      10.397   0.767   4.750  1.00  0.00      A    H
ATOM   1350  CE1 TYR A  84      10.551   0.831   6.994  1.00  0.00      A    C
ATOM   1351  HE1 TYR A  84      11.531   0.414   7.179  1.00  0.00      A    H
ATOM   1352  CZ  TYR A  84       9.789   1.244   8.037  1.00  0.00      A    C
ATOM   1353  OH  TYR A  84      10.486   1.101   9.280  1.00  0.00      A    O
ATOM   1354  HH  TYR A  84       9.890   1.461   9.941  1.00  0.00      A    H
ATOM   1355  CD2 TYR A  84       7.838   1.674   6.758  1.00  0.00      A    C
ATOM   1356  HD2 TYR A  84       6.792   1.929   6.672  1.00  0.00      A    H
ATOM   1357  CE2 TYR A  84       8.486   1.629   8.022  1.00  0.00      A    C
ATOM   1358  HE2 TYR A  84       7.924   1.886   8.908  1.00  0.00      A    H
ATOM   1359  C   TYR A  84       7.433   1.040   1.866  1.00  0.00      A    C
ATOM   1360  O   TYR A  84       7.273  -0.074   1.422  1.00  0.00      A    O
ATOM   1361  N   ALA A  85       6.669   2.059   1.429  1.00  0.00      A    N
ATOM   1362  HN  ALA A  85       6.712   2.925   1.922  1.00  0.00      A    H
ATOM   1363  CA  ALA A  85       5.752   1.981   0.283  1.00  0.00      A    C
ATOM   1364  HA  ALA A  85       5.209   1.069   0.488  1.00  0.00      A    H
ATOM   1365  CB  ALA A  85       4.919   3.264   0.189  1.00  0.00      A    C
ATOM   1366  HB1 ALA A  85       5.533   4.186   0.103  1.00  0.00      A    H
ATOM   1367  HB2 ALA A  85       4.136   3.283  -0.598  1.00  0.00      A    H
ATOM   1368  HB3 ALA A  85       4.406   3.391   1.166  1.00  0.00      A    H
ATOM   1369  C   ALA A  85       6.405   1.716  -1.075  1.00  0.00      A    C
ATOM   1370  O   ALA A  85       5.901   0.918  -1.825  1.00  0.00      A    O
ATOM   1371  N   MET A  86       7.461   2.372  -1.421  1.00  0.00      A    N
ATOM   1372  HN  MET A  86       7.766   3.160  -0.891  1.00  0.00      A    H
ATOM   1373  CA  MET A  86       8.163   2.105  -2.654  1.00  0.00      A    C
ATOM   1374  HA  MET A  86       7.469   2.062  -3.480  1.00  0.00      A    H
ATOM   1375  CB  MET A  86       9.165   3.311  -2.941  1.00  0.00      A    C
ATOM   1376  HB1 MET A  86       9.922   3.428  -2.135  1.00  0.00      A    H
ATOM   1377  HB2 MET A  86       8.560   4.236  -2.830  1.00  0.00      A    H
ATOM   1378  CG  MET A  86       9.712   3.347  -4.370  1.00  0.00      A    C
ATOM   1379  HG1 MET A  86      10.217   2.424  -4.728  1.00  0.00      A    H
ATOM   1380  HG2 MET A  86      10.526   4.102  -4.393  1.00  0.00      A    H
ATOM   1381  SD  MET A  86       8.362   3.861  -5.506  1.00  0.00      A    S
ATOM   1382  CE  MET A  86       9.427   4.286  -6.881  1.00  0.00      A    C
ATOM   1383  HE1 MET A  86      10.106   3.461  -7.186  1.00  0.00      A    H
ATOM   1384  HE2 MET A  86       8.890   4.639  -7.787  1.00  0.00      A    H
ATOM   1385  HE3 MET A  86      10.046   5.145  -6.544  1.00  0.00      A    H
ATOM   1386  C   MET A  86       8.911   0.817  -2.566  1.00  0.00      A    C
ATOM   1387  O   MET A  86       9.026   0.097  -3.537  1.00  0.00      A    O
ATOM   1388  N   GLY A  87       9.477   0.541  -1.340  1.00  0.00      A    N
ATOM   1389  HN  GLY A  87       9.412   1.146  -0.550  1.00  0.00      A    H
ATOM   1390  CA  GLY A  87      10.376  -0.574  -1.069  1.00  0.00      A    C
ATOM   1391  HA1 GLY A  87      10.661  -0.420  -0.039  1.00  0.00      A    H
ATOM   1392  HA2 GLY A  87      11.069  -0.352  -1.867  1.00  0.00      A    H
ATOM   1393  C   GLY A  87       9.669  -1.859  -1.098  1.00  0.00      A    C
ATOM   1394  O   GLY A  87      10.117  -2.874  -1.541  1.00  0.00      A    O
ATOM   1395  N   SER A  88       8.502  -1.974  -0.423  1.00  0.00      A    N
ATOM   1396  HN  SER A  88       8.251  -1.232   0.193  1.00  0.00      A    H
ATOM   1397  CA  SER A  88       7.660  -3.156  -0.411  1.00  0.00      A    C
ATOM   1398  HA  SER A  88       8.152  -4.023   0.004  1.00  0.00      A    H
ATOM   1399  CB  SER A  88       6.331  -2.889   0.518  1.00  0.00      A    C
ATOM   1400  HB1 SER A  88       5.639  -3.750   0.397  1.00  0.00      A    H
ATOM   1401  HB2 SER A  88       5.876  -1.930   0.189  1.00  0.00      A    H
ATOM   1402  OG  SER A  88       6.663  -2.689   1.922  1.00  0.00      A    O
ATOM   1403  HG1 SER A  88       6.735  -1.755   2.134  1.00  0.00      A    H
ATOM   1404  C   SER A  88       7.257  -3.620  -1.778  1.00  0.00      A    C
ATOM   1405  O   SER A  88       7.224  -4.822  -2.079  1.00  0.00      A    O
ATOM   1406  N   ILE A  89       6.903  -2.679  -2.635  1.00  0.00      A    N
ATOM   1407  HN  ILE A  89       6.891  -1.705  -2.422  1.00  0.00      A    H
ATOM   1408  CA  ILE A  89       6.307  -2.938  -3.974  1.00  0.00      A    C
ATOM   1409  HA  ILE A  89       5.919  -3.943  -4.051  1.00  0.00      A    H
ATOM   1410  CB  ILE A  89       5.244  -1.866  -4.368  1.00  0.00      A    C
ATOM   1411  HB  ILE A  89       4.684  -2.163  -5.280  1.00  0.00      A    H
ATOM   1412  CG2 ILE A  89       4.205  -1.704  -3.289  1.00  0.00      A    C
ATOM   1413 HG21 ILE A  89       3.771  -2.700  -3.058  1.00  0.00      A    H
ATOM   1414 HG22 ILE A  89       4.491  -1.195  -2.344  1.00  0.00      A    H
ATOM   1415 HG23 ILE A  89       3.316  -1.122  -3.615  1.00  0.00      A    H
ATOM   1416  CG1 ILE A  89       5.943  -0.539  -4.765  1.00  0.00      A    C
ATOM   1417 HG11 ILE A  89       6.430  -0.643  -5.758  1.00  0.00      A    H
ATOM   1418 HG12 ILE A  89       6.725  -0.368  -3.994  1.00  0.00      A    H
ATOM   1419  CD  ILE A  89       4.987   0.657  -5.009  1.00  0.00      A    C
ATOM   1420  HD1 ILE A  89       4.206   0.399  -5.756  1.00  0.00      A    H
ATOM   1421  HD2 ILE A  89       4.533   0.878  -4.019  1.00  0.00      A    H
ATOM   1422  HD3 ILE A  89       5.663   1.488  -5.302  1.00  0.00      A    H
ATOM   1423  C   ILE A  89       7.359  -3.104  -5.109  1.00  0.00      A    C
ATOM   1424  O   ILE A  89       7.004  -3.587  -6.173  1.00  0.00      A    O
ATOM   1425  N   LEU A  90       8.663  -2.819  -4.770  1.00  0.00      A    N
ATOM   1426  HN  LEU A  90       8.818  -2.469  -3.849  1.00  0.00      A    H
ATOM   1427  CA  LEU A  90       9.807  -3.215  -5.593  1.00  0.00      A    C
ATOM   1428  HA  LEU A  90       9.719  -2.869  -6.612  1.00  0.00      A    H
ATOM   1429  CB  LEU A  90      11.071  -2.809  -4.811  1.00  0.00      A    C
ATOM   1430  HB1 LEU A  90      11.162  -3.311  -3.824  1.00  0.00      A    H
ATOM   1431  HB2 LEU A  90      10.897  -1.749  -4.529  1.00  0.00      A    H
ATOM   1432  CG  LEU A  90      12.407  -2.881  -5.618  1.00  0.00      A    C
ATOM   1433  HG  LEU A  90      12.528  -3.972  -5.783  1.00  0.00      A    H
ATOM   1434  CD1 LEU A  90      12.421  -2.180  -7.023  1.00  0.00      A    C
ATOM   1435 HD11 LEU A  90      12.479  -1.082  -6.865  1.00  0.00      A    H
ATOM   1436 HD12 LEU A  90      13.400  -2.403  -7.497  1.00  0.00      A    H
ATOM   1437 HD13 LEU A  90      11.540  -2.562  -7.583  1.00  0.00      A    H
ATOM   1438  CD2 LEU A  90      13.499  -2.330  -4.719  1.00  0.00      A    C
ATOM   1439 HD21 LEU A  90      13.152  -1.363  -4.297  1.00  0.00      A    H
ATOM   1440 HD22 LEU A  90      13.787  -3.041  -3.915  1.00  0.00      A    H
ATOM   1441 HD23 LEU A  90      14.404  -2.247  -5.358  1.00  0.00      A    H
ATOM   1442  C   LEU A  90       9.883  -4.783  -5.789  1.00  0.00      A    C
ATOM   1443  O   LEU A  90      10.278  -5.293  -6.838  1.00  0.00      A    O
ATOM   1444  N   ILE A  91       9.361  -5.562  -4.780  1.00  0.00      A    N
ATOM   1445  HN  ILE A  91       8.798  -5.225  -4.029  1.00  0.00      A    H
ATOM   1446  CA  ILE A  91       9.078  -6.978  -4.971  1.00  0.00      A    C
ATOM   1447  HA  ILE A  91      10.045  -7.427  -5.143  1.00  0.00      A    H
ATOM   1448  CB  ILE A  91       8.497  -7.612  -3.710  1.00  0.00      A    C
ATOM   1449  HB  ILE A  91       7.644  -7.018  -3.316  1.00  0.00      A    H
ATOM   1450  CG2 ILE A  91       8.139  -9.065  -3.836  1.00  0.00      A    C
ATOM   1451 HG21 ILE A  91       7.150  -9.249  -4.309  1.00  0.00      A    H
ATOM   1452 HG22 ILE A  91       8.864  -9.577  -4.504  1.00  0.00      A    H
ATOM   1453 HG23 ILE A  91       8.081  -9.447  -2.794  1.00  0.00      A    H
ATOM   1454  CG1 ILE A  91       9.535  -7.487  -2.515  1.00  0.00      A    C
ATOM   1455 HG11 ILE A  91       8.977  -7.784  -1.601  1.00  0.00      A    H
ATOM   1456 HG12 ILE A  91       9.805  -6.427  -2.322  1.00  0.00      A    H
ATOM   1457  CD  ILE A  91      10.747  -8.423  -2.567  1.00  0.00      A    C
ATOM   1458  HD1 ILE A  91      10.509  -9.507  -2.520  1.00  0.00      A    H
ATOM   1459  HD2 ILE A  91      11.327  -8.177  -3.482  1.00  0.00      A    H
ATOM   1460  HD3 ILE A  91      11.341  -8.306  -1.636  1.00  0.00      A    H
ATOM   1461  C   ILE A  91       8.092  -7.276  -6.128  1.00  0.00      A    C
ATOM   1462  O   ILE A  91       8.111  -8.283  -6.886  1.00  0.00      A    O
ATOM   1463  N   LEU A  92       7.019  -6.476  -6.222  1.00  0.00      A    N
ATOM   1464  HN  LEU A  92       7.140  -5.653  -5.673  1.00  0.00      A    H
ATOM   1465  CA  LEU A  92       5.754  -6.739  -6.967  1.00  0.00      A    C
ATOM   1466  HA  LEU A  92       5.616  -7.807  -7.054  1.00  0.00      A    H
ATOM   1467  CB  LEU A  92       4.632  -5.980  -6.170  1.00  0.00      A    C
ATOM   1468  HB1 LEU A  92       3.658  -5.899  -6.699  1.00  0.00      A    H
ATOM   1469  HB2 LEU A  92       4.953  -4.917  -6.221  1.00  0.00      A    H
ATOM   1470  CG  LEU A  92       4.423  -6.492  -4.749  1.00  0.00      A    C
ATOM   1471  HG  LEU A  92       5.323  -6.739  -4.147  1.00  0.00      A    H
ATOM   1472  CD1 LEU A  92       3.428  -5.478  -4.065  1.00  0.00      A    C
ATOM   1473 HD11 LEU A  92       3.421  -5.634  -2.965  1.00  0.00      A    H
ATOM   1474 HD12 LEU A  92       3.915  -4.488  -4.190  1.00  0.00      A    H
ATOM   1475 HD13 LEU A  92       2.435  -5.467  -4.565  1.00  0.00      A    H
ATOM   1476  CD2 LEU A  92       3.566  -7.779  -4.700  1.00  0.00      A    C
ATOM   1477 HD21 LEU A  92       4.274  -8.627  -4.821  1.00  0.00      A    H
ATOM   1478 HD22 LEU A  92       2.938  -7.830  -3.785  1.00  0.00      A    H
ATOM   1479 HD23 LEU A  92       2.893  -7.752  -5.583  1.00  0.00      A    H
ATOM   1480  C   LEU A  92       5.811  -6.212  -8.393  1.00  0.00      A    C
ATOM   1481  O   LEU A  92       4.824  -6.266  -9.120  1.00  0.00      A    O
ATOM   1482  N   LEU A  93       6.922  -5.794  -8.881  1.00  0.00      A    N
ATOM   1483  HN  LEU A  93       7.691  -5.560  -8.290  1.00  0.00      A    H
ATOM   1484  CA  LEU A  93       7.038  -5.391 -10.238  1.00  0.00      A    C
ATOM   1485  HA  LEU A  93       6.161  -4.809 -10.478  1.00  0.00      A    H
ATOM   1486  CB  LEU A  93       8.211  -4.407 -10.507  1.00  0.00      A    C
ATOM   1487  HB1 LEU A  93       9.182  -4.947 -10.479  1.00  0.00      A    H
ATOM   1488  HB2 LEU A  93       8.270  -3.599  -9.747  1.00  0.00      A    H
ATOM   1489  CG  LEU A  93       8.324  -3.839 -11.954  1.00  0.00      A    C
ATOM   1490  HG  LEU A  93       8.510  -4.604 -12.738  1.00  0.00      A    H
ATOM   1491  CD1 LEU A  93       7.018  -3.119 -12.386  1.00  0.00      A    C
ATOM   1492 HD11 LEU A  93       6.091  -3.710 -12.227  1.00  0.00      A    H
ATOM   1493 HD12 LEU A  93       7.001  -2.144 -11.854  1.00  0.00      A    H
ATOM   1494 HD13 LEU A  93       6.904  -2.759 -13.431  1.00  0.00      A    H
ATOM   1495  CD2 LEU A  93       9.442  -2.822 -12.053  1.00  0.00      A    C
ATOM   1496 HD21 LEU A  93      10.403  -3.263 -11.712  1.00  0.00      A    H
ATOM   1497 HD22 LEU A  93       9.631  -2.459 -13.086  1.00  0.00      A    H
ATOM   1498 HD23 LEU A  93       9.171  -1.990 -11.368  1.00  0.00      A    H
ATOM   1499  C   LEU A  93       6.892  -6.582 -11.133  1.00  0.00      A    C
ATOM   1500  O   LEU A  93       6.123  -6.514 -12.100  1.00  0.00      A    O
ATOM   1501  N   ARG A  94       7.589  -7.689 -10.840  1.00  0.00      A    N
ATOM   1502  HN  ARG A  94       8.202  -7.458 -10.088  1.00  0.00      A    H
ATOM   1503  CA  ARG A  94       7.660  -8.984 -11.588  1.00  0.00      A    C
ATOM   1504  HA  ARG A  94       7.326  -8.875 -12.609  1.00  0.00      A    H
ATOM   1505  CB  ARG A  94       9.103  -9.429 -11.583  1.00  0.00      A    C
ATOM   1506  HB1 ARG A  94       9.190 -10.474 -11.950  1.00  0.00      A    H
ATOM   1507  HB2 ARG A  94       9.474  -9.449 -10.535  1.00  0.00      A    H
ATOM   1508  CG  ARG A  94       9.877  -8.452 -12.481  1.00  0.00      A    C
ATOM   1509  HG1 ARG A  94      10.940  -8.456 -12.159  1.00  0.00      A    H
ATOM   1510  HG2 ARG A  94       9.546  -7.393 -12.427  1.00  0.00      A    H
ATOM   1511  CD  ARG A  94       9.977  -8.944 -13.921  1.00  0.00      A    C
ATOM   1512  HD1 ARG A  94      10.495  -8.171 -14.527  1.00  0.00      A    H
ATOM   1513  HD2 ARG A  94       8.977  -9.177 -14.345  1.00  0.00      A    H
ATOM   1514  NE  ARG A  94      10.809 -10.177 -13.975  1.00  0.00      A    N
ATOM   1515  HE  ARG A  94      11.604 -10.229 -13.371  1.00  0.00      A    H
ATOM   1516  CZ  ARG A  94      10.505 -11.366 -14.524  1.00  0.00      A    C
ATOM   1517  NH1 ARG A  94       9.307 -11.626 -15.026  1.00  0.00      A    N
ATOM   1518 HH11 ARG A  94       8.539 -11.007 -14.859  1.00  0.00      A    H
ATOM   1519 HH12 ARG A  94       9.242 -12.596 -15.258  1.00  0.00      A    H
ATOM   1520  NH2 ARG A  94      11.455 -12.298 -14.463  1.00  0.00      A    N
ATOM   1521 HH21 ARG A  94      12.357 -12.033 -14.123  1.00  0.00      A    H
ATOM   1522 HH22 ARG A  94      11.378 -13.215 -14.853  1.00  0.00      A    H
ATOM   1523  C   ARG A  94       6.856 -10.126 -10.962  1.00  0.00      A    C
ATOM   1524  O   ARG A  94       7.215 -10.657  -9.897  1.00  0.00      A    O
ATOM   1525  N   ARG A  95       5.829 -10.574 -11.648  1.00  0.00      A    N
ATOM   1526  HN  ARG A  95       5.596 -10.230 -12.554  1.00  0.00      A    H
ATOM   1527  CA  ARG A  95       5.047 -11.762 -11.304  1.00  0.00      A    C
ATOM   1528  HA  ARG A  95       5.443 -12.294 -10.451  1.00  0.00      A    H
ATOM   1529  CB  ARG A  95       3.655 -11.267 -10.937  1.00  0.00      A    C
ATOM   1530  HB1 ARG A  95       3.164 -10.828 -11.833  1.00  0.00      A    H
ATOM   1531  HB2 ARG A  95       3.718 -10.348 -10.316  1.00  0.00      A    H
ATOM   1532  CG  ARG A  95       2.786 -12.344 -10.348  1.00  0.00      A    C
ATOM   1533  HG1 ARG A  95       3.261 -12.671  -9.398  1.00  0.00      A    H
ATOM   1534  HG2 ARG A  95       2.655 -13.227 -11.009  1.00  0.00      A    H
ATOM   1535  CD  ARG A  95       1.466 -11.712  -9.942  1.00  0.00      A    C
ATOM   1536  HD1 ARG A  95       0.989 -11.088 -10.728  1.00  0.00      A    H
ATOM   1537  HD2 ARG A  95       1.517 -10.977  -9.111  1.00  0.00      A    H
ATOM   1538  NE  ARG A  95       0.435 -12.751  -9.532  1.00  0.00      A    N
ATOM   1539  HE  ARG A  95       0.350 -13.200  -8.643  1.00  0.00      A    H
ATOM   1540  CZ  ARG A  95      -0.371 -13.439 -10.368  1.00  0.00      A    C
ATOM   1541  NH1 ARG A  95      -0.396 -13.271 -11.663  1.00  0.00      A    N
ATOM   1542 HH11 ARG A  95       0.369 -12.767 -12.064  1.00  0.00      A    H
ATOM   1543 HH12 ARG A  95      -0.992 -13.887 -12.177  1.00  0.00      A    H
ATOM   1544  NH2 ARG A  95      -1.184 -14.314  -9.814  1.00  0.00      A    N
ATOM   1545 HH21 ARG A  95      -1.329 -14.211  -8.830  1.00  0.00      A    H
ATOM   1546 HH22 ARG A  95      -1.732 -14.936 -10.373  1.00  0.00      A    H
ATOM   1547  C   ARG A  95       4.864 -12.735 -12.529  1.00  0.00      A    C
ATOM   1548  O   ARG A  95       4.728 -12.222 -13.650  1.00  0.00      A    O
ATOM   1549  N   THR A  96       4.964 -14.089 -12.407  1.00  0.00      A    N
ATOM   1550  HN  THR A  96       5.224 -14.422 -11.504  1.00  0.00      A    H
ATOM   1551  CA  THR A  96       4.772 -15.160 -13.414  1.00  0.00      A    C
ATOM   1552  HA  THR A  96       5.750 -15.271 -13.860  1.00  0.00      A    H
ATOM   1553  CB  THR A  96       4.415 -16.424 -12.675  1.00  0.00      A    C
ATOM   1554  HB  THR A  96       3.404 -16.367 -12.218  1.00  0.00      A    H
ATOM   1555  OG1 THR A  96       5.607 -16.802 -11.917  1.00  0.00      A    O
ATOM   1556  HG1 THR A  96       5.289 -17.473 -11.309  1.00  0.00      A    H
ATOM   1557  CG2 THR A  96       4.268 -17.577 -13.710  1.00  0.00      A    C
ATOM   1558 HG21 THR A  96       3.401 -17.343 -14.363  1.00  0.00      A    H
ATOM   1559 HG22 THR A  96       5.097 -17.722 -14.436  1.00  0.00      A    H
ATOM   1560 HG23 THR A  96       4.129 -18.547 -13.187  1.00  0.00      A    H
ATOM   1561  C   THR A  96       3.787 -14.781 -14.438  1.00  0.00      A    C
ATOM   1562  O   THR A  96       2.606 -14.491 -14.141  1.00  0.00      A    O
ATOM   1563  N   ASP A  97       4.083 -14.921 -15.735  1.00  0.00      A    N
ATOM   1564  HN  ASP A  97       5.035 -15.105 -15.970  1.00  0.00      A    H
ATOM   1565  CA  ASP A  97       3.164 -14.610 -16.823  1.00  0.00      A    C
ATOM   1566  HA  ASP A  97       2.407 -13.912 -16.496  1.00  0.00      A    H
ATOM   1567  CB  ASP A  97       3.851 -13.940 -18.032  1.00  0.00      A    C
ATOM   1568  HB1 ASP A  97       4.370 -14.606 -18.753  1.00  0.00      A    H
ATOM   1569  HB2 ASP A  97       4.616 -13.198 -17.716  1.00  0.00      A    H
ATOM   1570  CG  ASP A  97       2.844 -13.119 -18.853  1.00  0.00      A    C
ATOM   1571  OD1 ASP A  97       1.986 -13.726 -19.549  1.00  0.00      A    O
ATOM   1572  OD2 ASP A  97       2.780 -11.895 -18.683  1.00  0.00      A    O
ATOM   1573  C   ASP A  97       2.562 -15.884 -17.327  1.00  0.00      A    C
ATOM   1574  O   ASP A  97       3.204 -16.895 -17.703  1.00  0.00      A    O
ATOM   1575  N   TRP A  98       1.170 -15.850 -17.352  1.00  0.00      A    N
ATOM   1576  HN  TRP A  98       0.765 -14.944 -17.254  1.00  0.00      A    H
ATOM   1577  CA  TRP A  98       0.461 -17.033 -17.602  1.00  0.00      A    C
ATOM   1578  HA  TRP A  98       1.064 -17.886 -17.327  1.00  0.00      A    H
ATOM   1579  CB  TRP A  98      -0.825 -17.200 -16.724  1.00  0.00      A    C
ATOM   1580  HB1 TRP A  98      -1.621 -16.503 -17.064  1.00  0.00      A    H
ATOM   1581  HB2 TRP A  98      -0.513 -16.758 -15.754  1.00  0.00      A    H
ATOM   1582  CG  TRP A  98      -1.337 -18.613 -16.406  1.00  0.00      A    C
ATOM   1583  CD1 TRP A  98      -2.426 -19.284 -16.997  1.00  0.00      A    C
ATOM   1584  HD1 TRP A  98      -2.947 -18.914 -17.867  1.00  0.00      A    H
ATOM   1585  NE1 TRP A  98      -2.585 -20.527 -16.396  1.00  0.00      A    N
ATOM   1586  HE1 TRP A  98      -3.076 -21.220 -16.876  1.00  0.00      A    H
ATOM   1587  CE2 TRP A  98      -1.545 -20.703 -15.495  1.00  0.00      A    C
ATOM   1588  CD2 TRP A  98      -0.779 -19.488 -15.434  1.00  0.00      A    C
ATOM   1589  CE3 TRP A  98       0.350 -19.412 -14.573  1.00  0.00      A    C
ATOM   1590  HE3 TRP A  98       0.980 -18.535 -14.555  1.00  0.00      A    H
ATOM   1591  CZ3 TRP A  98       0.607 -20.526 -13.721  1.00  0.00      A    C
ATOM   1592  HZ3 TRP A  98       1.370 -20.460 -12.960  1.00  0.00      A    H
ATOM   1593  CZ2 TRP A  98      -1.295 -21.736 -14.687  1.00  0.00      A    C
ATOM   1594  HZ2 TRP A  98      -1.984 -22.567 -14.660  1.00  0.00      A    H
ATOM   1595  CH2 TRP A  98      -0.277 -21.651 -13.743  1.00  0.00      A    C
ATOM   1596  HH2 TRP A  98      -0.051 -22.474 -13.082  1.00  0.00      A    H
ATOM   1597  C   TRP A  98       0.185 -17.236 -19.081  1.00  0.00      A    C
ATOM   1598  O   TRP A  98      -0.491 -18.221 -19.519  1.00  0.00      A    O
ATOM   1599  N   SER A  99       0.785 -16.271 -19.943  1.00  0.00      A    N
ATOM   1600  HN  SER A  99       1.037 -15.358 -19.633  1.00  0.00      A    H
ATOM   1601  CA  SER A  99       1.063 -16.642 -21.421  1.00  0.00      A    C
ATOM   1602  HA  SER A  99       0.201 -17.085 -21.897  1.00  0.00      A    H
ATOM   1603  CB  SER A  99       1.427 -15.396 -22.253  1.00  0.00      A    C
ATOM   1604  HB1 SER A  99       0.499 -14.797 -22.127  1.00  0.00      A    H
ATOM   1605  HB2 SER A  99       1.580 -15.610 -23.333  1.00  0.00      A    H
ATOM   1606  OG  SER A  99       2.515 -14.666 -21.729  1.00  0.00      A    O
ATOM   1607  HG1 SER A  99       2.218 -14.181 -20.956  1.00  0.00      A    H
ATOM   1608  C   SER A  99       2.127 -17.670 -21.635  1.00  0.00      A    C
ATOM   1609  O   SER A  99       1.867 -18.615 -22.389  1.00  0.00      A    O
ATOM   1610  N   ALA A 100       3.282 -17.524 -20.979  1.00  0.00      A    N
ATOM   1611  HN  ALA A 100       3.409 -16.638 -20.540  1.00  0.00      A    H
ATOM   1612  CA  ALA A 100       4.387 -18.422 -21.072  1.00  0.00      A    C
ATOM   1613  HA  ALA A 100       4.453 -18.571 -22.140  1.00  0.00      A    H
ATOM   1614  CB  ALA A 100       5.627 -17.812 -20.266  1.00  0.00      A    C
ATOM   1615  HB1 ALA A 100       6.570 -18.184 -20.721  1.00  0.00      A    H
ATOM   1616  HB2 ALA A 100       5.645 -16.728 -20.509  1.00  0.00      A    H
ATOM   1617  HB3 ALA A 100       5.573 -18.203 -19.228  1.00  0.00      A    H
ATOM   1618  C   ALA A 100       4.062 -19.856 -20.526  1.00  0.00      A    C
ATOM   1619  O   ALA A 100       4.238 -20.867 -21.173  1.00  0.00      A    O
ATOM   1620  N   VAL A 101       3.381 -19.880 -19.352  1.00  0.00      A    N
ATOM   1621  HN  VAL A 101       3.127 -18.978 -19.013  1.00  0.00      A    H
ATOM   1622  CA  VAL A 101       3.036 -21.178 -18.663  1.00  0.00      A    C
ATOM   1623  HA  VAL A 101       3.887 -21.825 -18.510  1.00  0.00      A    H
ATOM   1624  CB  VAL A 101       2.452 -20.962 -17.296  1.00  0.00      A    C
ATOM   1625  HB  VAL A 101       1.650 -20.198 -17.369  1.00  0.00      A    H
ATOM   1626  CG1 VAL A 101       2.037 -22.273 -16.585  1.00  0.00      A    C
ATOM   1627 HG11 VAL A 101       1.095 -22.678 -17.012  1.00  0.00      A    H
ATOM   1628 HG12 VAL A 101       2.827 -23.053 -16.633  1.00  0.00      A    H
ATOM   1629 HG13 VAL A 101       1.726 -22.078 -15.537  1.00  0.00      A    H
ATOM   1630  CG2 VAL A 101       3.529 -20.334 -16.359  1.00  0.00      A    C
ATOM   1631 HG21 VAL A 101       3.098 -20.201 -15.344  1.00  0.00      A    H
ATOM   1632 HG22 VAL A 101       4.352 -21.077 -16.289  1.00  0.00      A    H
ATOM   1633 HG23 VAL A 101       3.910 -19.323 -16.618  1.00  0.00      A    H
ATOM   1634  C   VAL A 101       2.014 -22.004 -19.499  1.00  0.00      A    C
ATOM   1635  O   VAL A 101       2.034 -23.166 -19.544  1.00  0.00      A    O
ATOM   1636  N   ALA A 102       1.014 -21.309 -20.181  1.00  0.00      A    N
ATOM   1637  HN  ALA A 102       0.933 -20.315 -20.184  1.00  0.00      A    H
ATOM   1638  CA  ALA A 102       0.054 -21.996 -21.031  1.00  0.00      A    C
ATOM   1639  HA  ALA A 102      -0.383 -22.885 -20.601  1.00  0.00      A    H
ATOM   1640  CB  ALA A 102      -1.105 -21.073 -21.397  1.00  0.00      A    C
ATOM   1641  HB1 ALA A 102      -1.885 -21.686 -21.898  1.00  0.00      A    H
ATOM   1642  HB2 ALA A 102      -1.660 -20.696 -20.512  1.00  0.00      A    H
ATOM   1643  HB3 ALA A 102      -0.763 -20.274 -22.089  1.00  0.00      A    H
ATOM   1644  C   ALA A 102       0.680 -22.626 -22.304  1.00  0.00      A    C
ATOM   1645  O   ALA A 102       0.512 -23.772 -22.635  1.00  0.00      A    O
ATOM   1646  N   ASP A 103       1.559 -21.883 -23.021  1.00  0.00      A    N
ATOM   1647  HN  ASP A 103       1.811 -20.987 -22.665  1.00  0.00      A    H
ATOM   1648  CA  ASP A 103       2.343 -22.294 -24.170  1.00  0.00      A    C
ATOM   1649  HA  ASP A 103       1.706 -22.849 -24.844  1.00  0.00      A    H
ATOM   1650  CB  ASP A 103       3.057 -21.033 -24.868  1.00  0.00      A    C
ATOM   1651  HB1 ASP A 103       3.920 -20.757 -24.225  1.00  0.00      A    H
ATOM   1652  HB2 ASP A 103       2.308 -20.219 -24.965  1.00  0.00      A    H
ATOM   1653  CG  ASP A 103       3.532 -21.396 -26.209  1.00  0.00      A    C
ATOM   1654  OD1 ASP A 103       4.664 -20.940 -26.552  1.00  0.00      A    O
ATOM   1655  OD2 ASP A 103       2.717 -21.903 -27.066  1.00  0.00      A    O
ATOM   1656  C   ASP A 103       3.291 -23.399 -23.759  1.00  0.00      A    C
ATOM   1657  O   ASP A 103       3.554 -24.368 -24.476  1.00  0.00      A    O
ATOM   1658  N   GLN A 104       3.879 -23.328 -22.550  1.00  0.00      A    N
ATOM   1659  HN  GLN A 104       3.947 -22.491 -22.012  1.00  0.00      A    H
ATOM   1660  CA  GLN A 104       4.729 -24.442 -22.082  1.00  0.00      A    C
ATOM   1661  HA  GLN A 104       5.581 -24.572 -22.733  1.00  0.00      A    H
ATOM   1662  CB  GLN A 104       5.272 -23.976 -20.652  1.00  0.00      A    C
ATOM   1663  HB1 GLN A 104       4.446 -24.052 -19.913  1.00  0.00      A    H
ATOM   1664  HB2 GLN A 104       5.650 -22.933 -20.715  1.00  0.00      A    H
ATOM   1665  CG  GLN A 104       6.418 -24.831 -20.105  1.00  0.00      A    C
ATOM   1666  HG1 GLN A 104       7.294 -24.909 -20.784  1.00  0.00      A    H
ATOM   1667  HG2 GLN A 104       6.072 -25.865 -19.889  1.00  0.00      A    H
ATOM   1668  CD  GLN A 104       6.879 -24.285 -18.743  1.00  0.00      A    C
ATOM   1669  OE1 GLN A 104       6.394 -23.281 -18.180  1.00  0.00      A    O
ATOM   1670  NE2 GLN A 104       7.777 -25.019 -18.036  1.00  0.00      A    N
ATOM   1671 HE21 GLN A 104       7.755 -26.015 -18.119  1.00  0.00      A    H
ATOM   1672 HE22 GLN A 104       7.965 -24.604 -17.146  1.00  0.00      A    H
ATOM   1673  C   GLN A 104       4.045 -25.841 -21.988  1.00  0.00      A    C
ATOM   1674  O   GLN A 104       4.600 -26.819 -22.416  1.00  0.00      A    O
ATOM   1675  N   GLY A 105       2.904 -25.801 -21.285  1.00  0.00      A    N
ATOM   1676  HN  GLY A 105       2.574 -24.878 -21.106  1.00  0.00      A    H
ATOM   1677  CA  GLY A 105       2.097 -27.019 -21.017  1.00  0.00      A    C
ATOM   1678  HA1 GLY A 105       2.341 -27.783 -21.741  1.00  0.00      A    H
ATOM   1679  HA2 GLY A 105       1.061 -26.713 -21.018  1.00  0.00      A    H
ATOM   1680  C   GLY A 105       2.344 -27.597 -19.624  1.00  0.00      A    C
ATOM   1681  O   GLY A 105       1.813 -28.739 -19.267  1.00  0.00      A    O
ATOM   1682  N   GLU A 106       3.111 -26.906 -18.800  1.00  0.00      A    N
ATOM   1683  HN  GLU A 106       3.468 -26.010 -19.049  1.00  0.00      A    H
ATOM   1684  CA  GLU A 106       3.317 -27.279 -17.429  1.00  0.00      A    C
ATOM   1685  HA  GLU A 106       3.586 -28.323 -17.496  1.00  0.00      A    H
ATOM   1686  CB  GLU A 106       4.475 -26.516 -16.743  1.00  0.00      A    C
ATOM   1687  HB1 GLU A 106       4.400 -25.417 -16.593  1.00  0.00      A    H
ATOM   1688  HB2 GLU A 106       5.283 -26.682 -17.487  1.00  0.00      A    H
ATOM   1689  CG  GLU A 106       4.945 -27.177 -15.408  1.00  0.00      A    C
ATOM   1690  HG1 GLU A 106       4.040 -27.181 -14.764  1.00  0.00      A    H
ATOM   1691  HG2 GLU A 106       5.791 -26.694 -14.874  1.00  0.00      A    H
ATOM   1692  CD  GLU A 106       5.278 -28.570 -15.723  1.00  0.00      A    C
ATOM   1693  OE1 GLU A 106       4.404 -29.465 -15.491  1.00  0.00      A    O
ATOM   1694  OE2 GLU A 106       6.430 -28.862 -16.161  1.00  0.00      A    O
ATOM   1695  C   GLU A 106       2.137 -27.291 -16.568  1.00  0.00      A    C
ATOM   1696  O   GLU A 106       1.573 -26.231 -16.417  1.00  0.00      A    O
ATOM   1697  N   ALA A 107       1.788 -28.409 -15.884  1.00  0.00      A    N
ATOM   1698  HN  ALA A 107       2.369 -29.217 -15.941  1.00  0.00      A    H
ATOM   1699  CA  ALA A 107       0.707 -28.408 -14.962  1.00  0.00      A    C
ATOM   1700  HA  ALA A 107       0.723 -27.437 -14.491  1.00  0.00      A    H
ATOM   1701  CB  ALA A 107      -0.637 -28.611 -15.683  1.00  0.00      A    C
ATOM   1702  HB1 ALA A 107      -1.512 -28.152 -15.175  1.00  0.00      A    H
ATOM   1703  HB2 ALA A 107      -0.432 -28.174 -16.684  1.00  0.00      A    H
ATOM   1704  HB3 ALA A 107      -0.874 -29.683 -15.856  1.00  0.00      A    H
ATOM   1705  C   ALA A 107       1.006 -29.475 -13.848  1.00  0.00      A    C
ATOM   1706  O   ALA A 107       0.114 -29.824 -13.098  1.00  0.00      A    O
ATOM   1707  N   TYR A 108       2.247 -29.951 -13.714  1.00  0.00      A    N
ATOM   1708  HN  TYR A 108       2.968 -29.625 -14.321  1.00  0.00      A    H
ATOM   1709  CA  TYR A 108       2.828 -30.960 -12.719  1.00  0.00      A    C
ATOM   1710  HA  TYR A 108       3.771 -31.256 -13.154  1.00  0.00      A    H
ATOM   1711  CB  TYR A 108       3.081 -30.191 -11.370  1.00  0.00      A    C
ATOM   1712  HB1 TYR A 108       3.274 -30.869 -10.511  1.00  0.00      A    H
ATOM   1713  HB2 TYR A 108       2.218 -29.591 -11.009  1.00  0.00      A    H
ATOM   1714  CG  TYR A 108       4.342 -29.407 -11.366  1.00  0.00      A    C
ATOM   1715  CD1 TYR A 108       4.400 -28.011 -11.602  1.00  0.00      A    C
ATOM   1716  HD1 TYR A 108       3.521 -27.413 -11.789  1.00  0.00      A    H
ATOM   1717  CE1 TYR A 108       5.557 -27.307 -11.717  1.00  0.00      A    C
ATOM   1718  HE1 TYR A 108       5.535 -26.247 -11.921  1.00  0.00      A    H
ATOM   1719  CZ  TYR A 108       6.754 -27.968 -11.457  1.00  0.00      A    C
ATOM   1720  OH  TYR A 108       7.915 -27.263 -11.262  1.00  0.00      A    O
ATOM   1721  HH  TYR A 108       7.630 -26.364 -11.084  1.00  0.00      A    H
ATOM   1722  CD2 TYR A 108       5.583 -30.068 -11.198  1.00  0.00      A    C
ATOM   1723  HD2 TYR A 108       5.735 -31.137 -11.156  1.00  0.00      A    H
ATOM   1724  CE2 TYR A 108       6.773 -29.314 -11.218  1.00  0.00      A    C
ATOM   1725  HE2 TYR A 108       7.741 -29.767 -11.059  1.00  0.00      A    H
ATOM   1726  C   TYR A 108       2.041 -32.203 -12.400  1.00  0.00      A    C
ATOM   1727  O   TYR A 108       1.590 -32.445 -11.267  1.00  0.00      A    O
ATOM   1728  N   LEU A 109       1.836 -33.090 -13.448  1.00  0.00      A    N
ATOM   1729  HN  LEU A 109       1.886 -32.927 -14.431  1.00  0.00      A    H
ATOM   1730  CA  LEU A 109       1.285 -34.442 -13.289  1.00  0.00      A    C
ATOM   1731  HA  LEU A 109       0.925 -34.589 -12.282  1.00  0.00      A    H
ATOM   1732  CB  LEU A 109       0.217 -34.639 -14.397  1.00  0.00      A    C
ATOM   1733  HB1 LEU A 109      -0.282 -35.592 -14.120  1.00  0.00      A    H
ATOM   1734  HB2 LEU A 109       0.706 -34.720 -15.391  1.00  0.00      A    H
ATOM   1735  CG  LEU A 109      -0.880 -33.579 -14.437  1.00  0.00      A    C
ATOM   1736  HG  LEU A 109      -0.517 -32.620 -14.865  1.00  0.00      A    H
ATOM   1737  CD1 LEU A 109      -1.944 -34.054 -15.402  1.00  0.00      A    C
ATOM   1738 HD11 LEU A 109      -2.788 -33.356 -15.590  1.00  0.00      A    H
ATOM   1739 HD12 LEU A 109      -1.464 -34.168 -16.397  1.00  0.00      A    H
ATOM   1740 HD13 LEU A 109      -2.326 -35.064 -15.140  1.00  0.00      A    H
ATOM   1741  CD2 LEU A 109      -1.581 -33.367 -13.126  1.00  0.00      A    C
ATOM   1742 HD21 LEU A 109      -1.978 -34.341 -12.768  1.00  0.00      A    H
ATOM   1743 HD22 LEU A 109      -0.883 -32.945 -12.372  1.00  0.00      A    H
ATOM   1744 HD23 LEU A 109      -2.380 -32.638 -13.382  1.00  0.00      A    H
ATOM   1745  C   LEU A 109       2.317 -35.480 -13.368  1.00  0.00      A    C
ATOM   1746  O   LEU A 109       3.438 -35.213 -13.885  1.00  0.00      A    O
ATOM   1747  N   ALA A 110       2.042 -36.704 -12.865  1.00  0.00      A    N
ATOM   1748  HN  ALA A 110       1.181 -37.082 -12.534  1.00  0.00      A    H
ATOM   1749  CA  ALA A 110       3.002 -37.781 -12.706  1.00  0.00      A    C
ATOM   1750  HA  ALA A 110       3.799 -37.297 -12.161  1.00  0.00      A    H
ATOM   1751  CB  ALA A 110       2.400 -38.990 -11.916  1.00  0.00      A    C
ATOM   1752  HB1 ALA A 110       1.462 -39.292 -12.429  1.00  0.00      A    H
ATOM   1753  HB2 ALA A 110       3.017 -39.912 -11.975  1.00  0.00      A    H
ATOM   1754  HB3 ALA A 110       2.206 -38.683 -10.865  1.00  0.00      A    H
ATOM   1755  C   ALA A 110       3.607 -38.299 -14.034  1.00  0.00      A    C
ATOM   1756  O   ALA A 110       2.875 -38.712 -14.918  1.00  0.00      A    O
ATOM   1757  N   GLY A 111       4.909 -38.304 -14.137  1.00  0.00      A    N
ATOM   1758  HN  GLY A 111       5.409 -37.911 -13.369  1.00  0.00      A    H
ATOM   1759  CA  GLY A 111       5.572 -38.994 -15.288  1.00  0.00      A    C
ATOM   1760  HA1 GLY A 111       6.450 -38.447 -15.598  1.00  0.00      A    H
ATOM   1761  HA2 GLY A 111       4.813 -39.038 -16.055  1.00  0.00      A    H
ATOM   1762  C   GLY A 111       6.076 -40.455 -15.121  1.00  0.00      A    C
ATOM   1763  O   GLY A 111       6.309 -41.148 -16.077  1.00  0.00      A    O
ATOM   1764  N   ASN A 112       6.426 -40.753 -13.912  1.00  0.00      A    N
ATOM   1765  HN  ASN A 112       6.502 -40.156 -13.117  1.00  0.00      A    H
ATOM   1766  CA  ASN A 112       7.078 -42.017 -13.665  1.00  0.00      A    C
ATOM   1767  HA  ASN A 112       7.489 -42.433 -14.572  1.00  0.00      A    H
ATOM   1768  CB  ASN A 112       8.383 -41.753 -12.841  1.00  0.00      A    C
ATOM   1769  HB1 ASN A 112       8.851 -42.699 -12.495  1.00  0.00      A    H
ATOM   1770  HB2 ASN A 112       8.218 -41.189 -11.898  1.00  0.00      A    H
ATOM   1771  CG  ASN A 112       9.395 -41.014 -13.719  1.00  0.00      A    C
ATOM   1772  OD1 ASN A 112      10.062 -41.732 -14.500  1.00  0.00      A    O
ATOM   1773  ND2 ASN A 112       9.477 -39.663 -13.658  1.00  0.00      A    N
ATOM   1774 HD21 ASN A 112      10.172 -39.161 -14.173  1.00  0.00      A    H
ATOM   1775 HD22 ASN A 112       8.682 -39.159 -13.320  1.00  0.00      A    H
ATOM   1776  C   ASN A 112       6.089 -42.928 -12.991  1.00  0.00      A    C
ATOM   1777  O   ASN A 112       5.481 -42.457 -12.025  1.00  0.00      A    O
ATOM   1778  N   PRO A 113       5.901 -44.182 -13.462  1.00  0.00      A    N
ATOM   1779  CD  PRO A 113       6.492 -44.731 -14.690  1.00  0.00      A    C
ATOM   1780  HD1 PRO A 113       6.387 -44.031 -15.545  1.00  0.00      A    H
ATOM   1781  HD2 PRO A 113       7.576 -44.913 -14.527  1.00  0.00      A    H
ATOM   1782  CA  PRO A 113       4.926 -45.111 -12.871  1.00  0.00      A    C
ATOM   1783  HA  PRO A 113       3.937 -44.682 -12.936  1.00  0.00      A    H
ATOM   1784  CB  PRO A 113       5.137 -46.363 -13.663  1.00  0.00      A    C
ATOM   1785  HB1 PRO A 113       4.277 -47.062 -13.741  1.00  0.00      A    H
ATOM   1786  HB2 PRO A 113       5.948 -46.954 -13.186  1.00  0.00      A    H
ATOM   1787  CG  PRO A 113       5.634 -45.956 -15.014  1.00  0.00      A    C
ATOM   1788  HG1 PRO A 113       4.807 -45.607 -15.670  1.00  0.00      A    H
ATOM   1789  HG2 PRO A 113       6.344 -46.693 -15.445  1.00  0.00      A    H
ATOM   1790  C   PRO A 113       5.065 -45.365 -11.443  1.00  0.00      A    C
ATOM   1791  O   PRO A 113       4.074 -45.742 -10.893  1.00  0.00      A    O
ATOM   1792  N   HSE A 114       6.302 -45.211 -10.902  1.00  0.00      A    N
ATOM   1793  HN  HSE A 114       7.019 -44.829 -11.480  1.00  0.00      A    H
ATOM   1794  CA  HSE A 114       6.724 -45.558  -9.594  1.00  0.00      A    C
ATOM   1795  HA  HSE A 114       5.904 -45.254  -8.960  1.00  0.00      A    H
ATOM   1796  CB  HSE A 114       6.901 -47.035  -9.494  1.00  0.00      A    C
ATOM   1797  HB1 HSE A 114       5.950 -47.609  -9.502  1.00  0.00      A    H
ATOM   1798  HB2 HSE A 114       7.351 -47.351  -8.529  1.00  0.00      A    H
ATOM   1799  ND1 HSE A 114       9.300 -47.569 -10.247  1.00  0.00      A    N
ATOM   1800  CG  HSE A 114       7.907 -47.695 -10.485  1.00  0.00      A    C
ATOM   1801  CE1 HSE A 114       9.874 -48.284 -11.219  1.00  0.00      A    C
ATOM   1802  HE1 HSE A 114      10.937 -48.505 -11.313  1.00  0.00      A    H
ATOM   1803  NE2 HSE A 114       8.950 -48.874 -12.025  1.00  0.00      A    N
ATOM   1804  HE2 HSE A 114       9.120 -49.694 -12.572  1.00  0.00      A    H
ATOM   1805  CD2 HSE A 114       7.691 -48.512 -11.541  1.00  0.00      A    C
ATOM   1806  HD2 HSE A 114       6.734 -48.804 -11.956  1.00  0.00      A    H
ATOM   1807  C   HSE A 114       7.922 -44.799  -9.210  1.00  0.00      A    C
ATOM   1808  O   HSE A 114       8.666 -44.234  -9.980  1.00  0.00      A    O
ATOM   1809  N   ALA A 115       8.122 -44.652  -7.882  1.00  0.00      A    N
ATOM   1810  HN  ALA A 115       7.704 -45.215  -7.173  1.00  0.00      A    H
ATOM   1811  CA  ALA A 115       8.988 -43.612  -7.430  1.00  0.00      A    C
ATOM   1812  HA  ALA A 115       9.889 -43.640  -8.024  1.00  0.00      A    H
ATOM   1813  CB  ALA A 115       8.203 -42.289  -7.359  1.00  0.00      A    C
ATOM   1814  HB1 ALA A 115       7.269 -42.578  -6.831  1.00  0.00      A    H
ATOM   1815  HB2 ALA A 115       8.778 -41.496  -6.835  1.00  0.00      A    H
ATOM   1816  HB3 ALA A 115       8.034 -41.979  -8.412  1.00  0.00      A    H
ATOM   1817  C   ALA A 115       9.406 -44.181  -5.987  1.00  0.00      A    C
ATOM   1818  O   ALA A 115       8.736 -45.064  -5.503  1.00  0.00      A    O
ATOM   1819  N   PRO A 116      10.401 -43.718  -5.399  1.00  0.00      A    N
ATOM   1820  CD  PRO A 116      11.393 -42.880  -5.977  1.00  0.00      A    C
ATOM   1821  HD1 PRO A 116      11.750 -43.194  -6.982  1.00  0.00      A    H
ATOM   1822  HD2 PRO A 116      11.030 -41.831  -6.000  1.00  0.00      A    H
ATOM   1823  CA  PRO A 116      10.850 -44.139  -4.085  1.00  0.00      A    C
ATOM   1824  HA  PRO A 116      11.248 -45.143  -4.077  1.00  0.00      A    H
ATOM   1825  CB  PRO A 116      11.964 -43.138  -3.749  1.00  0.00      A    C
ATOM   1826  HB1 PRO A 116      12.702 -43.427  -2.970  1.00  0.00      A    H
ATOM   1827  HB2 PRO A 116      11.409 -42.184  -3.624  1.00  0.00      A    H
ATOM   1828  CG  PRO A 116      12.672 -42.882  -5.095  1.00  0.00      A    C
ATOM   1829  HG1 PRO A 116      13.399 -43.684  -5.345  1.00  0.00      A    H
ATOM   1830  HG2 PRO A 116      13.209 -41.910  -5.146  1.00  0.00      A    H
ATOM   1831  C   PRO A 116       9.790 -44.147  -2.864  1.00  0.00      A    C
ATOM   1832  O   PRO A 116       8.799 -43.440  -2.880  1.00  0.00      A    O
ATOM   1833  N   LEU A 117      10.031 -45.032  -1.916  1.00  0.00      A    N
ATOM   1834  HN  LEU A 117      10.970 -45.358  -1.838  1.00  0.00      A    H
ATOM   1835  CA  LEU A 117       9.213 -45.108  -0.692  1.00  0.00      A    C
ATOM   1836  HA  LEU A 117       8.208 -45.183  -1.080  1.00  0.00      A    H
ATOM   1837  CB  LEU A 117       9.538 -46.280   0.076  1.00  0.00      A    C
ATOM   1838  HB1 LEU A 117       8.918 -46.289   0.999  1.00  0.00      A    H
ATOM   1839  HB2 LEU A 117      10.549 -46.143   0.516  1.00  0.00      A    H
ATOM   1840  CG  LEU A 117       9.405 -47.596  -0.673  1.00  0.00      A    C
ATOM   1841  HG  LEU A 117      10.038 -47.626  -1.585  1.00  0.00      A    H
ATOM   1842  CD1 LEU A 117       9.842 -48.701   0.417  1.00  0.00      A    C
ATOM   1843 HD11 LEU A 117       9.225 -48.604   1.336  1.00  0.00      A    H
ATOM   1844 HD12 LEU A 117       9.635 -49.676  -0.074  1.00  0.00      A    H
ATOM   1845 HD13 LEU A 117      10.919 -48.560   0.649  1.00  0.00      A    H
ATOM   1846  CD2 LEU A 117       7.960 -47.810  -1.172  1.00  0.00      A    C
ATOM   1847 HD21 LEU A 117       7.710 -47.116  -2.002  1.00  0.00      A    H
ATOM   1848 HD22 LEU A 117       7.933 -48.853  -1.554  1.00  0.00      A    H
ATOM   1849 HD23 LEU A 117       7.119 -47.675  -0.459  1.00  0.00      A    H
ATOM   1850  C   LEU A 117       9.276 -43.813   0.219  1.00  0.00      A    C
ATOM   1851  O   LEU A 117      10.249 -43.070   0.344  1.00  0.00      A    O
ATOM   1852  N   VAL A 118       8.202 -43.579   1.032  1.00  0.00      A    N
ATOM   1853  HN  VAL A 118       7.459 -44.237   0.934  1.00  0.00      A    H
ATOM   1854  CA  VAL A 118       7.925 -42.298   1.699  1.00  0.00      A    C
ATOM   1855  HA  VAL A 118       8.798 -41.664   1.657  1.00  0.00      A    H
ATOM   1856  CB  VAL A 118       6.636 -41.622   1.081  1.00  0.00      A    C
ATOM   1857  HB  VAL A 118       5.784 -42.272   1.373  1.00  0.00      A    H
ATOM   1858  CG1 VAL A 118       6.443 -40.235   1.852  1.00  0.00      A    C
ATOM   1859 HG11 VAL A 118       7.486 -39.860   1.931  1.00  0.00      A    H
ATOM   1860 HG12 VAL A 118       5.805 -39.576   1.226  1.00  0.00      A    H
ATOM   1861 HG13 VAL A 118       5.939 -40.355   2.835  1.00  0.00      A    H
ATOM   1862  CG2 VAL A 118       6.696 -41.607  -0.459  1.00  0.00      A    C
ATOM   1863 HG21 VAL A 118       6.049 -42.400  -0.891  1.00  0.00      A    H
ATOM   1864 HG22 VAL A 118       6.208 -40.638  -0.696  1.00  0.00      A    H
ATOM   1865 HG23 VAL A 118       7.781 -41.660  -0.692  1.00  0.00      A    H
ATOM   1866  C   VAL A 118       7.583 -42.503   3.169  1.00  0.00      A    C
ATOM   1867  O   VAL A 118       6.854 -43.428   3.610  1.00  0.00      A    O
ATOM   1868  N   ASP A 119       8.206 -41.674   4.079  1.00  0.00      A    N
ATOM   1869  HN  ASP A 119       8.808 -40.945   3.764  1.00  0.00      A    H
ATOM   1870  CA  ASP A 119       7.973 -41.715   5.505  1.00  0.00      A    C
ATOM   1871  HA  ASP A 119       7.382 -42.595   5.711  1.00  0.00      A    H
ATOM   1872  CB  ASP A 119       9.296 -41.734   6.441  1.00  0.00      A    C
ATOM   1873  HB1 ASP A 119       9.084 -41.718   7.531  1.00  0.00      A    H
ATOM   1874  HB2 ASP A 119       9.944 -40.902   6.090  1.00  0.00      A    H
ATOM   1875  CG  ASP A 119      10.093 -43.042   6.253  1.00  0.00      A    C
ATOM   1876  OD1 ASP A 119       9.527 -44.182   6.405  1.00  0.00      A    O
ATOM   1877  OD2 ASP A 119      11.305 -42.850   5.892  1.00  0.00      A    O
ATOM   1878  C   ASP A 119       7.105 -40.446   5.789  1.00  0.00      A    C
ATOM   1879  O   ASP A 119       7.386 -39.315   5.497  1.00  0.00      A    O
ATOM   1880  N   VAL A 120       6.023 -40.645   6.545  1.00  0.00      A    N
ATOM   1881  HN  VAL A 120       5.647 -41.544   6.756  1.00  0.00      A    H
ATOM   1882  CA  VAL A 120       4.996 -39.668   6.747  1.00  0.00      A    C
ATOM   1883  HA  VAL A 120       5.294 -38.798   6.180  1.00  0.00      A    H
ATOM   1884  CB  VAL A 120       3.594 -40.066   6.278  1.00  0.00      A    C
ATOM   1885  HB  VAL A 120       3.265 -40.894   6.942  1.00  0.00      A    H
ATOM   1886  CG1 VAL A 120       2.565 -38.906   6.383  1.00  0.00      A    C
ATOM   1887 HG11 VAL A 120       2.210 -38.654   7.405  1.00  0.00      A    H
ATOM   1888 HG12 VAL A 120       3.162 -38.016   6.089  1.00  0.00      A    H
ATOM   1889 HG13 VAL A 120       1.732 -39.209   5.712  1.00  0.00      A    H
ATOM   1890  CG2 VAL A 120       3.629 -40.647   4.895  1.00  0.00      A    C
ATOM   1891 HG21 VAL A 120       2.627 -41.087   4.703  1.00  0.00      A    H
ATOM   1892 HG22 VAL A 120       3.848 -39.825   4.181  1.00  0.00      A    H
ATOM   1893 HG23 VAL A 120       4.375 -41.469   4.851  1.00  0.00      A    H
ATOM   1894  C   VAL A 120       5.047 -39.157   8.154  1.00  0.00      A    C
ATOM   1895  O   VAL A 120       4.793 -39.901   9.111  1.00  0.00      A    O
ATOM   1896  N   PHE A 121       5.281 -37.871   8.373  1.00  0.00      A    N
ATOM   1897  HN  PHE A 121       5.466 -37.279   7.592  1.00  0.00      A    H
ATOM   1898  CA  PHE A 121       5.652 -37.292   9.658  1.00  0.00      A    C
ATOM   1899  HA  PHE A 121       5.701 -38.122  10.347  1.00  0.00      A    H
ATOM   1900  CB  PHE A 121       6.890 -36.349   9.508  1.00  0.00      A    C
ATOM   1901  HB1 PHE A 121       6.946 -35.727  10.426  1.00  0.00      A    H
ATOM   1902  HB2 PHE A 121       6.806 -35.715   8.600  1.00  0.00      A    H
ATOM   1903  CG  PHE A 121       8.251 -37.039   9.591  1.00  0.00      A    C
ATOM   1904  CD1 PHE A 121       8.441 -38.388   9.276  1.00  0.00      A    C
ATOM   1905  HD1 PHE A 121       7.598 -39.002   9.000  1.00  0.00      A    H
ATOM   1906  CE1 PHE A 121       9.724 -38.945   9.242  1.00  0.00      A    C
ATOM   1907  HE1 PHE A 121       9.933 -39.959   8.932  1.00  0.00      A    H
ATOM   1908  CZ  PHE A 121      10.863 -38.100   9.436  1.00  0.00      A    C
ATOM   1909  HZ  PHE A 121      11.835 -38.571   9.428  1.00  0.00      A    H
ATOM   1910  CD2 PHE A 121       9.376 -36.220   9.820  1.00  0.00      A    C
ATOM   1911  HD2 PHE A 121       9.327 -35.166  10.051  1.00  0.00      A    H
ATOM   1912  CE2 PHE A 121      10.692 -36.737   9.797  1.00  0.00      A    C
ATOM   1913  HE2 PHE A 121      11.535 -36.095  10.005  1.00  0.00      A    H
ATOM   1914  C   PHE A 121       4.528 -36.366  10.036  1.00  0.00      A    C
ATOM   1915  O   PHE A 121       4.327 -35.347   9.488  1.00  0.00      A    O
ATOM   1916  N   ILE A 122       3.720 -36.691  11.081  1.00  0.00      A    N
ATOM   1917  HN  ILE A 122       4.000 -37.545  11.513  1.00  0.00      A    H
ATOM   1918  CA  ILE A 122       2.691 -35.803  11.530  1.00  0.00      A    C
ATOM   1919  HA  ILE A 122       2.446 -35.067  10.780  1.00  0.00      A    H
ATOM   1920  CB  ILE A 122       1.413 -36.586  11.828  1.00  0.00      A    C
ATOM   1921  HB  ILE A 122       1.645 -37.357  12.594  1.00  0.00      A    H
ATOM   1922  CG2 ILE A 122       0.312 -35.657  12.458  1.00  0.00      A    C
ATOM   1923 HG21 ILE A 122      -0.360 -36.194  13.162  1.00  0.00      A    H
ATOM   1924 HG22 ILE A 122       0.760 -34.687  12.763  1.00  0.00      A    H
ATOM   1925 HG23 ILE A 122      -0.375 -35.405  11.622  1.00  0.00      A    H
ATOM   1926  CG1 ILE A 122       0.832 -37.269  10.549  1.00  0.00      A    C
ATOM   1927 HG11 ILE A 122       1.641 -37.791   9.995  1.00  0.00      A    H
ATOM   1928 HG12 ILE A 122       0.528 -36.441   9.874  1.00  0.00      A    H
ATOM   1929  CD  ILE A 122      -0.323 -38.220  10.785  1.00  0.00      A    C
ATOM   1930  HD1 ILE A 122      -1.244 -37.747  11.188  1.00  0.00      A    H
ATOM   1931  HD2 ILE A 122      -0.629 -38.622   9.795  1.00  0.00      A    H
ATOM   1932  HD3 ILE A 122      -0.045 -39.114  11.384  1.00  0.00      A    H
ATOM   1933  C   ILE A 122       3.229 -35.110  12.771  1.00  0.00      A    C
ATOM   1934  O   ILE A 122       3.406 -35.628  13.874  1.00  0.00      A    O
ATOM   1935  N   CYS A 123       3.469 -33.789  12.625  1.00  0.00      A    N
ATOM   1936  HN  CYS A 123       3.493 -33.346  11.732  1.00  0.00      A    H
ATOM   1937  CA  CYS A 123       3.630 -32.883  13.746  1.00  0.00      A    C
ATOM   1938  HA  CYS A 123       4.242 -33.352  14.502  1.00  0.00      A    H
ATOM   1939  CB  CYS A 123       4.417 -31.585  13.397  1.00  0.00      A    C
ATOM   1940  HB1 CYS A 123       4.605 -31.044  14.349  1.00  0.00      A    H
ATOM   1941  HB2 CYS A 123       3.875 -30.973  12.644  1.00  0.00      A    H
ATOM   1942  SG  CYS A 123       6.126 -31.884  12.940  1.00  0.00      A    S
ATOM   1943  HG1 CYS A 123       5.779 -32.431  11.784  1.00  0.00      A    H
ATOM   1944  C   CYS A 123       2.280 -32.382  14.302  1.00  0.00      A    C
ATOM   1945  O   CYS A 123       1.297 -32.296  13.603  1.00  0.00      A    O
ATOM   1946  N   THR A 124       2.278 -32.140  15.627  1.00  0.00      A    N
ATOM   1947  HN  THR A 124       3.061 -32.217  16.240  1.00  0.00      A    H
ATOM   1948  CA  THR A 124       1.019 -31.624  16.239  1.00  0.00      A    C
ATOM   1949  HA  THR A 124       0.741 -30.776  15.630  1.00  0.00      A    H
ATOM   1950  CB  THR A 124       0.102 -32.738  16.386  1.00  0.00      A    C
ATOM   1951  HB  THR A 124       0.018 -33.218  15.387  1.00  0.00      A    H
ATOM   1952  OG1 THR A 124      -1.150 -32.408  16.973  1.00  0.00      A    O
ATOM   1953  HG1 THR A 124      -1.514 -31.624  16.555  1.00  0.00      A    H
ATOM   1954  CG2 THR A 124       0.545 -33.908  17.228  1.00  0.00      A    C
ATOM   1955 HG21 THR A 124       1.409 -34.401  16.732  1.00  0.00      A    H
ATOM   1956 HG22 THR A 124       0.786 -33.581  18.261  1.00  0.00      A    H
ATOM   1957 HG23 THR A 124      -0.204 -34.725  17.303  1.00  0.00      A    H
ATOM   1958  C   THR A 124       1.373 -30.951  17.510  1.00  0.00      A    C
ATOM   1959  O   THR A 124       2.375 -31.211  18.201  1.00  0.00      A    O
ATOM   1960  N   TYR A 125       0.430 -30.116  17.937  1.00  0.00      A    N
ATOM   1961  HN  TYR A 125      -0.345 -29.988  17.323  1.00  0.00      A    H
ATOM   1962  CA  TYR A 125       0.381 -29.725  19.331  1.00  0.00      A    C
ATOM   1963  HA  TYR A 125       0.781 -30.551  19.900  1.00  0.00      A    H
ATOM   1964  CB  TYR A 125       1.247 -28.467  19.516  1.00  0.00      A    C
ATOM   1965  HB1 TYR A 125       0.710 -27.559  19.166  1.00  0.00      A    H
ATOM   1966  HB2 TYR A 125       2.098 -28.591  18.814  1.00  0.00      A    H
ATOM   1967  CG  TYR A 125       1.746 -28.362  20.898  1.00  0.00      A    C
ATOM   1968  CD1 TYR A 125       2.730 -29.273  21.405  1.00  0.00      A    C
ATOM   1969  HD1 TYR A 125       3.130 -30.012  20.726  1.00  0.00      A    H
ATOM   1970  CE1 TYR A 125       3.214 -29.088  22.651  1.00  0.00      A    C
ATOM   1971  HE1 TYR A 125       3.928 -29.779  23.076  1.00  0.00      A    H
ATOM   1972  CZ  TYR A 125       2.748 -28.068  23.430  1.00  0.00      A    C
ATOM   1973  OH  TYR A 125       3.107 -27.929  24.783  1.00  0.00      A    O
ATOM   1974  HH  TYR A 125       2.333 -27.580  25.230  1.00  0.00      A    H
ATOM   1975  CD2 TYR A 125       1.311 -27.286  21.638  1.00  0.00      A    C
ATOM   1976  HD2 TYR A 125       0.462 -26.749  21.242  1.00  0.00      A    H
ATOM   1977  CE2 TYR A 125       1.727 -27.199  22.961  1.00  0.00      A    C
ATOM   1978  HE2 TYR A 125       1.308 -26.435  23.599  1.00  0.00      A    H
ATOM   1979  C   TYR A 125      -1.052 -29.531  19.918  1.00  0.00      A    C
ATOM   1980  O   TYR A 125      -1.534 -30.382  20.586  1.00  0.00      A    O
ATOM   1981  N   ASN A 126      -1.739 -28.450  19.576  1.00  0.00      A    N
ATOM   1982  HN  ASN A 126      -1.307 -27.762  18.999  1.00  0.00      A    H
ATOM   1983  CA  ASN A 126      -3.023 -28.130  20.308  1.00  0.00      A    C
ATOM   1984  HA  ASN A 126      -3.156 -28.654  21.243  1.00  0.00      A    H
ATOM   1985  CB  ASN A 126      -3.155 -26.581  20.497  1.00  0.00      A    C
ATOM   1986  HB1 ASN A 126      -4.196 -26.202  20.571  1.00  0.00      A    H
ATOM   1987  HB2 ASN A 126      -2.540 -26.063  19.731  1.00  0.00      A    H
ATOM   1988  CG  ASN A 126      -2.414 -26.003  21.723  1.00  0.00      A    C
ATOM   1989  OD1 ASN A 126      -2.268 -26.689  22.673  1.00  0.00      A    O
ATOM   1990  ND2 ASN A 126      -2.025 -24.720  21.628  1.00  0.00      A    N
ATOM   1991 HD21 ASN A 126      -1.874 -24.221  22.481  1.00  0.00      A    H
ATOM   1992 HD22 ASN A 126      -2.361 -24.163  20.868  1.00  0.00      A    H
ATOM   1993  C   ASN A 126      -4.193 -28.442  19.402  1.00  0.00      A    C
ATOM   1994  O   ASN A 126      -5.358 -28.108  19.645  1.00  0.00      A    O
ATOM   1995  N   GLU A 127      -3.937 -29.230  18.364  1.00  0.00      A    N
ATOM   1996  HN  GLU A 127      -3.016 -29.422  18.033  1.00  0.00      A    H
ATOM   1997  CA  GLU A 127      -5.017 -29.795  17.579  1.00  0.00      A    C
ATOM   1998  HA  GLU A 127      -5.489 -28.883  17.245  1.00  0.00      A    H
ATOM   1999  CB  GLU A 127      -4.512 -30.468  16.281  1.00  0.00      A    C
ATOM   2000  HB1 GLU A 127      -5.366 -31.064  15.894  1.00  0.00      A    H
ATOM   2001  HB2 GLU A 127      -3.717 -31.186  16.575  1.00  0.00      A    H
ATOM   2002  CG  GLU A 127      -3.861 -29.531  15.209  1.00  0.00      A    C
ATOM   2003  HG1 GLU A 127      -4.428 -28.631  14.888  1.00  0.00      A    H
ATOM   2004  HG2 GLU A 127      -3.841 -30.143  14.282  1.00  0.00      A    H
ATOM   2005  CD  GLU A 127      -2.478 -29.139  15.603  1.00  0.00      A    C
ATOM   2006  OE1 GLU A 127      -1.808 -29.928  16.204  1.00  0.00      A    O
ATOM   2007  OE2 GLU A 127      -2.012 -27.987  15.306  1.00  0.00      A    O
ATOM   2008  C   GLU A 127      -6.117 -30.597  18.312  1.00  0.00      A    C
ATOM   2009  O   GLU A 127      -5.701 -31.373  19.239  1.00  0.00      A    O
ATOM   2010  N   PRO A 128      -7.433 -30.521  17.984  1.00  0.00      A    N
ATOM   2011  CD  PRO A 128      -8.036 -29.531  17.081  1.00  0.00      A    C
ATOM   2012  HD1 PRO A 128      -7.496 -28.559  17.088  1.00  0.00      A    H
ATOM   2013  HD2 PRO A 128      -8.116 -29.888  16.033  1.00  0.00      A    H
ATOM   2014  CA  PRO A 128      -8.406 -31.368  18.662  1.00  0.00      A    C
ATOM   2015  HA  PRO A 128      -8.312 -31.305  19.736  1.00  0.00      A    H
ATOM   2016  CB  PRO A 128      -9.724 -30.877  18.033  1.00  0.00      A    C
ATOM   2017  HB1 PRO A 128     -10.660 -30.907  18.629  1.00  0.00      A    H
ATOM   2018  HB2 PRO A 128      -9.935 -31.529  17.158  1.00  0.00      A    H
ATOM   2019  CG  PRO A 128      -9.423 -29.372  17.561  1.00  0.00      A    C
ATOM   2020  HG1 PRO A 128      -9.427 -28.699  18.444  1.00  0.00      A    H
ATOM   2021  HG2 PRO A 128     -10.079 -29.029  16.732  1.00  0.00      A    H
ATOM   2022  C   PRO A 128      -8.213 -32.848  18.382  1.00  0.00      A    C
ATOM   2023  O   PRO A 128      -7.563 -33.135  17.367  1.00  0.00      A    O
ATOM   2024  N   LEU A 129      -8.701 -33.650  19.295  1.00  0.00      A    N
ATOM   2025  HN  LEU A 129      -9.368 -33.392  19.990  1.00  0.00      A    H
ATOM   2026  CA  LEU A 129      -8.326 -35.124  19.243  1.00  0.00      A    C
ATOM   2027  HA  LEU A 129      -7.288 -35.245  18.969  1.00  0.00      A    H
ATOM   2028  CB  LEU A 129      -8.517 -35.944  20.529  1.00  0.00      A    C
ATOM   2029  HB1 LEU A 129      -8.524 -37.047  20.391  1.00  0.00      A    H
ATOM   2030  HB2 LEU A 129      -9.494 -35.661  20.976  1.00  0.00      A    H
ATOM   2031  CG  LEU A 129      -7.600 -35.612  21.749  1.00  0.00      A    C
ATOM   2032  HG  LEU A 129      -7.456 -34.515  21.654  1.00  0.00      A    H
ATOM   2033  CD1 LEU A 129      -8.242 -36.059  23.039  1.00  0.00      A    C
ATOM   2034 HD11 LEU A 129      -9.350 -36.068  22.961  1.00  0.00      A    H
ATOM   2035 HD12 LEU A 129      -7.998 -37.098  23.347  1.00  0.00      A    H
ATOM   2036 HD13 LEU A 129      -7.993 -35.441  23.928  1.00  0.00      A    H
ATOM   2037  CD2 LEU A 129      -6.228 -36.270  21.642  1.00  0.00      A    C
ATOM   2038 HD21 LEU A 129      -5.664 -35.942  20.743  1.00  0.00      A    H
ATOM   2039 HD22 LEU A 129      -5.775 -35.967  22.610  1.00  0.00      A    H
ATOM   2040 HD23 LEU A 129      -6.176 -37.379  21.611  1.00  0.00      A    H
ATOM   2041  C   LEU A 129      -9.067 -35.854  18.090  1.00  0.00      A    C
ATOM   2042  O   LEU A 129      -8.560 -36.720  17.353  1.00  0.00      A    O
ATOM   2043  N   ASN A 130     -10.376 -35.501  17.781  1.00  0.00      A    N
ATOM   2044  HN  ASN A 130     -10.885 -34.755  18.203  1.00  0.00      A    H
ATOM   2045  CA  ASN A 130     -11.031 -35.933  16.513  1.00  0.00      A    C
ATOM   2046  HA  ASN A 130     -11.108 -37.010  16.490  1.00  0.00      A    H
ATOM   2047  CB  ASN A 130     -12.483 -35.371  16.589  1.00  0.00      A    C
ATOM   2048  HB1 ASN A 130     -12.855 -35.662  17.595  1.00  0.00      A    H
ATOM   2049  HB2 ASN A 130     -13.206 -35.731  15.826  1.00  0.00      A    H
ATOM   2050  CG  ASN A 130     -12.493 -33.839  16.592  1.00  0.00      A    C
ATOM   2051  OD1 ASN A 130     -12.163 -33.297  17.687  1.00  0.00      A    O
ATOM   2052  ND2 ASN A 130     -12.753 -33.159  15.453  1.00  0.00      A    N
ATOM   2053 HD21 ASN A 130     -13.320 -33.593  14.754  1.00  0.00      A    H
ATOM   2054 HD22 ASN A 130     -12.644 -32.165  15.421  1.00  0.00      A    H
ATOM   2055  C   ASN A 130     -10.214 -35.542  15.170  1.00  0.00      A    C
ATOM   2056  O   ASN A 130     -10.098 -36.279  14.210  1.00  0.00      A    O
ATOM   2057  N   VAL A 131      -9.621 -34.327  15.124  1.00  0.00      A    N
ATOM   2058  HN  VAL A 131      -9.578 -33.771  15.950  1.00  0.00      A    H
ATOM   2059  CA  VAL A 131      -8.820 -33.714  13.991  1.00  0.00      A    C
ATOM   2060  HA  VAL A 131      -9.373 -33.946  13.093  1.00  0.00      A    H
ATOM   2061  CB  VAL A 131      -8.727 -32.228  14.108  1.00  0.00      A    C
ATOM   2062  HB  VAL A 131      -8.204 -31.982  15.058  1.00  0.00      A    H
ATOM   2063  CG1 VAL A 131      -8.013 -31.533  12.871  1.00  0.00      A    C
ATOM   2064 HG11 VAL A 131      -7.962 -30.432  13.011  1.00  0.00      A    H
ATOM   2065 HG12 VAL A 131      -6.969 -31.895  12.764  1.00  0.00      A    H
ATOM   2066 HG13 VAL A 131      -8.507 -31.775  11.905  1.00  0.00      A    H
ATOM   2067  CG2 VAL A 131     -10.071 -31.502  14.243  1.00  0.00      A    C
ATOM   2068 HG21 VAL A 131     -10.632 -31.657  13.296  1.00  0.00      A    H
ATOM   2069 HG22 VAL A 131     -10.728 -31.693  15.119  1.00  0.00      A    H
ATOM   2070 HG23 VAL A 131      -9.881 -30.422  14.417  1.00  0.00      A    H
ATOM   2071  C   VAL A 131      -7.458 -34.421  13.866  1.00  0.00      A    C
ATOM   2072  O   VAL A 131      -6.944 -34.730  12.825  1.00  0.00      A    O
ATOM   2073  N   LEU A 132      -6.877 -34.742  15.067  1.00  0.00      A    N
ATOM   2074  HN  LEU A 132      -7.268 -34.518  15.956  1.00  0.00      A    H
ATOM   2075  CA  LEU A 132      -5.645 -35.468  15.139  1.00  0.00      A    C
ATOM   2076  HA  LEU A 132      -4.884 -35.008  14.527  1.00  0.00      A    H
ATOM   2077  CB  LEU A 132      -5.037 -35.473  16.519  1.00  0.00      A    C
ATOM   2078  HB1 LEU A 132      -5.713 -36.010  17.218  1.00  0.00      A    H
ATOM   2079  HB2 LEU A 132      -5.012 -34.436  16.919  1.00  0.00      A    H
ATOM   2080  CG  LEU A 132      -3.646 -36.014  16.666  1.00  0.00      A    C
ATOM   2081  HG  LEU A 132      -3.560 -37.033  16.230  1.00  0.00      A    H
ATOM   2082  CD1 LEU A 132      -2.562 -35.323  15.796  1.00  0.00      A    C
ATOM   2083 HD11 LEU A 132      -1.614 -35.878  15.958  1.00  0.00      A    H
ATOM   2084 HD12 LEU A 132      -2.853 -35.275  14.725  1.00  0.00      A    H
ATOM   2085 HD13 LEU A 132      -2.538 -34.294  16.214  1.00  0.00      A    H
ATOM   2086  CD2 LEU A 132      -3.263 -36.104  18.184  1.00  0.00      A    C
ATOM   2087 HD21 LEU A 132      -2.223 -36.491  18.124  1.00  0.00      A    H
ATOM   2088 HD22 LEU A 132      -3.210 -35.203  18.832  1.00  0.00      A    H
ATOM   2089 HD23 LEU A 132      -3.801 -36.934  18.691  1.00  0.00      A    H
ATOM   2090  C   LEU A 132      -5.946 -36.885  14.699  1.00  0.00      A    C
ATOM   2091  O   LEU A 132      -5.245 -37.513  13.868  1.00  0.00      A    O
ATOM   2092  N   GLU A 133      -7.039 -37.561  15.129  1.00  0.00      A    N
ATOM   2093  HN  GLU A 133      -7.756 -37.144  15.682  1.00  0.00      A    H
ATOM   2094  CA  GLU A 133      -7.375 -38.904  14.665  1.00  0.00      A    C
ATOM   2095  HA  GLU A 133      -6.477 -39.470  14.867  1.00  0.00      A    H
ATOM   2096  CB  GLU A 133      -8.554 -39.530  15.462  1.00  0.00      A    C
ATOM   2097  HB1 GLU A 133      -9.527 -39.093  15.151  1.00  0.00      A    H
ATOM   2098  HB2 GLU A 133      -8.351 -39.300  16.530  1.00  0.00      A    H
ATOM   2099  CG  GLU A 133      -8.700 -41.071  15.184  1.00  0.00      A    C
ATOM   2100  HG1 GLU A 133      -7.740 -41.427  15.615  1.00  0.00      A    H
ATOM   2101  HG2 GLU A 133      -8.823 -41.247  14.094  1.00  0.00      A    H
ATOM   2102  CD  GLU A 133      -9.924 -41.624  15.713  1.00  0.00      A    C
ATOM   2103  OE1 GLU A 133     -11.068 -41.382  15.207  1.00  0.00      A    O
ATOM   2104  OE2 GLU A 133      -9.862 -42.375  16.765  1.00  0.00      A    O
ATOM   2105  C   GLU A 133      -7.604 -39.024  13.141  1.00  0.00      A    C
ATOM   2106  O   GLU A 133      -7.091 -39.899  12.441  1.00  0.00      A    O
ATOM   2107  N   LYS A 134      -8.273 -38.037  12.597  1.00  0.00      A    N
ATOM   2108  HN  LYS A 134      -8.739 -37.332  13.126  1.00  0.00      A    H
ATOM   2109  CA  LYS A 134      -8.494 -37.881  11.195  1.00  0.00      A    C
ATOM   2110  HA  LYS A 134      -9.045 -38.723  10.801  1.00  0.00      A    H
ATOM   2111  CB  LYS A 134      -9.340 -36.599  10.924  1.00  0.00      A    C
ATOM   2112  HB1 LYS A 134      -8.773 -35.758  11.377  1.00  0.00      A    H
ATOM   2113  HB2 LYS A 134     -10.284 -36.761  11.488  1.00  0.00      A    H
ATOM   2114  CG  LYS A 134      -9.631 -36.329   9.475  1.00  0.00      A    C
ATOM   2115  HG1 LYS A 134      -8.720 -36.474   8.855  1.00  0.00      A    H
ATOM   2116  HG2 LYS A 134     -10.105 -35.325   9.452  1.00  0.00      A    H
ATOM   2117  CD  LYS A 134     -10.803 -37.279   8.936  1.00  0.00      A    C
ATOM   2118  HD1 LYS A 134     -11.781 -37.016   9.393  1.00  0.00      A    H
ATOM   2119  HD2 LYS A 134     -10.685 -38.351   9.205  1.00  0.00      A    H
ATOM   2120  CE  LYS A 134     -11.200 -37.127   7.438  1.00  0.00      A    C
ATOM   2121  HE1 LYS A 134     -10.307 -37.024   6.785  1.00  0.00      A    H
ATOM   2122  HE2 LYS A 134     -11.812 -36.202   7.383  1.00  0.00      A    H
ATOM   2123  NZ  LYS A 134     -11.855 -38.323   6.912  1.00  0.00      A    N
ATOM   2124  HZ1 LYS A 134     -12.217 -38.146   5.954  1.00  0.00      A    H
ATOM   2125  HZ2 LYS A 134     -11.161 -39.072   6.715  1.00  0.00      A    H
ATOM   2126  HZ3 LYS A 134     -12.612 -38.663   7.539  1.00  0.00      A    H
ATOM   2127  C   LYS A 134      -7.308 -37.840  10.330  1.00  0.00      A    C
ATOM   2128  O   LYS A 134      -7.232 -38.432   9.259  1.00  0.00      A    O
ATOM   2129  N   SER A 135      -6.318 -37.069  10.714  1.00  0.00      A    N
ATOM   2130  HN  SER A 135      -6.298 -36.540  11.559  1.00  0.00      A    H
ATOM   2131  CA  SER A 135      -5.004 -37.048  10.037  1.00  0.00      A    C
ATOM   2132  HA  SER A 135      -5.087 -36.735   9.006  1.00  0.00      A    H
ATOM   2133  CB  SER A 135      -4.045 -35.907  10.575  1.00  0.00      A    C
ATOM   2134  HB1 SER A 135      -3.730 -36.056  11.630  1.00  0.00      A    H
ATOM   2135  HB2 SER A 135      -4.508 -34.898  10.588  1.00  0.00      A    H
ATOM   2136  OG  SER A 135      -2.876 -35.822   9.724  1.00  0.00      A    O
ATOM   2137  HG1 SER A 135      -2.949 -35.050   9.157  1.00  0.00      A    H
ATOM   2138  C   SER A 135      -4.280 -38.329  10.094  1.00  0.00      A    C
ATOM   2139  O   SER A 135      -3.975 -38.827   9.004  1.00  0.00      A    O
ATOM   2140  N   ILE A 136      -4.114 -38.936  11.243  1.00  0.00      A    N
ATOM   2141  HN  ILE A 136      -4.370 -38.353  12.010  1.00  0.00      A    H
ATOM   2142  CA  ILE A 136      -3.363 -40.185  11.444  1.00  0.00      A    C
ATOM   2143  HA  ILE A 136      -2.426 -39.977  10.950  1.00  0.00      A    H
ATOM   2144  CB  ILE A 136      -3.135 -40.568  12.921  1.00  0.00      A    C
ATOM   2145  HB  ILE A 136      -2.413 -41.410  12.987  1.00  0.00      A    H
ATOM   2146  CG2 ILE A 136      -2.459 -39.344  13.616  1.00  0.00      A    C
ATOM   2147 HG21 ILE A 136      -1.520 -39.049  13.100  1.00  0.00      A    H
ATOM   2148 HG22 ILE A 136      -2.977 -38.374  13.776  1.00  0.00      A    H
ATOM   2149 HG23 ILE A 136      -2.304 -39.699  14.657  1.00  0.00      A    H
ATOM   2150  CG1 ILE A 136      -4.367 -40.892  13.756  1.00  0.00      A    C
ATOM   2151 HG11 ILE A 136      -4.968 -41.564  13.106  1.00  0.00      A    H
ATOM   2152 HG12 ILE A 136      -4.931 -39.944  13.882  1.00  0.00      A    H
ATOM   2153  CD  ILE A 136      -4.119 -41.598  15.140  1.00  0.00      A    C
ATOM   2154  HD1 ILE A 136      -3.458 -40.959  15.764  1.00  0.00      A    H
ATOM   2155  HD2 ILE A 136      -5.130 -41.664  15.594  1.00  0.00      A    H
ATOM   2156  HD3 ILE A 136      -3.651 -42.587  14.949  1.00  0.00      A    H
ATOM   2157  C   ILE A 136      -3.960 -41.327  10.655  1.00  0.00      A    C
ATOM   2158  O   ILE A 136      -3.247 -42.126  10.060  1.00  0.00      A    O
ATOM   2159  N   ILE A 137      -5.280 -41.443  10.613  1.00  0.00      A    N
ATOM   2160  HN  ILE A 137      -5.880 -40.764  11.028  1.00  0.00      A    H
ATOM   2161  CA  ILE A 137      -5.879 -42.497   9.814  1.00  0.00      A    C
ATOM   2162  HA  ILE A 137      -5.244 -43.371   9.821  1.00  0.00      A    H
ATOM   2163  CB  ILE A 137      -7.255 -42.986  10.355  1.00  0.00      A    C
ATOM   2164  HB  ILE A 137      -7.685 -43.852   9.808  1.00  0.00      A    H
ATOM   2165  CG2 ILE A 137      -7.128 -43.283  11.843  1.00  0.00      A    C
ATOM   2166 HG21 ILE A 137      -6.381 -44.024  12.199  1.00  0.00      A    H
ATOM   2167 HG22 ILE A 137      -6.927 -42.344  12.401  1.00  0.00      A    H
ATOM   2168 HG23 ILE A 137      -8.112 -43.708  12.135  1.00  0.00      A    H
ATOM   2169  CG1 ILE A 137      -8.418 -41.962  10.231  1.00  0.00      A    C
ATOM   2170 HG11 ILE A 137      -8.072 -40.933  10.467  1.00  0.00      A    H
ATOM   2171 HG12 ILE A 137      -9.068 -42.270  11.078  1.00  0.00      A    H
ATOM   2172  CD  ILE A 137      -9.183 -42.044   8.886  1.00  0.00      A    C
ATOM   2173  HD1 ILE A 137      -9.286 -43.035   8.396  1.00  0.00      A    H
ATOM   2174  HD2 ILE A 137     -10.210 -41.639   9.009  1.00  0.00      A    H
ATOM   2175  HD3 ILE A 137      -8.772 -41.358   8.115  1.00  0.00      A    H
ATOM   2176  C   ILE A 137      -5.974 -42.175   8.315  1.00  0.00      A    C
ATOM   2177  O   ILE A 137      -6.072 -43.141   7.526  1.00  0.00      A    O
ATOM   2178  N   ALA A 138      -6.085 -40.906   7.911  1.00  0.00      A    N
ATOM   2179  HN  ALA A 138      -6.167 -40.159   8.567  1.00  0.00      A    H
ATOM   2180  CA  ALA A 138      -6.027 -40.470   6.488  1.00  0.00      A    C
ATOM   2181  HA  ALA A 138      -6.671 -41.115   5.908  1.00  0.00      A    H
ATOM   2182  CB  ALA A 138      -6.464 -39.016   6.400  1.00  0.00      A    C
ATOM   2183  HB1 ALA A 138      -7.505 -38.862   6.758  1.00  0.00      A    H
ATOM   2184  HB2 ALA A 138      -5.721 -38.418   6.969  1.00  0.00      A    H
ATOM   2185  HB3 ALA A 138      -6.518 -38.542   5.396  1.00  0.00      A    H
ATOM   2186  C   ALA A 138      -4.532 -40.664   5.978  1.00  0.00      A    C
ATOM   2187  O   ALA A 138      -4.259 -41.216   4.946  1.00  0.00      A    O
ATOM   2188  N   ALA A 139      -3.484 -40.197   6.733  1.00  0.00      A    N
ATOM   2189  HN  ALA A 139      -3.782 -39.496   7.376  1.00  0.00      A    H
ATOM   2190  CA  ALA A 139      -2.093 -40.461   6.367  1.00  0.00      A    C
ATOM   2191  HA  ALA A 139      -1.968 -39.991   5.404  1.00  0.00      A    H
ATOM   2192  CB  ALA A 139      -1.242 -39.721   7.423  1.00  0.00      A    C
ATOM   2193  HB1 ALA A 139      -1.228 -40.333   8.350  1.00  0.00      A    H
ATOM   2194  HB2 ALA A 139      -0.188 -39.582   7.099  1.00  0.00      A    H
ATOM   2195  HB3 ALA A 139      -1.575 -38.687   7.657  1.00  0.00      A    H
ATOM   2196  C   ALA A 139      -1.634 -41.899   6.206  1.00  0.00      A    C
ATOM   2197  O   ALA A 139      -0.742 -42.268   5.441  1.00  0.00      A    O
ATOM   2198  N   GLN A 140      -2.274 -42.761   7.040  1.00  0.00      A    N
ATOM   2199  HN  GLN A 140      -2.819 -42.368   7.777  1.00  0.00      A    H
ATOM   2200  CA  GLN A 140      -2.184 -44.221   7.074  1.00  0.00      A    C
ATOM   2201  HA  GLN A 140      -1.152 -44.537   7.047  1.00  0.00      A    H
ATOM   2202  CB  GLN A 140      -2.704 -44.753   8.425  1.00  0.00      A    C
ATOM   2203  HB1 GLN A 140      -3.758 -44.459   8.620  1.00  0.00      A    H
ATOM   2204  HB2 GLN A 140      -2.044 -44.272   9.177  1.00  0.00      A    H
ATOM   2205  CG  GLN A 140      -2.580 -46.268   8.607  1.00  0.00      A    C
ATOM   2206  HG1 GLN A 140      -1.489 -46.436   8.477  1.00  0.00      A    H
ATOM   2207  HG2 GLN A 140      -3.174 -46.867   7.884  1.00  0.00      A    H
ATOM   2208  CD  GLN A 140      -3.210 -46.741   9.913  1.00  0.00      A    C
ATOM   2209  OE1 GLN A 140      -4.363 -46.440  10.280  1.00  0.00      A    O
ATOM   2210  NE2 GLN A 140      -2.420 -47.340  10.835  1.00  0.00      A    N
ATOM   2211 HE21 GLN A 140      -1.439 -47.270  10.655  1.00  0.00      A    H
ATOM   2212 HE22 GLN A 140      -2.894 -47.556  11.689  1.00  0.00      A    H
ATOM   2213  C   GLN A 140      -2.863 -44.879   5.838  1.00  0.00      A    C
ATOM   2214  O   GLN A 140      -2.390 -45.853   5.244  1.00  0.00      A    O
ATOM   2215  N   ALA A 141      -3.996 -44.259   5.376  1.00  0.00      A    N
ATOM   2216  HN  ALA A 141      -4.438 -43.566   5.941  1.00  0.00      A    H
ATOM   2217  CA  ALA A 141      -4.753 -44.781   4.230  1.00  0.00      A    C
ATOM   2218  HA  ALA A 141      -4.626 -45.853   4.210  1.00  0.00      A    H
ATOM   2219  CB  ALA A 141      -6.263 -44.569   4.543  1.00  0.00      A    C
ATOM   2220  HB1 ALA A 141      -6.362 -44.691   5.643  1.00  0.00      A    H
ATOM   2221  HB2 ALA A 141      -6.536 -43.522   4.290  1.00  0.00      A    H
ATOM   2222  HB3 ALA A 141      -6.919 -45.335   4.078  1.00  0.00      A    H
ATOM   2223  C   ALA A 141      -4.373 -44.178   2.897  1.00  0.00      A    C
ATOM   2224  O   ALA A 141      -4.988 -44.413   1.893  1.00  0.00      A    O
ATOM   2225  N   MET A 142      -3.276 -43.369   2.833  1.00  0.00      A    N
ATOM   2226  HN  MET A 142      -2.752 -43.024   3.608  1.00  0.00      A    H
ATOM   2227  CA  MET A 142      -2.673 -42.977   1.537  1.00  0.00      A    C
ATOM   2228  HA  MET A 142      -3.464 -42.532   0.952  1.00  0.00      A    H
ATOM   2229  CB  MET A 142      -1.526 -41.959   1.566  1.00  0.00      A    C
ATOM   2230  HB1 MET A 142      -1.099 -41.715   0.570  1.00  0.00      A    H
ATOM   2231  HB2 MET A 142      -0.703 -42.372   2.187  1.00  0.00      A    H
ATOM   2232  CG  MET A 142      -1.764 -40.588   2.184  1.00  0.00      A    C
ATOM   2233  HG1 MET A 142      -1.977 -40.554   3.274  1.00  0.00      A    H
ATOM   2234  HG2 MET A 142      -2.744 -40.351   1.719  1.00  0.00      A    H
ATOM   2235  SD  MET A 142      -0.686 -39.142   1.630  1.00  0.00      A    S
ATOM   2236  CE  MET A 142       0.586 -39.519   2.872  1.00  0.00      A    C
ATOM   2237  HE1 MET A 142       1.305 -40.295   2.535  1.00  0.00      A    H
ATOM   2238  HE2 MET A 142       1.110 -38.564   3.091  1.00  0.00      A    H
ATOM   2239  HE3 MET A 142       0.083 -39.814   3.818  1.00  0.00      A    H
ATOM   2240  C   MET A 142      -2.186 -44.179   0.651  1.00  0.00      A    C
ATOM   2241  O   MET A 142      -1.551 -45.062   1.126  1.00  0.00      A    O
ATOM   2242  N   ASP A 143      -2.611 -44.255  -0.634  1.00  0.00      A    N
ATOM   2243  HN  ASP A 143      -3.272 -43.587  -0.968  1.00  0.00      A    H
ATOM   2244  CA  ASP A 143      -2.356 -45.465  -1.454  1.00  0.00      A    C
ATOM   2245  HA  ASP A 143      -2.537 -46.366  -0.887  1.00  0.00      A    H
ATOM   2246  CB  ASP A 143      -3.326 -45.435  -2.656  1.00  0.00      A    C
ATOM   2247  HB1 ASP A 143      -3.151 -44.557  -3.314  1.00  0.00      A    H
ATOM   2248  HB2 ASP A 143      -4.330 -45.387  -2.183  1.00  0.00      A    H
ATOM   2249  CG  ASP A 143      -3.166 -46.717  -3.409  1.00  0.00      A    C
ATOM   2250  OD1 ASP A 143      -3.061 -47.764  -2.710  1.00  0.00      A    O
ATOM   2251  OD2 ASP A 143      -3.183 -46.734  -4.630  1.00  0.00      A    O
ATOM   2252  C   ASP A 143      -0.896 -45.404  -1.983  1.00  0.00      A    C
ATOM   2253  O   ASP A 143      -0.511 -44.670  -2.921  1.00  0.00      A    O
ATOM   2254  N   TYR A 144      -0.018 -46.173  -1.399  1.00  0.00      A    N
ATOM   2255  HN  TYR A 144      -0.300 -46.660  -0.576  1.00  0.00      A    H
ATOM   2256  CA  TYR A 144       1.363 -46.436  -1.707  1.00  0.00      A    C
ATOM   2257  HA  TYR A 144       1.456 -46.522  -2.780  1.00  0.00      A    H
ATOM   2258  CB  TYR A 144       2.269 -45.327  -1.061  1.00  0.00      A    C
ATOM   2259  HB1 TYR A 144       2.886 -45.583  -0.174  1.00  0.00      A    H
ATOM   2260  HB2 TYR A 144       1.578 -44.491  -0.822  1.00  0.00      A    H
ATOM   2261  CG  TYR A 144       3.275 -44.836  -2.011  1.00  0.00      A    C
ATOM   2262  CD1 TYR A 144       4.597 -45.138  -1.772  1.00  0.00      A    C
ATOM   2263  HD1 TYR A 144       4.938 -45.873  -1.058  1.00  0.00      A    H
ATOM   2264  CE1 TYR A 144       5.533 -44.747  -2.720  1.00  0.00      A    C
ATOM   2265  HE1 TYR A 144       6.582 -44.991  -2.635  1.00  0.00      A    H
ATOM   2266  CZ  TYR A 144       5.191 -43.908  -3.795  1.00  0.00      A    C
ATOM   2267  OH  TYR A 144       6.318 -43.545  -4.604  1.00  0.00      A    O
ATOM   2268  HH  TYR A 144       7.089 -43.866  -4.132  1.00  0.00      A    H
ATOM   2269  CD2 TYR A 144       2.925 -44.103  -3.172  1.00  0.00      A    C
ATOM   2270  HD2 TYR A 144       1.898 -43.830  -3.364  1.00  0.00      A    H
ATOM   2271  CE2 TYR A 144       3.870 -43.672  -4.072  1.00  0.00      A    C
ATOM   2272  HE2 TYR A 144       3.610 -43.093  -4.946  1.00  0.00      A    H
ATOM   2273  C   TYR A 144       1.915 -47.752  -1.081  1.00  0.00      A    C
ATOM   2274  O   TYR A 144       1.426 -47.939   0.063  1.00  0.00      A    O
ATOM   2275  N   PRO A 145       2.759 -48.625  -1.714  1.00  0.00      A    N
ATOM   2276  CD  PRO A 145       2.961 -48.673  -3.156  1.00  0.00      A    C
ATOM   2277  HD1 PRO A 145       1.990 -48.726  -3.693  1.00  0.00      A    H
ATOM   2278  HD2 PRO A 145       3.534 -47.757  -3.413  1.00  0.00      A    H
ATOM   2279  CA  PRO A 145       3.554 -49.678  -1.036  1.00  0.00      A    C
ATOM   2280  HA  PRO A 145       2.889 -50.461  -0.705  1.00  0.00      A    H
ATOM   2281  CB  PRO A 145       4.573 -50.038  -2.042  1.00  0.00      A    C
ATOM   2282  HB1 PRO A 145       4.867 -51.098  -1.884  1.00  0.00      A    H
ATOM   2283  HB2 PRO A 145       5.484 -49.405  -2.106  1.00  0.00      A    H
ATOM   2284  CG  PRO A 145       3.780 -49.952  -3.342  1.00  0.00      A    C
ATOM   2285  HG1 PRO A 145       3.122 -50.817  -3.574  1.00  0.00      A    H
ATOM   2286  HG2 PRO A 145       4.442 -49.843  -4.228  1.00  0.00      A    H
ATOM   2287  C   PRO A 145       4.199 -49.311   0.265  1.00  0.00      A    C
ATOM   2288  O   PRO A 145       4.434 -48.147   0.405  1.00  0.00      A    O
ATOM   2289  N   ARG A 146       4.384 -50.267   1.200  1.00  0.00      A    N
ATOM   2290  HN  ARG A 146       4.073 -51.212   1.137  1.00  0.00      A    H
ATOM   2291  CA  ARG A 146       5.300 -50.106   2.358  1.00  0.00      A    C
ATOM   2292  HA  ARG A 146       4.899 -50.753   3.124  1.00  0.00      A    H
ATOM   2293  CB  ARG A 146       6.668 -50.663   2.116  1.00  0.00      A    C
ATOM   2294  HB1 ARG A 146       7.172 -50.758   3.102  1.00  0.00      A    H
ATOM   2295  HB2 ARG A 146       7.184 -49.902   1.493  1.00  0.00      A    H
ATOM   2296  CG  ARG A 146       6.793 -51.986   1.329  1.00  0.00      A    C
ATOM   2297  HG1 ARG A 146       6.311 -51.886   0.333  1.00  0.00      A    H
ATOM   2298  HG2 ARG A 146       6.250 -52.806   1.845  1.00  0.00      A    H
ATOM   2299  CD  ARG A 146       8.266 -52.409   1.064  1.00  0.00      A    C
ATOM   2300  HD1 ARG A 146       8.845 -51.537   0.694  1.00  0.00      A    H
ATOM   2301  HD2 ARG A 146       8.444 -53.135   0.242  1.00  0.00      A    H
ATOM   2302  NE  ARG A 146       8.782 -53.041   2.371  1.00  0.00      A    N
ATOM   2303  HE  ARG A 146       8.180 -53.283   3.132  1.00  0.00      A    H
ATOM   2304  CZ  ARG A 146      10.001 -53.494   2.474  1.00  0.00      A    C
ATOM   2305  NH1 ARG A 146      10.911 -53.355   1.481  1.00  0.00      A    N
ATOM   2306 HH11 ARG A 146      10.589 -53.070   0.579  1.00  0.00      A    H
ATOM   2307 HH12 ARG A 146      11.900 -53.425   1.609  1.00  0.00      A    H
ATOM   2308  NH2 ARG A 146      10.394 -54.113   3.543  1.00  0.00      A    N
ATOM   2309 HH21 ARG A 146       9.974 -54.092   4.450  1.00  0.00      A    H
ATOM   2310 HH22 ARG A 146      11.262 -54.607   3.491  1.00  0.00      A    H
ATOM   2311  C   ARG A 146       5.268 -48.719   3.048  1.00  0.00      A    C
ATOM   2312  O   ARG A 146       6.287 -48.054   3.179  1.00  0.00      A    O
ATOM   2313  N   LEU A 147       4.115 -48.125   3.378  1.00  0.00      A    N
ATOM   2314  HN  LEU A 147       3.241 -48.582   3.233  1.00  0.00      A    H
ATOM   2315  CA  LEU A 147       4.057 -46.804   3.878  1.00  0.00      A    C
ATOM   2316  HA  LEU A 147       4.743 -46.136   3.378  1.00  0.00      A    H
ATOM   2317  CB  LEU A 147       2.657 -46.317   3.616  1.00  0.00      A    C
ATOM   2318  HB1 LEU A 147       1.936 -46.976   4.146  1.00  0.00      A    H
ATOM   2319  HB2 LEU A 147       2.414 -46.434   2.538  1.00  0.00      A    H
ATOM   2320  CG  LEU A 147       2.279 -44.883   3.891  1.00  0.00      A    C
ATOM   2321  HG  LEU A 147       2.374 -44.639   4.971  1.00  0.00      A    H
ATOM   2322  CD1 LEU A 147       3.226 -43.907   3.188  1.00  0.00      A    C
ATOM   2323 HD11 LEU A 147       3.081 -43.880   2.087  1.00  0.00      A    H
ATOM   2324 HD12 LEU A 147       3.324 -42.862   3.551  1.00  0.00      A    H
ATOM   2325 HD13 LEU A 147       4.279 -44.198   3.392  1.00  0.00      A    H
ATOM   2326  CD2 LEU A 147       0.922 -44.534   3.355  1.00  0.00      A    C
ATOM   2327 HD21 LEU A 147       0.613 -43.536   3.730  1.00  0.00      A    H
ATOM   2328 HD22 LEU A 147       1.075 -44.379   2.265  1.00  0.00      A    H
ATOM   2329 HD23 LEU A 147       0.171 -45.327   3.559  1.00  0.00      A    H
ATOM   2330  C   LEU A 147       4.278 -46.779   5.368  1.00  0.00      A    C
ATOM   2331  O   LEU A 147       3.861 -47.641   6.109  1.00  0.00      A    O
ATOM   2332  N   ARG A 148       4.982 -45.722   5.826  1.00  0.00      A    N
ATOM   2333  HN  ARG A 148       5.195 -45.014   5.158  1.00  0.00      A    H
ATOM   2334  CA  ARG A 148       5.261 -45.528   7.246  1.00  0.00      A    C
ATOM   2335  HA  ARG A 148       4.718 -46.280   7.798  1.00  0.00      A    H
ATOM   2336  CB  ARG A 148       6.687 -45.805   7.610  1.00  0.00      A    C
ATOM   2337  HB1 ARG A 148       6.864 -45.712   8.703  1.00  0.00      A    H
ATOM   2338  HB2 ARG A 148       7.320 -45.062   7.079  1.00  0.00      A    H
ATOM   2339  CG  ARG A 148       7.230 -47.221   7.336  1.00  0.00      A    C
ATOM   2340  HG1 ARG A 148       7.215 -47.357   6.234  1.00  0.00      A    H
ATOM   2341  HG2 ARG A 148       6.441 -47.935   7.658  1.00  0.00      A    H
ATOM   2342  CD  ARG A 148       8.598 -47.592   7.916  1.00  0.00      A    C
ATOM   2343  HD1 ARG A 148       8.804 -48.633   7.588  1.00  0.00      A    H
ATOM   2344  HD2 ARG A 148       8.502 -47.533   9.021  1.00  0.00      A    H
ATOM   2345  NE  ARG A 148       9.547 -46.570   7.489  1.00  0.00      A    N
ATOM   2346  HE  ARG A 148       9.221 -45.663   7.223  1.00  0.00      A    H
ATOM   2347  CZ  ARG A 148      10.849 -46.772   7.500  1.00  0.00      A    C
ATOM   2348  NH1 ARG A 148      11.444 -47.853   7.972  1.00  0.00      A    N
ATOM   2349 HH11 ARG A 148      10.899 -48.464   8.547  1.00  0.00      A    H
ATOM   2350 HH12 ARG A 148      12.402 -47.645   8.170  1.00  0.00      A    H
ATOM   2351  NH2 ARG A 148      11.606 -45.809   7.002  1.00  0.00      A    N
ATOM   2352 HH21 ARG A 148      11.051 -45.089   6.585  1.00  0.00      A    H
ATOM   2353 HH22 ARG A 148      12.566 -45.797   7.282  1.00  0.00      A    H
ATOM   2354  C   ARG A 148       4.692 -44.269   7.850  1.00  0.00      A    C
ATOM   2355  O   ARG A 148       4.840 -43.193   7.267  1.00  0.00      A    O
ATOM   2356  N   VAL A 149       4.019 -44.312   9.021  1.00  0.00      A    N
ATOM   2357  HN  VAL A 149       3.892 -45.134   9.571  1.00  0.00      A    H
ATOM   2358  CA  VAL A 149       3.308 -43.092   9.454  1.00  0.00      A    C
ATOM   2359  HA  VAL A 149       3.816 -42.276   8.960  1.00  0.00      A    H
ATOM   2360  CB  VAL A 149       1.782 -43.166   9.183  1.00  0.00      A    C
ATOM   2361  HB  VAL A 149       1.407 -44.001   9.812  1.00  0.00      A    H
ATOM   2362  CG1 VAL A 149       1.080 -41.783   9.400  1.00  0.00      A    C
ATOM   2363 HG11 VAL A 149       1.468 -40.996   8.717  1.00  0.00      A    H
ATOM   2364 HG12 VAL A 149      -0.028 -41.712   9.441  1.00  0.00      A    H
ATOM   2365 HG13 VAL A 149       1.375 -41.374  10.390  1.00  0.00      A    H
ATOM   2366  CG2 VAL A 149       1.538 -43.457   7.706  1.00  0.00      A    C
ATOM   2367 HG21 VAL A 149       2.091 -42.815   6.987  1.00  0.00      A    H
ATOM   2368 HG22 VAL A 149       1.828 -44.521   7.570  1.00  0.00      A    H
ATOM   2369 HG23 VAL A 149       0.461 -43.334   7.460  1.00  0.00      A    H
ATOM   2370  C   VAL A 149       3.624 -42.841  10.896  1.00  0.00      A    C
ATOM   2371  O   VAL A 149       3.435 -43.706  11.769  1.00  0.00      A    O
ATOM   2372  N   PHE A 150       4.037 -41.629  11.171  1.00  0.00      A    N
ATOM   2373  HN  PHE A 150       4.044 -40.957  10.435  1.00  0.00      A    H
ATOM   2374  CA  PHE A 150       4.776 -41.265  12.365  1.00  0.00      A    C
ATOM   2375  HA  PHE A 150       4.746 -42.090  13.061  1.00  0.00      A    H
ATOM   2376  CB  PHE A 150       6.313 -40.958  12.040  1.00  0.00      A    C
ATOM   2377  HB1 PHE A 150       6.717 -40.555  12.994  1.00  0.00      A    H
ATOM   2378  HB2 PHE A 150       6.214 -40.161  11.273  1.00  0.00      A    H
ATOM   2379  CG  PHE A 150       6.998 -42.121  11.445  1.00  0.00      A    C
ATOM   2380  CD1 PHE A 150       7.302 -42.213  10.075  1.00  0.00      A    C
ATOM   2381  HD1 PHE A 150       6.989 -41.364   9.486  1.00  0.00      A    H
ATOM   2382  CE1 PHE A 150       8.034 -43.273   9.558  1.00  0.00      A    C
ATOM   2383  HE1 PHE A 150       8.099 -43.506   8.505  1.00  0.00      A    H
ATOM   2384  CZ  PHE A 150       8.438 -44.331  10.370  1.00  0.00      A    C
ATOM   2385  HZ  PHE A 150       9.045 -45.119   9.949  1.00  0.00      A    H
ATOM   2386  CD2 PHE A 150       7.419 -43.209  12.317  1.00  0.00      A    C
ATOM   2387  HD2 PHE A 150       7.170 -43.165  13.367  1.00  0.00      A    H
ATOM   2388  CE2 PHE A 150       8.099 -44.344  11.742  1.00  0.00      A    C
ATOM   2389  HE2 PHE A 150       8.402 -45.201  12.325  1.00  0.00      A    H
ATOM   2390  C   PHE A 150       4.184 -40.087  13.252  1.00  0.00      A    C
ATOM   2391  O   PHE A 150       4.055 -39.020  12.670  1.00  0.00      A    O
ATOM   2392  N   VAL A 151       3.879 -40.281  14.524  1.00  0.00      A    N
ATOM   2393  HN  VAL A 151       3.947 -41.192  14.924  1.00  0.00      A    H
ATOM   2394  CA  VAL A 151       3.265 -39.246  15.338  1.00  0.00      A    C
ATOM   2395  HA  VAL A 151       2.829 -38.504  14.685  1.00  0.00      A    H
ATOM   2396  CB  VAL A 151       2.209 -39.754  16.154  1.00  0.00      A    C
ATOM   2397  HB  VAL A 151       2.502 -40.636  16.762  1.00  0.00      A    H
ATOM   2398  CG1 VAL A 151       1.598 -38.726  17.115  1.00  0.00      A    C
ATOM   2399 HG11 VAL A 151       2.095 -38.628  18.103  1.00  0.00      A    H
ATOM   2400 HG12 VAL A 151       1.512 -37.693  16.716  1.00  0.00      A    H
ATOM   2401 HG13 VAL A 151       0.601 -39.079  17.455  1.00  0.00      A    H
ATOM   2402  CG2 VAL A 151       1.039 -40.015  15.148  1.00  0.00      A    C
ATOM   2403 HG21 VAL A 151       1.264 -40.707  14.308  1.00  0.00      A    H
ATOM   2404 HG22 VAL A 151       0.243 -40.465  15.778  1.00  0.00      A    H
ATOM   2405 HG23 VAL A 151       0.820 -39.032  14.681  1.00  0.00      A    H
ATOM   2406  C   VAL A 151       4.354 -38.588  16.239  1.00  0.00      A    C
ATOM   2407  O   VAL A 151       5.134 -39.312  16.903  1.00  0.00      A    O
ATOM   2408  N   CYS A 152       4.642 -37.251  16.060  1.00  0.00      A    N
ATOM   2409  HN  CYS A 152       4.109 -36.731  15.397  1.00  0.00      A    H
ATOM   2410  CA  CYS A 152       5.976 -36.687  16.313  1.00  0.00      A    C
ATOM   2411  HA  CYS A 152       6.625 -37.522  16.534  1.00  0.00      A    H
ATOM   2412  CB  CYS A 152       6.523 -35.840  15.080  1.00  0.00      A    C
ATOM   2413  HB1 CYS A 152       7.568 -35.491  15.228  1.00  0.00      A    H
ATOM   2414  HB2 CYS A 152       5.899 -34.923  15.010  1.00  0.00      A    H
ATOM   2415  SG  CYS A 152       6.568 -36.803  13.619  1.00  0.00      A    S
ATOM   2416  HG1 CYS A 152       5.259 -36.601  13.607  1.00  0.00      A    H
ATOM   2417  C   CYS A 152       5.964 -35.726  17.483  1.00  0.00      A    C
ATOM   2418  O   CYS A 152       6.920 -34.893  17.617  1.00  0.00      A    O
ATOM   2419  N   ASP A 153       4.948 -35.730  18.257  1.00  0.00      A    N
ATOM   2420  HN  ASP A 153       4.232 -36.390  18.045  1.00  0.00      A    H
ATOM   2421  CA  ASP A 153       4.880 -34.966  19.546  1.00  0.00      A    C
ATOM   2422  HA  ASP A 153       5.847 -34.681  19.934  1.00  0.00      A    H
ATOM   2423  CB  ASP A 153       4.101 -33.685  19.406  1.00  0.00      A    C
ATOM   2424  HB1 ASP A 153       3.030 -33.903  19.203  1.00  0.00      A    H
ATOM   2425  HB2 ASP A 153       4.391 -33.058  18.536  1.00  0.00      A    H
ATOM   2426  CG  ASP A 153       4.179 -32.712  20.583  1.00  0.00      A    C
ATOM   2427  OD1 ASP A 153       3.308 -32.879  21.491  1.00  0.00      A    O
ATOM   2428  OD2 ASP A 153       5.082 -31.845  20.631  1.00  0.00      A    O
ATOM   2429  C   ASP A 153       4.205 -35.784  20.649  1.00  0.00      A    C
ATOM   2430  O   ASP A 153       3.061 -36.240  20.467  1.00  0.00      A    O
ATOM   2431  N   ASP A 154       4.956 -35.987  21.733  1.00  0.00      A    N
ATOM   2432  HN  ASP A 154       5.861 -35.576  21.651  1.00  0.00      A    H
ATOM   2433  CA  ASP A 154       4.682 -36.838  22.863  1.00  0.00      A    C
ATOM   2434  HA  ASP A 154       3.966 -37.592  22.572  1.00  0.00      A    H
ATOM   2435  CB  ASP A 154       6.001 -37.623  23.067  1.00  0.00      A    C
ATOM   2436  HB1 ASP A 154       6.192 -38.182  22.126  1.00  0.00      A    H
ATOM   2437  HB2 ASP A 154       5.879 -38.468  23.777  1.00  0.00      A    H
ATOM   2438  CG  ASP A 154       7.196 -36.867  23.499  1.00  0.00      A    C
ATOM   2439  OD1 ASP A 154       7.053 -36.075  24.474  1.00  0.00      A    O
ATOM   2440  OD2 ASP A 154       8.342 -36.981  22.937  1.00  0.00      A    O
ATOM   2441  C   ASP A 154       4.064 -36.066  24.083  1.00  0.00      A    C
ATOM   2442  O   ASP A 154       3.671 -36.725  25.067  1.00  0.00      A    O
ATOM   2443  N   THR A 155       3.876 -34.754  24.022  1.00  0.00      A    N
ATOM   2444  HN  THR A 155       3.991 -34.340  23.123  1.00  0.00      A    H
ATOM   2445  CA  THR A 155       3.680 -33.807  25.135  1.00  0.00      A    C
ATOM   2446  HA  THR A 155       4.467 -34.031  25.840  1.00  0.00      A    H
ATOM   2447  CB  THR A 155       3.678 -32.361  24.698  1.00  0.00      A    C
ATOM   2448  HB  THR A 155       2.710 -32.219  24.172  1.00  0.00      A    H
ATOM   2449  OG1 THR A 155       4.692 -32.090  23.708  1.00  0.00      A    O
ATOM   2450  HG1 THR A 155       4.222 -32.287  22.894  1.00  0.00      A    H
ATOM   2451  CG2 THR A 155       3.815 -31.402  25.849  1.00  0.00      A    C
ATOM   2452 HG21 THR A 155       4.762 -31.498  26.423  1.00  0.00      A    H
ATOM   2453 HG22 THR A 155       3.889 -30.330  25.565  1.00  0.00      A    H
ATOM   2454 HG23 THR A 155       2.928 -31.434  26.517  1.00  0.00      A    H
ATOM   2455  C   THR A 155       2.381 -34.033  25.935  1.00  0.00      A    C
ATOM   2456  O   THR A 155       2.382 -34.087  27.180  1.00  0.00      A    O
ATOM   2457  N   ARG A 156       1.242 -34.392  25.262  1.00  0.00      A    N
ATOM   2458  HN  ARG A 156       1.260 -34.499  24.270  1.00  0.00      A    H
ATOM   2459  CA  ARG A 156      -0.087 -34.603  25.968  1.00  0.00      A    C
ATOM   2460  HA  ARG A 156      -0.051 -34.061  26.901  1.00  0.00      A    H
ATOM   2461  CB  ARG A 156      -1.236 -34.125  24.978  1.00  0.00      A    C
ATOM   2462  HB1 ARG A 156      -1.099 -33.039  24.785  1.00  0.00      A    H
ATOM   2463  HB2 ARG A 156      -2.221 -34.075  25.490  1.00  0.00      A    H
ATOM   2464  CG  ARG A 156      -1.300 -34.889  23.660  1.00  0.00      A    C
ATOM   2465  HG1 ARG A 156      -1.713 -35.918  23.733  1.00  0.00      A    H
ATOM   2466  HG2 ARG A 156      -0.267 -35.223  23.424  1.00  0.00      A    H
ATOM   2467  CD  ARG A 156      -1.976 -34.150  22.415  1.00  0.00      A    C
ATOM   2468  HD1 ARG A 156      -1.952 -34.701  21.450  1.00  0.00      A    H
ATOM   2469  HD2 ARG A 156      -1.453 -33.172  22.346  1.00  0.00      A    H
ATOM   2470  NE  ARG A 156      -3.400 -34.076  22.849  1.00  0.00      A    N
ATOM   2471  HE  ARG A 156      -3.634 -34.365  23.777  1.00  0.00      A    H
ATOM   2472  CZ  ARG A 156      -4.359 -33.296  22.335  1.00  0.00      A    C
ATOM   2473  NH1 ARG A 156      -4.237 -32.683  21.151  1.00  0.00      A    N
ATOM   2474 HH11 ARG A 156      -3.495 -32.984  20.552  1.00  0.00      A    H
ATOM   2475 HH12 ARG A 156      -4.945 -32.022  20.903  1.00  0.00      A    H
ATOM   2476  NH2 ARG A 156      -5.411 -33.110  23.142  1.00  0.00      A    N
ATOM   2477 HH21 ARG A 156      -5.441 -33.652  23.982  1.00  0.00      A    H
ATOM   2478 HH22 ARG A 156      -6.135 -32.496  22.827  1.00  0.00      A    H
ATOM   2479  C   ARG A 156      -0.244 -36.089  26.307  1.00  0.00      A    C
ATOM   2480  O   ARG A 156      -1.138 -36.442  27.044  1.00  0.00      A    O
ATOM   2481  N   ARG A 157       0.830 -36.852  25.962  1.00  0.00      A    N
ATOM   2482  HN  ARG A 157       1.704 -36.436  25.724  1.00  0.00      A    H
ATOM   2483  CA  ARG A 157       0.966 -38.208  26.354  1.00  0.00      A    C
ATOM   2484  HA  ARG A 157       1.828 -38.590  25.827  1.00  0.00      A    H
ATOM   2485  CB  ARG A 157       1.299 -38.162  27.882  1.00  0.00      A    C
ATOM   2486  HB1 ARG A 157       1.653 -39.117  28.326  1.00  0.00      A    H
ATOM   2487  HB2 ARG A 157       0.382 -38.016  28.492  1.00  0.00      A    H
ATOM   2488  CG  ARG A 157       2.220 -36.978  28.387  1.00  0.00      A    C
ATOM   2489  HG1 ARG A 157       1.678 -36.029  28.186  1.00  0.00      A    H
ATOM   2490  HG2 ARG A 157       3.137 -36.897  27.765  1.00  0.00      A    H
ATOM   2491  CD  ARG A 157       2.694 -36.967  29.887  1.00  0.00      A    C
ATOM   2492  HD1 ARG A 157       3.371 -36.111  30.099  1.00  0.00      A    H
ATOM   2493  HD2 ARG A 157       3.249 -37.900  30.122  1.00  0.00      A    H
ATOM   2494  NE  ARG A 157       1.382 -36.836  30.706  1.00  0.00      A    N
ATOM   2495  HE  ARG A 157       1.056 -35.924  30.954  1.00  0.00      A    H
ATOM   2496  CZ  ARG A 157       0.843 -37.842  31.445  1.00  0.00      A    C
ATOM   2497  NH1 ARG A 157       1.045 -39.156  31.285  1.00  0.00      A    N
ATOM   2498 HH11 ARG A 157       1.750 -39.542  30.689  1.00  0.00      A    H
ATOM   2499 HH12 ARG A 157       0.349 -39.742  31.700  1.00  0.00      A    H
ATOM   2500  NH2 ARG A 157      -0.055 -37.421  32.284  1.00  0.00      A    N
ATOM   2501 HH21 ARG A 157      -0.423 -36.492  32.329  1.00  0.00      A    H
ATOM   2502 HH22 ARG A 157      -0.579 -38.060  32.848  1.00  0.00      A    H
ATOM   2503  C   ARG A 157      -0.144 -39.278  26.127  1.00  0.00      A    C
ATOM   2504  O   ARG A 157      -0.095 -39.863  25.031  1.00  0.00      A    O
ATOM   2505  N   GLY A 158      -0.938 -39.680  27.155  1.00  0.00      A    N
ATOM   2506  HN  GLY A 158      -0.947 -39.157  28.004  1.00  0.00      A    H
ATOM   2507  CA  GLY A 158      -1.788 -40.848  27.073  1.00  0.00      A    C
ATOM   2508  HA1 GLY A 158      -2.178 -40.907  28.079  1.00  0.00      A    H
ATOM   2509  HA2 GLY A 158      -1.182 -41.667  26.715  1.00  0.00      A    H
ATOM   2510  C   GLY A 158      -2.956 -40.750  26.110  1.00  0.00      A    C
ATOM   2511  O   GLY A 158      -3.265 -41.699  25.434  1.00  0.00      A    O
ATOM   2512  N   GLU A 159      -3.645 -39.607  26.003  1.00  0.00      A    N
ATOM   2513  HN  GLU A 159      -3.509 -38.970  26.757  1.00  0.00      A    H
ATOM   2514  CA  GLU A 159      -4.598 -39.388  25.019  1.00  0.00      A    C
ATOM   2515  HA  GLU A 159      -5.299 -40.203  25.121  1.00  0.00      A    H
ATOM   2516  CB  GLU A 159      -5.470 -38.113  25.274  1.00  0.00      A    C
ATOM   2517  HB1 GLU A 159      -5.750 -38.187  26.347  1.00  0.00      A    H
ATOM   2518  HB2 GLU A 159      -6.400 -38.169  24.669  1.00  0.00      A    H
ATOM   2519  CG  GLU A 159      -4.621 -36.845  25.188  1.00  0.00      A    C
ATOM   2520  HG1 GLU A 159      -4.341 -36.502  24.169  1.00  0.00      A    H
ATOM   2521  HG2 GLU A 159      -3.618 -37.039  25.627  1.00  0.00      A    H
ATOM   2522  CD  GLU A 159      -5.245 -35.560  25.798  1.00  0.00      A    C
ATOM   2523  OE1 GLU A 159      -4.850 -34.480  25.380  1.00  0.00      A    O
ATOM   2524  OE2 GLU A 159      -6.127 -35.753  26.694  1.00  0.00      A    O
ATOM   2525  C   GLU A 159      -4.171 -39.481  23.592  1.00  0.00      A    C
ATOM   2526  O   GLU A 159      -4.889 -40.091  22.784  1.00  0.00      A    O
ATOM   2527  N   VAL A 160      -2.974 -38.899  23.166  1.00  0.00      A    N
ATOM   2528  HN  VAL A 160      -2.448 -38.286  23.751  1.00  0.00      A    H
ATOM   2529  CA  VAL A 160      -2.440 -39.180  21.855  1.00  0.00      A    C
ATOM   2530  HA  VAL A 160      -3.191 -38.949  21.114  1.00  0.00      A    H
ATOM   2531  CB  VAL A 160      -1.338 -38.153  21.392  1.00  0.00      A    C
ATOM   2532  HB  VAL A 160      -1.876 -37.192  21.540  1.00  0.00      A    H
ATOM   2533  CG1 VAL A 160      -0.129 -38.075  22.360  1.00  0.00      A    C
ATOM   2534 HG11 VAL A 160       0.270 -39.102  22.501  1.00  0.00      A    H
ATOM   2535 HG12 VAL A 160       0.598 -37.405  21.853  1.00  0.00      A    H
ATOM   2536 HG13 VAL A 160      -0.412 -37.735  23.380  1.00  0.00      A    H
ATOM   2537  CG2 VAL A 160      -0.920 -38.335  19.992  1.00  0.00      A    C
ATOM   2538 HG21 VAL A 160      -1.801 -38.371  19.315  1.00  0.00      A    H
ATOM   2539 HG22 VAL A 160      -0.164 -37.591  19.662  1.00  0.00      A    H
ATOM   2540 HG23 VAL A 160      -0.504 -39.345  19.791  1.00  0.00      A    H
ATOM   2541  C   VAL A 160      -1.954 -40.595  21.595  1.00  0.00      A    C
ATOM   2542  O   VAL A 160      -2.357 -41.211  20.614  1.00  0.00      A    O
ATOM   2543  N   ARG A 161      -1.269 -41.269  22.517  1.00  0.00      A    N
ATOM   2544  HN  ARG A 161      -0.844 -40.761  23.263  1.00  0.00      A    H
ATOM   2545  CA  ARG A 161      -0.901 -42.659  22.433  1.00  0.00      A    C
ATOM   2546  HA  ARG A 161      -0.450 -42.839  21.468  1.00  0.00      A    H
ATOM   2547  CB  ARG A 161       0.113 -43.018  23.561  1.00  0.00      A    C
ATOM   2548  HB1 ARG A 161      -0.410 -43.304  24.498  1.00  0.00      A    H
ATOM   2549  HB2 ARG A 161       0.775 -42.173  23.849  1.00  0.00      A    H
ATOM   2550  CG  ARG A 161       0.938 -44.117  23.088  1.00  0.00      A    C
ATOM   2551  HG1 ARG A 161       1.598 -43.649  22.327  1.00  0.00      A    H
ATOM   2552  HG2 ARG A 161       0.306 -44.808  22.489  1.00  0.00      A    H
ATOM   2553  CD  ARG A 161       1.816 -44.924  24.077  1.00  0.00      A    C
ATOM   2554  HD1 ARG A 161       1.145 -45.359  24.848  1.00  0.00      A    H
ATOM   2555  HD2 ARG A 161       2.559 -44.246  24.549  1.00  0.00      A    H
ATOM   2556  NE  ARG A 161       2.450 -46.016  23.215  1.00  0.00      A    N
ATOM   2557  HE  ARG A 161       1.915 -46.386  22.456  1.00  0.00      A    H
ATOM   2558  CZ  ARG A 161       3.738 -46.144  22.988  1.00  0.00      A    C
ATOM   2559  NH1 ARG A 161       4.714 -45.645  23.805  1.00  0.00      A    N
ATOM   2560 HH11 ARG A 161       4.532 -45.105  24.627  1.00  0.00      A    H
ATOM   2561 HH12 ARG A 161       5.696 -45.699  23.621  1.00  0.00      A    H
ATOM   2562  NH2 ARG A 161       4.237 -46.680  21.914  1.00  0.00      A    N
ATOM   2563 HH21 ARG A 161       3.525 -47.024  21.302  1.00  0.00      A    H
ATOM   2564 HH22 ARG A 161       5.209 -46.616  21.688  1.00  0.00      A    H
ATOM   2565  C   ARG A 161      -2.118 -43.594  22.265  1.00  0.00      A    C
ATOM   2566  O   ARG A 161      -2.137 -44.561  21.488  1.00  0.00      A    O
ATOM   2567  N   THR A 162      -3.192 -43.311  23.039  1.00  0.00      A    N
ATOM   2568  HN  THR A 162      -3.262 -42.577  23.709  1.00  0.00      A    H
ATOM   2569  CA  THR A 162      -4.398 -44.115  23.005  1.00  0.00      A    C
ATOM   2570  HA  THR A 162      -4.137 -45.139  23.225  1.00  0.00      A    H
ATOM   2571  CB  THR A 162      -5.425 -43.630  24.116  1.00  0.00      A    C
ATOM   2572  HB  THR A 162      -5.520 -42.537  23.939  1.00  0.00      A    H
ATOM   2573  OG1 THR A 162      -4.932 -43.976  25.443  1.00  0.00      A    O
ATOM   2574  HG1 THR A 162      -4.734 -43.128  25.847  1.00  0.00      A    H
ATOM   2575  CG2 THR A 162      -6.875 -44.142  23.972  1.00  0.00      A    C
ATOM   2576 HG21 THR A 162      -6.794 -45.245  23.866  1.00  0.00      A    H
ATOM   2577 HG22 THR A 162      -7.399 -44.268  24.943  1.00  0.00      A    H
ATOM   2578 HG23 THR A 162      -7.477 -43.669  23.167  1.00  0.00      A    H
ATOM   2579  C   THR A 162      -5.037 -44.114  21.683  1.00  0.00      A    C
ATOM   2580  O   THR A 162      -5.731 -45.065  21.373  1.00  0.00      A    O
ATOM   2581  N   TYR A 163      -4.812 -43.082  20.841  1.00  0.00      A    N
ATOM   2582  HN  TYR A 163      -4.271 -42.295  21.128  1.00  0.00      A    H
ATOM   2583  CA  TYR A 163      -5.377 -43.065  19.499  1.00  0.00      A    C
ATOM   2584  HA  TYR A 163      -6.165 -43.796  19.389  1.00  0.00      A    H
ATOM   2585  CB  TYR A 163      -6.020 -41.705  19.033  1.00  0.00      A    C
ATOM   2586  HB1 TYR A 163      -6.352 -41.642  17.975  1.00  0.00      A    H
ATOM   2587  HB2 TYR A 163      -5.226 -40.948  19.214  1.00  0.00      A    H
ATOM   2588  CG  TYR A 163      -7.235 -41.458  19.958  1.00  0.00      A    C
ATOM   2589  CD1 TYR A 163      -8.163 -42.461  20.099  1.00  0.00      A    C
ATOM   2590  HD1 TYR A 163      -8.163 -43.415  19.594  1.00  0.00      A    H
ATOM   2591  CE1 TYR A 163      -9.320 -42.274  20.924  1.00  0.00      A    C
ATOM   2592  HE1 TYR A 163     -10.134 -42.984  20.922  1.00  0.00      A    H
ATOM   2593  CZ  TYR A 163      -9.490 -41.090  21.641  1.00  0.00      A    C
ATOM   2594  OH  TYR A 163     -10.764 -40.777  22.047  1.00  0.00      A    O
ATOM   2595  HH  TYR A 163     -11.320 -41.375  21.541  1.00  0.00      A    H
ATOM   2596  CD2 TYR A 163      -7.354 -40.275  20.754  1.00  0.00      A    C
ATOM   2597  HD2 TYR A 163      -6.587 -39.516  20.701  1.00  0.00      A    H
ATOM   2598  CE2 TYR A 163      -8.505 -40.076  21.527  1.00  0.00      A    C
ATOM   2599  HE2 TYR A 163      -8.644 -39.189  22.127  1.00  0.00      A    H
ATOM   2600  C   TYR A 163      -4.288 -43.454  18.553  1.00  0.00      A    C
ATOM   2601  O   TYR A 163      -4.586 -43.947  17.447  1.00  0.00      A    O
ATOM   2602  N   CYS A 164      -2.997 -43.412  18.896  1.00  0.00      A    N
ATOM   2603  HN  CYS A 164      -2.727 -42.997  19.761  1.00  0.00      A    H
ATOM   2604  CA  CYS A 164      -1.964 -43.938  18.036  1.00  0.00      A    C
ATOM   2605  HA  CYS A 164      -2.248 -43.589  17.055  1.00  0.00      A    H
ATOM   2606  CB  CYS A 164      -0.469 -43.617  18.423  1.00  0.00      A    C
ATOM   2607  HB1 CYS A 164       0.125 -44.284  17.762  1.00  0.00      A    H
ATOM   2608  HB2 CYS A 164      -0.269 -43.995  19.449  1.00  0.00      A    H
ATOM   2609  SG  CYS A 164      -0.135 -41.772  18.149  1.00  0.00      A    S
ATOM   2610  HG1 CYS A 164      -1.073 -41.285  18.948  1.00  0.00      A    H
ATOM   2611  C   CYS A 164      -1.981 -45.480  18.027  1.00  0.00      A    C
ATOM   2612  O   CYS A 164      -1.935 -46.095  16.978  1.00  0.00      A    O
ATOM   2613  N   GLU A 165      -2.006 -46.076  19.239  1.00  0.00      A    N
ATOM   2614  HN  GLU A 165      -1.937 -45.643  20.135  1.00  0.00      A    H
ATOM   2615  CA  GLU A 165      -1.963 -47.532  19.309  1.00  0.00      A    C
ATOM   2616  HA  GLU A 165      -1.083 -47.868  18.782  1.00  0.00      A    H
ATOM   2617  CB  GLU A 165      -1.939 -48.055  20.768  1.00  0.00      A    C
ATOM   2618  HB1 GLU A 165      -2.757 -47.566  21.339  1.00  0.00      A    H
ATOM   2619  HB2 GLU A 165      -1.053 -47.487  21.124  1.00  0.00      A    H
ATOM   2620  CG  GLU A 165      -1.626 -49.554  21.116  1.00  0.00      A    C
ATOM   2621  HG1 GLU A 165      -2.398 -50.212  20.662  1.00  0.00      A    H
ATOM   2622  HG2 GLU A 165      -1.617 -49.789  22.201  1.00  0.00      A    H
ATOM   2623  CD  GLU A 165      -0.237 -49.991  20.689  1.00  0.00      A    C
ATOM   2624  OE1 GLU A 165      -0.107 -50.726  19.672  1.00  0.00      A    O
ATOM   2625  OE2 GLU A 165       0.737 -49.773  21.391  1.00  0.00      A    O
ATOM   2626  C   GLU A 165      -3.179 -48.137  18.582  1.00  0.00      A    C
ATOM   2627  O   GLU A 165      -2.998 -49.163  17.862  1.00  0.00      A    O
ATOM   2628  N   ALA A 166      -4.352 -47.521  18.617  1.00  0.00      A    N
ATOM   2629  HN  ALA A 166      -4.446 -46.684  19.151  1.00  0.00      A    H
ATOM   2630  CA  ALA A 166      -5.489 -48.088  17.975  1.00  0.00      A    C
ATOM   2631  HA  ALA A 166      -5.549 -49.143  18.198  1.00  0.00      A    H
ATOM   2632  CB  ALA A 166      -6.739 -47.441  18.467  1.00  0.00      A    C
ATOM   2633  HB1 ALA A 166      -6.927 -46.388  18.168  1.00  0.00      A    H
ATOM   2634  HB2 ALA A 166      -7.628 -48.020  18.136  1.00  0.00      A    H
ATOM   2635  HB3 ALA A 166      -6.682 -47.473  19.576  1.00  0.00      A    H
ATOM   2636  C   ALA A 166      -5.478 -48.069  16.429  1.00  0.00      A    C
ATOM   2637  O   ALA A 166      -6.009 -49.005  15.840  1.00  0.00      A    O
ATOM   2638  N   ALA A 167      -4.989 -46.928  15.838  1.00  0.00      A    N
ATOM   2639  HN  ALA A 167      -4.502 -46.209  16.329  1.00  0.00      A    H
ATOM   2640  CA  ALA A 167      -4.693 -46.763  14.471  1.00  0.00      A    C
ATOM   2641  HA  ALA A 167      -5.571 -46.972  13.877  1.00  0.00      A    H
ATOM   2642  CB  ALA A 167      -4.138 -45.374  14.205  1.00  0.00      A    C
ATOM   2643  HB1 ALA A 167      -3.234 -45.202  14.827  1.00  0.00      A    H
ATOM   2644  HB2 ALA A 167      -3.798 -45.247  13.155  1.00  0.00      A    H
ATOM   2645  HB3 ALA A 167      -4.925 -44.607  14.368  1.00  0.00      A    H
ATOM   2646  C   ALA A 167      -3.554 -47.688  14.038  1.00  0.00      A    C
ATOM   2647  O   ALA A 167      -3.768 -48.310  12.998  1.00  0.00      A    O
ATOM   2648  N   GLY A 168      -2.459 -47.817  14.793  1.00  0.00      A    N
ATOM   2649  HN  GLY A 168      -2.526 -47.353  15.673  1.00  0.00      A    H
ATOM   2650  CA  GLY A 168      -1.257 -48.606  14.412  1.00  0.00      A    C
ATOM   2651  HA1 GLY A 168      -1.541 -49.414  13.755  1.00  0.00      A    H
ATOM   2652  HA2 GLY A 168      -0.909 -49.020  15.346  1.00  0.00      A    H
ATOM   2653  C   GLY A 168      -0.199 -47.762  13.786  1.00  0.00      A    C
ATOM   2654  O   GLY A 168       0.831 -48.206  13.265  1.00  0.00      A    O
ATOM   2655  N   VAL A 169      -0.308 -46.436  13.898  1.00  0.00      A    N
ATOM   2656  HN  VAL A 169      -0.954 -46.047  14.550  1.00  0.00      A    H
ATOM   2657  CA  VAL A 169       0.759 -45.539  13.524  1.00  0.00      A    C
ATOM   2658  HA  VAL A 169       1.247 -45.888  12.626  1.00  0.00      A    H
ATOM   2659  CB  VAL A 169       0.291 -44.176  13.251  1.00  0.00      A    C
ATOM   2660  HB  VAL A 169       1.152 -43.604  12.843  1.00  0.00      A    H
ATOM   2661  CG1 VAL A 169      -0.889 -44.182  12.212  1.00  0.00      A    C
ATOM   2662 HG11 VAL A 169      -0.480 -44.611  11.272  1.00  0.00      A    H
ATOM   2663 HG12 VAL A 169      -1.776 -44.705  12.627  1.00  0.00      A    H
ATOM   2664 HG13 VAL A 169      -1.239 -43.162  11.943  1.00  0.00      A    H
ATOM   2665  CG2 VAL A 169      -0.283 -43.488  14.485  1.00  0.00      A    C
ATOM   2666 HG21 VAL A 169      -1.236 -43.982  14.772  1.00  0.00      A    H
ATOM   2667 HG22 VAL A 169       0.403 -43.424  15.357  1.00  0.00      A    H
ATOM   2668 HG23 VAL A 169      -0.330 -42.400  14.262  1.00  0.00      A    H
ATOM   2669  C   VAL A 169       1.838 -45.580  14.541  1.00  0.00      A    C
ATOM   2670  O   VAL A 169       1.638 -45.886  15.699  1.00  0.00      A    O
ATOM   2671  N   ASN A 170       3.049 -45.345  14.120  1.00  0.00      A    N
ATOM   2672  HN  ASN A 170       3.135 -45.217  13.135  1.00  0.00      A    H
ATOM   2673  CA  ASN A 170       4.217 -45.308  15.029  1.00  0.00      A    C
ATOM   2674  HA  ASN A 170       4.013 -46.154  15.669  1.00  0.00      A    H
ATOM   2675  CB  ASN A 170       5.502 -45.506  14.153  1.00  0.00      A    C
ATOM   2676  HB1 ASN A 170       6.437 -45.226  14.683  1.00  0.00      A    H
ATOM   2677  HB2 ASN A 170       5.361 -44.862  13.259  1.00  0.00      A    H
ATOM   2678  CG  ASN A 170       5.473 -46.977  13.835  1.00  0.00      A    C
ATOM   2679  OD1 ASN A 170       4.933 -47.398  12.783  1.00  0.00      A    O
ATOM   2680  ND2 ASN A 170       5.912 -47.865  14.766  1.00  0.00      A    N
ATOM   2681 HD21 ASN A 170       5.951 -48.823  14.482  1.00  0.00      A    H
ATOM   2682 HD22 ASN A 170       6.280 -47.464  15.605  1.00  0.00      A    H
ATOM   2683  C   ASN A 170       4.348 -44.047  15.873  1.00  0.00      A    C
ATOM   2684  O   ASN A 170       3.814 -42.991  15.465  1.00  0.00      A    O
ATOM   2685  N   TYR A 171       5.078 -44.141  16.934  1.00  0.00      A    N
ATOM   2686  HN  TYR A 171       5.530 -44.934  17.335  1.00  0.00      A    H
ATOM   2687  CA  TYR A 171       5.052 -43.063  17.942  1.00  0.00      A    C
ATOM   2688  HA  TYR A 171       5.024 -42.113  17.428  1.00  0.00      A    H
ATOM   2689  CB  TYR A 171       3.978 -43.328  19.019  1.00  0.00      A    C
ATOM   2690  HB1 TYR A 171       4.038 -44.344  19.464  1.00  0.00      A    H
ATOM   2691  HB2 TYR A 171       3.024 -43.237  18.458  1.00  0.00      A    H
ATOM   2692  CG  TYR A 171       3.897 -42.341  20.152  1.00  0.00      A    C
ATOM   2693  CD1 TYR A 171       3.310 -41.088  20.023  1.00  0.00      A    C
ATOM   2694  HD1 TYR A 171       2.861 -40.747  19.102  1.00  0.00      A    H
ATOM   2695  CE1 TYR A 171       2.981 -40.250  21.152  1.00  0.00      A    C
ATOM   2696  HE1 TYR A 171       2.475 -39.313  20.971  1.00  0.00      A    H
ATOM   2697  CZ  TYR A 171       3.426 -40.576  22.405  1.00  0.00      A    C
ATOM   2698  OH  TYR A 171       2.988 -39.887  23.481  1.00  0.00      A    O
ATOM   2699  HH  TYR A 171       3.428 -40.262  24.248  1.00  0.00      A    H
ATOM   2700  CD2 TYR A 171       4.336 -42.625  21.443  1.00  0.00      A    C
ATOM   2701  HD2 TYR A 171       4.795 -43.600  21.501  1.00  0.00      A    H
ATOM   2702  CE2 TYR A 171       4.204 -41.731  22.525  1.00  0.00      A    C
ATOM   2703  HE2 TYR A 171       4.608 -42.030  23.481  1.00  0.00      A    H
ATOM   2704  C   TYR A 171       6.413 -42.910  18.555  1.00  0.00      A    C
ATOM   2705  O   TYR A 171       6.845 -43.783  19.268  1.00  0.00      A    O
ATOM   2706  N   VAL A 172       7.058 -41.751  18.197  1.00  0.00      A    N
ATOM   2707  HN  VAL A 172       6.634 -41.090  17.582  1.00  0.00      A    H
ATOM   2708  CA  VAL A 172       8.416 -41.374  18.541  1.00  0.00      A    C
ATOM   2709  HA  VAL A 172       8.880 -42.337  18.697  1.00  0.00      A    H
ATOM   2710  CB  VAL A 172       9.275 -40.878  17.344  1.00  0.00      A    C
ATOM   2711  HB  VAL A 172      10.287 -40.599  17.709  1.00  0.00      A    H
ATOM   2712  CG1 VAL A 172       9.296 -41.952  16.212  1.00  0.00      A    C
ATOM   2713 HG11 VAL A 172       8.240 -42.209  15.984  1.00  0.00      A    H
ATOM   2714 HG12 VAL A 172       9.821 -41.529  15.329  1.00  0.00      A    H
ATOM   2715 HG13 VAL A 172       9.742 -42.933  16.484  1.00  0.00      A    H
ATOM   2716  CG2 VAL A 172       8.671 -39.640  16.796  1.00  0.00      A    C
ATOM   2717 HG21 VAL A 172       9.291 -39.281  15.947  1.00  0.00      A    H
ATOM   2718 HG22 VAL A 172       7.629 -39.879  16.496  1.00  0.00      A    H
ATOM   2719 HG23 VAL A 172       8.688 -38.927  17.647  1.00  0.00      A    H
ATOM   2720  C   VAL A 172       8.439 -40.474  19.785  1.00  0.00      A    C
ATOM   2721  O   VAL A 172       7.539 -39.648  20.081  1.00  0.00      A    O
ATOM   2722  N   THR A 173       9.539 -40.665  20.524  1.00  0.00      A    N
ATOM   2723  HN  THR A 173      10.280 -41.313  20.366  1.00  0.00      A    H
ATOM   2724  CA  THR A 173       9.693 -40.068  21.811  1.00  0.00      A    C
ATOM   2725  HA  THR A 173       8.987 -39.253  21.877  1.00  0.00      A    H
ATOM   2726  CB  THR A 173       9.482 -40.971  23.066  1.00  0.00      A    C
ATOM   2727  HB  THR A 173       9.737 -40.423  23.998  1.00  0.00      A    H
ATOM   2728  OG1 THR A 173      10.091 -42.250  23.033  1.00  0.00      A    O
ATOM   2729  HG1 THR A 173      10.518 -42.383  23.882  1.00  0.00      A    H
ATOM   2730  CG2 THR A 173       7.966 -41.311  23.211  1.00  0.00      A    C
ATOM   2731 HG21 THR A 173       7.655 -42.087  22.480  1.00  0.00      A    H
ATOM   2732 HG22 THR A 173       7.830 -41.744  24.225  1.00  0.00      A    H
ATOM   2733 HG23 THR A 173       7.346 -40.407  23.026  1.00  0.00      A    H
ATOM   2734  C   THR A 173      10.989 -39.262  21.812  1.00  0.00      A    C
ATOM   2735  O   THR A 173      12.045 -39.697  21.289  1.00  0.00      A    O
ATOM   2736  N   ARG A 174      10.968 -38.041  22.350  1.00  0.00      A    N
ATOM   2737  HN  ARG A 174      10.121 -37.674  22.727  1.00  0.00      A    H
ATOM   2738  CA  ARG A 174      12.020 -37.127  22.667  1.00  0.00      A    C
ATOM   2739  HA  ARG A 174      12.792 -37.153  21.912  1.00  0.00      A    H
ATOM   2740  CB  ARG A 174      11.461 -35.697  22.640  1.00  0.00      A    C
ATOM   2741  HB1 ARG A 174      12.197 -34.928  22.956  1.00  0.00      A    H
ATOM   2742  HB2 ARG A 174      10.620 -35.620  23.363  1.00  0.00      A    H
ATOM   2743  CG  ARG A 174      11.016 -35.340  21.180  1.00  0.00      A    C
ATOM   2744  HG1 ARG A 174      10.550 -36.190  20.638  1.00  0.00      A    H
ATOM   2745  HG2 ARG A 174      11.962 -35.156  20.627  1.00  0.00      A    H
ATOM   2746  CD  ARG A 174      10.044 -34.113  21.148  1.00  0.00      A    C
ATOM   2747  HD1 ARG A 174       9.726 -34.082  20.084  1.00  0.00      A    H
ATOM   2748  HD2 ARG A 174      10.498 -33.129  21.393  1.00  0.00      A    H
ATOM   2749  NE  ARG A 174       8.889 -34.378  22.088  1.00  0.00      A    N
ATOM   2750  HE  ARG A 174       8.930 -35.189  22.672  1.00  0.00      A    H
ATOM   2751  CZ  ARG A 174       7.793 -33.557  22.133  1.00  0.00      A    C
ATOM   2752  NH1 ARG A 174       7.664 -32.542  21.309  1.00  0.00      A    N
ATOM   2753 HH11 ARG A 174       8.244 -32.533  20.495  1.00  0.00      A    H
ATOM   2754 HH12 ARG A 174       6.765 -32.170  21.079  1.00  0.00      A    H
ATOM   2755  NH2 ARG A 174       6.901 -33.766  23.091  1.00  0.00      A    N
ATOM   2756 HH21 ARG A 174       7.169 -34.596  23.580  1.00  0.00      A    H
ATOM   2757 HH22 ARG A 174       6.158 -33.126  23.288  1.00  0.00      A    H
ATOM   2758  C   ARG A 174      12.558 -37.317  24.063  1.00  0.00      A    C
ATOM   2759  O   ARG A 174      11.850 -38.019  24.855  1.00  0.00      A    O
ATOM   2760  N   PRO A 175      13.645 -36.707  24.480  1.00  0.00      A    N
ATOM   2761  CD  PRO A 175      14.698 -36.173  23.592  1.00  0.00      A    C
ATOM   2762  HD1 PRO A 175      15.086 -37.059  23.047  1.00  0.00      A    H
ATOM   2763  HD2 PRO A 175      14.313 -35.434  22.857  1.00  0.00      A    H
ATOM   2764  CA  PRO A 175      13.980 -36.612  25.874  1.00  0.00      A    C
ATOM   2765  HA  PRO A 175      13.712 -37.518  26.396  1.00  0.00      A    H
ATOM   2766  CB  PRO A 175      15.523 -36.398  25.822  1.00  0.00      A    C
ATOM   2767  HB1 PRO A 175      16.011 -37.392  25.739  1.00  0.00      A    H
ATOM   2768  HB2 PRO A 175      15.967 -35.744  26.603  1.00  0.00      A    H
ATOM   2769  CG  PRO A 175      15.763 -35.627  24.531  1.00  0.00      A    C
ATOM   2770  HG1 PRO A 175      16.801 -35.775  24.163  1.00  0.00      A    H
ATOM   2771  HG2 PRO A 175      15.525 -34.544  24.599  1.00  0.00      A    H
ATOM   2772  C   PRO A 175      13.305 -35.393  26.564  1.00  0.00      A    C
ATOM   2773  O   PRO A 175      13.077 -35.434  27.775  1.00  0.00      A    O
ATOM   2774  N   ASP A 176      12.956 -34.312  25.851  1.00  0.00      A    N
ATOM   2775  HN  ASP A 176      13.281 -34.244  24.910  1.00  0.00      A    H
ATOM   2776  CA  ASP A 176      12.362 -33.103  26.428  1.00  0.00      A    C
ATOM   2777  HA  ASP A 176      11.506 -33.430  26.999  1.00  0.00      A    H
ATOM   2778  CB  ASP A 176      13.470 -32.255  27.146  1.00  0.00      A    C
ATOM   2779  HB1 ASP A 176      14.211 -31.769  26.475  1.00  0.00      A    H
ATOM   2780  HB2 ASP A 176      14.029 -32.949  27.808  1.00  0.00      A    H
ATOM   2781  CG  ASP A 176      12.948 -31.201  28.111  1.00  0.00      A    C
ATOM   2782  OD1 ASP A 176      13.831 -30.714  28.899  1.00  0.00      A    O
ATOM   2783  OD2 ASP A 176      11.702 -30.938  28.134  1.00  0.00      A    O
ATOM   2784  C   ASP A 176      11.794 -32.220  25.231  1.00  0.00      A    C
ATOM   2785  O   ASP A 176      12.249 -32.388  24.110  1.00  0.00      A    O
ATOM   2786  N   ASN A 177      10.786 -31.302  25.580  1.00  0.00      A    N
ATOM   2787  HN  ASN A 177      10.503 -31.252  26.535  1.00  0.00      A    H
ATOM   2788  CA  ASN A 177      10.144 -30.538  24.549  1.00  0.00      A    C
ATOM   2789  HA  ASN A 177      10.386 -30.812  23.533  1.00  0.00      A    H
ATOM   2790  CB  ASN A 177       8.631 -30.625  24.621  1.00  0.00      A    C
ATOM   2791  HB1 ASN A 177       8.379 -31.668  24.333  1.00  0.00      A    H
ATOM   2792  HB2 ASN A 177       8.155 -29.966  23.863  1.00  0.00      A    H
ATOM   2793  CG  ASN A 177       8.046 -30.438  26.036  1.00  0.00      A    C
ATOM   2794  OD1 ASN A 177       8.318 -31.156  26.977  1.00  0.00      A    O
ATOM   2795  ND2 ASN A 177       7.286 -29.380  26.125  1.00  0.00      A    N
ATOM   2796 HD21 ASN A 177       7.072 -29.011  27.030  1.00  0.00      A    H
ATOM   2797 HD22 ASN A 177       6.665 -29.138  25.380  1.00  0.00      A    H
ATOM   2798  C   ASN A 177      10.694 -29.108  24.552  1.00  0.00      A    C
ATOM   2799  O   ASN A 177      10.383 -28.267  25.366  1.00  0.00      A    O
ATOM   2800  N   LYS A 178      11.477 -28.800  23.542  1.00  0.00      A    N
ATOM   2801  HN  LYS A 178      11.971 -29.399  22.916  1.00  0.00      A    H
ATOM   2802  CA  LYS A 178      11.869 -27.421  23.222  1.00  0.00      A    C
ATOM   2803  HA  LYS A 178      11.043 -26.782  23.498  1.00  0.00      A    H
ATOM   2804  CB  LYS A 178      13.113 -26.989  24.036  1.00  0.00      A    C
ATOM   2805  HB1 LYS A 178      12.802 -27.101  25.097  1.00  0.00      A    H
ATOM   2806  HB2 LYS A 178      13.235 -25.900  23.853  1.00  0.00      A    H
ATOM   2807  CG  LYS A 178      14.361 -27.919  23.777  1.00  0.00      A    C
ATOM   2808  HG1 LYS A 178      14.501 -27.991  22.677  1.00  0.00      A    H
ATOM   2809  HG2 LYS A 178      14.221 -28.966  24.120  1.00  0.00      A    H
ATOM   2810  CD  LYS A 178      15.622 -27.277  24.411  1.00  0.00      A    C
ATOM   2811  HD1 LYS A 178      15.483 -27.095  25.498  1.00  0.00      A    H
ATOM   2812  HD2 LYS A 178      15.654 -26.281  23.920  1.00  0.00      A    H
ATOM   2813  CE  LYS A 178      16.938 -28.036  24.108  1.00  0.00      A    C
ATOM   2814  HE1 LYS A 178      16.955 -28.158  23.004  1.00  0.00      A    H
ATOM   2815  HE2 LYS A 178      16.838 -29.046  24.561  1.00  0.00      A    H
ATOM   2816  NZ  LYS A 178      18.139 -27.287  24.532  1.00  0.00      A    N
ATOM   2817  HZ1 LYS A 178      18.402 -27.406  25.531  1.00  0.00      A    H
ATOM   2818  HZ2 LYS A 178      18.932 -27.726  24.021  1.00  0.00      A    H
ATOM   2819  HZ3 LYS A 178      18.091 -26.259  24.386  1.00  0.00      A    H
ATOM   2820  C   LYS A 178      11.935 -27.263  21.729  1.00  0.00      A    C
ATOM   2821  O   LYS A 178      12.058 -28.261  21.015  1.00  0.00      A    O
ATOM   2822  N   HSE A 179      12.012 -26.010  21.250  1.00  0.00      A    N
ATOM   2823  HN  HSE A 179      11.871 -25.352  21.985  1.00  0.00      A    H
ATOM   2824  CA  HSE A 179      12.317 -25.738  19.895  1.00  0.00      A    C
ATOM   2825  HA  HSE A 179      12.489 -24.672  19.859  1.00  0.00      A    H
ATOM   2826  CB  HSE A 179      13.671 -26.280  19.424  1.00  0.00      A    C
ATOM   2827  HB1 HSE A 179      13.915 -25.685  18.518  1.00  0.00      A    H
ATOM   2828  HB2 HSE A 179      13.655 -27.349  19.123  1.00  0.00      A    H
ATOM   2829  ND1 HSE A 179      15.936 -26.927  20.197  1.00  0.00      A    N
ATOM   2830  CG  HSE A 179      14.847 -26.066  20.317  1.00  0.00      A    C
ATOM   2831  CE1 HSE A 179      16.920 -26.369  20.855  1.00  0.00      A    C
ATOM   2832  HE1 HSE A 179      17.931 -26.769  20.921  1.00  0.00      A    H
ATOM   2833  NE2 HSE A 179      16.573 -25.171  21.407  1.00  0.00      A    N
ATOM   2834  HE2 HSE A 179      17.211 -24.681  22.000  1.00  0.00      A    H
ATOM   2835  CD2 HSE A 179      15.204 -25.015  21.055  1.00  0.00      A    C
ATOM   2836  HD2 HSE A 179      14.624 -24.148  21.350  1.00  0.00      A    H
ATOM   2837  C   HSE A 179      11.230 -26.112  18.922  1.00  0.00      A    C
ATOM   2838  O   HSE A 179      11.415 -26.421  17.744  1.00  0.00      A    O
ATOM   2839  N   ALA A 180      10.025 -26.169  19.473  1.00  0.00      A    N
ATOM   2840  HN  ALA A 180       9.920 -25.761  20.377  1.00  0.00      A    H
ATOM   2841  CA  ALA A 180       8.806 -26.747  18.896  1.00  0.00      A    C
ATOM   2842  HA  ALA A 180       8.546 -27.392  19.723  1.00  0.00      A    H
ATOM   2843  CB  ALA A 180       7.753 -25.656  18.674  1.00  0.00      A    C
ATOM   2844  HB1 ALA A 180       7.649 -25.082  19.620  1.00  0.00      A    H
ATOM   2845  HB2 ALA A 180       8.293 -24.950  18.008  1.00  0.00      A    H
ATOM   2846  HB3 ALA A 180       6.728 -25.955  18.367  1.00  0.00      A    H
ATOM   2847  C   ALA A 180       8.877 -27.635  17.655  1.00  0.00      A    C
ATOM   2848  O   ALA A 180       9.486 -28.722  17.662  1.00  0.00      A    O
ATOM   2849  N   LYS A 181       8.263 -27.197  16.542  1.00  0.00      A    N
ATOM   2850  HN  LYS A 181       7.921 -26.260  16.535  1.00  0.00      A    H
ATOM   2851  CA  LYS A 181       8.108 -27.907  15.235  1.00  0.00      A    C
ATOM   2852  HA  LYS A 181       7.710 -28.878  15.491  1.00  0.00      A    H
ATOM   2853  CB  LYS A 181       7.154 -27.163  14.147  1.00  0.00      A    C
ATOM   2854  HB1 LYS A 181       7.480 -26.133  13.887  1.00  0.00      A    H
ATOM   2855  HB2 LYS A 181       6.154 -27.146  14.631  1.00  0.00      A    H
ATOM   2856  CG  LYS A 181       6.973 -27.938  12.848  1.00  0.00      A    C
ATOM   2857  HG1 LYS A 181       6.956 -29.006  13.156  1.00  0.00      A    H
ATOM   2858  HG2 LYS A 181       7.868 -27.682  12.241  1.00  0.00      A    H
ATOM   2859  CD  LYS A 181       5.683 -27.708  12.009  1.00  0.00      A    C
ATOM   2860  HD1 LYS A 181       5.533 -26.643  12.285  1.00  0.00      A    H
ATOM   2861  HD2 LYS A 181       4.877 -28.415  12.302  1.00  0.00      A    H
ATOM   2862  CE  LYS A 181       5.992 -27.877  10.516  1.00  0.00      A    C
ATOM   2863  HE1 LYS A 181       6.394 -28.860  10.190  1.00  0.00      A    H
ATOM   2864  HE2 LYS A 181       6.804 -27.173  10.234  1.00  0.00      A    H
ATOM   2865  NZ  LYS A 181       4.863 -27.577   9.677  1.00  0.00      A    N
ATOM   2866  HZ1 LYS A 181       5.136 -28.027   8.780  1.00  0.00      A    H
ATOM   2867  HZ2 LYS A 181       3.928 -27.957   9.925  1.00  0.00      A    H
ATOM   2868  HZ3 LYS A 181       4.805 -26.544   9.571  1.00  0.00      A    H
ATOM   2869  C   LYS A 181       9.483 -28.289  14.653  1.00  0.00      A    C
ATOM   2870  O   LYS A 181       9.671 -29.435  14.241  1.00  0.00      A    O
ATOM   2871  N   ALA A 182      10.513 -27.440  14.753  1.00  0.00      A    N
ATOM   2872  HN  ALA A 182      10.216 -26.571  15.140  1.00  0.00      A    H
ATOM   2873  CA  ALA A 182      11.822 -27.827  14.222  1.00  0.00      A    C
ATOM   2874  HA  ALA A 182      11.730 -28.161  13.199  1.00  0.00      A    H
ATOM   2875  CB  ALA A 182      12.690 -26.621  14.326  1.00  0.00      A    C
ATOM   2876  HB1 ALA A 182      12.283 -25.745  13.776  1.00  0.00      A    H
ATOM   2877  HB2 ALA A 182      12.638 -26.297  15.387  1.00  0.00      A    H
ATOM   2878  HB3 ALA A 182      13.697 -26.779  13.884  1.00  0.00      A    H
ATOM   2879  C   ALA A 182      12.528 -28.912  15.070  1.00  0.00      A    C
ATOM   2880  O   ALA A 182      13.099 -29.827  14.477  1.00  0.00      A    O
ATOM   2881  N   GLY A 183      12.402 -28.855  16.368  1.00  0.00      A    N
ATOM   2882  HN  GLY A 183      11.859 -28.129  16.784  1.00  0.00      A    H
ATOM   2883  CA  GLY A 183      12.809 -29.922  17.291  1.00  0.00      A    C
ATOM   2884  HA1 GLY A 183      12.636 -29.664  18.325  1.00  0.00      A    H
ATOM   2885  HA2 GLY A 183      13.870 -30.121  17.266  1.00  0.00      A    H
ATOM   2886  C   GLY A 183      12.190 -31.272  17.075  1.00  0.00      A    C
ATOM   2887  O   GLY A 183      12.852 -32.285  17.072  1.00  0.00      A    O
ATOM   2888  N   ASN A 184      10.916 -31.254  16.822  1.00  0.00      A    N
ATOM   2889  HN  ASN A 184      10.466 -30.369  16.915  1.00  0.00      A    H
ATOM   2890  CA  ASN A 184      10.079 -32.384  16.620  1.00  0.00      A    C
ATOM   2891  HA  ASN A 184      10.270 -33.163  17.343  1.00  0.00      A    H
ATOM   2892  CB  ASN A 184       8.587 -32.012  16.548  1.00  0.00      A    C
ATOM   2893  HB1 ASN A 184       7.961 -32.810  16.094  1.00  0.00      A    H
ATOM   2894  HB2 ASN A 184       8.422 -31.105  15.929  1.00  0.00      A    H
ATOM   2895  CG  ASN A 184       8.098 -31.720  17.913  1.00  0.00      A    C
ATOM   2896  OD1 ASN A 184       8.818 -31.919  18.929  1.00  0.00      A    O
ATOM   2897  ND2 ASN A 184       6.886 -31.179  18.012  1.00  0.00      A    N
ATOM   2898 HD21 ASN A 184       6.572 -30.839  18.898  1.00  0.00      A    H
ATOM   2899 HD22 ASN A 184       6.206 -31.175  17.279  1.00  0.00      A    H
ATOM   2900  C   ASN A 184      10.373 -33.113  15.276  1.00  0.00      A    C
ATOM   2901  O   ASN A 184      10.556 -34.271  15.215  1.00  0.00      A    O
ATOM   2902  N   LEU A 185      10.588 -32.362  14.176  1.00  0.00      A    N
ATOM   2903  HN  LEU A 185      10.425 -31.379  14.155  1.00  0.00      A    H
ATOM   2904  CA  LEU A 185      10.985 -32.786  12.878  1.00  0.00      A    C
ATOM   2905  HA  LEU A 185      10.240 -33.473  12.504  1.00  0.00      A    H
ATOM   2906  CB  LEU A 185      11.083 -31.472  12.003  1.00  0.00      A    C
ATOM   2907  HB1 LEU A 185      11.664 -31.673  11.078  1.00  0.00      A    H
ATOM   2908  HB2 LEU A 185      11.513 -30.612  12.559  1.00  0.00      A    H
ATOM   2909  CG  LEU A 185       9.663 -31.138  11.477  1.00  0.00      A    C
ATOM   2910  HG  LEU A 185       9.060 -31.068  12.407  1.00  0.00      A    H
ATOM   2911  CD1 LEU A 185       9.766 -29.766  10.856  1.00  0.00      A    C
ATOM   2912 HD11 LEU A 185      10.427 -29.703   9.965  1.00  0.00      A    H
ATOM   2913 HD12 LEU A 185       8.754 -29.372  10.626  1.00  0.00      A    H
ATOM   2914 HD13 LEU A 185      10.243 -28.976  11.475  1.00  0.00      A    H
ATOM   2915  CD2 LEU A 185       9.132 -32.059  10.461  1.00  0.00      A    C
ATOM   2916 HD21 LEU A 185       8.568 -32.889  10.938  1.00  0.00      A    H
ATOM   2917 HD22 LEU A 185       8.349 -31.452   9.958  1.00  0.00      A    H
ATOM   2918 HD23 LEU A 185       9.862 -32.357   9.677  1.00  0.00      A    H
ATOM   2919  C   LEU A 185      12.407 -33.524  12.944  1.00  0.00      A    C
ATOM   2920  O   LEU A 185      12.567 -34.662  12.484  1.00  0.00      A    O
ATOM   2921  N   ASN A 186      13.460 -32.908  13.563  1.00  0.00      A    N
ATOM   2922  HN  ASN A 186      13.262 -32.055  14.040  1.00  0.00      A    H
ATOM   2923  CA  ASN A 186      14.740 -33.541  13.835  1.00  0.00      A    C
ATOM   2924  HA  ASN A 186      15.147 -33.828  12.876  1.00  0.00      A    H
ATOM   2925  CB  ASN A 186      15.759 -32.582  14.427  1.00  0.00      A    C
ATOM   2926  HB1 ASN A 186      16.737 -33.088  14.572  1.00  0.00      A    H
ATOM   2927  HB2 ASN A 186      15.396 -32.250  15.423  1.00  0.00      A    H
ATOM   2928  CG  ASN A 186      15.981 -31.346  13.539  1.00  0.00      A    C
ATOM   2929  OD1 ASN A 186      16.241 -31.469  12.334  1.00  0.00      A    O
ATOM   2930  ND2 ASN A 186      16.055 -30.206  14.152  1.00  0.00      A    N
ATOM   2931 HD21 ASN A 186      16.339 -29.372  13.679  1.00  0.00      A    H
ATOM   2932 HD22 ASN A 186      15.648 -30.229  15.065  1.00  0.00      A    H
ATOM   2933  C   ASN A 186      14.722 -34.837  14.683  1.00  0.00      A    C
ATOM   2934  O   ASN A 186      15.446 -35.765  14.465  1.00  0.00      A    O
ATOM   2935  N   ASN A 187      13.922 -34.861  15.778  1.00  0.00      A    N
ATOM   2936  HN  ASN A 187      13.395 -34.072  16.085  1.00  0.00      A    H
ATOM   2937  CA  ASN A 187      13.828 -36.075  16.578  1.00  0.00      A    C
ATOM   2938  HA  ASN A 187      14.853 -36.307  16.829  1.00  0.00      A    H
ATOM   2939  CB  ASN A 187      12.865 -35.798  17.758  1.00  0.00      A    C
ATOM   2940  HB1 ASN A 187      11.800 -35.575  17.533  1.00  0.00      A    H
ATOM   2941  HB2 ASN A 187      13.308 -34.938  18.304  1.00  0.00      A    H
ATOM   2942  CG  ASN A 187      12.930 -36.990  18.673  1.00  0.00      A    C
ATOM   2943  OD1 ASN A 187      13.847 -37.013  19.535  1.00  0.00      A    O
ATOM   2944  ND2 ASN A 187      11.891 -37.862  18.729  1.00  0.00      A    N
ATOM   2945 HD21 ASN A 187      11.921 -38.490  19.507  1.00  0.00      A    H
ATOM   2946 HD22 ASN A 187      11.127 -37.661  18.115  1.00  0.00      A    H
ATOM   2947  C   ASN A 187      13.140 -37.238  15.702  1.00  0.00      A    C
ATOM   2948  O   ASN A 187      13.449 -38.403  15.635  1.00  0.00      A    O
ATOM   2949  N   ALA A 188      12.086 -36.929  14.952  1.00  0.00      A    N
ATOM   2950  HN  ALA A 188      11.731 -35.997  14.961  1.00  0.00      A    H
ATOM   2951  CA  ALA A 188      11.416 -37.842  14.026  1.00  0.00      A    C
ATOM   2952  HA  ALA A 188      11.155 -38.737  14.572  1.00  0.00      A    H
ATOM   2953  CB  ALA A 188      10.213 -37.067  13.488  1.00  0.00      A    C
ATOM   2954  HB1 ALA A 188      10.409 -36.197  12.824  1.00  0.00      A    H
ATOM   2955  HB2 ALA A 188       9.546 -37.680  12.845  1.00  0.00      A    H
ATOM   2956  HB3 ALA A 188       9.651 -36.825  14.415  1.00  0.00      A    H
ATOM   2957  C   ALA A 188      12.431 -38.336  12.941  1.00  0.00      A    C
ATOM   2958  O   ALA A 188      12.440 -39.450  12.461  1.00  0.00      A    O
ATOM   2959  N   LEU A 189      13.271 -37.433  12.437  1.00  0.00      A    N
ATOM   2960  HN  LEU A 189      13.191 -36.467  12.670  1.00  0.00      A    H
ATOM   2961  CA  LEU A 189      14.210 -37.733  11.396  1.00  0.00      A    C
ATOM   2962  HA  LEU A 189      13.661 -38.183  10.582  1.00  0.00      A    H
ATOM   2963  CB  LEU A 189      14.763 -36.402  10.901  1.00  0.00      A    C
ATOM   2964  HB1 LEU A 189      15.060 -35.893  11.842  1.00  0.00      A    H
ATOM   2965  HB2 LEU A 189      14.033 -35.695  10.452  1.00  0.00      A    H
ATOM   2966  CG  LEU A 189      15.872 -36.465   9.873  1.00  0.00      A    C
ATOM   2967  HG  LEU A 189      16.630 -37.264  10.013  1.00  0.00      A    H
ATOM   2968  CD1 LEU A 189      15.372 -36.587   8.442  1.00  0.00      A    C
ATOM   2969 HD11 LEU A 189      14.484 -35.927   8.330  1.00  0.00      A    H
ATOM   2970 HD12 LEU A 189      16.135 -36.302   7.687  1.00  0.00      A    H
ATOM   2971 HD13 LEU A 189      15.025 -37.609   8.180  1.00  0.00      A    H
ATOM   2972  CD2 LEU A 189      16.759 -35.183  10.073  1.00  0.00      A    C
ATOM   2973 HD21 LEU A 189      17.681 -35.230   9.454  1.00  0.00      A    H
ATOM   2974 HD22 LEU A 189      16.171 -34.271   9.835  1.00  0.00      A    H
ATOM   2975 HD23 LEU A 189      17.105 -35.075  11.123  1.00  0.00      A    H
ATOM   2976  C   LEU A 189      15.223 -38.779  11.763  1.00  0.00      A    C
ATOM   2977  O   LEU A 189      15.619 -39.626  10.966  1.00  0.00      A    O
ATOM   2978  N   LEU A 190      15.551 -38.648  13.042  1.00  0.00      A    N
ATOM   2979  HN  LEU A 190      15.205 -37.844  13.520  1.00  0.00      A    H
ATOM   2980  CA  LEU A 190      16.705 -39.404  13.649  1.00  0.00      A    C
ATOM   2981  HA  LEU A 190      17.263 -39.857  12.842  1.00  0.00      A    H
ATOM   2982  CB  LEU A 190      17.728 -38.333  14.247  1.00  0.00      A    C
ATOM   2983  HB1 LEU A 190      18.447 -38.893  14.882  1.00  0.00      A    H
ATOM   2984  HB2 LEU A 190      17.129 -37.636  14.870  1.00  0.00      A    H
ATOM   2985  CG  LEU A 190      18.345 -37.419  13.114  1.00  0.00      A    C
ATOM   2986  HG  LEU A 190      17.457 -37.093  12.531  1.00  0.00      A    H
ATOM   2987  CD1 LEU A 190      19.003 -36.221  13.793  1.00  0.00      A    C
ATOM   2988 HD11 LEU A 190      18.253 -35.814  14.504  1.00  0.00      A    H
ATOM   2989 HD12 LEU A 190      19.936 -36.442  14.354  1.00  0.00      A    H
ATOM   2990 HD13 LEU A 190      19.364 -35.451  13.078  1.00  0.00      A    H
ATOM   2991  CD2 LEU A 190      19.331 -38.229  12.284  1.00  0.00      A    C
ATOM   2992 HD21 LEU A 190      19.566 -37.834  11.272  1.00  0.00      A    H
ATOM   2993 HD22 LEU A 190      20.236 -38.418  12.899  1.00  0.00      A    H
ATOM   2994 HD23 LEU A 190      18.778 -39.145  11.987  1.00  0.00      A    H
ATOM   2995  C   LEU A 190      16.336 -40.541  14.571  1.00  0.00      A    C
ATOM   2996  O   LEU A 190      17.217 -41.255  15.034  1.00  0.00      A    O
ATOM   2997  N   HSE A 191      15.018 -40.731  14.816  1.00  0.00      A    N
ATOM   2998  HN  HSE A 191      14.425 -40.133  14.282  1.00  0.00      A    H
ATOM   2999  CA  HSE A 191      14.455 -41.791  15.576  1.00  0.00      A    C
ATOM   3000  HA  HSE A 191      15.244 -42.492  15.806  1.00  0.00      A    H
ATOM   3001  CB  HSE A 191      13.992 -41.279  16.931  1.00  0.00      A    C
ATOM   3002  HB1 HSE A 191      13.381 -41.958  17.564  1.00  0.00      A    H
ATOM   3003  HB2 HSE A 191      13.374 -40.379  16.729  1.00  0.00      A    H
ATOM   3004  ND1 HSE A 191      15.806 -41.902  18.491  1.00  0.00      A    N
ATOM   3005  CG  HSE A 191      15.096 -40.972  17.821  1.00  0.00      A    C
ATOM   3006  CE1 HSE A 191      16.774 -41.228  19.088  1.00  0.00      A    C
ATOM   3007  HE1 HSE A 191      17.462 -41.806  19.705  1.00  0.00      A    H
ATOM   3008  NE2 HSE A 191      16.670 -39.912  18.998  1.00  0.00      A    N
ATOM   3009  HE2 HSE A 191      17.189 -39.195  19.465  1.00  0.00      A    H
ATOM   3010  CD2 HSE A 191      15.621 -39.711  18.134  1.00  0.00      A    C
ATOM   3011  HD2 HSE A 191      15.329 -38.770  17.683  1.00  0.00      A    H
ATOM   3012  C   HSE A 191      13.305 -42.573  14.884  1.00  0.00      A    C
ATOM   3013  O   HSE A 191      12.583 -43.347  15.476  1.00  0.00      A    O
ATOM   3014  N   THR A 192      13.221 -42.478  13.538  1.00  0.00      A    N
ATOM   3015  HN  THR A 192      13.766 -41.896  12.941  1.00  0.00      A    H
ATOM   3016  CA  THR A 192      12.245 -43.321  12.776  1.00  0.00      A    C
ATOM   3017  HA  THR A 192      11.650 -43.900  13.467  1.00  0.00      A    H
ATOM   3018  CB  THR A 192      11.284 -42.635  11.893  1.00  0.00      A    C
ATOM   3019  HB  THR A 192      10.619 -43.370  11.390  1.00  0.00      A    H
ATOM   3020  OG1 THR A 192      11.856 -41.659  10.986  1.00  0.00      A    O
ATOM   3021  HG1 THR A 192      11.879 -40.841  11.488  1.00  0.00      A    H
ATOM   3022  CG2 THR A 192      10.385 -41.849  12.825  1.00  0.00      A    C
ATOM   3023 HG21 THR A 192      10.865 -41.164  13.556  1.00  0.00      A    H
ATOM   3024 HG22 THR A 192       9.627 -41.285  12.241  1.00  0.00      A    H
ATOM   3025 HG23 THR A 192       9.845 -42.633  13.397  1.00  0.00      A    H
ATOM   3026  C   THR A 192      12.868 -44.349  11.949  1.00  0.00      A    C
ATOM   3027  O   THR A 192      12.239 -45.281  11.407  1.00  0.00      A    O
ATOM   3028  N   ASN A 193      14.222 -44.314  11.802  1.00  0.00      A    N
ATOM   3029  HN  ASN A 193      14.788 -43.636  12.264  1.00  0.00      A    H
ATOM   3030  CA  ASN A 193      14.997 -45.298  11.062  1.00  0.00      A    C
ATOM   3031  HA  ASN A 193      14.610 -45.207  10.057  1.00  0.00      A    H
ATOM   3032  CB  ASN A 193      16.560 -44.896  11.149  1.00  0.00      A    C
ATOM   3033  HB1 ASN A 193      17.203 -45.504  10.477  1.00  0.00      A    H
ATOM   3034  HB2 ASN A 193      16.945 -44.876  12.191  1.00  0.00      A    H
ATOM   3035  CG  ASN A 193      16.659 -43.469  10.715  1.00  0.00      A    C
ATOM   3036  OD1 ASN A 193      16.759 -42.423  11.379  1.00  0.00      A    O
ATOM   3037  ND2 ASN A 193      16.660 -43.341   9.395  1.00  0.00      A    N
ATOM   3038 HD21 ASN A 193      16.826 -42.422   9.038  1.00  0.00      A    H
ATOM   3039 HD22 ASN A 193      16.547 -44.139   8.802  1.00  0.00      A    H
ATOM   3040  C   ASN A 193      14.889 -46.714  11.451  1.00  0.00      A    C
ATOM   3041  O   ASN A 193      14.631 -47.094  12.604  1.00  0.00      A    O
ATOM   3042  N   ALA A 194      15.181 -47.540  10.504  1.00  0.00      A    N
ATOM   3043  HN  ALA A 194      15.411 -47.206   9.593  1.00  0.00      A    H
ATOM   3044  CA  ALA A 194      15.112 -48.968  10.588  1.00  0.00      A    C
ATOM   3045  HA  ALA A 194      15.288 -49.365  11.577  1.00  0.00      A    H
ATOM   3046  CB  ALA A 194      13.882 -49.503  10.050  1.00  0.00      A    C
ATOM   3047  HB1 ALA A 194      13.540 -50.484  10.443  1.00  0.00      A    H
ATOM   3048  HB2 ALA A 194      13.009 -48.829  10.183  1.00  0.00      A    H
ATOM   3049  HB3 ALA A 194      13.952 -49.604   8.946  1.00  0.00      A    H
ATOM   3050  C   ALA A 194      16.241 -49.631   9.880  1.00  0.00      A    C
ATOM   3051  O   ALA A 194      16.907 -49.180   8.958  1.00  0.00      A    O
ATOM   3052  N   LEU A 195      16.543 -50.929  10.264  1.00  0.00      A    N
ATOM   3053  HN  LEU A 195      16.090 -51.358  11.041  1.00  0.00      A    H
ATOM   3054  CA  LEU A 195      17.739 -51.619   9.804  1.00  0.00      A    C
ATOM   3055  HA  LEU A 195      18.563 -50.929   9.905  1.00  0.00      A    H
ATOM   3056  CB  LEU A 195      18.120 -52.838  10.643  1.00  0.00      A    C
ATOM   3057  HB1 LEU A 195      19.046 -53.319  10.261  1.00  0.00      A    H
ATOM   3058  HB2 LEU A 195      17.350 -53.637  10.588  1.00  0.00      A    H
ATOM   3059  CG  LEU A 195      18.353 -52.591  12.152  1.00  0.00      A    C
ATOM   3060  HG  LEU A 195      17.444 -52.185  12.644  1.00  0.00      A    H
ATOM   3061  CD1 LEU A 195      18.566 -53.912  12.955  1.00  0.00      A    C
ATOM   3062 HD11 LEU A 195      19.455 -54.494  12.630  1.00  0.00      A    H
ATOM   3063 HD12 LEU A 195      18.601 -53.698  14.045  1.00  0.00      A    H
ATOM   3064 HD13 LEU A 195      17.777 -54.636  12.659  1.00  0.00      A    H
ATOM   3065  CD2 LEU A 195      19.537 -51.680  12.304  1.00  0.00      A    C
ATOM   3066 HD21 LEU A 195      19.807 -51.615  13.379  1.00  0.00      A    H
ATOM   3067 HD22 LEU A 195      20.460 -52.163  11.917  1.00  0.00      A    H
ATOM   3068 HD23 LEU A 195      19.342 -50.697  11.825  1.00  0.00      A    H
ATOM   3069  C   LEU A 195      17.669 -52.107   8.366  1.00  0.00      A    C
ATOM   3070  O   LEU A 195      18.638 -52.101   7.598  1.00  0.00      A    O
ATOM   3071  N   GLU A 196      16.438 -52.430   7.970  1.00  0.00      A    N
ATOM   3072  HN  GLU A 196      15.647 -52.304   8.563  1.00  0.00      A    H
ATOM   3073  CA  GLU A 196      16.073 -53.004   6.662  1.00  0.00      A    C
ATOM   3074  HA  GLU A 196      16.968 -53.449   6.252  1.00  0.00      A    H
ATOM   3075  CB  GLU A 196      15.067 -54.107   6.927  1.00  0.00      A    C
ATOM   3076  HB1 GLU A 196      15.612 -54.794   7.609  1.00  0.00      A    H
ATOM   3077  HB2 GLU A 196      14.799 -54.560   5.949  1.00  0.00      A    H
ATOM   3078  CG  GLU A 196      13.667 -53.737   7.493  1.00  0.00      A    C
ATOM   3079  HG1 GLU A 196      13.165 -53.111   6.724  1.00  0.00      A    H
ATOM   3080  HG2 GLU A 196      13.814 -53.152   8.426  1.00  0.00      A    H
ATOM   3081  CD  GLU A 196      12.727 -54.887   7.820  1.00  0.00      A    C
ATOM   3082  OE1 GLU A 196      11.497 -54.755   7.929  1.00  0.00      A    O
ATOM   3083  OE2 GLU A 196      13.196 -56.051   7.963  1.00  0.00      A    O
ATOM   3084  C   GLU A 196      15.455 -51.995   5.706  1.00  0.00      A    C
ATOM   3085  O   GLU A 196      15.164 -52.315   4.559  1.00  0.00      A    O
ATOM   3086  N   GLU A 197      15.333 -50.681   6.065  1.00  0.00      A    N
ATOM   3087  HN  GLU A 197      15.675 -50.572   6.995  1.00  0.00      A    H
ATOM   3088  CA  GLU A 197      14.708 -49.645   5.247  1.00  0.00      A    C
ATOM   3089  HA  GLU A 197      13.836 -50.134   4.841  1.00  0.00      A    H
ATOM   3090  CB  GLU A 197      14.417 -48.358   6.053  1.00  0.00      A    C
ATOM   3091  HB1 GLU A 197      14.039 -48.620   7.064  1.00  0.00      A    H
ATOM   3092  HB2 GLU A 197      13.575 -47.845   5.540  1.00  0.00      A    H
ATOM   3093  CG  GLU A 197      15.579 -47.463   6.392  1.00  0.00      A    C
ATOM   3094  HG1 GLU A 197      15.916 -47.041   5.421  1.00  0.00      A    H
ATOM   3095  HG2 GLU A 197      16.501 -47.971   6.747  1.00  0.00      A    H
ATOM   3096  CD  GLU A 197      15.162 -46.351   7.324  1.00  0.00      A    C
ATOM   3097  OE1 GLU A 197      16.036 -45.464   7.458  1.00  0.00      A    O
ATOM   3098  OE2 GLU A 197      14.076 -46.301   7.976  1.00  0.00      A    O
ATOM   3099  C   GLU A 197      15.460 -49.264   3.943  1.00  0.00      A    C
ATOM   3100  O   GLU A 197      16.669 -49.312   3.823  1.00  0.00      A    O
ATOM   3101  N   VAL A 198      14.753 -48.877   2.869  1.00  0.00      A    N
ATOM   3102  HN  VAL A 198      13.759 -48.940   2.868  1.00  0.00      A    H
ATOM   3103  CA  VAL A 198      15.235 -48.377   1.627  1.00  0.00      A    C
ATOM   3104  HA  VAL A 198      16.305 -48.230   1.625  1.00  0.00      A    H
ATOM   3105  CB  VAL A 198      14.866 -49.316   0.468  1.00  0.00      A    C
ATOM   3106  HB  VAL A 198      15.016 -48.882  -0.544  1.00  0.00      A    H
ATOM   3107  CG1 VAL A 198      15.791 -50.498   0.453  1.00  0.00      A    C
ATOM   3108 HG11 VAL A 198      16.861 -50.220   0.351  1.00  0.00      A    H
ATOM   3109 HG12 VAL A 198      15.749 -50.989   1.448  1.00  0.00      A    H
ATOM   3110 HG13 VAL A 198      15.545 -51.274  -0.303  1.00  0.00      A    H
ATOM   3111  CG2 VAL A 198      13.353 -49.683   0.536  1.00  0.00      A    C
ATOM   3112 HG21 VAL A 198      12.721 -48.780   0.401  1.00  0.00      A    H
ATOM   3113 HG22 VAL A 198      13.105 -50.483  -0.194  1.00  0.00      A    H
ATOM   3114 HG23 VAL A 198      13.130 -50.240   1.471  1.00  0.00      A    H
ATOM   3115  C   VAL A 198      14.699 -47.071   1.269  1.00  0.00      A    C
ATOM   3116  O   VAL A 198      14.929 -46.537   0.211  1.00  0.00      A    O
ATOM   3117  N   SER A 199      13.906 -46.438   2.106  1.00  0.00      A    N
ATOM   3118  HN  SER A 199      13.799 -46.829   3.017  1.00  0.00      A    H
ATOM   3119  CA  SER A 199      13.143 -45.262   1.818  1.00  0.00      A    C
ATOM   3120  HA  SER A 199      12.777 -45.522   0.836  1.00  0.00      A    H
ATOM   3121  CB  SER A 199      12.027 -44.944   2.901  1.00  0.00      A    C
ATOM   3122  HB1 SER A 199      11.267 -44.239   2.501  1.00  0.00      A    H
ATOM   3123  HB2 SER A 199      12.512 -44.521   3.807  1.00  0.00      A    H
ATOM   3124  OG  SER A 199      11.357 -46.144   3.249  1.00  0.00      A    O
ATOM   3125  HG1 SER A 199      10.495 -45.868   3.570  1.00  0.00      A    H
ATOM   3126  C   SER A 199      13.946 -44.005   1.511  1.00  0.00      A    C
ATOM   3127  O   SER A 199      15.109 -43.954   1.858  1.00  0.00      A    O
ATOM   3128  N   ASP A 200      13.336 -43.082   0.779  1.00  0.00      A    N
ATOM   3129  HN  ASP A 200      12.386 -43.051   0.475  1.00  0.00      A    H
ATOM   3130  CA  ASP A 200      14.017 -41.840   0.350  1.00  0.00      A    C
ATOM   3131  HA  ASP A 200      14.944 -41.765   0.899  1.00  0.00      A    H
ATOM   3132  CB  ASP A 200      14.369 -42.060  -1.155  1.00  0.00      A    C
ATOM   3133  HB1 ASP A 200      13.696 -41.434  -1.779  1.00  0.00      A    H
ATOM   3134  HB2 ASP A 200      14.121 -43.107  -1.432  1.00  0.00      A    H
ATOM   3135  CG  ASP A 200      15.772 -41.613  -1.512  1.00  0.00      A    C
ATOM   3136  OD1 ASP A 200      16.741 -42.307  -1.169  1.00  0.00      A    O
ATOM   3137  OD2 ASP A 200      15.883 -40.565  -2.176  1.00  0.00      A    O
ATOM   3138  C   ASP A 200      13.176 -40.539   0.395  1.00  0.00      A    C
ATOM   3139  O   ASP A 200      13.696 -39.487   0.135  1.00  0.00      A    O
ATOM   3140  N   PHE A 201      11.866 -40.628   0.558  1.00  0.00      A    N
ATOM   3141  HN  PHE A 201      11.348 -41.480   0.527  1.00  0.00      A    H
ATOM   3142  CA  PHE A 201      10.994 -39.476   0.721  1.00  0.00      A    C
ATOM   3143  HA  PHE A 201      11.433 -38.546   0.392  1.00  0.00      A    H
ATOM   3144  CB  PHE A 201       9.683 -39.522  -0.041  1.00  0.00      A    C
ATOM   3145  HB1 PHE A 201       8.929 -38.820   0.375  1.00  0.00      A    H
ATOM   3146  HB2 PHE A 201       9.259 -40.542   0.079  1.00  0.00      A    H
ATOM   3147  CG  PHE A 201       9.891 -39.181  -1.434  1.00  0.00      A    C
ATOM   3148  CD1 PHE A 201       9.874 -40.143  -2.442  1.00  0.00      A    C
ATOM   3149  HD1 PHE A 201       9.616 -41.141  -2.119  1.00  0.00      A    H
ATOM   3150  CE1 PHE A 201      10.163 -39.862  -3.790  1.00  0.00      A    C
ATOM   3151  HE1 PHE A 201      10.150 -40.648  -4.531  1.00  0.00      A    H
ATOM   3152  CZ  PHE A 201      10.401 -38.535  -4.158  1.00  0.00      A    C
ATOM   3153  HZ  PHE A 201      10.719 -38.428  -5.185  1.00  0.00      A    H
ATOM   3154  CD2 PHE A 201      10.217 -37.876  -1.869  1.00  0.00      A    C
ATOM   3155  HD2 PHE A 201      10.184 -37.069  -1.151  1.00  0.00      A    H
ATOM   3156  CE2 PHE A 201      10.470 -37.567  -3.202  1.00  0.00      A    C
ATOM   3157  HE2 PHE A 201      10.796 -36.570  -3.456  1.00  0.00      A    H
ATOM   3158  C   PHE A 201      10.615 -39.219   2.178  1.00  0.00      A    C
ATOM   3159  O   PHE A 201      10.207 -40.093   3.004  1.00  0.00      A    O
ATOM   3160  N   ILE A 202      10.480 -37.954   2.508  1.00  0.00      A    N
ATOM   3161  HN  ILE A 202      10.858 -37.259   1.900  1.00  0.00      A    H
ATOM   3162  CA  ILE A 202       9.837 -37.445   3.711  1.00  0.00      A    C
ATOM   3163  HA  ILE A 202       9.485 -38.340   4.203  1.00  0.00      A    H
ATOM   3164  CB  ILE A 202      10.757 -36.594   4.563  1.00  0.00      A    C
ATOM   3165  HB  ILE A 202      11.076 -35.667   4.039  1.00  0.00      A    H
ATOM   3166  CG2 ILE A 202       9.963 -35.983   5.806  1.00  0.00      A    C
ATOM   3167 HG21 ILE A 202      10.668 -35.215   6.188  1.00  0.00      A    H
ATOM   3168 HG22 ILE A 202       8.988 -35.545   5.506  1.00  0.00      A    H
ATOM   3169 HG23 ILE A 202       9.611 -36.760   6.519  1.00  0.00      A    H
ATOM   3170  CG1 ILE A 202      12.051 -37.236   5.071  1.00  0.00      A    C
ATOM   3171 HG11 ILE A 202      12.630 -36.522   5.694  1.00  0.00      A    H
ATOM   3172 HG12 ILE A 202      12.742 -37.406   4.218  1.00  0.00      A    H
ATOM   3173  CD  ILE A 202      11.895 -38.573   5.815  1.00  0.00      A    C
ATOM   3174  HD1 ILE A 202      11.497 -39.410   5.202  1.00  0.00      A    H
ATOM   3175  HD2 ILE A 202      12.978 -38.759   5.974  1.00  0.00      A    H
ATOM   3176  HD3 ILE A 202      11.307 -38.422   6.745  1.00  0.00      A    H
ATOM   3177  C   ILE A 202       8.573 -36.638   3.292  1.00  0.00      A    C
ATOM   3178  O   ILE A 202       8.722 -35.672   2.518  1.00  0.00      A    O
ATOM   3179  N   MET A 203       7.444 -36.962   3.845  1.00  0.00      A    N
ATOM   3180  HN  MET A 203       7.525 -37.747   4.455  1.00  0.00      A    H
ATOM   3181  CA  MET A 203       6.182 -36.311   3.714  1.00  0.00      A    C
ATOM   3182  HA  MET A 203       6.293 -35.592   2.916  1.00  0.00      A    H
ATOM   3183  CB  MET A 203       5.095 -37.316   3.293  1.00  0.00      A    C
ATOM   3184  HB1 MET A 203       5.205 -38.243   3.894  1.00  0.00      A    H
ATOM   3185  HB2 MET A 203       5.364 -37.639   2.265  1.00  0.00      A    H
ATOM   3186  CG  MET A 203       3.612 -36.811   3.355  1.00  0.00      A    C
ATOM   3187  HG1 MET A 203       3.404 -36.668   4.437  1.00  0.00      A    H
ATOM   3188  HG2 MET A 203       2.913 -37.646   3.138  1.00  0.00      A    H
ATOM   3189  SD  MET A 203       3.241 -35.275   2.476  1.00  0.00      A    S
ATOM   3190  CE  MET A 203       1.588 -35.105   3.099  1.00  0.00      A    C
ATOM   3191  HE1 MET A 203       0.955 -36.014   3.189  1.00  0.00      A    H
ATOM   3192  HE2 MET A 203       1.671 -34.853   4.178  1.00  0.00      A    H
ATOM   3193  HE3 MET A 203       0.912 -34.363   2.622  1.00  0.00      A    H
ATOM   3194  C   MET A 203       5.916 -35.461   4.906  1.00  0.00      A    C
ATOM   3195  O   MET A 203       5.972 -36.032   5.995  1.00  0.00      A    O
ATOM   3196  N   VAL A 204       5.756 -34.152   4.718  1.00  0.00      A    N
ATOM   3197  HN  VAL A 204       5.894 -33.670   3.856  1.00  0.00      A    H
ATOM   3198  CA  VAL A 204       5.676 -33.267   5.810  1.00  0.00      A    C
ATOM   3199  HA  VAL A 204       6.027 -33.723   6.725  1.00  0.00      A    H
ATOM   3200  CB  VAL A 204       6.592 -32.076   5.538  1.00  0.00      A    C
ATOM   3201  HB  VAL A 204       6.352 -31.578   4.575  1.00  0.00      A    H
ATOM   3202  CG1 VAL A 204       6.476 -31.050   6.712  1.00  0.00      A    C
ATOM   3203 HG11 VAL A 204       6.789 -31.581   7.636  1.00  0.00      A    H
ATOM   3204 HG12 VAL A 204       7.178 -30.194   6.622  1.00  0.00      A    H
ATOM   3205 HG13 VAL A 204       5.429 -30.707   6.852  1.00  0.00      A    H
ATOM   3206  CG2 VAL A 204       8.096 -32.527   5.328  1.00  0.00      A    C
ATOM   3207 HG21 VAL A 204       8.641 -31.576   5.150  1.00  0.00      A    H
ATOM   3208 HG22 VAL A 204       8.347 -32.984   6.309  1.00  0.00      A    H
ATOM   3209 HG23 VAL A 204       8.241 -33.177   4.439  1.00  0.00      A    H
ATOM   3210  C   VAL A 204       4.225 -32.962   5.952  1.00  0.00      A    C
ATOM   3211  O   VAL A 204       3.583 -32.491   5.062  1.00  0.00      A    O
ATOM   3212  N   LEU A 205       3.588 -33.334   7.124  1.00  0.00      A    N
ATOM   3213  HN  LEU A 205       3.996 -33.796   7.908  1.00  0.00      A    H
ATOM   3214  CA  LEU A 205       2.142 -33.190   7.334  1.00  0.00      A    C
ATOM   3215  HA  LEU A 205       1.716 -32.511   6.611  1.00  0.00      A    H
ATOM   3216  CB  LEU A 205       1.477 -34.476   7.200  1.00  0.00      A    C
ATOM   3217  HB1 LEU A 205       1.851 -35.325   7.812  1.00  0.00      A    H
ATOM   3218  HB2 LEU A 205       1.641 -34.802   6.151  1.00  0.00      A    H
ATOM   3219  CG  LEU A 205      -0.056 -34.424   7.422  1.00  0.00      A    C
ATOM   3220  HG  LEU A 205      -0.112 -34.067   8.473  1.00  0.00      A    H
ATOM   3221  CD1 LEU A 205      -0.769 -33.604   6.396  1.00  0.00      A    C
ATOM   3222 HD11 LEU A 205      -0.314 -33.966   5.450  1.00  0.00      A    H
ATOM   3223 HD12 LEU A 205      -1.875 -33.706   6.432  1.00  0.00      A    H
ATOM   3224 HD13 LEU A 205      -0.593 -32.509   6.464  1.00  0.00      A    H
ATOM   3225  CD2 LEU A 205      -0.655 -35.779   7.324  1.00  0.00      A    C
ATOM   3226 HD21 LEU A 205      -0.088 -36.457   7.997  1.00  0.00      A    H
ATOM   3227 HD22 LEU A 205      -1.728 -35.900   7.589  1.00  0.00      A    H
ATOM   3228 HD23 LEU A 205      -0.429 -36.133   6.295  1.00  0.00      A    H
ATOM   3229  C   LEU A 205       1.979 -32.515   8.658  1.00  0.00      A    C
ATOM   3230  O   LEU A 205       2.694 -32.838   9.636  1.00  0.00      A    O
ATOM   3231  N   ASP A 206       0.972 -31.600   8.816  1.00  0.00      A    N
ATOM   3232  HN  ASP A 206       0.483 -31.303   7.999  1.00  0.00      A    H
ATOM   3233  CA  ASP A 206       0.729 -30.832  10.046  1.00  0.00      A    C
ATOM   3234  HA  ASP A 206       1.425 -31.125  10.818  1.00  0.00      A    H
ATOM   3235  CB  ASP A 206       0.649 -29.284  10.037  1.00  0.00      A    C
ATOM   3236  HB1 ASP A 206       0.030 -28.944  10.895  1.00  0.00      A    H
ATOM   3237  HB2 ASP A 206       0.064 -28.923   9.164  1.00  0.00      A    H
ATOM   3238  CG  ASP A 206       1.964 -28.601   9.935  1.00  0.00      A    C
ATOM   3239  OD1 ASP A 206       2.856 -28.767  10.839  1.00  0.00      A    O
ATOM   3240  OD2 ASP A 206       2.208 -27.948   8.912  1.00  0.00      A    O
ATOM   3241  C   ASP A 206      -0.655 -31.344  10.356  1.00  0.00      A    C
ATOM   3242  O   ASP A 206      -1.524 -31.414   9.468  1.00  0.00      A    O
ATOM   3243  N   ALA A 207      -0.971 -31.642  11.672  1.00  0.00      A    N
ATOM   3244  HN  ALA A 207      -0.403 -31.382  12.449  1.00  0.00      A    H
ATOM   3245  CA  ALA A 207      -2.253 -32.269  12.045  1.00  0.00      A    C
ATOM   3246  HA  ALA A 207      -2.432 -33.188  11.507  1.00  0.00      A    H
ATOM   3247  CB  ALA A 207      -2.114 -32.659  13.560  1.00  0.00      A    C
ATOM   3248  HB1 ALA A 207      -1.274 -33.357  13.764  1.00  0.00      A    H
ATOM   3249  HB2 ALA A 207      -1.799 -31.805  14.197  1.00  0.00      A    H
ATOM   3250  HB3 ALA A 207      -3.007 -33.204  13.934  1.00  0.00      A    H
ATOM   3251  C   ALA A 207      -3.498 -31.438  11.878  1.00  0.00      A    C
ATOM   3252  O   ALA A 207      -4.587 -32.013  12.140  1.00  0.00      A    O
ATOM   3253  N   ASP A 208      -3.416 -30.148  11.430  1.00  0.00      A    N
ATOM   3254  HN  ASP A 208      -2.533 -29.689  11.488  1.00  0.00      A    H
ATOM   3255  CA  ASP A 208      -4.586 -29.467  10.852  1.00  0.00      A    C
ATOM   3256  HA  ASP A 208      -5.440 -29.470  11.513  1.00  0.00      A    H
ATOM   3257  CB  ASP A 208      -4.247 -28.016  10.395  1.00  0.00      A    C
ATOM   3258  HB1 ASP A 208      -5.068 -27.696   9.717  1.00  0.00      A    H
ATOM   3259  HB2 ASP A 208      -3.273 -27.940   9.866  1.00  0.00      A    H
ATOM   3260  CG  ASP A 208      -4.179 -27.057  11.559  1.00  0.00      A    C
ATOM   3261  OD1 ASP A 208      -4.887 -27.179  12.545  1.00  0.00      A    O
ATOM   3262  OD2 ASP A 208      -3.415 -26.039  11.475  1.00  0.00      A    O
ATOM   3263  C   ASP A 208      -5.036 -30.156   9.569  1.00  0.00      A    C
ATOM   3264  O   ASP A 208      -6.245 -30.222   9.266  1.00  0.00      A    O
ATOM   3265  N   PHE A 209      -4.150 -30.667   8.749  1.00  0.00      A    N
ATOM   3266  HN  PHE A 209      -3.236 -30.929   9.052  1.00  0.00      A    H
ATOM   3267  CA  PHE A 209      -4.584 -31.260   7.463  1.00  0.00      A    C
ATOM   3268  HA  PHE A 209      -5.424 -30.710   7.066  1.00  0.00      A    H
ATOM   3269  CB  PHE A 209      -3.375 -31.072   6.459  1.00  0.00      A    C
ATOM   3270  HB1 PHE A 209      -3.618 -31.570   5.495  1.00  0.00      A    H
ATOM   3271  HB2 PHE A 209      -2.427 -31.466   6.885  1.00  0.00      A    H
ATOM   3272  CG  PHE A 209      -3.148 -29.640   6.235  1.00  0.00      A    C
ATOM   3273  CD1 PHE A 209      -2.054 -28.888   6.738  1.00  0.00      A    C
ATOM   3274  HD1 PHE A 209      -1.378 -29.404   7.404  1.00  0.00      A    H
ATOM   3275  CE1 PHE A 209      -1.790 -27.625   6.351  1.00  0.00      A    C
ATOM   3276  HE1 PHE A 209      -0.954 -27.054   6.728  1.00  0.00      A    H
ATOM   3277  CZ  PHE A 209      -2.534 -26.985   5.337  1.00  0.00      A    C
ATOM   3278  HZ  PHE A 209      -2.213 -26.084   4.834  1.00  0.00      A    H
ATOM   3279  CD2 PHE A 209      -4.023 -28.920   5.324  1.00  0.00      A    C
ATOM   3280  HD2 PHE A 209      -4.918 -29.384   4.935  1.00  0.00      A    H
ATOM   3281  CE2 PHE A 209      -3.621 -27.664   4.845  1.00  0.00      A    C
ATOM   3282  HE2 PHE A 209      -4.285 -27.037   4.267  1.00  0.00      A    H
ATOM   3283  C   PHE A 209      -4.949 -32.758   7.609  1.00  0.00      A    C
ATOM   3284  O   PHE A 209      -4.529 -33.438   8.538  1.00  0.00      A    O
ATOM   3285  N   ALA A 210      -5.770 -33.352   6.619  1.00  0.00      A    N
ATOM   3286  HN  ALA A 210      -6.322 -32.830   5.973  1.00  0.00      A    H
ATOM   3287  CA  ALA A 210      -5.987 -34.727   6.451  1.00  0.00      A    C
ATOM   3288  HA  ALA A 210      -5.220 -35.287   6.965  1.00  0.00      A    H
ATOM   3289  CB  ALA A 210      -7.335 -35.186   6.864  1.00  0.00      A    C
ATOM   3290  HB1 ALA A 210      -7.556 -34.810   7.886  1.00  0.00      A    H
ATOM   3291  HB2 ALA A 210      -8.108 -34.655   6.268  1.00  0.00      A    H
ATOM   3292  HB3 ALA A 210      -7.581 -36.256   6.692  1.00  0.00      A    H
ATOM   3293  C   ALA A 210      -5.913 -34.957   4.917  1.00  0.00      A    C
ATOM   3294  O   ALA A 210      -6.826 -34.565   4.166  1.00  0.00      A    O
ATOM   3295  N   PRO A 211      -4.975 -35.731   4.433  1.00  0.00      A    N
ATOM   3296  CD  PRO A 211      -3.922 -36.446   5.219  1.00  0.00      A    C
ATOM   3297  HD1 PRO A 211      -3.342 -35.717   5.825  1.00  0.00      A    H
ATOM   3298  HD2 PRO A 211      -4.325 -37.323   5.768  1.00  0.00      A    H
ATOM   3299  CA  PRO A 211      -4.554 -35.608   2.972  1.00  0.00      A    C
ATOM   3300  HA  PRO A 211      -4.785 -34.584   2.719  1.00  0.00      A    H
ATOM   3301  CB  PRO A 211      -3.001 -35.993   3.060  1.00  0.00      A    C
ATOM   3302  HB1 PRO A 211      -2.441 -35.132   3.482  1.00  0.00      A    H
ATOM   3303  HB2 PRO A 211      -2.653 -36.355   2.069  1.00  0.00      A    H
ATOM   3304  CG  PRO A 211      -3.005 -37.032   4.186  1.00  0.00      A    C
ATOM   3305  HG1 PRO A 211      -1.951 -37.161   4.514  1.00  0.00      A    H
ATOM   3306  HG2 PRO A 211      -3.510 -37.998   3.971  1.00  0.00      A    H
ATOM   3307  C   PRO A 211      -5.409 -36.520   2.113  1.00  0.00      A    C
ATOM   3308  O   PRO A 211      -5.827 -37.589   2.574  1.00  0.00      A    O
ATOM   3309  N   GLN A 212      -5.592 -36.128   0.872  1.00  0.00      A    N
ATOM   3310  HN  GLN A 212      -5.036 -35.386   0.504  1.00  0.00      A    H
ATOM   3311  CA  GLN A 212      -6.202 -36.964  -0.117  1.00  0.00      A    C
ATOM   3312  HA  GLN A 212      -7.130 -37.248   0.358  1.00  0.00      A    H
ATOM   3313  CB  GLN A 212      -6.517 -36.246  -1.400  1.00  0.00      A    C
ATOM   3314  HB1 GLN A 212      -7.070 -35.313  -1.159  1.00  0.00      A    H
ATOM   3315  HB2 GLN A 212      -7.248 -36.861  -1.967  1.00  0.00      A    H
ATOM   3316  CG  GLN A 212      -5.280 -35.833  -2.308  1.00  0.00      A    C
ATOM   3317  HG1 GLN A 212      -4.643 -36.743  -2.324  1.00  0.00      A    H
ATOM   3318  HG2 GLN A 212      -4.715 -34.984  -1.866  1.00  0.00      A    H
ATOM   3319  CD  GLN A 212      -5.625 -35.529  -3.786  1.00  0.00      A    C
ATOM   3320  OE1 GLN A 212      -4.640 -35.333  -4.599  1.00  0.00      A    O
ATOM   3321  NE2 GLN A 212      -6.907 -35.227  -4.042  1.00  0.00      A    N
ATOM   3322 HE21 GLN A 212      -7.641 -35.315  -3.369  1.00  0.00      A    H
ATOM   3323 HE22 GLN A 212      -7.144 -34.885  -4.952  1.00  0.00      A    H
ATOM   3324  C   GLN A 212      -5.441 -38.315  -0.336  1.00  0.00      A    C
ATOM   3325  O   GLN A 212      -4.279 -38.458  -0.189  1.00  0.00      A    O
ATOM   3326  N   ALA A 213      -6.170 -39.431  -0.654  1.00  0.00      A    N
ATOM   3327  HN  ALA A 213      -7.167 -39.415  -0.662  1.00  0.00      A    H
ATOM   3328  CA  ALA A 213      -5.649 -40.728  -0.821  1.00  0.00      A    C
ATOM   3329  HA  ALA A 213      -5.028 -40.947   0.036  1.00  0.00      A    H
ATOM   3330  CB  ALA A 213      -6.840 -41.666  -1.073  1.00  0.00      A    C
ATOM   3331  HB1 ALA A 213      -6.447 -42.673  -1.332  1.00  0.00      A    H
ATOM   3332  HB2 ALA A 213      -7.505 -41.595  -0.187  1.00  0.00      A    H
ATOM   3333  HB3 ALA A 213      -7.371 -41.365  -2.001  1.00  0.00      A    H
ATOM   3334  C   ALA A 213      -4.556 -40.873  -1.852  1.00  0.00      A    C
ATOM   3335  O   ALA A 213      -3.537 -41.414  -1.533  1.00  0.00      A    O
ATOM   3336  N   ASN A 214      -4.684 -40.329  -3.087  1.00  0.00      A    N
ATOM   3337  HN  ASN A 214      -5.488 -39.772  -3.280  1.00  0.00      A    H
ATOM   3338  CA  ASN A 214      -3.727 -40.500  -4.145  1.00  0.00      A    C
ATOM   3339  HA  ASN A 214      -3.141 -41.400  -4.033  1.00  0.00      A    H
ATOM   3340  CB  ASN A 214      -4.435 -40.621  -5.567  1.00  0.00      A    C
ATOM   3341  HB1 ASN A 214      -3.687 -41.081  -6.247  1.00  0.00      A    H
ATOM   3342  HB2 ASN A 214      -4.813 -39.641  -5.931  1.00  0.00      A    H
ATOM   3343  CG  ASN A 214      -5.502 -41.663  -5.468  1.00  0.00      A    C
ATOM   3344  OD1 ASN A 214      -5.159 -42.747  -5.117  1.00  0.00      A    O
ATOM   3345  ND2 ASN A 214      -6.795 -41.277  -5.723  1.00  0.00      A    N
ATOM   3346 HD21 ASN A 214      -7.491 -41.971  -5.907  1.00  0.00      A    H
ATOM   3347 HD22 ASN A 214      -6.946 -40.325  -5.990  1.00  0.00      A    H
ATOM   3348  C   ASN A 214      -2.709 -39.350  -4.191  1.00  0.00      A    C
ATOM   3349  O   ASN A 214      -2.206 -39.047  -5.274  1.00  0.00      A    O
ATOM   3350  N   PHE A 215      -2.347 -38.785  -3.023  1.00  0.00      A    N
ATOM   3351  HN  PHE A 215      -2.829 -39.097  -2.209  1.00  0.00      A    H
ATOM   3352  CA  PHE A 215      -1.457 -37.659  -2.959  1.00  0.00      A    C
ATOM   3353  HA  PHE A 215      -1.815 -36.902  -3.640  1.00  0.00      A    H
ATOM   3354  CB  PHE A 215      -1.538 -37.127  -1.520  1.00  0.00      A    C
ATOM   3355  HB1 PHE A 215      -1.309 -37.856  -0.714  1.00  0.00      A    H
ATOM   3356  HB2 PHE A 215      -2.606 -36.866  -1.364  1.00  0.00      A    H
ATOM   3357  CG  PHE A 215      -0.769 -35.824  -1.310  1.00  0.00      A    C
ATOM   3358  CD1 PHE A 215      -1.295 -34.538  -1.531  1.00  0.00      A    C
ATOM   3359  HD1 PHE A 215      -2.348 -34.475  -1.762  1.00  0.00      A    H
ATOM   3360  CE1 PHE A 215      -0.415 -33.483  -1.516  1.00  0.00      A    C
ATOM   3361  HE1 PHE A 215      -0.820 -32.509  -1.745  1.00  0.00      A    H
ATOM   3362  CZ  PHE A 215       0.938 -33.612  -1.197  1.00  0.00      A    C
ATOM   3363  HZ  PHE A 215       1.647 -32.803  -1.100  1.00  0.00      A    H
ATOM   3364  CD2 PHE A 215       0.566 -36.016  -0.981  1.00  0.00      A    C
ATOM   3365  HD2 PHE A 215       0.912 -37.000  -0.700  1.00  0.00      A    H
ATOM   3366  CE2 PHE A 215       1.460 -34.909  -0.841  1.00  0.00      A    C
ATOM   3367  HE2 PHE A 215       2.448 -35.077  -0.439  1.00  0.00      A    H
ATOM   3368  C   PHE A 215      -0.041 -38.038  -3.375  1.00  0.00      A    C
ATOM   3369  O   PHE A 215       0.620 -37.304  -4.113  1.00  0.00      A    O
ATOM   3370  N   LEU A 216       0.437 -39.143  -2.943  1.00  0.00      A    N
ATOM   3371  HN  LEU A 216      -0.065 -39.717  -2.301  1.00  0.00      A    H
ATOM   3372  CA  LEU A 216       1.814 -39.585  -3.159  1.00  0.00      A    C
ATOM   3373  HA  LEU A 216       2.510 -38.760  -3.116  1.00  0.00      A    H
ATOM   3374  CB  LEU A 216       2.266 -40.698  -2.146  1.00  0.00      A    C
ATOM   3375  HB1 LEU A 216       3.062 -41.353  -2.560  1.00  0.00      A    H
ATOM   3376  HB2 LEU A 216       1.386 -41.361  -2.001  1.00  0.00      A    H
ATOM   3377  CG  LEU A 216       2.593 -40.226  -0.737  1.00  0.00      A    C
ATOM   3378  HG  LEU A 216       1.704 -39.861  -0.179  1.00  0.00      A    H
ATOM   3379  CD1 LEU A 216       3.099 -41.482   0.029  1.00  0.00      A    C
ATOM   3380 HD11 LEU A 216       4.037 -41.755  -0.501  1.00  0.00      A    H
ATOM   3381 HD12 LEU A 216       3.347 -41.310   1.098  1.00  0.00      A    H
ATOM   3382 HD13 LEU A 216       2.398 -42.312  -0.203  1.00  0.00      A    H
ATOM   3383  CD2 LEU A 216       3.645 -39.150  -0.628  1.00  0.00      A    C
ATOM   3384 HD21 LEU A 216       3.848 -38.895   0.434  1.00  0.00      A    H
ATOM   3385 HD22 LEU A 216       4.563 -39.281  -1.241  1.00  0.00      A    H
ATOM   3386 HD23 LEU A 216       3.189 -38.209  -1.005  1.00  0.00      A    H
ATOM   3387  C   LEU A 216       1.849 -40.159  -4.507  1.00  0.00      A    C
ATOM   3388  O   LEU A 216       2.881 -40.153  -5.108  1.00  0.00      A    O
ATOM   3389  N   ARG A 217       0.755 -40.672  -5.125  1.00  0.00      A    N
ATOM   3390  HN  ARG A 217      -0.154 -40.785  -4.730  1.00  0.00      A    H
ATOM   3391  CA  ARG A 217       0.829 -41.165  -6.478  1.00  0.00      A    C
ATOM   3392  HA  ARG A 217       1.619 -41.898  -6.545  1.00  0.00      A    H
ATOM   3393  CB  ARG A 217      -0.440 -41.960  -6.855  1.00  0.00      A    C
ATOM   3394  HB1 ARG A 217      -0.430 -42.225  -7.934  1.00  0.00      A    H
ATOM   3395  HB2 ARG A 217      -1.330 -41.296  -6.897  1.00  0.00      A    H
ATOM   3396  CG  ARG A 217      -0.793 -43.182  -6.055  1.00  0.00      A    C
ATOM   3397  HG1 ARG A 217      -1.839 -43.546  -6.139  1.00  0.00      A    H
ATOM   3398  HG2 ARG A 217      -0.518 -42.926  -5.010  1.00  0.00      A    H
ATOM   3399  CD  ARG A 217       0.100 -44.340  -6.422  1.00  0.00      A    C
ATOM   3400  HD1 ARG A 217       1.192 -44.157  -6.339  1.00  0.00      A    H
ATOM   3401  HD2 ARG A 217      -0.114 -44.517  -7.498  1.00  0.00      A    H
ATOM   3402  NE  ARG A 217      -0.405 -45.567  -5.676  1.00  0.00      A    N
ATOM   3403  HE  ARG A 217      -1.054 -45.476  -4.922  1.00  0.00      A    H
ATOM   3404  CZ  ARG A 217       0.047 -46.814  -5.971  1.00  0.00      A    C
ATOM   3405  NH1 ARG A 217       0.987 -46.996  -6.829  1.00  0.00      A    N
ATOM   3406 HH11 ARG A 217       1.316 -46.183  -7.309  1.00  0.00      A    H
ATOM   3407 HH12 ARG A 217       1.339 -47.923  -6.956  1.00  0.00      A    H
ATOM   3408  NH2 ARG A 217      -0.501 -47.812  -5.295  1.00  0.00      A    N
ATOM   3409 HH21 ARG A 217      -1.419 -47.485  -5.068  1.00  0.00      A    H
ATOM   3410 HH22 ARG A 217      -0.514 -48.729  -5.692  1.00  0.00      A    H
ATOM   3411  C   ARG A 217       1.132 -40.065  -7.584  1.00  0.00      A    C
ATOM   3412  O   ARG A 217       1.892 -40.348  -8.521  1.00  0.00      A    O
ATOM   3413  N   ARG A 218       0.544 -38.861  -7.525  1.00  0.00      A    N
ATOM   3414  HN  ARG A 218      -0.009 -38.719  -6.707  1.00  0.00      A    H
ATOM   3415  CA  ARG A 218       1.002 -37.671  -8.239  1.00  0.00      A    C
ATOM   3416  HA  ARG A 218       0.849 -37.909  -9.281  1.00  0.00      A    H
ATOM   3417  CB  ARG A 218       0.032 -36.519  -7.915  1.00  0.00      A    C
ATOM   3418  HB1 ARG A 218       0.216 -36.275  -6.847  1.00  0.00      A    H
ATOM   3419  HB2 ARG A 218      -1.024 -36.805  -8.105  1.00  0.00      A    H
ATOM   3420  CG  ARG A 218       0.275 -35.211  -8.800  1.00  0.00      A    C
ATOM   3421  HG1 ARG A 218       0.065 -35.474  -9.859  1.00  0.00      A    H
ATOM   3422  HG2 ARG A 218       1.370 -35.025  -8.779  1.00  0.00      A    H
ATOM   3423  CD  ARG A 218      -0.447 -34.001  -8.244  1.00  0.00      A    C
ATOM   3424  HD1 ARG A 218      -0.021 -33.540  -7.327  1.00  0.00      A    H
ATOM   3425  HD2 ARG A 218      -1.539 -34.171  -8.137  1.00  0.00      A    H
ATOM   3426  NE  ARG A 218      -0.281 -32.958  -9.253  1.00  0.00      A    N
ATOM   3427  HE  ARG A 218       0.542 -32.976  -9.820  1.00  0.00      A    H
ATOM   3428  CZ  ARG A 218      -1.054 -31.867  -9.412  1.00  0.00      A    C
ATOM   3429  NH1 ARG A 218      -2.211 -31.709  -8.739  1.00  0.00      A    N
ATOM   3430 HH11 ARG A 218      -2.648 -32.422  -8.190  1.00  0.00      A    H
ATOM   3431 HH12 ARG A 218      -2.816 -30.978  -9.053  1.00  0.00      A    H
ATOM   3432  NH2 ARG A 218      -0.770 -30.964 -10.409  1.00  0.00      A    N
ATOM   3433 HH21 ARG A 218       0.134 -31.154 -10.793  1.00  0.00      A    H
ATOM   3434 HH22 ARG A 218      -1.384 -30.216 -10.661  1.00  0.00      A    H
ATOM   3435  C   ARG A 218       2.434 -37.184  -8.051  1.00  0.00      A    C
ATOM   3436  O   ARG A 218       3.163 -36.995  -9.022  1.00  0.00      A    O
ATOM   3437  N   VAL A 219       2.842 -36.859  -6.763  1.00  0.00      A    N
ATOM   3438  HN  VAL A 219       2.248 -36.993  -5.973  1.00  0.00      A    H
ATOM   3439  CA  VAL A 219       3.993 -35.979  -6.446  1.00  0.00      A    C
ATOM   3440  HA  VAL A 219       4.198 -35.265  -7.230  1.00  0.00      A    H
ATOM   3441  CB  VAL A 219       3.630 -35.109  -5.166  1.00  0.00      A    C
ATOM   3442  HB  VAL A 219       4.447 -34.370  -5.021  1.00  0.00      A    H
ATOM   3443  CG1 VAL A 219       2.279 -34.436  -5.270  1.00  0.00      A    C
ATOM   3444 HG11 VAL A 219       2.121 -33.758  -4.405  1.00  0.00      A    H
ATOM   3445 HG12 VAL A 219       2.275 -33.745  -6.140  1.00  0.00      A    H
ATOM   3446 HG13 VAL A 219       1.444 -35.147  -5.451  1.00  0.00      A    H
ATOM   3447  CG2 VAL A 219       3.638 -36.046  -3.932  1.00  0.00      A    C
ATOM   3448 HG21 VAL A 219       2.910 -36.874  -4.075  1.00  0.00      A    H
ATOM   3449 HG22 VAL A 219       4.651 -36.482  -3.801  1.00  0.00      A    H
ATOM   3450 HG23 VAL A 219       3.314 -35.522  -3.007  1.00  0.00      A    H
ATOM   3451  C   VAL A 219       5.377 -36.576  -6.219  1.00  0.00      A    C
ATOM   3452  O   VAL A 219       6.414 -35.984  -6.310  1.00  0.00      A    O
ATOM   3453  N   THR A 220       5.388 -37.902  -6.189  1.00  0.00      A    N
ATOM   3454  HN  THR A 220       4.553 -38.445  -6.136  1.00  0.00      A    H
ATOM   3455  CA  THR A 220       6.696 -38.617  -6.239  1.00  0.00      A    C
ATOM   3456  HA  THR A 220       7.444 -37.947  -5.842  1.00  0.00      A    H
ATOM   3457  CB  THR A 220       6.754 -39.771  -5.184  1.00  0.00      A    C
ATOM   3458  HB  THR A 220       7.743 -40.259  -5.320  1.00  0.00      A    H
ATOM   3459  OG1 THR A 220       5.750 -40.773  -5.319  1.00  0.00      A    O
ATOM   3460  HG1 THR A 220       6.093 -41.584  -4.935  1.00  0.00      A    H
ATOM   3461  CG2 THR A 220       6.653 -39.141  -3.740  1.00  0.00      A    C
ATOM   3462 HG21 THR A 220       5.622 -38.741  -3.638  1.00  0.00      A    H
ATOM   3463 HG22 THR A 220       6.967 -39.808  -2.908  1.00  0.00      A    H
ATOM   3464 HG23 THR A 220       7.410 -38.328  -3.740  1.00  0.00      A    H
ATOM   3465  C   THR A 220       7.069 -38.993  -7.606  1.00  0.00      A    C
ATOM   3466  O   THR A 220       8.194 -39.335  -7.954  1.00  0.00      A    O
ATOM   3467  N   GLY A 221       6.099 -38.983  -8.505  1.00  0.00      A    N
ATOM   3468  HN  GLY A 221       5.154 -38.859  -8.215  1.00  0.00      A    H
ATOM   3469  CA  GLY A 221       6.229 -39.604  -9.795  1.00  0.00      A    C
ATOM   3470  HA1 GLY A 221       5.296 -40.012 -10.154  1.00  0.00      A    H
ATOM   3471  HA2 GLY A 221       7.067 -40.285  -9.791  1.00  0.00      A    H
ATOM   3472  C   GLY A 221       6.638 -38.522 -10.832  1.00  0.00      A    C
ATOM   3473  O   GLY A 221       6.723 -38.764 -12.016  1.00  0.00      A    O
ATOM   3474  N   LEU A 222       6.927 -37.245 -10.452  1.00  0.00      A    N
ATOM   3475  HN  LEU A 222       6.821 -37.004  -9.490  1.00  0.00      A    H
ATOM   3476  CA  LEU A 222       7.134 -36.131 -11.329  1.00  0.00      A    C
ATOM   3477  HA  LEU A 222       6.354 -36.106 -12.076  1.00  0.00      A    H
ATOM   3478  CB  LEU A 222       7.019 -34.801 -10.627  1.00  0.00      A    C
ATOM   3479  HB1 LEU A 222       7.242 -33.966 -11.324  1.00  0.00      A    H
ATOM   3480  HB2 LEU A 222       7.774 -34.708  -9.817  1.00  0.00      A    H
ATOM   3481  CG  LEU A 222       5.736 -34.449  -9.939  1.00  0.00      A    C
ATOM   3482  HG  LEU A 222       5.289 -35.354  -9.475  1.00  0.00      A    H
ATOM   3483  CD1 LEU A 222       5.976 -33.360  -8.928  1.00  0.00      A    C
ATOM   3484 HD11 LEU A 222       6.558 -33.716  -8.051  1.00  0.00      A    H
ATOM   3485 HD12 LEU A 222       6.451 -32.471  -9.394  1.00  0.00      A    H
ATOM   3486 HD13 LEU A 222       5.004 -32.943  -8.585  1.00  0.00      A    H
ATOM   3487  CD2 LEU A 222       4.647 -33.976 -10.995  1.00  0.00      A    C
ATOM   3488 HD21 LEU A 222       4.595 -34.783 -11.757  1.00  0.00      A    H
ATOM   3489 HD22 LEU A 222       3.670 -33.650 -10.577  1.00  0.00      A    H
ATOM   3490 HD23 LEU A 222       4.995 -33.037 -11.475  1.00  0.00      A    H
ATOM   3491  C   LEU A 222       8.509 -36.191 -12.118  1.00  0.00      A    C
ATOM   3492  O   LEU A 222       8.581 -36.001 -13.380  1.00  0.00      A    O
ATOM   3493  N   PHE A 223       9.633 -36.458 -11.423  1.00  0.00      A    N
ATOM   3494  HN  PHE A 223       9.679 -36.508 -10.428  1.00  0.00      A    H
ATOM   3495  CA  PHE A 223      10.945 -36.406 -12.035  1.00  0.00      A    C
ATOM   3496  HA  PHE A 223      10.783 -36.535 -13.095  1.00  0.00      A    H
ATOM   3497  CB  PHE A 223      11.771 -35.148 -11.618  1.00  0.00      A    C
ATOM   3498  HB1 PHE A 223      12.848 -35.340 -11.813  1.00  0.00      A    H
ATOM   3499  HB2 PHE A 223      11.635 -35.046 -10.521  1.00  0.00      A    H
ATOM   3500  CG  PHE A 223      11.196 -33.996 -12.313  1.00  0.00      A    C
ATOM   3501  CD1 PHE A 223      10.246 -33.254 -11.650  1.00  0.00      A    C
ATOM   3502  HD1 PHE A 223      10.043 -33.523 -10.624  1.00  0.00      A    H
ATOM   3503  CE1 PHE A 223       9.475 -32.255 -12.234  1.00  0.00      A    C
ATOM   3504  HE1 PHE A 223       8.710 -31.745 -11.667  1.00  0.00      A    H
ATOM   3505  CZ  PHE A 223       9.606 -31.986 -13.595  1.00  0.00      A    C
ATOM   3506  HZ  PHE A 223       9.062 -31.143 -13.995  1.00  0.00      A    H
ATOM   3507  CD2 PHE A 223      11.274 -33.770 -13.732  1.00  0.00      A    C
ATOM   3508  HD2 PHE A 223      11.930 -34.392 -14.324  1.00  0.00      A    H
ATOM   3509  CE2 PHE A 223      10.497 -32.763 -14.358  1.00  0.00      A    C
ATOM   3510  HE2 PHE A 223      10.618 -32.610 -15.420  1.00  0.00      A    H
ATOM   3511  C   PHE A 223      11.779 -37.576 -11.611  1.00  0.00      A    C
ATOM   3512  O   PHE A 223      11.834 -37.885 -10.369  1.00  0.00      A    O
ATOM   3513  N   SER A 224      12.495 -38.291 -12.521  1.00  0.00      A    N
ATOM   3514  HN  SER A 224      12.432 -38.077 -13.493  1.00  0.00      A    H
ATOM   3515  CA  SER A 224      13.433 -39.356 -12.166  1.00  0.00      A    C
ATOM   3516  HA  SER A 224      12.879 -39.979 -11.480  1.00  0.00      A    H
ATOM   3517  CB  SER A 224      13.857 -40.230 -13.433  1.00  0.00      A    C
ATOM   3518  HB1 SER A 224      14.638 -39.683 -14.002  1.00  0.00      A    H
ATOM   3519  HB2 SER A 224      12.932 -40.396 -14.026  1.00  0.00      A    H
ATOM   3520  OG  SER A 224      14.487 -41.497 -13.012  1.00  0.00      A    O
ATOM   3521  HG1 SER A 224      14.917 -41.824 -13.805  1.00  0.00      A    H
ATOM   3522  C   SER A 224      14.626 -38.993 -11.423  1.00  0.00      A    C
ATOM   3523  O   SER A 224      15.238 -39.716 -10.691  1.00  0.00      A    O
ATOM   3524  N   ASP A 225      15.010 -37.709 -11.628  1.00  0.00      A    N
ATOM   3525  HN  ASP A 225      14.490 -37.290 -12.368  1.00  0.00      A    H
ATOM   3526  CA  ASP A 225      16.178 -37.090 -10.981  1.00  0.00      A    C
ATOM   3527  HA  ASP A 225      17.025 -37.727 -11.188  1.00  0.00      A    H
ATOM   3528  CB  ASP A 225      16.475 -35.689 -11.535  1.00  0.00      A    C
ATOM   3529  HB1 ASP A 225      15.753 -34.949 -11.128  1.00  0.00      A    H
ATOM   3530  HB2 ASP A 225      16.492 -35.732 -12.645  1.00  0.00      A    H
ATOM   3531  CG  ASP A 225      17.872 -35.309 -11.109  1.00  0.00      A    C
ATOM   3532  OD1 ASP A 225      18.900 -35.985 -11.392  1.00  0.00      A    O
ATOM   3533  OD2 ASP A 225      18.023 -34.337 -10.314  1.00  0.00      A    O
ATOM   3534  C   ASP A 225      15.904 -36.948  -9.476  1.00  0.00      A    C
ATOM   3535  O   ASP A 225      14.838 -36.429  -9.084  1.00  0.00      A    O
ATOM   3536  N   PRO A 226      16.773 -37.368  -8.557  1.00  0.00      A    N
ATOM   3537  CD  PRO A 226      17.975 -38.223  -8.777  1.00  0.00      A    C
ATOM   3538  HD1 PRO A 226      17.725 -39.061  -9.462  1.00  0.00      A    H
ATOM   3539  HD2 PRO A 226      18.854 -37.631  -9.110  1.00  0.00      A    H
ATOM   3540  CA  PRO A 226      16.396 -37.341  -7.130  1.00  0.00      A    C
ATOM   3541  HA  PRO A 226      15.332 -37.397  -6.951  1.00  0.00      A    H
ATOM   3542  CB  PRO A 226      17.146 -38.546  -6.514  1.00  0.00      A    C
ATOM   3543  HB1 PRO A 226      16.539 -39.450  -6.735  1.00  0.00      A    H
ATOM   3544  HB2 PRO A 226      17.302 -38.513  -5.414  1.00  0.00      A    H
ATOM   3545  CG  PRO A 226      18.373 -38.669  -7.344  1.00  0.00      A    C
ATOM   3546  HG1 PRO A 226      18.857 -39.667  -7.409  1.00  0.00      A    H
ATOM   3547  HG2 PRO A 226      19.097 -37.959  -6.890  1.00  0.00      A    H
ATOM   3548  C   PRO A 226      16.702 -36.044  -6.407  1.00  0.00      A    C
ATOM   3549  O   PRO A 226      16.367 -35.930  -5.214  1.00  0.00      A    O
ATOM   3550  N   LYS A 227      17.265 -35.090  -7.013  1.00  0.00      A    N
ATOM   3551  HN  LYS A 227      17.408 -35.228  -7.990  1.00  0.00      A    H
ATOM   3552  CA  LYS A 227      17.412 -33.713  -6.528  1.00  0.00      A    C
ATOM   3553  HA  LYS A 227      17.650 -33.775  -5.476  1.00  0.00      A    H
ATOM   3554  CB  LYS A 227      18.508 -32.933  -7.297  1.00  0.00      A    C
ATOM   3555  HB1 LYS A 227      18.701 -31.931  -6.859  1.00  0.00      A    H
ATOM   3556  HB2 LYS A 227      18.332 -32.768  -8.381  1.00  0.00      A    H
ATOM   3557  CG  LYS A 227      19.913 -33.787  -7.160  1.00  0.00      A    C
ATOM   3558  HG1 LYS A 227      19.821 -34.828  -7.539  1.00  0.00      A    H
ATOM   3559  HG2 LYS A 227      20.186 -33.885  -6.087  1.00  0.00      A    H
ATOM   3560  CD  LYS A 227      21.135 -33.140  -7.839  1.00  0.00      A    C
ATOM   3561  HD1 LYS A 227      21.968 -33.785  -7.488  1.00  0.00      A    H
ATOM   3562  HD2 LYS A 227      21.314 -32.164  -7.339  1.00  0.00      A    H
ATOM   3563  CE  LYS A 227      21.080 -32.958  -9.324  1.00  0.00      A    C
ATOM   3564  HE1 LYS A 227      22.071 -32.552  -9.621  1.00  0.00      A    H
ATOM   3565  HE2 LYS A 227      20.361 -32.134  -9.519  1.00  0.00      A    H
ATOM   3566  NZ  LYS A 227      20.715 -34.131 -10.107  1.00  0.00      A    N
ATOM   3567  HZ1 LYS A 227      21.273 -34.983  -9.899  1.00  0.00      A    H
ATOM   3568  HZ2 LYS A 227      19.742 -34.489 -10.036  1.00  0.00      A    H
ATOM   3569  HZ3 LYS A 227      20.777 -33.885 -11.116  1.00  0.00      A    H
ATOM   3570  C   LYS A 227      16.124 -32.907  -6.577  1.00  0.00      A    C
ATOM   3571  O   LYS A 227      15.771 -32.243  -5.637  1.00  0.00      A    O
ATOM   3572  N   VAL A 228      15.365 -32.983  -7.685  1.00  0.00      A    N
ATOM   3573  HN  VAL A 228      15.619 -33.647  -8.384  1.00  0.00      A    H
ATOM   3574  CA  VAL A 228      14.191 -32.136  -8.007  1.00  0.00      A    C
ATOM   3575  HA  VAL A 228      14.085 -31.422  -7.203  1.00  0.00      A    H
ATOM   3576  CB  VAL A 228      14.345 -31.257  -9.233  1.00  0.00      A    C
ATOM   3577  HB  VAL A 228      13.429 -30.677  -9.474  1.00  0.00      A    H
ATOM   3578  CG1 VAL A 228      15.455 -30.277  -9.047  1.00  0.00      A    C
ATOM   3579 HG11 VAL A 228      16.364 -30.909  -8.954  1.00  0.00      A    H
ATOM   3580 HG12 VAL A 228      15.659 -29.655  -9.945  1.00  0.00      A    H
ATOM   3581 HG13 VAL A 228      15.310 -29.569  -8.204  1.00  0.00      A    H
ATOM   3582  CG2 VAL A 228      14.590 -32.167 -10.467  1.00  0.00      A    C
ATOM   3583 HG21 VAL A 228      13.745 -32.880 -10.580  1.00  0.00      A    H
ATOM   3584 HG22 VAL A 228      14.674 -31.556 -11.391  1.00  0.00      A    H
ATOM   3585 HG23 VAL A 228      15.533 -32.750 -10.399  1.00  0.00      A    H
ATOM   3586  C   VAL A 228      12.885 -32.906  -8.026  1.00  0.00      A    C
ATOM   3587  O   VAL A 228      12.929 -34.074  -8.141  1.00  0.00      A    O
ATOM   3588  N   ALA A 229      11.694 -32.251  -7.880  1.00  0.00      A    N
ATOM   3589  HN  ALA A 229      10.822 -32.727  -7.804  1.00  0.00      A    H
ATOM   3590  CA  ALA A 229      11.452 -30.755  -7.672  1.00  0.00      A    C
ATOM   3591  HA  ALA A 229      12.371 -30.217  -7.491  1.00  0.00      A    H
ATOM   3592  CB  ALA A 229      10.775 -30.097  -8.908  1.00  0.00      A    C
ATOM   3593  HB1 ALA A 229      11.423 -30.049  -9.809  1.00  0.00      A    H
ATOM   3594  HB2 ALA A 229       9.830 -30.615  -9.180  1.00  0.00      A    H
ATOM   3595  HB3 ALA A 229      10.402 -29.084  -8.643  1.00  0.00      A    H
ATOM   3596  C   ALA A 229      10.467 -30.541  -6.481  1.00  0.00      A    C
ATOM   3597  O   ALA A 229       9.398 -31.151  -6.417  1.00  0.00      A    O
ATOM   3598  N   VAL A 230      10.911 -29.718  -5.568  1.00  0.00      A    N
ATOM   3599  HN  VAL A 230      11.873 -29.461  -5.627  1.00  0.00      A    H
ATOM   3600  CA  VAL A 230      10.068 -29.270  -4.435  1.00  0.00      A    C
ATOM   3601  HA  VAL A 230       9.434 -30.107  -4.184  1.00  0.00      A    H
ATOM   3602  CB  VAL A 230      10.868 -28.944  -3.200  1.00  0.00      A    C
ATOM   3603  HB  VAL A 230      11.720 -28.296  -3.498  1.00  0.00      A    H
ATOM   3604  CG1 VAL A 230       9.987 -28.620  -1.942  1.00  0.00      A    C
ATOM   3605 HG11 VAL A 230       9.630 -27.568  -1.935  1.00  0.00      A    H
ATOM   3606 HG12 VAL A 230       9.118 -29.306  -1.853  1.00  0.00      A    H
ATOM   3607 HG13 VAL A 230      10.622 -28.757  -1.040  1.00  0.00      A    H
ATOM   3608  CG2 VAL A 230      11.545 -30.326  -2.716  1.00  0.00      A    C
ATOM   3609 HG21 VAL A 230      10.711 -31.054  -2.619  1.00  0.00      A    H
ATOM   3610 HG22 VAL A 230      12.300 -30.566  -3.494  1.00  0.00      A    H
ATOM   3611 HG23 VAL A 230      12.114 -30.086  -1.793  1.00  0.00      A    H
ATOM   3612  C   VAL A 230       9.187 -28.122  -4.781  1.00  0.00      A    C
ATOM   3613  O   VAL A 230       9.656 -27.130  -5.318  1.00  0.00      A    O
ATOM   3614  N   VAL A 231       7.866 -28.290  -4.529  1.00  0.00      A    N
ATOM   3615  HN  VAL A 231       7.745 -29.238  -4.246  1.00  0.00      A    H
ATOM   3616  CA  VAL A 231       6.766 -27.366  -4.690  1.00  0.00      A    C
ATOM   3617  HA  VAL A 231       7.192 -26.417  -4.979  1.00  0.00      A    H
ATOM   3618  CB  VAL A 231       5.754 -27.930  -5.674  1.00  0.00      A    C
ATOM   3619  HB  VAL A 231       4.739 -27.479  -5.630  1.00  0.00      A    H
ATOM   3620  CG1 VAL A 231       6.300 -27.620  -7.053  1.00  0.00      A    C
ATOM   3621 HG11 VAL A 231       6.308 -26.509  -7.057  1.00  0.00      A    H
ATOM   3622 HG12 VAL A 231       7.318 -27.951  -7.350  1.00  0.00      A    H
ATOM   3623 HG13 VAL A 231       5.609 -27.931  -7.866  1.00  0.00      A    H
ATOM   3624  CG2 VAL A 231       5.645 -29.474  -5.593  1.00  0.00      A    C
ATOM   3625 HG21 VAL A 231       6.587 -30.000  -5.860  1.00  0.00      A    H
ATOM   3626 HG22 VAL A 231       5.204 -29.700  -4.598  1.00  0.00      A    H
ATOM   3627 HG23 VAL A 231       4.885 -29.833  -6.319  1.00  0.00      A    H
ATOM   3628  C   VAL A 231       6.083 -27.052  -3.391  1.00  0.00      A    C
ATOM   3629  O   VAL A 231       6.024 -27.889  -2.475  1.00  0.00      A    O
ATOM   3630  N   GLN A 232       5.520 -25.850  -3.342  1.00  0.00      A    N
ATOM   3631  HN  GLN A 232       5.655 -25.172  -4.061  1.00  0.00      A    H
ATOM   3632  CA  GLN A 232       4.665 -25.489  -2.218  1.00  0.00      A    C
ATOM   3633  HA  GLN A 232       4.348 -26.366  -1.674  1.00  0.00      A    H
ATOM   3634  CB  GLN A 232       5.371 -24.351  -1.375  1.00  0.00      A    C
ATOM   3635  HB1 GLN A 232       4.707 -24.007  -0.553  1.00  0.00      A    H
ATOM   3636  HB2 GLN A 232       5.689 -23.557  -2.084  1.00  0.00      A    H
ATOM   3637  CG  GLN A 232       6.716 -24.789  -0.740  1.00  0.00      A    C
ATOM   3638  HG1 GLN A 232       7.216 -23.901  -0.298  1.00  0.00      A    H
ATOM   3639  HG2 GLN A 232       7.407 -25.243  -1.483  1.00  0.00      A    H
ATOM   3640  CD  GLN A 232       6.476 -25.804   0.385  1.00  0.00      A    C
ATOM   3641  OE1 GLN A 232       6.312 -25.380   1.515  1.00  0.00      A    O
ATOM   3642  NE2 GLN A 232       6.446 -27.145   0.078  1.00  0.00      A    N
ATOM   3643 HE21 GLN A 232       6.472 -27.532  -0.844  1.00  0.00      A    H
ATOM   3644 HE22 GLN A 232       6.470 -27.697   0.911  1.00  0.00      A    H
ATOM   3645  C   GLN A 232       3.358 -24.941  -2.810  1.00  0.00      A    C
ATOM   3646  O   GLN A 232       3.369 -24.153  -3.774  1.00  0.00      A    O
ATOM   3647  N   THR A 233       2.195 -25.347  -2.263  1.00  0.00      A    N
ATOM   3648  HN  THR A 233       2.149 -26.050  -1.558  1.00  0.00      A    H
ATOM   3649  CA  THR A 233       0.894 -24.946  -2.779  1.00  0.00      A    C
ATOM   3650  HA  THR A 233       1.053 -24.358  -3.671  1.00  0.00      A    H
ATOM   3651  CB  THR A 233      -0.025 -26.117  -3.019  1.00  0.00      A    C
ATOM   3652  HB  THR A 233      -1.071 -25.892  -3.320  1.00  0.00      A    H
ATOM   3653  OG1 THR A 233      -0.079 -27.051  -1.909  1.00  0.00      A    O
ATOM   3654  HG1 THR A 233       0.188 -27.897  -2.276  1.00  0.00      A    H
ATOM   3655  CG2 THR A 233       0.613 -26.909  -4.224  1.00  0.00      A    C
ATOM   3656 HG21 THR A 233       1.611 -27.380  -4.101  1.00  0.00      A    H
ATOM   3657 HG22 THR A 233      -0.096 -27.701  -4.549  1.00  0.00      A    H
ATOM   3658 HG23 THR A 233       0.776 -26.286  -5.129  1.00  0.00      A    H
ATOM   3659  C   THR A 233       0.194 -23.926  -1.922  1.00  0.00      A    C
ATOM   3660  O   THR A 233       0.378 -23.928  -0.688  1.00  0.00      A    O
ATOM   3661  N   PRO A 234      -0.678 -23.074  -2.494  1.00  0.00      A    N
ATOM   3662  CD  PRO A 234      -0.863 -22.968  -3.949  1.00  0.00      A    C
ATOM   3663  HD1 PRO A 234       0.012 -22.439  -4.385  1.00  0.00      A    H
ATOM   3664  HD2 PRO A 234      -0.976 -23.947  -4.462  1.00  0.00      A    H
ATOM   3665  CA  PRO A 234      -1.660 -22.303  -1.760  1.00  0.00      A    C
ATOM   3666  HA  PRO A 234      -1.266 -21.958  -0.815  1.00  0.00      A    H
ATOM   3667  CB  PRO A 234      -2.028 -21.241  -2.776  1.00  0.00      A    C
ATOM   3668  HB1 PRO A 234      -1.168 -20.557  -2.944  1.00  0.00      A    H
ATOM   3669  HB2 PRO A 234      -2.973 -20.709  -2.537  1.00  0.00      A    H
ATOM   3670  CG  PRO A 234      -2.097 -22.069  -4.092  1.00  0.00      A    C
ATOM   3671  HG1 PRO A 234      -2.028 -21.319  -4.909  1.00  0.00      A    H
ATOM   3672  HG2 PRO A 234      -3.012 -22.697  -4.134  1.00  0.00      A    H
ATOM   3673  C   PRO A 234      -2.914 -23.159  -1.397  1.00  0.00      A    C
ATOM   3674  O   PRO A 234      -3.191 -24.163  -1.999  1.00  0.00      A    O
ATOM   3675  N   GLN A 235      -3.533 -22.949  -0.222  1.00  0.00      A    N
ATOM   3676  HN  GLN A 235      -3.266 -22.118   0.259  1.00  0.00      A    H
ATOM   3677  CA  GLN A 235      -4.555 -23.760   0.402  1.00  0.00      A    C
ATOM   3678  HA  GLN A 235      -4.466 -24.800   0.126  1.00  0.00      A    H
ATOM   3679  CB  GLN A 235      -4.531 -23.601   1.923  1.00  0.00      A    C
ATOM   3680  HB1 GLN A 235      -5.465 -23.951   2.412  1.00  0.00      A    H
ATOM   3681  HB2 GLN A 235      -4.380 -22.523   2.147  1.00  0.00      A    H
ATOM   3682  CG  GLN A 235      -3.428 -24.369   2.633  1.00  0.00      A    C
ATOM   3683  HG1 GLN A 235      -3.354 -25.477   2.604  1.00  0.00      A    H
ATOM   3684  HG2 GLN A 235      -3.616 -24.194   3.714  1.00  0.00      A    H
ATOM   3685  CD  GLN A 235      -2.071 -23.751   2.275  1.00  0.00      A    C
ATOM   3686  OE1 GLN A 235      -1.912 -22.553   2.182  1.00  0.00      A    O
ATOM   3687  NE2 GLN A 235      -1.040 -24.601   2.085  1.00  0.00      A    N
ATOM   3688 HE21 GLN A 235      -1.104 -25.555   2.379  1.00  0.00      A    H
ATOM   3689 HE22 GLN A 235      -0.129 -24.329   1.777  1.00  0.00      A    H
ATOM   3690  C   GLN A 235      -5.934 -23.422  -0.008  1.00  0.00      A    C
ATOM   3691  O   GLN A 235      -6.172 -22.275  -0.363  1.00  0.00      A    O
ATOM   3692  N   PHE A 236      -6.883 -24.458   0.117  1.00  0.00      A    N
ATOM   3693  HN  PHE A 236      -6.627 -25.357   0.465  1.00  0.00      A    H
ATOM   3694  CA  PHE A 236      -8.298 -24.163   0.188  1.00  0.00      A    C
ATOM   3695  HA  PHE A 236      -8.541 -23.426  -0.562  1.00  0.00      A    H
ATOM   3696  CB  PHE A 236      -9.274 -25.284  -0.016  1.00  0.00      A    C
ATOM   3697  HB1 PHE A 236     -10.278 -24.912   0.278  1.00  0.00      A    H
ATOM   3698  HB2 PHE A 236      -9.005 -26.084   0.706  1.00  0.00      A    H
ATOM   3699  CG  PHE A 236      -9.282 -25.858  -1.401  1.00  0.00      A    C
ATOM   3700  CD1 PHE A 236      -9.871 -25.128  -2.512  1.00  0.00      A    C
ATOM   3701  HD1 PHE A 236     -10.317 -24.210  -2.160  1.00  0.00      A    H
ATOM   3702  CE1 PHE A 236      -9.683 -25.574  -3.814  1.00  0.00      A    C
ATOM   3703  HE1 PHE A 236     -10.096 -24.952  -4.595  1.00  0.00      A    H
ATOM   3704  CZ  PHE A 236      -9.204 -26.846  -4.019  1.00  0.00      A    C
ATOM   3705  HZ  PHE A 236      -9.068 -27.151  -5.046  1.00  0.00      A    H
ATOM   3706  CD2 PHE A 236      -8.596 -27.048  -1.685  1.00  0.00      A    C
ATOM   3707  HD2 PHE A 236      -8.022 -27.581  -0.942  1.00  0.00      A    H
ATOM   3708  CE2 PHE A 236      -8.673 -27.576  -2.985  1.00  0.00      A    C
ATOM   3709  HE2 PHE A 236      -8.157 -28.501  -3.199  1.00  0.00      A    H
ATOM   3710  C   PHE A 236      -8.605 -23.580   1.606  1.00  0.00      A    C
ATOM   3711  O   PHE A 236      -8.069 -24.132   2.561  1.00  0.00      A    O
ATOM   3712  N   TYR A 237      -9.483 -22.570   1.681  1.00  0.00      A    N
ATOM   3713  HN  TYR A 237      -9.808 -22.175   0.825  1.00  0.00      A    H
ATOM   3714  CA  TYR A 237     -10.113 -22.104   2.847  1.00  0.00      A    C
ATOM   3715  HA  TYR A 237      -9.909 -22.821   3.628  1.00  0.00      A    H
ATOM   3716  CB  TYR A 237      -9.648 -20.707   3.301  1.00  0.00      A    C
ATOM   3717  HB1 TYR A 237     -10.364 -20.339   4.067  1.00  0.00      A    H
ATOM   3718  HB2 TYR A 237      -9.682 -20.079   2.386  1.00  0.00      A    H
ATOM   3719  CG  TYR A 237      -8.309 -20.817   3.989  1.00  0.00      A    C
ATOM   3720  CD1 TYR A 237      -7.149 -20.929   3.201  1.00  0.00      A    C
ATOM   3721  HD1 TYR A 237      -7.172 -21.126   2.140  1.00  0.00      A    H
ATOM   3722  CE1 TYR A 237      -5.905 -20.711   3.931  1.00  0.00      A    C
ATOM   3723  HE1 TYR A 237      -4.962 -20.644   3.409  1.00  0.00      A    H
ATOM   3724  CZ  TYR A 237      -5.871 -20.651   5.326  1.00  0.00      A    C
ATOM   3725  OH  TYR A 237      -4.645 -20.447   5.931  1.00  0.00      A    O
ATOM   3726  HH  TYR A 237      -4.798 -19.879   6.689  1.00  0.00      A    H
ATOM   3727  CD2 TYR A 237      -8.313 -20.714   5.321  1.00  0.00      A    C
ATOM   3728  HD2 TYR A 237      -9.227 -20.723   5.897  1.00  0.00      A    H
ATOM   3729  CE2 TYR A 237      -7.097 -20.542   6.001  1.00  0.00      A    C
ATOM   3730  HE2 TYR A 237      -7.115 -20.329   7.059  1.00  0.00      A    H
ATOM   3731  C   TYR A 237     -11.580 -22.149   2.660  1.00  0.00      A    C
ATOM   3732  O   TYR A 237     -12.080 -21.866   1.586  1.00  0.00      A    O
ATOM   3733  N   PHE A 238     -12.375 -22.398   3.679  1.00  0.00      A    N
ATOM   3734  HN  PHE A 238     -11.946 -22.664   4.539  1.00  0.00      A    H
ATOM   3735  CA  PHE A 238     -13.844 -22.576   3.528  1.00  0.00      A    C
ATOM   3736  HA  PHE A 238     -14.222 -22.333   2.546  1.00  0.00      A    H
ATOM   3737  CB  PHE A 238     -14.226 -24.072   3.682  1.00  0.00      A    C
ATOM   3738  HB1 PHE A 238     -15.312 -24.163   3.897  1.00  0.00      A    H
ATOM   3739  HB2 PHE A 238     -13.692 -24.500   4.558  1.00  0.00      A    H
ATOM   3740  CG  PHE A 238     -13.896 -24.942   2.451  1.00  0.00      A    C
ATOM   3741  CD1 PHE A 238     -12.812 -25.841   2.599  1.00  0.00      A    C
ATOM   3742  HD1 PHE A 238     -12.246 -25.858   3.518  1.00  0.00      A    H
ATOM   3743  CE1 PHE A 238     -12.620 -26.843   1.607  1.00  0.00      A    C
ATOM   3744  HE1 PHE A 238     -11.958 -27.690   1.708  1.00  0.00      A    H
ATOM   3745  CZ  PHE A 238     -13.336 -26.859   0.438  1.00  0.00      A    C
ATOM   3746  HZ  PHE A 238     -13.094 -27.519  -0.381  1.00  0.00      A    H
ATOM   3747  CD2 PHE A 238     -14.654 -25.038   1.267  1.00  0.00      A    C
ATOM   3748  HD2 PHE A 238     -15.414 -24.285   1.122  1.00  0.00      A    H
ATOM   3749  CE2 PHE A 238     -14.375 -25.940   0.270  1.00  0.00      A    C
ATOM   3750  HE2 PHE A 238     -15.037 -25.901  -0.583  1.00  0.00      A    H
ATOM   3751  C   PHE A 238     -14.577 -21.783   4.590  1.00  0.00      A    C
ATOM   3752  O   PHE A 238     -15.828 -21.877   4.625  1.00  0.00      A    O
ATOM   3753  N   ASN A 239     -13.777 -20.969   5.320  1.00  0.00      A    N
ATOM   3754  HN  ASN A 239     -12.800 -20.812   5.198  1.00  0.00      A    H
ATOM   3755  CA  ASN A 239     -14.237 -20.152   6.339  1.00  0.00      A    C
ATOM   3756  HA  ASN A 239     -15.164 -19.667   6.073  1.00  0.00      A    H
ATOM   3757  CB  ASN A 239     -14.271 -20.795   7.726  1.00  0.00      A    C
ATOM   3758  HB1 ASN A 239     -14.486 -19.943   8.405  1.00  0.00      A    H
ATOM   3759  HB2 ASN A 239     -13.307 -21.271   8.005  1.00  0.00      A    H
ATOM   3760  CG  ASN A 239     -15.457 -21.848   7.866  1.00  0.00      A    C
ATOM   3761  OD1 ASN A 239     -16.654 -21.474   7.866  1.00  0.00      A    O
ATOM   3762  ND2 ASN A 239     -15.072 -23.165   7.818  1.00  0.00      A    N
ATOM   3763 HD21 ASN A 239     -15.799 -23.778   7.509  1.00  0.00      A    H
ATOM   3764 HD22 ASN A 239     -14.089 -23.345   7.849  1.00  0.00      A    H
ATOM   3765  C   ASN A 239     -13.278 -19.036   6.479  1.00  0.00      A    C
ATOM   3766  O   ASN A 239     -12.130 -19.285   6.615  1.00  0.00      A    O
ATOM   3767  N   SER A 240     -13.773 -17.764   6.329  1.00  0.00      A    N
ATOM   3768  HN  SER A 240     -14.679 -17.484   6.021  1.00  0.00      A    H
ATOM   3769  CA  SER A 240     -13.022 -16.495   6.447  1.00  0.00      A    C
ATOM   3770  HA  SER A 240     -12.244 -16.450   5.699  1.00  0.00      A    H
ATOM   3771  CB  SER A 240     -13.998 -15.246   6.367  1.00  0.00      A    C
ATOM   3772  HB1 SER A 240     -14.283 -15.023   5.317  1.00  0.00      A    H
ATOM   3773  HB2 SER A 240     -13.574 -14.271   6.690  1.00  0.00      A    H
ATOM   3774  OG  SER A 240     -15.154 -15.401   7.138  1.00  0.00      A    O
ATOM   3775  HG1 SER A 240     -15.682 -14.631   6.913  1.00  0.00      A    H
ATOM   3776  C   SER A 240     -12.268 -16.271   7.752  1.00  0.00      A    C
ATOM   3777  O   SER A 240     -12.381 -16.966   8.753  1.00  0.00      A    O
ATOM   3778  N   ASP A 241     -11.384 -15.229   7.709  1.00  0.00      A    N
ATOM   3779  HN  ASP A 241     -11.034 -14.742   6.913  1.00  0.00      A    H
ATOM   3780  CA  ASP A 241     -10.768 -14.775   8.992  1.00  0.00      A    C
ATOM   3781  HA  ASP A 241     -10.299 -15.620   9.476  1.00  0.00      A    H
ATOM   3782  CB  ASP A 241      -9.634 -13.690   8.705  1.00  0.00      A    C
ATOM   3783  HB1 ASP A 241      -9.143 -13.323   9.632  1.00  0.00      A    H
ATOM   3784  HB2 ASP A 241     -10.054 -12.803   8.185  1.00  0.00      A    H
ATOM   3785  CG  ASP A 241      -8.583 -14.251   7.872  1.00  0.00      A    C
ATOM   3786  OD1 ASP A 241      -8.064 -13.604   6.884  1.00  0.00      A    O
ATOM   3787  OD2 ASP A 241      -8.056 -15.360   8.219  1.00  0.00      A    O
ATOM   3788  C   ASP A 241     -11.791 -14.224  10.112  1.00  0.00      A    C
ATOM   3789  O   ASP A 241     -12.838 -13.673   9.747  1.00  0.00      A    O
ATOM   3790  N   PRO A 242     -11.708 -14.444  11.434  1.00  0.00      A    N
ATOM   3791  CD  PRO A 242     -10.583 -15.205  12.105  1.00  0.00      A    C
ATOM   3792  HD1 PRO A 242     -10.832 -16.286  12.160  1.00  0.00      A    H
ATOM   3793  HD2 PRO A 242      -9.605 -14.992  11.622  1.00  0.00      A    H
ATOM   3794  CA  PRO A 242     -12.661 -13.849  12.426  1.00  0.00      A    C
ATOM   3795  HA  PRO A 242     -13.670 -14.199  12.265  1.00  0.00      A    H
ATOM   3796  CB  PRO A 242     -12.161 -14.402  13.715  1.00  0.00      A    C
ATOM   3797  HB1 PRO A 242     -12.606 -15.406  13.884  1.00  0.00      A    H
ATOM   3798  HB2 PRO A 242     -12.330 -13.720  14.576  1.00  0.00      A    H
ATOM   3799  CG  PRO A 242     -10.678 -14.577  13.454  1.00  0.00      A    C
ATOM   3800  HG1 PRO A 242     -10.334 -15.334  14.190  1.00  0.00      A    H
ATOM   3801  HG2 PRO A 242     -10.132 -13.611  13.515  1.00  0.00      A    H
ATOM   3802  C   PRO A 242     -12.772 -12.332  12.443  1.00  0.00      A    C
ATOM   3803  O   PRO A 242     -13.873 -11.830  12.779  1.00  0.00      A    O
ATOM   3804  N   ILE A 243     -11.711 -11.548  12.117  1.00  0.00      A    N
ATOM   3805  HN  ILE A 243     -10.779 -11.887  12.012  1.00  0.00      A    H
ATOM   3806  CA  ILE A 243     -11.709 -10.148  11.822  1.00  0.00      A    C
ATOM   3807  HA  ILE A 243     -12.148  -9.644  12.671  1.00  0.00      A    H
ATOM   3808  CB  ILE A 243     -10.289  -9.586  11.599  1.00  0.00      A    C
ATOM   3809  HB  ILE A 243     -10.397  -8.513  11.333  1.00  0.00      A    H
ATOM   3810  CG2 ILE A 243      -9.617  -9.678  12.983  1.00  0.00      A    C
ATOM   3811 HG21 ILE A 243     -10.198  -9.267  13.836  1.00  0.00      A    H
ATOM   3812 HG22 ILE A 243      -9.374 -10.745  13.172  1.00  0.00      A    H
ATOM   3813 HG23 ILE A 243      -8.662  -9.111  13.013  1.00  0.00      A    H
ATOM   3814  CG1 ILE A 243      -9.534 -10.366  10.538  1.00  0.00      A    C
ATOM   3815 HG11 ILE A 243     -10.171 -11.108  10.011  1.00  0.00      A    H
ATOM   3816 HG12 ILE A 243      -8.815 -11.078  10.996  1.00  0.00      A    H
ATOM   3817  CD  ILE A 243      -8.890  -9.454   9.505  1.00  0.00      A    C
ATOM   3818  HD1 ILE A 243      -8.873  -9.923   8.499  1.00  0.00      A    H
ATOM   3819  HD2 ILE A 243      -9.480  -8.523   9.365  1.00  0.00      A    H
ATOM   3820  HD3 ILE A 243      -7.932  -9.158   9.985  1.00  0.00      A    H
ATOM   3821  C   ILE A 243     -12.666  -9.794  10.605  1.00  0.00      A    C
ATOM   3822  O   ILE A 243     -13.449  -8.864  10.654  1.00  0.00      A    O
ATOM   3823  N   GLN A 244     -12.592 -10.631   9.585  1.00  0.00      A    N
ATOM   3824  HN  GLN A 244     -11.885 -11.333   9.611  1.00  0.00      A    H
ATOM   3825  CA  GLN A 244     -13.437 -10.550   8.399  1.00  0.00      A    C
ATOM   3826  HA  GLN A 244     -13.470  -9.545   8.004  1.00  0.00      A    H
ATOM   3827  CB  GLN A 244     -12.794 -11.448   7.313  1.00  0.00      A    C
ATOM   3828  HB1 GLN A 244     -13.517 -11.701   6.507  1.00  0.00      A    H
ATOM   3829  HB2 GLN A 244     -12.433 -12.361   7.833  1.00  0.00      A    H
ATOM   3830  CG  GLN A 244     -11.530 -10.839   6.702  1.00  0.00      A    C
ATOM   3831  HG1 GLN A 244     -10.937 -11.586   6.133  1.00  0.00      A    H
ATOM   3832  HG2 GLN A 244     -10.832 -10.514   7.504  1.00  0.00      A    H
ATOM   3833  CD  GLN A 244     -11.700  -9.637   5.774  1.00  0.00      A    C
ATOM   3834  OE1 GLN A 244     -12.807  -9.129   5.545  1.00  0.00      A    O
ATOM   3835  NE2 GLN A 244     -10.668  -9.176   5.112  1.00  0.00      A    N
ATOM   3836 HE21 GLN A 244      -9.792  -9.615   5.310  1.00  0.00      A    H
ATOM   3837 HE22 GLN A 244     -10.795  -8.326   4.600  1.00  0.00      A    H
ATOM   3838  C   GLN A 244     -14.887 -11.008   8.660  1.00  0.00      A    C
ATOM   3839  O   GLN A 244     -15.753 -10.355   8.083  1.00  0.00      A    O
ATOM   3840  N   HSE A 245     -15.065 -11.978   9.618  1.00  0.00      A    N
ATOM   3841  HN  HSE A 245     -14.328 -12.514  10.022  1.00  0.00      A    H
ATOM   3842  CA  HSE A 245     -16.404 -12.443  10.043  1.00  0.00      A    C
ATOM   3843  HA  HSE A 245     -16.949 -12.569   9.119  1.00  0.00      A    H
ATOM   3844  CB  HSE A 245     -16.269 -13.842  10.849  1.00  0.00      A    C
ATOM   3845  HB1 HSE A 245     -15.673 -13.693  11.775  1.00  0.00      A    H
ATOM   3846  HB2 HSE A 245     -15.756 -14.561  10.175  1.00  0.00      A    H
ATOM   3847  ND1 HSE A 245     -18.430 -15.137  10.599  1.00  0.00      A    N
ATOM   3848  CG  HSE A 245     -17.498 -14.417  11.360  1.00  0.00      A    C
ATOM   3849  CE1 HSE A 245     -19.465 -15.325  11.332  1.00  0.00      A    C
ATOM   3850  HE1 HSE A 245     -20.340 -15.954  11.170  1.00  0.00      A    H
ATOM   3851  NE2 HSE A 245     -19.334 -14.754  12.523  1.00  0.00      A    N
ATOM   3852  HE2 HSE A 245     -20.033 -14.860  13.230  1.00  0.00      A    H
ATOM   3853  CD2 HSE A 245     -18.078 -14.198  12.605  1.00  0.00      A    C
ATOM   3854  HD2 HSE A 245     -17.769 -13.670  13.499  1.00  0.00      A    H
ATOM   3855  C   HSE A 245     -17.116 -11.444  10.866  1.00  0.00      A    C
ATOM   3856  O   HSE A 245     -18.318 -11.302  10.692  1.00  0.00      A    O
ATOM   3857  N   ASN A 246     -16.401 -10.667  11.701  1.00  0.00      A    N
ATOM   3858  HN  ASN A 246     -15.432 -10.875  11.810  1.00  0.00      A    H
ATOM   3859  CA  ASN A 246     -17.003  -9.657  12.545  1.00  0.00      A    C
ATOM   3860  HA  ASN A 246     -17.844 -10.023  13.115  1.00  0.00      A    H
ATOM   3861  CB  ASN A 246     -15.901  -9.060  13.486  1.00  0.00      A    C
ATOM   3862  HB1 ASN A 246     -16.224  -8.239  14.161  1.00  0.00      A    H
ATOM   3863  HB2 ASN A 246     -14.971  -8.860  12.912  1.00  0.00      A    H
ATOM   3864  CG  ASN A 246     -15.446 -10.096  14.513  1.00  0.00      A    C
ATOM   3865  OD1 ASN A 246     -16.142 -11.082  14.850  1.00  0.00      A    O
ATOM   3866  ND2 ASN A 246     -14.302  -9.841  15.072  1.00  0.00      A    N
ATOM   3867 HD21 ASN A 246     -13.925 -10.582  15.628  1.00  0.00      A    H
ATOM   3868 HD22 ASN A 246     -13.826  -8.962  15.049  1.00  0.00      A    H
ATOM   3869  C   ASN A 246     -17.528  -8.414  11.802  1.00  0.00      A    C
ATOM   3870  O   ASN A 246     -18.611  -7.857  11.993  1.00  0.00      A    O
ATOM   3871  N   LEU A 247     -16.761  -8.055  10.758  1.00  0.00      A    N
ATOM   3872  HN  LEU A 247     -15.867  -8.404  10.487  1.00  0.00      A    H
ATOM   3873  CA  LEU A 247     -17.355  -7.213   9.768  1.00  0.00      A    C
ATOM   3874  HA  LEU A 247     -17.687  -6.258  10.146  1.00  0.00      A    H
ATOM   3875  CB  LEU A 247     -16.246  -6.890   8.736  1.00  0.00      A    C
ATOM   3876  HB1 LEU A 247     -16.117  -7.822   8.146  1.00  0.00      A    H
ATOM   3877  HB2 LEU A 247     -15.279  -6.677   9.241  1.00  0.00      A    H
ATOM   3878  CG  LEU A 247     -16.612  -5.767   7.716  1.00  0.00      A    C
ATOM   3879  HG  LEU A 247     -17.697  -5.653   7.506  1.00  0.00      A    H
ATOM   3880  CD1 LEU A 247     -16.205  -4.440   8.379  1.00  0.00      A    C
ATOM   3881 HD11 LEU A 247     -16.847  -4.198   9.253  1.00  0.00      A    H
ATOM   3882 HD12 LEU A 247     -15.163  -4.482   8.762  1.00  0.00      A    H
ATOM   3883 HD13 LEU A 247     -16.207  -3.581   7.676  1.00  0.00      A    H
ATOM   3884  CD2 LEU A 247     -15.844  -5.958   6.445  1.00  0.00      A    C
ATOM   3885 HD21 LEU A 247     -14.771  -6.190   6.613  1.00  0.00      A    H
ATOM   3886 HD22 LEU A 247     -16.284  -6.870   5.988  1.00  0.00      A    H
ATOM   3887 HD23 LEU A 247     -15.799  -5.103   5.737  1.00  0.00      A    H
ATOM   3888  C   LEU A 247     -18.466  -7.825   8.942  1.00  0.00      A    C
ATOM   3889  O   LEU A 247     -19.485  -7.131   8.796  1.00  0.00      A    O
ATOM   3890  N   GLY A 248     -18.419  -9.007   8.490  1.00  0.00      A    N
ATOM   3891  HN  GLY A 248     -17.575  -9.529   8.589  1.00  0.00      A    H
ATOM   3892  CA  GLY A 248     -19.559  -9.654   7.983  1.00  0.00      A    C
ATOM   3893  HA1 GLY A 248     -20.428  -9.589   8.621  1.00  0.00      A    H
ATOM   3894  HA2 GLY A 248     -19.334 -10.702   7.852  1.00  0.00      A    H
ATOM   3895  C   GLY A 248     -20.015  -9.304   6.516  1.00  0.00      A    C
ATOM   3896  O   GLY A 248     -20.933  -9.867   5.916  1.00  0.00      A    O
ATOM   3897  N   ILE A 249     -19.247  -8.448   5.815  1.00  0.00      A    N
ATOM   3898  HN  ILE A 249     -18.484  -7.962   6.234  1.00  0.00      A    H
ATOM   3899  CA  ILE A 249     -19.618  -7.915   4.559  1.00  0.00      A    C
ATOM   3900  HA  ILE A 249     -20.688  -7.779   4.607  1.00  0.00      A    H
ATOM   3901  CB  ILE A 249     -19.095  -6.500   4.330  1.00  0.00      A    C
ATOM   3902  HB  ILE A 249     -17.999  -6.444   4.506  1.00  0.00      A    H
ATOM   3903  CG2 ILE A 249     -19.308  -6.099   2.865  1.00  0.00      A    C
ATOM   3904 HG21 ILE A 249     -19.033  -5.032   2.722  1.00  0.00      A    H
ATOM   3905 HG22 ILE A 249     -18.522  -6.619   2.277  1.00  0.00      A    H
ATOM   3906 HG23 ILE A 249     -20.273  -6.409   2.410  1.00  0.00      A    H
ATOM   3907  CG1 ILE A 249     -19.700  -5.438   5.249  1.00  0.00      A    C
ATOM   3908 HG11 ILE A 249     -19.917  -5.900   6.236  1.00  0.00      A    H
ATOM   3909 HG12 ILE A 249     -20.632  -5.073   4.767  1.00  0.00      A    H
ATOM   3910  CD  ILE A 249     -18.894  -4.139   5.508  1.00  0.00      A    C
ATOM   3911  HD1 ILE A 249     -18.381  -3.892   4.554  1.00  0.00      A    H
ATOM   3912  HD2 ILE A 249     -19.568  -3.262   5.613  1.00  0.00      A    H
ATOM   3913  HD3 ILE A 249     -18.148  -4.110   6.331  1.00  0.00      A    H
ATOM   3914  C   ILE A 249     -19.366  -8.860   3.394  1.00  0.00      A    C
ATOM   3915  O   ILE A 249     -18.300  -9.295   3.165  1.00  0.00      A    O
ATOM   3916  N   ASP A 250     -20.438  -9.170   2.557  1.00  0.00      A    N
ATOM   3917  HN  ASP A 250     -21.304  -8.701   2.714  1.00  0.00      A    H
ATOM   3918  CA  ASP A 250     -20.416  -9.918   1.309  1.00  0.00      A    C
ATOM   3919  HA  ASP A 250     -21.381 -10.391   1.200  1.00  0.00      A    H
ATOM   3920  CB  ASP A 250     -20.077  -8.905   0.144  1.00  0.00      A    C
ATOM   3921  HB1 ASP A 250     -19.013  -8.642  -0.038  1.00  0.00      A    H
ATOM   3922  HB2 ASP A 250     -20.479  -7.904   0.412  1.00  0.00      A    H
ATOM   3923  CG  ASP A 250     -20.870  -9.277  -1.080  1.00  0.00      A    C
ATOM   3924  OD1 ASP A 250     -20.339  -9.972  -1.983  1.00  0.00      A    O
ATOM   3925  OD2 ASP A 250     -22.136  -9.135  -1.142  1.00  0.00      A    O
ATOM   3926  C   ASP A 250     -19.643 -11.179   1.257  1.00  0.00      A    C
ATOM   3927  O   ASP A 250     -19.265 -11.713   2.290  1.00  0.00      A    O
ATOM   3928  N   LYS A 251     -19.358 -11.713   0.017  1.00  0.00      A    N
ATOM   3929  HN  LYS A 251     -19.706 -11.230  -0.783  1.00  0.00      A    H
ATOM   3930  CA  LYS A 251     -18.516 -12.952  -0.210  1.00  0.00      A    C
ATOM   3931  HA  LYS A 251     -17.951 -13.180   0.682  1.00  0.00      A    H
ATOM   3932  CB  LYS A 251     -19.478 -14.002  -0.696  1.00  0.00      A    C
ATOM   3933  HB1 LYS A 251     -18.844 -14.876  -0.959  1.00  0.00      A    H
ATOM   3934  HB2 LYS A 251     -20.026 -13.608  -1.579  1.00  0.00      A    H
ATOM   3935  CG  LYS A 251     -20.491 -14.502   0.394  1.00  0.00      A    C
ATOM   3936  HG1 LYS A 251     -21.215 -13.684   0.595  1.00  0.00      A    H
ATOM   3937  HG2 LYS A 251     -19.978 -14.531   1.380  1.00  0.00      A    H
ATOM   3938  CD  LYS A 251     -21.295 -15.797   0.054  1.00  0.00      A    C
ATOM   3939  HD1 LYS A 251     -20.540 -16.339  -0.556  1.00  0.00      A    H
ATOM   3940  HD2 LYS A 251     -22.236 -15.441  -0.418  1.00  0.00      A    H
ATOM   3941  CE  LYS A 251     -21.764 -16.545   1.348  1.00  0.00      A    C
ATOM   3942  HE1 LYS A 251     -22.540 -16.049   1.970  1.00  0.00      A    H
ATOM   3943  HE2 LYS A 251     -20.909 -16.538   2.057  1.00  0.00      A    H
ATOM   3944  NZ  LYS A 251     -22.223 -17.940   0.992  1.00  0.00      A    N
ATOM   3945  HZ1 LYS A 251     -22.656 -18.487   1.763  1.00  0.00      A    H
ATOM   3946  HZ2 LYS A 251     -22.789 -17.928   0.119  1.00  0.00      A    H
ATOM   3947  HZ3 LYS A 251     -21.359 -18.443   0.706  1.00  0.00      A    H
ATOM   3948  C   LYS A 251     -17.497 -12.706  -1.250  1.00  0.00      A    C
ATOM   3949  O   LYS A 251     -17.121 -13.569  -1.969  1.00  0.00      A    O
ATOM   3950  N   SER A 252     -17.140 -11.420  -1.467  1.00  0.00      A    N
ATOM   3951  HN  SER A 252     -17.779 -10.725  -1.145  1.00  0.00      A    H
ATOM   3952  CA  SER A 252     -16.308 -10.930  -2.454  1.00  0.00      A    C
ATOM   3953  HA  SER A 252     -15.774 -11.666  -3.037  1.00  0.00      A    H
ATOM   3954  CB  SER A 252     -17.107 -10.026  -3.444  1.00  0.00      A    C
ATOM   3955  HB1 SER A 252     -17.866 -10.684  -3.920  1.00  0.00      A    H
ATOM   3956  HB2 SER A 252     -16.454  -9.531  -4.194  1.00  0.00      A    H
ATOM   3957  OG  SER A 252     -17.800  -9.028  -2.671  1.00  0.00      A    O
ATOM   3958  HG1 SER A 252     -18.694  -9.334  -2.497  1.00  0.00      A    H
ATOM   3959  C   SER A 252     -15.299  -9.953  -1.851  1.00  0.00      A    C
ATOM   3960  O   SER A 252     -14.465  -9.460  -2.580  1.00  0.00      A    O
ATOM   3961  N   PHE A 253     -15.474  -9.625  -0.556  1.00  0.00      A    N
ATOM   3962  HN  PHE A 253     -16.272 -10.014  -0.103  1.00  0.00      A    H
ATOM   3963  CA  PHE A 253     -14.743  -8.669   0.186  1.00  0.00      A    C
ATOM   3964  HA  PHE A 253     -14.842  -7.709  -0.298  1.00  0.00      A    H
ATOM   3965  CB  PHE A 253     -15.227  -8.519   1.623  1.00  0.00      A    C
ATOM   3966  HB1 PHE A 253     -14.837  -9.322   2.284  1.00  0.00      A    H
ATOM   3967  HB2 PHE A 253     -16.337  -8.489   1.634  1.00  0.00      A    H
ATOM   3968  CG  PHE A 253     -14.653  -7.328   2.253  1.00  0.00      A    C
ATOM   3969  CD1 PHE A 253     -15.448  -6.151   2.191  1.00  0.00      A    C
ATOM   3970  HD1 PHE A 253     -16.369  -6.320   1.653  1.00  0.00      A    H
ATOM   3971  CE1 PHE A 253     -15.139  -5.016   2.827  1.00  0.00      A    C
ATOM   3972  HE1 PHE A 253     -15.720  -4.106   2.790  1.00  0.00      A    H
ATOM   3973  CZ  PHE A 253     -14.011  -4.987   3.624  1.00  0.00      A    C
ATOM   3974  HZ  PHE A 253     -13.807  -4.141   4.263  1.00  0.00      A    H
ATOM   3975  CD2 PHE A 253     -13.569  -7.323   3.062  1.00  0.00      A    C
ATOM   3976  HD2 PHE A 253     -13.077  -8.282   3.129  1.00  0.00      A    H
ATOM   3977  CE2 PHE A 253     -13.154  -6.138   3.698  1.00  0.00      A    C
ATOM   3978  HE2 PHE A 253     -12.254  -6.037   4.286  1.00  0.00      A    H
ATOM   3979  C   PHE A 253     -13.274  -8.956   0.137  1.00  0.00      A    C
ATOM   3980  O   PHE A 253     -12.781 -10.061   0.336  1.00  0.00      A    O
ATOM   3981  N   VAL A 254     -12.478  -7.866  -0.088  1.00  0.00      A    N
ATOM   3982  HN  VAL A 254     -12.944  -6.996  -0.224  1.00  0.00      A    H
ATOM   3983  CA  VAL A 254     -11.017  -8.008  -0.189  1.00  0.00      A    C
ATOM   3984  HA  VAL A 254     -11.007  -8.847  -0.868  1.00  0.00      A    H
ATOM   3985  CB  VAL A 254     -10.281  -6.745  -0.755  1.00  0.00      A    C
ATOM   3986  HB  VAL A 254      -9.211  -7.033  -0.677  1.00  0.00      A    H
ATOM   3987  CG1 VAL A 254     -10.522  -6.544  -2.356  1.00  0.00      A    C
ATOM   3988 HG11 VAL A 254     -10.187  -7.473  -2.865  1.00  0.00      A    H
ATOM   3989 HG12 VAL A 254     -11.622  -6.421  -2.449  1.00  0.00      A    H
ATOM   3990 HG13 VAL A 254      -9.928  -5.725  -2.815  1.00  0.00      A    H
ATOM   3991  CG2 VAL A 254     -10.744  -5.427  -0.021  1.00  0.00      A    C
ATOM   3992 HG21 VAL A 254     -11.786  -5.203  -0.333  1.00  0.00      A    H
ATOM   3993 HG22 VAL A 254     -10.774  -5.552   1.083  1.00  0.00      A    H
ATOM   3994 HG23 VAL A 254     -10.018  -4.629  -0.284  1.00  0.00      A    H
ATOM   3995  C   VAL A 254     -10.370  -8.527   1.130  1.00  0.00      A    C
ATOM   3996  O   VAL A 254     -10.817  -8.256   2.221  1.00  0.00      A    O
ATOM   3997  N   ASP A 255      -9.392  -9.445   0.896  1.00  0.00      A    N
ATOM   3998  HN  ASP A 255      -8.974  -9.447  -0.009  1.00  0.00      A    H
ATOM   3999  CA  ASP A 255      -8.883 -10.444   1.872  1.00  0.00      A    C
ATOM   4000  HA  ASP A 255      -9.056 -10.150   2.896  1.00  0.00      A    H
ATOM   4001  CB  ASP A 255      -9.615 -11.840   1.597  1.00  0.00      A    C
ATOM   4002  HB1 ASP A 255      -9.190 -12.490   0.803  1.00  0.00      A    H
ATOM   4003  HB2 ASP A 255     -10.632 -11.614   1.211  1.00  0.00      A    H
ATOM   4004  CG  ASP A 255      -9.717 -12.604   2.832  1.00  0.00      A    C
ATOM   4005  OD1 ASP A 255     -10.364 -12.162   3.764  1.00  0.00      A    O
ATOM   4006  OD2 ASP A 255      -9.082 -13.698   2.954  1.00  0.00      A    O
ATOM   4007  C   ASP A 255      -7.458 -10.561   1.791  1.00  0.00      A    C
ATOM   4008  O   ASP A 255      -6.878 -10.345   0.767  1.00  0.00      A    O
ATOM   4009  N   ASP A 256      -6.828 -10.919   2.998  1.00  0.00      A    N
ATOM   4010  HN  ASP A 256      -7.293 -10.969   3.878  1.00  0.00      A    H
ATOM   4011  CA  ASP A 256      -5.365 -10.996   3.173  1.00  0.00      A    C
ATOM   4012  HA  ASP A 256      -5.014 -10.012   2.899  1.00  0.00      A    H
ATOM   4013  CB  ASP A 256      -5.182 -11.296   4.666  1.00  0.00      A    C
ATOM   4014  HB1 ASP A 256      -5.464 -12.362   4.806  1.00  0.00      A    H
ATOM   4015  HB2 ASP A 256      -5.896 -10.691   5.264  1.00  0.00      A    H
ATOM   4016  CG  ASP A 256      -3.708 -11.216   5.118  1.00  0.00      A    C
ATOM   4017  OD1 ASP A 256      -3.310 -12.084   5.866  1.00  0.00      A    O
ATOM   4018  OD2 ASP A 256      -2.979 -10.311   4.722  1.00  0.00      A    O
ATOM   4019  C   ASP A 256      -4.648 -12.067   2.276  1.00  0.00      A    C
ATOM   4020  O   ASP A 256      -3.577 -11.928   1.696  1.00  0.00      A    O
ATOM   4021  N   GLN A 257      -5.227 -13.243   2.086  1.00  0.00      A    N
ATOM   4022  HN  GLN A 257      -6.069 -13.487   2.561  1.00  0.00      A    H
ATOM   4023  CA  GLN A 257      -4.558 -14.483   1.660  1.00  0.00      A    C
ATOM   4024  HA  GLN A 257      -3.567 -14.363   2.074  1.00  0.00      A    H
ATOM   4025  CB  GLN A 257      -5.323 -15.765   2.141  1.00  0.00      A    C
ATOM   4026  HB1 GLN A 257      -5.296 -15.544   3.229  1.00  0.00      A    H
ATOM   4027  HB2 GLN A 257      -4.656 -16.634   1.950  1.00  0.00      A    H
ATOM   4028  CG  GLN A 257      -6.744 -15.976   1.501  1.00  0.00      A    C
ATOM   4029  HG1 GLN A 257      -6.548 -16.156   0.423  1.00  0.00      A    H
ATOM   4030  HG2 GLN A 257      -7.509 -15.172   1.469  1.00  0.00      A    H
ATOM   4031  CD  GLN A 257      -7.260 -17.222   2.060  1.00  0.00      A    C
ATOM   4032  OE1 GLN A 257      -7.493 -18.210   1.363  1.00  0.00      A    O
ATOM   4033  NE2 GLN A 257      -7.468 -17.189   3.388  1.00  0.00      A    N
ATOM   4034 HE21 GLN A 257      -7.257 -16.353   3.894  1.00  0.00      A    H
ATOM   4035 HE22 GLN A 257      -7.556 -18.089   3.815  1.00  0.00      A    H
ATOM   4036  C   GLN A 257      -4.546 -14.456   0.116  1.00  0.00      A    C
ATOM   4037  O   GLN A 257      -3.631 -14.952  -0.516  1.00  0.00      A    O
ATOM   4038  N   ARG A 258      -5.534 -13.806  -0.572  1.00  0.00      A    N
ATOM   4039  HN  ARG A 258      -6.398 -13.508  -0.174  1.00  0.00      A    H
ATOM   4040  CA  ARG A 258      -5.398 -13.320  -1.971  1.00  0.00      A    C
ATOM   4041  HA  ARG A 258      -5.404 -14.104  -2.714  1.00  0.00      A    H
ATOM   4042  CB  ARG A 258      -6.684 -12.408  -2.241  1.00  0.00      A    C
ATOM   4043  HB1 ARG A 258      -6.603 -12.169  -3.323  1.00  0.00      A    H
ATOM   4044  HB2 ARG A 258      -6.682 -11.553  -1.532  1.00  0.00      A    H
ATOM   4045  CG  ARG A 258      -7.989 -13.162  -2.119  1.00  0.00      A    C
ATOM   4046  HG1 ARG A 258      -8.671 -12.292  -2.234  1.00  0.00      A    H
ATOM   4047  HG2 ARG A 258      -8.060 -13.666  -1.131  1.00  0.00      A    H
ATOM   4048  CD  ARG A 258      -8.260 -14.190  -3.201  1.00  0.00      A    C
ATOM   4049  HD1 ARG A 258      -8.168 -13.839  -4.251  1.00  0.00      A    H
ATOM   4050  HD2 ARG A 258      -9.287 -14.605  -3.116  1.00  0.00      A    H
ATOM   4051  NE  ARG A 258      -7.408 -15.451  -2.995  1.00  0.00      A    N
ATOM   4052  HE  ARG A 258      -6.685 -15.710  -3.636  1.00  0.00      A    H
ATOM   4053  CZ  ARG A 258      -7.497 -16.448  -2.113  1.00  0.00      A    C
ATOM   4054  NH1 ARG A 258      -8.505 -16.514  -1.167  1.00  0.00      A    N
ATOM   4055 HH11 ARG A 258      -9.340 -15.973  -1.068  1.00  0.00      A    H
ATOM   4056 HH12 ARG A 258      -8.444 -17.325  -0.585  1.00  0.00      A    H
ATOM   4057  NH2 ARG A 258      -6.724 -17.477  -2.285  1.00  0.00      A    N
ATOM   4058 HH21 ARG A 258      -5.883 -17.350  -2.811  1.00  0.00      A    H
ATOM   4059 HH22 ARG A 258      -6.797 -18.371  -1.842  1.00  0.00      A    H
ATOM   4060  C   ARG A 258      -4.143 -12.518  -2.160  1.00  0.00      A    C
ATOM   4061  O   ARG A 258      -3.507 -12.626  -3.192  1.00  0.00      A    O
ATOM   4062  N   VAL A 259      -3.801 -11.566  -1.237  1.00  0.00      A    N
ATOM   4063  HN  VAL A 259      -4.179 -11.644  -0.318  1.00  0.00      A    H
ATOM   4064  CA  VAL A 259      -2.672 -10.667  -1.372  1.00  0.00      A    C
ATOM   4065  HA  VAL A 259      -2.785 -10.143  -2.310  1.00  0.00      A    H
ATOM   4066  CB  VAL A 259      -2.669  -9.713  -0.292  1.00  0.00      A    C
ATOM   4067  HB  VAL A 259      -2.544 -10.080   0.749  1.00  0.00      A    H
ATOM   4068  CG1 VAL A 259      -1.552  -8.595  -0.551  1.00  0.00      A    C
ATOM   4069 HG11 VAL A 259      -1.572  -7.903   0.318  1.00  0.00      A    H
ATOM   4070 HG12 VAL A 259      -0.521  -9.007  -0.586  1.00  0.00      A    H
ATOM   4071 HG13 VAL A 259      -1.791  -8.038  -1.482  1.00  0.00      A    H
ATOM   4072  CG2 VAL A 259      -3.990  -8.907  -0.397  1.00  0.00      A    C
ATOM   4073 HG21 VAL A 259      -4.792  -9.661  -0.247  1.00  0.00      A    H
ATOM   4074 HG22 VAL A 259      -4.170  -8.021   0.249  1.00  0.00      A    H
ATOM   4075 HG23 VAL A 259      -4.062  -8.493  -1.425  1.00  0.00      A    H
ATOM   4076  C   VAL A 259      -1.344 -11.449  -1.466  1.00  0.00      A    C
ATOM   4077  O   VAL A 259      -0.435 -11.105  -2.183  1.00  0.00      A    O
ATOM   4078  N   PHE A 260      -1.250 -12.486  -0.534  1.00  0.00      A    N
ATOM   4079  HN  PHE A 260      -2.010 -12.679   0.081  1.00  0.00      A    H
ATOM   4080  CA  PHE A 260      -0.146 -13.410  -0.384  1.00  0.00      A    C
ATOM   4081  HA  PHE A 260       0.707 -12.776  -0.571  1.00  0.00      A    H
ATOM   4082  CB  PHE A 260      -0.062 -13.980   1.014  1.00  0.00      A    C
ATOM   4083  HB1 PHE A 260      -0.939 -14.650   1.140  1.00  0.00      A    H
ATOM   4084  HB2 PHE A 260      -0.187 -13.100   1.680  1.00  0.00      A    H
ATOM   4085  CG  PHE A 260       1.161 -14.747   1.361  1.00  0.00      A    C
ATOM   4086  CD1 PHE A 260       1.123 -16.066   1.933  1.00  0.00      A    C
ATOM   4087  HD1 PHE A 260       0.169 -16.414   2.301  1.00  0.00      A    H
ATOM   4088  CE1 PHE A 260       2.321 -16.722   2.281  1.00  0.00      A    C
ATOM   4089  HE1 PHE A 260       2.287 -17.706   2.724  1.00  0.00      A    H
ATOM   4090  CZ  PHE A 260       3.520 -16.065   2.071  1.00  0.00      A    C
ATOM   4091  HZ  PHE A 260       4.475 -16.516   2.295  1.00  0.00      A    H
ATOM   4092  CD2 PHE A 260       2.419 -14.122   1.230  1.00  0.00      A    C
ATOM   4093  HD2 PHE A 260       2.384 -13.153   0.754  1.00  0.00      A    H
ATOM   4094  CE2 PHE A 260       3.589 -14.830   1.453  1.00  0.00      A    C
ATOM   4095  HE2 PHE A 260       4.601 -14.512   1.252  1.00  0.00      A    H
ATOM   4096  C   PHE A 260      -0.075 -14.493  -1.402  1.00  0.00      A    C
ATOM   4097  O   PHE A 260       1.027 -14.752  -1.935  1.00  0.00      A    O
ATOM   4098  N   PHE A 261      -1.153 -15.328  -1.564  1.00  0.00      A    N
ATOM   4099  HN  PHE A 261      -2.001 -15.272  -1.042  1.00  0.00      A    H
ATOM   4100  CA  PHE A 261      -1.044 -16.525  -2.328  1.00  0.00      A    C
ATOM   4101  HA  PHE A 261      -0.103 -17.044  -2.223  1.00  0.00      A    H
ATOM   4102  CB  PHE A 261      -2.150 -17.485  -1.930  1.00  0.00      A    C
ATOM   4103  HB1 PHE A 261      -2.138 -18.370  -2.602  1.00  0.00      A    H
ATOM   4104  HB2 PHE A 261      -3.125 -16.992  -2.128  1.00  0.00      A    H
ATOM   4105  CG  PHE A 261      -2.083 -18.019  -0.544  1.00  0.00      A    C
ATOM   4106  CD1 PHE A 261      -3.284 -18.537  -0.006  1.00  0.00      A    C
ATOM   4107  HD1 PHE A 261      -4.187 -18.210  -0.500  1.00  0.00      A    H
ATOM   4108  CE1 PHE A 261      -3.401 -19.154   1.223  1.00  0.00      A    C
ATOM   4109  HE1 PHE A 261      -4.384 -19.356   1.623  1.00  0.00      A    H
ATOM   4110  CZ  PHE A 261      -2.223 -19.378   1.961  1.00  0.00      A    C
ATOM   4111  HZ  PHE A 261      -2.187 -19.930   2.889  1.00  0.00      A    H
ATOM   4112  CD2 PHE A 261      -0.932 -18.242   0.192  1.00  0.00      A    C
ATOM   4113  HD2 PHE A 261       0.055 -17.979  -0.159  1.00  0.00      A    H
ATOM   4114  CE2 PHE A 261      -1.014 -18.903   1.473  1.00  0.00      A    C
ATOM   4115  HE2 PHE A 261      -0.025 -18.967   1.902  1.00  0.00      A    H
ATOM   4116  C   PHE A 261      -1.125 -16.330  -3.796  1.00  0.00      A    C
ATOM   4117  O   PHE A 261      -0.310 -16.914  -4.563  1.00  0.00      A    O
ATOM   4118  N   ASP A 262      -2.116 -15.522  -4.263  1.00  0.00      A    N
ATOM   4119  HN  ASP A 262      -2.843 -15.114  -3.716  1.00  0.00      A    H
ATOM   4120  CA  ASP A 262      -2.441 -15.043  -5.613  1.00  0.00      A    C
ATOM   4121  HA  ASP A 262      -2.297 -15.897  -6.259  1.00  0.00      A    H
ATOM   4122  CB  ASP A 262      -3.875 -14.682  -5.700  1.00  0.00      A    C
ATOM   4123  HB1 ASP A 262      -4.097 -14.354  -6.738  1.00  0.00      A    H
ATOM   4124  HB2 ASP A 262      -4.199 -13.858  -5.029  1.00  0.00      A    H
ATOM   4125  CG  ASP A 262      -4.774 -15.867  -5.333  1.00  0.00      A    C
ATOM   4126  OD1 ASP A 262      -5.098 -16.068  -4.152  1.00  0.00      A    O
ATOM   4127  OD2 ASP A 262      -5.175 -16.583  -6.258  1.00  0.00      A    O
ATOM   4128  C   ASP A 262      -1.499 -13.909  -6.110  1.00  0.00      A    C
ATOM   4129  O   ASP A 262      -1.028 -14.034  -7.222  1.00  0.00      A    O
ATOM   4130  N   ASP A 263      -1.145 -12.865  -5.244  1.00  0.00      A    N
ATOM   4131  HN  ASP A 263      -1.407 -12.927  -4.285  1.00  0.00      A    H
ATOM   4132  CA  ASP A 263      -0.204 -11.856  -5.733  1.00  0.00      A    C
ATOM   4133  HA  ASP A 263      -0.171 -11.986  -6.805  1.00  0.00      A    H
ATOM   4134  CB  ASP A 263      -0.815 -10.460  -5.555  1.00  0.00      A    C
ATOM   4135  HB1 ASP A 263      -0.032  -9.706  -5.787  1.00  0.00      A    H
ATOM   4136  HB2 ASP A 263      -1.085 -10.330  -4.485  1.00  0.00      A    H
ATOM   4137  CG  ASP A 263      -2.026 -10.205  -6.441  1.00  0.00      A    C
ATOM   4138  OD1 ASP A 263      -1.913 -10.155  -7.694  1.00  0.00      A    O
ATOM   4139  OD2 ASP A 263      -3.133 -10.107  -5.898  1.00  0.00      A    O
ATOM   4140  C   ASP A 263       1.233 -12.032  -5.186  1.00  0.00      A    C
ATOM   4141  O   ASP A 263       2.187 -12.333  -5.954  1.00  0.00      A    O
ATOM   4142  N   PHE A 264       1.520 -11.894  -3.851  1.00  0.00      A    N
ATOM   4143  HN  PHE A 264       0.741 -11.793  -3.237  1.00  0.00      A    H
ATOM   4144  CA  PHE A 264       2.846 -11.678  -3.331  1.00  0.00      A    C
ATOM   4145  HA  PHE A 264       3.221 -10.822  -3.873  1.00  0.00      A    H
ATOM   4146  CB  PHE A 264       2.816 -11.260  -1.804  1.00  0.00      A    C
ATOM   4147  HB1 PHE A 264       2.813 -12.180  -1.182  1.00  0.00      A    H
ATOM   4148  HB2 PHE A 264       1.876 -10.708  -1.587  1.00  0.00      A    H
ATOM   4149  CG  PHE A 264       3.966 -10.393  -1.344  1.00  0.00      A    C
ATOM   4150  CD1 PHE A 264       3.815  -9.060  -1.332  1.00  0.00      A    C
ATOM   4151  HD1 PHE A 264       2.830  -8.670  -1.545  1.00  0.00      A    H
ATOM   4152  CE1 PHE A 264       4.888  -8.211  -1.012  1.00  0.00      A    C
ATOM   4153  HE1 PHE A 264       4.756  -7.146  -0.896  1.00  0.00      A    H
ATOM   4154  CZ  PHE A 264       6.186  -8.779  -0.796  1.00  0.00      A    C
ATOM   4155  HZ  PHE A 264       7.040  -8.202  -0.473  1.00  0.00      A    H
ATOM   4156  CD2 PHE A 264       5.255 -10.969  -1.153  1.00  0.00      A    C
ATOM   4157  HD2 PHE A 264       5.368 -12.030  -1.320  1.00  0.00      A    H
ATOM   4158  CE2 PHE A 264       6.354 -10.150  -0.957  1.00  0.00      A    C
ATOM   4159  HE2 PHE A 264       7.280 -10.679  -0.791  1.00  0.00      A    H
ATOM   4160  C   PHE A 264       3.828 -12.905  -3.523  1.00  0.00      A    C
ATOM   4161  O   PHE A 264       4.978 -12.768  -3.919  1.00  0.00      A    O
ATOM   4162  N   GLN A 265       3.420 -14.225  -3.262  1.00  0.00      A    N
ATOM   4163  HN  GLN A 265       2.449 -14.358  -3.079  1.00  0.00      A    H
ATOM   4164  CA  GLN A 265       4.252 -15.398  -3.592  1.00  0.00      A    C
ATOM   4165  HA  GLN A 265       5.194 -15.223  -3.094  1.00  0.00      A    H
ATOM   4166  CB  GLN A 265       3.655 -16.679  -2.939  1.00  0.00      A    C
ATOM   4167  HB1 GLN A 265       4.144 -17.605  -3.309  1.00  0.00      A    H
ATOM   4168  HB2 GLN A 265       2.546 -16.652  -3.014  1.00  0.00      A    H
ATOM   4169  CG  GLN A 265       4.012 -16.806  -1.457  1.00  0.00      A    C
ATOM   4170  HG1 GLN A 265       3.248 -17.411  -0.923  1.00  0.00      A    H
ATOM   4171  HG2 GLN A 265       3.982 -15.832  -0.923  1.00  0.00      A    H
ATOM   4172  CD  GLN A 265       5.381 -17.326  -1.208  1.00  0.00      A    C
ATOM   4173  OE1 GLN A 265       6.369 -16.652  -0.928  1.00  0.00      A    O
ATOM   4174  NE2 GLN A 265       5.474 -18.732  -1.224  1.00  0.00      A    N
ATOM   4175 HE21 GLN A 265       4.622 -19.256  -1.219  1.00  0.00      A    H
ATOM   4176 HE22 GLN A 265       6.403 -19.098  -1.171  1.00  0.00      A    H
ATOM   4177  C   GLN A 265       4.591 -15.541  -5.128  1.00  0.00      A    C
ATOM   4178  O   GLN A 265       5.782 -15.807  -5.346  1.00  0.00      A    O
ATOM   4179  N   PRO A 266       3.760 -15.328  -6.151  1.00  0.00      A    N
ATOM   4180  CD  PRO A 266       2.384 -15.683  -5.904  1.00  0.00      A    C
ATOM   4181  HD1 PRO A 266       2.100 -16.453  -5.155  1.00  0.00      A    H
ATOM   4182  HD2 PRO A 266       1.779 -14.774  -5.700  1.00  0.00      A    H
ATOM   4183  CA  PRO A 266       4.117 -15.442  -7.532  1.00  0.00      A    C
ATOM   4184  HA  PRO A 266       4.758 -16.310  -7.590  1.00  0.00      A    H
ATOM   4185  CB  PRO A 266       2.757 -15.534  -8.171  1.00  0.00      A    C
ATOM   4186  HB1 PRO A 266       2.782 -15.774  -9.255  1.00  0.00      A    H
ATOM   4187  HB2 PRO A 266       2.276 -14.532  -8.153  1.00  0.00      A    H
ATOM   4188  CG  PRO A 266       1.980 -16.333  -7.202  1.00  0.00      A    C
ATOM   4189  HG1 PRO A 266       2.321 -17.387  -7.288  1.00  0.00      A    H
ATOM   4190  HG2 PRO A 266       0.886 -16.200  -7.341  1.00  0.00      A    H
ATOM   4191  C   PRO A 266       4.951 -14.268  -7.968  1.00  0.00      A    C
ATOM   4192  O   PRO A 266       5.622 -14.413  -8.974  1.00  0.00      A    O
ATOM   4193  N   ALA A 267       4.943 -13.173  -7.266  1.00  0.00      A    N
ATOM   4194  HN  ALA A 267       4.280 -12.953  -6.556  1.00  0.00      A    H
ATOM   4195  CA  ALA A 267       5.992 -12.188  -7.375  1.00  0.00      A    C
ATOM   4196  HA  ALA A 267       5.987 -11.862  -8.405  1.00  0.00      A    H
ATOM   4197  CB  ALA A 267       5.504 -10.887  -6.770  1.00  0.00      A    C
ATOM   4198  HB1 ALA A 267       4.471 -10.715  -7.142  1.00  0.00      A    H
ATOM   4199  HB2 ALA A 267       5.380 -10.903  -5.666  1.00  0.00      A    H
ATOM   4200  HB3 ALA A 267       6.160 -10.021  -7.001  1.00  0.00      A    H
ATOM   4201  C   ALA A 267       7.399 -12.667  -6.810  1.00  0.00      A    C
ATOM   4202  O   ALA A 267       8.404 -12.635  -7.543  1.00  0.00      A    O
ATOM   4203  N   LYS A 268       7.418 -13.378  -5.648  1.00  0.00      A    N
ATOM   4204  HN  LYS A 268       6.629 -13.313  -5.043  1.00  0.00      A    H
ATOM   4205  CA  LYS A 268       8.622 -13.963  -5.192  1.00  0.00      A    C
ATOM   4206  HA  LYS A 268       9.456 -13.282  -5.279  1.00  0.00      A    H
ATOM   4207  CB  LYS A 268       8.592 -14.322  -3.735  1.00  0.00      A    C
ATOM   4208  HB1 LYS A 268       9.549 -14.856  -3.550  1.00  0.00      A    H
ATOM   4209  HB2 LYS A 268       7.730 -15.000  -3.554  1.00  0.00      A    H
ATOM   4210  CG  LYS A 268       8.418 -13.151  -2.812  1.00  0.00      A    C
ATOM   4211  HG1 LYS A 268       7.487 -12.649  -3.153  1.00  0.00      A    H
ATOM   4212  HG2 LYS A 268       9.183 -12.358  -2.955  1.00  0.00      A    H
ATOM   4213  CD  LYS A 268       8.161 -13.570  -1.353  1.00  0.00      A    C
ATOM   4214  HD1 LYS A 268       7.225 -14.167  -1.393  1.00  0.00      A    H
ATOM   4215  HD2 LYS A 268       7.750 -12.687  -0.819  1.00  0.00      A    H
ATOM   4216  CE  LYS A 268       9.295 -14.141  -0.541  1.00  0.00      A    C
ATOM   4217  HE1 LYS A 268       9.698 -15.000  -1.119  1.00  0.00      A    H
ATOM   4218  HE2 LYS A 268       9.009 -14.470   0.481  1.00  0.00      A    H
ATOM   4219  NZ  LYS A 268      10.386 -13.198  -0.346  1.00  0.00      A    N
ATOM   4220  HZ1 LYS A 268      11.148 -13.617   0.224  1.00  0.00      A    H
ATOM   4221  HZ2 LYS A 268      10.833 -12.801  -1.197  1.00  0.00      A    H
ATOM   4222  HZ3 LYS A 268      10.025 -12.402   0.217  1.00  0.00      A    H
ATOM   4223  C   LYS A 268       9.144 -15.131  -6.065  1.00  0.00      A    C
ATOM   4224  O   LYS A 268      10.332 -15.299  -6.261  1.00  0.00      A    O
ATOM   4225  N   ASP A 269       8.243 -15.968  -6.541  1.00  0.00      A    N
ATOM   4226  HN  ASP A 269       7.309 -15.623  -6.575  1.00  0.00      A    H
ATOM   4227  CA  ASP A 269       8.519 -17.117  -7.370  1.00  0.00      A    C
ATOM   4228  HA  ASP A 269       9.260 -17.621  -6.768  1.00  0.00      A    H
ATOM   4229  CB  ASP A 269       7.194 -17.960  -7.625  1.00  0.00      A    C
ATOM   4230  HB1 ASP A 269       6.565 -17.374  -8.329  1.00  0.00      A    H
ATOM   4231  HB2 ASP A 269       6.741 -18.109  -6.622  1.00  0.00      A    H
ATOM   4232  CG  ASP A 269       7.695 -19.281  -8.197  1.00  0.00      A    C
ATOM   4233  OD1 ASP A 269       7.277 -19.747  -9.317  1.00  0.00      A    O
ATOM   4234  OD2 ASP A 269       8.619 -19.906  -7.566  1.00  0.00      A    O
ATOM   4235  C   ASP A 269       9.187 -16.625  -8.684  1.00  0.00      A    C
ATOM   4236  O   ASP A 269       9.972 -17.319  -9.370  1.00  0.00      A    O
ATOM   4237  N   ALA A 270       8.755 -15.459  -9.210  1.00  0.00      A    N
ATOM   4238  HN  ALA A 270       7.917 -15.133  -8.779  1.00  0.00      A    H
ATOM   4239  CA  ALA A 270       9.314 -14.856 -10.441  1.00  0.00      A    C
ATOM   4240  HA  ALA A 270       9.111 -15.447 -11.322  1.00  0.00      A    H
ATOM   4241  CB  ALA A 270       8.524 -13.530 -10.689  1.00  0.00      A    C
ATOM   4242  HB1 ALA A 270       8.715 -12.818  -9.858  1.00  0.00      A    H
ATOM   4243  HB2 ALA A 270       8.817 -13.156 -11.693  1.00  0.00      A    H
ATOM   4244  HB3 ALA A 270       7.456 -13.834 -10.686  1.00  0.00      A    H
ATOM   4245  C   ALA A 270      10.821 -14.585 -10.471  1.00  0.00      A    C
ATOM   4246  O   ALA A 270      11.422 -14.728 -11.562  1.00  0.00      A    O
ATOM   4247  N   VAL A 271      11.422 -14.272  -9.283  1.00  0.00      A    N
ATOM   4248  HN  VAL A 271      10.857 -14.128  -8.475  1.00  0.00      A    H
ATOM   4249  CA  VAL A 271      12.878 -14.180  -9.130  1.00  0.00      A    C
ATOM   4250  HA  VAL A 271      13.312 -14.175 -10.119  1.00  0.00      A    H
ATOM   4251  CB  VAL A 271      13.283 -12.871  -8.442  1.00  0.00      A    C
ATOM   4252  HB  VAL A 271      14.356 -12.978  -8.176  1.00  0.00      A    H
ATOM   4253  CG1 VAL A 271      13.086 -11.811  -9.518  1.00  0.00      A    C
ATOM   4254 HG11 VAL A 271      13.568 -10.859  -9.208  1.00  0.00      A    H
ATOM   4255 HG12 VAL A 271      13.678 -12.132 -10.402  1.00  0.00      A    H
ATOM   4256 HG13 VAL A 271      11.988 -11.701  -9.647  1.00  0.00      A    H
ATOM   4257  CG2 VAL A 271      12.537 -12.584  -7.165  1.00  0.00      A    C
ATOM   4258 HG21 VAL A 271      12.980 -11.710  -6.642  1.00  0.00      A    H
ATOM   4259 HG22 VAL A 271      11.441 -12.436  -7.270  1.00  0.00      A    H
ATOM   4260 HG23 VAL A 271      12.661 -13.415  -6.438  1.00  0.00      A    H
ATOM   4261  C   VAL A 271      13.537 -15.406  -8.398  1.00  0.00      A    C
ATOM   4262  O   VAL A 271      14.661 -15.419  -7.949  1.00  0.00      A    O
ATOM   4263  N   GLY A 272      12.778 -16.490  -8.156  1.00  0.00      A    N
ATOM   4264  HN  GLY A 272      11.843 -16.448  -8.499  1.00  0.00      A    H
ATOM   4265  CA  GLY A 272      13.219 -17.770  -7.528  1.00  0.00      A    C
ATOM   4266  HA1 GLY A 272      14.124 -18.063  -8.038  1.00  0.00      A    H
ATOM   4267  HA2 GLY A 272      12.428 -18.490  -7.681  1.00  0.00      A    H
ATOM   4268  C   GLY A 272      13.477 -17.672  -6.101  1.00  0.00      A    C
ATOM   4269  O   GLY A 272      14.458 -18.241  -5.629  1.00  0.00      A    O
ATOM   4270  N   CYS A 273      12.677 -16.892  -5.391  1.00  0.00      A    N
ATOM   4271  HN  CYS A 273      11.838 -16.687  -5.889  1.00  0.00      A    H
ATOM   4272  CA  CYS A 273      12.848 -16.479  -3.996  1.00  0.00      A    C
ATOM   4273  HA  CYS A 273      13.706 -17.054  -3.681  1.00  0.00      A    H
ATOM   4274  CB  CYS A 273      13.176 -15.021  -3.903  1.00  0.00      A    C
ATOM   4275  HB1 CYS A 273      13.044 -14.539  -2.911  1.00  0.00      A    H
ATOM   4276  HB2 CYS A 273      12.434 -14.550  -4.582  1.00  0.00      A    H
ATOM   4277  SG  CYS A 273      14.819 -14.612  -4.601  1.00  0.00      A    S
ATOM   4278  HG1 CYS A 273      14.568 -15.028  -5.833  1.00  0.00      A    H
ATOM   4279  C   CYS A 273      11.674 -16.875  -3.123  1.00  0.00      A    C
ATOM   4280  O   CYS A 273      11.513 -16.237  -2.115  1.00  0.00      A    O
ATOM   4281  N   ALA A 274      10.770 -17.746  -3.563  1.00  0.00      A    N
ATOM   4282  HN  ALA A 274      10.723 -18.324  -4.374  1.00  0.00      A    H
ATOM   4283  CA  ALA A 274       9.462 -17.992  -2.806  1.00  0.00      A    C
ATOM   4284  HA  ALA A 274       9.007 -17.015  -2.869  1.00  0.00      A    H
ATOM   4285  CB  ALA A 274       8.662 -19.011  -3.601  1.00  0.00      A    C
ATOM   4286  HB1 ALA A 274       9.250 -19.951  -3.664  1.00  0.00      A    H
ATOM   4287  HB2 ALA A 274       7.736 -19.260  -3.039  1.00  0.00      A    H
ATOM   4288  HB3 ALA A 274       8.429 -18.602  -4.607  1.00  0.00      A    H
ATOM   4289  C   ALA A 274       9.648 -18.482  -1.314  1.00  0.00      A    C
ATOM   4290  O   ALA A 274      10.637 -19.180  -1.033  1.00  0.00      A    O
ATOM   4291  N   PHE A 275       8.700 -18.145  -0.393  1.00  0.00      A    N
ATOM   4292  HN  PHE A 275       7.981 -17.467  -0.521  1.00  0.00      A    H
ATOM   4293  CA  PHE A 275       8.724 -18.730   0.891  1.00  0.00      A    C
ATOM   4294  HA  PHE A 275       9.664 -18.451   1.342  1.00  0.00      A    H
ATOM   4295  CB  PHE A 275       7.691 -17.960   1.704  1.00  0.00      A    C
ATOM   4296  HB1 PHE A 275       6.763 -18.124   1.116  1.00  0.00      A    H
ATOM   4297  HB2 PHE A 275       7.822 -16.857   1.720  1.00  0.00      A    H
ATOM   4298  CG  PHE A 275       7.460 -18.368   3.101  1.00  0.00      A    C
ATOM   4299  CD1 PHE A 275       8.531 -18.382   4.006  1.00  0.00      A    C
ATOM   4300  HD1 PHE A 275       9.513 -18.030   3.726  1.00  0.00      A    H
ATOM   4301  CE1 PHE A 275       8.353 -18.769   5.329  1.00  0.00      A    C
ATOM   4302  HE1 PHE A 275       9.224 -18.925   5.948  1.00  0.00      A    H
ATOM   4303  CZ  PHE A 275       7.102 -19.195   5.821  1.00  0.00      A    C
ATOM   4304  HZ  PHE A 275       7.111 -19.505   6.855  1.00  0.00      A    H
ATOM   4305  CD2 PHE A 275       6.167 -18.804   3.578  1.00  0.00      A    C
ATOM   4306  HD2 PHE A 275       5.313 -18.947   2.933  1.00  0.00      A    H
ATOM   4307  CE2 PHE A 275       5.994 -19.165   4.883  1.00  0.00      A    C
ATOM   4308  HE2 PHE A 275       5.081 -19.662   5.176  1.00  0.00      A    H
ATOM   4309  C   PHE A 275       8.534 -20.245   0.895  1.00  0.00      A    C
ATOM   4310  O   PHE A 275       7.639 -20.797   0.258  1.00  0.00      A    O
ATOM   4311  N   ARG A 276       9.288 -20.935   1.738  1.00  0.00      A    N
ATOM   4312  HN  ARG A 276       9.932 -20.447   2.323  1.00  0.00      A    H
ATOM   4313  CA  ARG A 276       8.986 -22.295   1.976  1.00  0.00      A    C
ATOM   4314  HA  ARG A 276       8.453 -22.774   1.167  1.00  0.00      A    H
ATOM   4315  CB  ARG A 276      10.308 -23.107   2.155  1.00  0.00      A    C
ATOM   4316  HB1 ARG A 276      10.771 -22.792   3.114  1.00  0.00      A    H
ATOM   4317  HB2 ARG A 276      10.935 -22.969   1.248  1.00  0.00      A    H
ATOM   4318  CG  ARG A 276       9.926 -24.590   2.248  1.00  0.00      A    C
ATOM   4319  HG1 ARG A 276       9.051 -24.868   1.622  1.00  0.00      A    H
ATOM   4320  HG2 ARG A 276       9.527 -24.686   3.280  1.00  0.00      A    H
ATOM   4321  CD  ARG A 276      11.104 -25.591   2.010  1.00  0.00      A    C
ATOM   4322  HD1 ARG A 276      10.711 -26.569   2.361  1.00  0.00      A    H
ATOM   4323  HD2 ARG A 276      11.983 -25.212   2.575  1.00  0.00      A    H
ATOM   4324  NE  ARG A 276      11.573 -25.574   0.567  1.00  0.00      A    N
ATOM   4325  HE  ARG A 276      11.242 -24.965  -0.154  1.00  0.00      A    H
ATOM   4326  CZ  ARG A 276      12.459 -26.464   0.035  1.00  0.00      A    C
ATOM   4327  NH1 ARG A 276      12.791 -27.601   0.649  1.00  0.00      A    N
ATOM   4328 HH11 ARG A 276      12.738 -27.649   1.647  1.00  0.00      A    H
ATOM   4329 HH12 ARG A 276      13.491 -28.161   0.207  1.00  0.00      A    H
ATOM   4330  NH2 ARG A 276      12.922 -26.219  -1.154  1.00  0.00      A    N
ATOM   4331 HH21 ARG A 276      12.610 -25.341  -1.517  1.00  0.00      A    H
ATOM   4332 HH22 ARG A 276      13.456 -26.897  -1.659  1.00  0.00      A    H
ATOM   4333  C   ARG A 276       8.096 -22.452   3.212  1.00  0.00      A    C
ATOM   4334  O   ARG A 276       8.547 -22.189   4.340  1.00  0.00      A    O
ATOM   4335  N   VAL A 277       6.766 -22.679   3.013  1.00  0.00      A    N
ATOM   4336  HN  VAL A 277       6.399 -22.966   2.132  1.00  0.00      A    H
ATOM   4337  CA  VAL A 277       5.731 -22.924   4.076  1.00  0.00      A    C
ATOM   4338  HA  VAL A 277       5.702 -22.040   4.695  1.00  0.00      A    H
ATOM   4339  CB  VAL A 277       4.393 -23.224   3.400  1.00  0.00      A    C
ATOM   4340  HB  VAL A 277       4.366 -24.211   2.891  1.00  0.00      A    H
ATOM   4341  CG1 VAL A 277       3.304 -22.982   4.352  1.00  0.00      A    C
ATOM   4342 HG11 VAL A 277       3.457 -22.029   4.902  1.00  0.00      A    H
ATOM   4343 HG12 VAL A 277       2.356 -22.883   3.782  1.00  0.00      A    H
ATOM   4344 HG13 VAL A 277       3.123 -23.765   5.119  1.00  0.00      A    H
ATOM   4345  CG2 VAL A 277       4.256 -22.124   2.293  1.00  0.00      A    C
ATOM   4346 HG21 VAL A 277       5.084 -22.066   1.554  1.00  0.00      A    H
ATOM   4347 HG22 VAL A 277       3.404 -22.363   1.621  1.00  0.00      A    H
ATOM   4348 HG23 VAL A 277       4.087 -21.087   2.655  1.00  0.00      A    H
ATOM   4349  C   VAL A 277       6.027 -24.151   4.998  1.00  0.00      A    C
ATOM   4350  O   VAL A 277       5.980 -24.032   6.220  1.00  0.00      A    O
ATOM   4351  N   GLY A 278       6.457 -25.367   4.382  1.00  0.00      A    N
ATOM   4352  HN  GLY A 278       6.498 -25.557   3.404  1.00  0.00      A    H
ATOM   4353  CA  GLY A 278       6.855 -26.498   5.243  1.00  0.00      A    C
ATOM   4354  HA1 GLY A 278       7.500 -26.174   6.046  1.00  0.00      A    H
ATOM   4355  HA2 GLY A 278       7.389 -27.172   4.590  1.00  0.00      A    H
ATOM   4356  C   GLY A 278       5.697 -27.374   5.628  1.00  0.00      A    C
ATOM   4357  O   GLY A 278       5.609 -27.775   6.758  1.00  0.00      A    O
ATOM   4358  N   THR A 279       4.842 -27.532   4.689  1.00  0.00      A    N
ATOM   4359  HN  THR A 279       4.814 -27.020   3.834  1.00  0.00      A    H
ATOM   4360  CA  THR A 279       3.636 -28.336   4.935  1.00  0.00      A    C
ATOM   4361  HA  THR A 279       3.962 -29.271   5.365  1.00  0.00      A    H
ATOM   4362  CB  THR A 279       2.587 -27.565   5.685  1.00  0.00      A    C
ATOM   4363  HB  THR A 279       3.106 -26.952   6.452  1.00  0.00      A    H
ATOM   4364  OG1 THR A 279       1.767 -28.442   6.378  1.00  0.00      A    O
ATOM   4365  HG1 THR A 279       1.949 -28.313   7.311  1.00  0.00      A    H
ATOM   4366  CG2 THR A 279       1.639 -26.607   4.799  1.00  0.00      A    C
ATOM   4367 HG21 THR A 279       1.080 -25.995   5.539  1.00  0.00      A    H
ATOM   4368 HG22 THR A 279       2.199 -25.912   4.138  1.00  0.00      A    H
ATOM   4369 HG23 THR A 279       0.797 -27.122   4.289  1.00  0.00      A    H
ATOM   4370  C   THR A 279       2.976 -28.762   3.605  1.00  0.00      A    C
ATOM   4371  O   THR A 279       3.242 -28.040   2.652  1.00  0.00      A    O
ATOM   4372  N   SER A 280       2.294 -29.896   3.591  1.00  0.00      A    N
ATOM   4373  HN  SER A 280       2.146 -30.374   4.453  1.00  0.00      A    H
ATOM   4374  CA  SER A 280       1.509 -30.527   2.514  1.00  0.00      A    C
ATOM   4375  HA  SER A 280       0.983 -31.313   3.034  1.00  0.00      A    H
ATOM   4376  CB  SER A 280       0.321 -29.685   1.996  1.00  0.00      A    C
ATOM   4377  HB1 SER A 280      -0.287 -30.323   1.320  1.00  0.00      A    H
ATOM   4378  HB2 SER A 280       0.739 -28.789   1.490  1.00  0.00      A    H
ATOM   4379  OG  SER A 280      -0.499 -29.202   3.033  1.00  0.00      A    O
ATOM   4380  HG1 SER A 280      -1.063 -28.555   2.604  1.00  0.00      A    H
ATOM   4381  C   SER A 280       2.358 -30.950   1.342  1.00  0.00      A    C
ATOM   4382  O   SER A 280       1.928 -30.926   0.173  1.00  0.00      A    O
ATOM   4383  N   PHE A 281       3.594 -31.434   1.560  1.00  0.00      A    N
ATOM   4384  HN  PHE A 281       3.884 -31.397   2.513  1.00  0.00      A    H
ATOM   4385  CA  PHE A 281       4.562 -31.742   0.482  1.00  0.00      A    C
ATOM   4386  HA  PHE A 281       3.904 -32.155  -0.268  1.00  0.00      A    H
ATOM   4387  CB  PHE A 281       5.265 -30.424   0.032  1.00  0.00      A    C
ATOM   4388  HB1 PHE A 281       4.578 -29.594   0.301  1.00  0.00      A    H
ATOM   4389  HB2 PHE A 281       5.561 -30.369  -1.037  1.00  0.00      A    H
ATOM   4390  CG  PHE A 281       6.488 -30.154   0.894  1.00  0.00      A    C
ATOM   4391  CD1 PHE A 281       7.768 -30.187   0.381  1.00  0.00      A    C
ATOM   4392  HD1 PHE A 281       7.938 -30.629  -0.589  1.00  0.00      A    H
ATOM   4393  CE1 PHE A 281       8.964 -29.977   1.224  1.00  0.00      A    C
ATOM   4394  HE1 PHE A 281       9.954 -30.077   0.805  1.00  0.00      A    H
ATOM   4395  CZ  PHE A 281       8.775 -29.706   2.550  1.00  0.00      A    C
ATOM   4396  HZ  PHE A 281       9.609 -29.585   3.226  1.00  0.00      A    H
ATOM   4397  CD2 PHE A 281       6.322 -29.795   2.254  1.00  0.00      A    C
ATOM   4398  HD2 PHE A 281       5.334 -29.832   2.688  1.00  0.00      A    H
ATOM   4399  CE2 PHE A 281       7.450 -29.645   3.129  1.00  0.00      A    C
ATOM   4400  HE2 PHE A 281       7.346 -29.397   4.175  1.00  0.00      A    H
ATOM   4401  C   PHE A 281       5.633 -32.866   0.789  1.00  0.00      A    C
ATOM   4402  O   PHE A 281       5.954 -33.287   1.932  1.00  0.00      A    O
ATOM   4403  N   VAL A 282       6.142 -33.478  -0.317  1.00  0.00      A    N
ATOM   4404  HN  VAL A 282       5.860 -33.119  -1.204  1.00  0.00      A    H
ATOM   4405  CA  VAL A 282       7.283 -34.397  -0.251  1.00  0.00      A    C
ATOM   4406  HA  VAL A 282       7.311 -34.896   0.706  1.00  0.00      A    H
ATOM   4407  CB  VAL A 282       7.097 -35.669  -1.199  1.00  0.00      A    C
ATOM   4408  HB  VAL A 282       7.941 -36.365  -1.011  1.00  0.00      A    H
ATOM   4409  CG1 VAL A 282       5.704 -36.345  -0.743  1.00  0.00      A    C
ATOM   4410 HG11 VAL A 282       5.478 -37.215  -1.395  1.00  0.00      A    H
ATOM   4411 HG12 VAL A 282       5.772 -36.761   0.285  1.00  0.00      A    H
ATOM   4412 HG13 VAL A 282       4.874 -35.620  -0.881  1.00  0.00      A    H
ATOM   4413  CG2 VAL A 282       7.073 -35.232  -2.639  1.00  0.00      A    C
ATOM   4414 HG21 VAL A 282       6.281 -34.514  -2.941  1.00  0.00      A    H
ATOM   4415 HG22 VAL A 282       8.001 -34.703  -2.948  1.00  0.00      A    H
ATOM   4416 HG23 VAL A 282       6.999 -36.125  -3.295  1.00  0.00      A    H
ATOM   4417  C   VAL A 282       8.720 -33.830  -0.497  1.00  0.00      A    C
ATOM   4418  O   VAL A 282       8.934 -32.901  -1.274  1.00  0.00      A    O
ATOM   4419  N   VAL A 283       9.727 -34.296   0.287  1.00  0.00      A    N
ATOM   4420  HN  VAL A 283       9.524 -35.043   0.915  1.00  0.00      A    H
ATOM   4421  CA  VAL A 283      11.086 -33.791   0.278  1.00  0.00      A    C
ATOM   4422  HA  VAL A 283      11.322 -33.382  -0.693  1.00  0.00      A    H
ATOM   4423  CB  VAL A 283      11.359 -32.828   1.431  1.00  0.00      A    C
ATOM   4424  HB  VAL A 283      10.472 -32.166   1.338  1.00  0.00      A    H
ATOM   4425  CG1 VAL A 283      11.325 -33.401   2.850  1.00  0.00      A    C
ATOM   4426 HG11 VAL A 283      10.303 -33.808   3.012  1.00  0.00      A    H
ATOM   4427 HG12 VAL A 283      12.141 -34.130   3.041  1.00  0.00      A    H
ATOM   4428 HG13 VAL A 283      11.400 -32.540   3.548  1.00  0.00      A    H
ATOM   4429  CG2 VAL A 283      12.525 -31.823   1.196  1.00  0.00      A    C
ATOM   4430 HG21 VAL A 283      12.384 -30.893   1.788  1.00  0.00      A    H
ATOM   4431 HG22 VAL A 283      13.528 -32.221   1.459  1.00  0.00      A    H
ATOM   4432 HG23 VAL A 283      12.511 -31.458   0.147  1.00  0.00      A    H
ATOM   4433  C   VAL A 283      11.994 -34.962   0.401  1.00  0.00      A    C
ATOM   4434  O   VAL A 283      11.668 -35.978   0.966  1.00  0.00      A    O
ATOM   4435  N   ARG A 284      13.170 -34.914  -0.250  1.00  0.00      A    N
ATOM   4436  HN  ARG A 284      13.449 -34.092  -0.740  1.00  0.00      A    H
ATOM   4437  CA  ARG A 284      14.175 -35.933  -0.021  1.00  0.00      A    C
ATOM   4438  HA  ARG A 284      13.768 -36.932  -0.080  1.00  0.00      A    H
ATOM   4439  CB  ARG A 284      15.122 -35.937  -1.192  1.00  0.00      A    C
ATOM   4440  HB1 ARG A 284      15.966 -36.657  -1.138  1.00  0.00      A    H
ATOM   4441  HB2 ARG A 284      15.596 -34.949  -1.371  1.00  0.00      A    H
ATOM   4442  CG  ARG A 284      14.340 -36.348  -2.509  1.00  0.00      A    C
ATOM   4443  HG1 ARG A 284      14.808 -35.756  -3.325  1.00  0.00      A    H
ATOM   4444  HG2 ARG A 284      13.270 -36.065  -2.415  1.00  0.00      A    H
ATOM   4445  CD  ARG A 284      14.406 -37.854  -2.854  1.00  0.00      A    C
ATOM   4446  HD1 ARG A 284      13.790 -38.450  -2.148  1.00  0.00      A    H
ATOM   4447  HD2 ARG A 284      15.461 -38.180  -2.980  1.00  0.00      A    H
ATOM   4448  NE  ARG A 284      13.817 -37.911  -4.168  1.00  0.00      A    N
ATOM   4449  HE  ARG A 284      13.376 -37.071  -4.483  1.00  0.00      A    H
ATOM   4450  CZ  ARG A 284      13.921 -38.966  -4.951  1.00  0.00      A    C
ATOM   4451  NH1 ARG A 284      14.666 -40.022  -4.606  1.00  0.00      A    N
ATOM   4452 HH11 ARG A 284      15.086 -40.088  -3.701  1.00  0.00      A    H
ATOM   4453 HH12 ARG A 284      15.106 -40.637  -5.260  1.00  0.00      A    H
ATOM   4454  NH2 ARG A 284      13.388 -38.969  -6.204  1.00  0.00      A    N
ATOM   4455 HH21 ARG A 284      12.889 -38.185  -6.572  1.00  0.00      A    H
ATOM   4456 HH22 ARG A 284      13.535 -39.812  -6.722  1.00  0.00      A    H
ATOM   4457  C   ARG A 284      15.012 -35.963   1.279  1.00  0.00      A    C
ATOM   4458  O   ARG A 284      15.317 -34.912   1.813  1.00  0.00      A    O
ATOM   4459  N   ARG A 285      15.420 -37.208   1.681  1.00  0.00      A    N
ATOM   4460  HN  ARG A 285      15.163 -38.012   1.150  1.00  0.00      A    H
ATOM   4461  CA  ARG A 285      16.290 -37.475   2.880  1.00  0.00      A    C
ATOM   4462  HA  ARG A 285      15.801 -37.064   3.751  1.00  0.00      A    H
ATOM   4463  CB  ARG A 285      16.580 -38.919   3.216  1.00  0.00      A    C
ATOM   4464  HB1 ARG A 285      17.460 -39.047   3.882  1.00  0.00      A    H
ATOM   4465  HB2 ARG A 285      16.906 -39.435   2.288  1.00  0.00      A    H
ATOM   4466  CG  ARG A 285      15.426 -39.708   3.917  1.00  0.00      A    C
ATOM   4467  HG1 ARG A 285      14.557 -39.576   3.238  1.00  0.00      A    H
ATOM   4468  HG2 ARG A 285      15.267 -39.258   4.920  1.00  0.00      A    H
ATOM   4469  CD  ARG A 285      15.795 -41.174   4.032  1.00  0.00      A    C
ATOM   4470  HD1 ARG A 285      16.758 -41.171   4.585  1.00  0.00      A    H
ATOM   4471  HD2 ARG A 285      16.017 -41.458   2.981  1.00  0.00      A    H
ATOM   4472  NE  ARG A 285      14.728 -41.971   4.687  1.00  0.00      A    N
ATOM   4473  HE  ARG A 285      13.754 -41.799   4.539  1.00  0.00      A    H
ATOM   4474  CZ  ARG A 285      14.999 -43.035   5.471  1.00  0.00      A    C
ATOM   4475  NH1 ARG A 285      16.220 -43.540   5.522  1.00  0.00      A    N
ATOM   4476 HH11 ARG A 285      16.907 -43.123   4.926  1.00  0.00      A    H
ATOM   4477 HH12 ARG A 285      16.477 -44.325   6.085  1.00  0.00      A    H
ATOM   4478  NH2 ARG A 285      14.132 -43.630   6.226  1.00  0.00      A    N
ATOM   4479 HH21 ARG A 285      13.181 -43.372   6.057  1.00  0.00      A    H
ATOM   4480 HH22 ARG A 285      14.502 -44.158   6.990  1.00  0.00      A    H
ATOM   4481  C   ARG A 285      17.619 -36.736   2.592  1.00  0.00      A    C
ATOM   4482  O   ARG A 285      18.241 -36.158   3.464  1.00  0.00      A    O
ATOM   4483  N   ALA A 286      18.127 -36.877   1.365  1.00  0.00      A    N
ATOM   4484  HN  ALA A 286      17.699 -37.399   0.632  1.00  0.00      A    H
ATOM   4485  CA  ALA A 286      19.355 -36.246   0.983  1.00  0.00      A    C
ATOM   4486  HA  ALA A 286      20.204 -36.349   1.643  1.00  0.00      A    H
ATOM   4487  CB  ALA A 286      19.670 -36.772  -0.446  1.00  0.00      A    C
ATOM   4488  HB1 ALA A 286      19.765 -37.876  -0.366  1.00  0.00      A    H
ATOM   4489  HB2 ALA A 286      18.789 -36.466  -1.051  1.00  0.00      A    H
ATOM   4490  HB3 ALA A 286      20.627 -36.353  -0.824  1.00  0.00      A    H
ATOM   4491  C   ALA A 286      19.325 -34.688   1.025  1.00  0.00      A    C
ATOM   4492  O   ALA A 286      20.266 -34.081   1.508  1.00  0.00      A    O
ATOM   4493  N   ALA A 287      18.209 -34.061   0.677  1.00  0.00      A    N
ATOM   4494  HN  ALA A 287      17.458 -34.615   0.324  1.00  0.00      A    H
ATOM   4495  CA  ALA A 287      17.827 -32.728   0.835  1.00  0.00      A    C
ATOM   4496  HA  ALA A 287      18.536 -32.089   0.329  1.00  0.00      A    H
ATOM   4497  CB  ALA A 287      16.540 -32.498   0.111  1.00  0.00      A    C
ATOM   4498  HB1 ALA A 287      16.666 -32.880  -0.924  1.00  0.00      A    H
ATOM   4499  HB2 ALA A 287      15.625 -32.984   0.512  1.00  0.00      A    H
ATOM   4500  HB3 ALA A 287      16.406 -31.399   0.017  1.00  0.00      A    H
ATOM   4501  C   ALA A 287      17.742 -32.272   2.286  1.00  0.00      A    C
ATOM   4502  O   ALA A 287      18.334 -31.233   2.560  1.00  0.00      A    O
ATOM   4503  N   VAL A 288      17.007 -33.008   3.133  1.00  0.00      A    N
ATOM   4504  HN  VAL A 288      16.535 -33.815   2.785  1.00  0.00      A    H
ATOM   4505  CA  VAL A 288      17.060 -32.775   4.599  1.00  0.00      A    C
ATOM   4506  HA  VAL A 288      16.592 -31.818   4.775  1.00  0.00      A    H
ATOM   4507  CB  VAL A 288      16.145 -33.722   5.365  1.00  0.00      A    C
ATOM   4508  HB  VAL A 288      16.371 -34.787   5.148  1.00  0.00      A    H
ATOM   4509  CG1 VAL A 288      16.304 -33.624   6.848  1.00  0.00      A    C
ATOM   4510 HG11 VAL A 288      15.453 -34.136   7.346  1.00  0.00      A    H
ATOM   4511 HG12 VAL A 288      17.320 -34.048   6.998  1.00  0.00      A    H
ATOM   4512 HG13 VAL A 288      16.286 -32.570   7.199  1.00  0.00      A    H
ATOM   4513  CG2 VAL A 288      14.669 -33.297   4.923  1.00  0.00      A    C
ATOM   4514 HG21 VAL A 288      14.505 -33.194   3.829  1.00  0.00      A    H
ATOM   4515 HG22 VAL A 288      13.948 -34.070   5.264  1.00  0.00      A    H
ATOM   4516 HG23 VAL A 288      14.385 -32.385   5.491  1.00  0.00      A    H
ATOM   4517  C   VAL A 288      18.500 -32.785   5.204  1.00  0.00      A    C
ATOM   4518  O   VAL A 288      18.811 -31.812   5.878  1.00  0.00      A    O
ATOM   4519  N   ASN A 289      19.305 -33.818   4.902  1.00  0.00      A    N
ATOM   4520  HN  ASN A 289      18.971 -34.550   4.314  1.00  0.00      A    H
ATOM   4521  CA  ASN A 289      20.706 -34.016   5.318  1.00  0.00      A    C
ATOM   4522  HA  ASN A 289      20.744 -33.933   6.394  1.00  0.00      A    H
ATOM   4523  CB  ASN A 289      21.250 -35.418   4.993  1.00  0.00      A    C
ATOM   4524  HB1 ASN A 289      22.343 -35.428   5.195  1.00  0.00      A    H
ATOM   4525  HB2 ASN A 289      21.212 -35.690   3.916  1.00  0.00      A    H
ATOM   4526  CG  ASN A 289      20.576 -36.483   5.879  1.00  0.00      A    C
ATOM   4527  OD1 ASN A 289      20.125 -36.250   6.943  1.00  0.00      A    O
ATOM   4528  ND2 ASN A 289      20.520 -37.684   5.326  1.00  0.00      A    N
ATOM   4529 HD21 ASN A 289      19.910 -38.363   5.734  1.00  0.00      A    H
ATOM   4530 HD22 ASN A 289      20.767 -37.675   4.357  1.00  0.00      A    H
ATOM   4531  C   ASN A 289      21.663 -32.926   4.872  1.00  0.00      A    C
ATOM   4532  O   ASN A 289      22.466 -32.399   5.619  1.00  0.00      A    O
ATOM   4533  N   GLY A 290      21.515 -32.483   3.610  1.00  0.00      A    N
ATOM   4534  HN  GLY A 290      20.857 -32.950   3.024  1.00  0.00      A    H
ATOM   4535  CA  GLY A 290      22.375 -31.446   2.998  1.00  0.00      A    C
ATOM   4536  HA1 GLY A 290      22.188 -31.513   1.936  1.00  0.00      A    H
ATOM   4537  HA2 GLY A 290      23.395 -31.644   3.290  1.00  0.00      A    H
ATOM   4538  C   GLY A 290      21.903 -30.065   3.409  1.00  0.00      A    C
ATOM   4539  O   GLY A 290      22.678 -29.114   3.249  1.00  0.00      A    O
ATOM   4540  N   ILE A 291      20.704 -29.908   3.886  1.00  0.00      A    N
ATOM   4541  HN  ILE A 291      20.038 -30.613   3.657  1.00  0.00      A    H
ATOM   4542  CA  ILE A 291      20.183 -28.644   4.385  1.00  0.00      A    C
ATOM   4543  HA  ILE A 291      20.902 -27.902   4.070  1.00  0.00      A    H
ATOM   4544  CB  ILE A 291      18.951 -28.247   3.687  1.00  0.00      A    C
ATOM   4545  HB  ILE A 291      19.107 -28.574   2.636  1.00  0.00      A    H
ATOM   4546  CG2 ILE A 291      17.794 -28.996   4.381  1.00  0.00      A    C
ATOM   4547 HG21 ILE A 291      17.536 -28.514   5.349  1.00  0.00      A    H
ATOM   4548 HG22 ILE A 291      16.880 -28.919   3.754  1.00  0.00      A    H
ATOM   4549 HG23 ILE A 291      18.042 -30.060   4.582  1.00  0.00      A    H
ATOM   4550  CG1 ILE A 291      18.665 -26.717   3.639  1.00  0.00      A    C
ATOM   4551 HG11 ILE A 291      18.632 -26.427   4.711  1.00  0.00      A    H
ATOM   4552 HG12 ILE A 291      17.614 -26.561   3.312  1.00  0.00      A    H
ATOM   4553  CD  ILE A 291      19.667 -25.869   2.742  1.00  0.00      A    C
ATOM   4554  HD1 ILE A 291      20.651 -25.787   3.252  1.00  0.00      A    H
ATOM   4555  HD2 ILE A 291      19.652 -26.263   1.704  1.00  0.00      A    H
ATOM   4556  HD3 ILE A 291      19.263 -24.835   2.777  1.00  0.00      A    H
ATOM   4557  C   ILE A 291      20.230 -28.626   5.864  1.00  0.00      A    C
ATOM   4558  O   ILE A 291      19.653 -27.669   6.469  1.00  0.00      A    O
ATOM   4559  N   GLY A 292      20.869 -29.524   6.590  1.00  0.00      A    N
ATOM   4560  HN  GLY A 292      21.243 -30.235   6.000  1.00  0.00      A    H
ATOM   4561  CA  GLY A 292      21.114 -29.352   8.074  1.00  0.00      A    C
ATOM   4562  HA1 GLY A 292      21.283 -28.295   8.213  1.00  0.00      A    H
ATOM   4563  HA2 GLY A 292      21.945 -29.947   8.424  1.00  0.00      A    H
ATOM   4564  C   GLY A 292      19.913 -29.710   8.981  1.00  0.00      A    C
ATOM   4565  O   GLY A 292      19.733 -29.132  10.052  1.00  0.00      A    O
ATOM   4566  N   GLY A 293      19.122 -30.702   8.612  1.00  0.00      A    N
ATOM   4567  HN  GLY A 293      19.279 -31.220   7.775  1.00  0.00      A    H
ATOM   4568  CA  GLY A 293      17.957 -31.125   9.370  1.00  0.00      A    C
ATOM   4569  HA1 GLY A 293      18.303 -31.350  10.369  1.00  0.00      A    H
ATOM   4570  HA2 GLY A 293      17.439 -31.925   8.863  1.00  0.00      A    H
ATOM   4571  C   GLY A 293      16.958 -29.931   9.350  1.00  0.00      A    C
ATOM   4572  O   GLY A 293      16.683 -29.349   8.276  1.00  0.00      A    O
ATOM   4573  N   PHE A 294      16.359 -29.512  10.508  1.00  0.00      A    N
ATOM   4574  HN  PHE A 294      16.552 -29.946  11.384  1.00  0.00      A    H
ATOM   4575  CA  PHE A 294      15.336 -28.506  10.590  1.00  0.00      A    C
ATOM   4576  HA  PHE A 294      15.346 -27.965   9.656  1.00  0.00      A    H
ATOM   4577  CB  PHE A 294      13.991 -29.076  11.014  1.00  0.00      A    C
ATOM   4578  HB1 PHE A 294      13.180 -28.356  11.255  1.00  0.00      A    H
ATOM   4579  HB2 PHE A 294      14.026 -29.723  11.916  1.00  0.00      A    H
ATOM   4580  CG  PHE A 294      13.503 -29.948   9.911  1.00  0.00      A    C
ATOM   4581  CD1 PHE A 294      13.743 -31.233   9.916  1.00  0.00      A    C
ATOM   4582  HD1 PHE A 294      14.351 -31.535  10.756  1.00  0.00      A    H
ATOM   4583  CE1 PHE A 294      13.185 -32.081   9.003  1.00  0.00      A    C
ATOM   4584  HE1 PHE A 294      13.530 -33.104   8.996  1.00  0.00      A    H
ATOM   4585  CZ  PHE A 294      12.411 -31.531   7.928  1.00  0.00      A    C
ATOM   4586  HZ  PHE A 294      12.091 -32.224   7.163  1.00  0.00      A    H
ATOM   4587  CD2 PHE A 294      12.699 -29.303   8.900  1.00  0.00      A    C
ATOM   4588  HD2 PHE A 294      12.416 -28.272   9.053  1.00  0.00      A    H
ATOM   4589  CE2 PHE A 294      12.195 -30.137   7.942  1.00  0.00      A    C
ATOM   4590  HE2 PHE A 294      11.592 -29.717   7.151  1.00  0.00      A    H
ATOM   4591  C   PHE A 294      15.791 -27.430  11.625  1.00  0.00      A    C
ATOM   4592  O   PHE A 294      16.358 -27.794  12.653  1.00  0.00      A    O
ATOM   4593  N   PRO A 295      15.708 -26.107  11.390  1.00  0.00      A    N
ATOM   4594  CD  PRO A 295      15.172 -25.436  10.278  1.00  0.00      A    C
ATOM   4595  HD1 PRO A 295      15.537 -25.828   9.304  1.00  0.00      A    H
ATOM   4596  HD2 PRO A 295      14.070 -25.571  10.315  1.00  0.00      A    H
ATOM   4597  CA  PRO A 295      16.612 -25.266  12.175  1.00  0.00      A    C
ATOM   4598  HA  PRO A 295      17.430 -25.823  12.608  1.00  0.00      A    H
ATOM   4599  CB  PRO A 295      16.839 -24.082  11.250  1.00  0.00      A    C
ATOM   4600  HB1 PRO A 295      17.704 -24.264  10.577  1.00  0.00      A    H
ATOM   4601  HB2 PRO A 295      17.018 -23.131  11.797  1.00  0.00      A    H
ATOM   4602  CG  PRO A 295      15.550 -24.013  10.471  1.00  0.00      A    C
ATOM   4603  HG1 PRO A 295      15.522 -23.471   9.502  1.00  0.00      A    H
ATOM   4604  HG2 PRO A 295      14.812 -23.409  11.041  1.00  0.00      A    H
ATOM   4605  C   PRO A 295      15.920 -24.763  13.404  1.00  0.00      A    C
ATOM   4606  O   PRO A 295      14.661 -24.736  13.280  1.00  0.00      A    O
ATOM   4607  N   THR A 296      16.693 -24.505  14.490  1.00  0.00      A    N
ATOM   4608  HN  THR A 296      17.686 -24.546  14.564  1.00  0.00      A    H
ATOM   4609  CA  THR A 296      15.899 -24.407  15.759  1.00  0.00      A    C
ATOM   4610  HA  THR A 296      14.826 -24.412  15.636  1.00  0.00      A    H
ATOM   4611  CB  THR A 296      16.237 -25.578  16.687  1.00  0.00      A    C
ATOM   4612  HB  THR A 296      15.859 -25.360  17.708  1.00  0.00      A    H
ATOM   4613  OG1 THR A 296      17.654 -25.794  16.830  1.00  0.00      A    O
ATOM   4614  HG1 THR A 296      17.841 -26.021  15.916  1.00  0.00      A    H
ATOM   4615  CG2 THR A 296      15.676 -26.900  16.216  1.00  0.00      A    C
ATOM   4616 HG21 THR A 296      15.895 -27.839  16.769  1.00  0.00      A    H
ATOM   4617 HG22 THR A 296      14.568 -26.827  16.247  1.00  0.00      A    H
ATOM   4618 HG23 THR A 296      15.884 -27.034  15.133  1.00  0.00      A    H
ATOM   4619  C   THR A 296      16.283 -23.113  16.468  1.00  0.00      A    C
ATOM   4620  O   THR A 296      16.084 -23.038  17.694  1.00  0.00      A    O
ATOM   4621  N   ASP A 297      16.847 -22.096  15.741  1.00  0.00      A    N
ATOM   4622  HN  ASP A 297      17.164 -22.317  14.822  1.00  0.00      A    H
ATOM   4623  CA  ASP A 297      17.298 -20.858  16.379  1.00  0.00      A    C
ATOM   4624  HA  ASP A 297      17.418 -21.092  17.426  1.00  0.00      A    H
ATOM   4625  CB  ASP A 297      18.708 -20.468  15.824  1.00  0.00      A    C
ATOM   4626  HB1 ASP A 297      18.897 -19.382  15.960  1.00  0.00      A    H
ATOM   4627  HB2 ASP A 297      18.565 -20.535  14.724  1.00  0.00      A    H
ATOM   4628  CG  ASP A 297      19.767 -21.337  16.426  1.00  0.00      A    C
ATOM   4629  OD1 ASP A 297      20.067 -21.183  17.672  1.00  0.00      A    O
ATOM   4630  OD2 ASP A 297      20.364 -22.221  15.754  1.00  0.00      A    O
ATOM   4631  C   ASP A 297      16.178 -19.776  16.352  1.00  0.00      A    C
ATOM   4632  O   ASP A 297      16.476 -18.656  16.669  1.00  0.00      A    O
ATOM   4633  N   ALA A 298      14.979 -20.016  15.974  1.00  0.00      A    N
ATOM   4634  HN  ALA A 298      14.765 -20.836  15.448  1.00  0.00      A    H
ATOM   4635  CA  ALA A 298      13.861 -19.024  16.038  1.00  0.00      A    C
ATOM   4636  HA  ALA A 298      13.923 -18.405  16.921  1.00  0.00      A    H
ATOM   4637  CB  ALA A 298      13.833 -18.172  14.814  1.00  0.00      A    C
ATOM   4638  HB1 ALA A 298      13.713 -18.733  13.863  1.00  0.00      A    H
ATOM   4639  HB2 ALA A 298      13.087 -17.350  14.860  1.00  0.00      A    H
ATOM   4640  HB3 ALA A 298      14.831 -17.702  14.684  1.00  0.00      A    H
ATOM   4641  C   ALA A 298      12.599 -19.760  16.139  1.00  0.00      A    C
ATOM   4642  O   ALA A 298      12.413 -20.936  15.838  1.00  0.00      A    O
ATOM   4643  N   LEU A 299      11.585 -18.947  16.658  1.00  0.00      A    N
ATOM   4644  HN  LEU A 299      11.759 -17.981  16.833  1.00  0.00      A    H
ATOM   4645  CA  LEU A 299      10.116 -19.257  16.886  1.00  0.00      A    C
ATOM   4646  HA  LEU A 299      10.078 -20.082  17.582  1.00  0.00      A    H
ATOM   4647  CB  LEU A 299       9.384 -17.900  17.416  1.00  0.00      A    C
ATOM   4648  HB1 LEU A 299       8.314 -18.197  17.445  1.00  0.00      A    H
ATOM   4649  HB2 LEU A 299       9.557 -17.050  16.722  1.00  0.00      A    H
ATOM   4650  CG  LEU A 299       9.637 -17.525  18.862  1.00  0.00      A    C
ATOM   4651  HG  LEU A 299      10.686 -17.228  19.078  1.00  0.00      A    H
ATOM   4652  CD1 LEU A 299       8.800 -16.287  19.188  1.00  0.00      A    C
ATOM   4653 HD11 LEU A 299       8.758 -15.610  18.308  1.00  0.00      A    H
ATOM   4654 HD12 LEU A 299       7.766 -16.593  19.456  1.00  0.00      A    H
ATOM   4655 HD13 LEU A 299       9.252 -15.817  20.087  1.00  0.00      A    H
ATOM   4656  CD2 LEU A 299       9.265 -18.562  19.860  1.00  0.00      A    C
ATOM   4657 HD21 LEU A 299       8.207 -18.741  19.573  1.00  0.00      A    H
ATOM   4658 HD22 LEU A 299       9.828 -19.520  19.852  1.00  0.00      A    H
ATOM   4659 HD23 LEU A 299       9.276 -18.179  20.903  1.00  0.00      A    H
ATOM   4660  C   LEU A 299       9.523 -19.646  15.504  1.00  0.00      A    C
ATOM   4661  O   LEU A 299       8.579 -20.480  15.379  1.00  0.00      A    O
ATOM   4662  N   THR A 300       9.923 -18.861  14.450  1.00  0.00      A    N
ATOM   4663  HN  THR A 300      10.701 -18.240  14.499  1.00  0.00      A    H
ATOM   4664  CA  THR A 300       9.386 -19.036  13.075  1.00  0.00      A    C
ATOM   4665  HA  THR A 300       8.613 -19.761  12.869  1.00  0.00      A    H
ATOM   4666  CB  THR A 300       8.805 -17.723  12.473  1.00  0.00      A    C
ATOM   4667  HB  THR A 300       8.553 -17.960  11.417  1.00  0.00      A    H
ATOM   4668  OG1 THR A 300       9.681 -16.588  12.387  1.00  0.00      A    O
ATOM   4669  HG1 THR A 300      10.449 -16.944  11.934  1.00  0.00      A    H
ATOM   4670  CG2 THR A 300       7.566 -17.190  13.255  1.00  0.00      A    C
ATOM   4671 HG21 THR A 300       6.860 -18.020  13.471  1.00  0.00      A    H
ATOM   4672 HG22 THR A 300       7.783 -16.790  14.268  1.00  0.00      A    H
ATOM   4673 HG23 THR A 300       6.937 -16.475  12.683  1.00  0.00      A    H
ATOM   4674  C   THR A 300      10.530 -19.565  12.166  1.00  0.00      A    C
ATOM   4675  O   THR A 300      11.135 -18.777  11.344  1.00  0.00      A    O
ATOM   4676  N   GLU A 301      10.759 -20.884  12.297  1.00  0.00      A    N
ATOM   4677  HN  GLU A 301      10.127 -21.403  12.867  1.00  0.00      A    H
ATOM   4678  CA  GLU A 301      11.774 -21.701  11.745  1.00  0.00      A    C
ATOM   4679  HA  GLU A 301      12.741 -21.299  12.011  1.00  0.00      A    H
ATOM   4680  CB  GLU A 301      11.588 -23.127  12.359  1.00  0.00      A    C
ATOM   4681  HB1 GLU A 301      11.960 -22.953  13.391  1.00  0.00      A    H
ATOM   4682  HB2 GLU A 301      12.276 -23.862  11.889  1.00  0.00      A    H
ATOM   4683  CG  GLU A 301      10.191 -23.871  12.363  1.00  0.00      A    C
ATOM   4684  HG1 GLU A 301      10.387 -24.931  12.632  1.00  0.00      A    H
ATOM   4685  HG2 GLU A 301       9.636 -23.801  11.403  1.00  0.00      A    H
ATOM   4686  CD  GLU A 301       9.358 -23.361  13.520  1.00  0.00      A    C
ATOM   4687  OE1 GLU A 301       8.236 -22.893  13.269  1.00  0.00      A    O
ATOM   4688  OE2 GLU A 301       9.810 -23.518  14.740  1.00  0.00      A    O
ATOM   4689  C   GLU A 301      11.721 -21.897  10.258  1.00  0.00      A    C
ATOM   4690  O   GLU A 301      12.724 -22.095   9.564  1.00  0.00      A    O
ATOM   4691  N   ASP A 302      10.505 -21.802   9.648  1.00  0.00      A    N
ATOM   4692  HN  ASP A 302       9.680 -21.713  10.200  1.00  0.00      A    H
ATOM   4693  CA  ASP A 302      10.317 -21.948   8.248  1.00  0.00      A    C
ATOM   4694  HA  ASP A 302      10.748 -22.868   7.882  1.00  0.00      A    H
ATOM   4695  CB  ASP A 302       8.849 -21.915   7.933  1.00  0.00      A    C
ATOM   4696  HB1 ASP A 302       8.683 -22.014   6.839  1.00  0.00      A    H
ATOM   4697  HB2 ASP A 302       8.229 -21.048   8.247  1.00  0.00      A    H
ATOM   4698  CG  ASP A 302       8.319 -23.195   8.576  1.00  0.00      A    C
ATOM   4699  OD1 ASP A 302       8.818 -24.333   8.371  1.00  0.00      A    O
ATOM   4700  OD2 ASP A 302       7.379 -23.117   9.379  1.00  0.00      A    O
ATOM   4701  C   ASP A 302      10.909 -20.844   7.447  1.00  0.00      A    C
ATOM   4702  O   ASP A 302      11.466 -21.079   6.353  1.00  0.00      A    O
ATOM   4703  N   MET A 303      10.794 -19.537   7.941  1.00  0.00      A    N
ATOM   4704  HN  MET A 303      10.330 -19.387   8.810  1.00  0.00      A    H
ATOM   4705  CA  MET A 303      11.436 -18.385   7.365  1.00  0.00      A    C
ATOM   4706  HA  MET A 303      11.164 -18.278   6.325  1.00  0.00      A    H
ATOM   4707  CB  MET A 303      11.083 -17.101   8.170  1.00  0.00      A    C
ATOM   4708  HB1 MET A 303      11.190 -17.177   9.274  1.00  0.00      A    H
ATOM   4709  HB2 MET A 303       9.998 -16.974   7.964  1.00  0.00      A    H
ATOM   4710  CG  MET A 303      11.742 -15.796   7.748  1.00  0.00      A    C
ATOM   4711  HG1 MET A 303      12.840 -15.929   7.852  1.00  0.00      A    H
ATOM   4712  HG2 MET A 303      11.321 -15.020   8.423  1.00  0.00      A    H
ATOM   4713  SD  MET A 303      11.361 -15.353   5.966  1.00  0.00      A    S
ATOM   4714  CE  MET A 303       9.539 -15.295   6.192  1.00  0.00      A    C
ATOM   4715  HE1 MET A 303       9.234 -14.961   7.207  1.00  0.00      A    H
ATOM   4716  HE2 MET A 303       9.051 -14.630   5.448  1.00  0.00      A    H
ATOM   4717  HE3 MET A 303       9.149 -16.319   6.005  1.00  0.00      A    H
ATOM   4718  C   MET A 303      12.990 -18.486   7.489  1.00  0.00      A    C
ATOM   4719  O   MET A 303      13.700 -18.200   6.567  1.00  0.00      A    O
ATOM   4720  N   LEU A 304      13.554 -19.042   8.643  1.00  0.00      A    N
ATOM   4721  HN  LEU A 304      12.890 -19.230   9.362  1.00  0.00      A    H
ATOM   4722  CA  LEU A 304      15.003 -19.375   8.888  1.00  0.00      A    C
ATOM   4723  HA  LEU A 304      15.543 -18.463   8.680  1.00  0.00      A    H
ATOM   4724  CB  LEU A 304      15.152 -19.733  10.381  1.00  0.00      A    C
ATOM   4725  HB1 LEU A 304      14.728 -20.707  10.708  1.00  0.00      A    H
ATOM   4726  HB2 LEU A 304      14.545 -19.010  10.967  1.00  0.00      A    H
ATOM   4727  CG  LEU A 304      16.620 -19.777  11.031  1.00  0.00      A    C
ATOM   4728  HG  LEU A 304      17.107 -20.575  10.431  1.00  0.00      A    H
ATOM   4729  CD1 LEU A 304      17.363 -18.471  10.927  1.00  0.00      A    C
ATOM   4730 HD11 LEU A 304      18.339 -18.714  11.398  1.00  0.00      A    H
ATOM   4731 HD12 LEU A 304      17.436 -18.060   9.897  1.00  0.00      A    H
ATOM   4732 HD13 LEU A 304      16.803 -17.729  11.537  1.00  0.00      A    H
ATOM   4733  CD2 LEU A 304      16.484 -20.148  12.576  1.00  0.00      A    C
ATOM   4734 HD21 LEU A 304      15.907 -19.488  13.259  1.00  0.00      A    H
ATOM   4735 HD22 LEU A 304      16.184 -21.208  12.719  1.00  0.00      A    H
ATOM   4736 HD23 LEU A 304      17.540 -20.130  12.920  1.00  0.00      A    H
ATOM   4737  C   LEU A 304      15.549 -20.470   8.056  1.00  0.00      A    C
ATOM   4738  O   LEU A 304      16.620 -20.315   7.444  1.00  0.00      A    O
ATOM   4739  N   LEU A 305      14.740 -21.581   7.833  1.00  0.00      A    N
ATOM   4740  HN  LEU A 305      13.960 -21.665   8.448  1.00  0.00      A    H
ATOM   4741  CA  LEU A 305      14.958 -22.474   6.752  1.00  0.00      A    C
ATOM   4742  HA  LEU A 305      15.950 -22.878   6.885  1.00  0.00      A    H
ATOM   4743  CB  LEU A 305      14.087 -23.689   6.809  1.00  0.00      A    C
ATOM   4744  HB1 LEU A 305      13.036 -23.331   6.762  1.00  0.00      A    H
ATOM   4745  HB2 LEU A 305      14.170 -24.173   7.805  1.00  0.00      A    H
ATOM   4746  CG  LEU A 305      14.269 -24.707   5.630  1.00  0.00      A    C
ATOM   4747  HG  LEU A 305      14.042 -24.217   4.659  1.00  0.00      A    H
ATOM   4748  CD1 LEU A 305      15.671 -25.346   5.554  1.00  0.00      A    C
ATOM   4749 HD11 LEU A 305      16.570 -24.713   5.712  1.00  0.00      A    H
ATOM   4750 HD12 LEU A 305      15.706 -26.189   6.277  1.00  0.00      A    H
ATOM   4751 HD13 LEU A 305      15.753 -25.629   4.483  1.00  0.00      A    H
ATOM   4752  CD2 LEU A 305      13.366 -25.901   5.821  1.00  0.00      A    C
ATOM   4753 HD21 LEU A 305      12.301 -25.593   5.882  1.00  0.00      A    H
ATOM   4754 HD22 LEU A 305      13.573 -26.607   4.988  1.00  0.00      A    H
ATOM   4755 HD23 LEU A 305      13.608 -26.427   6.770  1.00  0.00      A    H
ATOM   4756  C   LEU A 305      14.971 -21.854   5.328  1.00  0.00      A    C
ATOM   4757  O   LEU A 305      15.916 -22.085   4.574  1.00  0.00      A    O
ATOM   4758  N   THR A 306      13.993 -20.997   5.001  1.00  0.00      A    N
ATOM   4759  HN  THR A 306      13.201 -20.835   5.584  1.00  0.00      A    H
ATOM   4760  CA  THR A 306      13.874 -20.208   3.716  1.00  0.00      A    C
ATOM   4761  HA  THR A 306      13.746 -20.852   2.859  1.00  0.00      A    H
ATOM   4762  CB  THR A 306      12.723 -19.273   3.473  1.00  0.00      A    C
ATOM   4763  HB  THR A 306      12.708 -18.553   4.319  1.00  0.00      A    H
ATOM   4764  OG1 THR A 306      11.553 -20.054   3.356  1.00  0.00      A    O
ATOM   4765  HG1 THR A 306      11.393 -20.438   4.222  1.00  0.00      A    H
ATOM   4766  CG2 THR A 306      12.927 -18.554   2.098  1.00  0.00      A    C
ATOM   4767 HG21 THR A 306      13.193 -19.379   1.403  1.00  0.00      A    H
ATOM   4768 HG22 THR A 306      12.028 -17.943   1.867  1.00  0.00      A    H
ATOM   4769 HG23 THR A 306      13.706 -17.762   2.119  1.00  0.00      A    H
ATOM   4770  C   THR A 306      15.139 -19.413   3.554  1.00  0.00      A    C
ATOM   4771  O   THR A 306      15.767 -19.473   2.512  1.00  0.00      A    O
ATOM   4772  N   TYR A 307      15.681 -18.778   4.592  1.00  0.00      A    N
ATOM   4773  HN  TYR A 307      15.112 -18.761   5.410  1.00  0.00      A    H
ATOM   4774  CA  TYR A 307      16.933 -18.115   4.565  1.00  0.00      A    C
ATOM   4775  HA  TYR A 307      16.802 -17.392   3.774  1.00  0.00      A    H
ATOM   4776  CB  TYR A 307      17.115 -17.374   5.895  1.00  0.00      A    C
ATOM   4777  HB1 TYR A 307      17.909 -17.827   6.526  1.00  0.00      A    H
ATOM   4778  HB2 TYR A 307      16.160 -17.558   6.432  1.00  0.00      A    H
ATOM   4779  CG  TYR A 307      17.311 -15.916   5.872  1.00  0.00      A    C
ATOM   4780  CD1 TYR A 307      16.393 -15.056   6.493  1.00  0.00      A    C
ATOM   4781  HD1 TYR A 307      15.471 -15.418   6.923  1.00  0.00      A    H
ATOM   4782  CE1 TYR A 307      16.727 -13.670   6.559  1.00  0.00      A    C
ATOM   4783  HE1 TYR A 307      16.039 -12.989   7.039  1.00  0.00      A    H
ATOM   4784  CZ  TYR A 307      17.829 -13.201   5.940  1.00  0.00      A    C
ATOM   4785  OH  TYR A 307      18.343 -11.881   6.157  1.00  0.00      A    O
ATOM   4786  HH  TYR A 307      19.289 -12.037   6.099  1.00  0.00      A    H
ATOM   4787  CD2 TYR A 307      18.451 -15.478   5.260  1.00  0.00      A    C
ATOM   4788  HD2 TYR A 307      19.038 -16.116   4.615  1.00  0.00      A    H
ATOM   4789  CE2 TYR A 307      18.696 -14.115   5.232  1.00  0.00      A    C
ATOM   4790  HE2 TYR A 307      19.600 -13.829   4.715  1.00  0.00      A    H
ATOM   4791  C   TYR A 307      18.136 -18.979   4.217  1.00  0.00      A    C
ATOM   4792  O   TYR A 307      19.014 -18.473   3.488  1.00  0.00      A    O
ATOM   4793  N   ARG A 308      18.271 -20.228   4.862  1.00  0.00      A    N
ATOM   4794  HN  ARG A 308      17.519 -20.499   5.458  1.00  0.00      A    H
ATOM   4795  CA  ARG A 308      19.339 -21.205   4.607  1.00  0.00      A    C
ATOM   4796  HA  ARG A 308      20.272 -20.663   4.642  1.00  0.00      A    H
ATOM   4797  CB  ARG A 308      19.382 -22.357   5.708  1.00  0.00      A    C
ATOM   4798  HB1 ARG A 308      18.449 -22.943   5.566  1.00  0.00      A    H
ATOM   4799  HB2 ARG A 308      19.492 -21.826   6.678  1.00  0.00      A    H
ATOM   4800  CG  ARG A 308      20.613 -23.327   5.492  1.00  0.00      A    C
ATOM   4801  HG1 ARG A 308      21.527 -22.730   5.289  1.00  0.00      A    H
ATOM   4802  HG2 ARG A 308      20.415 -23.936   4.584  1.00  0.00      A    H
ATOM   4803  CD  ARG A 308      20.971 -24.094   6.718  1.00  0.00      A    C
ATOM   4804  HD1 ARG A 308      20.109 -24.712   7.048  1.00  0.00      A    H
ATOM   4805  HD2 ARG A 308      21.294 -23.413   7.535  1.00  0.00      A    H
ATOM   4806  NE  ARG A 308      22.152 -24.891   6.538  1.00  0.00      A    N
ATOM   4807  HE  ARG A 308      22.642 -25.040   5.680  1.00  0.00      A    H
ATOM   4808  CZ  ARG A 308      22.687 -25.643   7.493  1.00  0.00      A    C
ATOM   4809  NH1 ARG A 308      22.448 -25.563   8.796  1.00  0.00      A    N
ATOM   4810 HH11 ARG A 308      21.947 -24.792   9.189  1.00  0.00      A    H
ATOM   4811 HH12 ARG A 308      22.891 -26.200   9.426  1.00  0.00      A    H
ATOM   4812  NH2 ARG A 308      23.470 -26.638   7.070  1.00  0.00      A    N
ATOM   4813 HH21 ARG A 308      23.709 -26.666   6.100  1.00  0.00      A    H
ATOM   4814 HH22 ARG A 308      23.555 -27.425   7.681  1.00  0.00      A    H
ATOM   4815  C   ARG A 308      19.298 -21.669   3.249  1.00  0.00      A    C
ATOM   4816  O   ARG A 308      20.325 -21.835   2.585  1.00  0.00      A    O
ATOM   4817  N   LEU A 309      18.127 -21.892   2.668  1.00  0.00      A    N
ATOM   4818  HN  LEU A 309      17.352 -21.819   3.291  1.00  0.00      A    H
ATOM   4819  CA  LEU A 309      17.830 -22.184   1.323  1.00  0.00      A    C
ATOM   4820  HA  LEU A 309      18.232 -23.142   1.027  1.00  0.00      A    H
ATOM   4821  CB  LEU A 309      16.302 -22.540   1.062  1.00  0.00      A    C
ATOM   4822  HB1 LEU A 309      16.116 -22.573  -0.033  1.00  0.00      A    H
ATOM   4823  HB2 LEU A 309      15.718 -21.752   1.585  1.00  0.00      A    H
ATOM   4824  CG  LEU A 309      15.833 -23.904   1.664  1.00  0.00      A    C
ATOM   4825  HG  LEU A 309      16.154 -23.824   2.724  1.00  0.00      A    H
ATOM   4826  CD1 LEU A 309      14.278 -23.860   1.592  1.00  0.00      A    C
ATOM   4827 HD11 LEU A 309      13.947 -24.823   2.036  1.00  0.00      A    H
ATOM   4828 HD12 LEU A 309      14.003 -22.920   2.116  1.00  0.00      A    H
ATOM   4829 HD13 LEU A 309      13.785 -23.669   0.614  1.00  0.00      A    H
ATOM   4830  CD2 LEU A 309      16.332 -25.108   0.952  1.00  0.00      A    C
ATOM   4831 HD21 LEU A 309      16.167 -25.006  -0.142  1.00  0.00      A    H
ATOM   4832 HD22 LEU A 309      17.425 -25.181   1.139  1.00  0.00      A    H
ATOM   4833 HD23 LEU A 309      15.883 -26.060   1.309  1.00  0.00      A    H
ATOM   4834  C   LEU A 309      18.349 -21.102   0.381  1.00  0.00      A    C
ATOM   4835  O   LEU A 309      18.995 -21.427  -0.614  1.00  0.00      A    O
ATOM   4836  N   MET A 310      18.239 -19.842   0.698  1.00  0.00      A    N
ATOM   4837  HN  MET A 310      17.674 -19.593   1.481  1.00  0.00      A    H
ATOM   4838  CA  MET A 310      18.906 -18.813  -0.038  1.00  0.00      A    C
ATOM   4839  HA  MET A 310      18.661 -19.057  -1.061  1.00  0.00      A    H
ATOM   4840  CB  MET A 310      18.371 -17.432   0.435  1.00  0.00      A    C
ATOM   4841  HB1 MET A 310      18.812 -16.524  -0.029  1.00  0.00      A    H
ATOM   4842  HB2 MET A 310      18.596 -17.209   1.500  1.00  0.00      A    H
ATOM   4843  CG  MET A 310      16.939 -17.079  -0.069  1.00  0.00      A    C
ATOM   4844  HG1 MET A 310      16.306 -17.863   0.398  1.00  0.00      A    H
ATOM   4845  HG2 MET A 310      16.830 -17.089  -1.174  1.00  0.00      A    H
ATOM   4846  SD  MET A 310      16.239 -15.504   0.563  1.00  0.00      A    S
ATOM   4847  CE  MET A 310      14.635 -15.798  -0.217  1.00  0.00      A    C
ATOM   4848  HE1 MET A 310      14.394 -15.074  -1.024  1.00  0.00      A    H
ATOM   4849  HE2 MET A 310      14.420 -16.832  -0.562  1.00  0.00      A    H
ATOM   4850  HE3 MET A 310      13.935 -15.588   0.620  1.00  0.00      A    H
ATOM   4851  C   MET A 310      20.385 -18.862   0.152  1.00  0.00      A    C
ATOM   4852  O   MET A 310      21.173 -18.789  -0.807  1.00  0.00      A    O
ATOM   4853  N   GLU A 311      20.857 -19.069   1.430  1.00  0.00      A    N
ATOM   4854  HN  GLU A 311      20.179 -19.003   2.158  1.00  0.00      A    H
ATOM   4855  CA  GLU A 311      22.279 -19.041   1.774  1.00  0.00      A    C
ATOM   4856  HA  GLU A 311      22.719 -18.089   1.516  1.00  0.00      A    H
ATOM   4857  CB  GLU A 311      22.502 -19.287   3.322  1.00  0.00      A    C
ATOM   4858  HB1 GLU A 311      21.972 -20.222   3.601  1.00  0.00      A    H
ATOM   4859  HB2 GLU A 311      22.004 -18.402   3.772  1.00  0.00      A    H
ATOM   4860  CG  GLU A 311      24.039 -19.388   3.682  1.00  0.00      A    C
ATOM   4861  HG1 GLU A 311      24.470 -18.394   3.439  1.00  0.00      A    H
ATOM   4862  HG2 GLU A 311      24.529 -20.163   3.054  1.00  0.00      A    H
ATOM   4863  CD  GLU A 311      24.176 -19.600   5.144  1.00  0.00      A    C
ATOM   4864  OE1 GLU A 311      23.487 -20.462   5.716  1.00  0.00      A    O
ATOM   4865  OE2 GLU A 311      25.019 -18.875   5.706  1.00  0.00      A    O
ATOM   4866  C   GLU A 311      23.094 -20.104   1.005  1.00  0.00      A    C
ATOM   4867  O   GLU A 311      24.199 -19.890   0.460  1.00  0.00      A    O
ATOM   4868  N   ARG A 312      22.490 -21.323   0.851  1.00  0.00      A    N
ATOM   4869  HN  ARG A 312      21.582 -21.338   1.263  1.00  0.00      A    H
ATOM   4870  CA  ARG A 312      23.125 -22.468   0.142  1.00  0.00      A    C
ATOM   4871  HA  ARG A 312      24.191 -22.292   0.154  1.00  0.00      A    H
ATOM   4872  CB  ARG A 312      22.952 -23.842   0.928  1.00  0.00      A    C
ATOM   4873  HB1 ARG A 312      23.620 -24.567   0.416  1.00  0.00      A    H
ATOM   4874  HB2 ARG A 312      21.963 -24.304   0.719  1.00  0.00      A    H
ATOM   4875  CG  ARG A 312      23.166 -23.828   2.420  1.00  0.00      A    C
ATOM   4876  HG1 ARG A 312      23.107 -24.875   2.788  1.00  0.00      A    H
ATOM   4877  HG2 ARG A 312      22.403 -23.339   3.063  1.00  0.00      A    H
ATOM   4878  CD  ARG A 312      24.573 -23.366   2.879  1.00  0.00      A    C
ATOM   4879  HD1 ARG A 312      24.820 -22.388   2.412  1.00  0.00      A    H
ATOM   4880  HD2 ARG A 312      25.389 -24.083   2.646  1.00  0.00      A    H
ATOM   4881  NE  ARG A 312      24.489 -22.852   4.317  1.00  0.00      A    N
ATOM   4882  HE  ARG A 312      23.915 -22.052   4.494  1.00  0.00      A    H
ATOM   4883  CZ  ARG A 312      25.122 -23.250   5.442  1.00  0.00      A    C
ATOM   4884  NH1 ARG A 312      26.010 -24.175   5.413  1.00  0.00      A    N
ATOM   4885 HH11 ARG A 312      26.294 -24.544   4.528  1.00  0.00      A    H
ATOM   4886 HH12 ARG A 312      26.641 -24.252   6.185  1.00  0.00      A    H
ATOM   4887  NH2 ARG A 312      24.953 -22.660   6.607  1.00  0.00      A    N
ATOM   4888 HH21 ARG A 312      24.361 -21.856   6.575  1.00  0.00      A    H
ATOM   4889 HH22 ARG A 312      25.639 -22.810   7.319  1.00  0.00      A    H
ATOM   4890  C   ARG A 312      22.666 -22.639  -1.296  1.00  0.00      A    C
ATOM   4891  O   ARG A 312      23.126 -23.540  -2.024  1.00  0.00      A    O
ATOM   4892  N   GLY A 313      21.761 -21.731  -1.725  1.00  0.00      A    N
ATOM   4893  HN  GLY A 313      21.383 -20.987  -1.181  1.00  0.00      A    H
ATOM   4894  CA  GLY A 313      21.383 -21.659  -3.156  1.00  0.00      A    C
ATOM   4895  HA1 GLY A 313      22.301 -21.733  -3.721  1.00  0.00      A    H
ATOM   4896  HA2 GLY A 313      20.824 -20.741  -3.262  1.00  0.00      A    H
ATOM   4897  C   GLY A 313      20.377 -22.652  -3.783  1.00  0.00      A    C
ATOM   4898  O   GLY A 313      20.704 -23.256  -4.812  1.00  0.00      A    O
ATOM   4899  N   TYR A 314      19.235 -22.924  -3.061  1.00  0.00      A    N
ATOM   4900  HN  TYR A 314      18.998 -22.530  -2.177  1.00  0.00      A    H
ATOM   4901  CA  TYR A 314      18.189 -23.830  -3.535  1.00  0.00      A    C
ATOM   4902  HA  TYR A 314      18.492 -24.140  -4.524  1.00  0.00      A    H
ATOM   4903  CB  TYR A 314      18.045 -25.047  -2.705  1.00  0.00      A    C
ATOM   4904  HB1 TYR A 314      17.207 -25.655  -3.107  1.00  0.00      A    H
ATOM   4905  HB2 TYR A 314      17.690 -24.703  -1.709  1.00  0.00      A    H
ATOM   4906  CG  TYR A 314      19.337 -25.884  -2.576  1.00  0.00      A    C
ATOM   4907  CD1 TYR A 314      19.577 -26.832  -3.622  1.00  0.00      A    C
ATOM   4908  HD1 TYR A 314      18.963 -26.990  -4.496  1.00  0.00      A    H
ATOM   4909  CE1 TYR A 314      20.754 -27.589  -3.646  1.00  0.00      A    C
ATOM   4910  HE1 TYR A 314      20.861 -28.359  -4.395  1.00  0.00      A    H
ATOM   4911  CZ  TYR A 314      21.612 -27.579  -2.522  1.00  0.00      A    C
ATOM   4912  OH  TYR A 314      22.828 -28.440  -2.447  1.00  0.00      A    O
ATOM   4913  HH  TYR A 314      22.876 -28.894  -3.292  1.00  0.00      A    H
ATOM   4914  CD2 TYR A 314      20.286 -25.754  -1.558  1.00  0.00      A    C
ATOM   4915  HD2 TYR A 314      20.177 -24.952  -0.843  1.00  0.00      A    H
ATOM   4916  CE2 TYR A 314      21.396 -26.551  -1.567  1.00  0.00      A    C
ATOM   4917  HE2 TYR A 314      22.156 -26.263  -0.856  1.00  0.00      A    H
ATOM   4918  C   TYR A 314      16.873 -23.074  -3.648  1.00  0.00      A    C
ATOM   4919  O   TYR A 314      16.454 -22.176  -2.868  1.00  0.00      A    O
ATOM   4920  N   VAL A 315      16.088 -23.508  -4.724  1.00  0.00      A    N
ATOM   4921  HN  VAL A 315      16.492 -24.093  -5.423  1.00  0.00      A    H
ATOM   4922  CA  VAL A 315      14.871 -22.743  -5.165  1.00  0.00      A    C
ATOM   4923  HA  VAL A 315      14.754 -21.819  -4.618  1.00  0.00      A    H
ATOM   4924  CB  VAL A 315      15.032 -22.333  -6.653  1.00  0.00      A    C
ATOM   4925  HB  VAL A 315      15.487 -23.130  -7.279  1.00  0.00      A    H
ATOM   4926  CG1 VAL A 315      13.736 -21.848  -7.393  1.00  0.00      A    C
ATOM   4927 HG11 VAL A 315      13.166 -22.787  -7.558  1.00  0.00      A    H
ATOM   4928 HG12 VAL A 315      13.176 -21.144  -6.742  1.00  0.00      A    H
ATOM   4929 HG13 VAL A 315      13.893 -21.337  -8.367  1.00  0.00      A    H
ATOM   4930  CG2 VAL A 315      16.010 -21.158  -6.817  1.00  0.00      A    C
ATOM   4931 HG21 VAL A 315      15.522 -20.182  -6.607  1.00  0.00      A    H
ATOM   4932 HG22 VAL A 315      16.838 -21.213  -6.079  1.00  0.00      A    H
ATOM   4933 HG23 VAL A 315      16.478 -21.108  -7.823  1.00  0.00      A    H
ATOM   4934  C   VAL A 315      13.592 -23.579  -5.003  1.00  0.00      A    C
ATOM   4935  O   VAL A 315      13.350 -24.631  -5.630  1.00  0.00      A    O
ATOM   4936  N   THR A 316      12.738 -23.027  -4.201  1.00  0.00      A    N
ATOM   4937  HN  THR A 316      12.922 -22.098  -3.889  1.00  0.00      A    H
ATOM   4938  CA  THR A 316      11.456 -23.616  -3.870  1.00  0.00      A    C
ATOM   4939  HA  THR A 316      11.649 -24.674  -3.973  1.00  0.00      A    H
ATOM   4940  CB  THR A 316      10.897 -23.352  -2.509  1.00  0.00      A    C
ATOM   4941  HB  THR A 316      10.485 -22.325  -2.409  1.00  0.00      A    H
ATOM   4942  OG1 THR A 316      11.897 -23.518  -1.547  1.00  0.00      A    O
ATOM   4943  HG1 THR A 316      12.382 -22.689  -1.541  1.00  0.00      A    H
ATOM   4944  CG2 THR A 316       9.842 -24.357  -2.117  1.00  0.00      A    C
ATOM   4945 HG21 THR A 316      10.132 -25.372  -2.464  1.00  0.00      A    H
ATOM   4946 HG22 THR A 316       9.592 -24.381  -1.034  1.00  0.00      A    H
ATOM   4947 HG23 THR A 316       8.918 -24.039  -2.644  1.00  0.00      A    H
ATOM   4948  C   THR A 316      10.409 -23.098  -4.807  1.00  0.00      A    C
ATOM   4949  O   THR A 316      10.139 -21.885  -4.988  1.00  0.00      A    O
ATOM   4950  N   ARG A 317       9.794 -24.001  -5.550  1.00  0.00      A    N
ATOM   4951  HN  ARG A 317       9.807 -24.992  -5.451  1.00  0.00      A    H
ATOM   4952  CA  ARG A 317       8.769 -23.624  -6.559  1.00  0.00      A    C
ATOM   4953  HA  ARG A 317       9.179 -22.708  -6.960  1.00  0.00      A    H
ATOM   4954  CB  ARG A 317       8.700 -24.702  -7.720  1.00  0.00      A    C
ATOM   4955  HB1 ARG A 317       8.004 -24.366  -8.518  1.00  0.00      A    H
ATOM   4956  HB2 ARG A 317       8.118 -25.580  -7.367  1.00  0.00      A    H
ATOM   4957  CG  ARG A 317      10.054 -25.105  -8.277  1.00  0.00      A    C
ATOM   4958  HG1 ARG A 317       9.911 -25.890  -9.051  1.00  0.00      A    H
ATOM   4959  HG2 ARG A 317      10.550 -25.534  -7.381  1.00  0.00      A    H
ATOM   4960  CD  ARG A 317      10.895 -23.948  -8.908  1.00  0.00      A    C
ATOM   4961  HD1 ARG A 317      11.072 -23.128  -8.180  1.00  0.00      A    H
ATOM   4962  HD2 ARG A 317      10.297 -23.477  -9.717  1.00  0.00      A    H
ATOM   4963  NE  ARG A 317      12.185 -24.395  -9.470  1.00  0.00      A    N
ATOM   4964  HE  ARG A 317      12.420 -25.360  -9.352  1.00  0.00      A    H
ATOM   4965  CZ  ARG A 317      12.928 -23.595 -10.286  1.00  0.00      A    C
ATOM   4966  NH1 ARG A 317      12.482 -22.346 -10.523  1.00  0.00      A    N
ATOM   4967 HH11 ARG A 317      11.630 -22.112 -10.055  1.00  0.00      A    H
ATOM   4968 HH12 ARG A 317      13.045 -21.711 -11.052  1.00  0.00      A    H
ATOM   4969  NH2 ARG A 317      14.063 -24.078 -10.824  1.00  0.00      A    N
ATOM   4970 HH21 ARG A 317      14.371 -24.972 -10.500  1.00  0.00      A    H
ATOM   4971 HH22 ARG A 317      14.600 -23.358 -11.264  1.00  0.00      A    H
ATOM   4972  C   ARG A 317       7.414 -23.330  -5.957  1.00  0.00      A    C
ATOM   4973  O   ARG A 317       6.759 -24.103  -5.183  1.00  0.00      A    O
ATOM   4974  N   TRP A 318       6.843 -22.131  -6.250  1.00  0.00      A    N
ATOM   4975  HN  TRP A 318       7.247 -21.366  -6.745  1.00  0.00      A    H
ATOM   4976  CA  TRP A 318       5.467 -21.927  -5.871  1.00  0.00      A    C
ATOM   4977  HA  TRP A 318       5.085 -22.438  -5.000  1.00  0.00      A    H
ATOM   4978  CB  TRP A 318       5.201 -20.421  -5.644  1.00  0.00      A    C
ATOM   4979  HB1 TRP A 318       5.381 -19.786  -6.538  1.00  0.00      A    H
ATOM   4980  HB2 TRP A 318       6.044 -20.055  -5.019  1.00  0.00      A    H
ATOM   4981  CG  TRP A 318       3.872 -20.108  -4.971  1.00  0.00      A    C
ATOM   4982  CD1 TRP A 318       2.841 -19.479  -5.592  1.00  0.00      A    C
ATOM   4983  HD1 TRP A 318       2.997 -19.051  -6.571  1.00  0.00      A    H
ATOM   4984  NE1 TRP A 318       1.823 -19.287  -4.733  1.00  0.00      A    N
ATOM   4985  HE1 TRP A 318       1.049 -18.761  -5.009  1.00  0.00      A    H
ATOM   4986  CE2 TRP A 318       2.212 -19.891  -3.523  1.00  0.00      A    C
ATOM   4987  CD2 TRP A 318       3.497 -20.501  -3.667  1.00  0.00      A    C
ATOM   4988  CE3 TRP A 318       4.141 -21.186  -2.676  1.00  0.00      A    C
ATOM   4989  HE3 TRP A 318       5.059 -21.712  -2.889  1.00  0.00      A    H
ATOM   4990  CZ3 TRP A 318       3.484 -21.289  -1.433  1.00  0.00      A    C
ATOM   4991  HZ3 TRP A 318       3.946 -21.771  -0.584  1.00  0.00      A    H
ATOM   4992  CZ2 TRP A 318       1.547 -19.974  -2.242  1.00  0.00      A    C
ATOM   4993  HZ2 TRP A 318       0.699 -19.364  -1.970  1.00  0.00      A    H
ATOM   4994  CH2 TRP A 318       2.312 -20.603  -1.188  1.00  0.00      A    C
ATOM   4995  HH2 TRP A 318       1.849 -20.729  -0.221  1.00  0.00      A    H
ATOM   4996  C   TRP A 318       4.535 -22.565  -6.945  1.00  0.00      A    C
ATOM   4997  O   TRP A 318       4.396 -22.095  -8.081  1.00  0.00      A    O
ATOM   4998  N   LEU A 319       3.752 -23.592  -6.586  1.00  0.00      A    N
ATOM   4999  HN  LEU A 319       3.554 -23.868  -5.649  1.00  0.00      A    H
ATOM   5000  CA  LEU A 319       2.910 -24.244  -7.605  1.00  0.00      A    C
ATOM   5001  HA  LEU A 319       3.161 -23.922  -8.605  1.00  0.00      A    H
ATOM   5002  CB  LEU A 319       2.990 -25.794  -7.225  1.00  0.00      A    C
ATOM   5003  HB1 LEU A 319       2.800 -26.053  -6.161  1.00  0.00      A    H
ATOM   5004  HB2 LEU A 319       4.011 -26.067  -7.569  1.00  0.00      A    H
ATOM   5005  CG  LEU A 319       2.085 -26.703  -8.112  1.00  0.00      A    C
ATOM   5006  HG  LEU A 319       1.024 -26.415  -7.951  1.00  0.00      A    H
ATOM   5007  CD1 LEU A 319       2.416 -26.402  -9.585  1.00  0.00      A    C
ATOM   5008 HD11 LEU A 319       3.514 -26.541  -9.679  1.00  0.00      A    H
ATOM   5009 HD12 LEU A 319       2.034 -27.257 -10.183  1.00  0.00      A    H
ATOM   5010 HD13 LEU A 319       2.070 -25.438 -10.016  1.00  0.00      A    H
ATOM   5011  CD2 LEU A 319       2.230 -28.122  -7.685  1.00  0.00      A    C
ATOM   5012 HD21 LEU A 319       1.666 -28.243  -6.736  1.00  0.00      A    H
ATOM   5013 HD22 LEU A 319       1.831 -28.800  -8.469  1.00  0.00      A    H
ATOM   5014 HD23 LEU A 319       3.299 -28.370  -7.513  1.00  0.00      A    H
ATOM   5015  C   LEU A 319       1.542 -23.699  -7.285  1.00  0.00      A    C
ATOM   5016  O   LEU A 319       1.033 -23.803  -6.191  1.00  0.00      A    O
ATOM   5017  N   ASN A 320       0.810 -23.022  -8.255  1.00  0.00      A    N
ATOM   5018  HN  ASN A 320       1.139 -22.901  -9.189  1.00  0.00      A    H
ATOM   5019  CA  ASN A 320      -0.479 -22.363  -7.920  1.00  0.00      A    C
ATOM   5020  HA  ASN A 320      -0.281 -21.744  -7.056  1.00  0.00      A    H
ATOM   5021  CB  ASN A 320      -0.949 -21.409  -9.024  1.00  0.00      A    C
ATOM   5022  HB1 ASN A 320      -1.832 -20.814  -8.706  1.00  0.00      A    H
ATOM   5023  HB2 ASN A 320      -1.243 -22.012  -9.910  1.00  0.00      A    H
ATOM   5024  CG  ASN A 320       0.155 -20.532  -9.500  1.00  0.00      A    C
ATOM   5025  OD1 ASN A 320       0.873 -20.794 -10.503  1.00  0.00      A    O
ATOM   5026  ND2 ASN A 320       0.301 -19.387  -8.743  1.00  0.00      A    N
ATOM   5027 HD21 ASN A 320       1.122 -18.866  -8.978  1.00  0.00      A    H
ATOM   5028 HD22 ASN A 320      -0.294 -19.276  -7.947  1.00  0.00      A    H
ATOM   5029  C   ASN A 320      -1.658 -23.271  -7.631  1.00  0.00      A    C
ATOM   5030  O   ASN A 320      -2.645 -22.827  -7.117  1.00  0.00      A    O
ATOM   5031  N   GLU A 321      -1.687 -24.553  -8.020  1.00  0.00      A    N
ATOM   5032  HN  GLU A 321      -0.869 -24.965  -8.415  1.00  0.00      A    H
ATOM   5033  CA  GLU A 321      -2.817 -25.483  -7.771  1.00  0.00      A    C
ATOM   5034  HA  GLU A 321      -3.743 -25.020  -8.078  1.00  0.00      A    H
ATOM   5035  CB  GLU A 321      -2.525 -26.812  -8.517  1.00  0.00      A    C
ATOM   5036  HB1 GLU A 321      -1.716 -27.245  -7.890  1.00  0.00      A    H
ATOM   5037  HB2 GLU A 321      -2.142 -26.571  -9.532  1.00  0.00      A    H
ATOM   5038  CG  GLU A 321      -3.727 -27.853  -8.568  1.00  0.00      A    C
ATOM   5039  HG1 GLU A 321      -4.513 -27.212  -9.020  1.00  0.00      A    H
ATOM   5040  HG2 GLU A 321      -3.984 -28.154  -7.530  1.00  0.00      A    H
ATOM   5041  CD  GLU A 321      -3.528 -28.918  -9.550  1.00  0.00      A    C
ATOM   5042  OE1 GLU A 321      -4.111 -30.012  -9.385  1.00  0.00      A    O
ATOM   5043  OE2 GLU A 321      -2.828 -28.683 -10.573  1.00  0.00      A    O
ATOM   5044  C   GLU A 321      -3.050 -25.737  -6.285  1.00  0.00      A    C
ATOM   5045  O   GLU A 321      -2.111 -26.109  -5.577  1.00  0.00      A    O
ATOM   5046  N   LYS A 322      -4.219 -25.401  -5.753  1.00  0.00      A    N
ATOM   5047  HN  LYS A 322      -4.905 -25.176  -6.441  1.00  0.00      A    H
ATOM   5048  CA  LYS A 322      -4.580 -25.751  -4.431  1.00  0.00      A    C
ATOM   5049  HA  LYS A 322      -3.711 -25.537  -3.826  1.00  0.00      A    H
ATOM   5050  CB  LYS A 322      -5.838 -25.152  -3.972  1.00  0.00      A    C
ATOM   5051  HB1 LYS A 322      -5.983 -25.285  -2.878  1.00  0.00      A    H
ATOM   5052  HB2 LYS A 322      -6.746 -25.575  -4.454  1.00  0.00      A    H
ATOM   5053  CG  LYS A 322      -5.757 -23.638  -4.023  1.00  0.00      A    C
ATOM   5054  HG1 LYS A 322      -5.445 -23.335  -5.046  1.00  0.00      A    H
ATOM   5055  HG2 LYS A 322      -5.054 -23.197  -3.285  1.00  0.00      A    H
ATOM   5056  CD  LYS A 322      -7.099 -22.978  -3.724  1.00  0.00      A    C
ATOM   5057  HD1 LYS A 322      -7.372 -23.238  -2.679  1.00  0.00      A    H
ATOM   5058  HD2 LYS A 322      -7.784 -23.411  -4.485  1.00  0.00      A    H
ATOM   5059  CE  LYS A 322      -7.242 -21.458  -3.865  1.00  0.00      A    C
ATOM   5060  HE1 LYS A 322      -6.346 -21.021  -3.375  1.00  0.00      A    H
ATOM   5061  HE2 LYS A 322      -8.070 -21.045  -3.250  1.00  0.00      A    H
ATOM   5062  NZ  LYS A 322      -7.281 -20.954  -5.298  1.00  0.00      A    N
[truncated: 302,259 more chars]
