# Supplementary material for: Differences in protein structural regions that impact functional specificity in GT2 family β-glucan synthases
Source: PLoS One. 2019 Oct 30;14(10):e0224442. doi: 10.1371/journal.pone.0224442 (PMC6821405; doi:10.1371/journal.pone.0224442)
Supplement: S1 Zip — (GZ) [file pone.0224442.s031.gz › CrdS_InputFiles/CrdS_backbone.cnst]

CRYST1    0.000    0.000    0.000  90.00  90.00  90.00 P 1           1
ATOM      1  N   PHE A   1      18.961  32.165  -9.991  0.00  2.00      A     
ATOM      2  HT1 PHE A   1      18.608  33.132  -9.949  0.00  0.00      A     
ATOM      3  HT2 PHE A   1      19.642  32.057  -9.197  0.00  0.00      A     
ATOM      4  HT3 PHE A   1      18.184  31.499  -9.797  0.00  0.00      A     
ATOM      5  CA  PHE A   1      19.636  31.855 -11.289  0.00  2.00      A     
ATOM      6  HA  PHE A   1      20.487  32.486 -11.386  0.00  0.00      A     
ATOM      7  CB  PHE A   1      20.053  30.370 -11.355  0.00  0.00      A     
ATOM      8  HB1 PHE A   1      19.233  29.700 -11.584  0.00  0.00      A     
ATOM      9  HB2 PHE A   1      20.558  29.911 -10.451  0.00  0.00      A     
ATOM     10  CG  PHE A   1      21.094  30.089 -12.420  0.00  0.00      A     
ATOM     11  CD1 PHE A   1      22.451  30.447 -12.175  0.00  0.00      A     
ATOM     12  HD1 PHE A   1      22.704  30.682 -11.157  0.00  0.00      A     
ATOM     13  CE1 PHE A   1      23.498  30.318 -13.102  0.00  0.00      A     
ATOM     14  HE1 PHE A   1      24.443  30.678 -12.847  0.00  0.00      A     
ATOM     15  CZ  PHE A   1      23.159  29.662 -14.284  0.00  0.00      A     
ATOM     16  HZ  PHE A   1      23.899  29.443 -15.066  0.00  0.00      A     
ATOM     17  CD2 PHE A   1      20.769  29.568 -13.673  0.00  0.00      A     
ATOM     18  HD2 PHE A   1      19.733  29.349 -13.977  0.00  0.00      A     
ATOM     19  CE2 PHE A   1      21.853  29.277 -14.534  0.00  0.00      A     
ATOM     20  HE2 PHE A   1      21.649  28.839 -15.488  0.00  0.00      A     
ATOM     21  C   PHE A   1      18.732  32.192 -12.553  0.00  2.00      A     
ATOM     22  O   PHE A   1      19.030  33.181 -13.238  0.00  2.00      A     
ATOM     23  N   SER A   2      17.652  31.381 -12.747  0.00  2.00      A     
ATOM     24  HN  SER A   2      17.540  30.464 -12.293  0.00  0.00      A     
ATOM     25  CA  SER A   2      16.696  31.558 -13.905  0.00  2.00      A     
ATOM     26  HA  SER A   2      16.642  32.646 -14.127  0.00  0.00      A     
ATOM     27  CB  SER A   2      17.036  30.913 -15.246  0.00  0.00      A     
ATOM     28  HB1 SER A   2      18.027  31.468 -15.453  0.00  0.00      A     
ATOM     29  HB2 SER A   2      16.349  31.290 -15.971  0.00  0.00      A     
ATOM     30  OG  SER A   2      17.152  29.508 -15.193  0.00  0.00      A     
ATOM     31  HG1 SER A   2      17.746  29.262 -15.939  0.00  0.00      A     
ATOM     32  C   SER A   2      15.310  31.174 -13.535  0.00  2.00      A     
ATOM     33  O   SER A   2      14.502  32.072 -13.540  0.00  2.00      A     
ATOM     34  N   ALA A   3      15.079  29.918 -13.125  0.00  2.00      A     
ATOM     35  HN  ALA A   3      15.717  29.162 -13.280  0.00  0.00      A     
ATOM     36  CA  ALA A   3      13.765  29.372 -12.700  0.00  2.00      A     
ATOM     37  HA  ALA A   3      12.985  29.704 -13.351  0.00  0.00      A     
ATOM     38  CB  ALA A   3      13.932  27.879 -12.892  0.00  0.00      A     
ATOM     39  HB1 ALA A   3      14.661  27.607 -12.049  0.00  0.00      A     
ATOM     40  HB2 ALA A   3      13.024  27.312 -12.717  0.00  0.00      A     
ATOM     41  HB3 ALA A   3      14.430  27.592 -13.742  0.00  0.00      A     
ATOM     42  C   ALA A   3      13.252  29.656 -11.304  0.00  2.00      A     
ATOM     43  O   ALA A   3      12.030  29.562 -11.103  0.00  2.00      A     
ATOM     44  N   GLU A   4      14.103  30.108 -10.335  0.00  2.00      A     
ATOM     45  HN  GLU A   4      15.066  29.907 -10.430  0.00  0.00      A     
ATOM     46  CA  GLU A   4      13.793  30.959  -9.117  0.00  2.00      A     
ATOM     47  HA  GLU A   4      12.794  30.903  -8.729  0.00  0.00      A     
ATOM     48  CB  GLU A   4      14.541  30.457  -7.817  0.00  0.00      A     
ATOM     49  HB1 GLU A   4      13.835  29.855  -7.232  0.00  0.00      A     
ATOM     50  HB2 GLU A   4      14.883  31.307  -7.190  0.00  0.00      A     
ATOM     51  CG  GLU A   4      15.793  29.599  -7.981  0.00  0.00      A     
ATOM     52  HG1 GLU A   4      15.735  28.722  -8.574  0.00  0.00      A     
ATOM     53  HG2 GLU A   4      16.010  29.391  -6.888  0.00  0.00      A     
ATOM     54  CD  GLU A   4      16.954  30.368  -8.584  0.00  0.00      A     
ATOM     55  OE1 GLU A   4      17.352  30.073  -9.731  0.00  0.00      A     
ATOM     56  OE2 GLU A   4      17.476  31.292  -7.851  0.00  0.00      A     
ATOM     57  C   GLU A   4      14.166  32.499  -9.277  0.00  2.00      A     
ATOM     58  O   GLU A   4      14.112  33.293  -8.338  0.00  2.00      A     
ATOM     59  N   GLY A   5      14.363  32.872 -10.546  0.00  2.00      A     
ATOM     60  HN  GLY A   5      14.074  32.294 -11.305  0.00  0.00      A     
ATOM     61  CA  GLY A   5      14.576  34.242 -11.040  0.00  2.00      A     
ATOM     62  HA1 GLY A   5      15.110  34.117 -11.985  0.00  0.00      A     
ATOM     63  HA2 GLY A   5      15.196  34.777 -10.252  0.00  0.00      A     
ATOM     64  C   GLY A   5      13.448  35.184 -11.114  0.00  2.00      A     
ATOM     65  O   GLY A   5      12.473  35.082 -10.390  0.00  2.00      A     
ATOM     66  N   ASP A   6      13.480  36.205 -11.958  0.00  2.00      A     
ATOM     67  HN  ASP A   6      14.215  36.346 -12.639  0.00  0.00      A     
ATOM     68  CA  ASP A   6      12.326  37.160 -12.096  0.00  2.00      A     
ATOM     69  HA  ASP A   6      12.048  37.505 -11.027  0.00  0.00      A     
ATOM     70  CB  ASP A   6      12.931  38.398 -12.854  0.00  0.00      A     
ATOM     71  HB1 ASP A   6      12.118  39.190 -13.065  0.00  0.00      A     
ATOM     72  HB2 ASP A   6      13.307  37.988 -13.813  0.00  0.00      A     
ATOM     73  CG  ASP A   6      14.013  39.047 -11.963  0.00  0.00      A     
ATOM     74  OD1 ASP A   6      13.663  39.576 -10.906  0.00  0.00      A     
ATOM     75  OD2 ASP A   6      15.221  39.059 -12.326  0.00  0.00      A     
ATOM     76  C   ASP A   6      11.008  36.694 -12.776  0.00  2.00      A     
ATOM     77  O   ASP A   6      10.263  37.486 -13.271  0.00  2.00      A     
ATOM     78  N   VAL A   7      10.764  35.411 -12.884  0.00  2.00      A     
ATOM     79  HN  VAL A   7      11.274  34.685 -12.365  0.00  0.00      A     
ATOM     80  CA  VAL A   7       9.601  34.823 -13.531  0.00  2.00      A     
ATOM     81  HA  VAL A   7       9.623  35.171 -14.546  0.00  0.00      A     
ATOM     82  CB  VAL A   7       9.617  33.296 -13.513  0.00  0.00      A     
ATOM     83  HB  VAL A   7       9.650  32.924 -12.483  0.00  0.00      A     
ATOM     84  CG1 VAL A   7       8.443  32.608 -14.264  0.00  0.00      A     
ATOM     85 HG11 VAL A   7       8.506  32.895 -15.331  0.00  0.00      A     
ATOM     86 HG12 VAL A   7       8.626  31.508 -14.190  0.00  0.00      A     
ATOM     87 HG13 VAL A   7       7.401  32.742 -13.887  0.00  0.00      A     
ATOM     88  CG2 VAL A   7      11.039  32.809 -13.990  0.00  0.00      A     
ATOM     89 HG21 VAL A   7      11.047  31.685 -14.201  0.00  0.00      A     
ATOM     90 HG22 VAL A   7      11.124  33.245 -14.993  0.00  0.00      A     
ATOM     91 HG23 VAL A   7      11.872  33.175 -13.341  0.00  0.00      A     
ATOM     92  C   VAL A   7       8.273  35.321 -12.864  0.00  2.00      A     
ATOM     93  O   VAL A   7       8.169  35.438 -11.658  0.00  2.00      A     
ATOM     94  N   GLN A   8       7.266  35.613 -13.679  0.00  2.00      A     
ATOM     95  HN  GLN A   8       7.407  35.713 -14.632  0.00  0.00      A     
ATOM     96  CA  GLN A   8       6.005  36.155 -13.060  0.00  2.00      A     
ATOM     97  HA  GLN A   8       6.217  36.679 -12.159  0.00  0.00      A     
ATOM     98  CB  GLN A   8       5.447  37.277 -13.923  0.00  0.00      A     
ATOM     99  HB1 GLN A   8       4.527  37.689 -13.491  0.00  0.00      A     
ATOM    100  HB2 GLN A   8       5.123  36.899 -14.911  0.00  0.00      A     
ATOM    101  CG  GLN A   8       6.423  38.504 -14.059  0.00  0.00      A     
ATOM    102  HG1 GLN A   8       5.691  39.353 -14.441  0.00  0.00      A     
ATOM    103  HG2 GLN A   8       7.297  38.375 -14.755  0.00  0.00      A     
ATOM    104  CD  GLN A   8       6.854  39.162 -12.720  0.00  0.00      A     
ATOM    105  OE1 GLN A   8       6.173  40.086 -12.248  0.00  0.00      A     
ATOM    106  NE2 GLN A   8       7.881  38.635 -12.023  0.00  0.00      A     
ATOM    107 HE21 GLN A   8       8.490  37.958 -12.429  0.00  0.00      A     
ATOM    108 HE22 GLN A   8       8.157  39.082 -11.066  0.00  0.00      A     
ATOM    109  C   GLN A   8       4.984  35.110 -12.735  0.00  2.00      A     
ATOM    110  O   GLN A   8       5.010  33.975 -13.230  0.00  2.00      A     
ATOM    111  N   SER A   9       4.012  35.468 -12.027  0.00  2.00      A     
ATOM    112  HN  SER A   9       3.949  36.306 -11.496  0.00  0.00      A     
ATOM    113  CA  SER A   9       2.930  34.498 -11.732  0.00  2.00      A     
ATOM    114  HA  SER A   9       3.435  33.703 -11.180  0.00  0.00      A     
ATOM    115  CB  SER A   9       1.910  35.092 -10.733  0.00  0.00      A     
ATOM    116  HB1 SER A   9       1.096  34.313 -10.485  0.00  0.00      A     
ATOM    117  HB2 SER A   9       1.403  35.953 -11.272  0.00  0.00      A     
ATOM    118  OG  SER A   9       2.686  35.486  -9.640  0.00  0.00      A     
ATOM    119  HG1 SER A   9       2.052  35.801  -8.984  0.00  0.00      A     
ATOM    120  C   SER A   9       2.178  33.832 -12.897  0.00  2.00      A     
ATOM    121  O   SER A   9       2.159  32.641 -12.920  0.00  2.00      A     
ATOM    122  N   VAL A  10       1.748  34.559 -13.994  0.00  2.00      A     
ATOM    123  HN  VAL A  10       1.709  35.577 -14.053  0.00  0.00      A     
ATOM    124  CA  VAL A  10       1.164  34.055 -15.222  0.00  2.00      A     
ATOM    125  HA  VAL A  10       0.158  33.584 -15.052  0.00  0.00      A     
ATOM    126  CB  VAL A  10       1.171  35.406 -16.115  0.00  0.00      A     
ATOM    127  HB  VAL A  10       2.280  35.693 -16.257  0.00  0.00      A     
ATOM    128  CG1 VAL A  10       0.655  35.111 -17.527  0.00  0.00      A     
ATOM    129 HG11 VAL A  10       0.728  36.055 -18.104  0.00  0.00      A     
ATOM    130 HG12 VAL A  10       1.128  34.257 -18.094  0.00  0.00      A     
ATOM    131 HG13 VAL A  10      -0.446  34.896 -17.505  0.00  0.00      A     
ATOM    132  CG2 VAL A  10       0.423  36.596 -15.448  0.00  0.00      A     
ATOM    133 HG21 VAL A  10       0.916  37.220 -14.601  0.00  0.00      A     
ATOM    134 HG22 VAL A  10       0.245  37.303 -16.269  0.00  0.00      A     
ATOM    135 HG23 VAL A  10      -0.548  36.262 -15.086  0.00  0.00      A     
ATOM    136  C   VAL A  10       2.045  33.025 -15.961  0.00  2.00      A     
ATOM    137  O   VAL A  10       1.568  31.953 -16.340  0.00  2.00      A     
ATOM    138  N   LEU A  11       3.381  33.299 -16.110  0.00  2.00      A     
ATOM    139  HN  LEU A  11       3.659  34.168 -15.752  0.00  0.00      A     
ATOM    140  CA  LEU A  11       4.509  32.449 -16.624  0.00  2.00      A     
ATOM    141  HA  LEU A  11       4.213  32.157 -17.595  0.00  0.00      A     
ATOM    142  CB  LEU A  11       5.833  33.249 -16.888  0.00  0.00      A     
ATOM    143  HB1 LEU A  11       6.600  32.564 -17.374  0.00  0.00      A     
ATOM    144  HB2 LEU A  11       6.297  33.482 -15.923  0.00  0.00      A     
ATOM    145  CG  LEU A  11       5.614  34.594 -17.609  0.00  0.00      A     
ATOM    146  HG  LEU A  11       4.822  35.155 -17.099  0.00  0.00      A     
ATOM    147  CD1 LEU A  11       6.888  35.377 -17.688  0.00  0.00      A     
ATOM    148 HD11 LEU A  11       7.752  34.689 -17.787  0.00  0.00      A     
ATOM    149 HD12 LEU A  11       6.878  36.013 -18.552  0.00  0.00      A     
ATOM    150 HD13 LEU A  11       6.945  36.054 -16.837  0.00  0.00      A     
ATOM    151  CD2 LEU A  11       5.065  34.231 -18.958  0.00  0.00      A     
ATOM    152 HD21 LEU A  11       4.543  34.990 -19.499  0.00  0.00      A     
ATOM    153 HD22 LEU A  11       5.947  34.029 -19.593  0.00  0.00      A     
ATOM    154 HD23 LEU A  11       4.431  33.335 -19.058  0.00  0.00      A     
ATOM    155  C   LEU A  11       4.681  31.180 -15.860  0.00  2.00      A     
ATOM    156  O   LEU A  11       4.751  30.043 -16.319  0.00  2.00      A     
ATOM    157  N   TYR A  12       4.689  31.305 -14.514  0.00  2.00      A     
ATOM    158  HN  TYR A  12       4.613  32.143 -14.021  0.00  0.00      A     
ATOM    159  CA  TYR A  12       4.629  30.011 -13.742  0.00  2.00      A     
ATOM    160  HA  TYR A  12       5.511  29.506 -14.043  0.00  0.00      A     
ATOM    161  CB  TYR A  12       4.717  30.321 -12.199  0.00  0.00      A     
ATOM    162  HB1 TYR A  12       4.254  29.504 -11.589  0.00  0.00      A     
ATOM    163  HB2 TYR A  12       4.067  31.235 -11.938  0.00  0.00      A     
ATOM    164  CG  TYR A  12       6.161  30.533 -11.682  0.00  0.00      A     
ATOM    165  CD1 TYR A  12       6.369  31.674 -10.857  0.00  0.00      A     
ATOM    166  HD1 TYR A  12       5.487  32.310 -10.566  0.00  0.00      A     
ATOM    167  CE1 TYR A  12       7.634  31.941 -10.469  0.00  0.00      A     
ATOM    168  HE1 TYR A  12       7.868  32.789  -9.829  0.00  0.00      A     
ATOM    169  CZ  TYR A  12       8.737  31.204 -10.869  0.00  0.00      A     
ATOM    170  OH  TYR A  12      10.078  31.455 -10.518  0.00  0.00      A     
ATOM    171  HH  TYR A  12      10.490  30.656 -10.778  0.00  0.00      A     
ATOM    172  CD2 TYR A  12       7.231  29.616 -11.850  0.00  0.00      A     
ATOM    173  HD2 TYR A  12       7.076  28.831 -12.529  0.00  0.00      A     
ATOM    174  CE2 TYR A  12       8.513  29.963 -11.484  0.00  0.00      A     
ATOM    175  HE2 TYR A  12       9.344  29.369 -11.767  0.00  0.00      A     
ATOM    176  C   TYR A  12       3.421  29.074 -13.979  0.00  2.00      A     
ATOM    177  O   TYR A  12       3.595  27.874 -14.123  0.00  2.00      A     
ATOM    178  N   VAL A  13       2.138  29.652 -13.954  0.00  2.00      A     
ATOM    179  HN  VAL A  13       2.075  30.663 -13.748  0.00  0.00      A     
ATOM    180  CA  VAL A  13       0.906  28.907 -14.126  0.00  2.00      A     
ATOM    181  HA  VAL A  13       0.769  28.145 -13.334  0.00  0.00      A     
ATOM    182  CB  VAL A  13      -0.366  29.765 -13.871  0.00  0.00      A     
ATOM    183  HB  VAL A  13      -0.377  30.554 -14.644  0.00  0.00      A     
ATOM    184  CG1 VAL A  13      -1.563  28.791 -14.080  0.00  0.00      A     
ATOM    185 HG11 VAL A  13      -2.532  29.345 -13.972  0.00  0.00      A     
ATOM    186 HG12 VAL A  13      -1.540  28.413 -15.148  0.00  0.00      A     
ATOM    187 HG13 VAL A  13      -1.555  27.915 -13.370  0.00  0.00      A     
ATOM    188  CG2 VAL A  13      -0.349  30.455 -12.542  0.00  0.00      A     
ATOM    189 HG21 VAL A  13      -1.296  30.281 -11.986  0.00  0.00      A     
ATOM    190 HG22 VAL A  13       0.361  30.042 -11.840  0.00  0.00      A     
ATOM    191 HG23 VAL A  13      -0.255  31.640 -12.603  0.00  0.00      A     
ATOM    192  C   VAL A  13       0.860  28.211 -15.419  0.00  2.00      A     
ATOM    193  O   VAL A  13       0.785  26.998 -15.484  0.00  2.00      A     
ATOM    194  N   ASN A  14       1.172  29.035 -16.539  0.00  2.00      A     
ATOM    195  HN  ASN A  14       1.452  29.988 -16.516  0.00  0.00      A     
ATOM    196  CA  ASN A  14       1.319  28.544 -17.950  0.00  2.00      A     
ATOM    197  HA  ASN A  14       0.330  28.142 -18.126  0.00  0.00      A     
ATOM    198  CB  ASN A  14       1.692  29.775 -18.885  0.00  0.00      A     
ATOM    199  HB1 ASN A  14       1.700  29.426 -19.889  0.00  0.00      A     
ATOM    200  HB2 ASN A  14       2.609  30.304 -18.648  0.00  0.00      A     
ATOM    201  CG  ASN A  14       0.673  30.964 -18.888  0.00  0.00      A     
ATOM    202  OD1 ASN A  14      -0.374  30.888 -18.295  0.00  0.00      A     
ATOM    203  ND2 ASN A  14       1.130  32.071 -19.448  0.00  0.00      A     
ATOM    204 HD21 ASN A  14       0.529  32.950 -19.653  0.00  0.00      A     
ATOM    205 HD22 ASN A  14       1.975  31.947 -19.973  0.00  0.00      A     
ATOM    206  C   ASN A  14       2.377  27.419 -18.088  0.00  2.00      A     
ATOM    207  O   ASN A  14       2.159  26.391 -18.710  0.00  2.00      A     
ATOM    208  N   LEU A  15       3.554  27.646 -17.516  0.00  2.00      A     
ATOM    209  HN  LEU A  15       3.803  28.504 -17.032  0.00  0.00      A     
ATOM    210  CA  LEU A  15       4.544  26.691 -17.460  0.00  2.00      A     
ATOM    211  HA  LEU A  15       5.036  26.589 -18.437  0.00  0.00      A     
ATOM    212  CB  LEU A  15       5.798  27.157 -16.588  0.00  0.00      A     
ATOM    213  HB1 LEU A  15       5.270  27.544 -15.676  0.00  0.00      A     
ATOM    214  HB2 LEU A  15       6.099  27.950 -17.274  0.00  0.00      A     
ATOM    215  CG  LEU A  15       6.988  26.235 -16.177  0.00  0.00      A     
ATOM    216  HG  LEU A  15       6.597  25.432 -15.477  0.00  0.00      A     
ATOM    217  CD1 LEU A  15       7.661  25.716 -17.427  0.00  0.00      A     
ATOM    218 HD11 LEU A  15       8.038  26.571 -18.028  0.00  0.00      A     
ATOM    219 HD12 LEU A  15       8.517  25.081 -17.157  0.00  0.00      A     
ATOM    220 HD13 LEU A  15       6.983  25.122 -17.989  0.00  0.00      A     
ATOM    221  CD2 LEU A  15       8.007  27.081 -15.353  0.00  0.00      A     
ATOM    222 HD21 LEU A  15       8.847  26.494 -15.087  0.00  0.00      A     
ATOM    223 HD22 LEU A  15       8.196  28.017 -15.849  0.00  0.00      A     
ATOM    224 HD23 LEU A  15       7.553  27.341 -14.333  0.00  0.00      A     
ATOM    225  C   LEU A  15       4.160  25.367 -16.815  0.00  2.00      A     
ATOM    226  O   LEU A  15       4.276  24.302 -17.422  0.00  2.00      A     
ATOM    227  N   THR A  16       3.501  25.415 -15.628  0.00  2.00      A     
ATOM    228  HN  THR A  16       3.569  26.307 -15.174  0.00  0.00      A     
ATOM    229  CA  THR A  16       2.878  24.205 -15.057  0.00  2.00      A     
ATOM    230  HA  THR A  16       3.754  23.521 -14.985  0.00  0.00      A     
ATOM    231  CB  THR A  16       2.380  24.373 -13.660  0.00  0.00      A     
ATOM    232  HB  THR A  16       2.059  23.357 -13.343  0.00  0.00      A     
ATOM    233  OG1 THR A  16       1.287  25.275 -13.465  0.00  0.00      A     
ATOM    234  HG1 THR A  16       1.499  26.121 -13.924  0.00  0.00      A     
ATOM    235  CG2 THR A  16       3.609  24.672 -12.729  0.00  0.00      A     
ATOM    236 HG21 THR A  16       4.119  23.661 -12.843  0.00  0.00      A     
ATOM    237 HG22 THR A  16       4.264  25.511 -13.031  0.00  0.00      A     
ATOM    238 HG23 THR A  16       3.316  24.687 -11.652  0.00  0.00      A     
ATOM    239  C   THR A  16       1.793  23.559 -15.925  0.00  2.00      A     
ATOM    240  O   THR A  16       1.760  22.362 -16.154  0.00  2.00      A     
ATOM    241  N   ILE A  17       0.857  24.278 -16.514  0.00  2.00      A     
ATOM    242  HN  ILE A  17       0.869  25.280 -16.310  0.00  0.00      A     
ATOM    243  CA  ILE A  17      -0.170  23.847 -17.432  0.00  2.00      A     
ATOM    244  HA  ILE A  17      -0.649  23.018 -16.937  0.00  0.00      A     
ATOM    245  CB  ILE A  17      -1.192  24.857 -17.834  0.00  0.00      A     
ATOM    246  HB  ILE A  17      -0.500  25.671 -18.259  0.00  0.00      A     
ATOM    247  CG2 ILE A  17      -2.213  24.438 -18.898  0.00  0.00      A     
ATOM    248 HG21 ILE A  17      -2.895  25.223 -19.220  0.00  0.00      A     
ATOM    249 HG22 ILE A  17      -1.753  24.065 -19.849  0.00  0.00      A     
ATOM    250 HG23 ILE A  17      -2.920  23.686 -18.565  0.00  0.00      A     
ATOM    251  CG1 ILE A  17      -1.953  25.562 -16.702  0.00  0.00      A     
ATOM    252 HG11 ILE A  17      -2.588  26.365 -17.106  0.00  0.00      A     
ATOM    253 HG12 ILE A  17      -1.252  26.062 -15.952  0.00  0.00      A     
ATOM    254  CD  ILE A  17      -2.776  24.706 -15.771  0.00  0.00      A     
ATOM    255  HD1 ILE A  17      -2.350  23.743 -15.411  0.00  0.00      A     
ATOM    256  HD2 ILE A  17      -3.152  25.324 -14.927  0.00  0.00      A     
ATOM    257  HD3 ILE A  17      -3.757  24.408 -16.178  0.00  0.00      A     
ATOM    258  C   ILE A  17       0.404  23.109 -18.641  0.00  2.00      A     
ATOM    259  O   ILE A  17      -0.090  22.068 -19.064  0.00  2.00      A     
ATOM    260  N   ALA A  18       1.508  23.681 -19.226  0.00  2.00      A     
ATOM    261  HN  ALA A  18       1.937  24.428 -18.726  0.00  0.00      A     
ATOM    262  CA  ALA A  18       2.297  23.179 -20.315  0.00  2.00      A     
ATOM    263  HA  ALA A  18       1.637  23.030 -21.172  0.00  0.00      A     
ATOM    264  CB  ALA A  18       3.362  24.211 -20.712  0.00  0.00      A     
ATOM    265  HB1 ALA A  18       3.929  24.494 -19.846  0.00  0.00      A     
ATOM    266  HB2 ALA A  18       4.053  23.738 -21.367  0.00  0.00      A     
ATOM    267  HB3 ALA A  18       2.893  25.123 -21.143  0.00  0.00      A     
ATOM    268  C   ALA A  18       2.946  21.824 -20.099  0.00  2.00      A     
ATOM    269  O   ALA A  18       2.782  20.869 -20.866  0.00  2.00      A     
ATOM    270  N   ILE A  19       3.587  21.704 -18.871  0.00  2.00      A     
ATOM    271  HN  ILE A  19       3.575  22.444 -18.197  0.00  0.00      A     
ATOM    272  CA  ILE A  19       4.089  20.445 -18.301  0.00  2.00      A     
ATOM    273  HA  ILE A  19       4.686  19.899 -19.034  0.00  0.00      A     
ATOM    274  CB  ILE A  19       4.759  20.757 -16.914  0.00  0.00      A     
ATOM    275  HB  ILE A  19       3.951  21.255 -16.284  0.00  0.00      A     
ATOM    276  CG2 ILE A  19       4.981  19.455 -16.118  0.00  0.00      A     
ATOM    277 HG21 ILE A  19       5.643  18.751 -16.789  0.00  0.00      A     
ATOM    278 HG22 ILE A  19       5.389  19.690 -15.114  0.00  0.00      A     
ATOM    279 HG23 ILE A  19       4.109  18.854 -15.944  0.00  0.00      A     
ATOM    280  CG1 ILE A  19       6.000  21.684 -17.079  0.00  0.00      A     
ATOM    281 HG11 ILE A  19       6.468  21.803 -16.079  0.00  0.00      A     
ATOM    282 HG12 ILE A  19       5.721  22.655 -17.434  0.00  0.00      A     
ATOM    283  CD  ILE A  19       7.146  21.043 -17.919  0.00  0.00      A     
ATOM    284  HD1 ILE A  19       6.825  21.153 -19.002  0.00  0.00      A     
ATOM    285  HD2 ILE A  19       8.041  21.672 -17.732  0.00  0.00      A     
ATOM    286  HD3 ILE A  19       7.357  19.955 -17.626  0.00  0.00      A     
ATOM    287  C   ILE A  19       2.973  19.429 -18.191  0.00  2.00      A     
ATOM    288  O   ILE A  19       3.095  18.246 -18.516  0.00  2.00      A     
ATOM    289  N   GLY A  20       1.823  19.865 -17.620  0.00  2.00      A     
ATOM    290  HN  GLY A  20       1.915  20.834 -17.311  0.00  0.00      A     
ATOM    291  CA  GLY A  20       0.586  19.128 -17.548  0.00  2.00      A     
ATOM    292  HA1 GLY A  20      -0.207  19.757 -17.138  0.00  0.00      A     
ATOM    293  HA2 GLY A  20       0.666  18.278 -16.835  0.00  0.00      A     
ATOM    294  C   GLY A  20       0.081  18.647 -18.875  0.00  2.00      A     
ATOM    295  O   GLY A  20      -0.302  17.446 -18.890  0.00  2.00      A     
ATOM    296  N   ALA A  21       0.023  19.487 -19.907  0.00  2.00      A     
ATOM    297  HN  ALA A  21       0.133  20.454 -19.645  0.00  0.00      A     
ATOM    298  CA  ALA A  21      -0.472  19.138 -21.192  0.00  2.00      A     
ATOM    299  HA  ALA A  21      -1.395  18.713 -20.946  0.00  0.00      A     
ATOM    300  CB  ALA A  21      -0.563  20.372 -22.072  0.00  0.00      A     
ATOM    301  HB1 ALA A  21      -0.978  21.132 -21.452  0.00  0.00      A     
ATOM    302  HB2 ALA A  21       0.410  20.777 -22.354  0.00  0.00      A     
ATOM    303  HB3 ALA A  21      -1.229  20.195 -22.968  0.00  0.00      A     
ATOM    304  C   ALA A  21       0.377  18.018 -21.815  0.00  2.00      A     
ATOM    305  O   ALA A  21      -0.223  17.057 -22.302  0.00  2.00      A     
ATOM    306  N   ILE A  22       1.719  18.100 -21.784  0.00  2.00      A     
ATOM    307  HN  ILE A  22       2.187  18.816 -21.343  0.00  0.00      A     
ATOM    308  CA  ILE A  22       2.573  17.045 -22.292  0.00  2.00      A     
ATOM    309  HA  ILE A  22       2.287  16.882 -23.338  0.00  0.00      A     
ATOM    310  CB  ILE A  22       4.021  17.586 -22.268  0.00  0.00      A     
ATOM    311  HB  ILE A  22       4.332  17.767 -21.256  0.00  0.00      A     
ATOM    312  CG2 ILE A  22       4.989  16.442 -22.670  0.00  0.00      A     
ATOM    313 HG21 ILE A  22       5.229  15.711 -21.882  0.00  0.00      A     
ATOM    314 HG22 ILE A  22       4.634  15.921 -23.623  0.00  0.00      A     
ATOM    315 HG23 ILE A  22       5.990  16.787 -22.923  0.00  0.00      A     
ATOM    316  CG1 ILE A  22       4.166  18.735 -23.242  0.00  0.00      A     
ATOM    317 HG11 ILE A  22       3.379  19.449 -22.996  0.00  0.00      A     
ATOM    318 HG12 ILE A  22       3.932  18.432 -24.338  0.00  0.00      A     
ATOM    319  CD  ILE A  22       5.443  19.502 -23.242  0.00  0.00      A     
ATOM    320  HD1 ILE A  22       6.223  18.846 -23.577  0.00  0.00      A     
ATOM    321  HD2 ILE A  22       5.335  20.371 -23.946  0.00  0.00      A     
ATOM    322  HD3 ILE A  22       5.628  19.782 -22.185  0.00  0.00      A     
ATOM    323  C   ILE A  22       2.333  15.679 -21.608  0.00  2.00      A     
ATOM    324  O   ILE A  22       2.292  14.599 -22.207  0.00  2.00      A     
ATOM    325  N   LEU A  23       2.197  15.726 -20.319  0.00  2.00      A     
ATOM    326  HN  LEU A  23       2.414  16.642 -19.889  0.00  0.00      A     
ATOM    327  CA  LEU A  23       1.854  14.676 -19.438  0.00  2.00      A     
ATOM    328  HA  LEU A  23       2.559  13.839 -19.451  0.00  0.00      A     
ATOM    329  CB  LEU A  23       1.913  15.299 -18.008  0.00  0.00      A     
ATOM    330  HB1 LEU A  23       1.114  16.008 -17.942  0.00  0.00      A     
ATOM    331  HB2 LEU A  23       2.842  15.857 -17.781  0.00  0.00      A     
ATOM    332  CG  LEU A  23       1.748  14.343 -16.827  0.00  0.00      A     
ATOM    333  HG  LEU A  23       0.669  13.957 -16.823  0.00  0.00      A     
ATOM    334  CD1 LEU A  23       2.730  13.185 -16.693  0.00  0.00      A     
ATOM    335 HD11 LEU A  23       2.486  12.452 -17.446  0.00  0.00      A     
ATOM    336 HD12 LEU A  23       3.734  13.670 -16.774  0.00  0.00      A     
ATOM    337 HD13 LEU A  23       2.692  12.758 -15.713  0.00  0.00      A     
ATOM    338  CD2 LEU A  23       1.925  15.239 -15.614  0.00  0.00      A     
ATOM    339 HD21 LEU A  23       3.016  15.626 -15.479  0.00  0.00      A     
ATOM    340 HD22 LEU A  23       1.178  16.144 -15.520  0.00  0.00      A     
ATOM    341 HD23 LEU A  23       1.688  14.618 -14.770  0.00  0.00      A     
ATOM    342  C   LEU A  23       0.541  14.035 -19.726  0.00  2.00      A     
ATOM    343  O   LEU A  23       0.473  12.794 -19.569  0.00  2.00      A     
ATOM    344  N   PHE A  24      -0.507  14.844 -20.032  0.00  2.00      A     
ATOM    345  HN  PHE A  24      -0.430  15.807 -19.835  0.00  0.00      A     
ATOM    346  CA  PHE A  24      -1.869  14.470 -20.386  0.00  2.00      A     
ATOM    347  HA  PHE A  24      -2.131  13.757 -19.625  0.00  0.00      A     
ATOM    348  CB  PHE A  24      -2.917  15.619 -20.449  0.00  0.00      A     
ATOM    349  HB1 PHE A  24      -3.860  15.172 -20.885  0.00  0.00      A     
ATOM    350  HB2 PHE A  24      -2.622  16.453 -21.214  0.00  0.00      A     
ATOM    351  CG  PHE A  24      -3.303  16.283 -19.180  0.00  0.00      A     
ATOM    352  CD1 PHE A  24      -3.593  17.697 -19.222  0.00  0.00      A     
ATOM    353  HD1 PHE A  24      -3.632  18.153 -20.222  0.00  0.00      A     
ATOM    354  CE1 PHE A  24      -3.783  18.408 -18.040  0.00  0.00      A     
ATOM    355  HE1 PHE A  24      -3.932  19.485 -18.073  0.00  0.00      A     
ATOM    356  CZ  PHE A  24      -3.630  17.788 -16.790  0.00  0.00      A     
ATOM    357  HZ  PHE A  24      -3.690  18.428 -15.912  0.00  0.00      A     
ATOM    358  CD2 PHE A  24      -3.185  15.626 -17.914  0.00  0.00      A     
ATOM    359  HD2 PHE A  24      -2.990  14.614 -17.793  0.00  0.00      A     
ATOM    360  CE2 PHE A  24      -3.397  16.396 -16.792  0.00  0.00      A     
ATOM    361  HE2 PHE A  24      -3.424  15.849 -15.866  0.00  0.00      A     
ATOM    362  C   PHE A  24      -1.936  13.598 -21.599  0.00  2.00      A     
ATOM    363  O   PHE A  24      -2.710  12.623 -21.663  0.00  2.00      A     
ATOM    364  N   ALA A  25      -1.192  13.913 -22.626  0.00  2.00      A     
ATOM    365  HN  ALA A  25      -0.538  14.676 -22.513  0.00  0.00      A     
ATOM    366  CA  ALA A  25      -1.033  13.112 -23.829  0.00  2.00      A     
ATOM    367  HA  ALA A  25      -2.008  12.931 -24.285  0.00  0.00      A     
ATOM    368  CB  ALA A  25      -0.063  13.840 -24.708  0.00  0.00      A     
ATOM    369  HB1 ALA A  25       0.757  14.192 -24.087  0.00  0.00      A     
ATOM    370  HB2 ALA A  25       0.410  13.124 -25.407  0.00  0.00      A     
ATOM    371  HB3 ALA A  25      -0.393  14.716 -25.211  0.00  0.00      A     
ATOM    372  C   ALA A  25      -0.501  11.723 -23.404  0.00  2.00      A     
ATOM    373  O   ALA A  25      -1.162  10.773 -23.700  0.00  2.00      A     
ATOM    374  N   LEU A  26       0.541  11.695 -22.507  0.00  2.00      A     
ATOM    375  HN  LEU A  26       0.894  12.635 -22.177  0.00  0.00      A     
ATOM    376  CA  LEU A  26       1.080  10.599 -21.824  0.00  2.00      A     
ATOM    377  HA  LEU A  26       1.631  11.050 -21.013  0.00  0.00      A     
ATOM    378  CB  LEU A  26       2.088   9.657 -22.664  0.00  0.00      A     
ATOM    379  HB1 LEU A  26       2.161   8.660 -22.268  0.00  0.00      A     
ATOM    380  HB2 LEU A  26       3.107  10.052 -22.579  0.00  0.00      A     
ATOM    381  CG  LEU A  26       1.872   9.522 -24.140  0.00  0.00      A     
ATOM    382  HG  LEU A  26       1.609  10.546 -24.615  0.00  0.00      A     
ATOM    383  CD1 LEU A  26       3.089   9.102 -24.867  0.00  0.00      A     
ATOM    384 HD11 LEU A  26       2.840   9.033 -25.942  0.00  0.00      A     
ATOM    385 HD12 LEU A  26       3.816   9.971 -24.850  0.00  0.00      A     
ATOM    386 HD13 LEU A  26       3.657   8.227 -24.591  0.00  0.00      A     
ATOM    387  CD2 LEU A  26       0.830   8.398 -24.560  0.00  0.00      A     
ATOM    388 HD21 LEU A  26       1.209   7.408 -24.233  0.00  0.00      A     
ATOM    389 HD22 LEU A  26      -0.188   8.475 -24.041  0.00  0.00      A     
ATOM    390 HD23 LEU A  26       0.696   8.350 -25.671  0.00  0.00      A     
ATOM    391  C   LEU A  26      -0.015   9.812 -21.066  0.00  2.00      A     
ATOM    392  O   LEU A  26      -0.028   8.579 -21.045  0.00  2.00      A     
ATOM    393  N   LEU A  27      -0.939  10.483 -20.319  0.00  2.00      A     
ATOM    394  HN  LEU A  27      -0.783  11.459 -20.105  0.00  0.00      A     
ATOM    395  CA  LEU A  27      -1.990   9.967 -19.483  0.00  2.00      A     
ATOM    396  HA  LEU A  27      -1.511   9.360 -18.715  0.00  0.00      A     
ATOM    397  CB  LEU A  27      -2.877  11.121 -18.784  0.00  0.00      A     
ATOM    398  HB1 LEU A  27      -3.627  11.479 -19.580  0.00  0.00      A     
ATOM    399  HB2 LEU A  27      -2.058  11.896 -18.641  0.00  0.00      A     
ATOM    400  CG  LEU A  27      -3.643  10.690 -17.546  0.00  0.00      A     
ATOM    401  HG  LEU A  27      -4.188   9.712 -17.754  0.00  0.00      A     
ATOM    402  CD1 LEU A  27      -2.675  10.334 -16.449  0.00  0.00      A     
ATOM    403 HD11 LEU A  27      -1.815   9.712 -16.800  0.00  0.00      A     
ATOM    404 HD12 LEU A  27      -2.220  11.253 -16.043  0.00  0.00      A     
ATOM    405 HD13 LEU A  27      -3.283   9.907 -15.546  0.00  0.00      A     
ATOM    406  CD2 LEU A  27      -4.583  11.866 -17.135  0.00  0.00      A     
ATOM    407 HD21 LEU A  27      -3.938  12.667 -16.806  0.00  0.00      A     
ATOM    408 HD22 LEU A  27      -5.173  12.223 -18.004  0.00  0.00      A     
ATOM    409 HD23 LEU A  27      -5.177  11.576 -16.306  0.00  0.00      A     
ATOM    410  C   LEU A  27      -2.880   9.046 -20.349  0.00  2.00      A     
ATOM    411  O   LEU A  27      -3.147   7.959 -19.911  0.00  2.00      A     
ATOM    412  N   ALA A  28      -3.257   9.399 -21.580  0.00  2.00      A     
ATOM    413  HN  ALA A  28      -2.883  10.226 -22.034  0.00  0.00      A     
ATOM    414  CA  ALA A  28      -4.189   8.685 -22.411  0.00  2.00      A     
ATOM    415  HA  ALA A  28      -5.095   8.771 -21.870  0.00  0.00      A     
ATOM    416  CB  ALA A  28      -4.374   9.441 -23.813  0.00  0.00      A     
ATOM    417  HB1 ALA A  28      -5.224   8.916 -24.355  0.00  0.00      A     
ATOM    418  HB2 ALA A  28      -4.608  10.535 -23.659  0.00  0.00      A     
ATOM    419  HB3 ALA A  28      -3.460   9.451 -24.454  0.00  0.00      A     
ATOM    420  C   ALA A  28      -4.028   7.170 -22.682  0.00  2.00      A     
ATOM    421  O   ALA A  28      -5.038   6.524 -22.793  0.00  2.00      A     
ATOM    422  N   ASP A  29      -2.803   6.655 -22.675  0.00  2.00      A     
ATOM    423  HN  ASP A  29      -2.110   7.327 -22.404  0.00  0.00      A     
ATOM    424  CA  ASP A  29      -2.551   5.245 -22.735  0.00  2.00      A     
ATOM    425  HA  ASP A  29      -3.420   4.820 -22.315  0.00  0.00      A     
ATOM    426  CB  ASP A  29      -2.290   4.778 -24.185  0.00  0.00      A     
ATOM    427  HB1 ASP A  29      -1.215   4.834 -24.448  0.00  0.00      A     
ATOM    428  HB2 ASP A  29      -2.944   5.278 -24.909  0.00  0.00      A     
ATOM    429  CG  ASP A  29      -2.602   3.256 -24.072  0.00  0.00      A     
ATOM    430  OD1 ASP A  29      -3.814   2.906 -23.767  0.00  0.00      A     
ATOM    431  OD2 ASP A  29      -1.683   2.475 -24.481  0.00  0.00      A     
ATOM    432  C   ASP A  29      -1.342   4.955 -21.834  0.00  2.00      A     
ATOM    433  O   ASP A  29      -0.340   5.651 -22.086  0.00  2.00      A     
ATOM    434  N   PRO A  30      -1.234   3.959 -20.942  0.00  2.00      A     
ATOM    435  CD  PRO A  30      -2.393   3.188 -20.570  0.00  0.00      A     
ATOM    436  HD1 PRO A  30      -3.468   3.531 -20.785  0.00  0.00      A     
ATOM    437  HD2 PRO A  30      -2.302   2.291 -21.100  0.00  0.00      A     
ATOM    438  CA  PRO A  30      -0.185   3.990 -19.974  0.00  2.00      A     
ATOM    439  HA  PRO A  30       0.296   4.916 -20.035  0.00  0.00      A     
ATOM    440  CB  PRO A  30      -0.874   3.624 -18.676  0.00  0.00      A     
ATOM    441  HB1 PRO A  30      -1.157   4.689 -18.304  0.00  0.00      A     
ATOM    442  HB2 PRO A  30      -0.242   3.105 -17.998  0.00  0.00      A     
ATOM    443  CG  PRO A  30      -2.208   2.813 -19.134  0.00  0.00      A     
ATOM    444  HG1 PRO A  30      -3.123   3.083 -18.603  0.00  0.00      A     
ATOM    445  HG2 PRO A  30      -1.994   1.721 -19.165  0.00  0.00      A     
ATOM    446  C   PRO A  30       0.899   2.957 -20.372  0.00  2.00      A     
ATOM    447  O   PRO A  30       1.801   2.684 -19.582  0.00  2.00      A     
ATOM    448  N   ARG A  31       0.812   2.304 -21.551  0.00  2.00      A     
ATOM    449  HN  ARG A  31       0.050   2.439 -22.209  0.00  0.00      A     
ATOM    450  CA  ARG A  31       1.712   1.168 -21.764  0.00  2.00      A     
ATOM    451  HA  ARG A  31       1.852   0.622 -20.826  0.00  0.00      A     
ATOM    452  CB  ARG A  31       0.970   0.401 -22.888  0.00  0.00      A     
ATOM    453  HB1 ARG A  31       1.650  -0.055 -23.624  0.00  0.00      A     
ATOM    454  HB2 ARG A  31       0.340   1.081 -23.513  0.00  0.00      A     
ATOM    455  CG  ARG A  31      -0.026  -0.592 -22.307  0.00  0.00      A     
ATOM    456  HG1 ARG A  31      -0.728  -0.125 -21.568  0.00  0.00      A     
ATOM    457  HG2 ARG A  31       0.523  -1.398 -21.809  0.00  0.00      A     
ATOM    458  CD  ARG A  31      -0.922  -1.320 -23.310  0.00  0.00      A     
ATOM    459  HD1 ARG A  31      -1.497  -2.107 -22.815  0.00  0.00      A     
ATOM    460  HD2 ARG A  31      -0.176  -1.653 -24.088  0.00  0.00      A     
ATOM    461  NE  ARG A  31      -1.958  -0.198 -23.797  0.00  0.00      A     
ATOM    462  HE  ARG A  31      -1.780   0.797 -23.801  0.00  0.00      A     
ATOM    463  CZ  ARG A  31      -3.010  -0.487 -24.520  0.00  0.00      A     
ATOM    464  NH1 ARG A  31      -3.273  -1.772 -24.830  0.00  0.00      A     
ATOM    465 HH11 ARG A  31      -2.718  -2.579 -24.501  0.00  0.00      A     
ATOM    466 HH12 ARG A  31      -4.162  -1.892 -25.327  0.00  0.00      A     
ATOM    467  NH2 ARG A  31      -3.905   0.459 -24.859  0.00  0.00      A     
ATOM    468 HH21 ARG A  31      -3.653   1.398 -24.658  0.00  0.00      A     
ATOM    469 HH22 ARG A  31      -4.829   0.136 -24.862  0.00  0.00      A     
ATOM    470  C   ARG A  31       3.133   1.619 -22.226  0.00  2.00      A     
ATOM    471  O   ARG A  31       4.093   0.859 -22.128  0.00  2.00      A     
ATOM    472  N   LYS A  32       3.315   2.894 -22.565  0.00  2.00      A     
ATOM    473  HN  LYS A  32       2.504   3.493 -22.390  0.00  0.00      A     
ATOM    474  CA  LYS A  32       4.400   3.346 -23.473  0.00  2.00      A     
ATOM    475  HA  LYS A  32       4.687   2.499 -24.072  0.00  0.00      A     
ATOM    476  CB  LYS A  32       4.072   4.473 -24.478  0.00  0.00      A     
ATOM    477  HB1 LYS A  32       4.934   4.575 -25.171  0.00  0.00      A     
ATOM    478  HB2 LYS A  32       3.912   5.434 -23.948  0.00  0.00      A     
ATOM    479  CG  LYS A  32       2.859   4.193 -25.297  0.00  0.00      A     
ATOM    480  HG1 LYS A  32       1.905   4.261 -24.651  0.00  0.00      A     
ATOM    481  HG2 LYS A  32       2.880   3.187 -25.779  0.00  0.00      A     
ATOM    482  CD  LYS A  32       2.889   5.166 -26.494  0.00  0.00      A     
ATOM    483  HD1 LYS A  32       3.860   5.099 -27.013  0.00  0.00      A     
ATOM    484  HD2 LYS A  32       2.885   6.199 -25.980  0.00  0.00      A     
ATOM    485  CE  LYS A  32       1.771   5.084 -27.487  0.00  0.00      A     
ATOM    486  HE1 LYS A  32       1.728   5.967 -28.161  0.00  0.00      A     
ATOM    487  HE2 LYS A  32       0.747   5.040 -26.943  0.00  0.00      A     
ATOM    488  NZ  LYS A  32       1.905   3.829 -28.306  0.00  0.00      A     
ATOM    489  HZ1 LYS A  32       2.852   3.789 -28.873  0.00  0.00      A     
ATOM    490  HZ2 LYS A  32       1.764   2.972 -27.829  0.00  0.00      A     
ATOM    491  HZ3 LYS A  32       1.072   3.978 -28.939  0.00  0.00      A     
ATOM    492  C   LYS A  32       5.561   3.834 -22.701  0.00  2.00      A     
ATOM    493  O   LYS A  32       5.598   5.014 -22.387  0.00  2.00      A     
ATOM    494  N   MET A  33       6.492   2.972 -22.354  0.00  2.00      A     
ATOM    495  HN  MET A  33       6.311   1.948 -22.641  0.00  0.00      A     
ATOM    496  CA  MET A  33       7.662   3.082 -21.510  0.00  2.00      A     
ATOM    497  HA  MET A  33       7.248   3.494 -20.569  0.00  0.00      A     
ATOM    498  CB  MET A  33       8.269   1.744 -21.295  0.00  0.00      A     
ATOM    499  HB1 MET A  33       9.234   1.851 -20.860  0.00  0.00      A     
ATOM    500  HB2 MET A  33       8.497   1.227 -22.266  0.00  0.00      A     
ATOM    501  CG  MET A  33       7.390   0.678 -20.601  0.00  0.00      A     
ATOM    502  HG1 MET A  33       7.891  -0.359 -20.628  0.00  0.00      A     
ATOM    503  HG2 MET A  33       6.406   0.512 -21.072  0.00  0.00      A     
ATOM    504  SD  MET A  33       7.008   1.147 -18.841  0.00  0.00      A     
ATOM    505  CE  MET A  33       5.223   0.696 -18.891  0.00  0.00      A     
ATOM    506  HE1 MET A  33       4.533   1.400 -19.451  0.00  0.00      A     
ATOM    507  HE2 MET A  33       5.109  -0.338 -19.295  0.00  0.00      A     
ATOM    508  HE3 MET A  33       4.736   0.658 -17.864  0.00  0.00      A     
ATOM    509  C   MET A  33       8.723   4.192 -21.965  0.00  2.00      A     
ATOM    510  O   MET A  33       9.249   5.029 -21.274  0.00  2.00      A     
ATOM    511  N   VAL A  34       9.042   4.140 -23.321  0.00  2.00      A     
ATOM    512  HN  VAL A  34       8.599   3.620 -24.031  0.00  0.00      A     
ATOM    513  CA  VAL A  34      10.028   5.042 -23.912  0.00  2.00      A     
ATOM    514  HA  VAL A  34      11.010   4.914 -23.497  0.00  0.00      A     
ATOM    515  CB  VAL A  34      10.261   4.628 -25.371  0.00  0.00      A     
ATOM    516  HB  VAL A  34       9.287   4.671 -25.884  0.00  0.00      A     
ATOM    517  CG1 VAL A  34      11.340   5.503 -26.080  0.00  0.00      A     
ATOM    518 HG11 VAL A  34      11.440   4.998 -27.035  0.00  0.00      A     
ATOM    519 HG12 VAL A  34      11.052   6.536 -26.068  0.00  0.00      A     
ATOM    520 HG13 VAL A  34      12.311   5.531 -25.625  0.00  0.00      A     
ATOM    521  CG2 VAL A  34      10.595   3.114 -25.514  0.00  0.00      A     
ATOM    522 HG21 VAL A  34      11.553   2.894 -24.965  0.00  0.00      A     
ATOM    523 HG22 VAL A  34       9.786   2.492 -25.095  0.00  0.00      A     
ATOM    524 HG23 VAL A  34      10.724   2.812 -26.583  0.00  0.00      A     
ATOM    525  C   VAL A  34       9.668   6.545 -23.693  0.00  2.00      A     
ATOM    526  O   VAL A  34      10.463   7.420 -23.415  0.00  2.00      A     
ATOM    527  N   ASP A  35       8.451   6.740 -24.039  0.00  2.00      A     
ATOM    528  HN  ASP A  35       7.984   5.990 -24.510  0.00  0.00      A     
ATOM    529  CA  ASP A  35       7.684   7.949 -23.867  0.00  2.00      A     
ATOM    530  HA  ASP A  35       8.100   8.775 -24.440  0.00  0.00      A     
ATOM    531  CB  ASP A  35       6.256   7.716 -24.419  0.00  0.00      A     
ATOM    532  HB1 ASP A  35       5.693   8.654 -24.295  0.00  0.00      A     
ATOM    533  HB2 ASP A  35       5.691   6.930 -23.864  0.00  0.00      A     
ATOM    534  CG  ASP A  35       6.402   7.305 -25.879  0.00  0.00      A     
ATOM    535  OD1 ASP A  35       6.416   8.264 -26.745  0.00  0.00      A     
ATOM    536  OD2 ASP A  35       6.505   6.076 -26.181  0.00  0.00      A     
ATOM    537  C   ASP A  35       7.599   8.431 -22.398  0.00  2.00      A     
ATOM    538  O   ASP A  35       7.680   9.571 -21.962  0.00  2.00      A     
ATOM    539  N   ARG A  36       7.283   7.456 -21.543  0.00  2.00      A     
ATOM    540  HN  ARG A  36       7.012   6.593 -21.977  0.00  0.00      A     
ATOM    541  CA  ARG A  36       7.159   7.646 -20.108  0.00  2.00      A     
ATOM    542  HA  ARG A  36       6.432   8.497 -19.998  0.00  0.00      A     
ATOM    543  CB  ARG A  36       6.668   6.297 -19.533  0.00  0.00      A     
ATOM    544  HB1 ARG A  36       7.333   5.493 -19.899  0.00  0.00      A     
ATOM    545  HB2 ARG A  36       5.650   6.069 -20.071  0.00  0.00      A     
ATOM    546  CG  ARG A  36       6.507   6.236 -18.013  0.00  0.00      A     
ATOM    547  HG1 ARG A  36       5.713   7.049 -17.630  0.00  0.00      A     
ATOM    548  HG2 ARG A  36       7.562   6.551 -17.673  0.00  0.00      A     
ATOM    549  CD  ARG A  36       6.417   4.807 -17.490  0.00  0.00      A     
ATOM    550  HD1 ARG A  36       6.758   4.732 -16.466  0.00  0.00      A     
ATOM    551  HD2 ARG A  36       6.874   4.000 -18.123  0.00  0.00      A     
ATOM    552  NE  ARG A  36       4.969   4.513 -17.522  0.00  0.00      A     
ATOM    553  HE  ARG A  36       4.363   4.907 -18.193  0.00  0.00      A     
ATOM    554  CZ  ARG A  36       4.228   3.779 -16.610  0.00  0.00      A     
ATOM    555  NH1 ARG A  36       4.809   3.025 -15.712  0.00  0.00      A     
ATOM    556 HH11 ARG A  36       5.793   3.015 -15.537  0.00  0.00      A     
ATOM    557 HH12 ARG A  36       4.153   2.525 -15.201  0.00  0.00      A     
ATOM    558  NH2 ARG A  36       2.947   3.876 -16.715  0.00  0.00      A     
ATOM    559 HH21 ARG A  36       2.567   4.252 -17.544  0.00  0.00      A     
ATOM    560 HH22 ARG A  36       2.338   3.345 -16.114  0.00  0.00      A     
ATOM    561  C   ARG A  36       8.430   8.159 -19.464  0.00  2.00      A     
ATOM    562  O   ARG A  36       8.399   9.045 -18.657  0.00  2.00      A     
ATOM    563  N   LEU A  37       9.619   7.617 -19.741  0.00  2.00      A     
ATOM    564  HN  LEU A  37       9.709   6.840 -20.405  0.00  0.00      A     
ATOM    565  CA  LEU A  37      10.846   8.142 -19.213  0.00  2.00      A     
ATOM    566  HA  LEU A  37      10.879   7.954 -18.160  0.00  0.00      A     
ATOM    567  CB  LEU A  37      12.103   7.255 -19.625  0.00  0.00      A     
ATOM    568  HB1 LEU A  37      12.517   7.349 -20.662  0.00  0.00      A     
ATOM    569  HB2 LEU A  37      11.809   6.161 -19.397  0.00  0.00      A     
ATOM    570  CG  LEU A  37      13.310   7.586 -18.638  0.00  0.00      A     
ATOM    571  HG  LEU A  37      12.954   8.051 -17.682  0.00  0.00      A     
ATOM    572  CD1 LEU A  37      14.087   6.295 -18.216  0.00  0.00      A     
ATOM    573 HD11 LEU A  37      14.735   6.617 -17.442  0.00  0.00      A     
ATOM    574 HD12 LEU A  37      13.497   5.392 -17.727  0.00  0.00      A     
ATOM    575 HD13 LEU A  37      14.736   5.855 -19.006  0.00  0.00      A     
ATOM    576  CD2 LEU A  37      14.164   8.593 -19.447  0.00  0.00      A     
ATOM    577 HD21 LEU A  37      14.556   8.130 -20.400  0.00  0.00      A     
ATOM    578 HD22 LEU A  37      13.522   9.526 -19.710  0.00  0.00      A     
ATOM    579 HD23 LEU A  37      14.960   8.850 -18.727  0.00  0.00      A     
ATOM    580  C   LEU A  37      11.079   9.626 -19.489  0.00  2.00      A     
ATOM    581  O   LEU A  37      11.497  10.372 -18.649  0.00  2.00      A     
ATOM    582  N   ALA A  38      10.887  10.074 -20.745  0.00  2.00      A     
ATOM    583  HN  ALA A  38      10.600   9.454 -21.458  0.00  0.00      A     
ATOM    584  CA  ALA A  38      10.942  11.446 -21.124  0.00  2.00      A     
ATOM    585  HA  ALA A  38      11.921  11.912 -20.912  0.00  0.00      A     
ATOM    586  CB  ALA A  38      10.638  11.551 -22.609  0.00  0.00      A     
ATOM    587  HB1 ALA A  38      11.597  11.509 -23.285  0.00  0.00      A     
ATOM    588  HB2 ALA A  38       9.846  10.830 -22.969  0.00  0.00      A     
ATOM    589  HB3 ALA A  38      10.269  12.574 -22.837  0.00  0.00      A     
ATOM    590  C   ALA A  38      10.022  12.383 -20.427  0.00  2.00      A     
ATOM    591  O   ALA A  38      10.412  13.444 -19.998  0.00  2.00      A     
ATOM    592  N   PHE A  39       8.743  11.999 -20.375  0.00  2.00      A     
ATOM    593  HN  PHE A  39       8.515  11.165 -20.913  0.00  0.00      A     
ATOM    594  CA  PHE A  39       7.670  12.622 -19.667  0.00  2.00      A     
ATOM    595  HA  PHE A  39       7.609  13.647 -20.068  0.00  0.00      A     
ATOM    596  CB  PHE A  39       6.334  12.021 -20.004  0.00  0.00      A     
ATOM    597  HB1 PHE A  39       5.523  12.413 -19.363  0.00  0.00      A     
ATOM    598  HB2 PHE A  39       6.381  10.921 -19.880  0.00  0.00      A     
ATOM    599  CG  PHE A  39       5.914  12.259 -21.532  0.00  0.00      A     
ATOM    600  CD1 PHE A  39       6.743  12.598 -22.611  0.00  0.00      A     
ATOM    601  HD1 PHE A  39       7.846  12.731 -22.548  0.00  0.00      A     
ATOM    602  CE1 PHE A  39       6.204  12.894 -23.839  0.00  0.00      A     
ATOM    603  HE1 PHE A  39       6.763  13.241 -24.664  0.00  0.00      A     
ATOM    604  CZ  PHE A  39       4.838  12.862 -24.034  0.00  0.00      A     
ATOM    605  HZ  PHE A  39       4.355  13.122 -24.957  0.00  0.00      A     
ATOM    606  CD2 PHE A  39       4.550  12.191 -21.698  0.00  0.00      A     
ATOM    607  HD2 PHE A  39       3.954  11.941 -20.873  0.00  0.00      A     
ATOM    608  CE2 PHE A  39       4.041  12.491 -22.977  0.00  0.00      A     
ATOM    609  HE2 PHE A  39       2.986  12.282 -23.222  0.00  0.00      A     
ATOM    610  C   PHE A  39       7.945  12.777 -18.192  0.00  2.00      A     
ATOM    611  O   PHE A  39       7.712  13.824 -17.622  0.00  2.00      A     
ATOM    612  N   SER A  40       8.490  11.735 -17.610  0.00  2.00      A     
ATOM    613  HN  SER A  40       8.653  10.941 -18.139  0.00  0.00      A     
ATOM    614  CA  SER A  40       9.033  11.694 -16.325  0.00  2.00      A     
ATOM    615  HA  SER A  40       8.181  11.954 -15.687  0.00  0.00      A     
ATOM    616  CB  SER A  40       9.605  10.324 -15.881  0.00  0.00      A     
ATOM    617  HB1 SER A  40       9.858  10.406 -14.798  0.00  0.00      A     
ATOM    618  HB2 SER A  40      10.554   9.904 -16.314  0.00  0.00      A     
ATOM    619  OG  SER A  40       8.555   9.390 -15.959  0.00  0.00      A     
ATOM    620  HG1 SER A  40       8.510   9.066 -16.881  0.00  0.00      A     
ATOM    621  C   SER A  40      10.092  12.649 -15.938  0.00  2.00      A     
ATOM    622  O   SER A  40      10.023  13.319 -14.947  0.00  2.00      A     
ATOM    623  N   ILE A  41      11.108  12.813 -16.857  0.00  2.00      A     
ATOM    624  HN  ILE A  41      11.093  12.203 -17.568  0.00  0.00      A     
ATOM    625  CA  ILE A  41      12.070  13.873 -16.787  0.00  2.00      A     
ATOM    626  HA  ILE A  41      12.548  13.830 -15.840  0.00  0.00      A     
ATOM    627  CB  ILE A  41      13.192  13.616 -17.806  0.00  0.00      A     
ATOM    628  HB  ILE A  41      12.705  13.344 -18.801  0.00  0.00      A     
ATOM    629  CG2 ILE A  41      14.063  14.895 -17.934  0.00  0.00      A     
ATOM    630 HG21 ILE A  41      14.956  14.687 -18.520  0.00  0.00      A     
ATOM    631 HG22 ILE A  41      13.546  15.726 -18.412  0.00  0.00      A     
ATOM    632 HG23 ILE A  41      14.297  15.378 -16.907  0.00  0.00      A     
ATOM    633  CG1 ILE A  41      14.002  12.420 -17.248  0.00  0.00      A     
ATOM    634 HG11 ILE A  41      13.328  11.575 -16.981  0.00  0.00      A     
ATOM    635 HG12 ILE A  41      14.403  12.750 -16.215  0.00  0.00      A     
ATOM    636  CD  ILE A  41      15.070  11.973 -18.278  0.00  0.00      A     
ATOM    637  HD1 ILE A  41      14.547  11.524 -19.112  0.00  0.00      A     
ATOM    638  HD2 ILE A  41      15.659  12.855 -18.575  0.00  0.00      A     
ATOM    639  HD3 ILE A  41      15.721  11.184 -17.725  0.00  0.00      A     
ATOM    640  C   ILE A  41      11.546  15.327 -16.862  0.00  2.00      A     
ATOM    641  O   ILE A  41      11.861  16.180 -16.065  0.00  2.00      A     
ATOM    642  N   ILE A  42      10.640  15.593 -17.843  0.00  2.00      A     
ATOM    643  HN  ILE A  42      10.414  14.811 -18.426  0.00  0.00      A     
ATOM    644  CA  ILE A  42       9.906  16.869 -17.914  0.00  2.00      A     
ATOM    645  HA  ILE A  42      10.688  17.688 -18.088  0.00  0.00      A     
ATOM    646  CB  ILE A  42       9.138  16.800 -19.144  0.00  0.00      A     
ATOM    647  HB  ILE A  42       8.595  15.823 -19.154  0.00  0.00      A     
ATOM    648  CG2 ILE A  42       8.044  17.952 -19.253  0.00  0.00      A     
ATOM    649 HG21 ILE A  42       8.619  18.910 -19.083  0.00  0.00      A     
ATOM    650 HG22 ILE A  42       7.520  18.071 -20.261  0.00  0.00      A     
ATOM    651 HG23 ILE A  42       7.390  17.896 -18.389  0.00  0.00      A     
ATOM    652  CG1 ILE A  42       9.975  16.767 -20.438  0.00  0.00      A     
ATOM    653 HG11 ILE A  42      10.814  16.038 -20.335  0.00  0.00      A     
ATOM    654 HG12 ILE A  42      10.483  17.732 -20.618  0.00  0.00      A     
ATOM    655  CD  ILE A  42       9.040  16.381 -21.606  0.00  0.00      A     
ATOM    656  HD1 ILE A  42       8.664  17.272 -22.111  0.00  0.00      A     
ATOM    657  HD2 ILE A  42       9.741  15.845 -22.288  0.00  0.00      A     
ATOM    658  HD3 ILE A  42       8.230  15.662 -21.322  0.00  0.00      A     
ATOM    659  C   ILE A  42       9.106  17.261 -16.666  0.00  2.00      A     
ATOM    660  O   ILE A  42       9.060  18.389 -16.120  0.00  2.00      A     
ATOM    661  N   MET A  43       8.405  16.215 -16.156  0.00  2.00      A     
ATOM    662  HN  MET A  43       8.305  15.340 -16.580  0.00  0.00      A     
ATOM    663  CA  MET A  43       7.790  16.201 -14.829  0.00  2.00      A     
ATOM    664  HA  MET A  43       7.109  17.028 -14.642  0.00  0.00      A     
ATOM    665  CB  MET A  43       7.132  14.801 -14.684  0.00  0.00      A     
ATOM    666  HB1 MET A  43       7.960  14.094 -14.724  0.00  0.00      A     
ATOM    667  HB2 MET A  43       6.590  14.627 -15.611  0.00  0.00      A     
ATOM    668  CG  MET A  43       6.103  14.556 -13.533  0.00  0.00      A     
ATOM    669  HG1 MET A  43       5.577  13.669 -13.885  0.00  0.00      A     
ATOM    670  HG2 MET A  43       5.498  15.398 -13.485  0.00  0.00      A     
ATOM    671  SD  MET A  43       6.826  14.252 -11.940  0.00  0.00      A     
ATOM    672  CE  MET A  43       5.576  15.292 -11.126  0.00  0.00      A     
ATOM    673  HE1 MET A  43       4.570  15.152 -11.663  0.00  0.00      A     
ATOM    674  HE2 MET A  43       5.507  15.019 -10.075  0.00  0.00      A     
ATOM    675  HE3 MET A  43       5.979  16.340 -11.192  0.00  0.00      A     
ATOM    676  C   MET A  43       8.668  16.493 -13.580  0.00  2.00      A     
ATOM    677  O   MET A  43       8.372  17.432 -12.821  0.00  2.00      A     
ATOM    678  N   LEU A  44       9.824  15.787 -13.457  0.00  2.00      A     
ATOM    679  HN  LEU A  44       9.973  14.991 -14.073  0.00  0.00      A     
ATOM    680  CA  LEU A  44      10.792  16.125 -12.448  0.00  2.00      A     
ATOM    681  HA  LEU A  44      10.366  15.968 -11.423  0.00  0.00      A     
ATOM    682  CB  LEU A  44      12.050  15.149 -12.497  0.00  0.00      A     
ATOM    683  HB1 LEU A  44      12.891  15.632 -11.915  0.00  0.00      A     
ATOM    684  HB2 LEU A  44      12.282  15.233 -13.571  0.00  0.00      A     
ATOM    685  CG  LEU A  44      11.807  13.727 -12.003  0.00  0.00      A     
ATOM    686  HG  LEU A  44      10.910  13.323 -12.475  0.00  0.00      A     
ATOM    687  CD1 LEU A  44      12.917  12.754 -12.469  0.00  0.00      A     
ATOM    688 HD11 LEU A  44      12.985  12.726 -13.604  0.00  0.00      A     
ATOM    689 HD12 LEU A  44      13.836  13.218 -11.916  0.00  0.00      A     
ATOM    690 HD13 LEU A  44      12.600  11.675 -12.055  0.00  0.00      A     
ATOM    691  CD2 LEU A  44      11.855  13.705 -10.506  0.00  0.00      A     
ATOM    692 HD21 LEU A  44      12.050  12.678 -10.126  0.00  0.00      A     
ATOM    693 HD22 LEU A  44      12.668  14.306 -10.122  0.00  0.00      A     
ATOM    694 HD23 LEU A  44      10.928  14.116 -10.023  0.00  0.00      A     
ATOM    695  C   LEU A  44      11.272  17.552 -12.385  0.00  2.00      A     
ATOM    696  O   LEU A  44      11.547  18.085 -11.295  0.00  2.00      A     
ATOM    697  N   LEU A  45      11.583  18.081 -13.547  0.00  2.00      A     
ATOM    698  HN  LEU A  45      11.630  17.657 -14.380  0.00  0.00      A     
ATOM    699  CA  LEU A  45      12.029  19.435 -13.711  0.00  2.00      A     
ATOM    700  HA  LEU A  45      13.022  19.657 -13.307  0.00  0.00      A     
ATOM    701  CB  LEU A  45      12.423  19.668 -15.240  0.00  0.00      A     
ATOM    702  HB1 LEU A  45      11.423  19.620 -15.706  0.00  0.00      A     
ATOM    703  HB2 LEU A  45      12.934  18.822 -15.598  0.00  0.00      A     
ATOM    704  CG  LEU A  45      13.154  20.994 -15.541  0.00  0.00      A     
ATOM    705  HG  LEU A  45      13.215  21.608 -14.569  0.00  0.00      A     
ATOM    706  CD1 LEU A  45      14.596  20.635 -15.963  0.00  0.00      A     
ATOM    707 HD11 LEU A  45      14.499  20.126 -16.962  0.00  0.00      A     
ATOM    708 HD12 LEU A  45      15.220  21.566 -16.049  0.00  0.00      A     
ATOM    709 HD13 LEU A  45      15.087  19.952 -15.247  0.00  0.00      A     
ATOM    710  CD2 LEU A  45      12.376  21.740 -16.715  0.00  0.00      A     
ATOM    711 HD21 LEU A  45      12.929  22.648 -16.912  0.00  0.00      A     
ATOM    712 HD22 LEU A  45      12.191  21.113 -17.568  0.00  0.00      A     
ATOM    713 HD23 LEU A  45      11.430  22.147 -16.312  0.00  0.00      A     
ATOM    714  C   LEU A  45      11.045  20.450 -13.190  0.00  2.00      A     
ATOM    715  O   LEU A  45      11.373  21.376 -12.467  0.00  2.00      A     
ATOM    716  N   SER A  46       9.762  20.335 -13.509  0.00  2.00      A     
ATOM    717  HN  SER A  46       9.450  19.669 -14.189  0.00  0.00      A     
ATOM    718  CA  SER A  46       8.694  21.257 -12.939  0.00  2.00      A     
ATOM    719  HA  SER A  46       9.023  22.278 -13.099  0.00  0.00      A     
ATOM    720  CB  SER A  46       7.250  20.962 -13.515  0.00  0.00      A     
ATOM    721  HB1 SER A  46       6.874  20.151 -12.908  0.00  0.00      A     
ATOM    722  HB2 SER A  46       7.435  20.628 -14.528  0.00  0.00      A     
ATOM    723  OG  SER A  46       6.318  22.057 -13.448  0.00  0.00      A     
ATOM    724  HG1 SER A  46       5.441  21.688 -13.465  0.00  0.00      A     
ATOM    725  C   SER A  46       8.644  21.165 -11.398  0.00  2.00      A     
ATOM    726  O   SER A  46       8.684  22.185 -10.702  0.00  2.00      A     
ATOM    727  N   LEU A  47       8.647  19.892 -10.840  0.00  2.00      A     
ATOM    728  HN  LEU A  47       8.556  19.139 -11.453  0.00  0.00      A     
ATOM    729  CA  LEU A  47       8.714  19.610  -9.388  0.00  2.00      A     
ATOM    730  HA  LEU A  47       7.886  20.152  -9.082  0.00  0.00      A     
ATOM    731  CB  LEU A  47       8.443  18.136  -9.228  0.00  0.00      A     
ATOM    732  HB1 LEU A  47       9.327  17.563  -9.523  0.00  0.00      A     
ATOM    733  HB2 LEU A  47       7.597  17.749  -9.826  0.00  0.00      A     
ATOM    734  CG  LEU A  47       8.032  17.670  -7.797  0.00  0.00      A     
ATOM    735  HG  LEU A  47       8.857  17.904  -7.115  0.00  0.00      A     
ATOM    736  CD1 LEU A  47       6.810  18.373  -7.272  0.00  0.00      A     
ATOM    737 HD11 LEU A  47       6.545  17.878  -6.287  0.00  0.00      A     
ATOM    738 HD12 LEU A  47       6.873  19.506  -7.005  0.00  0.00      A     
ATOM    739 HD13 LEU A  47       5.961  18.289  -7.930  0.00  0.00      A     
ATOM    740  CD2 LEU A  47       7.837  16.156  -7.849  0.00  0.00      A     
ATOM    741 HD21 LEU A  47       6.955  15.944  -8.521  0.00  0.00      A     
ATOM    742 HD22 LEU A  47       8.742  15.641  -8.261  0.00  0.00      A     
ATOM    743 HD23 LEU A  47       7.728  15.690  -6.866  0.00  0.00      A     
ATOM    744  C   LEU A  47       9.955  20.141  -8.772  0.00  2.00      A     
ATOM    745  O   LEU A  47       9.866  20.808  -7.726  0.00  2.00      A     
ATOM    746  N   GLY A  48      11.105  19.906  -9.374  0.00  2.00      A     
ATOM    747  HN  GLY A  48      11.106  19.283 -10.122  0.00  0.00      A     
ATOM    748  CA  GLY A  48      12.364  20.558  -9.064  0.00  2.00      A     
ATOM    749  HA1 GLY A  48      12.992  20.420  -9.894  0.00  0.00      A     
ATOM    750  HA2 GLY A  48      12.776  20.173  -8.187  0.00  0.00      A     
ATOM    751  C   GLY A  48      12.390  22.039  -9.123  0.00  2.00      A     
ATOM    752  O   GLY A  48      12.844  22.677  -8.203  0.00  2.00      A     
ATOM    753  N   VAL A  49      11.848  22.738 -10.110  0.00  2.00      A     
ATOM    754  HN  VAL A  49      11.449  22.223 -10.917  0.00  0.00      A     
ATOM    755  CA  VAL A  49      11.709  24.269 -10.023  0.00  2.00      A     
ATOM    756  HA  VAL A  49      12.670  24.761  -9.892  0.00  0.00      A     
ATOM    757  CB  VAL A  49      10.966  24.863 -11.286  0.00  0.00      A     
ATOM    758  HB  VAL A  49      10.087  24.205 -11.348  0.00  0.00      A     
ATOM    759  CG1 VAL A  49      10.532  26.331 -11.109  0.00  0.00      A     
ATOM    760 HG11 VAL A  49      11.382  26.980 -11.052  0.00  0.00      A     
ATOM    761 HG12 VAL A  49       9.908  26.709 -11.912  0.00  0.00      A     
ATOM    762 HG13 VAL A  49       9.833  26.462 -10.209  0.00  0.00      A     
ATOM    763  CG2 VAL A  49      11.847  24.684 -12.487  0.00  0.00      A     
ATOM    764 HG21 VAL A  49      12.669  25.342 -12.331  0.00  0.00      A     
ATOM    765 HG22 VAL A  49      12.203  23.617 -12.460  0.00  0.00      A     
ATOM    766 HG23 VAL A  49      11.294  24.916 -13.449  0.00  0.00      A     
ATOM    767  C   VAL A  49      10.942  24.662  -8.788  0.00  2.00      A     
ATOM    768  O   VAL A  49      11.334  25.635  -8.103  0.00  2.00      A     
ATOM    769  N   TYR A  50       9.852  24.068  -8.437  0.00  2.00      A     
ATOM    770  HN  TYR A  50       9.548  23.267  -8.913  0.00  0.00      A     
ATOM    771  CA  TYR A  50       9.079  24.401  -7.268  0.00  2.00      A     
ATOM    772  HA  TYR A  50       8.774  25.448  -7.342  0.00  0.00      A     
ATOM    773  CB  TYR A  50       7.821  23.451  -7.116  0.00  0.00      A     
ATOM    774  HB1 TYR A  50       8.153  22.503  -7.462  0.00  0.00      A     
ATOM    775  HB2 TYR A  50       7.056  23.738  -7.823  0.00  0.00      A     
ATOM    776  CG  TYR A  50       7.185  23.363  -5.826  0.00  0.00      A     
ATOM    777  CD1 TYR A  50       6.473  24.423  -5.285  0.00  0.00      A     
ATOM    778  HD1 TYR A  50       6.572  25.338  -5.801  0.00  0.00      A     
ATOM    779  CE1 TYR A  50       5.715  24.333  -4.130  0.00  0.00      A     
ATOM    780  HE1 TYR A  50       5.091  25.143  -3.656  0.00  0.00      A     
ATOM    781  CZ  TYR A  50       5.743  23.182  -3.399  0.00  0.00      A     
ATOM    782  OH  TYR A  50       5.097  23.156  -2.139  0.00  0.00      A     
ATOM    783  HH  TYR A  50       5.406  22.392  -1.606  0.00  0.00      A     
ATOM    784  CD2 TYR A  50       7.262  22.203  -5.069  0.00  0.00      A     
ATOM    785  HD2 TYR A  50       7.894  21.393  -5.317  0.00  0.00      A     
ATOM    786  CE2 TYR A  50       6.494  22.078  -3.870  0.00  0.00      A     
ATOM    787  HE2 TYR A  50       6.747  21.223  -3.158  0.00  0.00      A     
ATOM    788  C   TYR A  50       9.947  24.279  -5.968  0.00  2.00      A     
ATOM    789  O   TYR A  50       9.953  25.282  -5.254  0.00  2.00      A     
ATOM    790  N   ILE A  51      10.718  23.154  -5.807  0.00  2.00      A     
ATOM    791  HN  ILE A  51      10.604  22.385  -6.392  0.00  0.00      A     
ATOM    792  CA  ILE A  51      11.668  23.008  -4.706  0.00  2.00      A     
ATOM    793  HA  ILE A  51      11.065  22.942  -3.820  0.00  0.00      A     
ATOM    794  CB  ILE A  51      12.263  21.568  -4.868  0.00  0.00      A     
ATOM    795  HB  ILE A  51      12.633  21.500  -5.949  0.00  0.00      A     
ATOM    796  CG2 ILE A  51      13.545  21.460  -3.955  0.00  0.00      A     
ATOM    797 HG21 ILE A  51      13.413  21.806  -2.899  0.00  0.00      A     
ATOM    798 HG22 ILE A  51      13.969  20.435  -3.937  0.00  0.00      A     
ATOM    799 HG23 ILE A  51      14.321  22.037  -4.512  0.00  0.00      A     
ATOM    800  CG1 ILE A  51      11.185  20.469  -4.629  0.00  0.00      A     
ATOM    801 HG11 ILE A  51      10.387  20.504  -5.426  0.00  0.00      A     
ATOM    802 HG12 ILE A  51      10.642  20.523  -3.651  0.00  0.00      A     
ATOM    803  CD  ILE A  51      11.798  19.070  -4.886  0.00  0.00      A     
ATOM    804  HD1 ILE A  51      12.291  18.981  -5.914  0.00  0.00      A     
ATOM    805  HD2 ILE A  51      12.543  18.771  -4.146  0.00  0.00      A     
ATOM    806  HD3 ILE A  51      11.048  18.307  -4.816  0.00  0.00      A     
ATOM    807  C   ILE A  51      12.765  24.105  -4.593  0.00  2.00      A     
ATOM    808  O   ILE A  51      13.075  24.577  -3.436  0.00  2.00      A     
ATOM    809  N   VAL A  52      13.430  24.493  -5.708  0.00  2.00      A     
ATOM    810  HN  VAL A  52      13.125  24.163  -6.575  0.00  0.00      A     
ATOM    811  CA  VAL A  52      14.336  25.638  -5.698  0.00  2.00      A     
ATOM    812  HA  VAL A  52      15.135  25.337  -5.042  0.00  0.00      A     
ATOM    813  CB  VAL A  52      15.273  25.743  -6.949  0.00  0.00      A     
ATOM    814  HB  VAL A  52      15.826  26.696  -6.855  0.00  0.00      A     
ATOM    815  CG1 VAL A  52      16.110  24.522  -7.008  0.00  0.00      A     
ATOM    816 HG11 VAL A  52      16.683  24.508  -6.030  0.00  0.00      A     
ATOM    817 HG12 VAL A  52      15.512  23.574  -7.002  0.00  0.00      A     
ATOM    818 HG13 VAL A  52      16.845  24.394  -7.770  0.00  0.00      A     
ATOM    819  CG2 VAL A  52      14.527  25.839  -8.247  0.00  0.00      A     
ATOM    820 HG21 VAL A  52      15.350  25.997  -9.030  0.00  0.00      A     
ATOM    821 HG22 VAL A  52      13.966  24.892  -8.353  0.00  0.00      A     
ATOM    822 HG23 VAL A  52      13.801  26.704  -8.289  0.00  0.00      A     
ATOM    823  C   VAL A  52      13.805  26.935  -5.288  0.00  2.00      A     
ATOM    824  O   VAL A  52      14.476  27.651  -4.511  0.00  2.00      A     
ATOM    825  N   TRP A  53      12.623  27.350  -5.863  0.00  2.00      A     
ATOM    826  HN  TRP A  53      12.246  26.768  -6.640  0.00  0.00      A     
ATOM    827  CA  TRP A  53      11.807  28.434  -5.466  0.00  2.00      A     
ATOM    828  HA  TRP A  53      12.374  29.380  -5.502  0.00  0.00      A     
ATOM    829  CB  TRP A  53      10.557  28.508  -6.428  0.00  0.00      A     
ATOM    830  HB1 TRP A  53       9.956  27.663  -6.352  0.00  0.00      A     
ATOM    831  HB2 TRP A  53      10.951  28.392  -7.470  0.00  0.00      A     
ATOM    832  CG  TRP A  53       9.830  29.823  -6.370  0.00  0.00      A     
ATOM    833  CD1 TRP A  53      10.162  30.997  -6.974  0.00  0.00      A     
ATOM    834  HD1 TRP A  53      10.887  31.072  -7.703  0.00  0.00      A     
ATOM    835  NE1 TRP A  53       9.384  32.018  -6.408  0.00  0.00      A     
ATOM    836  HE1 TRP A  53       9.516  32.891  -6.810  0.00  0.00      A     
ATOM    837  CE2 TRP A  53       8.604  31.506  -5.387  0.00  0.00      A     
ATOM    838  CD2 TRP A  53       8.876  30.114  -5.296  0.00  0.00      A     
ATOM    839  CE3 TRP A  53       8.159  29.309  -4.448  0.00  0.00      A     
ATOM    840  HE3 TRP A  53       8.309  28.234  -4.497  0.00  0.00      A     
ATOM    841  CZ3 TRP A  53       7.284  29.927  -3.552  0.00  0.00      A     
ATOM    842  HZ3 TRP A  53       6.620  29.381  -2.848  0.00  0.00      A     
ATOM    843  CZ2 TRP A  53       7.872  32.119  -4.475  0.00  0.00      A     
ATOM    844  HZ2 TRP A  53       7.681  33.149  -4.543  0.00  0.00      A     
ATOM    845  CH2 TRP A  53       7.162  31.333  -3.524  0.00  0.00      A     
ATOM    846  HH2 TRP A  53       6.382  31.786  -2.894  0.00  0.00      A     
ATOM    847  C   TRP A  53      11.301  28.316  -4.004  0.00  2.00      A     
ATOM    848  O   TRP A  53      11.392  29.296  -3.355  0.00  2.00      A     
ATOM    849  N   ARG A  54      10.799  27.126  -3.540  0.00  2.00      A     
ATOM    850  HN  ARG A  54      10.612  26.343  -4.121  0.00  0.00      A     
ATOM    851  CA  ARG A  54      10.417  27.013  -2.130  0.00  2.00      A     
ATOM    852  HA  ARG A  54       9.642  27.774  -2.017  0.00  0.00      A     
ATOM    853  CB  ARG A  54       9.833  25.565  -1.790  0.00  0.00      A     
ATOM    854  HB1 ARG A  54       9.867  25.387  -0.666  0.00  0.00      A     
ATOM    855  HB2 ARG A  54      10.495  24.702  -2.243  0.00  0.00      A     
ATOM    856  CG  ARG A  54       8.381  25.213  -2.239  0.00  0.00      A     
ATOM    857  HG1 ARG A  54       8.123  24.140  -1.848  0.00  0.00      A     
ATOM    858  HG2 ARG A  54       8.451  25.130  -3.381  0.00  0.00      A     
ATOM    859  CD  ARG A  54       7.367  26.304  -1.869  0.00  0.00      A     
ATOM    860  HD1 ARG A  54       6.284  25.995  -2.134  0.00  0.00      A     
ATOM    861  HD2 ARG A  54       7.660  27.196  -2.407  0.00  0.00      A     
ATOM    862  NE  ARG A  54       7.447  26.480  -0.370  0.00  0.00      A     
ATOM    863  HE  ARG A  54       7.786  27.403  -0.041  0.00  0.00      A     
ATOM    864  CZ  ARG A  54       7.024  25.584   0.538  0.00  0.00      A     
ATOM    865  NH1 ARG A  54       6.485  24.426   0.205  0.00  0.00      A     
ATOM    866 HH11 ARG A  54       6.289  24.303  -0.723  0.00  0.00      A     
ATOM    867 HH12 ARG A  54       6.398  23.689   0.851  0.00  0.00      A     
ATOM    868  NH2 ARG A  54       7.282  25.739   1.853  0.00  0.00      A     
ATOM    869 HH21 ARG A  54       7.649  26.637   2.058  0.00  0.00      A     
ATOM    870 HH22 ARG A  54       6.860  25.017   2.461  0.00  0.00      A     
ATOM    871  C   ARG A  54      11.598  27.327  -1.222  0.00  2.00      A     
ATOM    872  O   ARG A  54      11.510  28.071  -0.266  0.00  2.00      A     
ATOM    873  N   ALA A  55      12.810  26.696  -1.466  0.00  2.00      A     
ATOM    874  HN  ALA A  55      12.817  25.994  -2.135  0.00  0.00      A     
ATOM    875  CA  ALA A  55      14.030  26.818  -0.719  0.00  2.00      A     
ATOM    876  HA  ALA A  55      13.747  26.580   0.347  0.00  0.00      A     
ATOM    877  CB  ALA A  55      15.163  25.915  -1.276  0.00  0.00      A     
ATOM    878  HB1 ALA A  55      14.746  24.901  -1.384  0.00  0.00      A     
ATOM    879  HB2 ALA A  55      15.589  26.302  -2.146  0.00  0.00      A     
ATOM    880  HB3 ALA A  55      15.914  25.762  -0.460  0.00  0.00      A     
ATOM    881  C   ALA A  55      14.536  28.220  -0.681  0.00  2.00      A     
ATOM    882  O   ALA A  55      14.897  28.665   0.399  0.00  2.00      A     
ATOM    883  N   THR A  56      14.649  28.909  -1.802  0.00  2.00      A     
ATOM    884  HN  THR A  56      14.365  28.479  -2.710  0.00  0.00      A     
ATOM    885  CA  THR A  56      14.974  30.356  -1.806  0.00  2.00      A     
ATOM    886  HA  THR A  56      15.948  30.465  -1.307  0.00  0.00      A     
ATOM    887  CB  THR A  56      15.150  30.868  -3.311  0.00  0.00      A     
ATOM    888  HB  THR A  56      14.156  30.933  -3.794  0.00  0.00      A     
ATOM    889  OG1 THR A  56      16.009  30.005  -4.002  0.00  0.00      A     
ATOM    890  HG1 THR A  56      15.452  29.167  -4.011  0.00  0.00      A     
ATOM    891  CG2 THR A  56      15.872  32.209  -3.318  0.00  0.00      A     
ATOM    892 HG21 THR A  56      16.822  32.063  -2.754  0.00  0.00      A     
ATOM    893 HG22 THR A  56      16.129  32.430  -4.391  0.00  0.00      A     
ATOM    894 HG23 THR A  56      15.263  32.986  -2.901  0.00  0.00      A     
ATOM    895  C   THR A  56      14.076  31.255  -1.042  0.00  2.00      A     
ATOM    896  O   THR A  56      14.573  32.093  -0.297  0.00  2.00      A     
ATOM    897  N   ASP A  57      12.751  31.088  -1.256  0.00  2.00      A     
ATOM    898  HN  ASP A  57      12.507  30.363  -1.887  0.00  0.00      A     
ATOM    899  CA  ASP A  57      11.708  31.778  -0.473  0.00  2.00      A     
ATOM    900  HA  ASP A  57      11.910  32.813  -0.602  0.00  0.00      A     
ATOM    901  CB  ASP A  57      10.450  31.376  -1.185  0.00  0.00      A     
ATOM    902  HB1 ASP A  57      10.057  30.363  -0.776  0.00  0.00      A     
ATOM    903  HB2 ASP A  57      10.727  31.256  -2.309  0.00  0.00      A     
ATOM    904  CG  ASP A  57       9.364  32.389  -0.961  0.00  0.00      A     
ATOM    905  OD1 ASP A  57       8.392  32.011  -0.291  0.00  0.00      A     
ATOM    906  OD2 ASP A  57       9.457  33.563  -1.437  0.00  0.00      A     
ATOM    907  C   ASP A  57      11.682  31.535   1.004  0.00  2.00      A     
ATOM    908  O   ASP A  57      11.604  32.468   1.778  0.00  2.00      A     
ATOM    909  N   THR A  58      11.760  30.221   1.391  0.00  2.00      A     
ATOM    910  HN  THR A  58      11.788  29.521   0.707  0.00  0.00      A     
ATOM    911  CA  THR A  58      11.668  29.785   2.760  0.00  2.00      A     
ATOM    912  HA  THR A  58      10.784  30.287   3.271  0.00  0.00      A     
ATOM    913  CB  THR A  58      11.556  28.264   2.970  0.00  0.00      A     
ATOM    914  HB  THR A  58      11.786  28.097   4.074  0.00  0.00      A     
ATOM    915  OG1 THR A  58      12.461  27.513   2.211  0.00  0.00      A     
ATOM    916  HG1 THR A  58      12.256  27.644   1.237  0.00  0.00      A     
ATOM    917  CG2 THR A  58      10.190  27.751   2.557  0.00  0.00      A     
ATOM    918 HG21 THR A  58      10.170  26.756   2.971  0.00  0.00      A     
ATOM    919 HG22 THR A  58       9.355  28.265   3.032  0.00  0.00      A     
ATOM    920 HG23 THR A  58       9.986  27.717   1.397  0.00  0.00      A     
ATOM    921  C   THR A  58      12.678  30.367   3.843  0.00  2.00      A     
ATOM    922  O   THR A  58      12.244  30.720   4.923  0.00  2.00      A     
ATOM    923  N   LEU A  59      13.937  30.335   3.501  0.00  2.00      A     
ATOM    924  HN  LEU A  59      14.040  30.099   2.506  0.00  0.00      A     
ATOM    925  CA  LEU A  59      15.027  30.318   4.412  0.00  2.00      A     
ATOM    926  HA  LEU A  59      14.642  29.919   5.314  0.00  0.00      A     
ATOM    927  CB  LEU A  59      16.281  29.434   3.887  0.00  0.00      A     
ATOM    928  HB1 LEU A  59      17.266  29.505   4.560  0.00  0.00      A     
ATOM    929  HB2 LEU A  59      16.620  29.807   2.954  0.00  0.00      A     
ATOM    930  CG  LEU A  59      16.001  27.957   3.568  0.00  0.00      A     
ATOM    931  HG  LEU A  59      15.039  27.895   3.009  0.00  0.00      A     
ATOM    932  CD1 LEU A  59      17.171  27.318   2.795  0.00  0.00      A     
ATOM    933 HD11 LEU A  59      16.958  26.253   2.694  0.00  0.00      A     
ATOM    934 HD12 LEU A  59      17.340  27.752   1.855  0.00  0.00      A     
ATOM    935 HD13 LEU A  59      18.138  27.478   3.407  0.00  0.00      A     
ATOM    936  CD2 LEU A  59      15.740  27.210   4.870  0.00  0.00      A     
ATOM    937 HD21 LEU A  59      15.566  26.156   4.674  0.00  0.00      A     
ATOM    938 HD22 LEU A  59      16.683  27.202   5.440  0.00  0.00      A     
ATOM    939 HD23 LEU A  59      14.951  27.653   5.469  0.00  0.00      A     
ATOM    940  C   LEU A  59      15.565  31.784   4.746  0.00  2.00      A     
ATOM    941  O   LEU A  59      16.175  32.472   3.868  0.00  2.00      A     
ATOM    942  N   PRO A  60      15.497  32.183   5.979  0.00  2.00      A     
ATOM    943  CD  PRO A  60      14.321  31.928   6.886  0.00  0.00      A     
ATOM    944  HD1 PRO A  60      13.398  32.188   6.329  0.00  0.00      A     
ATOM    945  HD2 PRO A  60      14.397  30.887   7.172  0.00  0.00      A     
ATOM    946  CA  PRO A  60      16.187  33.328   6.516  0.00  2.00      A     
ATOM    947  HA  PRO A  60      16.597  34.003   5.781  0.00  0.00      A     
ATOM    948  CB  PRO A  60      15.207  34.009   7.440  0.00  0.00      A     
ATOM    949  HB1 PRO A  60      14.638  34.736   6.790  0.00  0.00      A     
ATOM    950  HB2 PRO A  60      15.675  34.736   8.120  0.00  0.00      A     
ATOM    951  CG  PRO A  60      14.325  32.951   8.058  0.00  0.00      A     
ATOM    952  HG1 PRO A  60      13.294  33.118   8.258  0.00  0.00      A     
ATOM    953  HG2 PRO A  60      14.848  32.619   9.057  0.00  0.00      A     
ATOM    954  C   PRO A  60      17.429  32.852   7.278  0.00  2.00      A     
ATOM    955  O   PRO A  60      17.619  31.656   7.471  0.00  2.00      A     
ATOM    956  N   PRO A  61      18.378  33.782   7.647  0.00  2.00      A     
ATOM    957  CD  PRO A  61      18.357  35.222   7.276  0.00  0.00      A     
ATOM    958  HD1 PRO A  61      19.125  35.297   6.423  0.00  0.00      A     
ATOM    959  HD2 PRO A  61      17.418  35.689   7.073  0.00  0.00      A     
ATOM    960  CA  PRO A  61      19.547  33.508   8.386  0.00  2.00      A     
ATOM    961  HA  PRO A  61      20.054  32.907   7.742  0.00  0.00      A     
ATOM    962  CB  PRO A  61      20.203  34.900   8.666  0.00  0.00      A     
ATOM    963  HB1 PRO A  61      21.027  35.019   7.900  0.00  0.00      A     
ATOM    964  HB2 PRO A  61      20.759  34.877   9.608  0.00  0.00      A     
ATOM    965  CG  PRO A  61      19.130  35.960   8.357  0.00  0.00      A     
ATOM    966  HG1 PRO A  61      19.600  36.901   8.041  0.00  0.00      A     
ATOM    967  HG2 PRO A  61      18.452  36.001   9.218  0.00  0.00      A     
ATOM    968  C   PRO A  61      19.222  32.749   9.726  0.00  2.00      A     
ATOM    969  O   PRO A  61      18.234  33.080  10.357  0.00  2.00      A     
ATOM    970  N   PRO A  62      20.041  31.817  10.231  0.00  2.00      A     
ATOM    971  CD  PRO A  62      21.117  31.235   9.455  0.00  0.00      A     
ATOM    972  HD1 PRO A  62      20.901  31.073   8.401  0.00  0.00      A     
ATOM    973  HD2 PRO A  62      21.914  31.964   9.530  0.00  0.00      A     
ATOM    974  CA  PRO A  62      19.863  31.184  11.514  0.00  2.00      A     
ATOM    975  HA  PRO A  62      18.953  30.599  11.502  0.00  0.00      A     
ATOM    976  CB  PRO A  62      21.073  30.257  11.772  0.00  0.00      A     
ATOM    977  HB1 PRO A  62      20.848  29.258  12.131  0.00  0.00      A     
ATOM    978  HB2 PRO A  62      21.795  30.678  12.464  0.00  0.00      A     
ATOM    979  CG  PRO A  62      21.534  30.028  10.352  0.00  0.00      A     
ATOM    980  HG1 PRO A  62      21.028  29.126   9.912  0.00  0.00      A     
ATOM    981  HG2 PRO A  62      22.595  29.714  10.237  0.00  0.00      A     
ATOM    982  C   PRO A  62      19.630  32.094  12.694  0.00  2.00      A     
ATOM    983  O   PRO A  62      20.360  33.026  12.809  0.00  2.00      A     
ATOM    984  N   GLU A  63      18.621  31.993  13.609  0.00  2.00      A     
ATOM    985  HN  GLU A  63      18.006  31.239  13.582  0.00  0.00      A     
ATOM    986  CA  GLU A  63      18.550  32.834  14.744  0.00  2.00      A     
ATOM    987  HA  GLU A  63      19.475  33.177  15.190  0.00  0.00      A     
ATOM    988  CB  GLU A  63      17.804  34.185  14.472  0.00  0.00      A     
ATOM    989  HB1 GLU A  63      18.475  34.696  13.742  0.00  0.00      A     
ATOM    990  HB2 GLU A  63      17.710  34.687  15.359  0.00  0.00      A     
ATOM    991  CG  GLU A  63      16.393  33.892  13.851  0.00  0.00      A     
ATOM    992  HG1 GLU A  63      15.877  33.167  14.440  0.00  0.00      A     
ATOM    993  HG2 GLU A  63      16.566  33.429  12.826  0.00  0.00      A     
ATOM    994  CD  GLU A  63      15.585  35.167  13.594  0.00  0.00      A     
ATOM    995  OE1 GLU A  63      16.104  36.081  12.924  0.00  0.00      A     
ATOM    996  OE2 GLU A  63      14.469  35.287  14.112  0.00  0.00      A     
ATOM    997  C   GLU A  63      17.975  31.971  15.964  0.00  2.00      A     
ATOM    998  O   GLU A  63      17.546  30.811  15.905  0.00  2.00      A     
ATOM    999  N   LEU A  64      17.972  32.643  17.105  0.00  2.00      A     
ATOM   1000  HN  LEU A  64      18.391  33.542  17.112  0.00  0.00      A     
ATOM   1001  CA  LEU A  64      17.568  32.130  18.416  0.00  2.00      A     
ATOM   1002  HA  LEU A  64      18.232  31.268  18.608  0.00  0.00      A     
ATOM   1003  CB  LEU A  64      17.909  33.205  19.415  0.00  0.00      A     
ATOM   1004  HB1 LEU A  64      17.137  33.944  19.213  0.00  0.00      A     
ATOM   1005  HB2 LEU A  64      18.808  33.690  19.200  0.00  0.00      A     
ATOM   1006  CG  LEU A  64      17.813  32.788  20.920  0.00  0.00      A     
ATOM   1007  HG  LEU A  64      17.178  31.921  21.098  0.00  0.00      A     
ATOM   1008  CD1 LEU A  64      19.252  32.381  21.437  0.00  0.00      A     
ATOM   1009 HD11 LEU A  64      19.901  33.281  21.381  0.00  0.00      A     
ATOM   1010 HD12 LEU A  64      19.176  31.978  22.415  0.00  0.00      A     
ATOM   1011 HD13 LEU A  64      19.611  31.604  20.711  0.00  0.00      A     
ATOM   1012  CD2 LEU A  64      17.260  34.063  21.755  0.00  0.00      A     
ATOM   1013 HD21 LEU A  64      17.402  33.803  22.819  0.00  0.00      A     
ATOM   1014 HD22 LEU A  64      18.014  34.902  21.547  0.00  0.00      A     
ATOM   1015 HD23 LEU A  64      16.253  34.457  21.422  0.00  0.00      A     
ATOM   1016  C   LEU A  64      16.120  31.621  18.620  0.00  2.00      A     
ATOM   1017  O   LEU A  64      15.920  30.642  19.299  0.00  2.00      A     
ATOM   1018  N   SER A  65      15.117  32.270  18.043  0.00  2.00      A     
ATOM   1019  HN  SER A  65      15.254  33.066  17.526  0.00  0.00      A     
ATOM   1020  CA  SER A  65      13.760  31.910  18.365  0.00  2.00      A     
ATOM   1021  HA  SER A  65      13.779  31.698  19.401  0.00  0.00      A     
ATOM   1022  CB  SER A  65      12.753  33.210  18.217  0.00  0.00      A     
ATOM   1023  HB1 SER A  65      13.173  34.134  18.634  0.00  0.00      A     
ATOM   1024  HB2 SER A  65      11.789  32.801  18.775  0.00  0.00      A     
ATOM   1025  OG  SER A  65      12.383  33.491  16.868  0.00  0.00      A     
ATOM   1026  HG1 SER A  65      11.755  34.208  16.931  0.00  0.00      A     
ATOM   1027  C   SER A  65      13.264  30.730  17.566  0.00  2.00      A     
ATOM   1028  O   SER A  65      13.951  30.095  16.785  0.00  2.00      A     
ATOM   1029  N   LEU A  66      11.993  30.307  17.894  0.00  2.00      A     
ATOM   1030  HN  LEU A  66      11.605  30.651  18.760  0.00  0.00      A     
ATOM   1031  CA  LEU A  66      11.283  29.222  17.246  0.00  2.00      A     
ATOM   1032  HA  LEU A  66      11.890  28.309  17.369  0.00  0.00      A     
ATOM   1033  CB  LEU A  66       9.866  28.947  17.789  0.00  0.00      A     
ATOM   1034  HB1 LEU A  66       9.346  28.218  17.166  0.00  0.00      A     
ATOM   1035  HB2 LEU A  66       9.270  29.862  17.630  0.00  0.00      A     
ATOM   1036  CG  LEU A  66       9.760  28.465  19.225  0.00  0.00      A     
ATOM   1037  HG  LEU A  66      10.468  29.157  19.872  0.00  0.00      A     
ATOM   1038  CD1 LEU A  66       8.399  28.701  19.950  0.00  0.00      A     
ATOM   1039 HD11 LEU A  66       7.511  28.153  19.443  0.00  0.00      A     
ATOM   1040 HD12 LEU A  66       8.469  28.291  20.982  0.00  0.00      A     
ATOM   1041 HD13 LEU A  66       8.209  29.752  20.079  0.00  0.00      A     
ATOM   1042  CD2 LEU A  66      10.123  26.978  19.484  0.00  0.00      A     
ATOM   1043 HD21 LEU A  66      10.269  26.772  20.517  0.00  0.00      A     
ATOM   1044 HD22 LEU A  66       9.311  26.434  19.067  0.00  0.00      A     
ATOM   1045 HD23 LEU A  66      11.027  26.770  18.975  0.00  0.00      A     
ATOM   1046  C   LEU A  66      11.101  29.344  15.678  0.00  2.00      A     
ATOM   1047  O   LEU A  66      11.292  28.326  14.969  0.00  2.00      A     
ATOM   1048  N   GLU A  67      10.654  30.560  15.148  0.00  2.00      A     
ATOM   1049  HN  GLU A  67      10.376  31.267  15.713  0.00  0.00      A     
ATOM   1050  CA  GLU A  67      10.124  30.616  13.772  0.00  2.00      A     
ATOM   1051  HA  GLU A  67       9.275  29.934  13.701  0.00  0.00      A     
ATOM   1052  CB  GLU A  67       9.609  32.053  13.580  0.00  0.00      A     
ATOM   1053  HB1 GLU A  67       9.383  32.440  12.538  0.00  0.00      A     
ATOM   1054  HB2 GLU A  67      10.434  32.598  13.978  0.00  0.00      A     
ATOM   1055  CG  GLU A  67       8.334  32.307  14.444  0.00  0.00      A     
ATOM   1056  HG1 GLU A  67       8.498  31.967  15.473  0.00  0.00      A     
ATOM   1057  HG2 GLU A  67       7.514  31.786  14.016  0.00  0.00      A     
ATOM   1058  CD  GLU A  67       8.146  33.820  14.510  0.00  0.00      A     
ATOM   1059  OE1 GLU A  67       8.709  34.423  15.437  0.00  0.00      A     
ATOM   1060  OE2 GLU A  67       7.388  34.464  13.706  0.00  0.00      A     
ATOM   1061  C   GLU A  67      11.100  30.205  12.599  0.00  2.00      A     
ATOM   1062  O   GLU A  67      10.639  29.524  11.602  0.00  2.00      A     
ATOM   1063  N   THR A  68      12.394  30.658  12.648  0.00  2.00      A     
ATOM   1064  HN  THR A  68      12.608  31.417  13.351  0.00  0.00      A     
ATOM   1065  CA  THR A  68      13.420  30.193  11.687  0.00  2.00      A     
ATOM   1066  HA  THR A  68      13.008  30.532  10.705  0.00  0.00      A     
ATOM   1067  CB  THR A  68      14.747  30.883  11.832  0.00  0.00      A     
ATOM   1068  HB  THR A  68      15.199  30.657  12.780  0.00  0.00      A     
ATOM   1069  OG1 THR A  68      14.576  32.318  11.920  0.00  0.00      A     
ATOM   1070  HG1 THR A  68      14.025  32.494  12.664  0.00  0.00      A     
ATOM   1071  CG2 THR A  68      15.749  30.444  10.720  0.00  0.00      A     
ATOM   1072 HG21 THR A  68      16.716  30.977  10.980  0.00  0.00      A     
ATOM   1073 HG22 THR A  68      15.925  29.360  10.706  0.00  0.00      A     
ATOM   1074 HG23 THR A  68      15.336  30.809   9.703  0.00  0.00      A     
ATOM   1075  C   THR A  68      13.638  28.698  11.748  0.00  2.00      A     
ATOM   1076  O   THR A  68      13.613  28.039  10.733  0.00  2.00      A     
ATOM   1077  N   LEU A  69      13.778  28.085  12.925  0.00  2.00      A     
ATOM   1078  HN  LEU A  69      13.886  28.651  13.695  0.00  0.00      A     
ATOM   1079  CA  LEU A  69      13.849  26.626  13.128  0.00  2.00      A     
ATOM   1080  HA  LEU A  69      14.700  26.269  12.633  0.00  0.00      A     
ATOM   1081  CB  LEU A  69      14.054  26.308  14.663  0.00  0.00      A     
ATOM   1082  HB1 LEU A  69      13.236  26.816  15.275  0.00  0.00      A     
ATOM   1083  HB2 LEU A  69      14.981  26.727  14.945  0.00  0.00      A     
ATOM   1084  CG  LEU A  69      14.057  24.827  15.109  0.00  0.00      A     
ATOM   1085  HG  LEU A  69      13.175  24.362  14.655  0.00  0.00      A     
ATOM   1086  CD1 LEU A  69      15.181  23.965  14.490  0.00  0.00      A     
ATOM   1087 HD11 LEU A  69      15.174  24.150  13.399  0.00  0.00      A     
ATOM   1088 HD12 LEU A  69      16.174  24.327  14.874  0.00  0.00      A     
ATOM   1089 HD13 LEU A  69      15.166  22.890  14.842  0.00  0.00      A     
ATOM   1090  CD2 LEU A  69      14.010  24.640  16.607  0.00  0.00      A     
ATOM   1091 HD21 LEU A  69      14.938  25.020  17.090  0.00  0.00      A     
ATOM   1092 HD22 LEU A  69      13.147  25.311  16.894  0.00  0.00      A     
ATOM   1093 HD23 LEU A  69      13.919  23.535  16.983  0.00  0.00      A     
ATOM   1094  C   LEU A  69      12.590  25.850  12.608  0.00  2.00      A     
ATOM   1095  O   LEU A  69      12.744  24.905  11.791  0.00  2.00      A     
ATOM   1096  N   TRP A  70      11.386  26.397  13.032  0.00  2.00      A     
ATOM   1097  HN  TRP A  70      11.377  27.230  13.630  0.00  0.00      A     
ATOM   1098  CA  TRP A  70      10.102  25.827  12.446  0.00  2.00      A     
ATOM   1099  HA  TRP A  70      10.181  24.763  12.564  0.00  0.00      A     
ATOM   1100  CB  TRP A  70       8.925  26.430  13.297  0.00  0.00      A     
ATOM   1101  HB1 TRP A  70       7.947  26.187  12.753  0.00  0.00      A     
ATOM   1102  HB2 TRP A  70       9.067  27.564  13.490  0.00  0.00      A     
ATOM   1103  CG  TRP A  70       8.785  25.875  14.671  0.00  0.00      A     
ATOM   1104  CD1 TRP A  70       9.690  25.168  15.448  0.00  0.00      A     
ATOM   1105  HD1 TRP A  70      10.728  25.101  15.125  0.00  0.00      A     
ATOM   1106  NE1 TRP A  70       9.148  24.814  16.641  0.00  0.00      A     
ATOM   1107  HE1 TRP A  70       9.533  24.100  17.127  0.00  0.00      A     
ATOM   1108  CE2 TRP A  70       7.902  25.224  16.702  0.00  0.00      A     
ATOM   1109  CD2 TRP A  70       7.572  25.838  15.485  0.00  0.00      A     
ATOM   1110  CE3 TRP A  70       6.306  26.365  15.217  0.00  0.00      A     
ATOM   1111  HE3 TRP A  70       6.003  26.943  14.354  0.00  0.00      A     
ATOM   1112  CZ3 TRP A  70       5.342  26.107  16.170  0.00  0.00      A     
ATOM   1113  HZ3 TRP A  70       4.334  26.367  15.891  0.00  0.00      A     
ATOM   1114  CZ2 TRP A  70       6.828  25.002  17.662  0.00  0.00      A     
ATOM   1115  HZ2 TRP A  70       7.069  24.560  18.639  0.00  0.00      A     
ATOM   1116  CH2 TRP A  70       5.550  25.435  17.431  0.00  0.00      A     
ATOM   1117  HH2 TRP A  70       4.799  25.404  18.165  0.00  0.00      A     
ATOM   1118  C   TRP A  70      10.012  25.940  10.978  0.00  2.00      A     
ATOM   1119  O   TRP A  70       9.772  24.947  10.292  0.00  2.00      A     
ATOM   1120  N   CYS A  71      10.311  27.070  10.353  0.00  2.00      A     
ATOM   1121  HN  CYS A  71      10.652  27.822  10.802  0.00  0.00      A     
ATOM   1122  CA  CYS A  71      10.422  27.176   8.863  0.00  2.00      A     
ATOM   1123  HA  CYS A  71       9.455  26.777   8.517  0.00  0.00      A     
ATOM   1124  CB  CYS A  71      10.697  28.582   8.407  0.00  0.00      A     
ATOM   1125  HB1 CYS A  71      11.779  28.783   8.742  0.00  0.00      A     
ATOM   1126  HB2 CYS A  71       9.990  29.272   8.970  0.00  0.00      A     
ATOM   1127  SG  CYS A  71      10.546  28.847   6.667  0.00  0.00      A     
ATOM   1128  HG1 CYS A  71      11.231  30.039   6.816  0.00  0.00      A     
ATOM   1129  C   CYS A  71      11.454  26.222   8.227  0.00  2.00      A     
ATOM   1130  O   CYS A  71      11.194  25.548   7.224  0.00  2.00      A     
ATOM   1131  N   TYR A  72      12.679  26.148   8.802  0.00  2.00      A     
ATOM   1132  HN  TYR A  72      12.898  26.679   9.596  0.00  0.00      A     
ATOM   1133  CA  TYR A  72      13.665  25.154   8.276  0.00  2.00      A     
ATOM   1134  HA  TYR A  72      13.790  25.288   7.215  0.00  0.00      A     
ATOM   1135  CB  TYR A  72      15.094  25.148   9.005  0.00  0.00      A     
ATOM   1136  HB1 TYR A  72      15.614  24.209   8.879  0.00  0.00      A     
ATOM   1137  HB2 TYR A  72      14.994  25.289  10.068  0.00  0.00      A     
ATOM   1138  CG  TYR A  72      16.057  26.239   8.599  0.00  0.00      A     
ATOM   1139  CD1 TYR A  72      15.594  27.588   8.333  0.00  0.00      A     
ATOM   1140  HD1 TYR A  72      14.508  27.713   8.409  0.00  0.00      A     
ATOM   1141  CE1 TYR A  72      16.500  28.604   8.037  0.00  0.00      A     
ATOM   1142  HE1 TYR A  72      16.110  29.618   7.710  0.00  0.00      A     
ATOM   1143  CZ  TYR A  72      17.900  28.383   8.092  0.00  0.00      A     
ATOM   1144  OH  TYR A  72      18.872  29.314   7.772  0.00  0.00      A     
ATOM   1145  HH  TYR A  72      18.389  30.108   7.516  0.00  0.00      A     
ATOM   1146  CD2 TYR A  72      17.468  26.040   8.645  0.00  0.00      A     
ATOM   1147  HD2 TYR A  72      17.895  25.118   9.015  0.00  0.00      A     
ATOM   1148  CE2 TYR A  72      18.338  27.097   8.454  0.00  0.00      A     
ATOM   1149  HE2 TYR A  72      19.444  26.997   8.574  0.00  0.00      A     
ATOM   1150  C   TYR A  72      13.264  23.696   8.317  0.00  2.00      A     
ATOM   1151  O   TYR A  72      13.400  22.890   7.350  0.00  2.00      A     
ATOM   1152  N   THR A  73      12.771  23.287   9.491  0.00  2.00      A     
ATOM   1153  HN  THR A  73      12.722  23.982  10.212  0.00  0.00      A     
ATOM   1154  CA  THR A  73      12.327  21.908   9.639  0.00  2.00      A     
ATOM   1155  HA  THR A  73      13.076  21.145   9.369  0.00  0.00      A     
ATOM   1156  CB  THR A  73      11.951  21.710  11.076  0.00  0.00      A     
ATOM   1157  HB  THR A  73      11.219  22.441  11.325  0.00  0.00      A     
ATOM   1158  OG1 THR A  73      13.111  21.979  11.854  0.00  0.00      A     
ATOM   1159  HG1 THR A  73      13.085  22.835  12.159  0.00  0.00      A     
ATOM   1160  CG2 THR A  73      11.444  20.264  11.410  0.00  0.00      A     
ATOM   1161 HG21 THR A  73      12.123  19.479  11.052  0.00  0.00      A     
ATOM   1162 HG22 THR A  73      11.330  20.100  12.539  0.00  0.00      A     
ATOM   1163 HG23 THR A  73      10.477  20.069  10.920  0.00  0.00      A     
ATOM   1164  C   THR A  73      11.175  21.493   8.720  0.00  2.00      A     
ATOM   1165  O   THR A  73      11.267  20.549   8.019  0.00  2.00      A     
ATOM   1166  N   TYR A  74      10.096  22.306   8.648  0.00  2.00      A     
ATOM   1167  HN  TYR A  74      10.082  23.057   9.291  0.00  0.00      A     
ATOM   1168  CA  TYR A  74       8.841  22.172   7.804  0.00  2.00      A     
ATOM   1169  HA  TYR A  74       8.502  21.183   7.940  0.00  0.00      A     
ATOM   1170  CB  TYR A  74       7.733  23.235   8.332  0.00  0.00      A     
ATOM   1171  HB1 TYR A  74       6.824  23.248   7.675  0.00  0.00      A     
ATOM   1172  HB2 TYR A  74       8.227  24.214   8.239  0.00  0.00      A     
ATOM   1173  CG  TYR A  74       7.206  22.913   9.757  0.00  0.00      A     
ATOM   1174  CD1 TYR A  74       6.745  23.994  10.464  0.00  0.00      A     
ATOM   1175  HD1 TYR A  74       6.951  25.008  10.011  0.00  0.00      A     
ATOM   1176  CE1 TYR A  74       6.323  23.977  11.776  0.00  0.00      A     
ATOM   1177  HE1 TYR A  74       6.257  24.948  12.275  0.00  0.00      A     
ATOM   1178  CZ  TYR A  74       6.198  22.704  12.441  0.00  0.00      A     
ATOM   1179  OH  TYR A  74       5.983  22.547  13.824  0.00  0.00      A     
ATOM   1180  HH  TYR A  74       6.299  23.392  14.238  0.00  0.00      A     
ATOM   1181  CD2 TYR A  74       7.149  21.657  10.308  0.00  0.00      A     
ATOM   1182  HD2 TYR A  74       7.457  20.787   9.748  0.00  0.00      A     
ATOM   1183  CE2 TYR A  74       6.661  21.579  11.647  0.00  0.00      A     
ATOM   1184  HE2 TYR A  74       6.671  20.627  12.128  0.00  0.00      A     
ATOM   1185  C   TYR A  74       9.152  22.134   6.350  0.00  2.00      A     
ATOM   1186  O   TYR A  74       8.800  21.199   5.667  0.00  2.00      A     
ATOM   1187  N   PHE A  75      10.054  23.010   5.773  0.00  2.00      A     
ATOM   1188  HN  PHE A  75      10.360  23.835   6.210  0.00  0.00      A     
ATOM   1189  CA  PHE A  75      10.594  22.742   4.413  0.00  2.00      A     
ATOM   1190  HA  PHE A  75       9.828  22.545   3.612  0.00  0.00      A     
ATOM   1191  CB  PHE A  75      11.530  23.899   4.021  0.00  0.00      A     
ATOM   1192  HB1 PHE A  75      12.297  23.999   4.830  0.00  0.00      A     
ATOM   1193  HB2 PHE A  75      11.050  24.887   3.928  0.00  0.00      A     
ATOM   1194  CG  PHE A  75      12.247  23.666   2.740  0.00  0.00      A     
ATOM   1195  CD1 PHE A  75      11.635  23.965   1.522  0.00  0.00      A     
ATOM   1196  HD1 PHE A  75      10.715  24.485   1.471  0.00  0.00      A     
ATOM   1197  CE1 PHE A  75      12.320  23.554   0.333  0.00  0.00      A     
ATOM   1198  HE1 PHE A  75      11.904  23.886  -0.613  0.00  0.00      A     
ATOM   1199  CZ  PHE A  75      13.615  23.029   0.376  0.00  0.00      A     
ATOM   1200  HZ  PHE A  75      14.112  22.845  -0.541  0.00  0.00      A     
ATOM   1201  CD2 PHE A  75      13.544  23.165   2.785  0.00  0.00      A     
ATOM   1202  HD2 PHE A  75      13.997  22.960   3.742  0.00  0.00      A     
ATOM   1203  CE2 PHE A  75      14.174  22.766   1.610  0.00  0.00      A     
ATOM   1204  HE2 PHE A  75      15.208  22.419   1.598  0.00  0.00      A     
ATOM   1205  C   PHE A  75      11.289  21.442   4.307  0.00  2.00      A     
ATOM   1206  O   PHE A  75      10.925  20.671   3.413  0.00  2.00      A     
ATOM   1207  N   THR A  76      12.194  21.149   5.237  0.00  2.00      A     
ATOM   1208  HN  THR A  76      12.301  21.783   5.991  0.00  0.00      A     
ATOM   1209  CA  THR A  76      13.083  19.922   5.161  0.00  2.00      A     
ATOM   1210  HA  THR A  76      13.672  19.865   4.254  0.00  0.00      A     
ATOM   1211  CB  THR A  76      14.092  19.726   6.201  0.00  0.00      A     
ATOM   1212  HB  THR A  76      13.536  19.687   7.186  0.00  0.00      A     
ATOM   1213  OG1 THR A  76      14.887  20.932   6.143  0.00  0.00      A     
ATOM   1214  HG1 THR A  76      14.394  21.718   6.430  0.00  0.00      A     
ATOM   1215  CG2 THR A  76      15.086  18.622   5.956  0.00  0.00      A     
ATOM   1216 HG21 THR A  76      15.690  18.605   5.003  0.00  0.00      A     
ATOM   1217 HG22 THR A  76      15.905  18.643   6.678  0.00  0.00      A     
ATOM   1218 HG23 THR A  76      14.661  17.667   6.039  0.00  0.00      A     
ATOM   1219  C   THR A  76      12.254  18.737   5.106  0.00  2.00      A     
ATOM   1220  O   THR A  76      12.389  17.794   4.301  0.00  2.00      A     
ATOM   1221  N   PHE A  77      11.241  18.665   6.008  0.00  2.00      A     
ATOM   1222  HN  PHE A  77      10.999  19.361   6.751  0.00  0.00      A     
ATOM   1223  CA  PHE A  77      10.302  17.586   5.983  0.00  2.00      A     
ATOM   1224  HA  PHE A  77      10.890  16.721   5.965  0.00  0.00      A     
ATOM   1225  CB  PHE A  77       9.290  17.654   7.198  0.00  0.00      A     
ATOM   1226  HB1 PHE A  77       8.426  16.979   7.004  0.00  0.00      A     
ATOM   1227  HB2 PHE A  77       8.970  18.700   7.306  0.00  0.00      A     
ATOM   1228  CG  PHE A  77       9.914  17.217   8.522  0.00  0.00      A     
ATOM   1229  CD1 PHE A  77      11.206  16.668   8.709  0.00  0.00      A     
ATOM   1230  HD1 PHE A  77      11.797  16.454   7.817  0.00  0.00      A     
ATOM   1231  CE1 PHE A  77      11.861  16.490   9.907  0.00  0.00      A     
ATOM   1232  HE1 PHE A  77      12.905  16.274   9.918  0.00  0.00      A     
ATOM   1233  CZ  PHE A  77      11.121  16.842  11.066  0.00  0.00      A     
ATOM   1234  HZ  PHE A  77      11.624  16.922  12.010  0.00  0.00      A     
ATOM   1235  CD2 PHE A  77       9.161  17.374   9.724  0.00  0.00      A     
ATOM   1236  HD2 PHE A  77       8.196  17.898   9.667  0.00  0.00      A     
ATOM   1237  CE2 PHE A  77       9.746  17.215  10.994  0.00  0.00      A     
ATOM   1238  HE2 PHE A  77       9.224  17.450  11.897  0.00  0.00      A     
ATOM   1239  C   PHE A  77       9.526  17.419   4.592  0.00  2.00      A     
ATOM   1240  O   PHE A  77       9.417  16.328   4.051  0.00  2.00      A     
ATOM   1241  N   GLU A  78       9.032  18.542   4.067  0.00  2.00      A     
ATOM   1242  HN  GLU A  78       9.032  19.400   4.606  0.00  0.00      A     
ATOM   1243  CA  GLU A  78       8.472  18.621   2.734  0.00  2.00      A     
ATOM   1244  HA  GLU A  78       7.527  18.049   2.688  0.00  0.00      A     
ATOM   1245  CB  GLU A  78       7.960  19.983   2.421  0.00  0.00      A     
ATOM   1246  HB1 GLU A  78       8.740  20.700   2.384  0.00  0.00      A     
ATOM   1247  HB2 GLU A  78       7.171  20.280   3.138  0.00  0.00      A     
ATOM   1248  CG  GLU A  78       7.183  19.922   1.079  0.00  0.00      A     
ATOM   1249  HG1 GLU A  78       6.301  19.230   1.142  0.00  0.00      A     
ATOM   1250  HG2 GLU A  78       7.896  19.725   0.246  0.00  0.00      A     
ATOM   1251  CD  GLU A  78       6.541  21.333   0.789  0.00  0.00      A     
ATOM   1252  OE1 GLU A  78       6.154  21.592  -0.411  0.00  0.00      A     
ATOM   1253  OE2 GLU A  78       6.298  22.138   1.745  0.00  0.00      A     
ATOM   1254  C   GLU A  78       9.425  18.123   1.657  0.00  2.00      A     
ATOM   1255  O   GLU A  78       9.107  17.191   0.858  0.00  2.00      A     
ATOM   1256  N   LEU A  79      10.691  18.626   1.645  0.00  2.00      A     
ATOM   1257  HN  LEU A  79      10.887  19.348   2.336  0.00  0.00      A     
ATOM   1258  CA  LEU A  79      11.743  18.028   0.698  0.00  2.00      A     
ATOM   1259  HA  LEU A  79      11.511  18.217  -0.334  0.00  0.00      A     
ATOM   1260  CB  LEU A  79      13.095  18.763   1.037  0.00  0.00      A     
ATOM   1261  HB1 LEU A  79      13.211  18.611   2.162  0.00  0.00      A     
ATOM   1262  HB2 LEU A  79      13.047  19.831   0.863  0.00  0.00      A     
ATOM   1263  CG  LEU A  79      14.452  18.235   0.366  0.00  0.00      A     
ATOM   1264  HG  LEU A  79      14.544  17.159   0.594  0.00  0.00      A     
ATOM   1265  CD1 LEU A  79      14.425  18.516  -1.145  0.00  0.00      A     
ATOM   1266 HD11 LEU A  79      13.429  18.181  -1.541  0.00  0.00      A     
ATOM   1267 HD12 LEU A  79      14.659  19.615  -1.407  0.00  0.00      A     
ATOM   1268 HD13 LEU A  79      15.292  18.123  -1.766  0.00  0.00      A     
ATOM   1269  CD2 LEU A  79      15.580  18.860   1.237  0.00  0.00      A     
ATOM   1270 HD21 LEU A  79      16.571  18.547   0.996  0.00  0.00      A     
ATOM   1271 HD22 LEU A  79      15.559  19.998   1.219  0.00  0.00      A     
ATOM   1272 HD23 LEU A  79      15.518  18.447   2.282  0.00  0.00      A     
ATOM   1273  C   LEU A  79      12.047  16.549   0.823  0.00  2.00      A     
ATOM   1274  O   LEU A  79      11.947  15.784  -0.142  0.00  2.00      A     
ATOM   1275  N   ILE A  80      12.287  16.050   2.076  0.00  2.00      A     
ATOM   1276  HN  ILE A  80      12.270  16.649   2.843  0.00  0.00      A     
ATOM   1277  CA  ILE A  80      12.446  14.645   2.442  0.00  2.00      A     
ATOM   1278  HA  ILE A  80      13.218  14.280   1.760  0.00  0.00      A     
ATOM   1279  CB  ILE A  80      12.968  14.581   3.883  0.00  0.00      A     
ATOM   1280  HB  ILE A  80      12.447  15.355   4.475  0.00  0.00      A     
ATOM   1281  CG2 ILE A  80      12.802  13.183   4.615  0.00  0.00      A     
ATOM   1282 HG21 ILE A  80      13.471  12.433   4.118  0.00  0.00      A     
ATOM   1283 HG22 ILE A  80      13.180  13.249   5.649  0.00  0.00      A     
ATOM   1284 HG23 ILE A  80      11.790  12.927   4.617  0.00  0.00      A     
ATOM   1285  CG1 ILE A  80      14.405  15.120   3.773  0.00  0.00      A     
ATOM   1286 HG11 ILE A  80      14.378  16.224   3.560  0.00  0.00      A     
ATOM   1287 HG12 ILE A  80      14.924  14.584   2.939  0.00  0.00      A     
ATOM   1288  CD  ILE A  80      15.186  14.778   5.032  0.00  0.00      A     
ATOM   1289  HD1 ILE A  80      16.040  15.423   5.255  0.00  0.00      A     
ATOM   1290  HD2 ILE A  80      14.571  14.921   5.978  0.00  0.00      A     
ATOM   1291  HD3 ILE A  80      15.512  13.733   5.037  0.00  0.00      A     
ATOM   1292  C   ILE A  80      11.250  13.797   2.093  0.00  2.00      A     
ATOM   1293  O   ILE A  80      11.420  12.730   1.522  0.00  2.00      A     
ATOM   1294  N   SER A  81       9.966  14.178   2.387  0.00  2.00      A     
ATOM   1295  HN  SER A  81       9.895  15.067   2.885  0.00  0.00      A     
ATOM   1296  CA  SER A  81       8.816  13.436   1.951  0.00  2.00      A     
ATOM   1297  HA  SER A  81       8.965  12.410   2.418  0.00  0.00      A     
ATOM   1298  CB  SER A  81       7.356  13.892   2.376  0.00  0.00      A     
ATOM   1299  HB1 SER A  81       6.654  13.177   2.069  0.00  0.00      A     
ATOM   1300  HB2 SER A  81       7.277  14.987   1.939  0.00  0.00      A     
ATOM   1301  OG  SER A  81       7.096  13.924   3.779  0.00  0.00      A     
ATOM   1302  HG1 SER A  81       7.727  14.451   4.264  0.00  0.00      A     
ATOM   1303  C   SER A  81       8.808  13.324   0.422  0.00  2.00      A     
ATOM   1304  O   SER A  81       8.693  12.259  -0.122  0.00  2.00      A     
ATOM   1305  N   VAL A  82       9.099  14.447  -0.292  0.00  2.00      A     
ATOM   1306  HN  VAL A  82       9.361  15.263   0.158  0.00  0.00      A     
ATOM   1307  CA  VAL A  82       9.187  14.414  -1.758  0.00  2.00      A     
ATOM   1308  HA  VAL A  82       8.216  14.159  -2.087  0.00  0.00      A     
ATOM   1309  CB  VAL A  82       9.345  15.786  -2.319  0.00  0.00      A     
ATOM   1310  HB  VAL A  82      10.106  16.328  -1.687  0.00  0.00      A     
ATOM   1311  CG1 VAL A  82       9.676  15.802  -3.793  0.00  0.00      A     
ATOM   1312 HG11 VAL A  82      10.674  15.317  -3.997  0.00  0.00      A     
ATOM   1313 HG12 VAL A  82       8.896  15.103  -4.147  0.00  0.00      A     
ATOM   1314 HG13 VAL A  82       9.464  16.763  -4.309  0.00  0.00      A     
ATOM   1315  CG2 VAL A  82       7.979  16.482  -2.182  0.00  0.00      A     
ATOM   1316 HG21 VAL A  82       7.604  16.637  -1.139  0.00  0.00      A     
ATOM   1317 HG22 VAL A  82       8.145  17.553  -2.496  0.00  0.00      A     
ATOM   1318 HG23 VAL A  82       7.184  16.005  -2.862  0.00  0.00      A     
ATOM   1319  C   VAL A  82      10.278  13.421  -2.269  0.00  2.00      A     
ATOM   1320  O   VAL A  82      10.071  12.656  -3.235  0.00  2.00      A     
ATOM   1321  N   LEU A  83      11.488  13.475  -1.708  0.00  2.00      A     
ATOM   1322  HN  LEU A  83      11.750  14.285  -1.170  0.00  0.00      A     
ATOM   1323  CA  LEU A  83      12.586  12.616  -1.983  0.00  2.00      A     
ATOM   1324  HA  LEU A  83      12.790  12.654  -3.012  0.00  0.00      A     
ATOM   1325  CB  LEU A  83      13.857  13.082  -1.293  0.00  0.00      A     
ATOM   1326  HB1 LEU A  83      14.685  12.243  -1.372  0.00  0.00      A     
ATOM   1327  HB2 LEU A  83      13.627  13.225  -0.197  0.00  0.00      A     
ATOM   1328  CG  LEU A  83      14.642  14.318  -1.834  0.00  0.00      A     
ATOM   1329  HG  LEU A  83      13.903  15.077  -1.949  0.00  0.00      A     
ATOM   1330  CD1 LEU A  83      15.884  14.691  -0.957  0.00  0.00      A     
ATOM   1331 HD11 LEU A  83      16.518  15.392  -1.445  0.00  0.00      A     
ATOM   1332 HD12 LEU A  83      15.498  15.081   0.034  0.00  0.00      A     
ATOM   1333 HD13 LEU A  83      16.486  13.782  -0.841  0.00  0.00      A     
ATOM   1334  CD2 LEU A  83      15.070  14.053  -3.285  0.00  0.00      A     
ATOM   1335 HD21 LEU A  83      15.714  14.860  -3.704  0.00  0.00      A     
ATOM   1336 HD22 LEU A  83      15.491  13.006  -3.337  0.00  0.00      A     
ATOM   1337 HD23 LEU A  83      14.112  14.056  -3.877  0.00  0.00      A     
ATOM   1338  C   LEU A  83      12.243  11.122  -1.713  0.00  2.00      A     
ATOM   1339  O   LEU A  83      12.495  10.273  -2.566  0.00  2.00      A     
ATOM   1340  N   TYR A  84      11.602  10.799  -0.604  0.00  2.00      A     
ATOM   1341  HN  TYR A  84      11.577  11.572   0.042  0.00  0.00      A     
ATOM   1342  CA  TYR A  84      11.102   9.490  -0.293  0.00  2.00      A     
ATOM   1343  HA  TYR A  84      11.906   8.753  -0.152  0.00  0.00      A     
ATOM   1344  CB  TYR A  84      10.437   9.588   1.135  0.00  0.00      A     
ATOM   1345  HB1 TYR A  84       9.877   8.643   1.268  0.00  0.00      A     
ATOM   1346  HB2 TYR A  84       9.727  10.423   1.143  0.00  0.00      A     
ATOM   1347  CG  TYR A  84      11.275   9.760   2.359  0.00  0.00      A     
ATOM   1348  CD1 TYR A  84      12.674   9.701   2.390  0.00  0.00      A     
ATOM   1349  HD1 TYR A  84      13.325   9.634   1.547  0.00  0.00      A     
ATOM   1350  CE1 TYR A  84      13.383   9.699   3.636  0.00  0.00      A     
ATOM   1351  HE1 TYR A  84      14.470   9.641   3.669  0.00  0.00      A     
ATOM   1352  CZ  TYR A  84      12.590   9.705   4.801  0.00  0.00      A     
ATOM   1353  OH  TYR A  84      13.126   9.586   6.040  0.00  0.00      A     
ATOM   1354  HH  TYR A  84      14.060   9.841   5.986  0.00  0.00      A     
ATOM   1355  CD2 TYR A  84      10.545   9.657   3.499  0.00  0.00      A     
ATOM   1356  HD2 TYR A  84       9.461   9.717   3.475  0.00  0.00      A     
ATOM   1357  CE2 TYR A  84      11.216   9.601   4.723  0.00  0.00      A     
ATOM   1358  HE2 TYR A  84      10.690   9.569   5.732  0.00  0.00      A     
ATOM   1359  C   TYR A  84      10.127   8.908  -1.305  0.00  2.00      A     
ATOM   1360  O   TYR A  84      10.175   7.759  -1.725  0.00  2.00      A     
ATOM   1361  N   ALA A  85       9.116   9.695  -1.726  0.00  2.00      A     
ATOM   1362  HN  ALA A  85       8.913  10.533  -1.293  0.00  0.00      A     
ATOM   1363  CA  ALA A  85       8.277   9.458  -2.894  0.00  2.00      A     
ATOM   1364  HA  ALA A  85       7.929   8.451  -2.900  0.00  0.00      A     
ATOM   1365  CB  ALA A  85       7.071  10.420  -2.956  0.00  0.00      A     
ATOM   1366  HB1 ALA A  85       7.267  11.499  -3.158  0.00  0.00      A     
ATOM   1367  HB2 ALA A  85       6.435  10.099  -3.840  0.00  0.00      A     
ATOM   1368  HB3 ALA A  85       6.639  10.314  -1.900  0.00  0.00      A     
ATOM   1369  C   ALA A  85       8.986   9.365  -4.258  0.00  2.00      A     
ATOM   1370  O   ALA A  85       8.704   8.400  -4.971  0.00  2.00      A     
ATOM   1371  N   MET A  86       9.956  10.257  -4.648  0.00  2.00      A     
ATOM   1372  HN  MET A  86      10.015  11.143  -4.154  0.00  0.00      A     
ATOM   1373  CA  MET A  86      10.736  10.302  -5.890  0.00  2.00      A     
ATOM   1374  HA  MET A  86      10.030  10.488  -6.713  0.00  0.00      A     
ATOM   1375  CB  MET A  86      11.596  11.579  -5.880  0.00  0.00      A     
ATOM   1376  HB1 MET A  86      12.069  11.582  -4.853  0.00  0.00      A     
ATOM   1377  HB2 MET A  86      10.923  12.440  -5.746  0.00  0.00      A     
ATOM   1378  CG  MET A  86      12.490  11.756  -7.121  0.00  0.00      A     
ATOM   1379  HG1 MET A  86      12.001  12.368  -7.897  0.00  0.00      A     
ATOM   1380  HG2 MET A  86      12.835  10.797  -7.507  0.00  0.00      A     
ATOM   1381  SD  MET A  86      14.035  12.528  -6.604  0.00  0.00      A     
ATOM   1382  CE  MET A  86      15.240  11.437  -7.547  0.00  0.00      A     
ATOM   1383  HE1 MET A  86      16.293  11.432  -7.225  0.00  0.00      A     
ATOM   1384  HE2 MET A  86      14.888  10.386  -7.368  0.00  0.00      A     
ATOM   1385  HE3 MET A  86      15.242  11.531  -8.642  0.00  0.00      A     
ATOM   1386  C   MET A  86      11.532   9.010  -6.092  0.00  2.00      A     
ATOM   1387  O   MET A  86      11.586   8.432  -7.149  0.00  2.00      A     
ATOM   1388  N   GLY A  87      12.220   8.512  -4.994  0.00  2.00      A     
ATOM   1389  HN  GLY A  87      12.295   8.987  -4.117  0.00  0.00      A     
ATOM   1390  CA  GLY A  87      12.775   7.163  -4.882  0.00  2.00      A     
ATOM   1391  HA1 GLY A  87      13.260   6.968  -3.941  0.00  0.00      A     
ATOM   1392  HA2 GLY A  87      13.472   7.065  -5.661  0.00  0.00      A     
ATOM   1393  C   GLY A  87      11.737   5.992  -5.101  0.00  2.00      A     
ATOM   1394  O   GLY A  87      12.065   5.004  -5.735  0.00  2.00      A     
ATOM   1395  N   SER A  88      10.541   6.025  -4.450  0.00  2.00      A     
ATOM   1396  HN  SER A  88      10.399   6.648  -3.709  0.00  0.00      A     
ATOM   1397  CA  SER A  88       9.447   5.130  -4.764  0.00  2.00      A     
ATOM   1398  HA  SER A  88       9.927   4.213  -4.715  0.00  0.00      A     
ATOM   1399  CB  SER A  88       8.406   5.013  -3.659  0.00  0.00      A     
ATOM   1400  HB1 SER A  88       7.674   4.194  -3.883  0.00  0.00      A     
ATOM   1401  HB2 SER A  88       7.813   6.020  -3.606  0.00  0.00      A     
ATOM   1402  OG  SER A  88       8.945   4.622  -2.401  0.00  0.00      A     
ATOM   1403  HG1 SER A  88       9.416   5.294  -1.930  0.00  0.00      A     
ATOM   1404  C   SER A  88       8.918   5.189  -6.149  0.00  2.00      A     
ATOM   1405  O   SER A  88       8.719   4.121  -6.717  0.00  2.00      A     
ATOM   1406  N   ILE A  89       8.612   6.408  -6.738  0.00  2.00      A     
ATOM   1407  HN  ILE A  89       8.477   7.232  -6.210  0.00  0.00      A     
ATOM   1408  CA  ILE A  89       8.237   6.447  -8.149  0.00  2.00      A     
ATOM   1409  HA  ILE A  89       7.377   5.748  -8.202  0.00  0.00      A     
ATOM   1410  CB  ILE A  89       7.725   7.813  -8.646  0.00  0.00      A     
ATOM   1411  HB  ILE A  89       7.494   7.701  -9.687  0.00  0.00      A     
ATOM   1412  CG2 ILE A  89       6.360   8.062  -7.978  0.00  0.00      A     
ATOM   1413 HG21 ILE A  89       6.517   8.340  -6.882  0.00  0.00      A     
ATOM   1414 HG22 ILE A  89       5.882   9.030  -8.303  0.00  0.00      A     
ATOM   1415 HG23 ILE A  89       5.646   7.252  -7.992  0.00  0.00      A     
ATOM   1416  CG1 ILE A  89       8.672   8.992  -8.408  0.00  0.00      A     
ATOM   1417 HG11 ILE A  89       9.711   8.705  -8.667  0.00  0.00      A     
ATOM   1418 HG12 ILE A  89       8.730   9.229  -7.391  0.00  0.00      A     
ATOM   1419  CD  ILE A  89       8.381  10.256  -9.196  0.00  0.00      A     
ATOM   1420  HD1 ILE A  89       9.103  11.071  -8.938  0.00  0.00      A     
ATOM   1421  HD2 ILE A  89       8.600  10.002 -10.244  0.00  0.00      A     
ATOM   1422  HD3 ILE A  89       7.327  10.512  -9.056  0.00  0.00      A     
ATOM   1423  C   ILE A  89       9.225   5.888  -9.123  0.00  2.00      A     
ATOM   1424  O   ILE A  89       8.841   5.280 -10.114  0.00  2.00      A     
ATOM   1425  N   LEU A  90      10.512   6.164  -8.926  0.00  2.00      A     
ATOM   1426  HN  LEU A  90      10.737   6.746  -8.191  0.00  0.00      A     
ATOM   1427  CA  LEU A  90      11.591   5.474  -9.663  0.00  2.00      A     
ATOM   1428  HA  LEU A  90      11.406   5.714 -10.703  0.00  0.00      A     
ATOM   1429  CB  LEU A  90      12.947   6.038  -9.170  0.00  0.00      A     
ATOM   1430  HB1 LEU A  90      13.124   5.802  -8.070  0.00  0.00      A     
ATOM   1431  HB2 LEU A  90      12.766   7.134  -9.166  0.00  0.00      A     
ATOM   1432  CG  LEU A  90      14.027   5.603 -10.104  0.00  0.00      A     
ATOM   1433  HG  LEU A  90      13.631   5.378 -11.134  0.00  0.00      A     
ATOM   1434  CD1 LEU A  90      15.027   6.678 -10.490  0.00  0.00      A     
ATOM   1435 HD11 LEU A  90      14.610   7.271 -11.341  0.00  0.00      A     
ATOM   1436 HD12 LEU A  90      15.286   7.305  -9.610  0.00  0.00      A     
ATOM   1437 HD13 LEU A  90      15.923   6.138 -10.887  0.00  0.00      A     
ATOM   1438  CD2 LEU A  90      14.801   4.437  -9.556  0.00  0.00      A     
ATOM   1439 HD21 LEU A  90      15.411   4.738  -8.701  0.00  0.00      A     
ATOM   1440 HD22 LEU A  90      14.061   3.671  -9.247  0.00  0.00      A     
ATOM   1441 HD23 LEU A  90      15.403   4.019 -10.418  0.00  0.00      A     
ATOM   1442  C   LEU A  90      11.643   3.963  -9.534  0.00  2.00      A     
ATOM   1443  O   LEU A  90      11.792   3.390 -10.614  0.00  2.00      A     
ATOM   1444  N   ILE A  91      11.572   3.273  -8.372  0.00  2.00      A     
ATOM   1445  HN  ILE A  91      11.687   3.717  -7.462  0.00  0.00      A     
ATOM   1446  CA  ILE A  91      11.348   1.856  -8.358  0.00  2.00      A     
ATOM   1447  HA  ILE A  91      12.161   1.410  -8.945  0.00  0.00      A     
ATOM   1448  CB  ILE A  91      11.343   1.249  -6.946  0.00  0.00      A     
ATOM   1449  HB  ILE A  91      10.596   1.840  -6.445  0.00  0.00      A     
ATOM   1450  CG2 ILE A  91      10.768  -0.222  -6.809  0.00  0.00      A     
ATOM   1451 HG21 ILE A  91       9.808  -0.326  -7.368  0.00  0.00      A     
ATOM   1452 HG22 ILE A  91      11.494  -0.879  -7.169  0.00  0.00      A     
ATOM   1453 HG23 ILE A  91      10.550  -0.433  -5.763  0.00  0.00      A     
ATOM   1454  CG1 ILE A  91      12.730   1.501  -6.318  0.00  0.00      A     
ATOM   1455 HG11 ILE A  91      12.972   2.588  -6.291  0.00  0.00      A     
ATOM   1456 HG12 ILE A  91      13.561   1.181  -7.059  0.00  0.00      A     
ATOM   1457  CD  ILE A  91      12.973   0.960  -4.891  0.00  0.00      A     
ATOM   1458  HD1 ILE A  91      13.959   1.306  -4.519  0.00  0.00      A     
ATOM   1459  HD2 ILE A  91      12.109   1.237  -4.245  0.00  0.00      A     
ATOM   1460  HD3 ILE A  91      12.926  -0.157  -4.861  0.00  0.00      A     
ATOM   1461  C   ILE A  91      10.041   1.421  -9.097  0.00  2.00      A     
ATOM   1462  O   ILE A  91      10.096   0.617 -10.017  0.00  2.00      A     
ATOM   1463  N   LEU A  92       8.939   2.088  -8.817  0.00  2.00      A     
ATOM   1464  HN  LEU A  92       8.852   2.849  -8.174  0.00  0.00      A     
ATOM   1465  CA  LEU A  92       7.628   1.857  -9.485  0.00  2.00      A     
ATOM   1466  HA  LEU A  92       7.329   0.891  -9.045  0.00  0.00      A     
ATOM   1467  CB  LEU A  92       6.608   3.046  -8.920  0.00  0.00      A     
ATOM   1468  HB1 LEU A  92       7.045   3.987  -9.195  0.00  0.00      A     
ATOM   1469  HB2 LEU A  92       6.710   2.849  -7.796  0.00  0.00      A     
ATOM   1470  CG  LEU A  92       5.188   2.849  -9.449  0.00  0.00      A     
ATOM   1471  HG  LEU A  92       5.324   2.743 -10.522  0.00  0.00      A     
ATOM   1472  CD1 LEU A  92       4.573   1.509  -8.952  0.00  0.00      A     
ATOM   1473 HD11 LEU A  92       4.392   1.485  -7.872  0.00  0.00      A     
ATOM   1474 HD12 LEU A  92       3.543   1.217  -9.421  0.00  0.00      A     
ATOM   1475 HD13 LEU A  92       5.200   0.637  -9.348  0.00  0.00      A     
ATOM   1476  CD2 LEU A  92       4.228   4.001  -9.130  0.00  0.00      A     
ATOM   1477 HD21 LEU A  92       3.424   4.064  -9.851  0.00  0.00      A     
ATOM   1478 HD22 LEU A  92       3.907   3.886  -8.111  0.00  0.00      A     
ATOM   1479 HD23 LEU A  92       4.785   4.918  -9.227  0.00  0.00      A     
ATOM   1480  C   LEU A  92       7.685   1.954 -11.076  0.00  2.00      A     
ATOM   1481  O   LEU A  92       7.157   1.086 -11.735  0.00  2.00      A     
ATOM   1482  N   LEU A  93       8.315   3.003 -11.597  0.00  2.00      A     
ATOM   1483  HN  LEU A  93       8.748   3.612 -10.976  0.00  0.00      A     
ATOM   1484  CA  LEU A  93       8.404   3.427 -12.962  0.00  2.00      A     
ATOM   1485  HA  LEU A  93       7.584   4.110 -13.098  0.00  0.00      A     
ATOM   1486  CB  LEU A  93       9.811   4.090 -13.197  0.00  0.00      A     
ATOM   1487  HB1 LEU A  93      10.577   3.246 -13.157  0.00  0.00      A     
ATOM   1488  HB2 LEU A  93      10.028   4.780 -12.396  0.00  0.00      A     
ATOM   1489  CG  LEU A  93      10.015   4.731 -14.624  0.00  0.00      A     
ATOM   1490  HG  LEU A  93       9.660   4.065 -15.412  0.00  0.00      A     
ATOM   1491  CD1 LEU A  93       9.148   6.029 -14.830  0.00  0.00      A     
ATOM   1492 HD11 LEU A  93       8.993   6.274 -15.969  0.00  0.00      A     
ATOM   1493 HD12 LEU A  93       8.084   5.860 -14.395  0.00  0.00      A     
ATOM   1494 HD13 LEU A  93       9.739   6.804 -14.295  0.00  0.00      A     
ATOM   1495  CD2 LEU A  93      11.512   4.958 -14.884  0.00  0.00      A     
ATOM   1496 HD21 LEU A  93      12.020   5.529 -14.041  0.00  0.00      A     
ATOM   1497 HD22 LEU A  93      11.931   3.942 -14.880  0.00  0.00      A     
ATOM   1498 HD23 LEU A  93      11.747   5.467 -15.834  0.00  0.00      A     
ATOM   1499  C   LEU A  93       8.150   2.394 -14.098  0.00  2.00      A     
ATOM   1500  O   LEU A  93       7.249   2.635 -14.927  0.00  2.00      A     
ATOM   1501  N   ARG A  94       8.916   1.272 -14.182  0.00  2.00      A     
ATOM   1502  HN  ARG A  94       9.669   1.157 -13.417  0.00  0.00      A     
ATOM   1503  CA  ARG A  94       9.137   0.333 -15.228  0.00  2.00      A     
ATOM   1504  HA  ARG A  94       8.488   0.600 -16.096  0.00  0.00      A     
ATOM   1505  CB  ARG A  94      10.620   0.301 -15.593  0.00  0.00      A     
ATOM   1506  HB1 ARG A  94      11.109  -0.361 -14.841  0.00  0.00      A     
ATOM   1507  HB2 ARG A  94      11.075   1.272 -15.436  0.00  0.00      A     
ATOM   1508  CG  ARG A  94      11.028  -0.062 -17.032  0.00  0.00      A     
ATOM   1509  HG1 ARG A  94      10.857   0.767 -17.652  0.00  0.00      A     
ATOM   1510  HG2 ARG A  94      10.362  -0.942 -17.303  0.00  0.00      A     
ATOM   1511  CD  ARG A  94      12.509  -0.434 -17.260  0.00  0.00      A     
ATOM   1512  HD1 ARG A  94      13.240   0.307 -16.916  0.00  0.00      A     
ATOM   1513  HD2 ARG A  94      12.597  -0.449 -18.350  0.00  0.00      A     
ATOM   1514  NE  ARG A  94      12.738  -1.873 -16.864  0.00  0.00      A     
ATOM   1515  HE  ARG A  94      12.293  -2.574 -17.425  0.00  0.00      A     
ATOM   1516  CZ  ARG A  94      13.539  -2.410 -15.982  0.00  0.00      A     
ATOM   1517  NH1 ARG A  94      14.066  -1.791 -14.940  0.00  0.00      A     
ATOM   1518 HH11 ARG A  94      13.995  -0.824 -14.951  0.00  0.00      A     
ATOM   1519 HH12 ARG A  94      14.931  -2.131 -14.750  0.00  0.00      A     
ATOM   1520  NH2 ARG A  94      13.752  -3.769 -16.026  0.00  0.00      A     
ATOM   1521 HH21 ARG A  94      13.497  -4.223 -16.879  0.00  0.00      A     
ATOM   1522 HH22 ARG A  94      14.400  -4.194 -15.433  0.00  0.00      A     
ATOM   1523  C   ARG A  94       8.757  -1.123 -14.816  0.00  2.00      A     
ATOM   1524  O   ARG A  94       8.890  -1.637 -13.703  0.00  2.00      A     
ATOM   1525  N   ARG A  95       8.131  -1.840 -15.751  0.00  2.00      A     
ATOM   1526  HN  ARG A  95       7.983  -1.314 -16.561  0.00  0.00      A     
ATOM   1527  CA  ARG A  95       7.779  -3.271 -15.760  0.00  2.00      A     
ATOM   1528  HA  ARG A  95       8.568  -3.846 -15.272  0.00  0.00      A     
ATOM   1529  CB  ARG A  95       6.440  -3.486 -14.975  0.00  0.00      A     
ATOM   1530  HB1 ARG A  95       6.561  -3.087 -13.922  0.00  0.00      A     
ATOM   1531  HB2 ARG A  95       6.088  -4.551 -14.835  0.00  0.00      A     
ATOM   1532  CG  ARG A  95       5.266  -2.642 -15.586  0.00  0.00      A     
ATOM   1533  HG1 ARG A  95       5.023  -3.010 -16.572  0.00  0.00      A     
ATOM   1534  HG2 ARG A  95       5.579  -1.620 -15.779  0.00  0.00      A     
ATOM   1535  CD  ARG A  95       3.966  -2.502 -14.816  0.00  0.00      A     
ATOM   1536  HD1 ARG A  95       3.451  -3.420 -14.694  0.00  0.00      A     
ATOM   1537  HD2 ARG A  95       3.229  -1.833 -15.514  0.00  0.00      A     
ATOM   1538  NE  ARG A  95       4.030  -1.640 -13.588  0.00  0.00      A     
ATOM   1539  HE  ARG A  95       3.202  -1.690 -13.023  0.00  0.00      A     
ATOM   1540  CZ  ARG A  95       4.770  -0.495 -13.349  0.00  0.00      A     
ATOM   1541  NH1 ARG A  95       6.008  -0.248 -13.796  0.00  0.00      A     
ATOM   1542 HH11 ARG A  95       6.468  -1.012 -14.144  0.00  0.00      A     
ATOM   1543 HH12 ARG A  95       6.615   0.293 -13.173  0.00  0.00      A     
ATOM   1544  NH2 ARG A  95       4.301   0.268 -12.354  0.00  0.00      A     
ATOM   1545 HH21 ARG A  95       3.492   0.062 -11.892  0.00  0.00      A     
ATOM   1546 HH22 ARG A  95       4.735   1.114 -12.222  0.00  0.00      A     
ATOM   1547  C   ARG A  95       7.639  -3.888 -17.104  0.00  2.00      A     
ATOM   1548  O   ARG A  95       7.283  -3.217 -18.075  0.00  2.00      A     
ATOM   1549  N   THR A  96       7.846  -5.242 -17.131  0.00  2.00      A     
ATOM   1550  HN  THR A  96       7.856  -5.784 -16.296  0.00  0.00      A     
ATOM   1551  CA  THR A  96       7.970  -6.136 -18.322  0.00  2.00      A     
ATOM   1552  HA  THR A  96       8.186  -5.533 -19.165  0.00  0.00      A     
ATOM   1553  CB  THR A  96       9.112  -7.142 -18.103  0.00  0.00      A     
ATOM   1554  HB  THR A  96       8.823  -7.873 -17.204  0.00  0.00      A     
ATOM   1555  OG1 THR A  96      10.349  -6.503 -17.930  0.00  0.00      A     
ATOM   1556  HG1 THR A  96      10.872  -6.950 -17.220  0.00  0.00      A     
ATOM   1557  CG2 THR A  96       9.289  -7.951 -19.333  0.00  0.00      A     
ATOM   1558 HG21 THR A  96      10.213  -8.647 -19.198  0.00  0.00      A     
ATOM   1559 HG22 THR A  96       8.427  -8.603 -19.555  0.00  0.00      A     
ATOM   1560 HG23 THR A  96       9.516  -7.259 -20.176  0.00  0.00      A     
ATOM   1561  C   THR A  96       6.613  -6.688 -18.653  0.00  2.00      A     
ATOM   1562  O   THR A  96       5.881  -7.080 -17.794  0.00  2.00      A     
ATOM   1563  N   ASP A  97       6.225  -6.709 -19.929  0.00  2.00      A     
ATOM   1564  HN  ASP A  97       6.844  -6.366 -20.629  0.00  0.00      A     
ATOM   1565  CA  ASP A  97       5.012  -7.338 -20.292  0.00  2.00      A     
ATOM   1566  HA  ASP A  97       4.236  -7.156 -19.512  0.00  0.00      A     
ATOM   1567  CB  ASP A  97       4.579  -6.692 -21.684  0.00  0.00      A     
ATOM   1568  HB1 ASP A  97       5.356  -6.747 -22.414  0.00  0.00      A     
ATOM   1569  HB2 ASP A  97       4.411  -5.592 -21.402  0.00  0.00      A     
ATOM   1570  CG  ASP A  97       3.330  -7.433 -22.189  0.00  0.00      A     
ATOM   1571  OD1 ASP A  97       2.332  -7.729 -21.478  0.00  0.00      A     
ATOM   1572  OD2 ASP A  97       3.449  -7.781 -23.399  0.00  0.00      A     
ATOM   1573  C   ASP A  97       5.165  -8.873 -20.480  0.00  2.00      A     
ATOM   1574  O   ASP A  97       5.976  -9.299 -21.230  0.00  2.00      A     
ATOM   1575  N   TRP A  98       4.403  -9.680 -19.695  0.00  2.00      A     
ATOM   1576  HN  TRP A  98       3.822  -9.173 -18.962  0.00  0.00      A     
ATOM   1577  CA  TRP A  98       4.411 -11.121 -19.635  0.00  2.00      A     
ATOM   1578  HA  TRP A  98       5.078 -11.442 -20.447  0.00  0.00      A     
ATOM   1579  CB  TRP A  98       4.768 -11.730 -18.201  0.00  0.00      A     
ATOM   1580  HB1 TRP A  98       4.857 -12.866 -18.140  0.00  0.00      A     
ATOM   1581  HB2 TRP A  98       4.069 -11.555 -17.416  0.00  0.00      A     
ATOM   1582  CG  TRP A  98       6.149 -11.187 -17.757  0.00  0.00      A     
ATOM   1583  CD1 TRP A  98       6.322 -10.418 -16.632  0.00  0.00      A     
ATOM   1584  HD1 TRP A  98       5.533 -10.078 -15.934  0.00  0.00      A     
ATOM   1585  NE1 TRP A  98       7.661 -10.216 -16.437  0.00  0.00      A     
ATOM   1586  HE1 TRP A  98       8.042  -9.654 -15.711  0.00  0.00      A     
ATOM   1587  CE2 TRP A  98       8.420 -10.882 -17.350  0.00  0.00      A     
ATOM   1588  CD2 TRP A  98       7.501 -11.515 -18.237  0.00  0.00      A     
ATOM   1589  CE3 TRP A  98       7.973 -12.271 -19.290  0.00  0.00      A     
ATOM   1590  HE3 TRP A  98       7.243 -12.708 -20.002  0.00  0.00      A     
ATOM   1591  CZ3 TRP A  98       9.394 -12.354 -19.412  0.00  0.00      A     
ATOM   1592  HZ3 TRP A  98       9.906 -12.831 -20.289  0.00  0.00      A     
ATOM   1593  CZ2 TRP A  98       9.744 -10.945 -17.567  0.00  0.00      A     
ATOM   1594  HZ2 TRP A  98      10.407 -10.495 -16.815  0.00  0.00      A     
ATOM   1595  CH2 TRP A  98      10.301 -11.668 -18.598  0.00  0.00      A     
ATOM   1596  HH2 TRP A  98      11.345 -11.722 -18.620  0.00  0.00      A     
ATOM   1597  C   TRP A  98       3.063 -11.665 -20.092  0.00  2.00      A     
ATOM   1598  O   TRP A  98       2.761 -12.847 -19.990  0.00  2.00      A     
ATOM   1599  N   SER A  99       2.131 -10.829 -20.666  0.00  2.00      A     
ATOM   1600  HN  SER A  99       2.286  -9.893 -20.692  0.00  0.00      A     
ATOM   1601  CA  SER A  99       0.866 -11.205 -21.116  0.00  2.00      A     
ATOM   1602  HA  SER A  99       0.380 -11.731 -20.288  0.00  0.00      A     
ATOM   1603  CB  SER A  99      -0.014  -9.966 -21.606  0.00  0.00      A     
ATOM   1604  HB1 SER A  99       0.149  -9.267 -20.731  0.00  0.00      A     
ATOM   1605  HB2 SER A  99      -1.119 -10.209 -21.681  0.00  0.00      A     
ATOM   1606  OG  SER A  99       0.562  -9.323 -22.804  0.00  0.00      A     
ATOM   1607  HG1 SER A  99       1.391  -8.909 -22.430  0.00  0.00      A     
ATOM   1608  C   SER A  99       0.737 -12.265 -22.203  0.00  2.00      A     
ATOM   1609  O   SER A  99      -0.060 -13.227 -22.120  0.00  2.00      A     
ATOM   1610  N   ALA A 100       1.522 -12.177 -23.247  0.00  2.00      A     
ATOM   1611  HN  ALA A 100       2.188 -11.407 -23.341  0.00  0.00      A     
ATOM   1612  CA  ALA A 100       1.679 -13.058 -24.305  0.00  2.00      A     
ATOM   1613  HA  ALA A 100       0.756 -13.466 -24.443  0.00  0.00      A     
ATOM   1614  CB  ALA A 100       2.091 -12.241 -25.530  0.00  0.00      A     
ATOM   1615  HB1 ALA A 100       1.359 -11.451 -25.784  0.00  0.00      A     
ATOM   1616  HB2 ALA A 100       3.075 -11.843 -25.291  0.00  0.00      A     
ATOM   1617  HB3 ALA A 100       2.041 -12.796 -26.479  0.00  0.00      A     
ATOM   1618  C   ALA A 100       2.652 -14.214 -23.999  0.00  2.00      A     
ATOM   1619  O   ALA A 100       2.709 -15.243 -24.625  0.00  2.00      A     
ATOM   1620  N   VAL A 101       3.434 -14.000 -22.923  0.00  2.00      A     
ATOM   1621  HN  VAL A 101       3.497 -13.158 -22.454  0.00  0.00      A     
ATOM   1622  CA  VAL A 101       4.281 -15.084 -22.480  0.00  2.00      A     
ATOM   1623  HA  VAL A 101       4.825 -15.597 -23.265  0.00  0.00      A     
ATOM   1624  CB  VAL A 101       5.444 -14.465 -21.637  0.00  0.00      A     
ATOM   1625  HB  VAL A 101       5.043 -13.803 -20.847  0.00  0.00      A     
ATOM   1626  CG1 VAL A 101       6.484 -15.466 -21.093  0.00  0.00      A     
ATOM   1627 HG11 VAL A 101       7.075 -14.943 -20.310  0.00  0.00      A     
ATOM   1628 HG12 VAL A 101       6.032 -16.288 -20.560  0.00  0.00      A     
ATOM   1629 HG13 VAL A 101       7.089 -15.831 -21.980  0.00  0.00      A     
ATOM   1630  CG2 VAL A 101       6.165 -13.454 -22.622  0.00  0.00      A     
ATOM   1631 HG21 VAL A 101       6.724 -14.028 -23.348  0.00  0.00      A     
ATOM   1632 HG22 VAL A 101       5.480 -12.734 -23.102  0.00  0.00      A     
ATOM   1633 HG23 VAL A 101       6.978 -12.886 -22.077  0.00  0.00      A     
ATOM   1634  C   VAL A 101       3.635 -16.202 -21.692  0.00  2.00      A     
ATOM   1635  O   VAL A 101       3.768 -17.350 -21.914  0.00  2.00      A     
ATOM   1636  N   ALA A 102       2.813 -15.751 -20.762  0.00  2.00      A     
ATOM   1637  HN  ALA A 102       2.562 -14.753 -20.689  0.00  0.00      A     
ATOM   1638  CA  ALA A 102       2.084 -16.579 -19.808  0.00  2.00      A     
ATOM   1639  HA  ALA A 102       2.767 -17.318 -19.336  0.00  0.00      A     
ATOM   1640  CB  ALA A 102       1.589 -15.580 -18.737  0.00  0.00      A     
ATOM   1641  HB1 ALA A 102       1.182 -15.980 -17.795  0.00  0.00      A     
ATOM   1642  HB2 ALA A 102       2.417 -15.005 -18.252  0.00  0.00      A     
ATOM   1643  HB3 ALA A 102       0.865 -14.875 -19.169  0.00  0.00      A     
ATOM   1644  C   ALA A 102       0.938 -17.343 -20.476  0.00  2.00      A     
ATOM   1645  O   ALA A 102       0.649 -18.502 -20.141  0.00  2.00      A     
ATOM   1646  N   ASP A 103       0.347 -16.668 -21.436  0.00  2.00      A     
ATOM   1647  HN  ASP A 103       0.552 -15.751 -21.595  0.00  0.00      A     
ATOM   1648  CA  ASP A 103      -0.679 -17.252 -22.343  0.00  2.00      A     
ATOM   1649  HA  ASP A 103      -0.499 -18.310 -22.286  0.00  0.00      A     
ATOM   1650  CB  ASP A 103      -2.147 -16.855 -21.969  0.00  0.00      A     
ATOM   1651  HB1 ASP A 103      -2.433 -15.751 -22.009  0.00  0.00      A     
ATOM   1652  HB2 ASP A 103      -2.293 -17.069 -20.868  0.00  0.00      A     
ATOM   1653  CG  ASP A 103      -3.240 -17.633 -22.734  0.00  0.00      A     
ATOM   1654  OD1 ASP A 103      -4.270 -18.048 -22.108  0.00  0.00      A     
ATOM   1655  OD2 ASP A 103      -3.093 -17.841 -23.983  0.00  0.00      A     
ATOM   1656  C   ASP A 103      -0.462 -16.864 -23.776  0.00  2.00      A     
ATOM   1657  O   ASP A 103      -0.640 -15.729 -24.261  0.00  2.00      A     
ATOM   1658  N   GLN A 104      -0.135 -17.840 -24.578  0.00  2.00      A     
ATOM   1659  HN  GLN A 104      -0.170 -18.803 -24.270  0.00  0.00      A     
ATOM   1660  CA  GLN A 104       0.411 -17.723 -25.882  0.00  2.00      A     
ATOM   1661  HA  GLN A 104       0.816 -16.774 -26.153  0.00  0.00      A     
ATOM   1662  CB  GLN A 104       1.554 -18.742 -25.946  0.00  0.00      A     
ATOM   1663  HB1 GLN A 104       2.088 -18.638 -26.911  0.00  0.00      A     
ATOM   1664  HB2 GLN A 104       0.969 -19.660 -25.952  0.00  0.00      A     
ATOM   1665  CG  GLN A 104       2.530 -18.916 -24.744  0.00  0.00      A     
ATOM   1666  HG1 GLN A 104       2.051 -19.291 -23.836  0.00  0.00      A     
ATOM   1667  HG2 GLN A 104       2.821 -17.888 -24.513  0.00  0.00      A     
ATOM   1668  CD  GLN A 104       3.690 -19.694 -25.095  0.00  0.00      A     
ATOM   1669  OE1 GLN A 104       4.734 -19.140 -25.244  0.00  0.00      A     
ATOM   1670  NE2 GLN A 104       3.502 -21.038 -25.420  0.00  0.00      A     
ATOM   1671 HE21 GLN A 104       2.709 -21.589 -25.075  0.00  0.00      A     
ATOM   1672 HE22 GLN A 104       4.369 -21.521 -25.703  0.00  0.00      A     
ATOM   1673  C   GLN A 104      -0.684 -17.935 -26.874  0.00  2.00      A     
ATOM   1674  O   GLN A 104      -0.409 -18.038 -28.079  0.00  2.00      A     
ATOM   1675  N   GLY A 105      -1.885 -18.004 -26.391  0.00  2.00      A     
ATOM   1676  HN  GLY A 105      -2.162 -17.974 -25.447  0.00  0.00      A     
ATOM   1677  CA  GLY A 105      -3.008 -18.067 -27.327  0.00  2.00      A     
ATOM   1678  HA1 GLY A 105      -2.760 -17.622 -28.233  0.00  0.00      A     
ATOM   1679  HA2 GLY A 105      -3.832 -17.514 -26.822  0.00  0.00      A     
ATOM   1680  C   GLY A 105      -3.592 -19.411 -27.781  0.00  2.00      A     
ATOM   1681  O   GLY A 105      -4.473 -19.471 -28.626  0.00  2.00      A     
ATOM   1682  N   GLU A 106      -3.075 -20.510 -27.211  0.00  2.00      A     
ATOM   1683  HN  GLU A 106      -2.230 -20.396 -26.688  0.00  0.00      A     
ATOM   1684  CA  GLU A 106      -3.510 -21.904 -27.330  0.00  2.00      A     
ATOM   1685  HA  GLU A 106      -4.446 -21.993 -27.816  0.00  0.00      A     
ATOM   1686  CB  GLU A 106      -2.577 -22.816 -28.079  0.00  0.00      A     
ATOM   1687  HB1 GLU A 106      -3.038 -23.832 -28.213  0.00  0.00      A     
ATOM   1688  HB2 GLU A 106      -1.619 -22.883 -27.464  0.00  0.00      A     
ATOM   1689  CG  GLU A 106      -2.233 -22.311 -29.497  0.00  0.00      A     
ATOM   1690  HG1 GLU A 106      -1.694 -21.404 -29.315  0.00  0.00      A     
ATOM   1691  HG2 GLU A 106      -3.137 -22.092 -30.065  0.00  0.00      A     
ATOM   1692  CD  GLU A 106      -1.341 -23.304 -30.254  0.00  0.00      A     
ATOM   1693  OE1 GLU A 106      -0.246 -23.697 -29.704  0.00  0.00      A     
ATOM   1694  OE2 GLU A 106      -1.735 -23.702 -31.383  0.00  0.00      A     
ATOM   1695  C   GLU A 106      -3.944 -22.443 -25.959  0.00  2.00      A     
ATOM   1696  O   GLU A 106      -3.600 -21.859 -24.904  0.00  2.00      A     
ATOM   1697  N   ALA A 107      -4.760 -23.505 -25.965  0.00  2.00      A     
ATOM   1698  HN  ALA A 107      -5.148 -23.870 -26.814  0.00  0.00      A     
ATOM   1699  CA  ALA A 107      -5.057 -24.276 -24.827  0.00  2.00      A     
ATOM   1700  HA  ALA A 107      -5.601 -23.620 -24.074  0.00  0.00      A     
ATOM   1701  CB  ALA A 107      -6.061 -25.345 -25.255  0.00  0.00      A     
ATOM   1702  HB1 ALA A 107      -6.565 -25.735 -24.353  0.00  0.00      A     
ATOM   1703  HB2 ALA A 107      -6.857 -24.797 -25.806  0.00  0.00      A     
ATOM   1704  HB3 ALA A 107      -5.590 -26.135 -25.880  0.00  0.00      A     
ATOM   1705  C   ALA A 107      -3.876 -24.943 -24.129  0.00  2.00      A     
ATOM   1706  O   ALA A 107      -3.871 -25.076 -22.890  0.00  2.00      A     
ATOM   1707  N   TYR A 108      -2.946 -25.449 -24.898  0.00  2.00      A     
ATOM   1708  HN  TYR A 108      -3.012 -25.271 -25.887  0.00  0.00      A     
ATOM   1709  CA  TYR A 108      -1.697 -26.025 -24.428  0.00  2.00      A     
ATOM   1710  HA  TYR A 108      -1.221 -26.532 -25.283  0.00  0.00      A     
ATOM   1711  CB  TYR A 108      -0.629 -24.964 -24.025  0.00  0.00      A     
ATOM   1712  HB1 TYR A 108       0.005 -25.213 -23.202  0.00  0.00      A     
ATOM   1713  HB2 TYR A 108      -1.294 -24.085 -23.724  0.00  0.00      A     
ATOM   1714  CG  TYR A 108       0.420 -24.520 -25.045  0.00  0.00      A     
ATOM   1715  CD1 TYR A 108       0.343 -23.269 -25.686  0.00  0.00      A     
ATOM   1716  HD1 TYR A 108      -0.443 -22.620 -25.352  0.00  0.00      A     
ATOM   1717  CE1 TYR A 108       1.259 -22.921 -26.621  0.00  0.00      A     
ATOM   1718  HE1 TYR A 108       1.085 -21.928 -26.973  0.00  0.00      A     
ATOM   1719  CZ  TYR A 108       2.214 -23.817 -27.121  0.00  0.00      A     
ATOM   1720  OH  TYR A 108       3.081 -23.364 -28.160  0.00  0.00      A     
ATOM   1721  HH  TYR A 108       3.900 -23.984 -28.030  0.00  0.00      A     
ATOM   1722  CD2 TYR A 108       1.433 -25.448 -25.440  0.00  0.00      A     
ATOM   1723  HD2 TYR A 108       1.315 -26.492 -25.074  0.00  0.00      A     
ATOM   1724  CE2 TYR A 108       2.226 -25.086 -26.568  0.00  0.00      A     
ATOM   1725  HE2 TYR A 108       2.851 -25.818 -27.016  0.00  0.00      A     
ATOM   1726  C   TYR A 108      -1.760 -27.172 -23.402  0.00  2.00      A     
ATOM   1727  O   TYR A 108      -1.117 -27.243 -22.324  0.00  2.00      A     
ATOM   1728  N   LEU A 109      -2.638 -28.103 -23.704  0.00  2.00      A     
ATOM   1729  HN  LEU A 109      -3.207 -28.136 -24.549  0.00  0.00      A     
ATOM   1730  CA  LEU A 109      -2.739 -29.271 -22.841  0.00  2.00      A     
ATOM   1731  HA  LEU A 109      -3.006 -28.946 -21.834  0.00  0.00      A     
ATOM   1732  CB  LEU A 109      -3.914 -30.145 -23.365  0.00  0.00      A     
ATOM   1733  HB1 LEU A 109      -3.605 -30.716 -24.286  0.00  0.00      A     
ATOM   1734  HB2 LEU A 109      -4.739 -29.490 -23.642  0.00  0.00      A     
ATOM   1735  CG  LEU A 109      -4.537 -31.093 -22.346  0.00  0.00      A     
ATOM   1736  HG  LEU A 109      -3.905 -31.996 -22.176  0.00  0.00      A     
ATOM   1737  CD1 LEU A 109      -4.768 -30.471 -20.904  0.00  0.00      A     
ATOM   1738 HD11 LEU A 109      -5.552 -31.107 -20.373  0.00  0.00      A     
ATOM   1739 HD12 LEU A 109      -3.877 -30.307 -20.303  0.00  0.00      A     
ATOM   1740 HD13 LEU A 109      -5.285 -29.466 -21.037  0.00  0.00      A     
ATOM   1741  CD2 LEU A 109      -5.853 -31.574 -22.970  0.00  0.00      A     
ATOM   1742 HD21 LEU A 109      -6.434 -30.668 -23.196  0.00  0.00      A     
ATOM   1743 HD22 LEU A 109      -5.590 -32.257 -23.814  0.00  0.00      A     
ATOM   1744 HD23 LEU A 109      -6.446 -32.135 -22.241  0.00  0.00      A     
ATOM   1745  C   LEU A 109      -1.549 -30.151 -22.770  0.00  2.00      A     
ATOM   1746  O   LEU A 109      -0.731 -30.187 -23.744  0.00  2.00      A     
ATOM   1747  N   ALA A 110      -1.276 -30.859 -21.663  0.00  2.00      A     
ATOM   1748  HN  ALA A 110      -1.946 -30.835 -20.861  0.00  0.00      A     
ATOM   1749  CA  ALA A 110      -0.187 -31.787 -21.425  0.00  2.00      A     
ATOM   1750  HA  ALA A 110      -0.246 -32.603 -22.128  0.00  0.00      A     
ATOM   1751  CB  ALA A 110       1.188 -31.082 -21.329  0.00  0.00      A     
ATOM   1752  HB1 ALA A 110       1.058 -30.140 -20.768  0.00  0.00      A     
ATOM   1753  HB2 ALA A 110       2.026 -31.646 -20.952  0.00  0.00      A     
ATOM   1754  HB3 ALA A 110       1.439 -30.948 -22.362  0.00  0.00      A     
ATOM   1755  C   ALA A 110      -0.374 -32.395 -20.049  0.00  2.00      A     
ATOM   1756  O   ALA A 110      -1.139 -32.000 -19.189  0.00  2.00      A     
ATOM   1757  N   GLY A 111       0.424 -33.452 -19.700  0.00  2.00      A     
ATOM   1758  HN  GLY A 111       1.201 -33.780 -20.203  0.00  0.00      A     
ATOM   1759  CA  GLY A 111       0.283 -34.110 -18.394  0.00  2.00      A     
ATOM   1760  HA1 GLY A 111       0.649 -35.102 -18.570  0.00  0.00      A     
ATOM   1761  HA2 GLY A 111      -0.782 -34.040 -18.136  0.00  0.00      A     
ATOM   1762  C   GLY A 111       1.129 -33.503 -17.335  0.00  2.00      A     
ATOM   1763  O   GLY A 111       0.879 -33.832 -16.147  0.00  2.00      A     
ATOM   1764  N   ASN A 112       2.122 -32.599 -17.623  0.00  2.00      A     
ATOM   1765  HN  ASN A 112       2.406 -32.527 -18.616  0.00  0.00      A     
ATOM   1766  CA  ASN A 112       2.740 -31.728 -16.645  0.00  2.00      A     
ATOM   1767  HA  ASN A 112       3.428 -31.095 -17.271  0.00  0.00      A     
ATOM   1768  CB  ASN A 112       1.796 -30.768 -15.913  0.00  0.00      A     
ATOM   1769  HB1 ASN A 112       2.315 -30.045 -15.216  0.00  0.00      A     
ATOM   1770  HB2 ASN A 112       1.200 -31.435 -15.293  0.00  0.00      A     
ATOM   1771  CG  ASN A 112       0.968 -29.925 -16.861  0.00  0.00      A     
ATOM   1772  OD1 ASN A 112       1.539 -29.563 -17.912  0.00  0.00      A     
ATOM   1773  ND2 ASN A 112      -0.333 -29.668 -16.527  0.00  0.00      A     
ATOM   1774 HD21 ASN A 112      -0.849 -28.932 -17.019  0.00  0.00      A     
ATOM   1775 HD22 ASN A 112      -0.830 -30.357 -16.023  0.00  0.00      A     
ATOM   1776  C   ASN A 112       3.772 -32.321 -15.712  0.00  2.00      A     
ATOM   1777  O   ASN A 112       3.764 -31.959 -14.495  0.00  2.00      A     
ATOM   1778  N   PRO A 113       4.681 -33.189 -16.163  0.00  2.00      A     
ATOM   1779  CD  PRO A 113       4.900 -33.621 -17.506  0.00  0.00      A     
ATOM   1780  HD1 PRO A 113       4.024 -34.184 -17.809  0.00  0.00      A     
ATOM   1781  HD2 PRO A 113       5.047 -32.764 -18.197  0.00  0.00      A     
ATOM   1782  CA  PRO A 113       5.534 -33.984 -15.143  0.00  2.00      A     
ATOM   1783  HA  PRO A 113       4.920 -34.323 -14.346  0.00  0.00      A     
ATOM   1784  CB  PRO A 113       5.960 -35.121 -15.972  0.00  0.00      A     
ATOM   1785  HB1 PRO A 113       5.241 -35.882 -15.950  0.00  0.00      A     
ATOM   1786  HB2 PRO A 113       6.943 -35.555 -15.716  0.00  0.00      A     
ATOM   1787  CG  PRO A 113       5.999 -34.656 -17.392  0.00  0.00      A     
ATOM   1788  HG1 PRO A 113       5.621 -35.493 -18.030  0.00  0.00      A     
ATOM   1789  HG2 PRO A 113       6.925 -34.167 -17.721  0.00  0.00      A     
ATOM   1790  C   PRO A 113       6.770 -33.262 -14.499  0.00  2.00      A     
ATOM   1791  O   PRO A 113       7.405 -32.335 -14.951  0.00  2.00      A     
ATOM   1792  N   HSE A 114       7.171 -33.762 -13.295  0.00  2.00      A     
ATOM   1793  HN  HSE A 114       6.697 -34.388 -12.692  0.00  0.00      A     
ATOM   1794  CA  HSE A 114       8.395 -33.229 -12.624  0.00  2.00      A     
ATOM   1795  HA  HSE A 114       9.096 -32.800 -13.354  0.00  0.00      A     
ATOM   1796  CB  HSE A 114       7.908 -32.246 -11.531  0.00  0.00      A     
ATOM   1797  HB1 HSE A 114       8.695 -32.026 -10.752  0.00  0.00      A     
ATOM   1798  HB2 HSE A 114       7.178 -32.776 -10.997  0.00  0.00      A     
ATOM   1799  ND1 HSE A 114       8.480 -29.978 -12.382  0.00  0.00      A     
ATOM   1800  CG  HSE A 114       7.555 -30.966 -12.191  0.00  0.00      A     
ATOM   1801  CE1 HSE A 114       7.744 -28.976 -12.839  0.00  0.00      A     
ATOM   1802  HE1 HSE A 114       8.263 -27.997 -13.068  0.00  0.00      A     
ATOM   1803  NE2 HSE A 114       6.471 -29.290 -13.028  0.00  0.00      A     
ATOM   1804  HE2 HSE A 114       5.750 -28.704 -13.412  0.00  0.00      A     
ATOM   1805  CD2 HSE A 114       6.336 -30.567 -12.585  0.00  0.00      A     
ATOM   1806  HD2 HSE A 114       5.462 -31.204 -12.643  0.00  0.00      A     
ATOM   1807  C   HSE A 114       9.075 -34.328 -11.785  0.00  2.00      A     
ATOM   1808  O   HSE A 114       8.421 -35.236 -11.365  0.00  2.00      A     
ATOM   1809  N   ALA A 115      10.421 -34.324 -11.694  0.00  2.00      A     
ATOM   1810  HN  ALA A 115      11.002 -33.759 -12.272  0.00  0.00      A     
ATOM   1811  CA  ALA A 115      11.119 -35.303 -10.914  0.00  2.00      A     
ATOM   1812  HA  ALA A 115      10.514 -36.274 -10.827  0.00  0.00      A     
ATOM   1813  CB  ALA A 115      12.383 -35.687 -11.762  0.00  0.00      A     
ATOM   1814  HB1 ALA A 115      12.020 -35.960 -12.829  0.00  0.00      A     
ATOM   1815  HB2 ALA A 115      13.143 -34.815 -11.801  0.00  0.00      A     
ATOM   1816  HB3 ALA A 115      12.788 -36.669 -11.299  0.00  0.00      A     
ATOM   1817  C   ALA A 115      11.627 -34.821  -9.510  0.00  2.00      A     
ATOM   1818  O   ALA A 115      11.598 -35.708  -8.675  0.00  2.00      A     
ATOM   1819  N   PRO A 116      11.918 -33.535  -9.152  0.00  2.00      A     
ATOM   1820  CD  PRO A 116      12.339 -32.505 -10.052  0.00  0.00      A     
ATOM   1821  HD1 PRO A 116      12.692 -32.866 -11.072  0.00  0.00      A     
ATOM   1822  HD2 PRO A 116      11.397 -31.894 -10.226  0.00  0.00      A     
ATOM   1823  CA  PRO A 116      12.245 -33.262  -7.782  0.00  2.00      A     
ATOM   1824  HA  PRO A 116      13.000 -33.965  -7.475  0.00  0.00      A     
ATOM   1825  CB  PRO A 116      12.854 -31.891  -7.827  0.00  0.00      A     
ATOM   1826  HB1 PRO A 116      13.783 -31.800  -7.164  0.00  0.00      A     
ATOM   1827  HB2 PRO A 116      12.011 -31.094  -7.820  0.00  0.00      A     
ATOM   1828  CG  PRO A 116      13.416 -31.837  -9.261  0.00  0.00      A     
ATOM   1829  HG1 PRO A 116      14.411 -32.430  -9.298  0.00  0.00      A     
ATOM   1830  HG2 PRO A 116      13.676 -30.768  -9.551  0.00  0.00      A     
ATOM   1831  C   PRO A 116      11.167 -33.282  -6.743  0.00  2.00      A     
ATOM   1832  O   PRO A 116       9.992 -33.187  -7.100  0.00  2.00      A     
ATOM   1833  N   LEU A 117      11.459 -33.566  -5.446  0.00  2.00      A     
ATOM   1834  HN  LEU A 117      12.432 -33.734  -5.191  0.00  0.00      A     
ATOM   1835  CA  LEU A 117      10.462 -34.032  -4.541  0.00  2.00      A     
ATOM   1836  HA  LEU A 117       9.587 -34.413  -5.074  0.00  0.00      A     
ATOM   1837  CB  LEU A 117      10.940 -35.221  -3.573  0.00  0.00      A     
ATOM   1838  HB1 LEU A 117      10.015 -35.570  -2.992  0.00  0.00      A     
ATOM   1839  HB2 LEU A 117      11.616 -34.710  -2.854  0.00  0.00      A     
ATOM   1840  CG  LEU A 117      11.532 -36.451  -4.273  0.00  0.00      A     
ATOM   1841  HG  LEU A 117      12.510 -36.273  -4.702  0.00  0.00      A     
ATOM   1842  CD1 LEU A 117      11.848 -37.496  -3.239  0.00  0.00      A     
ATOM   1843 HD11 LEU A 117      12.351 -36.919  -2.394  0.00  0.00      A     
ATOM   1844 HD12 LEU A 117      10.942 -38.002  -2.919  0.00  0.00      A     
ATOM   1845 HD13 LEU A 117      12.512 -38.246  -3.792  0.00  0.00      A     
ATOM   1846  CD2 LEU A 117      10.579 -36.931  -5.288  0.00  0.00      A     
ATOM   1847 HD21 LEU A 117      11.092 -37.827  -5.735  0.00  0.00      A     
ATOM   1848 HD22 LEU A 117       9.544 -37.248  -4.941  0.00  0.00      A     
ATOM   1849 HD23 LEU A 117      10.467 -36.197  -6.164  0.00  0.00      A     
ATOM   1850  C   LEU A 117       9.860 -32.751  -3.811  0.00  2.00      A     
ATOM   1851  O   LEU A 117      10.576 -31.793  -3.613  0.00  2.00      A     
ATOM   1852  N   VAL A 118       8.571 -32.852  -3.475  0.00  2.00      A     
ATOM   1853  HN  VAL A 118       8.148 -33.691  -3.755  0.00  0.00      A     
ATOM   1854  CA  VAL A 118       7.692 -31.766  -3.044  0.00  2.00      A     
ATOM   1855  HA  VAL A 118       8.348 -30.922  -2.932  0.00  0.00      A     
ATOM   1856  CB  VAL A 118       6.596 -31.586  -4.074  0.00  0.00      A     
ATOM   1857  HB  VAL A 118       5.818 -32.442  -3.995  0.00  0.00      A     
ATOM   1858  CG1 VAL A 118       5.831 -30.240  -3.900  0.00  0.00      A     
ATOM   1859 HG11 VAL A 118       6.533 -29.323  -4.085  0.00  0.00      A     
ATOM   1860 HG12 VAL A 118       5.071 -30.100  -4.726  0.00  0.00      A     
ATOM   1861 HG13 VAL A 118       5.367 -30.147  -2.934  0.00  0.00      A     
ATOM   1862  CG2 VAL A 118       7.247 -31.604  -5.469  0.00  0.00      A     
ATOM   1863 HG21 VAL A 118       8.151 -30.968  -5.496  0.00  0.00      A     
ATOM   1864 HG22 VAL A 118       7.523 -32.652  -5.808  0.00  0.00      A     
ATOM   1865 HG23 VAL A 118       6.533 -31.249  -6.149  0.00  0.00      A     
ATOM   1866  C   VAL A 118       7.063 -31.950  -1.697  0.00  2.00      A     
ATOM   1867  O   VAL A 118       6.256 -32.866  -1.372  0.00  2.00      A     
ATOM   1868  N   ASP A 119       7.525 -30.994  -0.815  0.00  2.00      A     
ATOM   1869  HN  ASP A 119       8.121 -30.240  -1.158  0.00  0.00      A     
ATOM   1870  CA  ASP A 119       7.308 -30.952   0.613  0.00  2.00      A     
ATOM   1871  HA  ASP A 119       6.651 -31.795   0.747  0.00  0.00      A     
ATOM   1872  CB  ASP A 119       8.560 -31.092   1.432  0.00  0.00      A     
ATOM   1873  HB1 ASP A 119       8.523 -30.752   2.554  0.00  0.00      A     
ATOM   1874  HB2 ASP A 119       9.401 -30.429   1.124  0.00  0.00      A     
ATOM   1875  CG  ASP A 119       9.171 -32.519   1.433  0.00  0.00      A     
ATOM   1876  OD1 ASP A 119       8.776 -33.410   0.608  0.00  0.00      A     
ATOM   1877  OD2 ASP A 119      10.041 -32.677   2.326  0.00  0.00      A     
ATOM   1878  C   ASP A 119       6.558 -29.688   1.062  0.00  2.00      A     
ATOM   1879  O   ASP A 119       6.960 -28.584   0.757  0.00  2.00      A     
ATOM   1880  N   VAL A 120       5.343 -29.935   1.578  0.00  2.00      A     
ATOM   1881  HN  VAL A 120       5.001 -30.890   1.821  0.00  0.00      A     
ATOM   1882  CA  VAL A 120       4.420 -28.900   1.625  0.00  2.00      A     
ATOM   1883  HA  VAL A 120       4.792 -28.022   1.176  0.00  0.00      A     
ATOM   1884  CB  VAL A 120       3.127 -29.209   0.776  0.00  0.00      A     
ATOM   1885  HB  VAL A 120       2.558 -29.962   1.337  0.00  0.00      A     
ATOM   1886  CG1 VAL A 120       2.179 -28.010   0.732  0.00  0.00      A     
ATOM   1887 HG11 VAL A 120       2.715 -27.121   0.236  0.00  0.00      A     
ATOM   1888 HG12 VAL A 120       1.262 -28.302   0.212  0.00  0.00      A     
ATOM   1889 HG13 VAL A 120       1.917 -27.684   1.732  0.00  0.00      A     
ATOM   1890  CG2 VAL A 120       3.536 -29.714  -0.683  0.00  0.00      A     
ATOM   1891 HG21 VAL A 120       4.234 -29.067  -1.171  0.00  0.00      A     
ATOM   1892 HG22 VAL A 120       4.039 -30.739  -0.646  0.00  0.00      A     
ATOM   1893 HG23 VAL A 120       2.786 -29.840  -1.438  0.00  0.00      A     
ATOM   1894  C   VAL A 120       4.076 -28.569   2.997  0.00  2.00      A     
ATOM   1895  O   VAL A 120       3.621 -29.350   3.844  0.00  2.00      A     
ATOM   1896  N   PHE A 121       4.410 -27.361   3.438  0.00  2.00      A     
ATOM   1897  HN  PHE A 121       4.678 -26.685   2.690  0.00  0.00      A     
ATOM   1898  CA  PHE A 121       4.710 -26.991   4.768  0.00  2.00      A     
ATOM   1899  HA  PHE A 121       4.653 -27.812   5.380  0.00  0.00      A     
ATOM   1900  CB  PHE A 121       6.123 -26.308   4.736  0.00  0.00      A     
ATOM   1901  HB1 PHE A 121       6.147 -25.663   5.607  0.00  0.00      A     
ATOM   1902  HB2 PHE A 121       6.174 -25.664   3.801  0.00  0.00      A     
ATOM   1903  CG  PHE A 121       7.349 -27.182   4.870  0.00  0.00      A     
ATOM   1904  CD1 PHE A 121       7.413 -28.516   4.381  0.00  0.00      A     
ATOM   1905  HD1 PHE A 121       6.560 -28.902   3.794  0.00  0.00      A     
ATOM   1906  CE1 PHE A 121       8.563 -29.347   4.681  0.00  0.00      A     
ATOM   1907  HE1 PHE A 121       8.497 -30.405   4.539  0.00  0.00      A     
ATOM   1908  CZ  PHE A 121       9.635 -28.831   5.314  0.00  0.00      A     
ATOM   1909  HZ  PHE A 121      10.525 -29.375   5.328  0.00  0.00      A     
ATOM   1910  CD2 PHE A 121       8.552 -26.736   5.539  0.00  0.00      A     
ATOM   1911  HD2 PHE A 121       8.548 -25.719   5.841  0.00  0.00      A     
ATOM   1912  CE2 PHE A 121       9.647 -27.525   5.818  0.00  0.00      A     
ATOM   1913  HE2 PHE A 121      10.586 -27.216   6.271  0.00  0.00      A     
ATOM   1914  C   PHE A 121       3.687 -25.962   5.139  0.00  2.00      A     
ATOM   1915  O   PHE A 121       3.680 -24.817   4.701  0.00  2.00      A     
ATOM   1916  N   ILE A 122       2.865 -26.368   6.093  0.00  2.00      A     
ATOM   1917  HN  ILE A 122       2.944 -27.363   6.372  0.00  0.00      A     
ATOM   1918  CA  ILE A 122       1.661 -25.743   6.508  0.00  2.00      A     
ATOM   1919  HA  ILE A 122       1.549 -24.818   5.905  0.00  0.00      A     
ATOM   1920  CB  ILE A 122       0.351 -26.567   6.366  0.00  0.00      A     
ATOM   1921  HB  ILE A 122       0.373 -27.487   6.985  0.00  0.00      A     
ATOM   1922  CG2 ILE A 122      -0.843 -25.676   6.823  0.00  0.00      A     
ATOM   1923 HG21 ILE A 122      -0.870 -25.563   7.920  0.00  0.00      A     
ATOM   1924 HG22 ILE A 122      -0.739 -24.660   6.505  0.00  0.00      A     
ATOM   1925 HG23 ILE A 122      -1.757 -26.064   6.335  0.00  0.00      A     
ATOM   1926  CG1 ILE A 122       0.102 -26.880   4.821  0.00  0.00      A     
ATOM   1927 HG11 ILE A 122       1.087 -27.015   4.353  0.00  0.00      A     
ATOM   1928 HG12 ILE A 122      -0.346 -25.986   4.335  0.00  0.00      A     
ATOM   1929  CD  ILE A 122      -0.877 -28.076   4.702  0.00  0.00      A     
ATOM   1930  HD1 ILE A 122      -1.127 -28.280   3.674  0.00  0.00      A     
ATOM   1931  HD2 ILE A 122      -0.426 -28.970   5.127  0.00  0.00      A     
ATOM   1932  HD3 ILE A 122      -1.721 -27.853   5.338  0.00  0.00      A     
ATOM   1933  C   ILE A 122       1.767 -25.353   8.017  0.00  2.00      A     
ATOM   1934  O   ILE A 122       1.789 -26.176   8.879  0.00  2.00      A     
ATOM   1935  N   CYS A 123       1.775 -24.021   8.340  0.00  2.00      A     
ATOM   1936  HN  CYS A 123       1.781 -23.341   7.658  0.00  0.00      A     
ATOM   1937  CA  CYS A 123       2.244 -23.511   9.623  0.00  2.00      A     
ATOM   1938  HA  CYS A 123       2.442 -24.372  10.307  0.00  0.00      A     
ATOM   1939  CB  CYS A 123       3.486 -22.574   9.642  0.00  0.00      A     
ATOM   1940  HB1 CYS A 123       3.210 -21.530   9.343  0.00  0.00      A     
ATOM   1941  HB2 CYS A 123       4.177 -23.012   8.855  0.00  0.00      A     
ATOM   1942  SG  CYS A 123       4.298 -22.272  11.295  0.00  0.00      A     
ATOM   1943  HG1 CYS A 123       3.211 -21.632  11.760  0.00  0.00      A     
ATOM   1944  C   CYS A 123       1.129 -22.847  10.328  0.00  2.00      A     
ATOM   1945  O   CYS A 123       0.619 -21.875   9.820  0.00  2.00      A     
ATOM   1946  N   THR A 124       0.712 -23.400  11.497  0.00  2.00      A     
ATOM   1947  HN  THR A 124       1.155 -24.159  11.853  0.00  0.00      A     
ATOM   1948  CA  THR A 124      -0.429 -22.937  12.253  0.00  2.00      A     
ATOM   1949  HA  THR A 124      -0.886 -22.031  11.874  0.00  0.00      A     
ATOM   1950  CB  THR A 124      -1.662 -23.988  12.220  0.00  0.00      A     
ATOM   1951  HB  THR A 124      -1.931 -24.067  11.167  0.00  0.00      A     
ATOM   1952  OG1 THR A 124      -2.789 -23.593  13.036  0.00  0.00      A     
ATOM   1953  HG1 THR A 124      -3.013 -22.663  12.899  0.00  0.00      A     
ATOM   1954  CG2 THR A 124      -1.203 -25.343  12.704  0.00  0.00      A     
ATOM   1955 HG21 THR A 124      -0.380 -25.734  12.043  0.00  0.00      A     
ATOM   1956 HG22 THR A 124      -0.708 -25.209  13.711  0.00  0.00      A     
ATOM   1957 HG23 THR A 124      -2.063 -26.079  12.684  0.00  0.00      A     
ATOM   1958  C   THR A 124      -0.003 -22.645  13.636  0.00  2.00      A     
ATOM   1959  O   THR A 124       1.005 -23.258  14.026  0.00  2.00      A     
ATOM   1960  N   TYR A 125      -0.705 -21.730  14.333  0.00  2.00      A     
ATOM   1961  HN  TYR A 125      -1.411 -21.274  13.851  0.00  0.00      A     
ATOM   1962  CA  TYR A 125      -0.519 -21.354  15.741  0.00  2.00      A     
ATOM   1963  HA  TYR A 125       0.366 -21.880  16.117  0.00  0.00      A     
ATOM   1964  CB  TYR A 125      -0.057 -19.834  15.682  0.00  0.00      A     
ATOM   1965  HB1 TYR A 125      -0.966 -19.257  15.299  0.00  0.00      A     
ATOM   1966  HB2 TYR A 125       0.684 -19.713  14.882  0.00  0.00      A     
ATOM   1967  CG  TYR A 125       0.541 -19.268  16.906  0.00  0.00      A     
ATOM   1968  CD1 TYR A 125       1.228 -19.984  17.909  0.00  0.00      A     
ATOM   1969  HD1 TYR A 125       1.105 -21.074  17.959  0.00  0.00      A     
ATOM   1970  CE1 TYR A 125       1.644 -19.332  19.061  0.00  0.00      A     
ATOM   1971  HE1 TYR A 125       2.017 -19.869  19.939  0.00  0.00      A     
ATOM   1972  CZ  TYR A 125       1.608 -17.944  19.147  0.00  0.00      A     
ATOM   1973  OH  TYR A 125       2.167 -17.399  20.392  0.00  0.00      A     
ATOM   1974  HH  TYR A 125       1.627 -16.646  20.486  0.00  0.00      A     
ATOM   1975  CD2 TYR A 125       0.573 -17.842  17.008  0.00  0.00      A     
ATOM   1976  HD2 TYR A 125       0.369 -17.195  16.131  0.00  0.00      A     
ATOM   1977  CE2 TYR A 125       1.099 -17.207  18.121  0.00  0.00      A     
ATOM   1978  HE2 TYR A 125       1.062 -16.109  18.119  0.00  0.00      A     
ATOM   1979  C   TYR A 125      -1.643 -21.419  16.673  0.00  2.00      A     
ATOM   1980  O   TYR A 125      -1.353 -21.534  17.896  0.00  2.00      A     
ATOM   1981  N   ASN A 126      -2.887 -21.456  16.178  0.00  2.00      A     
ATOM   1982  HN  ASN A 126      -3.038 -21.445  15.166  0.00  0.00      A     
ATOM   1983  CA  ASN A 126      -4.095 -21.435  17.060  0.00  2.00      A     
ATOM   1984  HA  ASN A 126      -4.210 -22.345  17.554  0.00  0.00      A     
ATOM   1985  CB  ASN A 126      -4.059 -20.236  18.051  0.00  0.00      A     
ATOM   1986  HB1 ASN A 126      -3.297 -20.359  18.836  0.00  0.00      A     
ATOM   1987  HB2 ASN A 126      -4.980 -20.242  18.764  0.00  0.00      A     
ATOM   1988  CG  ASN A 126      -3.907 -18.911  17.373  0.00  0.00      A     
ATOM   1989  OD1 ASN A 126      -4.708 -18.353  16.660  0.00  0.00      A     
ATOM   1990  ND2 ASN A 126      -2.715 -18.298  17.625  0.00  0.00      A     
ATOM   1991 HD21 ASN A 126      -2.370 -17.592  16.988  0.00  0.00      A     
ATOM   1992 HD22 ASN A 126      -2.025 -18.693  18.282  0.00  0.00      A     
ATOM   1993  C   ASN A 126      -5.453 -21.383  16.283  0.00  2.00      A     
ATOM   1994  O   ASN A 126      -6.553 -21.187  16.831  0.00  2.00      A     
ATOM   1995  N   GLU A 127      -5.405 -21.373  14.948  0.00  2.00      A     
ATOM   1996  HN  GLU A 127      -4.517 -21.613  14.493  0.00  0.00      A     
ATOM   1997  CA  GLU A 127      -6.471 -21.289  13.958  0.00  2.00      A     
ATOM   1998  HA  GLU A 127      -6.874 -20.314  14.072  0.00  0.00      A     
ATOM   1999  CB  GLU A 127      -5.959 -21.417  12.529  0.00  0.00      A     
ATOM   2000  HB1 GLU A 127      -6.885 -21.307  11.946  0.00  0.00      A     
ATOM   2001  HB2 GLU A 127      -5.466 -22.401  12.354  0.00  0.00      A     
ATOM   2002  CG  GLU A 127      -5.166 -20.152  12.028  0.00  0.00      A     
ATOM   2003  HG1 GLU A 127      -5.791 -19.342  12.216  0.00  0.00      A     
ATOM   2004  HG2 GLU A 127      -5.030 -20.220  10.920  0.00  0.00      A     
ATOM   2005  CD  GLU A 127      -3.759 -20.039  12.514  0.00  0.00      A     
ATOM   2006  OE1 GLU A 127      -3.188 -20.967  13.187  0.00  0.00      A     
ATOM   2007  OE2 GLU A 127      -3.117 -19.024  12.250  0.00  0.00      A     
ATOM   2008  C   GLU A 127      -7.468 -22.429  14.123  0.00  2.00      A     
ATOM   2009  O   GLU A 127      -7.100 -23.536  14.519  0.00  2.00      A     
ATOM   2010  N   PRO A 128      -8.781 -22.244  13.958  0.00  2.00      A     
ATOM   2011  CD  PRO A 128      -9.365 -20.953  13.539  0.00  0.00      A     
ATOM   2012  HD1 PRO A 128      -9.326 -20.272  14.392  0.00  0.00      A     
ATOM   2013  HD2 PRO A 128      -8.819 -20.440  12.690  0.00  0.00      A     
ATOM   2014  CA  PRO A 128      -9.812 -23.164  14.423  0.00  2.00      A     
ATOM   2015  HA  PRO A 128      -9.665 -23.348  15.480  0.00  0.00      A     
ATOM   2016  CB  PRO A 128     -11.106 -22.396  14.144  0.00  0.00      A     
ATOM   2017  HB1 PRO A 128     -11.475 -21.883  15.118  0.00  0.00      A     
ATOM   2018  HB2 PRO A 128     -11.993 -23.078  14.008  0.00  0.00      A     
ATOM   2019  CG  PRO A 128     -10.763 -21.297  13.116  0.00  0.00      A     
ATOM   2020  HG1 PRO A 128     -11.494 -20.499  13.027  0.00  0.00      A     
ATOM   2021  HG2 PRO A 128     -10.739 -21.734  12.104  0.00  0.00      A     
ATOM   2022  C   PRO A 128      -9.749 -24.482  13.700  0.00  2.00      A     
ATOM   2023  O   PRO A 128      -9.324 -24.559  12.520  0.00  2.00      A     
ATOM   2024  N   LEU A 129      -9.946 -25.602  14.398  0.00  2.00      A     
ATOM   2025  HN  LEU A 129     -10.065 -25.409  15.414  0.00  0.00      A     
ATOM   2026  CA  LEU A 129      -9.699 -26.926  13.958  0.00  2.00      A     
ATOM   2027  HA  LEU A 129      -8.635 -27.161  13.808  0.00  0.00      A     
ATOM   2028  CB  LEU A 129     -10.171 -27.978  15.095  0.00  0.00      A     
ATOM   2029  HB1 LEU A 129     -10.022 -29.014  14.717  0.00  0.00      A     
ATOM   2030  HB2 LEU A 129     -11.246 -27.796  15.345  0.00  0.00      A     
ATOM   2031  CG  LEU A 129      -9.329 -28.031  16.388  0.00  0.00      A     
ATOM   2032  HG  LEU A 129      -9.303 -26.994  16.856  0.00  0.00      A     
ATOM   2033  CD1 LEU A 129     -10.055 -28.974  17.407  0.00  0.00      A     
ATOM   2034 HD11 LEU A 129      -9.550 -29.132  18.372  0.00  0.00      A     
ATOM   2035 HD12 LEU A 129     -11.059 -28.443  17.532  0.00  0.00      A     
ATOM   2036 HD13 LEU A 129     -10.182 -30.020  16.909  0.00  0.00      A     
ATOM   2037  CD2 LEU A 129      -7.901 -28.420  16.127  0.00  0.00      A     
ATOM   2038 HD21 LEU A 129      -7.815 -29.256  15.451  0.00  0.00      A     
ATOM   2039 HD22 LEU A 129      -7.235 -27.598  15.754  0.00  0.00      A     
ATOM   2040 HD23 LEU A 129      -7.461 -28.855  17.095  0.00  0.00      A     
ATOM   2041  C   LEU A 129     -10.461 -27.307  12.664  0.00  2.00      A     
ATOM   2042  O   LEU A 129      -9.884 -27.871  11.721  0.00  2.00      A     
ATOM   2043  N   ASN A 130     -11.730 -26.989  12.639  0.00  2.00      A     
ATOM   2044  HN  ASN A 130     -12.161 -26.724  13.558  0.00  0.00      A     
ATOM   2045  CA  ASN A 130     -12.591 -27.460  11.539  0.00  2.00      A     
ATOM   2046  HA  ASN A 130     -12.454 -28.537  11.614  0.00  0.00      A     
ATOM   2047  CB  ASN A 130     -14.005 -26.912  11.796  0.00  0.00      A     
ATOM   2048  HB1 ASN A 130     -14.602 -27.367  10.954  0.00  0.00      A     
ATOM   2049  HB2 ASN A 130     -13.788 -25.874  11.765  0.00  0.00      A     
ATOM   2050  CG  ASN A 130     -14.622 -27.219  13.157  0.00  0.00      A     
ATOM   2051  OD1 ASN A 130     -14.128 -26.993  14.274  0.00  0.00      A     
ATOM   2052  ND2 ASN A 130     -15.889 -27.725  13.078  0.00  0.00      A     
ATOM   2053 HD21 ASN A 130     -16.361 -28.063  13.918  0.00  0.00      A     
ATOM   2054 HD22 ASN A 130     -16.345 -27.730  12.168  0.00  0.00      A     
ATOM   2055  C   ASN A 130     -12.110 -27.001  10.223  0.00  2.00      A     
ATOM   2056  O   ASN A 130     -11.977 -27.833   9.361  0.00  2.00      A     
ATOM   2057  N   VAL A 131     -11.783 -25.689  10.031  0.00  2.00      A     
ATOM   2058  HN  VAL A 131     -11.985 -25.031  10.736  0.00  0.00      A     
ATOM   2059  CA  VAL A 131     -11.221 -25.085   8.868  0.00  2.00      A     
ATOM   2060  HA  VAL A 131     -11.880 -25.226   8.005  0.00  0.00      A     
ATOM   2061  CB  VAL A 131     -11.033 -23.592   9.261  0.00  0.00      A     
ATOM   2062  HB  VAL A 131     -10.437 -23.614  10.139  0.00  0.00      A     
ATOM   2063  CG1 VAL A 131     -10.336 -22.860   8.078  0.00  0.00      A     
ATOM   2064 HG11 VAL A 131      -9.356 -23.351   7.848  0.00  0.00      A     
ATOM   2065 HG12 VAL A 131     -10.948 -22.813   7.189  0.00  0.00      A     
ATOM   2066 HG13 VAL A 131     -10.107 -21.774   8.284  0.00  0.00      A     
ATOM   2067  CG2 VAL A 131     -12.460 -22.979   9.611  0.00  0.00      A     
ATOM   2068 HG21 VAL A 131     -12.943 -23.572  10.428  0.00  0.00      A     
ATOM   2069 HG22 VAL A 131     -12.152 -22.042  10.056  0.00  0.00      A     
ATOM   2070 HG23 VAL A 131     -13.130 -22.783   8.798  0.00  0.00      A     
ATOM   2071  C   VAL A 131      -9.932 -25.751   8.463  0.00  2.00      A     
ATOM   2072  O   VAL A 131      -9.718 -26.240   7.355  0.00  2.00      A     
ATOM   2073  N   LEU A 132      -9.015 -25.927   9.410  0.00  2.00      A     
ATOM   2074  HN  LEU A 132      -9.209 -25.552  10.288  0.00  0.00      A     
ATOM   2075  CA  LEU A 132      -7.749 -26.622   9.310  0.00  2.00      A     
ATOM   2076  HA  LEU A 132      -7.227 -26.108   8.559  0.00  0.00      A     
ATOM   2077  CB  LEU A 132      -6.931 -26.446  10.604  0.00  0.00      A     
ATOM   2078  HB1 LEU A 132      -7.457 -27.017  11.495  0.00  0.00      A     
ATOM   2079  HB2 LEU A 132      -6.996 -25.419  10.771  0.00  0.00      A     
ATOM   2080  CG  LEU A 132      -5.421 -26.844  10.582  0.00  0.00      A     
ATOM   2081  HG  LEU A 132      -5.247 -27.833  10.086  0.00  0.00      A     
ATOM   2082  CD1 LEU A 132      -4.592 -25.746   9.970  0.00  0.00      A     
ATOM   2083 HD11 LEU A 132      -4.985 -25.449   8.992  0.00  0.00      A     
ATOM   2084 HD12 LEU A 132      -4.645 -24.802  10.584  0.00  0.00      A     
ATOM   2085 HD13 LEU A 132      -3.602 -26.125   9.798  0.00  0.00      A     
ATOM   2086  CD2 LEU A 132      -4.991 -27.004  12.043  0.00  0.00      A     
ATOM   2087 HD21 LEU A 132      -3.942 -27.333  12.097  0.00  0.00      A     
ATOM   2088 HD22 LEU A 132      -4.990 -26.079  12.622  0.00  0.00      A     
ATOM   2089 HD23 LEU A 132      -5.545 -27.780  12.628  0.00  0.00      A     
ATOM   2090  C   LEU A 132      -7.885 -28.102   8.892  0.00  2.00      A     
ATOM   2091  O   LEU A 132      -7.286 -28.411   7.905  0.00  2.00      A     
ATOM   2092  N   GLU A 133      -8.765 -28.911   9.488  0.00  2.00      A     
ATOM   2093  HN  GLU A 133      -9.328 -28.340  10.144  0.00  0.00      A     
ATOM   2094  CA  GLU A 133      -9.199 -30.259   9.052  0.00  2.00      A     
ATOM   2095  HA  GLU A 133      -8.362 -30.932   9.043  0.00  0.00      A     
ATOM   2096  CB  GLU A 133     -10.311 -30.838  10.014  0.00  0.00      A     
ATOM   2097  HB1 GLU A 133     -11.196 -30.142   9.873  0.00  0.00      A     
ATOM   2098  HB2 GLU A 133      -9.859 -30.843  11.060  0.00  0.00      A     
ATOM   2099  CG  GLU A 133     -10.606 -32.310   9.569  0.00  0.00      A     
ATOM   2100  HG1 GLU A 133      -9.814 -33.007   9.501  0.00  0.00      A     
ATOM   2101  HG2 GLU A 133     -11.055 -32.230   8.549  0.00  0.00      A     
ATOM   2102  CD  GLU A 133     -11.672 -32.840  10.480  0.00  0.00      A     
ATOM   2103  OE1 GLU A 133     -12.409 -32.020  11.137  0.00  0.00      A     
ATOM   2104  OE2 GLU A 133     -12.032 -34.039  10.395  0.00  0.00      A     
ATOM   2105  C   GLU A 133      -9.731 -30.258   7.547  0.00  2.00      A     
ATOM   2106  O   GLU A 133      -9.331 -31.159   6.787  0.00  2.00      A     
ATOM   2107  N   LYS A 134     -10.627 -29.351   7.135  0.00  2.00      A     
ATOM   2108  HN  LYS A 134     -10.892 -28.585   7.725  0.00  0.00      A     
ATOM   2109  CA  LYS A 134     -10.947 -29.260   5.664  0.00  2.00      A     
ATOM   2110  HA  LYS A 134     -11.327 -30.265   5.412  0.00  0.00      A     
ATOM   2111  CB  LYS A 134     -12.065 -28.211   5.402  0.00  0.00      A     
ATOM   2112  HB1 LYS A 134     -12.351 -28.203   4.357  0.00  0.00      A     
ATOM   2113  HB2 LYS A 134     -11.837 -27.155   5.684  0.00  0.00      A     
ATOM   2114  CG  LYS A 134     -13.398 -28.368   6.114  0.00  0.00      A     
ATOM   2115  HG1 LYS A 134     -13.317 -28.412   7.204  0.00  0.00      A     
ATOM   2116  HG2 LYS A 134     -13.720 -29.435   5.911  0.00  0.00      A     
ATOM   2117  CD  LYS A 134     -14.514 -27.377   5.632  0.00  0.00      A     
ATOM   2118  HD1 LYS A 134     -14.660 -27.392   4.453  0.00  0.00      A     
ATOM   2119  HD2 LYS A 134     -14.248 -26.312   5.977  0.00  0.00      A     
ATOM   2120  CE  LYS A 134     -15.956 -27.618   6.150  0.00  0.00      A     
ATOM   2121  HE1 LYS A 134     -15.927 -27.574   7.290  0.00  0.00      A     
ATOM   2122  HE2 LYS A 134     -16.316 -28.603   5.766  0.00  0.00      A     
ATOM   2123  NZ  LYS A 134     -16.894 -26.580   5.714  0.00  0.00      A     
ATOM   2124  HZ1 LYS A 134     -17.105 -26.560   4.688  0.00  0.00      A     
ATOM   2125  HZ2 LYS A 134     -17.785 -26.721   6.190  0.00  0.00      A     
ATOM   2126  HZ3 LYS A 134     -16.559 -25.624   5.972  0.00  0.00      A     
ATOM   2127  C   LYS A 134      -9.686 -28.944   4.804  0.00  2.00      A     
ATOM   2128  O   LYS A 134      -9.391 -29.714   3.909  0.00  2.00      A     
ATOM   2129  N   SER A 135      -8.834 -27.973   5.229  0.00  2.00      A     
ATOM   2130  HN  SER A 135      -9.017 -27.302   5.922  0.00  0.00      A     
ATOM   2131  CA  SER A 135      -7.610 -27.758   4.539  0.00  2.00      A     
ATOM   2132  HA  SER A 135      -7.937 -27.342   3.588  0.00  0.00      A     
ATOM   2133  CB  SER A 135      -6.858 -26.477   5.041  0.00  0.00      A     
ATOM   2134  HB1 SER A 135      -5.829 -26.363   4.624  0.00  0.00      A     
ATOM   2135  HB2 SER A 135      -6.828 -26.632   6.135  0.00  0.00      A     
ATOM   2136  OG  SER A 135      -7.620 -25.283   4.961  0.00  0.00      A     
ATOM   2137  HG1 SER A 135      -7.139 -24.582   5.463  0.00  0.00      A     
ATOM   2138  C   SER A 135      -6.587 -28.795   4.364  0.00  2.00      A     
ATOM   2139  O   SER A 135      -6.053 -29.019   3.319  0.00  2.00      A     
ATOM   2140  N   ILE A 136      -6.254 -29.514   5.464  0.00  2.00      A     
ATOM   2141  HN  ILE A 136      -6.766 -29.341   6.326  0.00  0.00      A     
ATOM   2142  CA  ILE A 136      -5.342 -30.649   5.522  0.00  2.00      A     
ATOM   2143  HA  ILE A 136      -4.383 -30.327   5.210  0.00  0.00      A     
ATOM   2144  CB  ILE A 136      -5.318 -31.214   6.943  0.00  0.00      A     
ATOM   2145  HB  ILE A 136      -6.393 -31.357   7.212  0.00  0.00      A     
ATOM   2146  CG2 ILE A 136      -4.519 -32.537   6.961  0.00  0.00      A     
ATOM   2147 HG21 ILE A 136      -4.939 -33.315   6.243  0.00  0.00      A     
ATOM   2148 HG22 ILE A 136      -3.516 -32.289   6.546  0.00  0.00      A     
ATOM   2149 HG23 ILE A 136      -4.485 -32.996   8.017  0.00  0.00      A     
ATOM   2150  CG1 ILE A 136      -4.559 -30.299   7.961  0.00  0.00      A     
ATOM   2151 HG11 ILE A 136      -4.996 -29.226   7.947  0.00  0.00      A     
ATOM   2152 HG12 ILE A 136      -3.473 -30.175   7.760  0.00  0.00      A     
ATOM   2153  CD  ILE A 136      -4.676 -30.832   9.433  0.00  0.00      A     
ATOM   2154  HD1 ILE A 136      -5.759 -31.124   9.484  0.00  0.00      A     
ATOM   2155  HD2 ILE A 136      -4.011 -31.693   9.681  0.00  0.00      A     
ATOM   2156  HD3 ILE A 136      -4.471 -30.076  10.249  0.00  0.00      A     
ATOM   2157  C   ILE A 136      -5.780 -31.779   4.577  0.00  2.00      A     
ATOM   2158  O   ILE A 136      -5.033 -32.201   3.622  0.00  2.00      A     
ATOM   2159  N   ILE A 137      -7.145 -32.071   4.624  0.00  2.00      A     
ATOM   2160  HN  ILE A 137      -7.736 -31.549   5.284  0.00  0.00      A     
ATOM   2161  CA  ILE A 137      -7.761 -32.897   3.630  0.00  2.00      A     
ATOM   2162  HA  ILE A 137      -7.165 -33.804   3.582  0.00  0.00      A     
ATOM   2163  CB  ILE A 137      -9.162 -33.358   3.975  0.00  0.00      A     
ATOM   2164  HB  ILE A 137      -9.704 -32.500   4.386  0.00  0.00      A     
ATOM   2165  CG2 ILE A 137     -10.068 -33.879   2.860  0.00  0.00      A     
ATOM   2166 HG21 ILE A 137     -10.946 -34.414   3.201  0.00  0.00      A     
ATOM   2167 HG22 ILE A 137     -10.400 -32.961   2.284  0.00  0.00      A     
ATOM   2168 HG23 ILE A 137      -9.496 -34.528   2.126  0.00  0.00      A     
ATOM   2169  CG1 ILE A 137      -9.109 -34.537   5.000  0.00  0.00      A     
ATOM   2170 HG11 ILE A 137      -8.510 -35.350   4.540  0.00  0.00      A     
ATOM   2171 HG12 ILE A 137     -10.169 -34.932   5.126  0.00  0.00      A     
ATOM   2172  CD  ILE A 137      -8.701 -34.167   6.403  0.00  0.00      A     
ATOM   2173  HD1 ILE A 137      -8.566 -35.023   7.111  0.00  0.00      A     
ATOM   2174  HD2 ILE A 137      -7.817 -33.503   6.447  0.00  0.00      A     
ATOM   2175  HD3 ILE A 137      -9.540 -33.606   6.885  0.00  0.00      A     
ATOM   2176  C   ILE A 137      -7.610 -32.408   2.229  0.00  2.00      A     
ATOM   2177  O   ILE A 137      -7.226 -33.204   1.420  0.00  2.00      A     
ATOM   2178  N   ALA A 138      -7.851 -31.143   1.874  0.00  2.00      A     
ATOM   2179  HN  ALA A 138      -8.067 -30.489   2.614  0.00  0.00      A     
ATOM   2180  CA  ALA A 138      -7.772 -30.560   0.587  0.00  2.00      A     
ATOM   2181  HA  ALA A 138      -8.464 -31.033  -0.068  0.00  0.00      A     
ATOM   2182  CB  ALA A 138      -8.164 -29.036   0.597  0.00  0.00      A     
ATOM   2183  HB1 ALA A 138      -7.541 -28.442   1.326  0.00  0.00      A     
ATOM   2184  HB2 ALA A 138      -8.089 -28.495  -0.384  0.00  0.00      A     
ATOM   2185  HB3 ALA A 138      -9.268 -29.095   0.861  0.00  0.00      A     
ATOM   2186  C   ALA A 138      -6.370 -30.651   0.005  0.00  2.00      A     
ATOM   2187  O   ALA A 138      -6.083 -30.914  -1.152  0.00  2.00      A     
ATOM   2188  N   ALA A 139      -5.430 -30.283   0.936  0.00  2.00      A     
ATOM   2189  HN  ALA A 139      -5.733 -30.009   1.904  0.00  0.00      A     
ATOM   2190  CA  ALA A 139      -4.002 -30.327   0.745  0.00  2.00      A     
ATOM   2191  HA  ALA A 139      -3.799 -29.673  -0.145  0.00  0.00      A     
ATOM   2192  CB  ALA A 139      -3.165 -29.902   1.942  0.00  0.00      A     
ATOM   2193  HB1 ALA A 139      -2.103 -29.929   1.622  0.00  0.00      A     
ATOM   2194  HB2 ALA A 139      -3.532 -28.845   2.044  0.00  0.00      A     
ATOM   2195  HB3 ALA A 139      -3.325 -30.344   2.831  0.00  0.00      A     
ATOM   2196  C   ALA A 139      -3.590 -31.758   0.370  0.00  2.00      A     
ATOM   2197  O   ALA A 139      -2.799 -31.975  -0.505  0.00  2.00      A     
ATOM   2198  N   GLN A 140      -4.050 -32.731   1.103  0.00  2.00      A     
ATOM   2199  HN  GLN A 140      -4.721 -32.637   1.838  0.00  0.00      A     
ATOM   2200  CA  GLN A 140      -3.797 -34.132   0.728  0.00  2.00      A     
ATOM   2201  HA  GLN A 140      -2.716 -34.256   0.682  0.00  0.00      A     
ATOM   2202  CB  GLN A 140      -4.242 -35.119   1.796  0.00  0.00      A     
ATOM   2203  HB1 GLN A 140      -5.303 -34.917   1.958  0.00  0.00      A     
ATOM   2204  HB2 GLN A 140      -3.661 -34.767   2.700  0.00  0.00      A     
ATOM   2205  CG  GLN A 140      -4.067 -36.620   1.507  0.00  0.00      A     
ATOM   2206  HG1 GLN A 140      -4.279 -36.947   0.470  0.00  0.00      A     
ATOM   2207  HG2 GLN A 140      -4.682 -37.242   2.162  0.00  0.00      A     
ATOM   2208  CD  GLN A 140      -2.634 -37.117   1.880  0.00  0.00      A     
ATOM   2209  OE1 GLN A 140      -1.590 -36.734   1.377  0.00  0.00      A     
ATOM   2210  NE2 GLN A 140      -2.574 -38.001   2.954  0.00  0.00      A     
ATOM   2211 HE21 GLN A 140      -3.461 -38.211   3.439  0.00  0.00      A     
ATOM   2212 HE22 GLN A 140      -1.688 -38.318   3.264  0.00  0.00      A     
ATOM   2213  C   GLN A 140      -4.306 -34.522  -0.665  0.00  2.00      A     
ATOM   2214  O   GLN A 140      -3.571 -35.102  -1.487  0.00  2.00      A     
ATOM   2215  N   ALA A 141      -5.524 -34.089  -0.994  0.00  2.00      A     
ATOM   2216  HN  ALA A 141      -6.038 -33.609  -0.245  0.00  0.00      A     
ATOM   2217  CA  ALA A 141      -6.197 -34.426  -2.226  0.00  2.00      A     
ATOM   2218  HA  ALA A 141      -5.992 -35.449  -2.378  0.00  0.00      A     
ATOM   2219  CB  ALA A 141      -7.617 -34.170  -2.075  0.00  0.00      A     
ATOM   2220  HB1 ALA A 141      -8.010 -34.688  -1.119  0.00  0.00      A     
ATOM   2221  HB2 ALA A 141      -7.775 -33.120  -2.042  0.00  0.00      A     
ATOM   2222  HB3 ALA A 141      -8.208 -34.654  -2.930  0.00  0.00      A     
ATOM   2223  C   ALA A 141      -5.698 -33.659  -3.500  0.00  2.00      A     
ATOM   2224  O   ALA A 141      -6.161 -33.850  -4.626  0.00  2.00      A     
ATOM   2225  N   MET A 142      -4.740 -32.664  -3.276  0.00  2.00      A     
ATOM   2226  HN  MET A 142      -4.144 -32.489  -2.453  0.00  0.00      A     
ATOM   2227  CA  MET A 142      -4.271 -31.898  -4.454  0.00  2.00      A     
ATOM   2228  HA  MET A 142      -5.080 -31.460  -4.980  0.00  0.00      A     
ATOM   2229  CB  MET A 142      -3.224 -30.917  -4.010  0.00  0.00      A     
ATOM   2230  HB1 MET A 142      -2.631 -30.548  -4.868  0.00  0.00      A     
ATOM   2231  HB2 MET A 142      -2.464 -31.372  -3.454  0.00  0.00      A     
ATOM   2232  CG  MET A 142      -3.842 -29.775  -3.256  0.00  0.00      A     
ATOM   2233  HG1 MET A 142      -4.248 -30.045  -2.244  0.00  0.00      A     
ATOM   2234  HG2 MET A 142      -4.732 -29.411  -3.858  0.00  0.00      A     
ATOM   2235  SD  MET A 142      -2.765 -28.307  -3.033  0.00  0.00      A     
ATOM   2236  CE  MET A 142      -1.504 -28.820  -1.788  0.00  0.00      A     
ATOM   2237  HE1 MET A 142      -1.494 -28.350  -0.804  0.00  0.00      A     
ATOM   2238  HE2 MET A 142      -1.769 -29.821  -1.429  0.00  0.00      A     
ATOM   2239  HE3 MET A 142      -0.481 -28.764  -2.176  0.00  0.00      A     
ATOM   2240  C   MET A 142      -3.457 -32.916  -5.350  0.00  2.00      A     
ATOM   2241  O   MET A 142      -2.749 -33.831  -4.866  0.00  2.00      A     
ATOM   2242  N   ASP A 143      -3.690 -32.786  -6.665  0.00  2.00      A     
ATOM   2243  HN  ASP A 143      -4.141 -31.968  -6.934  0.00  0.00      A     
ATOM   2244  CA  ASP A 143      -3.210 -33.736  -7.679  0.00  2.00      A     
ATOM   2245  HA  ASP A 143      -3.396 -34.745  -7.256  0.00  0.00      A     
ATOM   2246  CB  ASP A 143      -4.001 -33.411  -8.985  0.00  0.00      A     
ATOM   2247  HB1 ASP A 143      -3.821 -32.404  -9.251  0.00  0.00      A     
ATOM   2248  HB2 ASP A 143      -5.032 -33.444  -8.751  0.00  0.00      A     
ATOM   2249  CG  ASP A 143      -3.635 -34.284 -10.169  0.00  0.00      A     
ATOM   2250  OD1 ASP A 143      -3.898 -35.488 -10.145  0.00  0.00      A     
ATOM   2251  OD2 ASP A 143      -3.117 -33.677 -11.183  0.00  0.00      A     
ATOM   2252  C   ASP A 143      -1.766 -33.729  -7.830  0.00  2.00      A     
ATOM   2253  O   ASP A 143      -1.256 -32.754  -8.376  0.00  2.00      A     
ATOM   2254  N   TYR A 144      -0.998 -34.766  -7.414  0.00  2.00      A     
ATOM   2255  HN  TYR A 144      -1.459 -35.403  -6.774  0.00  0.00      A     
ATOM   2256  CA  TYR A 144       0.442 -34.732  -7.576  0.00  2.00      A     
ATOM   2257  HA  TYR A 144       0.731 -34.418  -8.580  0.00  0.00      A     
ATOM   2258  CB  TYR A 144       1.057 -33.732  -6.570  0.00  0.00      A     
ATOM   2259  HB1 TYR A 144       0.951 -34.026  -5.496  0.00  0.00      A     
ATOM   2260  HB2 TYR A 144       0.380 -32.844  -6.649  0.00  0.00      A     
ATOM   2261  CG  TYR A 144       2.471 -33.392  -6.989  0.00  0.00      A     
ATOM   2262  CD1 TYR A 144       2.566 -32.620  -8.145  0.00  0.00      A     
ATOM   2263  HD1 TYR A 144       1.665 -32.196  -8.632  0.00  0.00      A     
ATOM   2264  CE1 TYR A 144       3.819 -32.303  -8.627  0.00  0.00      A     
ATOM   2265  HE1 TYR A 144       3.805 -31.849  -9.630  0.00  0.00      A     
ATOM   2266  CZ  TYR A 144       4.934 -32.781  -8.032  0.00  0.00      A     
ATOM   2267  OH  TYR A 144       6.183 -32.438  -8.717  0.00  0.00      A     
ATOM   2268  HH  TYR A 144       6.766 -33.133  -8.348  0.00  0.00      A     
ATOM   2269  CD2 TYR A 144       3.616 -33.897  -6.400  0.00  0.00      A     
ATOM   2270  HD2 TYR A 144       3.638 -34.469  -5.480  0.00  0.00      A     
ATOM   2271  CE2 TYR A 144       4.847 -33.582  -6.866  0.00  0.00      A     
ATOM   2272  HE2 TYR A 144       5.748 -33.898  -6.303  0.00  0.00      A     
ATOM   2273  C   TYR A 144       0.950 -36.102  -7.170  0.00  2.00      A     
ATOM   2274  O   TYR A 144       0.623 -36.581  -6.090  0.00  2.00      A     
ATOM   2275  N   PRO A 145       1.739 -36.739  -7.972  0.00  2.00      A     
ATOM   2276  CD  PRO A 145       2.031 -36.309  -9.305  0.00  0.00      A     
ATOM   2277  HD1 PRO A 145       1.108 -36.106  -9.843  0.00  0.00      A     
ATOM   2278  HD2 PRO A 145       2.684 -35.407  -9.199  0.00  0.00      A     
ATOM   2279  CA  PRO A 145       2.467 -37.951  -7.613  0.00  2.00      A     
ATOM   2280  HA  PRO A 145       1.681 -38.664  -7.549  0.00  0.00      A     
ATOM   2281  CB  PRO A 145       3.492 -38.137  -8.819  0.00  0.00      A     
ATOM   2282  HB1 PRO A 145       3.560 -39.274  -9.099  0.00  0.00      A     
ATOM   2283  HB2 PRO A 145       4.499 -37.714  -8.494  0.00  0.00      A     
ATOM   2284  CG  PRO A 145       2.854 -37.362  -9.991  0.00  0.00      A     
ATOM   2285  HG1 PRO A 145       2.164 -38.038 -10.623  0.00  0.00      A     
ATOM   2286  HG2 PRO A 145       3.628 -36.967 -10.636  0.00  0.00      A     
ATOM   2287  C   PRO A 145       3.296 -37.924  -6.354  0.00  2.00      A     
ATOM   2288  O   PRO A 145       4.218 -37.128  -6.285  0.00  2.00      A     
ATOM   2289  N   ARG A 146       2.998 -38.782  -5.325  0.00  2.00      A     
ATOM   2290  HN  ARG A 146       2.263 -39.456  -5.457  0.00  0.00      A     
ATOM   2291  CA  ARG A 146       3.852 -38.930  -4.221  0.00  2.00      A     
ATOM   2292  HA  ARG A 146       3.322 -39.639  -3.606  0.00  0.00      A     
ATOM   2293  CB  ARG A 146       5.230 -39.541  -4.716  0.00  0.00      A     
ATOM   2294  HB1 ARG A 146       6.058 -39.470  -3.974  0.00  0.00      A     
ATOM   2295  HB2 ARG A 146       5.546 -38.993  -5.617  0.00  0.00      A     
ATOM   2296  CG  ARG A 146       5.132 -41.059  -4.991  0.00  0.00      A     
ATOM   2297  HG1 ARG A 146       4.550 -41.048  -5.937  0.00  0.00      A     
ATOM   2298  HG2 ARG A 146       4.635 -41.538  -4.115  0.00  0.00      A     
ATOM   2299  CD  ARG A 146       6.501 -41.747  -5.301  0.00  0.00      A     
ATOM   2300  HD1 ARG A 146       7.277 -41.711  -4.473  0.00  0.00      A     
ATOM   2301  HD2 ARG A 146       6.846 -41.298  -6.336  0.00  0.00      A     
ATOM   2302  NE  ARG A 146       6.214 -43.176  -5.461  0.00  0.00      A     
ATOM   2303  HE  ARG A 146       5.326 -43.526  -5.523  0.00  0.00      A     
ATOM   2304  CZ  ARG A 146       7.101 -44.093  -5.839  0.00  0.00      A     
ATOM   2305  NH1 ARG A 146       8.347 -43.723  -5.750  0.00  0.00      A     
ATOM   2306 HH11 ARG A 146       8.579 -42.931  -5.227  0.00  0.00      A     
ATOM   2307 HH12 ARG A 146       9.039 -44.467  -5.664  0.00  0.00      A     
ATOM   2308  NH2 ARG A 146       6.763 -45.289  -6.330  0.00  0.00      A     
ATOM   2309 HH21 ARG A 146       5.798 -45.500  -6.539  0.00  0.00      A     
ATOM   2310 HH22 ARG A 146       7.484 -45.766  -6.747  0.00  0.00      A     
ATOM   2311  C   ARG A 146       4.005 -37.676  -3.377  0.00  2.00      A     
ATOM   2312  O   ARG A 146       5.129 -37.502  -2.971  0.00  2.00      A     
ATOM   2313  N   LEU A 147       2.983 -36.903  -3.145  0.00  2.00      A     
ATOM   2314  HN  LEU A 147       2.129 -37.035  -3.621  0.00  0.00      A     
ATOM   2315  CA  LEU A 147       2.930 -35.726  -2.309  0.00  2.00      A     
ATOM   2316  HA  LEU A 147       3.767 -35.100  -2.607  0.00  0.00      A     
ATOM   2317  CB  LEU A 147       1.557 -35.135  -2.577  0.00  0.00      A     
ATOM   2318  HB1 LEU A 147       0.883 -35.884  -2.193  0.00  0.00      A     
ATOM   2319  HB2 LEU A 147       1.471 -35.036  -3.701  0.00  0.00      A     
ATOM   2320  CG  LEU A 147       1.380 -33.611  -2.128  0.00  0.00      A     
ATOM   2321  HG  LEU A 147       1.476 -33.639  -1.030  0.00  0.00      A     
ATOM   2322  CD1 LEU A 147       2.391 -32.613  -2.812  0.00  0.00      A     
ATOM   2323 HD11 LEU A 147       2.170 -32.713  -3.903  0.00  0.00      A     
ATOM   2324 HD12 LEU A 147       2.137 -31.625  -2.414  0.00  0.00      A     
ATOM   2325 HD13 LEU A 147       3.468 -32.894  -2.609  0.00  0.00      A     
ATOM   2326  CD2 LEU A 147      -0.064 -33.115  -2.529  0.00  0.00      A     
ATOM   2327 HD21 LEU A 147      -0.856 -33.553  -1.879  0.00  0.00      A     
ATOM   2328 HD22 LEU A 147      -0.194 -31.976  -2.506  0.00  0.00      A     
ATOM   2329 HD23 LEU A 147      -0.369 -33.470  -3.577  0.00  0.00      A     
ATOM   2330  C   LEU A 147       3.148 -35.945  -0.803  0.00  2.00      A     
ATOM   2331  O   LEU A 147       2.496 -36.803  -0.203  0.00  2.00      A     
ATOM   2332  N   ARG A 148       3.983 -35.028  -0.227  0.00  2.00      A     
ATOM   2333  HN  ARG A 148       4.497 -34.345  -0.806  0.00  0.00      A     
ATOM   2334  CA  ARG A 148       4.246 -35.011   1.195  0.00  2.00      A     
ATOM   2335  HA  ARG A 148       3.619 -35.770   1.668  0.00  0.00      A     
ATOM   2336  CB  ARG A 148       5.643 -35.315   1.595  0.00  0.00      A     
ATOM   2337  HB1 ARG A 148       5.784 -35.516   2.706  0.00  0.00      A     
ATOM   2338  HB2 ARG A 148       6.236 -34.431   1.359  0.00  0.00      A     
ATOM   2339  CG  ARG A 148       6.284 -36.481   0.847  0.00  0.00      A     
ATOM   2340  HG1 ARG A 148       7.422 -36.487   0.924  0.00  0.00      A     
ATOM   2341  HG2 ARG A 148       6.006 -36.291  -0.200  0.00  0.00      A     
ATOM   2342  CD  ARG A 148       5.852 -37.880   1.315  0.00  0.00      A     
ATOM   2343  HD1 ARG A 148       6.430 -38.724   0.821  0.00  0.00      A     
ATOM   2344  HD2 ARG A 148       4.739 -37.987   1.034  0.00  0.00      A     
ATOM   2345  NE  ARG A 148       5.889 -38.043   2.818  0.00  0.00      A     
ATOM   2346  HE  ARG A 148       5.146 -38.619   3.223  0.00  0.00      A     
ATOM   2347  CZ  ARG A 148       7.008 -38.227   3.517  0.00  0.00      A     
ATOM   2348  NH1 ARG A 148       8.258 -38.005   3.002  0.00  0.00      A     
ATOM   2349 HH11 ARG A 148       8.209 -37.593   2.070  0.00  0.00      A     
ATOM   2350 HH12 ARG A 148       9.074 -38.068   3.606  0.00  0.00      A     
ATOM   2351  NH2 ARG A 148       6.960 -38.704   4.765  0.00  0.00      A     
ATOM   2352 HH21 ARG A 148       6.042 -38.592   5.208  0.00  0.00      A     
ATOM   2353 HH22 ARG A 148       7.864 -38.731   5.136  0.00  0.00      A     
ATOM   2354  C   ARG A 148       3.901 -33.668   1.796  0.00  2.00      A     
ATOM   2355  O   ARG A 148       4.495 -32.653   1.425  0.00  2.00      A     
ATOM   2356  N   VAL A 149       2.917 -33.639   2.691  0.00  2.00      A     
ATOM   2357  HN  VAL A 149       2.445 -34.537   2.866  0.00  0.00      A     
ATOM   2358  CA  VAL A 149       2.185 -32.535   3.299  0.00  2.00      A     
ATOM   2359  HA  VAL A 149       2.638 -31.579   2.882  0.00  0.00      A     
ATOM   2360  CB  VAL A 149       0.709 -32.535   3.043  0.00  0.00      A     
ATOM   2361  HB  VAL A 149       0.281 -33.474   3.429  0.00  0.00      A     
ATOM   2362  CG1 VAL A 149       0.017 -31.334   3.758  0.00  0.00      A     
ATOM   2363 HG11 VAL A 149      -1.107 -31.304   3.633  0.00  0.00      A     
ATOM   2364 HG12 VAL A 149       0.230 -31.304   4.901  0.00  0.00      A     
ATOM   2365 HG13 VAL A 149       0.374 -30.348   3.313  0.00  0.00      A     
ATOM   2366  CG2 VAL A 149       0.424 -32.500   1.570  0.00  0.00      A     
ATOM   2367 HG21 VAL A 149       1.270 -32.216   0.942  0.00  0.00      A     
ATOM   2368 HG22 VAL A 149       0.324 -33.541   1.294  0.00  0.00      A     
ATOM   2369 HG23 VAL A 149      -0.516 -31.990   1.220  0.00  0.00      A     
ATOM   2370  C   VAL A 149       2.475 -32.671   4.747  0.00  2.00      A     
ATOM   2371  O   VAL A 149       2.221 -33.659   5.431  0.00  2.00      A     
ATOM   2372  N   PHE A 150       3.134 -31.624   5.277  0.00  2.00      A     
ATOM   2373  HN  PHE A 150       3.102 -30.840   4.727  0.00  0.00      A     
ATOM   2374  CA  PHE A 150       3.815 -31.421   6.498  0.00  2.00      A     
ATOM   2375  HA  PHE A 150       3.736 -32.249   7.146  0.00  0.00      A     
ATOM   2376  CB  PHE A 150       5.311 -31.181   6.146  0.00  0.00      A     
ATOM   2377  HB1 PHE A 150       5.874 -30.631   6.945  0.00  0.00      A     
ATOM   2378  HB2 PHE A 150       5.303 -30.539   5.166  0.00  0.00      A     
ATOM   2379  CG  PHE A 150       6.067 -32.377   5.946  0.00  0.00      A     
ATOM   2380  CD1 PHE A 150       6.461 -32.801   4.721  0.00  0.00      A     
ATOM   2381  HD1 PHE A 150       6.169 -32.238   3.808  0.00  0.00      A     
ATOM   2382  CE1 PHE A 150       7.389 -33.911   4.633  0.00  0.00      A     
ATOM   2383  HE1 PHE A 150       7.771 -34.222   3.582  0.00  0.00      A     
ATOM   2384  CZ  PHE A 150       7.791 -34.522   5.770  0.00  0.00      A     
ATOM   2385  HZ  PHE A 150       8.614 -35.245   5.691  0.00  0.00      A     
ATOM   2386  CD2 PHE A 150       6.597 -33.005   7.162  0.00  0.00      A     
ATOM   2387  HD2 PHE A 150       6.335 -32.581   8.143  0.00  0.00      A     
ATOM   2388  CE2 PHE A 150       7.474 -34.116   7.029  0.00  0.00      A     
ATOM   2389  HE2 PHE A 150       7.992 -34.589   7.849  0.00  0.00      A     
ATOM   2390  C   PHE A 150       3.220 -30.223   7.279  0.00  2.00      A     
ATOM   2391  O   PHE A 150       3.232 -29.120   6.836  0.00  2.00      A     
ATOM   2392  N   VAL A 151       2.611 -30.457   8.432  0.00  2.00      A     
ATOM   2393  HN  VAL A 151       2.640 -31.387   8.825  0.00  0.00      A     
ATOM   2394  CA  VAL A 151       1.670 -29.562   9.075  0.00  2.00      A     
ATOM   2395  HA  VAL A 151       1.570 -28.681   8.475  0.00  0.00      A     
ATOM   2396  CB  VAL A 151       0.306 -30.163   9.387  0.00  0.00      A     
ATOM   2397  HB  VAL A 151       0.398 -31.137   9.947  0.00  0.00      A     
ATOM   2398  CG1 VAL A 151      -0.531 -29.088  10.110  0.00  0.00      A     
ATOM   2399 HG11 VAL A 151      -1.539 -29.451  10.176  0.00  0.00      A     
ATOM   2400 HG12 VAL A 151      -0.296 -28.817  11.133  0.00  0.00      A     
ATOM   2401 HG13 VAL A 151      -0.544 -28.091   9.577  0.00  0.00      A     
ATOM   2402  CG2 VAL A 151      -0.403 -30.542   8.092  0.00  0.00      A     
ATOM   2403 HG21 VAL A 151      -1.401 -30.705   8.406  0.00  0.00      A     
ATOM   2404 HG22 VAL A 151      -0.348 -29.762   7.309  0.00  0.00      A     
ATOM   2405 HG23 VAL A 151       0.022 -31.498   7.646  0.00  0.00      A     
ATOM   2406  C   VAL A 151       2.387 -29.271  10.410  0.00  2.00      A     
ATOM   2407  O   VAL A 151       2.560 -30.148  11.248  0.00  2.00      A     
ATOM   2408  N   CYS A 152       2.792 -28.022  10.657  0.00  2.00      A     
ATOM   2409  HN  CYS A 152       2.642 -27.259  10.029  0.00  0.00      A     
ATOM   2410  CA  CYS A 152       3.626 -27.791  11.858  0.00  2.00      A     
ATOM   2411  HA  CYS A 152       3.949 -28.717  12.413  0.00  0.00      A     
ATOM   2412  CB  CYS A 152       4.966 -27.055  11.496  0.00  0.00      A     
ATOM   2413  HB1 CYS A 152       5.557 -26.818  12.362  0.00  0.00      A     
ATOM   2414  HB2 CYS A 152       4.708 -26.111  11.041  0.00  0.00      A     
ATOM   2415  SG  CYS A 152       5.952 -27.847  10.160  0.00  0.00      A     
ATOM   2416  HG1 CYS A 152       4.778 -28.171   9.605  0.00  0.00      A     
ATOM   2417  C   CYS A 152       2.824 -26.946  12.752  0.00  2.00      A     
ATOM   2418  O   CYS A 152       2.576 -25.754  12.506  0.00  2.00      A     
ATOM   2419  N   ASP A 153       2.496 -27.564  13.837  0.00  2.00      A     
ATOM   2420  HN  ASP A 153       2.813 -28.465  13.881  0.00  0.00      A     
ATOM   2421  CA  ASP A 153       1.711 -27.199  15.010  0.00  2.00      A     
ATOM   2422  HA  ASP A 153       1.532 -26.161  14.969  0.00  0.00      A     
ATOM   2423  CB  ASP A 153       0.288 -27.796  15.080  0.00  0.00      A     
ATOM   2424  HB1 ASP A 153       0.323 -28.816  15.513  0.00  0.00      A     
ATOM   2425  HB2 ASP A 153      -0.267 -27.868  14.078  0.00  0.00      A     
ATOM   2426  CG  ASP A 153      -0.638 -27.071  15.941  0.00  0.00      A     
ATOM   2427  OD1 ASP A 153      -1.892 -27.078  15.645  0.00  0.00      A     
ATOM   2428  OD2 ASP A 153      -0.194 -26.282  16.795  0.00  0.00      A     
ATOM   2429  C   ASP A 153       2.497 -27.431  16.294  0.00  2.00      A     
ATOM   2430  O   ASP A 153       2.576 -28.555  16.791  0.00  2.00      A     
ATOM   2431  N   ASP A 154       3.079 -26.362  16.827  0.00  2.00      A     
ATOM   2432  HN  ASP A 154       2.660 -25.532  16.491  0.00  0.00      A     
ATOM   2433  CA  ASP A 154       3.865 -26.447  18.052  0.00  2.00      A     
ATOM   2434  HA  ASP A 154       4.186 -27.468  18.110  0.00  0.00      A     
ATOM   2435  CB  ASP A 154       5.143 -25.563  17.926  0.00  0.00      A     
ATOM   2436  HB1 ASP A 154       5.610 -25.805  17.025  0.00  0.00      A     
ATOM   2437  HB2 ASP A 154       5.830 -25.901  18.812  0.00  0.00      A     
ATOM   2438  CG  ASP A 154       5.035 -24.081  18.112  0.00  0.00      A     
ATOM   2439  OD1 ASP A 154       4.245 -23.486  17.315  0.00  0.00      A     
ATOM   2440  OD2 ASP A 154       5.676 -23.481  19.021  0.00  0.00      A     
ATOM   2441  C   ASP A 154       3.021 -26.107  19.273  0.00  2.00      A     
ATOM   2442  O   ASP A 154       3.547 -25.920  20.371  0.00  2.00      A     
ATOM   2443  N   THR A 155       1.714 -25.954  19.128  0.00  2.00      A     
ATOM   2444  HN  THR A 155       1.288 -26.119  18.212  0.00  0.00      A     
ATOM   2445  CA  THR A 155       0.873 -25.243  20.153  0.00  2.00      A     
ATOM   2446  HA  THR A 155       1.449 -25.016  21.016  0.00  0.00      A     
ATOM   2447  CB  THR A 155       0.338 -23.922  19.583  0.00  0.00      A     
ATOM   2448  HB  THR A 155      -0.540 -24.093  18.903  0.00  0.00      A     
ATOM   2449  OG1 THR A 155       1.370 -23.194  18.983  0.00  0.00      A     
ATOM   2450  HG1 THR A 155       1.512 -23.640  18.114  0.00  0.00      A     
ATOM   2451  CG2 THR A 155      -0.150 -23.093  20.784  0.00  0.00      A     
ATOM   2452 HG21 THR A 155       0.618 -22.746  21.511  0.00  0.00      A     
ATOM   2453 HG22 THR A 155      -0.471 -22.169  20.363  0.00  0.00      A     
ATOM   2454 HG23 THR A 155      -0.925 -23.533  21.453  0.00  0.00      A     
ATOM   2455  C   THR A 155      -0.289 -26.065  20.717  0.00  2.00      A     
ATOM   2456  O   THR A 155      -0.714 -25.826  21.906  0.00  2.00      A     
ATOM   2457  N   ARG A 156      -0.775 -27.101  20.004  0.00  2.00      A     
ATOM   2458  HN  ARG A 156      -0.460 -27.153  19.035  0.00  0.00      A     
ATOM   2459  CA  ARG A 156      -1.686 -28.167  20.542  0.00  2.00      A     
ATOM   2460  HA  ARG A 156      -1.527 -28.292  21.661  0.00  0.00      A     
ATOM   2461  CB  ARG A 156      -3.159 -27.768  20.391  0.00  0.00      A     
ATOM   2462  HB1 ARG A 156      -3.259 -26.667  20.479  0.00  0.00      A     
ATOM   2463  HB2 ARG A 156      -3.789 -28.248  21.147  0.00  0.00      A     
ATOM   2464  CG  ARG A 156      -3.901 -28.092  19.037  0.00  0.00      A     
ATOM   2465  HG1 ARG A 156      -4.141 -29.110  18.951  0.00  0.00      A     
ATOM   2466  HG2 ARG A 156      -3.124 -27.860  18.218  0.00  0.00      A     
ATOM   2467  CD  ARG A 156      -5.202 -27.175  18.797  0.00  0.00      A     
ATOM   2468  HD1 ARG A 156      -5.543 -27.059  17.746  0.00  0.00      A     
ATOM   2469  HD2 ARG A 156      -4.936 -26.198  19.200  0.00  0.00      A     
ATOM   2470  NE  ARG A 156      -6.204 -27.833  19.688  0.00  0.00      A     
ATOM   2471  HE  ARG A 156      -6.316 -28.818  19.693  0.00  0.00      A     
ATOM   2472  CZ  ARG A 156      -7.371 -27.401  20.090  0.00  0.00      A     
ATOM   2473  NH1 ARG A 156      -7.841 -26.115  20.086  0.00  0.00      A     
ATOM   2474 HH11 ARG A 156      -7.263 -25.398  19.762  0.00  0.00      A     
ATOM   2475 HH12 ARG A 156      -8.713 -25.928  20.580  0.00  0.00      A     
ATOM   2476  NH2 ARG A 156      -8.192 -28.343  20.485  0.00  0.00      A     
ATOM   2477 HH21 ARG A 156      -7.798 -29.215  20.772  0.00  0.00      A     
ATOM   2478 HH22 ARG A 156      -9.048 -27.989  20.849  0.00  0.00      A     
ATOM   2479  C   ARG A 156      -1.295 -29.376  19.831  0.00  2.00      A     
ATOM   2480  O   ARG A 156      -0.353 -29.393  19.045  0.00  2.00      A     
ATOM   2481  N   ARG A 157      -1.829 -30.530  20.180  0.00  2.00      A     
ATOM   2482  HN  ARG A 157      -2.690 -30.624  20.743  0.00  0.00      A     
ATOM   2483  CA  ARG A 157      -1.480 -31.800  19.545  0.00  2.00      A     
ATOM   2484  HA  ARG A 157      -0.930 -31.818  18.626  0.00  0.00      A     
ATOM   2485  CB  ARG A 157      -0.535 -32.579  20.499  0.00  0.00      A     
ATOM   2486  HB1 ARG A 157      -1.048 -32.881  21.438  0.00  0.00      A     
ATOM   2487  HB2 ARG A 157       0.079 -31.727  20.849  0.00  0.00      A     
ATOM   2488  CG  ARG A 157       0.343 -33.647  19.911  0.00  0.00      A     
ATOM   2489  HG1 ARG A 157       0.639 -33.193  18.871  0.00  0.00      A     
ATOM   2490  HG2 ARG A 157      -0.280 -34.534  19.625  0.00  0.00      A     
ATOM   2491  CD  ARG A 157       1.524 -34.004  20.638  0.00  0.00      A     
ATOM   2492  HD1 ARG A 157       2.188 -33.145  20.812  0.00  0.00      A     
ATOM   2493  HD2 ARG A 157       2.170 -34.806  20.145  0.00  0.00      A     
ATOM   2494  NE  ARG A 157       1.045 -34.481  22.013  0.00  0.00      A     
ATOM   2495  HE  ARG A 157       0.047 -34.428  22.292  0.00  0.00      A     
ATOM   2496  CZ  ARG A 157       1.813 -35.228  22.803  0.00  0.00      A     
ATOM   2497  NH1 ARG A 157       3.017 -35.483  22.416  0.00  0.00      A     
ATOM   2498 HH11 ARG A 157       3.504 -34.858  21.763  0.00  0.00      A     
ATOM   2499 HH12 ARG A 157       3.487 -36.057  23.136  0.00  0.00      A     
ATOM   2500  NH2 ARG A 157       1.366 -35.900  23.877  0.00  0.00      A     
ATOM   2501 HH21 ARG A 157       0.558 -35.522  24.334  0.00  0.00      A     
ATOM   2502 HH22 ARG A 157       1.973 -36.552  24.314  0.00  0.00      A     
ATOM   2503  C   ARG A 157      -2.672 -32.586  19.177  0.00  2.00      A     
ATOM   2504  O   ARG A 157      -3.151 -32.634  18.043  0.00  2.00      A     
ATOM   2505  N   GLY A 158      -3.330 -33.167  20.236  0.00  2.00      A     
ATOM   2506  HN  GLY A 158      -3.166 -32.974  21.194  0.00  0.00      A     
ATOM   2507  CA  GLY A 158      -4.108 -34.406  20.067  0.00  2.00      A     
ATOM   2508  HA1 GLY A 158      -4.506 -34.669  20.959  0.00  0.00      A     
ATOM   2509  HA2 GLY A 158      -3.442 -35.170  19.765  0.00  0.00      A     
ATOM   2510  C   GLY A 158      -5.212 -34.358  19.009  0.00  2.00      A     
ATOM   2511  O   GLY A 158      -5.339 -35.284  18.239  0.00  2.00      A     
ATOM   2512  N   GLU A 159      -6.026 -33.294  18.959  0.00  2.00      A     
ATOM   2513  HN  GLU A 159      -5.953 -32.488  19.526  0.00  0.00      A     
ATOM   2514  CA  GLU A 159      -7.027 -33.141  17.897  0.00  2.00      A     
ATOM   2515  HA  GLU A 159      -7.644 -34.043  17.868  0.00  0.00      A     
ATOM   2516  CB  GLU A 159      -7.894 -31.916  18.242  0.00  0.00      A     
ATOM   2517  HB1 GLU A 159      -8.613 -31.763  17.437  0.00  0.00      A     
ATOM   2518  HB2 GLU A 159      -7.156 -31.028  18.227  0.00  0.00      A     
ATOM   2519  CG  GLU A 159      -8.499 -32.019  19.667  0.00  0.00      A     
ATOM   2520  HG1 GLU A 159      -8.870 -33.059  19.833  0.00  0.00      A     
ATOM   2521  HG2 GLU A 159      -9.418 -31.373  19.729  0.00  0.00      A     
ATOM   2522  CD  GLU A 159      -7.703 -31.636  20.883  0.00  0.00      A     
ATOM   2523  OE1 GLU A 159      -7.889 -32.277  21.951  0.00  0.00      A     
ATOM   2524  OE2 GLU A 159      -6.924 -30.658  20.816  0.00  0.00      A     
ATOM   2525  C   GLU A 159      -6.437 -33.091  16.502  0.00  2.00      A     
ATOM   2526  O   GLU A 159      -6.768 -33.797  15.582  0.00  2.00      A     
ATOM   2527  N   VAL A 160      -5.420 -32.210  16.323  0.00  2.00      A     
ATOM   2528  HN  VAL A 160      -5.031 -31.926  17.182  0.00  0.00      A     
ATOM   2529  CA  VAL A 160      -4.682 -32.131  15.104  0.00  2.00      A     
ATOM   2530  HA  VAL A 160      -5.306 -31.825  14.298  0.00  0.00      A     
ATOM   2531  CB  VAL A 160      -3.726 -30.953  15.152  0.00  0.00      A     
ATOM   2532  HB  VAL A 160      -2.841 -31.113  15.905  0.00  0.00      A     
ATOM   2533  CG1 VAL A 160      -3.087 -30.674  13.763  0.00  0.00      A     
ATOM   2534 HG11 VAL A 160      -2.405 -29.779  13.880  0.00  0.00      A     
ATOM   2535 HG12 VAL A 160      -2.516 -31.515  13.363  0.00  0.00      A     
ATOM   2536 HG13 VAL A 160      -4.003 -30.404  13.074  0.00  0.00      A     
ATOM   2537  CG2 VAL A 160      -4.517 -29.723  15.678  0.00  0.00      A     
ATOM   2538 HG21 VAL A 160      -3.867 -28.836  15.630  0.00  0.00      A     
ATOM   2539 HG22 VAL A 160      -5.324 -29.523  14.994  0.00  0.00      A     
ATOM   2540 HG23 VAL A 160      -4.893 -29.801  16.751  0.00  0.00      A     
ATOM   2541  C   VAL A 160      -4.016 -33.401  14.632  0.00  2.00      A     
ATOM   2542  O   VAL A 160      -4.064 -33.651  13.471  0.00  2.00      A     
ATOM   2543  N   ARG A 161      -3.335 -34.079  15.542  0.00  2.00      A     
ATOM   2544  HN  ARG A 161      -3.315 -33.598  16.454  0.00  0.00      A     
ATOM   2545  CA  ARG A 161      -2.693 -35.387  15.352  0.00  2.00      A     
ATOM   2546  HA  ARG A 161      -1.852 -35.199  14.757  0.00  0.00      A     
ATOM   2547  CB  ARG A 161      -2.208 -35.849  16.736  0.00  0.00      A     
ATOM   2548  HB1 ARG A 161      -3.092 -36.056  17.438  0.00  0.00      A     
ATOM   2549  HB2 ARG A 161      -1.688 -34.982  17.091  0.00  0.00      A     
ATOM   2550  CG  ARG A 161      -1.187 -37.028  16.729  0.00  0.00      A     
ATOM   2551  HG1 ARG A 161      -0.356 -36.869  16.016  0.00  0.00      A     
ATOM   2552  HG2 ARG A 161      -1.708 -37.991  16.358  0.00  0.00      A     
ATOM   2553  CD  ARG A 161      -0.739 -37.225  18.180  0.00  0.00      A     
ATOM   2554  HD1 ARG A 161      -1.283 -38.058  18.616  0.00  0.00      A     
ATOM   2555  HD2 ARG A 161      -0.925 -36.212  18.671  0.00  0.00      A     
ATOM   2556  NE  ARG A 161       0.654 -37.665  18.195  0.00  0.00      A     
ATOM   2557  HE  ARG A 161       0.972 -38.184  17.344  0.00  0.00      A     
ATOM   2558  CZ  ARG A 161       1.406 -37.978  19.205  0.00  0.00      A     
ATOM   2559  NH1 ARG A 161       1.016 -37.684  20.481  0.00  0.00      A     
ATOM   2560 HH11 ARG A 161       0.021 -37.644  20.650  0.00  0.00      A     
ATOM   2561 HH12 ARG A 161       1.524 -38.252  21.191  0.00  0.00      A     
ATOM   2562  NH2 ARG A 161       2.559 -38.603  19.063  0.00  0.00      A     
ATOM   2563 HH21 ARG A 161       2.833 -38.776  18.130  0.00  0.00      A     
ATOM   2564 HH22 ARG A 161       3.323 -38.587  19.790  0.00  0.00      A     
ATOM   2565  C   ARG A 161      -3.532 -36.507  14.885  0.00  2.00      A     
ATOM   2566  O   ARG A 161      -3.261 -37.122  13.868  0.00  2.00      A     
ATOM   2567  N   THR A 162      -4.708 -36.661  15.549  0.00  2.00      A     
ATOM   2568  HN  THR A 162      -4.864 -36.266  16.455  0.00  0.00      A     
ATOM   2569  CA  THR A 162      -5.664 -37.570  15.052  0.00  2.00      A     
ATOM   2570  HA  THR A 162      -5.177 -38.577  14.967  0.00  0.00      A     
ATOM   2571  CB  THR A 162      -6.976 -37.723  15.893  0.00  0.00      A     
ATOM   2572  HB  THR A 162      -7.483 -36.761  16.072  0.00  0.00      A     
ATOM   2573  OG1 THR A 162      -6.731 -38.117  17.268  0.00  0.00      A     
ATOM   2574  HG1 THR A 162      -7.350 -37.665  17.859  0.00  0.00      A     
ATOM   2575  CG2 THR A 162      -8.118 -38.487  15.299  0.00  0.00      A     
ATOM   2576 HG21 THR A 162      -8.823 -38.846  16.128  0.00  0.00      A     
ATOM   2577 HG22 THR A 162      -8.576 -37.945  14.492  0.00  0.00      A     
ATOM   2578 HG23 THR A 162      -7.737 -39.461  14.893  0.00  0.00      A     
ATOM   2579  C   THR A 162      -6.112 -37.249  13.656  0.00  2.00      A     
ATOM   2580  O   THR A 162      -6.105 -38.137  12.806  0.00  2.00      A     
ATOM   2581  N   TYR A 163      -6.498 -36.000  13.394  0.00  2.00      A     
ATOM   2582  HN  TYR A 163      -6.612 -35.275  14.102  0.00  0.00      A     
ATOM   2583  CA  TYR A 163      -6.920 -35.554  12.073  0.00  2.00      A     
ATOM   2584  HA  TYR A 163      -7.805 -36.201  11.825  0.00  0.00      A     
ATOM   2585  CB  TYR A 163      -7.270 -34.065  12.038  0.00  0.00      A     
ATOM   2586  HB1 TYR A 163      -7.758 -33.866  11.007  0.00  0.00      A     
ATOM   2587  HB2 TYR A 163      -6.406 -33.444  12.227  0.00  0.00      A     
ATOM   2588  CG  TYR A 163      -8.302 -33.681  13.004  0.00  0.00      A     
ATOM   2589  CD1 TYR A 163      -8.409 -32.350  13.312  0.00  0.00      A     
ATOM   2590  HD1 TYR A 163      -7.614 -31.718  12.931  0.00  0.00      A     
ATOM   2591  CE1 TYR A 163      -9.277 -31.938  14.278  0.00  0.00      A     
ATOM   2592  HE1 TYR A 163      -9.138 -30.961  14.633  0.00  0.00      A     
ATOM   2593  CZ  TYR A 163     -10.169 -32.805  14.898  0.00  0.00      A     
ATOM   2594  OH  TYR A 163     -11.180 -32.225  15.743  0.00  0.00      A     
ATOM   2595  HH  TYR A 163     -11.430 -32.988  16.299  0.00  0.00      A     
ATOM   2596  CD2 TYR A 163      -9.301 -34.574  13.496  0.00  0.00      A     
ATOM   2597  HD2 TYR A 163      -9.402 -35.546  12.975  0.00  0.00      A     
ATOM   2598  CE2 TYR A 163     -10.248 -34.161  14.409  0.00  0.00      A     
ATOM   2599  HE2 TYR A 163     -11.073 -34.827  14.653  0.00  0.00      A     
ATOM   2600  C   TYR A 163      -5.837 -35.851  11.070  0.00  2.00      A     
ATOM   2601  O   TYR A 163      -6.074 -36.341   9.954  0.00  2.00      A     
ATOM   2602  N   CYS A 164      -4.558 -35.564  11.416  0.00  2.00      A     
ATOM   2603  HN  CYS A 164      -4.300 -35.230  12.339  0.00  0.00      A     
ATOM   2604  CA  CYS A 164      -3.430 -35.940  10.526  0.00  2.00      A     
ATOM   2605  HA  CYS A 164      -3.642 -35.585   9.498  0.00  0.00      A     
ATOM   2606  CB  CYS A 164      -2.077 -35.443  11.045  0.00  0.00      A     
ATOM   2607  HB1 CYS A 164      -1.336 -35.710  10.310  0.00  0.00      A     
ATOM   2608  HB2 CYS A 164      -1.750 -35.922  12.046  0.00  0.00      A     
ATOM   2609  SG  CYS A 164      -1.991 -33.603  10.961  0.00  0.00      A     
ATOM   2610  HG1 CYS A 164      -2.874 -33.456  11.841  0.00  0.00      A     
ATOM   2611  C   CYS A 164      -3.300 -37.494  10.198  0.00  2.00      A     
ATOM   2612  O   CYS A 164      -3.087 -37.934   9.015  0.00  2.00      A     
ATOM   2613  N   GLU A 165      -3.396 -38.321  11.245  0.00  2.00      A     
ATOM   2614  HN  GLU A 165      -3.477 -38.026  12.194  0.00  0.00      A     
ATOM   2615  CA  GLU A 165      -3.412 -39.712  11.053  0.00  2.00      A     
ATOM   2616  HA  GLU A 165      -2.493 -39.946  10.525  0.00  0.00      A     
ATOM   2617  CB  GLU A 165      -3.422 -40.451  12.413  0.00  0.00      A     
ATOM   2618  HB1 GLU A 165      -3.814 -41.449  12.256  0.00  0.00      A     
ATOM   2619  HB2 GLU A 165      -4.329 -39.908  12.928  0.00  0.00      A     
ATOM   2620  CG  GLU A 165      -2.157 -40.315  13.256  0.00  0.00      A     
ATOM   2621  HG1 GLU A 165      -2.408 -40.801  14.198  0.00  0.00      A     
ATOM   2622  HG2 GLU A 165      -1.892 -39.244  13.459  0.00  0.00      A     
ATOM   2623  CD  GLU A 165      -0.861 -40.883  12.588  0.00  0.00      A     
ATOM   2624  OE1 GLU A 165      -0.285 -40.417  11.594  0.00  0.00      A     
ATOM   2625  OE2 GLU A 165      -0.468 -41.918  13.221  0.00  0.00      A     
ATOM   2626  C   GLU A 165      -4.567 -40.200  10.072  0.00  2.00      A     
ATOM   2627  O   GLU A 165      -4.315 -40.953   9.194  0.00  2.00      A     
ATOM   2628  N   ALA A 166      -5.847 -39.787  10.262  0.00  2.00      A     
ATOM   2629  HN  ALA A 166      -6.053 -39.447  11.103  0.00  0.00      A     
ATOM   2630  CA  ALA A 166      -6.936 -40.090   9.259  0.00  2.00      A     
ATOM   2631  HA  ALA A 166      -7.018 -41.079   9.201  0.00  0.00      A     
ATOM   2632  CB  ALA A 166      -8.238 -39.647   9.831  0.00  0.00      A     
ATOM   2633  HB1 ALA A 166      -9.041 -40.026   8.989  0.00  0.00      A     
ATOM   2634  HB2 ALA A 166      -8.480 -40.258  10.699  0.00  0.00      A     
ATOM   2635  HB3 ALA A 166      -8.216 -38.577  10.076  0.00  0.00      A     
ATOM   2636  C   ALA A 166      -6.684 -39.578   7.865  0.00  2.00      A     
ATOM   2637  O   ALA A 166      -7.152 -40.162   6.830  0.00  2.00      A     
ATOM   2638  N   ALA A 167      -6.259 -38.323   7.799  0.00  2.00      A     
ATOM   2639  HN  ALA A 167      -6.205 -37.745   8.588  0.00  0.00      A     
ATOM   2640  CA  ALA A 167      -5.834 -37.697   6.540  0.00  2.00      A     
ATOM   2641  HA  ALA A 167      -6.748 -37.663   5.970  0.00  0.00      A     
ATOM   2642  CB  ALA A 167      -5.438 -36.300   6.827  0.00  0.00      A     
ATOM   2643  HB1 ALA A 167      -5.372 -35.661   5.919  0.00  0.00      A     
ATOM   2644  HB2 ALA A 167      -6.187 -35.760   7.462  0.00  0.00      A     
ATOM   2645  HB3 ALA A 167      -4.455 -36.171   7.361  0.00  0.00      A     
ATOM   2646  C   ALA A 167      -4.719 -38.381   5.753  0.00  2.00      A     
ATOM   2647  O   ALA A 167      -4.757 -38.609   4.529  0.00  2.00      A     
ATOM   2648  N   GLY A 168      -3.678 -38.773   6.556  0.00  2.00      A     
ATOM   2649  HN  GLY A 168      -3.713 -38.572   7.554  0.00  0.00      A     
ATOM   2650  CA  GLY A 168      -2.499 -39.357   6.131  0.00  2.00      A     
ATOM   2651  HA1 GLY A 168      -2.682 -39.952   5.314  0.00  0.00      A     
ATOM   2652  HA2 GLY A 168      -2.270 -39.965   6.962  0.00  0.00      A     
ATOM   2653  C   GLY A 168      -1.424 -38.298   5.883  0.00  2.00      A     
ATOM   2654  O   GLY A 168      -0.675 -38.455   4.981  0.00  2.00      A     
ATOM   2655  N   VAL A 169      -1.315 -37.235   6.733  0.00  2.00      A     
ATOM   2656  HN  VAL A 169      -1.972 -37.145   7.426  0.00  0.00      A     
ATOM   2657  CA  VAL A 169      -0.264 -36.204   6.650  0.00  2.00      A     
ATOM   2658  HA  VAL A 169       0.208 -36.281   5.635  0.00  0.00      A     
ATOM   2659  CB  VAL A 169      -0.858 -34.738   6.530  0.00  0.00      A     
ATOM   2660  HB  VAL A 169      -0.028 -33.994   6.378  0.00  0.00      A     
ATOM   2661  CG1 VAL A 169      -1.723 -34.630   5.289  0.00  0.00      A     
ATOM   2662 HG11 VAL A 169      -2.231 -33.643   5.205  0.00  0.00      A     
ATOM   2663 HG12 VAL A 169      -1.153 -34.845   4.340  0.00  0.00      A     
ATOM   2664 HG13 VAL A 169      -2.519 -35.465   5.312  0.00  0.00      A     
ATOM   2665  CG2 VAL A 169      -1.486 -34.199   7.834  0.00  0.00      A     
ATOM   2666 HG21 VAL A 169      -2.529 -34.611   8.071  0.00  0.00      A     
ATOM   2667 HG22 VAL A 169      -0.733 -34.360   8.630  0.00  0.00      A     
ATOM   2668 HG23 VAL A 169      -1.674 -33.074   7.764  0.00  0.00      A     
ATOM   2669  C   VAL A 169       0.837 -36.502   7.641  0.00  2.00      A     
ATOM   2670  O   VAL A 169       0.877 -37.484   8.360  0.00  2.00      A     
ATOM   2671  N   ASN A 170       1.798 -35.591   7.583  0.00  2.00      A     
ATOM   2672  HN  ASN A 170       1.625 -34.753   7.078  0.00  0.00      A     
ATOM   2673  CA  ASN A 170       3.012 -35.691   8.313  0.00  2.00      A     
ATOM   2674  HA  ASN A 170       2.987 -36.686   8.832  0.00  0.00      A     
ATOM   2675  CB  ASN A 170       4.205 -35.749   7.388  0.00  0.00      A     
ATOM   2676  HB1 ASN A 170       5.012 -35.848   8.072  0.00  0.00      A     
ATOM   2677  HB2 ASN A 170       4.354 -34.740   6.891  0.00  0.00      A     
ATOM   2678  CG  ASN A 170       4.274 -36.811   6.341  0.00  0.00      A     
ATOM   2679  OD1 ASN A 170       4.571 -37.935   6.715  0.00  0.00      A     
ATOM   2680  ND2 ASN A 170       3.862 -36.544   5.094  0.00  0.00      A     
ATOM   2681 HD21 ASN A 170       3.808 -37.360   4.502  0.00  0.00      A     
ATOM   2682 HD22 ASN A 170       3.599 -35.571   4.886  0.00  0.00      A     
ATOM   2683  C   ASN A 170       3.063 -34.521   9.286  0.00  2.00      A     
ATOM   2684  O   ASN A 170       3.080 -33.336   8.995  0.00  2.00      A     
ATOM   2685  N   TYR A 171       3.011 -34.805  10.580  0.00  2.00      A     
ATOM   2686  HN  TYR A 171       2.952 -35.808  10.866  0.00  0.00      A     
ATOM   2687  CA  TYR A 171       2.645 -33.937  11.693  0.00  2.00      A     
ATOM   2688  HA  TYR A 171       2.264 -32.931  11.365  0.00  0.00      A     
ATOM   2689  CB  TYR A 171       1.445 -34.610  12.439  0.00  0.00      A     
ATOM   2690  HB1 TYR A 171       1.625 -35.671  12.712  0.00  0.00      A     
ATOM   2691  HB2 TYR A 171       0.605 -34.656  11.672  0.00  0.00      A     
ATOM   2692  CG  TYR A 171       1.058 -33.792  13.555  0.00  0.00      A     
ATOM   2693  CD1 TYR A 171       0.463 -32.536  13.424  0.00  0.00      A     
ATOM   2694  HD1 TYR A 171       0.243 -32.119  12.424  0.00  0.00      A     
ATOM   2695  CE1 TYR A 171       0.003 -31.830  14.547  0.00  0.00      A     
ATOM   2696  HE1 TYR A 171      -0.426 -30.805  14.430  0.00  0.00      A     
ATOM   2697  CZ  TYR A 171       0.497 -32.267  15.816  0.00  0.00      A     
ATOM   2698  OH  TYR A 171       0.630 -31.400  16.909  0.00  0.00      A     
ATOM   2699  HH  TYR A 171      -0.013 -30.714  16.907  0.00  0.00      A     
ATOM   2700  CD2 TYR A 171       1.256 -34.270  14.872  0.00  0.00      A     
ATOM   2701  HD2 TYR A 171       1.751 -35.257  14.979  0.00  0.00      A     
ATOM   2702  CE2 TYR A 171       1.049 -33.522  15.989  0.00  0.00      A     
ATOM   2703  HE2 TYR A 171       1.563 -33.809  16.865  0.00  0.00      A     
ATOM   2704  C   TYR A 171       3.809 -33.808  12.666  0.00  2.00      A     
ATOM   2705  O   TYR A 171       4.156 -34.780  13.368  0.00  2.00      A     
ATOM   2706  N   VAL A 172       4.372 -32.513  12.710  0.00  2.00      A     
ATOM   2707  HN  VAL A 172       3.906 -31.917  12.025  0.00  0.00      A     
ATOM   2708  CA  VAL A 172       5.642 -32.226  13.381  0.00  2.00      A     
ATOM   2709  HA  VAL A 172       6.022 -33.063  13.902  0.00  0.00      A     
ATOM   2710  CB  VAL A 172       6.713 -31.717  12.366  0.00  0.00      A     
ATOM   2711  HB  VAL A 172       6.224 -30.912  11.748  0.00  0.00      A     
ATOM   2712  CG1 VAL A 172       7.996 -31.190  13.081  0.00  0.00      A     
ATOM   2713 HG11 VAL A 172       8.720 -30.871  12.298  0.00  0.00      A     
ATOM   2714 HG12 VAL A 172       7.677 -30.246  13.635  0.00  0.00      A     
ATOM   2715 HG13 VAL A 172       8.470 -31.916  13.758  0.00  0.00      A     
ATOM   2716  CG2 VAL A 172       7.016 -32.820  11.323  0.00  0.00      A     
ATOM   2717 HG21 VAL A 172       6.199 -33.146  10.594  0.00  0.00      A     
ATOM   2718 HG22 VAL A 172       7.800 -32.341  10.779  0.00  0.00      A     
ATOM   2719 HG23 VAL A 172       7.486 -33.606  11.960  0.00  0.00      A     
ATOM   2720  C   VAL A 172       5.413 -31.186  14.436  0.00  2.00      A     
ATOM   2721  O   VAL A 172       5.082 -30.041  14.164  0.00  2.00      A     
ATOM   2722  N   THR A 173       5.593 -31.697  15.703  0.00  2.00      A     
ATOM   2723  HN  THR A 173       6.089 -32.541  15.813  0.00  0.00      A     
ATOM   2724  CA  THR A 173       5.178 -30.891  16.863  0.00  2.00      A     
ATOM   2725  HA  THR A 173       4.960 -29.900  16.606  0.00  0.00      A     
ATOM   2726  CB  THR A 173       3.864 -31.278  17.477  0.00  0.00      A     
ATOM   2727  HB  THR A 173       3.200 -31.426  16.602  0.00  0.00      A     
ATOM   2728  OG1 THR A 173       3.387 -30.459  18.514  0.00  0.00      A     
ATOM   2729  HG1 THR A 173       3.064 -29.728  17.978  0.00  0.00      A     
ATOM   2730  CG2 THR A 173       3.956 -32.704  18.101  0.00  0.00      A     
ATOM   2731 HG21 THR A 173       4.603 -32.831  18.941  0.00  0.00      A     
ATOM   2732 HG22 THR A 173       2.932 -33.042  18.442  0.00  0.00      A     
ATOM   2733 HG23 THR A 173       4.155 -33.507  17.379  0.00  0.00      A     
ATOM   2734  C   THR A 173       6.375 -30.803  17.724  0.00  2.00      A     
ATOM   2735  O   THR A 173       6.859 -31.788  18.260  0.00  2.00      A     
ATOM   2736  N   ARG A 174       6.965 -29.601  17.842  0.00  2.00      A     
ATOM   2737  HN  ARG A 174       6.656 -28.771  17.398  0.00  0.00      A     
ATOM   2738  CA  ARG A 174       8.221 -29.335  18.534  0.00  2.00      A     
ATOM   2739  HA  ARG A 174       8.877 -30.123  18.121  0.00  0.00      A     
ATOM   2740  CB  ARG A 174       8.609 -27.866  18.300  0.00  0.00      A     
ATOM   2741  HB1 ARG A 174       9.448 -27.469  18.922  0.00  0.00      A     
ATOM   2742  HB2 ARG A 174       7.796 -27.212  18.592  0.00  0.00      A     
ATOM   2743  CG  ARG A 174       9.097 -27.440  16.901  0.00  0.00      A     
ATOM   2744  HG1 ARG A 174       8.176 -27.435  16.222  0.00  0.00      A     
ATOM   2745  HG2 ARG A 174       9.759 -28.288  16.660  0.00  0.00      A     
ATOM   2746  CD  ARG A 174       9.764 -26.076  16.825  0.00  0.00      A     
ATOM   2747  HD1 ARG A 174      10.042 -25.874  15.778  0.00  0.00      A     
ATOM   2748  HD2 ARG A 174      10.632 -26.057  17.488  0.00  0.00      A     
ATOM   2749  NE  ARG A 174       8.817 -24.950  17.270  0.00  0.00      A     
ATOM   2750  HE  ARG A 174       7.920 -24.922  16.879  0.00  0.00      A     
ATOM   2751  CZ  ARG A 174       9.183 -23.714  17.770  0.00  0.00      A     
ATOM   2752  NH1 ARG A 174      10.457 -23.404  17.967  0.00  0.00      A     
ATOM   2753 HH11 ARG A 174      11.137 -24.105  17.773  0.00  0.00      A     
ATOM   2754 HH12 ARG A 174      10.712 -22.466  18.152  0.00  0.00      A     
ATOM   2755  NH2 ARG A 174       8.217 -22.860  18.048  0.00  0.00      A     
ATOM   2756 HH21 ARG A 174       7.312 -23.151  18.348  0.00  0.00      A     
ATOM   2757 HH22 ARG A 174       8.538 -22.095  18.558  0.00  0.00      A     
ATOM   2758  C   ARG A 174       8.064 -29.492  20.041  0.00  2.00      A     
ATOM   2759  O   ARG A 174       6.978 -29.293  20.586  0.00  2.00      A     
ATOM   2760  N   PRO A 175       9.043 -29.903  20.822  0.00  2.00      A     
ATOM   2761  CD  PRO A 175      10.231 -30.700  20.359  0.00  0.00      A     
ATOM   2762  HD1 PRO A 175       9.828 -31.666  19.986  0.00  0.00      A     
ATOM   2763  HD2 PRO A 175      10.753 -30.090  19.551  0.00  0.00      A     
ATOM   2764  CA  PRO A 175       8.938 -29.763  22.304  0.00  2.00      A     
ATOM   2765  HA  PRO A 175       7.956 -29.945  22.659  0.00  0.00      A     
ATOM   2766  CB  PRO A 175      10.028 -30.793  22.797  0.00  0.00      A     
ATOM   2767  HB1 PRO A 175       9.434 -31.698  22.968  0.00  0.00      A     
ATOM   2768  HB2 PRO A 175      10.552 -30.508  23.741  0.00  0.00      A     
ATOM   2769  CG  PRO A 175      11.096 -31.006  21.621  0.00  0.00      A     
ATOM   2770  HG1 PRO A 175      11.383 -32.085  21.751  0.00  0.00      A     
ATOM   2771  HG2 PRO A 175      11.982 -30.326  21.624  0.00  0.00      A     
ATOM   2772  C   PRO A 175       9.205 -28.303  22.786  0.00  2.00      A     
ATOM   2773  O   PRO A 175       8.830 -27.973  23.894  0.00  2.00      A     
ATOM   2774  N   ASP A 176       9.845 -27.505  21.894  0.00  2.00      A     
ATOM   2775  HN  ASP A 176      10.038 -27.836  20.945  0.00  0.00      A     
ATOM   2776  CA  ASP A 176      10.272 -26.162  22.221  0.00  2.00      A     
ATOM   2777  HA  ASP A 176      10.140 -25.976  23.302  0.00  0.00      A     
ATOM   2778  CB  ASP A 176      11.790 -25.896  21.852  0.00  0.00      A     
ATOM   2779  HB1 ASP A 176      11.961 -24.873  21.593  0.00  0.00      A     
ATOM   2780  HB2 ASP A 176      12.014 -26.515  20.987  0.00  0.00      A     
ATOM   2781  CG  ASP A 176      12.572 -26.274  23.013  0.00  0.00      A     
ATOM   2782  OD1 ASP A 176      12.630 -25.391  23.926  0.00  0.00      A     
ATOM   2783  OD2 ASP A 176      13.246 -27.352  23.013  0.00  0.00      A     
ATOM   2784  C   ASP A 176       9.398 -25.150  21.536  0.00  2.00      A     
ATOM   2785  O   ASP A 176       8.577 -25.493  20.696  0.00  2.00      A     
ATOM   2786  N   ASN A 177       9.550 -23.833  21.953  0.00  2.00      A     
ATOM   2787  HN  ASN A 177      10.246 -23.517  22.673  0.00  0.00      A     
ATOM   2788  CA  ASN A 177       8.767 -22.744  21.413  0.00  2.00      A     
ATOM   2789  HA  ASN A 177       7.989 -23.097  20.727  0.00  0.00      A     
ATOM   2790  CB  ASN A 177       7.886 -22.246  22.497  0.00  0.00      A     
ATOM   2791  HB1 ASN A 177       8.516 -22.036  23.435  0.00  0.00      A     
ATOM   2792  HB2 ASN A 177       7.250 -23.098  22.752  0.00  0.00      A     
ATOM   2793  CG  ASN A 177       7.080 -20.963  22.271  0.00  0.00      A     
ATOM   2794  OD1 ASN A 177       7.563 -19.884  22.487  0.00  0.00      A     
ATOM   2795  ND2 ASN A 177       5.846 -21.142  21.753  0.00  0.00      A     
ATOM   2796 HD21 ASN A 177       5.342 -20.376  21.300  0.00  0.00      A     
ATOM   2797 HD22 ASN A 177       5.562 -22.053  21.510  0.00  0.00      A     
ATOM   2798  C   ASN A 177       9.641 -21.717  20.698  0.00  2.00      A     
ATOM   2799  O   ASN A 177       9.073 -20.950  19.993  0.00  2.00      A     
ATOM   2800  N   LYS A 178      10.933 -21.572  20.926  0.00  2.00      A     
ATOM   2801  HN  LYS A 178      11.435 -22.170  21.542  0.00  0.00      A     
ATOM   2802  CA  LYS A 178      11.922 -20.722  20.290  0.00  2.00      A     
ATOM   2803  HA  LYS A 178      12.075 -19.847  20.800  0.00  0.00      A     
ATOM   2804  CB  LYS A 178      13.322 -21.425  20.136  0.00  0.00      A     
ATOM   2805  HB1 LYS A 178      14.058 -20.819  19.623  0.00  0.00      A     
ATOM   2806  HB2 LYS A 178      13.198 -22.403  19.550  0.00  0.00      A     
ATOM   2807  CG  LYS A 178      14.126 -21.642  21.470  0.00  0.00      A     
ATOM   2808  HG1 LYS A 178      15.168 -22.066  21.280  0.00  0.00      A     
ATOM   2809  HG2 LYS A 178      13.628 -22.399  22.127  0.00  0.00      A     
ATOM   2810  CD  LYS A 178      14.376 -20.321  22.132  0.00  0.00      A     
ATOM   2811  HD1 LYS A 178      13.532 -19.779  22.524  0.00  0.00      A     
ATOM   2812  HD2 LYS A 178      14.830 -19.746  21.278  0.00  0.00      A     
ATOM   2813  CE  LYS A 178      15.545 -20.309  23.253  0.00  0.00      A     
ATOM   2814  HE1 LYS A 178      15.588 -19.294  23.661  0.00  0.00      A     
ATOM   2815  HE2 LYS A 178      16.526 -20.667  22.766  0.00  0.00      A     
ATOM   2816  NZ  LYS A 178      15.046 -21.165  24.268  0.00  0.00      A     
ATOM   2817  HZ1 LYS A 178      15.620 -21.039  25.196  0.00  0.00      A     
ATOM   2818  HZ2 LYS A 178      14.019 -20.973  24.524  0.00  0.00      A     
ATOM   2819  HZ3 LYS A 178      15.158 -22.146  23.976  0.00  0.00      A     
ATOM   2820  C   LYS A 178      11.658 -20.077  18.912  0.00  2.00      A     
ATOM   2821  O   LYS A 178      11.483 -20.732  17.892  0.00  2.00      A     
ATOM   2822  N   HSE A 179      11.597 -18.757  18.823  0.00  2.00      A     
ATOM   2823  HN  HSE A 179      11.675 -18.324  19.751  0.00  0.00      A     
ATOM   2824  CA  HSE A 179      11.510 -17.852  17.608  0.00  2.00      A     
ATOM   2825  HA  HSE A 179      11.250 -16.839  17.912  0.00  0.00      A     
ATOM   2826  CB  HSE A 179      12.758 -17.790  16.749  0.00  0.00      A     
ATOM   2827  HB1 HSE A 179      12.727 -16.998  15.952  0.00  0.00      A     
ATOM   2828  HB2 HSE A 179      13.019 -18.665  16.194  0.00  0.00      A     
ATOM   2829  ND1 HSE A 179      14.012 -16.169  18.198  0.00  0.00      A     
ATOM   2830  CG  HSE A 179      13.844 -17.426  17.705  0.00  0.00      A     
ATOM   2831  CE1 HSE A 179      15.104 -16.140  18.976  0.00  0.00      A     
ATOM   2832  HE1 HSE A 179      15.644 -15.257  19.456  0.00  0.00      A     
ATOM   2833  NE2 HSE A 179      15.604 -17.328  19.043  0.00  0.00      A     
ATOM   2834  HE2 HSE A 179      16.437 -17.498  19.536  0.00  0.00      A     
ATOM   2835  CD2 HSE A 179      14.806 -18.155  18.228  0.00  0.00      A     
ATOM   2836  HD2 HSE A 179      14.940 -19.184  18.094  0.00  0.00      A     
ATOM   2837  C   HSE A 179      10.378 -18.274  16.720  0.00  2.00      A     
ATOM   2838  O   HSE A 179      10.555 -18.537  15.511  0.00  2.00      A     
ATOM   2839  N   ALA A 180       9.119 -18.388  17.243  0.00  2.00      A     
ATOM   2840  HN  ALA A 180       8.823 -17.940  18.153  0.00  0.00      A     
ATOM   2841  CA  ALA A 180       8.304 -19.490  16.777  0.00  2.00      A     
ATOM   2842  HA  ALA A 180       8.881 -20.356  17.116  0.00  0.00      A     
ATOM   2843  CB  ALA A 180       7.023 -19.548  17.691  0.00  0.00      A     
ATOM   2844  HB1 ALA A 180       7.274 -20.043  18.636  0.00  0.00      A     
ATOM   2845  HB2 ALA A 180       6.815 -18.457  17.914  0.00  0.00      A     
ATOM   2846  HB3 ALA A 180       6.083 -20.033  17.318  0.00  0.00      A     
ATOM   2847  C   ALA A 180       7.923 -19.774  15.321  0.00  2.00      A     
ATOM   2848  O   ALA A 180       8.096 -20.973  14.957  0.00  2.00      A     
ATOM   2849  N   LYS A 181       7.421 -18.829  14.454  0.00  2.00      A     
ATOM   2850  HN  LYS A 181       7.255 -17.840  14.603  0.00  0.00      A     
ATOM   2851  CA  LYS A 181       7.312 -19.373  13.106  0.00  2.00      A     
ATOM   2852  HA  LYS A 181       6.738 -20.276  13.230  0.00  0.00      A     
ATOM   2853  CB  LYS A 181       6.423 -18.506  12.203  0.00  0.00      A     
ATOM   2854  HB1 LYS A 181       6.741 -17.440  12.005  0.00  0.00      A     
ATOM   2855  HB2 LYS A 181       5.380 -18.403  12.604  0.00  0.00      A     
ATOM   2856  CG  LYS A 181       6.193 -19.087  10.741  0.00  0.00      A     
ATOM   2857  HG1 LYS A 181       6.172 -20.152  10.831  0.00  0.00      A     
ATOM   2858  HG2 LYS A 181       7.022 -18.868  10.083  0.00  0.00      A     
ATOM   2859  CD  LYS A 181       4.959 -18.553  10.073  0.00  0.00      A     
ATOM   2860  HD1 LYS A 181       4.261 -18.332  10.891  0.00  0.00      A     
ATOM   2861  HD2 LYS A 181       4.446 -19.341   9.488  0.00  0.00      A     
ATOM   2862  CE  LYS A 181       5.097 -17.415   9.093  0.00  0.00      A     
ATOM   2863  HE1 LYS A 181       5.654 -17.584   8.145  0.00  0.00      A     
ATOM   2864  HE2 LYS A 181       5.655 -16.639   9.573  0.00  0.00      A     
ATOM   2865  NZ  LYS A 181       3.773 -16.823   8.800  0.00  0.00      A     
ATOM   2866  HZ1 LYS A 181       3.174 -16.847   9.627  0.00  0.00      A     
ATOM   2867  HZ2 LYS A 181       3.779 -15.900   8.243  0.00  0.00      A     
ATOM   2868  HZ3 LYS A 181       3.310 -17.573   8.148  0.00  0.00      A     
ATOM   2869  C   LYS A 181       8.679 -19.763  12.557  0.00  2.00      A     
ATOM   2870  O   LYS A 181       8.835 -20.820  11.947  0.00  2.00      A     
ATOM   2871  N   ALA A 182       9.750 -18.967  12.737  0.00  2.00      A     
ATOM   2872  HN  ALA A 182       9.676 -18.187  13.386  0.00  0.00      A     
ATOM   2873  CA  ALA A 182      11.110 -19.238  12.296  0.00  2.00      A     
ATOM   2874  HA  ALA A 182      10.942 -19.348  11.232  0.00  0.00      A     
ATOM   2875  CB  ALA A 182      12.107 -18.034  12.672  0.00  0.00      A     
ATOM   2876  HB1 ALA A 182      13.108 -18.187  12.320  0.00  0.00      A     
ATOM   2877  HB2 ALA A 182      11.702 -17.030  12.294  0.00  0.00      A     
ATOM   2878  HB3 ALA A 182      12.143 -17.842  13.743  0.00  0.00      A     
ATOM   2879  C   ALA A 182      11.629 -20.514  12.826  0.00  2.00      A     
ATOM   2880  O   ALA A 182      12.122 -21.346  12.076  0.00  2.00      A     
ATOM   2881  N   GLY A 183      11.463 -20.733  14.149  0.00  2.00      A     
ATOM   2882  HN  GLY A 183      10.890 -20.101  14.741  0.00  0.00      A     
ATOM   2883  CA  GLY A 183      11.708 -22.101  14.720  0.00  2.00      A     
ATOM   2884  HA1 GLY A 183      11.353 -22.133  15.746  0.00  0.00      A     
ATOM   2885  HA2 GLY A 183      12.778 -22.280  14.660  0.00  0.00      A     
ATOM   2886  C   GLY A 183      10.976 -23.148  14.042  0.00  2.00      A     
ATOM   2887  O   GLY A 183      11.542 -24.156  13.699  0.00  2.00      A     
ATOM   2888  N   ASN A 184       9.671 -23.071  13.768  0.00  2.00      A     
ATOM   2889  HN  ASN A 184       9.272 -22.229  14.026  0.00  0.00      A     
ATOM   2890  CA  ASN A 184       8.905 -24.227  13.134  0.00  2.00      A     
ATOM   2891  HA  ASN A 184       9.102 -25.083  13.724  0.00  0.00      A     
ATOM   2892  CB  ASN A 184       7.355 -23.891  13.089  0.00  0.00      A     
ATOM   2893  HB1 ASN A 184       6.824 -24.734  12.448  0.00  0.00      A     
ATOM   2894  HB2 ASN A 184       7.128 -22.990  12.504  0.00  0.00      A     
ATOM   2895  CG  ASN A 184       6.749 -23.850  14.480  0.00  0.00      A     
ATOM   2896  OD1 ASN A 184       6.996 -24.708  15.360  0.00  0.00      A     
ATOM   2897  ND2 ASN A 184       5.841 -22.871  14.720  0.00  0.00      A     
ATOM   2898 HD21 ASN A 184       5.536 -22.862  15.660  0.00  0.00      A     
ATOM   2899 HD22 ASN A 184       5.490 -22.279  13.946  0.00  0.00      A     
ATOM   2900  C   ASN A 184       9.420 -24.602  11.772  0.00  2.00      A     
ATOM   2901  O   ASN A 184       9.766 -25.714  11.440  0.00  2.00      A     
ATOM   2902  N   LEU A 185       9.595 -23.515  10.945  0.00  2.00      A     
ATOM   2903  HN  LEU A 185       9.299 -22.637  11.171  0.00  0.00      A     
ATOM   2904  CA  LEU A 185      10.191 -23.714   9.598  0.00  2.00      A     
ATOM   2905  HA  LEU A 185       9.545 -24.348   9.004  0.00  0.00      A     
ATOM   2906  CB  LEU A 185      10.093 -22.313   8.949  0.00  0.00      A     
ATOM   2907  HB1 LEU A 185      10.603 -22.302   7.990  0.00  0.00      A     
ATOM   2908  HB2 LEU A 185      10.670 -21.587   9.523  0.00  0.00      A     
ATOM   2909  CG  LEU A 185       8.634 -21.948   8.639  0.00  0.00      A     
ATOM   2910  HG  LEU A 185       8.158 -21.822   9.605  0.00  0.00      A     
ATOM   2911  CD1 LEU A 185       8.764 -20.604   7.962  0.00  0.00      A     
ATOM   2912 HD11 LEU A 185       9.365 -20.619   7.015  0.00  0.00      A     
ATOM   2913 HD12 LEU A 185       7.771 -20.345   7.711  0.00  0.00      A     
ATOM   2914 HD13 LEU A 185       9.300 -19.940   8.702  0.00  0.00      A     
ATOM   2915  CD2 LEU A 185       7.931 -22.952   7.699  0.00  0.00      A     
ATOM   2916 HD21 LEU A 185       8.632 -23.053   6.741  0.00  0.00      A     
ATOM   2917 HD22 LEU A 185       7.731 -23.887   8.279  0.00  0.00      A     
ATOM   2918 HD23 LEU A 185       6.981 -22.528   7.342  0.00  0.00      A     
ATOM   2919  C   LEU A 185      11.613 -24.390   9.463  0.00  2.00      A     
ATOM   2920  O   LEU A 185      11.870 -25.344   8.736  0.00  2.00      A     
ATOM   2921  N   ASN A 186      12.546 -23.904  10.330  0.00  2.00      A     
ATOM   2922  HN  ASN A 186      12.288 -23.258  11.022  0.00  0.00      A     
ATOM   2923  CA  ASN A 186      13.952 -24.489  10.478  0.00  2.00      A     
ATOM   2924  HA  ASN A 186      14.474 -24.359   9.546  0.00  0.00      A     
ATOM   2925  CB  ASN A 186      14.790 -23.575  11.538  0.00  0.00      A     
ATOM   2926  HB1 ASN A 186      14.801 -24.050  12.551  0.00  0.00      A     
ATOM   2927  HB2 ASN A 186      14.437 -22.556  11.712  0.00  0.00      A     
ATOM   2928  CG  ASN A 186      16.289 -23.562  11.256  0.00  0.00      A     
ATOM   2929  OD1 ASN A 186      16.631 -23.652  10.061  0.00  0.00      A     
ATOM   2930  ND2 ASN A 186      17.135 -23.462  12.251  0.00  0.00      A     
ATOM   2931 HD21 ASN A 186      18.084 -23.523  12.017  0.00  0.00      A     
ATOM   2932 HD22 ASN A 186      16.852 -23.440  13.294  0.00  0.00      A     
ATOM   2933  C   ASN A 186      13.901 -25.986  10.914  0.00  2.00      A     
ATOM   2934  O   ASN A 186      14.512 -26.869  10.372  0.00  2.00      A     
ATOM   2935  N   ASN A 187      13.077 -26.318  11.943  0.00  2.00      A     
ATOM   2936  HN  ASN A 187      12.531 -25.626  12.432  0.00  0.00      A     
ATOM   2937  CA  ASN A 187      12.883 -27.657  12.438  0.00  2.00      A     
ATOM   2938  HA  ASN A 187      13.849 -28.026  12.768  0.00  0.00      A     
ATOM   2939  CB  ASN A 187      11.941 -27.549  13.679  0.00  0.00      A     
ATOM   2940  HB1 ASN A 187      10.856 -27.407  13.356  0.00  0.00      A     
ATOM   2941  HB2 ASN A 187      12.161 -26.719  14.353  0.00  0.00      A     
ATOM   2942  CG  ASN A 187      11.896 -28.906  14.462  0.00  0.00      A     
ATOM   2943  OD1 ASN A 187      10.818 -29.508  14.638  0.00  0.00      A     
ATOM   2944  ND2 ASN A 187      13.073 -29.286  15.032  0.00  0.00      A     
ATOM   2945 HD21 ASN A 187      13.075 -30.025  15.689  0.00  0.00      A     
ATOM   2946 HD22 ASN A 187      13.923 -28.770  14.749  0.00  0.00      A     
ATOM   2947  C   ASN A 187      12.323 -28.648  11.402  0.00  2.00      A     
ATOM   2948  O   ASN A 187      12.893 -29.740  11.243  0.00  2.00      A     
ATOM   2949  N   ALA A 188      11.309 -28.304  10.636  0.00  2.00      A     
ATOM   2950  HN  ALA A 188      10.824 -27.483  10.864  0.00  0.00      A     
ATOM   2951  CA  ALA A 188      10.996 -28.988   9.481  0.00  2.00      A     
ATOM   2952  HA  ALA A 188      10.819 -30.028   9.636  0.00  0.00      A     
ATOM   2953  CB  ALA A 188       9.671 -28.299   9.031  0.00  0.00      A     
ATOM   2954  HB1 ALA A 188       9.196 -28.837   8.158  0.00  0.00      A     
ATOM   2955  HB2 ALA A 188       8.922 -28.365   9.812  0.00  0.00      A     
ATOM   2956  HB3 ALA A 188       9.892 -27.236   8.783  0.00  0.00      A     
ATOM   2957  C   ALA A 188      12.059 -29.108   8.448  0.00  2.00      A     
ATOM   2958  O   ALA A 188      12.392 -30.173   7.976  0.00  2.00      A     
ATOM   2959  N   LEU A 189      12.720 -28.033   8.137  0.00  2.00      A     
ATOM   2960  HN  LEU A 189      12.471 -27.145   8.489  0.00  0.00      A     
ATOM   2961  CA  LEU A 189      13.812 -28.028   7.157  0.00  2.00      A     
ATOM   2962  HA  LEU A 189      13.391 -28.352   6.213  0.00  0.00      A     
ATOM   2963  CB  LEU A 189      14.309 -26.622   6.947  0.00  0.00      A     
ATOM   2964  HB1 LEU A 189      14.600 -26.379   7.966  0.00  0.00      A     
ATOM   2965  HB2 LEU A 189      13.411 -26.069   6.650  0.00  0.00      A     
ATOM   2966  CG  LEU A 189      15.557 -26.331   6.066  0.00  0.00      A     
ATOM   2967  HG  LEU A 189      16.231 -27.189   6.132  0.00  0.00      A     
ATOM   2968  CD1 LEU A 189      15.102 -26.376   4.632  0.00  0.00      A     
ATOM   2969 HD11 LEU A 189      14.250 -25.679   4.468  0.00  0.00      A     
ATOM   2970 HD12 LEU A 189      15.900 -26.185   3.914  0.00  0.00      A     
ATOM   2971 HD13 LEU A 189      14.780 -27.395   4.419  0.00  0.00      A     
ATOM   2972  CD2 LEU A 189      16.275 -25.017   6.351  0.00  0.00      A     
ATOM   2973 HD21 LEU A 189      16.560 -24.944   7.415  0.00  0.00      A     
ATOM   2974 HD22 LEU A 189      17.186 -24.970   5.821  0.00  0.00      A     
ATOM   2975 HD23 LEU A 189      15.614 -24.116   6.025  0.00  0.00      A     
ATOM   2976  C   LEU A 189      15.008 -28.939   7.506  0.00  2.00      A     
ATOM   2977  O   LEU A 189      15.535 -29.689   6.681  0.00  2.00      A     
ATOM   2978  N   LEU A 190      15.386 -28.866   8.786  0.00  2.00      A     
ATOM   2979  HN  LEU A 190      15.050 -28.175   9.456  0.00  0.00      A     
ATOM   2980  CA  LEU A 190      16.389 -29.736   9.391  0.00  2.00      A     
ATOM   2981  HA  LEU A 190      17.331 -29.500   8.905  0.00  0.00      A     
ATOM   2982  CB  LEU A 190      16.483 -29.504  10.982  0.00  0.00      A     
ATOM   2983  HB1 LEU A 190      15.535 -29.696  11.454  0.00  0.00      A     
ATOM   2984  HB2 LEU A 190      16.865 -28.487  11.185  0.00  0.00      A     
ATOM   2985  CG  LEU A 190      17.542 -30.351  11.780  0.00  0.00      A     
ATOM   2986  HG  LEU A 190      17.173 -31.396  11.862  0.00  0.00      A     
ATOM   2987  CD1 LEU A 190      18.984 -30.279  11.198  0.00  0.00      A     
ATOM   2988 HD11 LEU A 190      19.360 -29.238  11.100  0.00  0.00      A     
ATOM   2989 HD12 LEU A 190      19.748 -30.768  11.900  0.00  0.00      A     
ATOM   2990 HD13 LEU A 190      19.058 -30.820  10.243  0.00  0.00      A     
ATOM   2991  CD2 LEU A 190      17.530 -29.876  13.201  0.00  0.00      A     
ATOM   2992 HD21 LEU A 190      18.244 -30.443  13.773  0.00  0.00      A     
ATOM   2993 HD22 LEU A 190      18.045 -28.841  13.273  0.00  0.00      A     
ATOM   2994 HD23 LEU A 190      16.526 -30.022  13.733  0.00  0.00      A     
ATOM   2995  C   LEU A 190      16.101 -31.203   9.344  0.00  2.00      A     
ATOM   2996  O   LEU A 190      16.924 -32.016   9.053  0.00  2.00      A     
ATOM   2997  N   HSE A 191      14.839 -31.648   9.679  0.00  2.00      A     
ATOM   2998  HN  HSE A 191      14.133 -31.000   9.995  0.00  0.00      A     
ATOM   2999  CA  HSE A 191      14.373 -33.019   9.537  0.00  2.00      A     
ATOM   3000  HA  HSE A 191      14.928 -33.614  10.232  0.00  0.00      A     
ATOM   3001  CB  HSE A 191      12.862 -33.204   9.834  0.00  0.00      A     
ATOM   3002  HB1 HSE A 191      12.520 -34.093   9.344  0.00  0.00      A     
ATOM   3003  HB2 HSE A 191      12.358 -32.346   9.423  0.00  0.00      A     
ATOM   3004  ND1 HSE A 191      12.933 -34.408  11.990  0.00  0.00      A     
ATOM   3005  CG  HSE A 191      12.474 -33.276  11.273  0.00  0.00      A     
ATOM   3006  CE1 HSE A 191      12.538 -34.184  13.218  0.00  0.00      A     
ATOM   3007  HE1 HSE A 191      12.757 -34.804  14.068  0.00  0.00      A     
ATOM   3008  NE2 HSE A 191      11.744 -33.061  13.301  0.00  0.00      A     
ATOM   3009  HE2 HSE A 191      11.371 -32.751  14.178  0.00  0.00      A     
ATOM   3010  CD2 HSE A 191      11.734 -32.426  12.050  0.00  0.00      A     
ATOM   3011  HD2 HSE A 191      11.099 -31.581  11.918  0.00  0.00      A     
ATOM   3012  C   HSE A 191      14.547 -33.542   8.152  0.00  2.00      A     
ATOM   3013  O   HSE A 191      14.976 -34.675   7.966  0.00  2.00      A     
ATOM   3014  N   THR A 192      14.180 -32.717   7.147  0.00  2.00      A     
ATOM   3015  HN  THR A 192      13.780 -31.892   7.398  0.00  0.00      A     
ATOM   3016  CA  THR A 192      14.433 -32.914   5.727  0.00  2.00      A     
ATOM   3017  HA  THR A 192      13.933 -33.835   5.493  0.00  0.00      A     
ATOM   3018  CB  THR A 192      13.801 -31.952   4.663  0.00  0.00      A     
ATOM   3019  HB  THR A 192      13.755 -32.520   3.696  0.00  0.00      A     
ATOM   3020  OG1 THR A 192      14.546 -30.754   4.487  0.00  0.00      A     
ATOM   3021  HG1 THR A 192      14.556 -30.400   5.386  0.00  0.00      A     
ATOM   3022  CG2 THR A 192      12.393 -31.615   5.139  0.00  0.00      A     
ATOM   3023 HG21 THR A 192      12.484 -30.838   5.911  0.00  0.00      A     
ATOM   3024 HG22 THR A 192      11.790 -31.143   4.300  0.00  0.00      A     
ATOM   3025 HG23 THR A 192      11.808 -32.436   5.567  0.00  0.00      A     
ATOM   3026  C   THR A 192      15.898 -33.124   5.304  0.00  2.00      A     
ATOM   3027  O   THR A 192      16.271 -34.070   4.574  0.00  2.00      A     
ATOM   3028  N   ASN A 193      16.848 -32.349   5.795  0.00  2.00      A     
ATOM   3029  HN  ASN A 193      16.593 -31.574   6.394  0.00  0.00      A     
ATOM   3030  CA  ASN A 193      18.322 -32.650   5.668  0.00  2.00      A     
ATOM   3031  HA  ASN A 193      18.541 -32.664   4.623  0.00  0.00      A     
ATOM   3032  CB  ASN A 193      19.034 -31.441   6.328  0.00  0.00      A     
ATOM   3033  HB1 ASN A 193      20.118 -31.771   6.390  0.00  0.00      A     
ATOM   3034  HB2 ASN A 193      18.593 -31.232   7.344  0.00  0.00      A     
ATOM   3035  CG  ASN A 193      18.865 -30.159   5.580  0.00  0.00      A     
ATOM   3036  OD1 ASN A 193      18.642 -30.105   4.400  0.00  0.00      A     
ATOM   3037  ND2 ASN A 193      19.083 -28.977   6.219  0.00  0.00      A     
ATOM   3038 HD21 ASN A 193      18.780 -28.144   5.741  0.00  0.00      A     
ATOM   3039 HD22 ASN A 193      19.427 -28.911   7.219  0.00  0.00      A     
ATOM   3040  C   ASN A 193      18.796 -33.909   6.237  0.00  2.00      A     
ATOM   3041  O   ASN A 193      19.561 -34.599   5.564  0.00  2.00      A     
ATOM   3042  N   ALA A 194      18.382 -34.225   7.525  0.00  2.00      A     
ATOM   3043  HN  ALA A 194      17.749 -33.676   8.081  0.00  0.00      A     
ATOM   3044  CA  ALA A 194      19.169 -35.061   8.364  0.00  2.00      A     
ATOM   3045  HA  ALA A 194      20.125 -34.600   8.399  0.00  0.00      A     
ATOM   3046  CB  ALA A 194      18.556 -35.148   9.713  0.00  0.00      A     
ATOM   3047  HB1 ALA A 194      18.176 -34.151   9.970  0.00  0.00      A     
ATOM   3048  HB2 ALA A 194      17.744 -35.955   9.717  0.00  0.00      A     
ATOM   3049  HB3 ALA A 194      19.342 -35.394  10.483  0.00  0.00      A     
ATOM   3050  C   ALA A 194      19.550 -36.506   7.952  0.00  2.00      A     
ATOM   3051  O   ALA A 194      20.730 -36.886   8.027  0.00  2.00      A     
ATOM   3052  N   LEU A 195      18.604 -37.319   7.426  0.00  2.00      A     
ATOM   3053  HN  LEU A 195      17.663 -37.004   7.268  0.00  0.00      A     
ATOM   3054  CA  LEU A 195      18.972 -38.621   6.983  0.00  2.00      A     
ATOM   3055  HA  LEU A 195      19.772 -38.530   6.278  0.00  0.00      A     
ATOM   3056  CB  LEU A 195      19.470 -39.562   8.135  0.00  0.00      A     
ATOM   3057  HB1 LEU A 195      18.661 -39.694   8.835  0.00  0.00      A     
ATOM   3058  HB2 LEU A 195      20.314 -39.013   8.728  0.00  0.00      A     
ATOM   3059  CG  LEU A 195      20.149 -40.895   7.748  0.00  0.00      A     
ATOM   3060  HG  LEU A 195      19.503 -41.490   7.039  0.00  0.00      A     
ATOM   3061  CD1 LEU A 195      21.395 -40.741   6.942  0.00  0.00      A     
ATOM   3062 HD11 LEU A 195      21.830 -41.734   6.782  0.00  0.00      A     
ATOM   3063 HD12 LEU A 195      21.086 -40.351   5.917  0.00  0.00      A     
ATOM   3064 HD13 LEU A 195      22.086 -40.107   7.432  0.00  0.00      A     
ATOM   3065  CD2 LEU A 195      20.441 -41.787   9.010  0.00  0.00      A     
ATOM   3066 HD21 LEU A 195      21.036 -42.727   8.697  0.00  0.00      A     
ATOM   3067 HD22 LEU A 195      21.089 -41.236   9.749  0.00  0.00      A     
ATOM   3068 HD23 LEU A 195      19.505 -42.148   9.455  0.00  0.00      A     
ATOM   3069  C   LEU A 195      17.965 -39.403   6.196  0.00  2.00      A     
ATOM   3070  O   LEU A 195      18.311 -40.078   5.261  0.00  2.00      A     
ATOM   3071  N   GLU A 196      16.765 -39.502   6.781  0.00  2.00      A     
ATOM   3072  HN  GLU A 196      16.605 -39.023   7.661  0.00  0.00      A     
ATOM   3073  CA  GLU A 196      15.751 -40.370   6.161  0.00  2.00      A     
ATOM   3074  HA  GLU A 196      16.203 -41.349   6.038  0.00  0.00      A     
ATOM   3075  CB  GLU A 196      14.644 -40.570   7.215  0.00  0.00      A     
ATOM   3076  HB1 GLU A 196      13.739 -41.142   6.854  0.00  0.00      A     
ATOM   3077  HB2 GLU A 196      14.182 -39.504   7.434  0.00  0.00      A     
ATOM   3078  CG  GLU A 196      15.145 -41.216   8.528  0.00  0.00      A     
ATOM   3079  HG1 GLU A 196      15.827 -40.584   9.092  0.00  0.00      A     
ATOM   3080  HG2 GLU A 196      15.692 -42.225   8.319  0.00  0.00      A     
ATOM   3081  CD  GLU A 196      13.852 -41.346   9.305  0.00  0.00      A     
ATOM   3082  OE1 GLU A 196      13.356 -42.526   9.383  0.00  0.00      A     
ATOM   3083  OE2 GLU A 196      13.355 -40.265   9.787  0.00  0.00      A     
ATOM   3084  C   GLU A 196      15.038 -39.921   4.822  0.00  2.00      A     
ATOM   3085  O   GLU A 196      15.055 -40.651   3.849  0.00  2.00      A     
ATOM   3086  N   GLU A 197      14.516 -38.715   4.718  0.00  2.00      A     
ATOM   3087  HN  GLU A 197      14.527 -38.081   5.547  0.00  0.00      A     
ATOM   3088  CA  GLU A 197      13.762 -38.290   3.607  0.00  2.00      A     
ATOM   3089  HA  GLU A 197      13.928 -38.896   2.741  0.00  0.00      A     
ATOM   3090  CB  GLU A 197      12.238 -38.220   3.885  0.00  0.00      A     
ATOM   3091  HB1 GLU A 197      11.639 -38.176   2.931  0.00  0.00      A     
ATOM   3092  HB2 GLU A 197      11.998 -37.404   4.537  0.00  0.00      A     
ATOM   3093  CG  GLU A 197      11.789 -39.637   4.505  0.00  0.00      A     
ATOM   3094  HG1 GLU A 197      12.183 -39.783   5.548  0.00  0.00      A     
ATOM   3095  HG2 GLU A 197      12.302 -40.354   3.863  0.00  0.00      A     
ATOM   3096  CD  GLU A 197      10.337 -39.791   4.495  0.00  0.00      A     
ATOM   3097  OE1 GLU A 197       9.794 -40.659   3.767  0.00  0.00      A     
ATOM   3098  OE2 GLU A 197       9.751 -39.031   5.256  0.00  0.00      A     
ATOM   3099  C   GLU A 197      14.098 -36.842   3.298  0.00  2.00      A     
ATOM   3100  O   GLU A 197      14.413 -36.085   4.183  0.00  2.00      A     
ATOM   3101  N   VAL A 198      13.961 -36.537   2.019  0.00  2.00      A     
ATOM   3102  HN  VAL A 198      13.546 -37.177   1.391  0.00  0.00      A     
ATOM   3103  CA  VAL A 198      14.689 -35.385   1.423  0.00  2.00      A     
ATOM   3104  HA  VAL A 198      14.499 -34.498   2.109  0.00  0.00      A     
ATOM   3105  CB  VAL A 198      16.161 -35.528   1.432  0.00  0.00      A     
ATOM   3106  HB  VAL A 198      16.339 -36.079   2.420  0.00  0.00      A     
ATOM   3107  CG1 VAL A 198      16.617 -36.435   0.286  0.00  0.00      A     
ATOM   3108 HG11 VAL A 198      17.685 -36.803   0.421  0.00  0.00      A     
ATOM   3109 HG12 VAL A 198      15.998 -37.294   0.191  0.00  0.00      A     
ATOM   3110 HG13 VAL A 198      16.640 -35.916  -0.771  0.00  0.00      A     
ATOM   3111  CG2 VAL A 198      16.789 -34.220   1.257  0.00  0.00      A     
ATOM   3112 HG21 VAL A 198      16.326 -33.425   1.776  0.00  0.00      A     
ATOM   3113 HG22 VAL A 198      17.766 -34.219   1.812  0.00  0.00      A     
ATOM   3114 HG23 VAL A 198      17.000 -33.874   0.274  0.00  0.00      A     
ATOM   3115  C   VAL A 198      14.045 -34.912   0.189  0.00  2.00      A     
ATOM   3116  O   VAL A 198      13.528 -35.709  -0.571  0.00  2.00      A     
ATOM   3117  N   SER A 199      14.061 -33.586  -0.036  0.00  2.00      A     
ATOM   3118  HN  SER A 199      14.225 -32.931   0.659  0.00  0.00      A     
ATOM   3119  CA  SER A 199      13.322 -32.918  -1.137  0.00  2.00      A     
ATOM   3120  HA  SER A 199      13.290 -33.630  -1.945  0.00  0.00      A     
ATOM   3121  CB  SER A 199      11.932 -32.268  -0.581  0.00  0.00      A     
ATOM   3122  HB1 SER A 199      11.292 -33.126  -0.262  0.00  0.00      A     
ATOM   3123  HB2 SER A 199      11.338 -31.675  -1.260  0.00  0.00      A     
ATOM   3124  OG  SER A 199      12.157 -31.419   0.572  0.00  0.00      A     
ATOM   3125  HG1 SER A 199      11.561 -31.752   1.293  0.00  0.00      A     
ATOM   3126  C   SER A 199      14.020 -31.763  -1.719  0.00  2.00      A     
ATOM   3127  O   SER A 199      15.014 -31.325  -1.130  0.00  2.00      A     
ATOM   3128  N   ASP A 200      13.607 -31.231  -2.872  0.00  2.00      A     
ATOM   3129  HN  ASP A 200      12.929 -31.746  -3.356  0.00  0.00      A     
ATOM   3130  CA  ASP A 200      14.280 -30.062  -3.520  0.00  2.00      A     
ATOM   3131  HA  ASP A 200      15.191 -29.903  -2.970  0.00  0.00      A     
ATOM   3132  CB  ASP A 200      14.717 -30.380  -4.952  0.00  0.00      A     
ATOM   3133  HB1 ASP A 200      14.779 -29.346  -5.508  0.00  0.00      A     
ATOM   3134  HB2 ASP A 200      13.857 -30.962  -5.306  0.00  0.00      A     
ATOM   3135  CG  ASP A 200      16.107 -30.971  -4.996  0.00  0.00      A     
ATOM   3136  OD1 ASP A 200      17.137 -30.210  -5.085  0.00  0.00      A     
ATOM   3137  OD2 ASP A 200      16.206 -32.175  -5.058  0.00  0.00      A     
ATOM   3138  C   ASP A 200      13.322 -28.892  -3.412  0.00  2.00      A     
ATOM   3139  O   ASP A 200      13.737 -27.767  -3.514  0.00  2.00      A     
ATOM   3140  N   PHE A 201      12.003 -29.183  -3.248  0.00  2.00      A     
ATOM   3141  HN  PHE A 201      11.881 -30.130  -2.977  0.00  0.00      A     
ATOM   3142  CA  PHE A 201      10.868 -28.188  -3.353  0.00  2.00      A     
ATOM   3143  HA  PHE A 201      11.270 -27.184  -3.404  0.00  0.00      A     
ATOM   3144  CB  PHE A 201       9.759 -28.537  -4.438  0.00  0.00      A     
ATOM   3145  HB1 PHE A 201       8.815 -27.968  -4.360  0.00  0.00      A     
ATOM   3146  HB2 PHE A 201       9.505 -29.589  -4.322  0.00  0.00      A     
ATOM   3147  CG  PHE A 201      10.152 -28.431  -5.957  0.00  0.00      A     
ATOM   3148  CD1 PHE A 201       9.208 -28.875  -6.899  0.00  0.00      A     
ATOM   3149  HD1 PHE A 201       8.252 -29.174  -6.493  0.00  0.00      A     
ATOM   3150  CE1 PHE A 201       9.434 -28.853  -8.298  0.00  0.00      A     
ATOM   3151  HE1 PHE A 201       8.675 -29.245  -8.997  0.00  0.00      A     
ATOM   3152  CZ  PHE A 201      10.676 -28.538  -8.788  0.00  0.00      A     
ATOM   3153  HZ  PHE A 201      10.866 -28.653  -9.856  0.00  0.00      A     
ATOM   3154  CD2 PHE A 201      11.369 -27.919  -6.456  0.00  0.00      A     
ATOM   3155  HD2 PHE A 201      12.109 -27.496  -5.847  0.00  0.00      A     
ATOM   3156  CE2 PHE A 201      11.596 -27.984  -7.861  0.00  0.00      A     
ATOM   3157  HE2 PHE A 201      12.562 -27.692  -8.219  0.00  0.00      A     
ATOM   3158  C   PHE A 201      10.107 -28.198  -2.076  0.00  2.00      A     
ATOM   3159  O   PHE A 201       9.343 -29.112  -1.674  0.00  2.00      A     
ATOM   3160  N   ILE A 202      10.183 -27.061  -1.323  0.00  2.00      A     
ATOM   3161  HN  ILE A 202      10.862 -26.359  -1.579  0.00  0.00      A     
ATOM   3162  CA  ILE A 202       9.628 -26.845   0.031  0.00  2.00      A     
ATOM   3163  HA  ILE A 202       9.198 -27.811   0.424  0.00  0.00      A     
ATOM   3164  CB  ILE A 202      10.827 -26.568   0.962  0.00  0.00      A     
ATOM   3165  HB  ILE A 202      11.342 -25.743   0.491  0.00  0.00      A     
ATOM   3166  CG2 ILE A 202      10.381 -26.154   2.409  0.00  0.00      A     
ATOM   3167 HG21 ILE A 202       9.562 -25.367   2.385  0.00  0.00      A     
ATOM   3168 HG22 ILE A 202       9.918 -27.009   2.924  0.00  0.00      A     
ATOM   3169 HG23 ILE A 202      11.180 -25.762   3.070  0.00  0.00      A     
ATOM   3170  CG1 ILE A 202      11.809 -27.778   0.958  0.00  0.00      A     
ATOM   3171 HG11 ILE A 202      11.941 -28.142  -0.100  0.00  0.00      A     
ATOM   3172 HG12 ILE A 202      11.248 -28.623   1.469  0.00  0.00      A     
ATOM   3173  CD  ILE A 202      13.177 -27.642   1.641  0.00  0.00      A     
ATOM   3174  HD1 ILE A 202      13.881 -26.904   1.155  0.00  0.00      A     
ATOM   3175  HD2 ILE A 202      13.058 -27.262   2.689  0.00  0.00      A     
ATOM   3176  HD3 ILE A 202      13.659 -28.603   1.627  0.00  0.00      A     
ATOM   3177  C   ILE A 202       8.650 -25.640  -0.066  0.00  2.00      A     
ATOM   3178  O   ILE A 202       9.058 -24.502  -0.448  0.00  2.00      A     
ATOM   3179  N   MET A 203       7.354 -25.859   0.106  0.00  2.00      A     
ATOM   3180  HN  MET A 203       7.058 -26.843   0.286  0.00  0.00      A     
ATOM   3181  CA  MET A 203       6.273 -24.950  -0.205  0.00  2.00      A     
ATOM   3182  HA  MET A 203       6.657 -24.084  -0.804  0.00  0.00      A     
ATOM   3183  CB  MET A 203       5.226 -25.686  -1.003  0.00  0.00      A     
ATOM   3184  HB1 MET A 203       5.029 -26.646  -0.484  0.00  0.00      A     
ATOM   3185  HB2 MET A 203       5.774 -25.906  -2.004  0.00  0.00      A     
ATOM   3186  CG  MET A 203       3.955 -25.008  -1.447  0.00  0.00      A     
ATOM   3187  HG1 MET A 203       4.130 -23.986  -1.875  0.00  0.00      A     
ATOM   3188  HG2 MET A 203       3.331 -24.844  -0.506  0.00  0.00      A     
ATOM   3189  SD  MET A 203       2.829 -25.976  -2.498  0.00  0.00      A     
ATOM   3190  CE  MET A 203       1.540 -24.698  -2.685  0.00  0.00      A     
ATOM   3191  HE1 MET A 203       0.788 -25.045  -3.388  0.00  0.00      A     
ATOM   3192  HE2 MET A 203       0.954 -24.418  -1.731  0.00  0.00      A     
ATOM   3193  HE3 MET A 203       1.959 -23.729  -3.079  0.00  0.00      A     
ATOM   3194  C   MET A 203       5.428 -24.492   1.080  0.00  2.00      A     
ATOM   3195  O   MET A 203       4.815 -25.310   1.709  0.00  2.00      A     
ATOM   3196  N   VAL A 204       5.492 -23.137   1.417  0.00  2.00      A     
ATOM   3197  HN  VAL A 204       6.050 -22.509   0.873  0.00  0.00      A     
ATOM   3198  CA  VAL A 204       5.151 -22.643   2.753  0.00  2.00      A     
ATOM   3199  HA  VAL A 204       4.950 -23.535   3.332  0.00  0.00      A     
ATOM   3200  CB  VAL A 204       6.386 -22.004   3.430  0.00  0.00      A     
ATOM   3201  HB  VAL A 204       6.871 -21.140   2.840  0.00  0.00      A     
ATOM   3202  CG1 VAL A 204       6.001 -21.580   4.814  0.00  0.00      A     
ATOM   3203 HG11 VAL A 204       5.745 -22.468   5.369  0.00  0.00      A     
ATOM   3204 HG12 VAL A 204       6.821 -21.116   5.375  0.00  0.00      A     
ATOM   3205 HG13 VAL A 204       5.166 -20.893   4.802  0.00  0.00      A     
ATOM   3206  CG2 VAL A 204       7.613 -23.034   3.530  0.00  0.00      A     
ATOM   3207 HG21 VAL A 204       7.287 -23.936   4.092  0.00  0.00      A     
ATOM   3208 HG22 VAL A 204       8.001 -23.203   2.519  0.00  0.00      A     
ATOM   3209 HG23 VAL A 204       8.410 -22.502   4.116  0.00  0.00      A     
ATOM   3210  C   VAL A 204       3.915 -21.754   2.790  0.00  2.00      A     
ATOM   3211  O   VAL A 204       3.839 -20.747   2.114  0.00  2.00      A     
ATOM   3212  N   LEU A 205       2.784 -22.210   3.487  0.00  2.00      A     
ATOM   3213  HN  LEU A 205       2.916 -23.000   4.015  0.00  0.00      A     
ATOM   3214  CA  LEU A 205       1.435 -21.687   3.592  0.00  2.00      A     
ATOM   3215  HA  LEU A 205       1.279 -20.838   2.965  0.00  0.00      A     
ATOM   3216  CB  LEU A 205       0.509 -22.802   3.094  0.00  0.00      A     
ATOM   3217  HB1 LEU A 205      -0.498 -22.441   3.068  0.00  0.00      A     
ATOM   3218  HB2 LEU A 205       0.585 -23.661   3.811  0.00  0.00      A     
ATOM   3219  CG  LEU A 205       0.853 -23.389   1.679  0.00  0.00      A     
ATOM   3220  HG  LEU A 205       1.962 -23.544   1.526  0.00  0.00      A     
ATOM   3221  CD1 LEU A 205       0.263 -24.839   1.559  0.00  0.00      A     
ATOM   3222 HD11 LEU A 205       0.820 -25.569   2.259  0.00  0.00      A     
ATOM   3223 HD12 LEU A 205      -0.788 -24.795   1.874  0.00  0.00      A     
ATOM   3224 HD13 LEU A 205       0.241 -25.092   0.536  0.00  0.00      A     
ATOM   3225  CD2 LEU A 205       0.430 -22.498   0.548  0.00  0.00      A     
ATOM   3226 HD21 LEU A 205       0.523 -23.084  -0.472  0.00  0.00      A     
ATOM   3227 HD22 LEU A 205      -0.581 -22.015   0.736  0.00  0.00      A     
ATOM   3228 HD23 LEU A 205       1.140 -21.604   0.568  0.00  0.00      A     
ATOM   3229  C   LEU A 205       1.031 -21.278   4.937  0.00  2.00      A     
ATOM   3230  O   LEU A 205       0.942 -22.096   5.806  0.00  2.00      A     
ATOM   3231  N   ASP A 206       0.755 -19.933   5.155  0.00  2.00      A     
ATOM   3232  HN  ASP A 206       0.912 -19.207   4.412  0.00  0.00      A     
ATOM   3233  CA  ASP A 206       0.123 -19.641   6.436  0.00  2.00      A     
ATOM   3234  HA  ASP A 206       0.743 -19.899   7.204  0.00  0.00      A     
ATOM   3235  CB  ASP A 206      -0.283 -18.117   6.516  0.00  0.00      A     
ATOM   3236  HB1 ASP A 206      -1.027 -17.900   7.342  0.00  0.00      A     
ATOM   3237  HB2 ASP A 206      -0.664 -17.655   5.577  0.00  0.00      A     
ATOM   3238  CG  ASP A 206       1.011 -17.315   6.841  0.00  0.00      A     
ATOM   3239  OD1 ASP A 206       1.949 -17.985   7.276  0.00  0.00      A     
ATOM   3240  OD2 ASP A 206       1.007 -16.077   6.668  0.00  0.00      A     
ATOM   3241  C   ASP A 206      -1.218 -20.353   6.563  0.00  2.00      A     
ATOM   3242  O   ASP A 206      -1.865 -20.663   5.561  0.00  2.00      A     
ATOM   3243  N   ALA A 207      -1.576 -20.791   7.770  0.00  2.00      A     
ATOM   3244  HN  ALA A 207      -1.124 -20.563   8.650  0.00  0.00      A     
ATOM   3245  CA  ALA A 207      -2.782 -21.614   7.975  0.00  2.00      A     
ATOM   3246  HA  ALA A 207      -2.729 -22.371   7.177  0.00  0.00      A     
ATOM   3247  CB  ALA A 207      -2.683 -22.297   9.326  0.00  0.00      A     
ATOM   3248  HB1 ALA A 207      -3.528 -23.075   9.536  0.00  0.00      A     
ATOM   3249  HB2 ALA A 207      -1.661 -22.609   9.502  0.00  0.00      A     
ATOM   3250  HB3 ALA A 207      -2.818 -21.467  10.035  0.00  0.00      A     
ATOM   3251  C   ALA A 207      -4.145 -20.958   7.761  0.00  2.00      A     
ATOM   3252  O   ALA A 207      -5.243 -21.571   7.945  0.00  2.00      A     
ATOM   3253  N   ASP A 208      -4.189 -19.671   7.312  0.00  2.00      A     
ATOM   3254  HN  ASP A 208      -3.378 -19.094   7.338  0.00  0.00      A     
ATOM   3255  CA  ASP A 208      -5.422 -19.071   6.820  0.00  2.00      A     
ATOM   3256  HA  ASP A 208      -6.220 -19.647   7.204  0.00  0.00      A     
ATOM   3257  CB  ASP A 208      -5.753 -17.736   7.340  0.00  0.00      A     
ATOM   3258  HB1 ASP A 208      -5.851 -17.770   8.478  0.00  0.00      A     
ATOM   3259  HB2 ASP A 208      -6.632 -17.350   6.870  0.00  0.00      A     
ATOM   3260  CG  ASP A 208      -4.564 -16.756   7.205  0.00  0.00      A     
ATOM   3261  OD1 ASP A 208      -3.422 -16.969   6.653  0.00  0.00      A     
ATOM   3262  OD2 ASP A 208      -4.795 -15.700   7.853  0.00  0.00      A     
ATOM   3263  C   ASP A 208      -5.453 -19.045   5.297  0.00  2.00      A     
ATOM   3264  O   ASP A 208      -6.506 -18.849   4.691  0.00  2.00      A     
ATOM   3265  N   PHE A 209      -4.359 -19.531   4.608  0.00  2.00      A     
ATOM   3266  HN  PHE A 209      -3.533 -19.681   5.182  0.00  0.00      A     
ATOM   3267  CA  PHE A 209      -4.408 -19.915   3.176  0.00  2.00      A     
ATOM   3268  HA  PHE A 209      -4.820 -19.091   2.731  0.00  0.00      A     
ATOM   3269  CB  PHE A 209      -3.041 -20.163   2.544  0.00  0.00      A     
ATOM   3270  HB1 PHE A 209      -2.997 -21.062   1.907  0.00  0.00      A     
ATOM   3271  HB2 PHE A 209      -2.307 -20.473   3.283  0.00  0.00      A     
ATOM   3272  CG  PHE A 209      -2.530 -19.018   1.673  0.00  0.00      A     
ATOM   3273  CD1 PHE A 209      -2.717 -17.655   2.106  0.00  0.00      A     
ATOM   3274  HD1 PHE A 209      -3.241 -17.468   3.068  0.00  0.00      A     
ATOM   3275  CE1 PHE A 209      -2.154 -16.578   1.415  0.00  0.00      A     
ATOM   3276  HE1 PHE A 209      -2.239 -15.538   1.684  0.00  0.00      A     
ATOM   3277  CZ  PHE A 209      -1.356 -16.895   0.314  0.00  0.00      A     
ATOM   3278  HZ  PHE A 209      -0.949 -16.180  -0.329  0.00  0.00      A     
ATOM   3279  CD2 PHE A 209      -1.851 -19.304   0.514  0.00  0.00      A     
ATOM   3280  HD2 PHE A 209      -1.848 -20.322   0.158  0.00  0.00      A     
ATOM   3281  CE2 PHE A 209      -1.338 -18.213  -0.145  0.00  0.00      A     
ATOM   3282  HE2 PHE A 209      -0.705 -18.472  -0.918  0.00  0.00      A     
ATOM   3283  C   PHE A 209      -5.245 -21.138   2.873  0.00  2.00      A     
ATOM   3284  O   PHE A 209      -5.096 -22.136   3.563  0.00  2.00      A     
ATOM   3285  N   ALA A 210      -6.151 -21.163   1.898  0.00  2.00      A     
ATOM   3286  HN  ALA A 210      -6.552 -20.285   1.593  0.00  0.00      A     
ATOM   3287  CA  ALA A 210      -6.685 -22.425   1.392  0.00  2.00      A     
ATOM   3288  HA  ALA A 210      -6.801 -23.140   2.219  0.00  0.00      A     
ATOM   3289  CB  ALA A 210      -8.145 -22.263   0.833  0.00  0.00      A     
ATOM   3290  HB1 ALA A 210      -8.006 -21.422   0.040  0.00  0.00      A     
ATOM   3291  HB2 ALA A 210      -8.448 -23.214   0.461  0.00  0.00      A     
ATOM   3292  HB3 ALA A 210      -8.833 -22.002   1.675  0.00  0.00      A     
ATOM   3293  C   ALA A 210      -5.893 -23.063   0.241  0.00  2.00      A     
ATOM   3294  O   ALA A 210      -5.742 -22.571  -0.816  0.00  2.00      A     
ATOM   3295  N   PRO A 211      -5.414 -24.266   0.324  0.00  2.00      A     
ATOM   3296  CD  PRO A 211      -5.152 -25.005   1.616  0.00  0.00      A     
ATOM   3297  HD1 PRO A 211      -4.286 -24.560   2.162  0.00  0.00      A     
ATOM   3298  HD2 PRO A 211      -6.093 -25.019   2.192  0.00  0.00      A     
ATOM   3299  CA  PRO A 211      -4.584 -24.920  -0.754  0.00  2.00      A     
ATOM   3300  HA  PRO A 211      -3.749 -24.370  -1.140  0.00  0.00      A     
ATOM   3301  CB  PRO A 211      -3.817 -26.031  -0.082  0.00  0.00      A     
ATOM   3302  HB1 PRO A 211      -2.817 -25.474   0.295  0.00  0.00      A     
ATOM   3303  HB2 PRO A 211      -3.596 -26.850  -0.781  0.00  0.00      A     
ATOM   3304  CG  PRO A 211      -4.698 -26.352   1.122  0.00  0.00      A     
ATOM   3305  HG1 PRO A 211      -4.234 -26.949   1.854  0.00  0.00      A     
ATOM   3306  HG2 PRO A 211      -5.546 -26.923   0.747  0.00  0.00      A     
ATOM   3307  C   PRO A 211      -5.510 -25.366  -1.953  0.00  2.00      A     
ATOM   3308  O   PRO A 211      -6.640 -25.811  -1.788  0.00  2.00      A     
ATOM   3309  N   GLN A 212      -5.122 -25.128  -3.221  0.00  2.00      A     
ATOM   3310  HN  GLN A 212      -4.229 -24.876  -3.452  0.00  0.00      A     
ATOM   3311  CA  GLN A 212      -5.911 -25.363  -4.403  0.00  2.00      A     
ATOM   3312  HA  GLN A 212      -6.826 -25.842  -4.145  0.00  0.00      A     
ATOM   3313  CB  GLN A 212      -6.318 -24.057  -5.188  0.00  0.00      A     
ATOM   3314  HB1 GLN A 212      -6.944 -24.341  -6.090  0.00  0.00      A     
ATOM   3315  HB2 GLN A 212      -5.349 -23.597  -5.594  0.00  0.00      A     
ATOM   3316  CG  GLN A 212      -6.947 -22.860  -4.432  0.00  0.00      A     
ATOM   3317  HG1 GLN A 212      -6.999 -21.996  -5.111  0.00  0.00      A     
ATOM   3318  HG2 GLN A 212      -6.252 -22.514  -3.626  0.00  0.00      A     
ATOM   3319  CD  GLN A 212      -8.382 -23.138  -3.872  0.00  0.00      A     
ATOM   3320  OE1 GLN A 212      -9.221 -23.420  -4.667  0.00  0.00      A     
ATOM   3321  NE2 GLN A 212      -8.506 -23.280  -2.502  0.00  0.00      A     
ATOM   3322 HE21 GLN A 212      -7.626 -23.357  -2.002  0.00  0.00      A     
ATOM   3323 HE22 GLN A 212      -9.362 -23.628  -2.157  0.00  0.00      A     
ATOM   3324  C   GLN A 212      -4.998 -26.192  -5.388  0.00  2.00      A     
ATOM   3325  O   GLN A 212      -3.837 -25.909  -5.521  0.00  2.00      A     
ATOM   3326  N   ALA A 213      -5.574 -27.233  -6.079  0.00  2.00      A     
ATOM   3327  HN  ALA A 213      -6.545 -27.440  -6.094  0.00  0.00      A     
ATOM   3328  CA  ALA A 213      -4.899 -28.264  -6.764  0.00  2.00      A     
ATOM   3329  HA  ALA A 213      -4.104 -28.623  -6.121  0.00  0.00      A     
ATOM   3330  CB  ALA A 213      -5.859 -29.500  -6.951  0.00  0.00      A     
ATOM   3331  HB1 ALA A 213      -5.271 -30.352  -7.441  0.00  0.00      A     
ATOM   3332  HB2 ALA A 213      -6.271 -29.876  -5.967  0.00  0.00      A     
ATOM   3333  HB3 ALA A 213      -6.657 -29.203  -7.641  0.00  0.00      A     
ATOM   3334  C   ALA A 213      -4.143 -27.745  -8.002  0.00  2.00      A     
ATOM   3335  O   ALA A 213      -2.968 -28.097  -8.215  0.00  2.00      A     
ATOM   3336  N   ASN A 214      -4.772 -26.927  -8.873  0.00  2.00      A     
ATOM   3337  HN  ASN A 214      -5.766 -26.760  -8.871  0.00  0.00      A     
ATOM   3338  CA  ASN A 214      -4.091 -26.446 -10.047  0.00  2.00      A     
ATOM   3339  HA  ASN A 214      -3.596 -27.234 -10.491  0.00  0.00      A     
ATOM   3340  CB  ASN A 214      -4.991 -25.701 -11.128  0.00  0.00      A     
ATOM   3341  HB1 ASN A 214      -4.324 -25.433 -11.953  0.00  0.00      A     
ATOM   3342  HB2 ASN A 214      -5.437 -24.780 -10.698  0.00  0.00      A     
ATOM   3343  CG  ASN A 214      -6.067 -26.641 -11.744  0.00  0.00      A     
ATOM   3344  OD1 ASN A 214      -5.952 -27.881 -11.713  0.00  0.00      A     
ATOM   3345  ND2 ASN A 214      -7.080 -26.062 -12.409  0.00  0.00      A     
ATOM   3346 HD21 ASN A 214      -7.837 -26.480 -12.903  0.00  0.00      A     
ATOM   3347 HD22 ASN A 214      -7.023 -25.056 -12.603  0.00  0.00      A     
ATOM   3348  C   ASN A 214      -2.979 -25.393  -9.683  0.00  2.00      A     
ATOM   3349  O   ASN A 214      -1.932 -25.211 -10.332  0.00  2.00      A     
ATOM   3350  N   PHE A 215      -3.178 -24.681  -8.559  0.00  2.00      A     
ATOM   3351  HN  PHE A 215      -4.034 -24.764  -8.028  0.00  0.00      A     
ATOM   3352  CA  PHE A 215      -2.126 -23.808  -8.010  0.00  2.00      A     
ATOM   3353  HA  PHE A 215      -1.941 -23.274  -8.896  0.00  0.00      A     
ATOM   3354  CB  PHE A 215      -2.692 -22.832  -6.863  0.00  0.00      A     
ATOM   3355  HB1 PHE A 215      -2.671 -23.478  -5.963  0.00  0.00      A     
ATOM   3356  HB2 PHE A 215      -3.683 -22.426  -7.184  0.00  0.00      A     
ATOM   3357  CG  PHE A 215      -1.638 -21.717  -6.533  0.00  0.00      A     
ATOM   3358  CD1 PHE A 215      -1.351 -21.523  -5.157  0.00  0.00      A     
ATOM   3359  HD1 PHE A 215      -1.848 -22.176  -4.439  0.00  0.00      A     
ATOM   3360  CE1 PHE A 215      -0.353 -20.640  -4.800  0.00  0.00      A     
ATOM   3361  HE1 PHE A 215      -0.059 -20.400  -3.776  0.00  0.00      A     
ATOM   3362  CZ  PHE A 215       0.398 -19.952  -5.737  0.00  0.00      A     
ATOM   3363  HZ  PHE A 215       1.179 -19.226  -5.441  0.00  0.00      A     
ATOM   3364  CD2 PHE A 215      -0.978 -20.962  -7.517  0.00  0.00      A     
ATOM   3365  HD2 PHE A 215      -1.233 -21.162  -8.535  0.00  0.00      A     
ATOM   3366  CE2 PHE A 215       0.080 -20.128  -7.101  0.00  0.00      A     
ATOM   3367  HE2 PHE A 215       0.629 -19.689  -7.925  0.00  0.00      A     
ATOM   3368  C   PHE A 215      -0.814 -24.567  -7.676  0.00  2.00      A     
ATOM   3369  O   PHE A 215       0.231 -24.182  -8.082  0.00  2.00      A     
ATOM   3370  N   LEU A 216      -0.909 -25.733  -7.015  0.00  2.00      A     
ATOM   3371  HN  LEU A 216      -1.827 -26.000  -6.585  0.00  0.00      A     
ATOM   3372  CA  LEU A 216       0.186 -26.661  -6.837  0.00  2.00      A     
ATOM   3373  HA  LEU A 216       0.971 -26.116  -6.287  0.00  0.00      A     
ATOM   3374  CB  LEU A 216      -0.264 -27.954  -6.031  0.00  0.00      A     
ATOM   3375  HB1 LEU A 216      -1.115 -28.381  -6.509  0.00  0.00      A     
ATOM   3376  HB2 LEU A 216      -0.642 -27.605  -5.102  0.00  0.00      A     
ATOM   3377  CG  LEU A 216       0.749 -29.007  -5.666  0.00  0.00      A     
ATOM   3378  HG  LEU A 216       1.273 -29.226  -6.617  0.00  0.00      A     
ATOM   3379  CD1 LEU A 216       1.730 -28.525  -4.632  0.00  0.00      A     
ATOM   3380 HD11 LEU A 216       1.177 -28.090  -3.701  0.00  0.00      A     
ATOM   3381 HD12 LEU A 216       2.430 -29.352  -4.140  0.00  0.00      A     
ATOM   3382 HD13 LEU A 216       2.304 -27.651  -4.938  0.00  0.00      A     
ATOM   3383  CD2 LEU A 216       0.154 -30.272  -5.088  0.00  0.00      A     
ATOM   3384 HD21 LEU A 216      -0.367 -30.794  -5.977  0.00  0.00      A     
ATOM   3385 HD22 LEU A 216       1.035 -30.930  -4.806  0.00  0.00      A     
ATOM   3386 HD23 LEU A 216      -0.564 -30.235  -4.291  0.00  0.00      A     
ATOM   3387  C   LEU A 216       0.847 -27.072  -8.127  0.00  2.00      A     
ATOM   3388  O   LEU A 216       2.044 -27.070  -8.179  0.00  2.00      A     
ATOM   3389  N   ARG A 217       0.140 -27.464  -9.211  0.00  2.00      A     
ATOM   3390  HN  ARG A 217      -0.877 -27.613  -9.190  0.00  0.00      A     
ATOM   3391  CA  ARG A 217       0.685 -27.699 -10.517  0.00  2.00      A     
ATOM   3392  HA  ARG A 217       1.473 -28.403 -10.346  0.00  0.00      A     
ATOM   3393  CB  ARG A 217      -0.479 -28.162 -11.440  0.00  0.00      A     
ATOM   3394  HB1 ARG A 217      -0.185 -28.304 -12.533  0.00  0.00      A     
ATOM   3395  HB2 ARG A 217      -1.285 -27.413 -11.413  0.00  0.00      A     
ATOM   3396  CG  ARG A 217      -1.224 -29.438 -11.028  0.00  0.00      A     
ATOM   3397  HG1 ARG A 217      -2.024 -29.698 -11.712  0.00  0.00      A     
ATOM   3398  HG2 ARG A 217      -1.611 -29.181  -9.997  0.00  0.00      A     
ATOM   3399  CD  ARG A 217      -0.452 -30.749 -10.691  0.00  0.00      A     
ATOM   3400  HD1 ARG A 217      -1.153 -31.479 -10.386  0.00  0.00      A     
ATOM   3401  HD2 ARG A 217       0.312 -30.440  -9.875  0.00  0.00      A     
ATOM   3402  NE  ARG A 217       0.436 -31.287 -11.795  0.00  0.00      A     
ATOM   3403  HE  ARG A 217       1.258 -30.788 -12.036  0.00  0.00      A     
ATOM   3404  CZ  ARG A 217       0.563 -32.537 -11.938  0.00  0.00      A     
ATOM   3405  NH1 ARG A 217      -0.409 -33.467 -11.633  0.00  0.00      A     
ATOM   3406 HH11 ARG A 217      -1.333 -33.220 -11.292  0.00  0.00      A     
ATOM   3407 HH12 ARG A 217      -0.274 -34.420 -12.083  0.00  0.00      A     
ATOM   3408  NH2 ARG A 217       1.659 -33.023 -12.619  0.00  0.00      A     
ATOM   3409 HH21 ARG A 217       2.316 -32.385 -13.026  0.00  0.00      A     
ATOM   3410 HH22 ARG A 217       1.674 -33.997 -12.769  0.00  0.00      A     
ATOM   3411  C   ARG A 217       1.412 -26.567 -11.160  0.00  2.00      A     
ATOM   3412  O   ARG A 217       2.448 -26.774 -11.782  0.00  2.00      A     
ATOM   3413  N   ARG A 218       0.794 -25.355 -11.164  0.00  2.00      A     
ATOM   3414  HN  ARG A 218      -0.152 -25.242 -10.727  0.00  0.00      A     
ATOM   3415  CA  ARG A 218       1.497 -24.195 -11.519  0.00  2.00      A     
ATOM   3416  HA  ARG A 218       1.859 -24.400 -12.520  0.00  0.00      A     
ATOM   3417  CB  ARG A 218       0.625 -22.907 -11.692  0.00  0.00      A     
ATOM   3418  HB1 ARG A 218       1.234 -22.085 -12.111  0.00  0.00      A     
ATOM   3419  HB2 ARG A 218       0.171 -22.557 -10.693  0.00  0.00      A     
ATOM   3420  CG  ARG A 218      -0.465 -22.989 -12.746  0.00  0.00      A     
ATOM   3421  HG1 ARG A 218      -1.331 -23.626 -12.392  0.00  0.00      A     
ATOM   3422  HG2 ARG A 218      -0.072 -23.508 -13.697  0.00  0.00      A     
ATOM   3423  CD  ARG A 218      -0.939 -21.567 -13.236  0.00  0.00      A     
ATOM   3424  HD1 ARG A 218      -0.239 -20.920 -13.735  0.00  0.00      A     
ATOM   3425  HD2 ARG A 218      -1.266 -20.877 -12.419  0.00  0.00      A     
ATOM   3426  NE  ARG A 218      -2.073 -21.786 -14.177  0.00  0.00      A     
ATOM   3427  HE  ARG A 218      -2.418 -22.721 -14.432  0.00  0.00      A     
ATOM   3428  CZ  ARG A 218      -2.769 -20.759 -14.781  0.00  0.00      A     
ATOM   3429  NH1 ARG A 218      -2.505 -19.468 -14.579  0.00  0.00      A     
ATOM   3430 HH11 ARG A 218      -1.947 -19.158 -13.775  0.00  0.00      A     
ATOM   3431 HH12 ARG A 218      -3.157 -18.818 -14.880  0.00  0.00      A     
ATOM   3432  NH2 ARG A 218      -3.687 -21.148 -15.681  0.00  0.00      A     
ATOM   3433 HH21 ARG A 218      -3.709 -22.161 -15.944  0.00  0.00      A     
ATOM   3434 HH22 ARG A 218      -4.343 -20.506 -16.083  0.00  0.00      A     
ATOM   3435  C   ARG A 218       2.741 -23.893 -10.735  0.00  2.00      A     
ATOM   3436  O   ARG A 218       3.687 -23.606 -11.437  0.00  2.00      A     
ATOM   3437  N   VAL A 219       2.729 -23.974  -9.418  0.00  2.00      A     
ATOM   3438  HN  VAL A 219       1.908 -24.401  -8.998  0.00  0.00      A     
ATOM   3439  CA  VAL A 219       3.721 -23.782  -8.443  0.00  2.00      A     
ATOM   3440  HA  VAL A 219       4.101 -22.784  -8.590  0.00  0.00      A     
ATOM   3441  CB  VAL A 219       3.170 -23.740  -7.005  0.00  0.00      A     
ATOM   3442  HB  VAL A 219       2.453 -24.629  -6.885  0.00  0.00      A     
ATOM   3443  CG1 VAL A 219       4.340 -23.889  -5.956  0.00  0.00      A     
ATOM   3444 HG11 VAL A 219       5.089 -23.068  -6.151  0.00  0.00      A     
ATOM   3445 HG12 VAL A 219       4.024 -23.668  -4.978  0.00  0.00      A     
ATOM   3446 HG13 VAL A 219       4.849 -24.885  -5.896  0.00  0.00      A     
ATOM   3447  CG2 VAL A 219       2.366 -22.377  -6.866  0.00  0.00      A     
ATOM   3448 HG21 VAL A 219       2.985 -21.521  -6.923  0.00  0.00      A     
ATOM   3449 HG22 VAL A 219       1.534 -22.221  -7.596  0.00  0.00      A     
ATOM   3450 HG23 VAL A 219       2.015 -22.338  -5.851  0.00  0.00      A     
ATOM   3451  C   VAL A 219       4.959 -24.660  -8.639  0.00  2.00      A     
ATOM   3452  O   VAL A 219       6.117 -24.219  -8.601  0.00  2.00      A     
ATOM   3453  N   THR A 220       4.759 -26.007  -8.840  0.00  2.00      A     
ATOM   3454  HN  THR A 220       3.807 -26.302  -8.842  0.00  0.00      A     
ATOM   3455  CA  THR A 220       5.847 -26.908  -9.212  0.00  2.00      A     
ATOM   3456  HA  THR A 220       6.682 -26.758  -8.520  0.00  0.00      A     
ATOM   3457  CB  THR A 220       5.309 -28.333  -9.128  0.00  0.00      A     
ATOM   3458  HB  THR A 220       6.063 -29.025  -9.573  0.00  0.00      A     
ATOM   3459  OG1 THR A 220       4.037 -28.587  -9.774  0.00  0.00      A     
ATOM   3460  HG1 THR A 220       3.275 -28.267  -9.218  0.00  0.00      A     
ATOM   3461  CG2 THR A 220       5.208 -28.826  -7.717  0.00  0.00      A     
ATOM   3462 HG21 THR A 220       4.778 -29.864  -7.664  0.00  0.00      A     
ATOM   3463 HG22 THR A 220       6.166 -28.931  -7.186  0.00  0.00      A     
ATOM   3464 HG23 THR A 220       4.620 -28.113  -7.097  0.00  0.00      A     
ATOM   3465  C   THR A 220       6.496 -26.538 -10.548  0.00  2.00      A     
ATOM   3466  O   THR A 220       7.727 -26.431 -10.591  0.00  2.00      A     
ATOM   3467  N   GLY A 221       5.738 -26.207 -11.623  0.00  2.00      A     
ATOM   3468  HN  GLY A 221       4.745 -26.506 -11.613  0.00  0.00      A     
ATOM   3469  CA  GLY A 221       6.224 -25.612 -12.819  0.00  2.00      A     
ATOM   3470  HA1 GLY A 221       5.368 -25.405 -13.484  0.00  0.00      A     
ATOM   3471  HA2 GLY A 221       7.047 -26.292 -13.139  0.00  0.00      A     
ATOM   3472  C   GLY A 221       7.062 -24.356 -12.587  0.00  2.00      A     
ATOM   3473  O   GLY A 221       8.099 -24.191 -13.254  0.00  2.00      A     
ATOM   3474  N   LEU A 222       6.559 -23.385 -11.684  0.00  2.00      A     
ATOM   3475  HN  LEU A 222       5.690 -23.503 -11.197  0.00  0.00      A     
ATOM   3476  CA  LEU A 222       7.245 -22.153 -11.318  0.00  2.00      A     
ATOM   3477  HA  LEU A 222       7.476 -21.636 -12.278  0.00  0.00      A     
ATOM   3478  CB  LEU A 222       6.399 -21.225 -10.477  0.00  0.00      A     
ATOM   3479  HB1 LEU A 222       7.030 -20.452  -9.886  0.00  0.00      A     
ATOM   3480  HB2 LEU A 222       5.946 -21.883  -9.685  0.00  0.00      A     
ATOM   3481  CG  LEU A 222       5.309 -20.463 -11.288  0.00  0.00      A     
ATOM   3482  HG  LEU A 222       4.965 -21.230 -12.003  0.00  0.00      A     
ATOM   3483  CD1 LEU A 222       4.142 -19.990 -10.445  0.00  0.00      A     
ATOM   3484 HD11 LEU A 222       3.381 -19.353 -11.060  0.00  0.00      A     
ATOM   3485 HD12 LEU A 222       3.648 -20.920 -10.104  0.00  0.00      A     
ATOM   3486 HD13 LEU A 222       4.473 -19.387  -9.624  0.00  0.00      A     
ATOM   3487  CD2 LEU A 222       5.967 -19.365 -12.185  0.00  0.00      A     
ATOM   3488 HD21 LEU A 222       5.274 -18.866 -12.884  0.00  0.00      A     
ATOM   3489 HD22 LEU A 222       6.705 -18.777 -11.653  0.00  0.00      A     
ATOM   3490 HD23 LEU A 222       6.586 -19.865 -12.903  0.00  0.00      A     
ATOM   3491  C   LEU A 222       8.604 -22.354 -10.676  0.00  2.00      A     
ATOM   3492  O   LEU A 222       9.594 -21.691 -11.004  0.00  2.00      A     
ATOM   3493  N   PHE A 223       8.628 -23.313  -9.755  0.00  2.00      A     
ATOM   3494  HN  PHE A 223       7.744 -23.769  -9.533  0.00  0.00      A     
ATOM   3495  CA  PHE A 223       9.797 -23.768  -9.043  0.00  2.00      A     
ATOM   3496  HA  PHE A 223      10.104 -22.884  -8.422  0.00  0.00      A     
ATOM   3497  CB  PHE A 223       9.461 -25.078  -8.201  0.00  0.00      A     
ATOM   3498  HB1 PHE A 223      10.043 -25.911  -8.542  0.00  0.00      A     
ATOM   3499  HB2 PHE A 223       8.409 -25.284  -8.209  0.00  0.00      A     
ATOM   3500  CG  PHE A 223       9.861 -25.027  -6.742  0.00  0.00      A     
ATOM   3501  CD1 PHE A 223       8.921 -25.276  -5.701  0.00  0.00      A     
ATOM   3502  HD1 PHE A 223       7.914 -25.741  -5.780  0.00  0.00      A     
ATOM   3503  CE1 PHE A 223       9.361 -25.239  -4.340  0.00  0.00      A     
ATOM   3504  HE1 PHE A 223       8.679 -25.628  -3.574  0.00  0.00      A     
ATOM   3505  CZ  PHE A 223      10.640 -24.879  -3.978  0.00  0.00      A     
ATOM   3506  HZ  PHE A 223      10.943 -24.850  -2.928  0.00  0.00      A     
ATOM   3507  CD2 PHE A 223      11.068 -24.446  -6.366  0.00  0.00      A     
ATOM   3508  HD2 PHE A 223      11.766 -24.109  -7.092  0.00  0.00      A     
ATOM   3509  CE2 PHE A 223      11.431 -24.367  -5.004  0.00  0.00      A     
ATOM   3510  HE2 PHE A 223      12.351 -23.922  -4.783  0.00  0.00      A     
ATOM   3511  C   PHE A 223      10.976 -24.240  -9.864  0.00  2.00      A     
ATOM   3512  O   PHE A 223      12.161 -23.943  -9.658  0.00  2.00      A     
ATOM   3513  N   SER A 224      10.679 -25.038 -10.943  0.00  2.00      A     
ATOM   3514  HN  SER A 224       9.709 -25.018 -11.205  0.00  0.00      A     
ATOM   3515  CA  SER A 224      11.644 -25.990 -11.542  0.00  2.00      A     
ATOM   3516  HA  SER A 224      11.926 -26.662 -10.706  0.00  0.00      A     
ATOM   3517  CB  SER A 224      11.025 -26.852 -12.554  0.00  0.00      A     
ATOM   3518  HB1 SER A 224      10.013 -27.227 -12.130  0.00  0.00      A     
ATOM   3519  HB2 SER A 224      11.563 -27.789 -12.921  0.00  0.00      A     
ATOM   3520  OG  SER A 224      10.744 -26.171 -13.753  0.00  0.00      A     
ATOM   3521  HG1 SER A 224      11.425 -26.432 -14.360  0.00  0.00      A     
ATOM   3522  C   SER A 224      12.968 -25.390 -11.927  0.00  2.00      A     
ATOM   3523  O   SER A 224      13.946 -26.051 -11.684  0.00  2.00      A     
ATOM   3524  N   ASP A 225      13.022 -24.208 -12.543  0.00  2.00      A     
ATOM   3525  HN  ASP A 225      12.131 -23.646 -12.520  0.00  0.00      A     
ATOM   3526  CA  ASP A 225      14.182 -23.594 -13.209  0.00  2.00      A     
ATOM   3527  HA  ASP A 225      14.453 -24.234 -14.015  0.00  0.00      A     
ATOM   3528  CB  ASP A 225      13.859 -22.191 -13.772  0.00  0.00      A     
ATOM   3529  HB1 ASP A 225      14.731 -21.587 -14.241  0.00  0.00      A     
ATOM   3530  HB2 ASP A 225      13.339 -21.570 -12.958  0.00  0.00      A     
ATOM   3531  CG  ASP A 225      12.854 -22.309 -14.920  0.00  0.00      A     
ATOM   3532  OD1 ASP A 225      12.270 -21.220 -15.207  0.00  0.00      A     
ATOM   3533  OD2 ASP A 225      12.855 -23.381 -15.530  0.00  0.00      A     
ATOM   3534  C   ASP A 225      15.351 -23.441 -12.200  0.00  2.00      A     
ATOM   3535  O   ASP A 225      15.235 -23.129 -11.061  0.00  2.00      A     
ATOM   3536  N   PRO A 226      16.577 -23.628 -12.593  0.00  2.00      A     
ATOM   3537  CD  PRO A 226      17.070 -23.490 -13.982  0.00  0.00      A     
ATOM   3538  HD1 PRO A 226      16.701 -24.464 -14.427  0.00  0.00      A     
ATOM   3539  HD2 PRO A 226      16.800 -22.547 -14.465  0.00  0.00      A     
ATOM   3540  CA  PRO A 226      17.690 -23.910 -11.654  0.00  2.00      A     
ATOM   3541  HA  PRO A 226      17.405 -24.821 -11.045  0.00  0.00      A     
ATOM   3542  CB  PRO A 226      18.805 -24.149 -12.620  0.00  0.00      A     
ATOM   3543  HB1 PRO A 226      18.703 -25.174 -12.872  0.00  0.00      A     
ATOM   3544  HB2 PRO A 226      19.781 -24.173 -12.260  0.00  0.00      A     
ATOM   3545  CG  PRO A 226      18.616 -23.287 -13.856  0.00  0.00      A     
ATOM   3546  HG1 PRO A 226      19.119 -23.635 -14.753  0.00  0.00      A     
ATOM   3547  HG2 PRO A 226      18.954 -22.266 -13.655  0.00  0.00      A     
ATOM   3548  C   PRO A 226      18.093 -22.907 -10.688  0.00  2.00      A     
ATOM   3549  O   PRO A 226      18.616 -23.277  -9.623  0.00  2.00      A     
ATOM   3550  N   LYS A 227      17.865 -21.595 -10.856  0.00  2.00      A     
ATOM   3551  HN  LYS A 227      17.275 -21.331 -11.628  0.00  0.00      A     
ATOM   3552  CA  LYS A 227      18.297 -20.683  -9.826  0.00  2.00      A     
ATOM   3553  HA  LYS A 227      18.972 -21.089  -9.086  0.00  0.00      A     
ATOM   3554  CB  LYS A 227      19.064 -19.570 -10.520  0.00  0.00      A     
ATOM   3555  HB1 LYS A 227      19.348 -18.841  -9.740  0.00  0.00      A     
ATOM   3556  HB2 LYS A 227      18.358 -19.092 -11.251  0.00  0.00      A     
ATOM   3557  CG  LYS A 227      20.370 -20.073 -11.261  0.00  0.00      A     
ATOM   3558  HG1 LYS A 227      20.094 -20.917 -11.988  0.00  0.00      A     
ATOM   3559  HG2 LYS A 227      21.004 -20.497 -10.462  0.00  0.00      A     
ATOM   3560  CD  LYS A 227      21.197 -18.902 -12.000  0.00  0.00      A     
ATOM   3561  HD1 LYS A 227      22.211 -19.430 -12.081  0.00  0.00      A     
ATOM   3562  HD2 LYS A 227      21.358 -18.099 -11.276  0.00  0.00      A     
ATOM   3563  CE  LYS A 227      20.600 -18.758 -13.388  0.00  0.00      A     
ATOM   3564  HE1 LYS A 227      19.515 -18.601 -13.394  0.00  0.00      A     
ATOM   3565  HE2 LYS A 227      20.771 -19.698 -13.926  0.00  0.00      A     
ATOM   3566  NZ  LYS A 227      21.179 -17.596 -14.134  0.00  0.00      A     
ATOM   3567  HZ1 LYS A 227      20.993 -16.690 -13.575  0.00  0.00      A     
ATOM   3568  HZ2 LYS A 227      22.165 -17.720 -14.307  0.00  0.00      A     
ATOM   3569  HZ3 LYS A 227      20.648 -17.473 -14.997  0.00  0.00      A     
ATOM   3570  C   LYS A 227      17.079 -20.112  -9.061  0.00  2.00      A     
ATOM   3571  O   LYS A 227      17.093 -19.100  -8.352  0.00  2.00      A     
ATOM   3572  N   VAL A 228      15.999 -20.905  -9.166  0.00  2.00      A     
ATOM   3573  HN  VAL A 228      15.936 -21.698  -9.750  0.00  0.00      A     
ATOM   3574  CA  VAL A 228      14.666 -20.580  -8.767  0.00  2.00      A     
ATOM   3575  HA  VAL A 228      14.721 -19.625  -8.276  0.00  0.00      A     
ATOM   3576  CB  VAL A 228      13.705 -20.438  -9.924  0.00  0.00      A     
ATOM   3577  HB  VAL A 228      13.567 -21.322 -10.606  0.00  0.00      A     
ATOM   3578  CG1 VAL A 228      12.295 -20.058  -9.352  0.00  0.00      A     
ATOM   3579 HG11 VAL A 228      11.556 -19.787 -10.138  0.00  0.00      A     
ATOM   3580 HG12 VAL A 228      11.775 -20.954  -8.878  0.00  0.00      A     
ATOM   3581 HG13 VAL A 228      12.390 -19.300  -8.536  0.00  0.00      A     
ATOM   3582  CG2 VAL A 228      14.221 -19.195 -10.772  0.00  0.00      A     
ATOM   3583 HG21 VAL A 228      14.225 -18.291 -10.096  0.00  0.00      A     
ATOM   3584 HG22 VAL A 228      15.212 -19.335 -11.157  0.00  0.00      A     
ATOM   3585 HG23 VAL A 228      13.671 -18.966 -11.654  0.00  0.00      A     
ATOM   3586  C   VAL A 228      14.430 -21.618  -7.760  0.00  2.00      A     
ATOM   3587  O   VAL A 228      14.568 -22.803  -8.033  0.00  2.00      A     
ATOM   3588  N   ALA A 229      14.329 -21.250  -6.447  0.00  2.00      A     
ATOM   3589  HN  ALA A 229      14.585 -21.923  -5.745  0.00  0.00      A     
ATOM   3590  CA  ALA A 229      13.363 -20.337  -5.932  0.00  2.00      A     
ATOM   3591  HA  ALA A 229      12.908 -20.033  -6.814  0.00  0.00      A     
ATOM   3592  CB  ALA A 229      12.426 -21.171  -5.114  0.00  0.00      A     
ATOM   3593  HB1 ALA A 229      12.054 -22.100  -5.481  0.00  0.00      A     
ATOM   3594  HB2 ALA A 229      12.980 -21.552  -4.142  0.00  0.00      A     
ATOM   3595  HB3 ALA A 229      11.530 -20.586  -4.777  0.00  0.00      A     
ATOM   3596  C   ALA A 229      13.697 -19.017  -5.142  0.00  2.00      A     
ATOM   3597  O   ALA A 229      13.805 -19.015  -3.906  0.00  2.00      A     
ATOM   3598  N   VAL A 230      13.364 -17.896  -5.875  0.00  2.00      A     
ATOM   3599  HN  VAL A 230      13.643 -17.725  -6.813  0.00  0.00      A     
ATOM   3600  CA  VAL A 230      12.408 -16.939  -5.280  0.00  2.00      A     
ATOM   3601  HA  VAL A 230      12.063 -17.287  -4.201  0.00  0.00      A     
ATOM   3602  CB  VAL A 230      13.121 -15.601  -5.091  0.00  0.00      A     
ATOM   3603  HB  VAL A 230      13.818 -15.522  -5.910  0.00  0.00      A     
ATOM   3604  CG1 VAL A 230      12.100 -14.481  -4.996  0.00  0.00      A     
ATOM   3605 HG11 VAL A 230      12.700 -13.489  -4.920  0.00  0.00      A     
ATOM   3606 HG12 VAL A 230      11.475 -14.256  -5.910  0.00  0.00      A     
ATOM   3607 HG13 VAL A 230      11.419 -14.680  -4.196  0.00  0.00      A     
ATOM   3608  CG2 VAL A 230      13.986 -15.526  -3.788  0.00  0.00      A     
ATOM   3609 HG21 VAL A 230      14.356 -14.471  -3.656  0.00  0.00      A     
ATOM   3610 HG22 VAL A 230      13.489 -15.735  -2.849  0.00  0.00      A     
ATOM   3611 HG23 VAL A 230      14.866 -16.211  -3.911  0.00  0.00      A     
ATOM   3612  C   VAL A 230      11.249 -16.960  -6.295  0.00  2.00      A     
ATOM   3613  O   VAL A 230      11.347 -16.439  -7.388  0.00  2.00      A     
ATOM   3614  N   VAL A 231      10.063 -17.561  -5.959  0.00  2.00      A     
ATOM   3615  HN  VAL A 231      10.065 -17.954  -5.079  0.00  0.00      A     
ATOM   3616  CA  VAL A 231       8.802 -17.484  -6.678  0.00  2.00      A     
ATOM   3617  HA  VAL A 231       8.876 -16.746  -7.507  0.00  0.00      A     
ATOM   3618  CB  VAL A 231       8.087 -18.782  -7.199  0.00  0.00      A     
ATOM   3619  HB  VAL A 231       7.715 -19.501  -6.400  0.00  0.00      A     
ATOM   3620  CG1 VAL A 231       6.889 -18.404  -8.086  0.00  0.00      A     
ATOM   3621 HG11 VAL A 231       5.996 -17.847  -7.642  0.00  0.00      A     
ATOM   3622 HG12 VAL A 231       7.274 -17.905  -9.039  0.00  0.00      A     
ATOM   3623 HG13 VAL A 231       6.364 -19.301  -8.310  0.00  0.00      A     
ATOM   3624  CG2 VAL A 231       9.135 -19.679  -8.029  0.00  0.00      A     
ATOM   3625 HG21 VAL A 231       8.703 -20.440  -8.717  0.00  0.00      A     
ATOM   3626 HG22 VAL A 231       9.701 -18.918  -8.644  0.00  0.00      A     
ATOM   3627 HG23 VAL A 231       9.789 -20.115  -7.283  0.00  0.00      A     
ATOM   3628  C   VAL A 231       7.884 -16.931  -5.597  0.00  2.00      A     
ATOM   3629  O   VAL A 231       7.617 -17.565  -4.592  0.00  2.00      A     
ATOM   3630  N   GLN A 232       7.428 -15.750  -5.734  0.00  2.00      A     
ATOM   3631  HN  GLN A 232       7.903 -15.125  -6.317  0.00  0.00      A     
ATOM   3632  CA  GLN A 232       6.398 -15.270  -4.822  0.00  2.00      A     
ATOM   3633  HA  GLN A 232       6.053 -15.925  -4.078  0.00  0.00      A     
ATOM   3634  CB  GLN A 232       6.896 -14.146  -3.959  0.00  0.00      A     
ATOM   3635  HB1 GLN A 232       7.124 -13.311  -4.552  0.00  0.00      A     
ATOM   3636  HB2 GLN A 232       7.788 -14.377  -3.279  0.00  0.00      A     
ATOM   3637  CG  GLN A 232       5.911 -13.711  -2.847  0.00  0.00      A     
ATOM   3638  HG1 GLN A 232       5.058 -13.174  -3.298  0.00  0.00      A     
ATOM   3639  HG2 GLN A 232       6.375 -12.870  -2.258  0.00  0.00      A     
ATOM   3640  CD  GLN A 232       5.447 -14.709  -1.792  0.00  0.00      A     
ATOM   3641  OE1 GLN A 232       6.124 -15.296  -0.954  0.00  0.00      A     
ATOM   3642  NE2 GLN A 232       4.102 -14.799  -1.568  0.00  0.00      A     
ATOM   3643 HE21 GLN A 232       3.483 -14.402  -2.272  0.00  0.00      A     
ATOM   3644 HE22 GLN A 232       3.763 -15.393  -0.772  0.00  0.00      A     
ATOM   3645  C   GLN A 232       5.137 -14.869  -5.576  0.00  2.00      A     
ATOM   3646  O   GLN A 232       5.204 -14.171  -6.589  0.00  2.00      A     
ATOM   3647  N   THR A 233       3.887 -15.493  -5.367  0.00  2.00      A     
ATOM   3648  HN  THR A 233       3.791 -16.241  -4.692  0.00  0.00      A     
ATOM   3649  CA  THR A 233       2.662 -14.964  -5.859  0.00  2.00      A     
ATOM   3650  HA  THR A 233       3.003 -14.438  -6.755  0.00  0.00      A     
ATOM   3651  CB  THR A 233       1.723 -16.102  -6.182  0.00  0.00      A     
ATOM   3652  HB  THR A 233       0.812 -15.651  -6.701  0.00  0.00      A     
ATOM   3653  OG1 THR A 233       1.288 -16.839  -5.069  0.00  0.00      A     
ATOM   3654  HG1 THR A 233       0.311 -16.881  -5.020  0.00  0.00      A     
ATOM   3655  CG2 THR A 233       2.356 -16.941  -7.228  0.00  0.00      A     
ATOM   3656 HG21 THR A 233       1.490 -17.509  -7.635  0.00  0.00      A     
ATOM   3657 HG22 THR A 233       2.707 -16.414  -8.057  0.00  0.00      A     
ATOM   3658 HG23 THR A 233       3.030 -17.696  -6.770  0.00  0.00      A     
ATOM   3659  C   THR A 233       2.054 -13.943  -4.852  0.00  2.00      A     
ATOM   3660  O   THR A 233       2.369 -13.945  -3.645  0.00  2.00      A     
ATOM   3661  N   PRO A 234       1.155 -13.056  -5.347  0.00  2.00      A     
ATOM   3662  CD  PRO A 234       1.088 -12.771  -6.827  0.00  0.00      A     
ATOM   3663  HD1 PRO A 234       2.086 -12.364  -7.214  0.00  0.00      A     
ATOM   3664  HD2 PRO A 234       0.791 -13.657  -7.438  0.00  0.00      A     
ATOM   3665  CA  PRO A 234       0.452 -12.005  -4.620  0.00  2.00      A     
ATOM   3666  HA  PRO A 234       1.111 -11.396  -4.031  0.00  0.00      A     
ATOM   3667  CB  PRO A 234      -0.029 -10.970  -5.664  0.00  0.00      A     
ATOM   3668  HB1 PRO A 234       0.710 -10.191  -5.923  0.00  0.00      A     
ATOM   3669  HB2 PRO A 234      -1.050 -10.550  -5.471  0.00  0.00      A     
ATOM   3670  CG  PRO A 234      -0.104 -11.821  -6.926  0.00  0.00      A     
ATOM   3671  HG1 PRO A 234      -0.049 -11.219  -7.860  0.00  0.00      A     
ATOM   3672  HG2 PRO A 234      -1.018 -12.425  -6.932  0.00  0.00      A     
ATOM   3673  C   PRO A 234      -0.581 -12.592  -3.667  0.00  2.00      A     
ATOM   3674  O   PRO A 234      -1.057 -13.709  -3.862  0.00  2.00      A     
ATOM   3675  N   GLN A 235      -0.961 -11.918  -2.602  0.00  2.00      A     
ATOM   3676  HN  GLN A 235      -0.600 -11.015  -2.532  0.00  0.00      A     
ATOM   3677  CA  GLN A 235      -2.008 -12.338  -1.715  0.00  2.00      A     
ATOM   3678  HA  GLN A 235      -2.163 -13.406  -1.709  0.00  0.00      A     
ATOM   3679  CB  GLN A 235      -1.881 -12.021  -0.193  0.00  0.00      A     
ATOM   3680  HB1 GLN A 235      -2.854 -12.150   0.279  0.00  0.00      A     
ATOM   3681  HB2 GLN A 235      -1.735 -10.906  -0.196  0.00  0.00      A     
ATOM   3682  CG  GLN A 235      -0.907 -12.857   0.627  0.00  0.00      A     
ATOM   3683  HG1 GLN A 235      -0.921 -13.945   0.345  0.00  0.00      A     
ATOM   3684  HG2 GLN A 235      -1.234 -12.841   1.694  0.00  0.00      A     
ATOM   3685  CD  GLN A 235       0.493 -12.379   0.531  0.00  0.00      A     
ATOM   3686  OE1 GLN A 235       0.946 -11.605   1.398  0.00  0.00      A     
ATOM   3687  NE2 GLN A 235       1.230 -12.790  -0.483  0.00  0.00      A     
ATOM   3688 HE21 GLN A 235       0.751 -13.283  -1.184  0.00  0.00      A     
ATOM   3689 HE22 GLN A 235       2.230 -12.699  -0.368  0.00  0.00      A     
ATOM   3690  C   GLN A 235      -3.302 -11.650  -2.230  0.00  2.00      A     
ATOM   3691  O   GLN A 235      -3.491 -10.446  -2.345  0.00  2.00      A     
ATOM   3692  N   PHE A 236      -4.290 -12.484  -2.575  0.00  2.00      A     
ATOM   3693  HN  PHE A 236      -4.133 -13.475  -2.534  0.00  0.00      A     
ATOM   3694  CA  PHE A 236      -5.678 -12.052  -2.753  0.00  2.00      A     
ATOM   3695  HA  PHE A 236      -5.608 -11.053  -3.230  0.00  0.00      A     
ATOM   3696  CB  PHE A 236      -6.518 -13.085  -3.626  0.00  0.00      A     
ATOM   3697  HB1 PHE A 236      -6.783 -13.892  -2.866  0.00  0.00      A     
ATOM   3698  HB2 PHE A 236      -5.958 -13.613  -4.410  0.00  0.00      A     
ATOM   3699  CG  PHE A 236      -7.739 -12.497  -4.196  0.00  0.00      A     
ATOM   3700  CD1 PHE A 236      -7.765 -11.560  -5.204  0.00  0.00      A     
ATOM   3701  HD1 PHE A 236      -6.809 -11.230  -5.482  0.00  0.00      A     
ATOM   3702  CE1 PHE A 236      -8.924 -11.054  -5.833  0.00  0.00      A     
ATOM   3703  HE1 PHE A 236      -8.962 -10.256  -6.638  0.00  0.00      A     
ATOM   3704  CZ  PHE A 236     -10.167 -11.594  -5.320  0.00  0.00      A     
ATOM   3705  HZ  PHE A 236     -11.117 -11.088  -5.672  0.00  0.00      A     
ATOM   3706  CD2 PHE A 236      -8.974 -13.032  -3.734  0.00  0.00      A     
ATOM   3707  HD2 PHE A 236      -8.902 -13.861  -2.982  0.00  0.00      A     
ATOM   3708  CE2 PHE A 236     -10.166 -12.525  -4.238  0.00  0.00      A     
ATOM   3709  HE2 PHE A 236     -11.093 -12.971  -3.862  0.00  0.00      A     
ATOM   3710  C   PHE A 236      -6.311 -11.773  -1.327  0.00  2.00      A     
ATOM   3711  O   PHE A 236      -6.153 -12.581  -0.431  0.00  2.00      A     
ATOM   3712  N   TYR A 237      -6.925 -10.660  -1.090  0.00  2.00      A     
ATOM   3713  HN  TYR A 237      -7.064  -9.933  -1.835  0.00  0.00      A     
ATOM   3714  CA  TYR A 237      -7.617 -10.433   0.167  0.00  2.00      A     
ATOM   3715  HA  TYR A 237      -7.359 -11.247   0.924  0.00  0.00      A     
ATOM   3716  CB  TYR A 237      -7.187  -9.012   0.648  0.00  0.00      A     
ATOM   3717  HB1 TYR A 237      -7.831  -8.541   1.422  0.00  0.00      A     
ATOM   3718  HB2 TYR A 237      -7.078  -8.311  -0.177  0.00  0.00      A     
ATOM   3719  CG  TYR A 237      -5.891  -9.119   1.447  0.00  0.00      A     
ATOM   3720  CD1 TYR A 237      -5.930  -8.988   2.891  0.00  0.00      A     
ATOM   3721  HD1 TYR A 237      -6.879  -8.611   3.420  0.00  0.00      A     
ATOM   3722  CE1 TYR A 237      -4.755  -9.237   3.654  0.00  0.00      A     
ATOM   3723  HE1 TYR A 237      -4.727  -9.156   4.713  0.00  0.00      A     
ATOM   3724  CZ  TYR A 237      -3.592  -9.678   3.055  0.00  0.00      A     
ATOM   3725  OH  TYR A 237      -2.534 -10.151   3.814  0.00  0.00      A     
ATOM   3726  HH  TYR A 237      -2.675 -10.029   4.783  0.00  0.00      A     
ATOM   3727  CD2 TYR A 237      -4.631  -9.321   0.798  0.00  0.00      A     
ATOM   3728  HD2 TYR A 237      -4.557  -9.312  -0.268  0.00  0.00      A     
ATOM   3729  CE2 TYR A 237      -3.526  -9.540   1.659  0.00  0.00      A     
ATOM   3730  HE2 TYR A 237      -2.580  -9.663   1.158  0.00  0.00      A     
ATOM   3731  C   TYR A 237      -9.091 -10.511  -0.230  0.00  2.00      A     
ATOM   3732  O   TYR A 237      -9.552  -9.693  -1.008  0.00  2.00      A     
ATOM   3733  N   PHE A 238      -9.910 -11.498   0.249  0.00  2.00      A     
ATOM   3734  HN  PHE A 238      -9.642 -12.196   0.930  0.00  0.00      A     
ATOM   3735  CA  PHE A 238     -11.310 -11.649  -0.209  0.00  2.00      A     
ATOM   3736  HA  PHE A 238     -11.334 -11.504  -1.240  0.00  0.00      A     
ATOM   3737  CB  PHE A 238     -11.681 -13.140   0.090  0.00  0.00      A     
ATOM   3738  HB1 PHE A 238     -11.597 -13.398   1.116  0.00  0.00      A     
ATOM   3739  HB2 PHE A 238     -10.923 -13.751  -0.376  0.00  0.00      A     
ATOM   3740  CG  PHE A 238     -13.080 -13.461  -0.377  0.00  0.00      A     
ATOM   3741  CD1 PHE A 238     -13.483 -13.015  -1.635  0.00  0.00      A     
ATOM   3742  HD1 PHE A 238     -12.792 -12.408  -2.187  0.00  0.00      A     
ATOM   3743  CE1 PHE A 238     -14.859 -12.909  -2.001  0.00  0.00      A     
ATOM   3744  HE1 PHE A 238     -14.987 -12.426  -2.965  0.00  0.00      A     
ATOM   3745  CZ  PHE A 238     -15.862 -13.572  -1.151  0.00  0.00      A     
ATOM   3746  HZ  PHE A 238     -16.929 -13.580  -1.455  0.00  0.00      A     
ATOM   3747  CD2 PHE A 238     -14.054 -13.953   0.492  0.00  0.00      A     
ATOM   3748  HD2 PHE A 238     -13.688 -14.268   1.492  0.00  0.00      A     
ATOM   3749  CE2 PHE A 238     -15.449 -14.045   0.132  0.00  0.00      A     
ATOM   3750  HE2 PHE A 238     -16.177 -14.516   0.775  0.00  0.00      A     
ATOM   3751  C   PHE A 238     -12.279 -10.621   0.301  0.00  2.00      A     
ATOM   3752  O   PHE A 238     -13.062 -10.019  -0.447  0.00  2.00      A     
ATOM   3753  N   ASN A 239     -12.257 -10.480   1.548  0.00  2.00      A     
ATOM   3754  HN  ASN A 239     -11.680 -11.062   2.035  0.00  0.00      A     
ATOM   3755  CA  ASN A 239     -13.341  -9.790   2.209  0.00  2.00      A     
ATOM   3756  HA  ASN A 239     -14.200  -9.707   1.644  0.00  0.00      A     
ATOM   3757  CB  ASN A 239     -13.891 -10.644   3.459  0.00  0.00      A     
ATOM   3758  HB1 ASN A 239     -14.416 -11.529   3.146  0.00  0.00      A     
ATOM   3759  HB2 ASN A 239     -14.534 -10.029   4.014  0.00  0.00      A     
ATOM   3760  CG  ASN A 239     -12.695 -11.085   4.325  0.00  0.00      A     
ATOM   3761  OD1 ASN A 239     -12.173 -12.146   4.006  0.00  0.00      A     
ATOM   3762  ND2 ASN A 239     -12.280 -10.390   5.429  0.00  0.00      A     
ATOM   3763 HD21 ASN A 239     -11.622 -10.893   6.046  0.00  0.00      A     
ATOM   3764 HD22 ASN A 239     -12.862  -9.654   5.664  0.00  0.00      A     
ATOM   3765  C   ASN A 239     -13.050  -8.415   2.615  0.00  2.00      A     
ATOM   3766  O   ASN A 239     -11.869  -8.006   2.703  0.00  2.00      A     
ATOM   3767  N   SER A 240     -14.015  -7.586   2.889  0.00  2.00      A     
ATOM   3768  HN  SER A 240     -14.927  -7.839   2.862  0.00  0.00      A     
ATOM   3769  CA  SER A 240     -13.774  -6.213   3.265  0.00  2.00      A     
ATOM   3770  HA  SER A 240     -13.130  -5.760   2.484  0.00  0.00      A     
ATOM   3771  CB  SER A 240     -15.091  -5.368   3.325  0.00  0.00      A     
ATOM   3772  HB1 SER A 240     -15.357  -5.276   2.251  0.00  0.00      A     
ATOM   3773  HB2 SER A 240     -14.778  -4.289   3.681  0.00  0.00      A     
ATOM   3774  OG  SER A 240     -16.167  -5.919   4.030  0.00  0.00      A     
ATOM   3775  HG1 SER A 240     -16.830  -5.242   4.064  0.00  0.00      A     
ATOM   3776  C   SER A 240     -12.919  -5.981   4.556  0.00  2.00      A     
ATOM   3777  O   SER A 240     -13.122  -6.688   5.560  0.00  2.00      A     
ATOM   3778  N   ASP A 241     -12.038  -5.001   4.493  0.00  2.00      A     
ATOM   3779  HN  ASP A 241     -11.988  -4.317   3.691  0.00  0.00      A     
ATOM   3780  CA  ASP A 241     -11.136  -4.794   5.568  0.00  2.00      A     
ATOM   3781  HA  ASP A 241     -10.801  -5.799   5.910  0.00  0.00      A     
ATOM   3782  CB  ASP A 241     -10.001  -3.882   5.050  0.00  0.00      A     
ATOM   3783  HB1 ASP A 241      -9.821  -2.915   5.671  0.00  0.00      A     
ATOM   3784  HB2 ASP A 241     -10.273  -3.458   3.999  0.00  0.00      A     
ATOM   3785  CG  ASP A 241      -8.610  -4.563   4.945  0.00  0.00      A     
ATOM   3786  OD1 ASP A 241      -7.615  -3.801   4.897  0.00  0.00      A     
ATOM   3787  OD2 ASP A 241      -8.545  -5.768   4.909  0.00  0.00      A     
ATOM   3788  C   ASP A 241     -11.824  -4.208   6.849  0.00  2.00      A     
ATOM   3789  O   ASP A 241     -12.911  -3.551   6.720  0.00  2.00      A     
ATOM   3790  N   PRO A 242     -11.336  -4.434   8.089  0.00  2.00      A     
ATOM   3791  CD  PRO A 242     -10.226  -5.375   8.405  0.00  0.00      A     
ATOM   3792  HD1 PRO A 242     -10.735  -6.409   8.443  0.00  0.00      A     
ATOM   3793  HD2 PRO A 242      -9.395  -5.328   7.648  0.00  0.00      A     
ATOM   3794  CA  PRO A 242     -12.007  -3.977   9.298  0.00  2.00      A     
ATOM   3795  HA  PRO A 242     -12.972  -4.405   9.486  0.00  0.00      A     
ATOM   3796  CB  PRO A 242     -10.990  -4.428  10.439  0.00  0.00      A     
ATOM   3797  HB1 PRO A 242     -11.520  -5.224  10.961  0.00  0.00      A     
ATOM   3798  HB2 PRO A 242     -10.657  -3.671  11.199  0.00  0.00      A     
ATOM   3799  CG  PRO A 242      -9.716  -4.869   9.782  0.00  0.00      A     
ATOM   3800  HG1 PRO A 242      -9.083  -5.603  10.261  0.00  0.00      A     
ATOM   3801  HG2 PRO A 242      -9.035  -4.045   9.446  0.00  0.00      A     
ATOM   3802  C   PRO A 242     -12.260  -2.490   9.276  0.00  2.00      A     
ATOM   3803  O   PRO A 242     -13.358  -2.036   9.650  0.00  2.00      A     
ATOM   3804  N   ILE A 243     -11.264  -1.721   8.885  0.00  2.00      A     
ATOM   3805  HN  ILE A 243     -10.369  -2.109   8.736  0.00  0.00      A     
ATOM   3806  CA  ILE A 243     -11.328  -0.258   8.721  0.00  2.00      A     
ATOM   3807  HA  ILE A 243     -11.393   0.164   9.699  0.00  0.00      A     
ATOM   3808  CB  ILE A 243     -10.040   0.180   8.191  0.00  0.00      A     
ATOM   3809  HB  ILE A 243      -9.753  -0.500   7.314  0.00  0.00      A     
ATOM   3810  CG2 ILE A 243      -9.967   1.552   7.535  0.00  0.00      A     
ATOM   3811 HG21 ILE A 243     -10.227   2.371   8.219  0.00  0.00      A     
ATOM   3812 HG22 ILE A 243      -8.906   1.716   7.114  0.00  0.00      A     
ATOM   3813 HG23 ILE A 243     -10.593   1.726   6.628  0.00  0.00      A     
ATOM   3814  CG1 ILE A 243      -8.916   0.130   9.248  0.00  0.00      A     
ATOM   3815 HG11 ILE A 243      -9.339   0.621  10.136  0.00  0.00      A     
ATOM   3816 HG12 ILE A 243      -8.044   0.774   8.875  0.00  0.00      A     
ATOM   3817  CD  ILE A 243      -8.288  -1.220   9.548  0.00  0.00      A     
ATOM   3818  HD1 ILE A 243      -8.988  -1.893   9.993  0.00  0.00      A     
ATOM   3819  HD2 ILE A 243      -7.869  -1.675   8.609  0.00  0.00      A     
ATOM   3820  HD3 ILE A 243      -7.342  -1.155  10.162  0.00  0.00      A     
ATOM   3821  C   ILE A 243     -12.406   0.214   7.758  0.00  2.00      A     
ATOM   3822  O   ILE A 243     -13.261   1.080   8.012  0.00  2.00      A     
ATOM   3823  N   GLN A 244     -12.315  -0.465   6.595  0.00  2.00      A     
ATOM   3824  HN  GLN A 244     -11.705  -1.228   6.485  0.00  0.00      A     
ATOM   3825  CA  GLN A 244     -13.407  -0.317   5.613  0.00  2.00      A     
ATOM   3826  HA  GLN A 244     -13.465   0.718   5.233  0.00  0.00      A     
ATOM   3827  CB  GLN A 244     -13.061  -1.151   4.364  0.00  0.00      A     
ATOM   3828  HB1 GLN A 244     -13.891  -1.049   3.611  0.00  0.00      A     
ATOM   3829  HB2 GLN A 244     -12.991  -2.167   4.652  0.00  0.00      A     
ATOM   3830  CG  GLN A 244     -11.860  -0.652   3.690  0.00  0.00      A     
ATOM   3831  HG1 GLN A 244     -10.984  -0.614   4.374  0.00  0.00      A     
ATOM   3832  HG2 GLN A 244     -12.106   0.382   3.333  0.00  0.00      A     
ATOM   3833  CD  GLN A 244     -11.672  -1.618   2.463  0.00  0.00      A     
ATOM   3834  OE1 GLN A 244     -12.343  -2.647   2.421  0.00  0.00      A     
ATOM   3835  NE2 GLN A 244     -10.824  -1.258   1.492  0.00  0.00      A     
ATOM   3836 HE21 GLN A 244     -10.445  -0.345   1.541  0.00  0.00      A     
ATOM   3837 HE22 GLN A 244     -10.686  -1.893   0.718  0.00  0.00      A     
ATOM   3838  C   GLN A 244     -14.815  -0.667   6.137  0.00  2.00      A     
ATOM   3839  O   GLN A 244     -15.747   0.064   6.004  0.00  2.00      A     
ATOM   3840  N   HSE A 245     -15.046  -1.814   6.825  0.00  2.00      A     
ATOM   3841  HN  HSE A 245     -14.245  -2.464   6.883  0.00  0.00      A     
ATOM   3842  CA  HSE A 245     -16.321  -2.064   7.552  0.00  2.00      A     
ATOM   3843  HA  HSE A 245     -17.140  -2.237   6.902  0.00  0.00      A     
ATOM   3844  CB  HSE A 245     -16.111  -3.444   8.307  0.00  0.00      A     
ATOM   3845  HB1 HSE A 245     -15.272  -3.207   9.016  0.00  0.00      A     
ATOM   3846  HB2 HSE A 245     -15.798  -4.199   7.584  0.00  0.00      A     
ATOM   3847  ND1 HSE A 245     -18.458  -4.366   8.344  0.00  0.00      A     
ATOM   3848  CG  HSE A 245     -17.281  -4.077   9.036  0.00  0.00      A     
ATOM   3849  CE1 HSE A 245     -19.369  -4.448   9.303  0.00  0.00      A     
ATOM   3850  HE1 HSE A 245     -20.447  -4.773   9.146  0.00  0.00      A     
ATOM   3851  NE2 HSE A 245     -18.858  -4.276  10.504  0.00  0.00      A     
ATOM   3852  HE2 HSE A 245     -19.242  -4.483  11.437  0.00  0.00      A     
ATOM   3853  CD2 HSE A 245     -17.502  -4.084  10.415  0.00  0.00      A     
ATOM   3854  HD2 HSE A 245     -16.860  -3.872  11.241  0.00  0.00      A     
ATOM   3855  C   HSE A 245     -16.781  -1.060   8.591  0.00  2.00      A     
ATOM   3856  O   HSE A 245     -17.911  -0.648   8.744  0.00  2.00      A     
ATOM   3857  N   ASN A 246     -15.861  -0.591   9.478  0.00  2.00      A     
ATOM   3858  HN  ASN A 246     -14.921  -1.043   9.597  0.00  0.00      A     
ATOM   3859  CA  ASN A 246     -16.155   0.560  10.324  0.00  2.00      A     
ATOM   3860  HA  ASN A 246     -16.981   0.244  11.009  0.00  0.00      A     
ATOM   3861  CB  ASN A 246     -14.916   0.911  11.164  0.00  0.00      A     
ATOM   3862  HB1 ASN A 246     -15.096   1.863  11.807  0.00  0.00      A     
ATOM   3863  HB2 ASN A 246     -14.121   1.166  10.455  0.00  0.00      A     
ATOM   3864  CG  ASN A 246     -14.496  -0.352  11.977  0.00  0.00      A     
ATOM   3865  OD1 ASN A 246     -15.226  -1.268  12.244  0.00  0.00      A     
ATOM   3866  ND2 ASN A 246     -13.240  -0.333  12.354  0.00  0.00      A     
ATOM   3867 HD21 ASN A 246     -12.756  -1.148  12.787  0.00  0.00      A     
ATOM   3868 HD22 ASN A 246     -12.690   0.510  12.117  0.00  0.00      A     
ATOM   3869  C   ASN A 246     -16.541   1.849   9.566  0.00  2.00      A     
ATOM   3870  O   ASN A 246     -17.539   2.441   9.954  0.00  2.00      A     
ATOM   3871  N   LEU A 247     -15.864   2.213   8.498  0.00  2.00      A     
ATOM   3872  HN  LEU A 247     -15.027   1.723   8.225  0.00  0.00      A     
ATOM   3873  CA  LEU A 247     -16.226   3.245   7.589  0.00  2.00      A     
ATOM   3874  HA  LEU A 247     -16.362   4.145   8.197  0.00  0.00      A     
ATOM   3875  CB  LEU A 247     -15.125   3.414   6.529  0.00  0.00      A     
ATOM   3876  HB1 LEU A 247     -15.651   3.996   5.695  0.00  0.00      A     
ATOM   3877  HB2 LEU A 247     -14.807   2.390   6.237  0.00  0.00      A     
ATOM   3878  CG  LEU A 247     -13.954   4.316   6.851  0.00  0.00      A     
ATOM   3879  HG  LEU A 247     -13.295   3.819   7.611  0.00  0.00      A     
ATOM   3880  CD1 LEU A 247     -13.081   4.508   5.545  0.00  0.00      A     
ATOM   3881 HD11 LEU A 247     -12.203   5.013   5.949  0.00  0.00      A     
ATOM   3882 HD12 LEU A 247     -12.730   3.572   5.197  0.00  0.00      A     
ATOM   3883 HD13 LEU A 247     -13.584   5.097   4.838  0.00  0.00      A     
ATOM   3884  CD2 LEU A 247     -14.339   5.745   7.388  0.00  0.00      A     
ATOM   3885 HD21 LEU A 247     -14.936   6.295   6.603  0.00  0.00      A     
ATOM   3886 HD22 LEU A 247     -15.018   5.755   8.235  0.00  0.00      A     
ATOM   3887 HD23 LEU A 247     -13.339   6.194   7.491  0.00  0.00      A     
ATOM   3888  C   LEU A 247     -17.624   3.043   6.925  0.00  2.00      A     
ATOM   3889  O   LEU A 247     -18.428   4.018   6.925  0.00  2.00      A     
ATOM   3890  N   GLY A 248     -17.933   1.856   6.380  0.00  2.00      A     
ATOM   3891  HN  GLY A 248     -17.235   1.191   6.333  0.00  0.00      A     
ATOM   3892  CA  GLY A 248     -19.146   1.624   5.688  0.00  2.00      A     
ATOM   3893  HA1 GLY A 248     -19.919   2.285   6.032  0.00  0.00      A     
ATOM   3894  HA2 GLY A 248     -19.318   0.571   5.830  0.00  0.00      A     
ATOM   3895  C   GLY A 248     -19.015   1.948   4.160  0.00  2.00      A     
ATOM   3896  O   GLY A 248     -19.924   1.970   3.382  0.00  2.00      A     
ATOM   3897  N   ILE A 249     -17.827   2.296   3.852  0.00  2.00      A     
ATOM   3898  HN  ILE A 249     -17.064   2.364   4.421  0.00  0.00      A     
ATOM   3899  CA  ILE A 249     -17.477   2.519   2.432  0.00  2.00      A     
ATOM   3900  HA  ILE A 249     -18.243   3.292   2.075  0.00  0.00      A     
ATOM   3901  CB  ILE A 249     -16.051   3.133   2.297  0.00  0.00      A     
ATOM   3902  HB  ILE A 249     -15.862   3.150   1.180  0.00  0.00      A     
ATOM   3903  CG2 ILE A 249     -16.103   4.585   2.795  0.00  0.00      A     
ATOM   3904 HG21 ILE A 249     -16.533   4.448   3.807  0.00  0.00      A     
ATOM   3905 HG22 ILE A 249     -15.128   5.046   2.934  0.00  0.00      A     
ATOM   3906 HG23 ILE A 249     -16.775   5.168   2.094  0.00  0.00      A     
ATOM   3907  CG1 ILE A 249     -14.809   2.218   2.866  0.00  0.00      A     
ATOM   3908 HG11 ILE A 249     -15.173   1.154   2.874  0.00  0.00      A     
ATOM   3909 HG12 ILE A 249     -14.700   2.333   3.966  0.00  0.00      A     
ATOM   3910  CD  ILE A 249     -13.514   2.449   2.102  0.00  0.00      A     
ATOM   3911  HD1 ILE A 249     -12.670   2.558   2.831  0.00  0.00      A     
ATOM   3912  HD2 ILE A 249     -13.209   1.542   1.508  0.00  0.00      A     
ATOM   3913  HD3 ILE A 249     -13.518   3.323   1.376  0.00  0.00      A     
ATOM   3914  C   ILE A 249     -17.589   1.335   1.427  0.00  2.00      A     
ATOM   3915  O   ILE A 249     -16.655   0.562   1.195  0.00  2.00      A     
ATOM   3916  N   ASP A 250     -18.759   1.307   0.800  0.00  2.00      A     
ATOM   3917  HN  ASP A 250     -19.491   1.891   1.165  0.00  0.00      A     
ATOM   3918  CA  ASP A 250     -19.077   0.696  -0.474  0.00  2.00      A     
ATOM   3919  HA  ASP A 250     -20.160   0.646  -0.503  0.00  0.00      A     
ATOM   3920  CB  ASP A 250     -18.511   1.709  -1.454  0.00  0.00      A     
ATOM   3921  HB1 ASP A 250     -17.428   1.474  -1.684  0.00  0.00      A     
ATOM   3922  HB2 ASP A 250     -18.456   2.680  -0.931  0.00  0.00      A     
ATOM   3923  CG  ASP A 250     -19.311   1.884  -2.699  0.00  0.00      A     
ATOM   3924  OD1 ASP A 250     -20.264   2.698  -2.646  0.00  0.00      A     
ATOM   3925  OD2 ASP A 250     -19.025   1.122  -3.701  0.00  0.00      A     
ATOM   3926  C   ASP A 250     -18.494  -0.729  -0.759  0.00  2.00      A     
ATOM   3927  O   ASP A 250     -18.440  -1.577   0.080  0.00  2.00      A     
ATOM   3928  N   LYS A 251     -18.277  -1.024  -2.023  0.00  2.00      A     
ATOM   3929  HN  LYS A 251     -18.660  -0.317  -2.646  0.00  0.00      A     
ATOM   3930  CA  LYS A 251     -17.511  -2.177  -2.535  0.00  2.00      A     
ATOM   3931  HA  LYS A 251     -16.982  -2.566  -1.762  0.00  0.00      A     
ATOM   3932  CB  LYS A 251     -18.386  -3.205  -3.278  0.00  0.00      A     
ATOM   3933  HB1 LYS A 251     -17.736  -4.009  -3.634  0.00  0.00      A     
ATOM   3934  HB2 LYS A 251     -18.891  -2.649  -4.101  0.00  0.00      A     
ATOM   3935  CG  LYS A 251     -19.475  -3.812  -2.438  0.00  0.00      A     
ATOM   3936  HG1 LYS A 251     -20.138  -3.010  -2.032  0.00  0.00      A     
ATOM   3937  HG2 LYS A 251     -18.980  -4.341  -1.601  0.00  0.00      A     
ATOM   3938  CD  LYS A 251     -20.196  -4.854  -3.279  0.00  0.00      A     
ATOM   3939  HD1 LYS A 251     -19.568  -5.727  -3.628  0.00  0.00      A     
ATOM   3940  HD2 LYS A 251     -20.574  -4.482  -4.217  0.00  0.00      A     
ATOM   3941  CE  LYS A 251     -21.413  -5.419  -2.539  0.00  0.00      A     
ATOM   3942  HE1 LYS A 251     -22.051  -4.473  -2.392  0.00  0.00      A     
ATOM   3943  HE2 LYS A 251     -21.224  -5.919  -1.617  0.00  0.00      A     
ATOM   3944  NZ  LYS A 251     -22.147  -6.327  -3.355  0.00  0.00      A     
ATOM   3945  HZ1 LYS A 251     -22.352  -7.227  -2.820  0.00  0.00      A     
ATOM   3946  HZ2 LYS A 251     -23.130  -5.962  -3.649  0.00  0.00      A     
ATOM   3947  HZ3 LYS A 251     -21.487  -6.618  -4.119  0.00  0.00      A     
ATOM   3948  C   LYS A 251     -16.449  -1.680  -3.532  0.00  2.00      A     
ATOM   3949  O   LYS A 251     -15.473  -2.339  -3.865  0.00  2.00      A     
ATOM   3950  N   SER A 252     -16.552  -0.445  -4.042  0.00  2.00      A     
ATOM   3951  HN  SER A 252     -17.314   0.074  -3.655  0.00  0.00      A     
ATOM   3952  CA  SER A 252     -15.829  -0.066  -5.285  0.00  2.00      A     
ATOM   3953  HA  SER A 252     -15.524  -0.840  -5.881  0.00  0.00      A     
ATOM   3954  CB  SER A 252     -16.723   0.858  -6.134  0.00  0.00      A     
ATOM   3955  HB1 SER A 252     -17.573   0.209  -6.425  0.00  0.00      A     
ATOM   3956  HB2 SER A 252     -16.212   1.047  -7.130  0.00  0.00      A     
ATOM   3957  OG  SER A 252     -17.171   2.015  -5.465  0.00  0.00      A     
ATOM   3958  HG1 SER A 252     -17.979   1.752  -4.915  0.00  0.00      A     
ATOM   3959  C   SER A 252     -14.524   0.692  -5.069  0.00  2.00      A     
ATOM   3960  O   SER A 252     -13.857   1.067  -6.062  0.00  2.00      A     
ATOM   3961  N   PHE A 253     -14.097   0.977  -3.771  0.00  2.00      A     
ATOM   3962  HN  PHE A 253     -14.581   0.525  -3.036  0.00  0.00      A     
ATOM   3963  CA  PHE A 253     -12.951   1.800  -3.563  0.00  2.00      A     
ATOM   3964  HA  PHE A 253     -12.782   2.510  -4.365  0.00  0.00      A     
ATOM   3965  CB  PHE A 253     -13.334   2.686  -2.327  0.00  0.00      A     
ATOM   3966  HB1 PHE A 253     -13.050   2.202  -1.392  0.00  0.00      A     
ATOM   3967  HB2 PHE A 253     -14.428   2.920  -2.376  0.00  0.00      A     
ATOM   3968  CG  PHE A 253     -12.642   4.048  -2.420  0.00  0.00      A     
ATOM   3969  CD1 PHE A 253     -12.818   4.967  -3.480  0.00  0.00      A     
ATOM   3970  HD1 PHE A 253     -13.470   4.678  -4.274  0.00  0.00      A     
ATOM   3971  CE1 PHE A 253     -12.250   6.222  -3.523  0.00  0.00      A     
ATOM   3972  HE1 PHE A 253     -12.325   6.906  -4.377  0.00  0.00      A     
ATOM   3973  CZ  PHE A 253     -11.341   6.639  -2.490  0.00  0.00      A     
ATOM   3974  HZ  PHE A 253     -10.857   7.605  -2.536  0.00  0.00      A     
ATOM   3975  CD2 PHE A 253     -11.847   4.484  -1.311  0.00  0.00      A     
ATOM   3976  HD2 PHE A 253     -11.642   3.909  -0.479  0.00  0.00      A     
ATOM   3977  CE2 PHE A 253     -11.207   5.753  -1.417  0.00  0.00      A     
ATOM   3978  HE2 PHE A 253     -10.514   5.990  -0.612  0.00  0.00      A     
ATOM   3979  C   PHE A 253     -11.634   0.927  -3.418  0.00  2.00      A     
ATOM   3980  O   PHE A 253     -11.650  -0.201  -2.815  0.00  2.00      A     
ATOM   3981  N   VAL A 254     -10.556   1.607  -3.687  0.00  2.00      A     
ATOM   3982  HN  VAL A 254     -10.509   2.544  -4.041  0.00  0.00      A     
ATOM   3983  CA  VAL A 254      -9.186   1.188  -3.357  0.00  2.00      A     
ATOM   3984  HA  VAL A 254      -9.037   0.244  -3.942  0.00  0.00      A     
ATOM   3985  CB  VAL A 254      -8.044   2.119  -3.784  0.00  0.00      A     
ATOM   3986  HB  VAL A 254      -7.063   1.649  -3.471  0.00  0.00      A     
ATOM   3987  CG1 VAL A 254      -8.093   2.277  -5.399  0.00  0.00      A     
ATOM   3988 HG11 VAL A 254      -9.108   2.529  -5.721  0.00  0.00      A     
ATOM   3989 HG12 VAL A 254      -7.339   3.034  -5.729  0.00  0.00      A     
ATOM   3990 HG13 VAL A 254      -7.893   1.353  -6.005  0.00  0.00      A     
ATOM   3991  CG2 VAL A 254      -8.275   3.477  -3.171  0.00  0.00      A     
ATOM   3992 HG21 VAL A 254      -7.702   4.285  -3.665  0.00  0.00      A     
ATOM   3993 HG22 VAL A 254      -9.303   3.845  -3.197  0.00  0.00      A     
ATOM   3994 HG23 VAL A 254      -8.070   3.378  -2.042  0.00  0.00      A     
ATOM   3995  C   VAL A 254      -8.918   0.746  -1.945  0.00  2.00      A     
ATOM   3996  O   VAL A 254      -9.454   1.225  -0.946  0.00  2.00      A     
ATOM   3997  N   ASP A 255      -8.075  -0.302  -1.846  0.00  2.00      A     
ATOM   3998  HN  ASP A 255      -7.869  -0.791  -2.672  0.00  0.00      A     
ATOM   3999  CA  ASP A 255      -7.593  -0.895  -0.634  0.00  2.00      A     
ATOM   4000  HA  ASP A 255      -7.964  -0.390   0.172  0.00  0.00      A     
ATOM   4001  CB  ASP A 255      -7.962  -2.381  -0.451  0.00  0.00      A     
ATOM   4002  HB1 ASP A 255      -8.059  -2.710   0.584  0.00  0.00      A     
ATOM   4003  HB2 ASP A 255      -7.208  -2.971  -0.920  0.00  0.00      A     
ATOM   4004  CG  ASP A 255      -9.207  -2.855  -1.197  0.00  0.00      A     
ATOM   4005  OD1 ASP A 255     -10.320  -2.748  -0.737  0.00  0.00      A     
ATOM   4006  OD2 ASP A 255      -8.964  -3.365  -2.308  0.00  0.00      A     
ATOM   4007  C   ASP A 255      -6.178  -0.799  -0.647  0.00  2.00      A     
ATOM   4008  O   ASP A 255      -5.539  -0.672  -1.698  0.00  2.00      A     
ATOM   4009  N   ASP A 256      -5.572  -0.879   0.607  0.00  2.00      A     
ATOM   4010  HN  ASP A 256      -6.248  -1.006   1.425  0.00  0.00      A     
ATOM   4011  CA  ASP A 256      -4.123  -0.710   0.858  0.00  2.00      A     
ATOM   4012  HA  ASP A 256      -3.836   0.318   0.512  0.00  0.00      A     
ATOM   4013  CB  ASP A 256      -3.855  -0.664   2.361  0.00  0.00      A     
ATOM   4014  HB1 ASP A 256      -4.434  -1.412   2.878  0.00  0.00      A     
ATOM   4015  HB2 ASP A 256      -4.270   0.342   2.759  0.00  0.00      A     
ATOM   4016  CG  ASP A 256      -2.457  -0.624   2.875  0.00  0.00      A     
ATOM   4017  OD1 ASP A 256      -1.502   0.059   2.368  0.00  0.00      A     
ATOM   4018  OD2 ASP A 256      -2.195  -1.349   3.912  0.00  0.00      A     
ATOM   4019  C   ASP A 256      -3.259  -1.782   0.013  0.00  2.00      A     
ATOM   4020  O   ASP A 256      -2.305  -1.584  -0.756  0.00  2.00      A     
ATOM   4021  N   GLN A 257      -3.802  -2.937   0.087  0.00  2.00      A     
ATOM   4022  HN  GLN A 257      -4.610  -3.104   0.767  0.00  0.00      A     
ATOM   4023  CA  GLN A 257      -3.349  -4.150  -0.544  0.00  2.00      A     
ATOM   4024  HA  GLN A 257      -2.425  -4.339  -0.017  0.00  0.00      A     
ATOM   4025  CB  GLN A 257      -4.250  -5.346  -0.128  0.00  0.00      A     
ATOM   4026  HB1 GLN A 257      -3.834  -6.303  -0.658  0.00  0.00      A     
ATOM   4027  HB2 GLN A 257      -5.310  -5.128  -0.454  0.00  0.00      A     
ATOM   4028  CG  GLN A 257      -4.314  -5.661   1.409  0.00  0.00      A     
ATOM   4029  HG1 GLN A 257      -3.303  -5.425   1.826  0.00  0.00      A     
ATOM   4030  HG2 GLN A 257      -4.412  -6.753   1.591  0.00  0.00      A     
ATOM   4031  CD  GLN A 257      -5.353  -4.852   2.244  0.00  0.00      A     
ATOM   4032  OE1 GLN A 257      -5.854  -3.795   1.879  0.00  0.00      A     
ATOM   4033  NE2 GLN A 257      -5.668  -5.412   3.383  0.00  0.00      A     
ATOM   4034 HE21 GLN A 257      -5.422  -6.355   3.545  0.00  0.00      A     
ATOM   4035 HE22 GLN A 257      -6.469  -4.973   3.926  0.00  0.00      A     
ATOM   4036  C   GLN A 257      -3.112  -4.059  -2.096  0.00  2.00      A     
ATOM   4037  O   GLN A 257      -2.112  -4.477  -2.612  0.00  2.00      A     
ATOM   4038  N   ARG A 258      -4.083  -3.480  -2.802  0.00  2.00      A     
ATOM   4039  HN  ARG A 258      -4.862  -3.016  -2.402  0.00  0.00      A     
ATOM   4040  CA  ARG A 258      -4.138  -3.537  -4.304  0.00  2.00      A     
ATOM   4041  HA  ARG A 258      -4.206  -4.664  -4.531  0.00  0.00      A     
ATOM   4042  CB  ARG A 258      -5.361  -2.890  -4.973  0.00  0.00      A     
ATOM   4043  HB1 ARG A 258      -5.265  -2.993  -6.135  0.00  0.00      A     
ATOM   4044  HB2 ARG A 258      -5.327  -1.817  -4.686  0.00  0.00      A     
ATOM   4045  CG  ARG A 258      -6.652  -3.500  -4.485  0.00  0.00      A     
ATOM   4046  HG1 ARG A 258      -7.322  -2.638  -4.233  0.00  0.00      A     
ATOM   4047  HG2 ARG A 258      -6.409  -3.976  -3.475  0.00  0.00      A     
ATOM   4048  CD  ARG A 258      -7.194  -4.654  -5.410  0.00  0.00      A     
ATOM   4049  HD1 ARG A 258      -6.483  -5.512  -5.334  0.00  0.00      A     
ATOM   4050  HD2 ARG A 258      -7.340  -4.439  -6.424  0.00  0.00      A     
ATOM   4051  NE  ARG A 258      -8.557  -4.985  -4.858  0.00  0.00      A     
ATOM   4052  HE  ARG A 258      -8.996  -4.428  -4.198  0.00  0.00      A     
ATOM   4053  CZ  ARG A 258      -9.294  -5.967  -5.298  0.00  0.00      A     
ATOM   4054  NH1 ARG A 258      -8.870  -6.772  -6.277  0.00  0.00      A     
ATOM   4055 HH11 ARG A 258      -7.993  -6.602  -6.620  0.00  0.00      A     
ATOM   4056 HH12 ARG A 258      -9.438  -7.428  -6.699  0.00  0.00      A     
ATOM   4057  NH2 ARG A 258     -10.579  -5.958  -5.060  0.00  0.00      A     
ATOM   4058 HH21 ARG A 258     -10.892  -5.683  -4.196  0.00  0.00      A     
ATOM   4059 HH22 ARG A 258     -10.972  -6.664  -5.578  0.00  0.00      A     
ATOM   4060  C   ARG A 258      -2.846  -2.878  -4.893  0.00  2.00      A     
ATOM   4061  O   ARG A 258      -2.296  -3.329  -5.911  0.00  2.00      A     
ATOM   4062  N   VAL A 259      -2.270  -1.872  -4.180  0.00  2.00      A     
ATOM   4063  HN  VAL A 259      -2.477  -1.695  -3.204  0.00  0.00      A     
ATOM   4064  CA  VAL A 259      -1.243  -1.042  -4.726  0.00  2.00      A     
ATOM   4065  HA  VAL A 259      -1.619  -0.565  -5.592  0.00  0.00      A     
ATOM   4066  CB  VAL A 259      -0.931   0.041  -3.668  0.00  0.00      A     
ATOM   4067  HB  VAL A 259      -0.547  -0.463  -2.761  0.00  0.00      A     
ATOM   4068  CG1 VAL A 259       0.207   0.945  -4.178  0.00  0.00      A     
ATOM   4069 HG11 VAL A 259       0.293   1.843  -3.557  0.00  0.00      A     
ATOM   4070 HG12 VAL A 259       1.184   0.417  -4.192  0.00  0.00      A     
ATOM   4071 HG13 VAL A 259      -0.020   1.240  -5.191  0.00  0.00      A     
ATOM   4072  CG2 VAL A 259      -2.198   0.792  -3.121  0.00  0.00      A     
ATOM   4073 HG21 VAL A 259      -2.885   0.106  -2.595  0.00  0.00      A     
ATOM   4074 HG22 VAL A 259      -2.008   1.581  -2.427  0.00  0.00      A     
ATOM   4075 HG23 VAL A 259      -2.730   1.320  -3.978  0.00  0.00      A     
ATOM   4076  C   VAL A 259       0.048  -1.793  -5.075  0.00  2.00      A     
ATOM   4077  O   VAL A 259       0.679  -1.637  -6.134  0.00  2.00      A     
ATOM   4078  N   PHE A 260       0.508  -2.669  -4.153  0.00  2.00      A     
ATOM   4079  HN  PHE A 260       0.017  -2.781  -3.313  0.00  0.00      A     
ATOM   4080  CA  PHE A 260       1.730  -3.433  -4.260  0.00  2.00      A     
ATOM   4081  HA  PHE A 260       2.366  -2.861  -4.999  0.00  0.00      A     
ATOM   4082  CB  PHE A 260       2.435  -3.418  -2.940  0.00  0.00      A     
ATOM   4083  HB1 PHE A 260       2.738  -2.326  -2.803  0.00  0.00      A     
ATOM   4084  HB2 PHE A 260       3.418  -3.911  -2.963  0.00  0.00      A     
ATOM   4085  CG  PHE A 260       1.583  -3.994  -1.898  0.00  0.00      A     
ATOM   4086  CD1 PHE A 260       0.723  -3.101  -1.169  0.00  0.00      A     
ATOM   4087  HD1 PHE A 260       0.611  -2.070  -1.451  0.00  0.00      A     
ATOM   4088  CE1 PHE A 260      -0.031  -3.623  -0.098  0.00  0.00      A     
ATOM   4089  HE1 PHE A 260      -0.692  -2.961   0.409  0.00  0.00      A     
ATOM   4090  CZ  PHE A 260       0.030  -4.997   0.226  0.00  0.00      A     
ATOM   4091  HZ  PHE A 260      -0.603  -5.499   0.924  0.00  0.00      A     
ATOM   4092  CD2 PHE A 260       1.656  -5.343  -1.607  0.00  0.00      A     
ATOM   4093  HD2 PHE A 260       2.399  -6.019  -2.036  0.00  0.00      A     
ATOM   4094  CE2 PHE A 260       0.930  -5.838  -0.522  0.00  0.00      A     
ATOM   4095  HE2 PHE A 260       0.906  -6.942  -0.372  0.00  0.00      A     
ATOM   4096  C   PHE A 260       1.460  -4.748  -4.915  0.00  2.00      A     
ATOM   4097  O   PHE A 260       2.269  -5.133  -5.770  0.00  2.00      A     
ATOM   4098  N   PHE A 261       0.384  -5.473  -4.645  0.00  2.00      A     
ATOM   4099  HN  PHE A 261      -0.235  -5.132  -4.011  0.00  0.00      A     
ATOM   4100  CA  PHE A 261       0.169  -6.715  -5.230  0.00  2.00      A     
ATOM   4101  HA  PHE A 261       1.063  -7.237  -5.007  0.00  0.00      A     
ATOM   4102  CB  PHE A 261      -1.040  -7.469  -4.701  0.00  0.00      A     
ATOM   4103  HB1 PHE A 261      -1.373  -8.289  -5.406  0.00  0.00      A     
ATOM   4104  HB2 PHE A 261      -1.804  -6.645  -4.679  0.00  0.00      A     
ATOM   4105  CG  PHE A 261      -0.729  -8.065  -3.417  0.00  0.00      A     
ATOM   4106  CD1 PHE A 261      -1.687  -7.780  -2.476  0.00  0.00      A     
ATOM   4107  HD1 PHE A 261      -2.545  -7.100  -2.734  0.00  0.00      A     
ATOM   4108  CE1 PHE A 261      -1.505  -8.203  -1.134  0.00  0.00      A     
ATOM   4109  HE1 PHE A 261      -2.242  -7.940  -0.327  0.00  0.00      A     
ATOM   4110  CZ  PHE A 261      -0.350  -8.885  -0.745  0.00  0.00      A     
ATOM   4111  HZ  PHE A 261      -0.165  -9.277   0.292  0.00  0.00      A     
ATOM   4112  CD2 PHE A 261       0.369  -8.798  -3.063  0.00  0.00      A     
ATOM   4113  HD2 PHE A 261       1.173  -8.971  -3.742  0.00  0.00      A     
ATOM   4114  CE2 PHE A 261       0.581  -9.276  -1.759  0.00  0.00      A     
ATOM   4115  HE2 PHE A 261       1.489  -9.792  -1.449  0.00  0.00      A     
ATOM   4116  C   PHE A 261       0.030  -6.694  -6.752  0.00  2.00      A     
ATOM   4117  O   PHE A 261       0.597  -7.583  -7.433  0.00  2.00      A     
ATOM   4118  N   ASP A 262      -0.706  -5.691  -7.334  0.00  2.00      A     
ATOM   4119  HN  ASP A 262      -1.184  -5.047  -6.783  0.00  0.00      A     
ATOM   4120  CA  ASP A 262      -0.923  -5.582  -8.754  0.00  2.00      A     
ATOM   4121  HA  ASP A 262      -0.623  -6.523  -9.171  0.00  0.00      A     
ATOM   4122  CB  ASP A 262      -2.416  -5.287  -9.106  0.00  0.00      A     
ATOM   4123  HB1 ASP A 262      -2.575  -4.763 -10.027  0.00  0.00      A     
ATOM   4124  HB2 ASP A 262      -2.806  -4.709  -8.287  0.00  0.00      A     
ATOM   4125  CG  ASP A 262      -3.167  -6.585  -9.128  0.00  0.00      A     
ATOM   4126  OD1 ASP A 262      -2.708  -7.546  -9.803  0.00  0.00      A     
ATOM   4127  OD2 ASP A 262      -4.166  -6.756  -8.404  0.00  0.00      A     
ATOM   4128  C   ASP A 262       0.002  -4.629  -9.545  0.00  2.00      A     
ATOM   4129  O   ASP A 262      -0.049  -4.658 -10.782  0.00  2.00      A     
ATOM   4130  N   ASP A 263       0.943  -3.884  -8.955  0.00  2.00      A     
ATOM   4131  HN  ASP A 263       1.033  -3.914  -7.966  0.00  0.00      A     
ATOM   4132  CA  ASP A 263       1.758  -2.964  -9.730  0.00  2.00      A     
ATOM   4133  HA  ASP A 263       2.075  -3.337 -10.690  0.00  0.00      A     
ATOM   4134  CB  ASP A 263       1.049  -1.618  -9.938  0.00  0.00      A     
ATOM   4135  HB1 ASP A 263       0.982  -0.951  -9.020  0.00  0.00      A     
ATOM   4136  HB2 ASP A 263       0.025  -1.800 -10.339  0.00  0.00      A     
ATOM   4137  CG  ASP A 263       1.706  -0.857 -11.059  0.00  0.00      A     
ATOM   4138  OD1 ASP A 263       2.116   0.338 -10.904  0.00  0.00      A     
ATOM   4139  OD2 ASP A 263       1.823  -1.402 -12.186  0.00  0.00      A     
ATOM   4140  C   ASP A 263       3.124  -2.710  -9.031  0.00  2.00      A     
ATOM   4141  O   ASP A 263       4.207  -2.869  -9.639  0.00  2.00      A     
ATOM   4142  N   PHE A 264       3.156  -2.187  -7.791  0.00  2.00      A     
ATOM   4143  HN  PHE A 264       2.305  -1.947  -7.333  0.00  0.00      A     
ATOM   4144  CA  PHE A 264       4.388  -1.842  -7.169  0.00  2.00      A     
ATOM   4145  HA  PHE A 264       4.920  -1.192  -7.860  0.00  0.00      A     
ATOM   4146  CB  PHE A 264       4.062  -0.890  -5.946  0.00  0.00      A     
ATOM   4147  HB1 PHE A 264       3.687  -1.382  -5.059  0.00  0.00      A     
ATOM   4148  HB2 PHE A 264       3.284  -0.151  -6.351  0.00  0.00      A     
ATOM   4149  CG  PHE A 264       5.248  -0.148  -5.364  0.00  0.00      A     
ATOM   4150  CD1 PHE A 264       6.475   0.051  -5.932  0.00  0.00      A     
ATOM   4151  HD1 PHE A 264       6.575  -0.254  -6.993  0.00  0.00      A     
ATOM   4152  CE1 PHE A 264       7.428   0.788  -5.288  0.00  0.00      A     
ATOM   4153  HE1 PHE A 264       8.332   0.855  -5.774  0.00  0.00      A     
ATOM   4154  CZ  PHE A 264       7.122   1.419  -4.076  0.00  0.00      A     
ATOM   4155  HZ  PHE A 264       7.790   2.064  -3.629  0.00  0.00      A     
ATOM   4156  CD2 PHE A 264       4.963   0.423  -4.099  0.00  0.00      A     
ATOM   4157  HD2 PHE A 264       3.923   0.329  -3.700  0.00  0.00      A     
ATOM   4158  CE2 PHE A 264       5.939   1.223  -3.450  0.00  0.00      A     
ATOM   4159  HE2 PHE A 264       5.619   1.791  -2.604  0.00  0.00      A     
ATOM   4160  C   PHE A 264       5.277  -3.021  -6.877  0.00  2.00      A     
ATOM   4161  O   PHE A 264       6.444  -2.931  -7.102  0.00  2.00      A     
ATOM   4162  N   GLN A 265       4.763  -4.169  -6.453  0.00  2.00      A     
ATOM   4163  HN  GLN A 265       3.796  -4.369  -6.329  0.00  0.00      A     
ATOM   4164  CA  GLN A 265       5.607  -5.376  -6.486  0.00  2.00      A     
ATOM   4165  HA  GLN A 265       6.552  -5.151  -5.932  0.00  0.00      A     
ATOM   4166  CB  GLN A 265       5.016  -6.599  -5.683  0.00  0.00      A     
ATOM   4167  HB1 GLN A 265       5.706  -7.475  -5.809  0.00  0.00      A     
ATOM   4168  HB2 GLN A 265       4.070  -6.832  -6.029  0.00  0.00      A     
ATOM   4169  CG  GLN A 265       4.909  -6.321  -4.107  0.00  0.00      A     
ATOM   4170  HG1 GLN A 265       4.379  -7.134  -3.610  0.00  0.00      A     
ATOM   4171  HG2 GLN A 265       4.238  -5.382  -4.090  0.00  0.00      A     
ATOM   4172  CD  GLN A 265       6.175  -6.143  -3.367  0.00  0.00      A     
ATOM   4173  OE1 GLN A 265       6.596  -5.001  -3.133  0.00  0.00      A     
ATOM   4174  NE2 GLN A 265       6.866  -7.192  -2.917  0.00  0.00      A     
ATOM   4175 HE21 GLN A 265       6.464  -8.112  -2.763  0.00  0.00      A     
ATOM   4176 HE22 GLN A 265       7.783  -7.042  -2.607  0.00  0.00      A     
ATOM   4177  C   GLN A 265       6.111  -5.886  -7.923  0.00  2.00      A     
ATOM   4178  O   GLN A 265       7.275  -6.163  -8.059  0.00  2.00      A     
ATOM   4179  N   PRO A 266       5.282  -5.987  -8.970  0.00  2.00      A     
ATOM   4180  CD  PRO A 266       3.920  -6.422  -8.767  0.00  0.00      A     
ATOM   4181  HD1 PRO A 266       3.918  -7.318  -8.103  0.00  0.00      A     
ATOM   4182  HD2 PRO A 266       3.268  -5.555  -8.499  0.00  0.00      A     
ATOM   4183  CA  PRO A 266       5.738  -6.171 -10.346  0.00  2.00      A     
ATOM   4184  HA  PRO A 266       6.182  -7.125 -10.411  0.00  0.00      A     
ATOM   4185  CB  PRO A 266       4.395  -6.056 -11.147  0.00  0.00      A     
ATOM   4186  HB1 PRO A 266       4.393  -6.545 -12.148  0.00  0.00      A     
ATOM   4187  HB2 PRO A 266       4.131  -4.962 -11.360  0.00  0.00      A     
ATOM   4188  CG  PRO A 266       3.434  -6.856 -10.226  0.00  0.00      A     
ATOM   4189  HG1 PRO A 266       3.590  -7.923 -10.335  0.00  0.00      A     
ATOM   4190  HG2 PRO A 266       2.434  -6.555 -10.511  0.00  0.00      A     
ATOM   4191  C   PRO A 266       6.852  -5.262 -10.845  0.00  2.00      A     
ATOM   4192  O   PRO A 266       7.764  -5.604 -11.641  0.00  2.00      A     
ATOM   4193  N   ALA A 267       6.813  -3.990 -10.447  0.00  2.00      A     
ATOM   4194  HN  ALA A 267       5.946  -3.630  -9.981  0.00  0.00      A     
ATOM   4195  CA  ALA A 267       7.895  -3.016 -10.589  0.00  2.00      A     
ATOM   4196  HA  ALA A 267       8.105  -2.925 -11.671  0.00  0.00      A     
ATOM   4197  CB  ALA A 267       7.437  -1.691 -10.068  0.00  0.00      A     
ATOM   4198  HB1 ALA A 267       8.212  -0.936 -10.198  0.00  0.00      A     
ATOM   4199  HB2 ALA A 267       6.480  -1.320 -10.492  0.00  0.00      A     
ATOM   4200  HB3 ALA A 267       7.295  -1.669  -8.959  0.00  0.00      A     
ATOM   4201  C   ALA A 267       9.162  -3.424  -9.845  0.00  2.00      A     
ATOM   4202  O   ALA A 267      10.319  -3.287 -10.286  0.00  2.00      A     
ATOM   4203  N   LYS A 268       9.041  -3.951  -8.646  0.00  2.00      A     
ATOM   4204  HN  LYS A 268       8.228  -4.035  -8.142  0.00  0.00      A     
ATOM   4205  CA  LYS A 268      10.148  -4.547  -8.018  0.00  2.00      A     
ATOM   4206  HA  LYS A 268      10.966  -3.910  -8.050  0.00  0.00      A     
ATOM   4207  CB  LYS A 268       9.963  -4.841  -6.498  0.00  0.00      A     
ATOM   4208  HB1 LYS A 268      10.845  -5.302  -6.132  0.00  0.00      A     
ATOM   4209  HB2 LYS A 268       9.186  -5.638  -6.307  0.00  0.00      A     
ATOM   4210  CG  LYS A 268       9.724  -3.582  -5.641  0.00  0.00      A     
ATOM   4211  HG1 LYS A 268       8.796  -3.101  -5.988  0.00  0.00      A     
ATOM   4212  HG2 LYS A 268      10.550  -2.862  -5.796  0.00  0.00      A     
ATOM   4213  CD  LYS A 268       9.603  -3.935  -4.103  0.00  0.00      A     
ATOM   4214  HD1 LYS A 268      10.638  -4.285  -3.813  0.00  0.00      A     
ATOM   4215  HD2 LYS A 268       8.920  -4.782  -3.902  0.00  0.00      A     
ATOM   4216  CE  LYS A 268       9.223  -2.789  -3.179  0.00  0.00      A     
ATOM   4217  HE1 LYS A 268       9.670  -1.848  -3.471  0.00  0.00      A     
ATOM   4218  HE2 LYS A 268       9.580  -2.920  -2.129  0.00  0.00      A     
ATOM   4219  NZ  LYS A 268       7.805  -2.644  -3.282  0.00  0.00      A     
ATOM   4220  HZ1 LYS A 268       7.282  -2.056  -2.546  0.00  0.00      A     
ATOM   4221  HZ2 LYS A 268       7.774  -2.176  -4.210  0.00  0.00      A     
ATOM   4222  HZ3 LYS A 268       7.328  -3.587  -3.335  0.00  0.00      A     
ATOM   4223  C   LYS A 268      10.612  -5.805  -8.711  0.00  2.00      A     
ATOM   4224  O   LYS A 268      11.810  -6.037  -8.748  0.00  2.00      A     
ATOM   4225  N   ASP A 269       9.660  -6.661  -9.293  0.00  2.00      A     
ATOM   4226  HN  ASP A 269       8.688  -6.432  -9.260  0.00  0.00      A     
ATOM   4227  CA  ASP A 269      10.082  -7.821  -9.988  0.00  2.00      A     
ATOM   4228  HA  ASP A 269      10.589  -8.412  -9.277  0.00  0.00      A     
ATOM   4229  CB  ASP A 269       8.938  -8.640 -10.582  0.00  0.00      A     
ATOM   4230  HB1 ASP A 269       8.236  -8.085 -11.201  0.00  0.00      A     
ATOM   4231  HB2 ASP A 269       8.202  -8.976  -9.851  0.00  0.00      A     
ATOM   4232  CG  ASP A 269       9.477  -9.972 -11.079  0.00  0.00      A     
ATOM   4233  OD1 ASP A 269      10.171 -10.642 -10.301  0.00  0.00      A     
ATOM   4234  OD2 ASP A 269       9.278 -10.276 -12.293  0.00  0.00      A     
ATOM   4235  C   ASP A 269      11.051  -7.483 -11.186  0.00  2.00      A     
ATOM   4236  O   ASP A 269      12.137  -8.057 -11.305  0.00  2.00      A     
ATOM   4237  N   ALA A 270      10.690  -6.426 -11.949  0.00  2.00      A     
ATOM   4238  HN  ALA A 270       9.868  -5.945 -11.723  0.00  0.00      A     
ATOM   4239  CA  ALA A 270      11.441  -5.804 -12.970  0.00  2.00      A     
ATOM   4240  HA  ALA A 270      11.581  -6.610 -13.702  0.00  0.00      A     
ATOM   4241  CB  ALA A 270      10.719  -4.598 -13.587  0.00  0.00      A     
ATOM   4242  HB1 ALA A 270      11.023  -4.316 -14.611  0.00  0.00      A     
ATOM   4243  HB2 ALA A 270       9.637  -4.929 -13.671  0.00  0.00      A     
ATOM   4244  HB3 ALA A 270      10.551  -3.684 -12.942  0.00  0.00      A     
ATOM   4245  C   ALA A 270      12.924  -5.429 -12.608  0.00  2.00      A     
ATOM   4246  O   ALA A 270      13.819  -5.819 -13.385  0.00  2.00      A     
ATOM   4247  N   VAL A 271      13.163  -4.762 -11.490  0.00  2.00      A     
ATOM   4248  HN  VAL A 271      12.398  -4.531 -10.882  0.00  0.00      A     
ATOM   4249  CA  VAL A 271      14.439  -4.245 -11.105  0.00  2.00      A     
ATOM   4250  HA  VAL A 271      15.044  -4.157 -12.024  0.00  0.00      A     
ATOM   4251  CB  VAL A 271      14.399  -2.846 -10.499  0.00  0.00      A     
ATOM   4252  HB  VAL A 271      15.462  -2.488 -10.307  0.00  0.00      A     
ATOM   4253  CG1 VAL A 271      13.713  -1.868 -11.383  0.00  0.00      A     
ATOM   4254 HG11 VAL A 271      14.231  -1.852 -12.394  0.00  0.00      A     
ATOM   4255 HG12 VAL A 271      12.644  -2.121 -11.437  0.00  0.00      A     
ATOM   4256 HG13 VAL A 271      13.778  -0.847 -10.876  0.00  0.00      A     
ATOM   4257  CG2 VAL A 271      13.647  -2.781  -9.215  0.00  0.00      A     
ATOM   4258 HG21 VAL A 271      13.527  -1.729  -8.961  0.00  0.00      A     
ATOM   4259 HG22 VAL A 271      12.760  -3.353  -9.134  0.00  0.00      A     
ATOM   4260 HG23 VAL A 271      14.263  -3.247  -8.432  0.00  0.00      A     
ATOM   4261  C   VAL A 271      15.258  -5.152 -10.167  0.00  2.00      A     
ATOM   4262  O   VAL A 271      16.250  -4.710  -9.600  0.00  2.00      A     
ATOM   4263  N   GLY A 272      14.843  -6.500 -10.088  0.00  2.00      A     
ATOM   4264  HN  GLY A 272      13.954  -6.732 -10.513  0.00  0.00      A     
ATOM   4265  CA  GLY A 272      15.486  -7.511  -9.379  0.00  2.00      A     
ATOM   4266  HA1 GLY A 272      16.549  -7.488  -9.583  0.00  0.00      A     
ATOM   4267  HA2 GLY A 272      15.161  -8.417  -9.805  0.00  0.00      A     
ATOM   4268  C   GLY A 272      15.239  -7.495  -7.818  0.00  2.00      A     
ATOM   4269  O   GLY A 272      16.040  -7.933  -7.011  0.00  2.00      A     
ATOM   4270  N   CYS A 273      14.025  -6.995  -7.344  0.00  2.00      A     
ATOM   4271  HN  CYS A 273      13.213  -6.861  -7.966  0.00  0.00      A     
ATOM   4272  CA  CYS A 273      13.836  -6.849  -5.940  0.00  2.00      A     
ATOM   4273  HA  CYS A 273      14.668  -7.145  -5.301  0.00  0.00      A     
ATOM   4274  CB  CYS A 273      13.605  -5.303  -5.673  0.00  0.00      A     
ATOM   4275  HB1 CYS A 273      13.225  -5.159  -4.615  0.00  0.00      A     
ATOM   4276  HB2 CYS A 273      12.849  -4.805  -6.308  0.00  0.00      A     
ATOM   4277  SG  CYS A 273      15.037  -4.260  -5.836  0.00  0.00      A     
ATOM   4278  HG1 CYS A 273      15.057  -4.262  -4.471  0.00  0.00      A     
ATOM   4279  C   CYS A 273      12.618  -7.680  -5.406  0.00  2.00      A     
ATOM   4280  O   CYS A 273      12.096  -7.343  -4.363  0.00  2.00      A     
ATOM   4281  N   ALA A 274      12.241  -8.833  -6.087  0.00  2.00      A     
ATOM   4282  HN  ALA A 274      12.668  -9.179  -6.970  0.00  0.00      A     
ATOM   4283  CA  ALA A 274      11.279  -9.788  -5.532  0.00  2.00      A     
ATOM   4284  HA  ALA A 274      10.419  -9.249  -5.137  0.00  0.00      A     
ATOM   4285  CB  ALA A 274      10.600 -10.663  -6.558  0.00  0.00      A     
ATOM   4286  HB1 ALA A 274       9.941 -11.493  -6.084  0.00  0.00      A     
ATOM   4287  HB2 ALA A 274       9.973 -10.047  -7.234  0.00  0.00      A     
ATOM   4288  HB3 ALA A 274      11.370 -11.317  -7.057  0.00  0.00      A     
ATOM   4289  C   ALA A 274      11.721 -10.615  -4.330  0.00  2.00      A     
ATOM   4290  O   ALA A 274      12.650 -11.396  -4.419  0.00  2.00      A     
ATOM   4291  N   PHE A 275      10.994 -10.428  -3.175  0.00  2.00      A     
ATOM   4292  HN  PHE A 275      10.224  -9.845  -3.085  0.00  0.00      A     
ATOM   4293  CA  PHE A 275      11.136 -11.237  -1.982  0.00  2.00      A     
ATOM   4294  HA  PHE A 275      12.079 -11.773  -2.173  0.00  0.00      A     
ATOM   4295  CB  PHE A 275      11.489 -10.445  -0.732  0.00  0.00      A     
ATOM   4296  HB1 PHE A 275      12.423  -9.901  -0.810  0.00  0.00      A     
ATOM   4297  HB2 PHE A 275      11.577 -11.042   0.174  0.00  0.00      A     
ATOM   4298  CG  PHE A 275      10.464  -9.319  -0.562  0.00  0.00      A     
ATOM   4299  CD1 PHE A 275       9.432  -9.310   0.404  0.00  0.00      A     
ATOM   4300  HD1 PHE A 275       9.308 -10.156   1.125  0.00  0.00      A     
ATOM   4301  CE1 PHE A 275       8.516  -8.179   0.506  0.00  0.00      A     
ATOM   4302  HE1 PHE A 275       7.793  -8.077   1.290  0.00  0.00      A     
ATOM   4303  CZ  PHE A 275       8.650  -7.119  -0.416  0.00  0.00      A     
ATOM   4304  HZ  PHE A 275       7.994  -6.333  -0.383  0.00  0.00      A     
ATOM   4305  CD2 PHE A 275      10.630  -8.117  -1.306  0.00  0.00      A     
ATOM   4306  HD2 PHE A 275      11.500  -7.993  -1.940  0.00  0.00      A     
ATOM   4307  CE2 PHE A 275       9.680  -7.121  -1.352  0.00  0.00      A     
ATOM   4308  HE2 PHE A 275       9.849  -6.226  -1.924  0.00  0.00      A     
ATOM   4309  C   PHE A 275      10.045 -12.267  -1.789  0.00  2.00      A     
ATOM   4310  O   PHE A 275       9.123 -12.301  -2.578  0.00  2.00      A     
ATOM   4311  N   ARG A 276      10.093 -13.013  -0.620  0.00  2.00      A     
ATOM   4312  HN  ARG A 276      10.781 -13.021   0.108  0.00  0.00      A     
ATOM   4313  CA  ARG A 276       8.941 -13.808  -0.321  0.00  2.00      A     
ATOM   4314  HA  ARG A 276       8.199 -13.676  -1.107  0.00  0.00      A     
ATOM   4315  CB  ARG A 276       9.164 -15.313  -0.134  0.00  0.00      A     
ATOM   4316  HB1 ARG A 276       8.115 -15.689   0.052  0.00  0.00      A     
ATOM   4317  HB2 ARG A 276       9.747 -15.431   0.792  0.00  0.00      A     
ATOM   4318  CG  ARG A 276       9.622 -15.957  -1.448  0.00  0.00      A     
ATOM   4319  HG1 ARG A 276       9.361 -15.184  -2.231  0.00  0.00      A     
ATOM   4320  HG2 ARG A 276       9.076 -16.845  -1.710  0.00  0.00      A     
ATOM   4321  CD  ARG A 276      11.121 -16.116  -1.652  0.00  0.00      A     
ATOM   4322  HD1 ARG A 276      11.716 -15.374  -1.086  0.00  0.00      A     
ATOM   4323  HD2 ARG A 276      11.309 -16.044  -2.732  0.00  0.00      A     
ATOM   4324  NE  ARG A 276      11.353 -17.501  -1.249  0.00  0.00      A     
ATOM   4325  HE  ARG A 276      10.742 -18.329  -1.342  0.00  0.00      A     
ATOM   4326  CZ  ARG A 276      12.607 -17.917  -0.871  0.00  0.00      A     
ATOM   4327  NH1 ARG A 276      13.386 -17.090  -0.195  0.00  0.00      A     
ATOM   4328 HH11 ARG A 276      13.023 -16.283   0.226  0.00  0.00      A     
ATOM   4329 HH12 ARG A 276      14.363 -17.394   0.069  0.00  0.00      A     
ATOM   4330  NH2 ARG A 276      12.952 -19.169  -0.984  0.00  0.00      A     
ATOM   4331 HH21 ARG A 276      12.469 -19.705  -1.668  0.00  0.00      A     
ATOM   4332 HH22 ARG A 276      13.919 -19.315  -0.793  0.00  0.00      A     
ATOM   4333  C   ARG A 276       8.321 -13.277   0.969  0.00  2.00      A     
ATOM   4334  O   ARG A 276       9.095 -12.768   1.790  0.00  2.00      A     
ATOM   4335  N   VAL A 277       7.008 -13.425   1.080  0.00  2.00      A     
ATOM   4336  HN  VAL A 277       6.572 -14.060   0.421  0.00  0.00      A     
ATOM   4337  CA  VAL A 277       6.099 -12.749   2.019  0.00  2.00      A     
ATOM   4338  HA  VAL A 277       6.712 -12.364   2.785  0.00  0.00      A     
ATOM   4339  CB  VAL A 277       5.272 -11.627   1.374  0.00  0.00      A     
ATOM   4340  HB  VAL A 277       4.647 -11.327   2.201  0.00  0.00      A     
ATOM   4341  CG1 VAL A 277       6.277 -10.486   1.105  0.00  0.00      A     
ATOM   4342 HG11 VAL A 277       6.852 -10.797   0.168  0.00  0.00      A     
ATOM   4343 HG12 VAL A 277       5.849  -9.459   1.052  0.00  0.00      A     
ATOM   4344 HG13 VAL A 277       7.012 -10.460   1.930  0.00  0.00      A     
ATOM   4345  CG2 VAL A 277       4.464 -11.967   0.170  0.00  0.00      A     
ATOM   4346 HG21 VAL A 277       3.818 -11.222  -0.144  0.00  0.00      A     
ATOM   4347 HG22 VAL A 277       5.114 -12.304  -0.629  0.00  0.00      A     
ATOM   4348 HG23 VAL A 277       3.819 -12.858   0.370  0.00  0.00      A     
ATOM   4349  C   VAL A 277       5.212 -13.677   2.789  0.00  2.00      A     
ATOM   4350  O   VAL A 277       4.030 -13.715   2.881  0.00  2.00      A     
ATOM   4351  N   GLY A 278       5.879 -14.618   3.461  0.00  2.00      A     
ATOM   4352  HN  GLY A 278       6.818 -14.709   3.174  0.00  0.00      A     
ATOM   4353  CA  GLY A 278       5.686 -15.548   4.567  0.00  2.00      A     
ATOM   4354  HA1 GLY A 278       5.299 -15.075   5.461  0.00  0.00      A     
ATOM   4355  HA2 GLY A 278       6.678 -16.054   4.662  0.00  0.00      A     
ATOM   4356  C   GLY A 278       4.683 -16.635   4.204  0.00  2.00      A     
ATOM   4357  O   GLY A 278       4.460 -17.569   4.975  0.00  2.00      A     
ATOM   4358  N   THR A 279       3.943 -16.477   3.096  0.00  2.00      A     
ATOM   4359  HN  THR A 279       4.150 -15.736   2.433  0.00  0.00      A     
ATOM   4360  CA  THR A 279       2.900 -17.377   2.646  0.00  2.00      A     
ATOM   4361  HA  THR A 279       3.194 -18.400   2.927  0.00  0.00      A     
ATOM   4362  CB  THR A 279       1.495 -17.107   3.154  0.00  0.00      A     
ATOM   4363  HB  THR A 279       1.524 -17.272   4.261  0.00  0.00      A     
ATOM   4364  OG1 THR A 279       0.571 -17.999   2.616  0.00  0.00      A     
ATOM   4365  HG1 THR A 279      -0.379 -17.697   2.749  0.00  0.00      A     
ATOM   4366  CG2 THR A 279       0.941 -15.733   2.822  0.00  0.00      A     
ATOM   4367 HG21 THR A 279       1.683 -15.037   3.273  0.00  0.00      A     
ATOM   4368 HG22 THR A 279       0.883 -15.630   1.718  0.00  0.00      A     
ATOM   4369 HG23 THR A 279      -0.064 -15.560   3.223  0.00  0.00      A     
ATOM   4370  C   THR A 279       2.895 -17.287   1.114  0.00  2.00      A     
ATOM   4371  O   THR A 279       3.289 -16.259   0.551  0.00  2.00      A     
ATOM   4372  N   SER A 280       2.484 -18.449   0.527  0.00  2.00      A     
ATOM   4373  HN  SER A 280       2.057 -19.156   1.122  0.00  0.00      A     
ATOM   4374  CA  SER A 280       2.805 -18.638  -0.912  0.00  2.00      A     
ATOM   4375  HA  SER A 280       2.469 -19.680  -1.018  0.00  0.00      A     
ATOM   4376  CB  SER A 280       1.953 -17.790  -1.812  0.00  0.00      A     
ATOM   4377  HB1 SER A 280       2.552 -16.803  -2.088  0.00  0.00      A     
ATOM   4378  HB2 SER A 280       1.048 -17.559  -1.237  0.00  0.00      A     
ATOM   4379  OG  SER A 280       1.544 -18.453  -2.989  0.00  0.00      A     
ATOM   4380  HG1 SER A 280       1.794 -17.795  -3.711  0.00  0.00      A     
ATOM   4381  C   SER A 280       4.333 -18.571  -1.253  0.00  2.00      A     
ATOM   4382  O   SER A 280       4.809 -18.006  -2.262  0.00  2.00      A     
ATOM   4383  N   PHE A 281       5.088 -19.284  -0.338  0.00  2.00      A     
ATOM   4384  HN  PHE A 281       4.584 -19.779   0.361  0.00  0.00      A     
ATOM   4385  CA  PHE A 281       6.418 -19.056  -0.052  0.00  2.00      A     
ATOM   4386  HA  PHE A 281       6.780 -18.202  -0.647  0.00  0.00      A     
ATOM   4387  CB  PHE A 281       6.403 -18.547   1.470  0.00  0.00      A     
ATOM   4388  HB1 PHE A 281       5.795 -19.368   1.952  0.00  0.00      A     
ATOM   4389  HB2 PHE A 281       5.830 -17.617   1.511  0.00  0.00      A     
ATOM   4390  CG  PHE A 281       7.756 -18.448   2.136  0.00  0.00      A     
ATOM   4391  CD1 PHE A 281       8.954 -18.285   1.435  0.00  0.00      A     
ATOM   4392  HD1 PHE A 281       8.877 -18.120   0.385  0.00  0.00      A     
ATOM   4393  CE1 PHE A 281      10.158 -18.199   2.078  0.00  0.00      A     
ATOM   4394  HE1 PHE A 281      11.069 -17.972   1.577  0.00  0.00      A     
ATOM   4395  CZ  PHE A 281      10.304 -18.253   3.475  0.00  0.00      A     
ATOM   4396  HZ  PHE A 281      11.201 -18.084   4.044  0.00  0.00      A     
ATOM   4397  CD2 PHE A 281       7.791 -18.444   3.513  0.00  0.00      A     
ATOM   4398  HD2 PHE A 281       6.933 -18.401   4.122  0.00  0.00      A     
ATOM   4399  CE2 PHE A 281       9.035 -18.375   4.154  0.00  0.00      A     
ATOM   4400  HE2 PHE A 281       9.108 -18.428   5.228  0.00  0.00      A     
ATOM   4401  C   PHE A 281       7.193 -20.321  -0.468  0.00  2.00      A     
ATOM   4402  O   PHE A 281       7.137 -21.390   0.176  0.00  2.00      A     
ATOM   4403  N   VAL A 282       7.997 -20.084  -1.527  0.00  2.00      A     
ATOM   4404  HN  VAL A 282       7.899 -19.266  -2.057  0.00  0.00      A     
ATOM   4405  CA  VAL A 282       8.539 -21.238  -2.289  0.00  2.00      A     
ATOM   4406  HA  VAL A 282       8.208 -22.203  -2.025  0.00  0.00      A     
ATOM   4407  CB  VAL A 282       8.074 -20.919  -3.737  0.00  0.00      A     
ATOM   4408  HB  VAL A 282       8.594 -19.967  -4.039  0.00  0.00      A     
ATOM   4409  CG1 VAL A 282       8.629 -21.972  -4.769  0.00  0.00      A     
ATOM   4410 HG11 VAL A 282       8.102 -21.895  -5.788  0.00  0.00      A     
ATOM   4411 HG12 VAL A 282       9.692 -21.925  -5.041  0.00  0.00      A     
ATOM   4412 HG13 VAL A 282       8.338 -22.931  -4.439  0.00  0.00      A     
ATOM   4413  CG2 VAL A 282       6.613 -20.852  -3.835  0.00  0.00      A     
ATOM   4414 HG21 VAL A 282       6.080 -21.765  -3.453  0.00  0.00      A     
ATOM   4415 HG22 VAL A 282       6.200 -19.978  -3.202  0.00  0.00      A     
ATOM   4416 HG23 VAL A 282       6.328 -20.818  -4.898  0.00  0.00      A     
ATOM   4417  C   VAL A 282      10.114 -21.249  -2.217  0.00  2.00      A     
ATOM   4418  O   VAL A 282      10.866 -20.338  -2.473  0.00  2.00      A     
ATOM   4419  N   VAL A 283      10.499 -22.379  -1.538  0.00  2.00      A     
ATOM   4420  HN  VAL A 283       9.940 -23.215  -1.383  0.00  0.00      A     
ATOM   4421  CA  VAL A 283      11.772 -22.542  -0.753  0.00  2.00      A     
ATOM   4422  HA  VAL A 283      12.355 -21.716  -0.875  0.00  0.00      A     
ATOM   4423  CB  VAL A 283      11.434 -22.765   0.770  0.00  0.00      A     
ATOM   4424  HB  VAL A 283      10.833 -23.719   0.940  0.00  0.00      A     
ATOM   4425  CG1 VAL A 283      12.674 -22.948   1.560  0.00  0.00      A     
ATOM   4426 HG11 VAL A 283      12.390 -23.317   2.653  0.00  0.00      A     
ATOM   4427 HG12 VAL A 283      13.202 -23.870   1.223  0.00  0.00      A     
ATOM   4428 HG13 VAL A 283      13.465 -22.143   1.622  0.00  0.00      A     
ATOM   4429  CG2 VAL A 283      10.728 -21.460   1.319  0.00  0.00      A     
ATOM   4430 HG21 VAL A 283      10.662 -21.576   2.455  0.00  0.00      A     
ATOM   4431 HG22 VAL A 283      11.390 -20.539   1.269  0.00  0.00      A     
ATOM   4432 HG23 VAL A 283       9.766 -21.245   0.841  0.00  0.00      A     
ATOM   4433  C   VAL A 283      12.698 -23.633  -1.340  0.00  2.00      A     
ATOM   4434  O   VAL A 283      12.287 -24.787  -1.221  0.00  2.00      A     
ATOM   4435  N   ARG A 284      13.927 -23.388  -1.899  0.00  2.00      A     
ATOM   4436  HN  ARG A 284      14.403 -22.458  -1.838  0.00  0.00      A     
ATOM   4437  CA  ARG A 284      14.652 -24.492  -2.657  0.00  2.00      A     
ATOM   4438  HA  ARG A 284      14.142 -25.458  -2.821  0.00  0.00      A     
ATOM   4439  CB  ARG A 284      15.225 -24.100  -4.034  0.00  0.00      A     
ATOM   4440  HB1 ARG A 284      15.904 -23.206  -3.975  0.00  0.00      A     
ATOM   4441  HB2 ARG A 284      14.324 -23.723  -4.607  0.00  0.00      A     
ATOM   4442  CG  ARG A 284      16.003 -25.290  -4.655  0.00  0.00      A     
ATOM   4443  HG1 ARG A 284      15.306 -26.201  -4.870  0.00  0.00      A     
ATOM   4444  HG2 ARG A 284      16.816 -25.818  -4.136  0.00  0.00      A     
ATOM   4445  CD  ARG A 284      16.617 -24.762  -6.023  0.00  0.00      A     
ATOM   4446  HD1 ARG A 284      17.578 -25.264  -6.311  0.00  0.00      A     
ATOM   4447  HD2 ARG A 284      16.712 -23.630  -5.896  0.00  0.00      A     
ATOM   4448  NE  ARG A 284      15.556 -25.028  -6.926  0.00  0.00      A     
ATOM   4449  HE  ARG A 284      15.177 -24.192  -7.274  0.00  0.00      A     
ATOM   4450  CZ  ARG A 284      15.413 -25.924  -7.897  0.00  0.00      A     
ATOM   4451  NH1 ARG A 284      16.095 -27.074  -7.845  0.00  0.00      A     
ATOM   4452 HH11 ARG A 284      16.667 -27.226  -7.024  0.00  0.00      A     
ATOM   4453 HH12 ARG A 284      16.022 -27.728  -8.594  0.00  0.00      A     
ATOM   4454  NH2 ARG A 284      14.623 -25.632  -8.944  0.00  0.00      A     
ATOM   4455 HH21 ARG A 284      14.310 -24.680  -8.954  0.00  0.00      A     
ATOM   4456 HH22 ARG A 284      14.489 -26.222  -9.733  0.00  0.00      A     
ATOM   4457  C   ARG A 284      15.925 -24.836  -1.877  0.00  2.00      A     
ATOM   4458  O   ARG A 284      16.785 -24.028  -1.629  0.00  2.00      A     
ATOM   4459  N   ARG A 285      15.922 -26.058  -1.390  0.00  2.00      A     
ATOM   4460  HN  ARG A 285      15.241 -26.734  -1.785  0.00  0.00      A     
ATOM   4461  CA  ARG A 285      16.584 -26.547  -0.184  0.00  2.00      A     
ATOM   4462  HA  ARG A 285      16.202 -25.998   0.661  0.00  0.00      A     
ATOM   4463  CB  ARG A 285      16.244 -28.016   0.101  0.00  0.00      A     
ATOM   4464  HB1 ARG A 285      16.726 -28.571  -0.677  0.00  0.00      A     
ATOM   4465  HB2 ARG A 285      15.158 -28.163  -0.121  0.00  0.00      A     
ATOM   4466  CG  ARG A 285      16.539 -28.527   1.554  0.00  0.00      A     
ATOM   4467  HG1 ARG A 285      16.131 -27.879   2.310  0.00  0.00      A     
ATOM   4468  HG2 ARG A 285      17.676 -28.481   1.620  0.00  0.00      A     
ATOM   4469  CD  ARG A 285      16.301 -30.070   1.881  0.00  0.00      A     
ATOM   4470  HD1 ARG A 285      15.226 -30.301   1.911  0.00  0.00      A     
ATOM   4471  HD2 ARG A 285      16.781 -30.393   2.875  0.00  0.00      A     
ATOM   4472  NE  ARG A 285      16.870 -30.845   0.770  0.00  0.00      A     
ATOM   4473  HE  ARG A 285      16.257 -30.971  -0.042  0.00  0.00      A     
ATOM   4474  CZ  ARG A 285      18.095 -31.094   0.557  0.00  0.00      A     
ATOM   4475  NH1 ARG A 285      19.038 -30.911   1.512  0.00  0.00      A     
ATOM   4476 HH11 ARG A 285      18.781 -30.417   2.352  0.00  0.00      A     
ATOM   4477 HH12 ARG A 285      19.865 -31.424   1.347  0.00  0.00      A     
ATOM   4478  NH2 ARG A 285      18.424 -31.431  -0.687  0.00  0.00      A     
ATOM   4479 HH21 ARG A 285      17.792 -31.624  -1.387  0.00  0.00      A     
ATOM   4480 HH22 ARG A 285      19.456 -31.542  -0.850  0.00  0.00      A     
ATOM   4481  C   ARG A 285      18.056 -26.270  -0.114  0.00  2.00      A     
ATOM   4482  O   ARG A 285      18.507 -25.769   0.900  0.00  2.00      A     
ATOM   4483  N   ALA A 286      18.747 -26.614  -1.248  0.00  2.00      A     
ATOM   4484  HN  ALA A 286      18.222 -27.090  -1.978  0.00  0.00      A     
ATOM   4485  CA  ALA A 286      20.175 -26.342  -1.474  0.00  2.00      A     
ATOM   4486  HA  ALA A 286      20.845 -26.932  -0.789  0.00  0.00      A     
ATOM   4487  CB  ALA A 286      20.463 -26.684  -2.965  0.00  0.00      A     
ATOM   4488  HB1 ALA A 286      21.450 -26.347  -3.258  0.00  0.00      A     
ATOM   4489  HB2 ALA A 286      20.412 -27.814  -3.144  0.00  0.00      A     
ATOM   4490  HB3 ALA A 286      19.784 -26.163  -3.700  0.00  0.00      A     
ATOM   4491  C   ALA A 286      20.523 -24.924  -1.224  0.00  2.00      A     
ATOM   4492  O   ALA A 286      21.509 -24.645  -0.526  0.00  2.00      A     
ATOM   4493  N   ALA A 287      19.722 -23.958  -1.735  0.00  2.00      A     
ATOM   4494  HN  ALA A 287      18.911 -24.201  -2.203  0.00  0.00      A     
ATOM   4495  CA  ALA A 287      19.932 -22.517  -1.467  0.00  2.00      A     
ATOM   4496  HA  ALA A 287      20.923 -22.298  -1.794  0.00  0.00      A     
ATOM   4497  CB  ALA A 287      18.965 -21.812  -2.424  0.00  0.00      A     
ATOM   4498  HB1 ALA A 287      17.907 -22.075  -2.304  0.00  0.00      A     
ATOM   4499  HB2 ALA A 287      19.203 -20.767  -2.395  0.00  0.00      A     
ATOM   4500  HB3 ALA A 287      19.335 -22.159  -3.380  0.00  0.00      A     
ATOM   4501  C   ALA A 287      19.837 -22.148   0.018  0.00  2.00      A     
ATOM   4502  O   ALA A 287      20.679 -21.502   0.637  0.00  2.00      A     
ATOM   4503  N   VAL A 288      18.747 -22.701   0.607  0.00  2.00      A     
ATOM   4504  HN  VAL A 288      18.139 -23.317   0.170  0.00  0.00      A     
ATOM   4505  CA  VAL A 288      18.424 -22.518   2.048  0.00  2.00      A     
ATOM   4506  HA  VAL A 288      18.385 -21.453   2.127  0.00  0.00      A     
ATOM   4507  CB  VAL A 288      17.177 -23.158   2.570  0.00  0.00      A     
ATOM   4508  HB  VAL A 288      17.275 -24.238   2.868  0.00  0.00      A     
ATOM   4509  CG1 VAL A 288      16.731 -22.436   3.857  0.00  0.00      A     
ATOM   4510 HG11 VAL A 288      17.562 -22.494   4.580  0.00  0.00      A     
ATOM   4511 HG12 VAL A 288      16.531 -21.353   3.606  0.00  0.00      A     
ATOM   4512 HG13 VAL A 288      15.769 -22.862   4.144  0.00  0.00      A     
ATOM   4513  CG2 VAL A 288      16.002 -23.061   1.527  0.00  0.00      A     
ATOM   4514 HG21 VAL A 288      15.726 -21.985   1.593  0.00  0.00      A     
ATOM   4515 HG22 VAL A 288      16.332 -23.255   0.482  0.00  0.00      A     
ATOM   4516 HG23 VAL A 288      15.107 -23.695   1.737  0.00  0.00      A     
ATOM   4517  C   VAL A 288      19.491 -22.977   2.927  0.00  2.00      A     
ATOM   4518  O   VAL A 288      19.922 -22.331   3.881  0.00  2.00      A     
ATOM   4519  N   ASN A 289      19.995 -24.185   2.709  0.00  2.00      A     
ATOM   4520  HN  ASN A 289      19.541 -24.678   1.975  0.00  0.00      A     
ATOM   4521  CA  ASN A 289      21.122 -24.803   3.399  0.00  2.00      A     
ATOM   4522  HA  ASN A 289      20.870 -24.863   4.465  0.00  0.00      A     
ATOM   4523  CB  ASN A 289      21.457 -26.127   2.788  0.00  0.00      A     
ATOM   4524  HB1 ASN A 289      22.469 -26.419   3.178  0.00  0.00      A     
ATOM   4525  HB2 ASN A 289      21.528 -26.014   1.624  0.00  0.00      A     
ATOM   4526  CG  ASN A 289      20.503 -27.150   3.359  0.00  0.00      A     
ATOM   4527  OD1 ASN A 289      19.448 -26.837   3.977  0.00  0.00      A     
ATOM   4528  ND2 ASN A 289      20.774 -28.420   2.995  0.00  0.00      A     
ATOM   4529 HD21 ASN A 289      20.375 -29.136   3.554  0.00  0.00      A     
ATOM   4530 HD22 ASN A 289      21.418 -28.665   2.292  0.00  0.00      A     
ATOM   4531  C   ASN A 289      22.407 -23.946   3.262  0.00  2.00      A     
ATOM   4532  O   ASN A 289      23.109 -23.697   4.207  0.00  2.00      A     
ATOM   4533  N   GLY A 290      22.748 -23.447   2.035  0.00  2.00      A     
ATOM   4534  HN  GLY A 290      22.201 -23.831   1.267  0.00  0.00      A     
ATOM   4535  CA  GLY A 290      23.859 -22.576   1.729  0.00  2.00      A     
ATOM   4536  HA1 GLY A 290      23.891 -22.386   0.633  0.00  0.00      A     
ATOM   4537  HA2 GLY A 290      24.838 -23.024   1.954  0.00  0.00      A     
ATOM   4538  C   GLY A 290      23.863 -21.252   2.517  0.00  2.00      A     
ATOM   4539  O   GLY A 290      24.814 -20.953   3.218  0.00  2.00      A     
ATOM   4540  N   ILE A 291      22.686 -20.594   2.569  0.00  2.00      A     
ATOM   4541  HN  ILE A 291      21.953 -20.955   2.068  0.00  0.00      A     
ATOM   4542  CA  ILE A 291      22.423 -19.424   3.464  0.00  2.00      A     
ATOM   4543  HA  ILE A 291      23.368 -18.889   3.516  0.00  0.00      A     
ATOM   4544  CB  ILE A 291      21.502 -18.350   2.957  0.00  0.00      A     
ATOM   4545  HB  ILE A 291      21.391 -17.529   3.677  0.00  0.00      A     
ATOM   4546  CG2 ILE A 291      22.084 -17.760   1.673  0.00  0.00      A     
ATOM   4547 HG21 ILE A 291      21.861 -18.628   1.026  0.00  0.00      A     
ATOM   4548 HG22 ILE A 291      21.491 -16.836   1.360  0.00  0.00      A     
ATOM   4549 HG23 ILE A 291      23.162 -17.585   1.712  0.00  0.00      A     
ATOM   4550  CG1 ILE A 291      20.051 -18.831   2.710  0.00  0.00      A     
ATOM   4551 HG11 ILE A 291      19.678 -19.035   3.729  0.00  0.00      A     
ATOM   4552 HG12 ILE A 291      20.129 -19.819   2.155  0.00  0.00      A     
ATOM   4553  CD  ILE A 291      19.259 -17.832   1.971  0.00  0.00      A     
ATOM   4554  HD1 ILE A 291      19.482 -17.652   0.903  0.00  0.00      A     
ATOM   4555  HD2 ILE A 291      18.220 -18.264   1.935  0.00  0.00      A     
ATOM   4556  HD3 ILE A 291      19.244 -16.886   2.422  0.00  0.00      A     
ATOM   4557  C   ILE A 291      22.193 -19.708   4.959  0.00  2.00      A     
ATOM   4558  O   ILE A 291      22.247 -18.742   5.786  0.00  2.00      A     
ATOM   4559  N   GLY A 292      22.131 -21.019   5.342  0.00  2.00      A     
ATOM   4560  HN  GLY A 292      22.216 -21.706   4.653  0.00  0.00      A     
ATOM   4561  CA  GLY A 292      22.205 -21.482   6.733  0.00  2.00      A     
ATOM   4562  HA1 GLY A 292      22.804 -20.764   7.249  0.00  0.00      A     
ATOM   4563  HA2 GLY A 292      22.683 -22.466   6.739  0.00  0.00      A     
ATOM   4564  C   GLY A 292      20.980 -21.760   7.528  0.00  2.00      A     
ATOM   4565  O   GLY A 292      20.896 -21.544   8.722  0.00  2.00      A     
ATOM   4566  N   GLY A 293      19.960 -22.219   6.846  0.00  2.00      A     
ATOM   4567  HN  GLY A 293      20.088 -22.428   5.824  0.00  0.00      A     
ATOM   4568  CA  GLY A 293      18.607 -22.385   7.373  0.00  2.00      A     
ATOM   4569  HA1 GLY A 293      18.631 -22.917   8.336  0.00  0.00      A     
ATOM   4570  HA2 GLY A 293      18.115 -23.056   6.728  0.00  0.00      A     
ATOM   4571  C   GLY A 293      17.837 -21.060   7.653  0.00  2.00      A     
ATOM   4572  O   GLY A 293      18.286 -19.954   7.276  0.00  2.00      A     
ATOM   4573  N   PHE A 294      16.636 -21.248   8.161  0.00  2.00      A     
ATOM   4574  HN  PHE A 294      16.256 -22.202   8.315  0.00  0.00      A     
ATOM   4575  CA  PHE A 294      15.685 -20.199   8.501  0.00  2.00      A     
ATOM   4576  HA  PHE A 294      15.602 -19.513   7.693  0.00  0.00      A     
ATOM   4577  CB  PHE A 294      14.351 -20.692   9.042  0.00  0.00      A     
ATOM   4578  HB1 PHE A 294      13.776 -19.823   9.438  0.00  0.00      A     
ATOM   4579  HB2 PHE A 294      14.400 -21.612   9.729  0.00  0.00      A     
ATOM   4580  CG  PHE A 294      13.621 -21.250   7.816  0.00  0.00      A     
ATOM   4581  CD1 PHE A 294      13.892 -22.511   7.296  0.00  0.00      A     
ATOM   4582  HD1 PHE A 294      14.668 -23.150   7.797  0.00  0.00      A     
ATOM   4583  CE1 PHE A 294      13.151 -23.022   6.188  0.00  0.00      A     
ATOM   4584  HE1 PHE A 294      13.151 -24.067   5.940  0.00  0.00      A     
ATOM   4585  CZ  PHE A 294      12.182 -22.239   5.579  0.00  0.00      A     
ATOM   4586  HZ  PHE A 294      11.489 -22.757   4.923  0.00  0.00      A     
ATOM   4587  CD2 PHE A 294      12.691 -20.473   7.185  0.00  0.00      A     
ATOM   4588  HD2 PHE A 294      12.556 -19.490   7.576  0.00  0.00      A     
ATOM   4589  CE2 PHE A 294      11.979 -20.908   6.000  0.00  0.00      A     
ATOM   4590  HE2 PHE A 294      11.187 -20.246   5.618  0.00  0.00      A     
ATOM   4591  C   PHE A 294      16.290 -19.323   9.656  0.00  2.00      A     
ATOM   4592  O   PHE A 294      16.580 -19.885  10.707  0.00  2.00      A     
ATOM   4593  N   PRO A 295      16.595 -18.007   9.598  0.00  2.00      A     
ATOM   4594  CD  PRO A 295      16.454 -17.294   8.371  0.00  0.00      A     
ATOM   4595  HD1 PRO A 295      17.031 -17.692   7.525  0.00  0.00      A     
ATOM   4596  HD2 PRO A 295      15.372 -17.096   8.145  0.00  0.00      A     
ATOM   4597  CA  PRO A 295      17.393 -17.323  10.639  0.00  2.00      A     
ATOM   4598  HA  PRO A 295      18.060 -18.008  11.095  0.00  0.00      A     
ATOM   4599  CB  PRO A 295      18.025 -16.180   9.887  0.00  0.00      A     
ATOM   4600  HB1 PRO A 295      18.882 -16.481   9.271  0.00  0.00      A     
ATOM   4601  HB2 PRO A 295      18.256 -15.322  10.591  0.00  0.00      A     
ATOM   4602  CG  PRO A 295      16.962 -15.852   8.823  0.00  0.00      A     
ATOM   4603  HG1 PRO A 295      17.325 -15.315   7.924  0.00  0.00      A     
ATOM   4604  HG2 PRO A 295      16.170 -15.384   9.319  0.00  0.00      A     
ATOM   4605  C   PRO A 295      16.608 -16.838  11.740  0.00  2.00      A     
ATOM   4606  O   PRO A 295      15.469 -16.294  11.615  0.00  2.00      A     
ATOM   4607  N   THR A 296      17.142 -16.903  12.956  0.00  2.00      A     
ATOM   4608  HN  THR A 296      18.054 -17.245  13.077  0.00  0.00      A     
ATOM   4609  CA  THR A 296      16.337 -16.564  14.102  0.00  2.00      A     
ATOM   4610  HA  THR A 296      15.253 -16.532  13.910  0.00  0.00      A     
ATOM   4611  CB  THR A 296      16.330 -17.586  15.176  0.00  0.00      A     
ATOM   4612  HB  THR A 296      15.601 -17.438  16.066  0.00  0.00      A     
ATOM   4613  OG1 THR A 296      17.620 -18.030  15.639  0.00  0.00      A     
ATOM   4614  HG1 THR A 296      17.884 -17.535  16.467  0.00  0.00      A     
ATOM   4615  CG2 THR A 296      15.762 -18.856  14.535  0.00  0.00      A     
ATOM   4616 HG21 THR A 296      15.758 -19.585  15.374  0.00  0.00      A     
ATOM   4617 HG22 THR A 296      14.733 -18.751  14.073  0.00  0.00      A     
ATOM   4618 HG23 THR A 296      16.407 -19.337  13.715  0.00  0.00      A     
ATOM   4619  C   THR A 296      16.592 -15.208  14.717  0.00  2.00      A     
ATOM   4620  O   THR A 296      16.086 -14.821  15.751  0.00  2.00      A     
ATOM   4621  N   ASP A 297      17.393 -14.397  14.087  0.00  2.00      A     
ATOM   4622  HN  ASP A 297      17.847 -14.670  13.206  0.00  0.00      A     
ATOM   4623  CA  ASP A 297      17.775 -13.079  14.569  0.00  2.00      A     
ATOM   4624  HA  ASP A 297      17.871 -13.122  15.614  0.00  0.00      A     
ATOM   4625  CB  ASP A 297      19.230 -12.718  13.936  0.00  0.00      A     
ATOM   4626  HB1 ASP A 297      19.636 -11.858  14.501  0.00  0.00      A     
ATOM   4627  HB2 ASP A 297      19.189 -12.524  12.831  0.00  0.00      A     
ATOM   4628  CG  ASP A 297      20.301 -13.741  14.145  0.00  0.00      A     
ATOM   4629  OD1 ASP A 297      20.944 -14.109  13.119  0.00  0.00      A     
ATOM   4630  OD2 ASP A 297      20.591 -14.150  15.300  0.00  0.00      A     
ATOM   4631  C   ASP A 297      16.884 -11.858  14.234  0.00  2.00      A     
ATOM   4632  O   ASP A 297      17.208 -10.662  14.420  0.00  2.00      A     
ATOM   4633  N   ALA A 298      15.710 -12.107  13.626  0.00  2.00      A     
ATOM   4634  HN  ALA A 298      15.316 -13.033  13.376  0.00  0.00      A     
ATOM   4635  CA  ALA A 298      14.905 -10.995  13.198  0.00  2.00      A     
ATOM   4636  HA  ALA A 298      15.036 -10.184  13.872  0.00  0.00      A     
ATOM   4637  CB  ALA A 298      15.134 -10.488  11.763  0.00  0.00      A     
ATOM   4638  HB1 ALA A 298      14.638  -9.512  11.628  0.00  0.00      A     
ATOM   4639  HB2 ALA A 298      16.225 -10.368  11.552  0.00  0.00      A     
ATOM   4640  HB3 ALA A 298      14.727 -11.266  11.069  0.00  0.00      A     
ATOM   4641  C   ALA A 298      13.453 -11.413  13.417  0.00  2.00      A     
ATOM   4642  O   ALA A 298      13.123 -12.600  13.410  0.00  2.00      A     
ATOM   4643  N   LEU A 299      12.516 -10.510  13.522  0.00  2.00      A     
ATOM   4644  HN  LEU A 299      12.723  -9.578  13.617  0.00  0.00      A     
ATOM   4645  CA  LEU A 299      11.104 -10.858  13.617  0.00  2.00      A     
ATOM   4646  HA  LEU A 299      10.957 -11.782  14.194  0.00  0.00      A     
ATOM   4647  CB  LEU A 299      10.333  -9.735  14.317  0.00  0.00      A     
ATOM   4648  HB1 LEU A 299       9.301  -9.966  14.279  0.00  0.00      A     
ATOM   4649  HB2 LEU A 299      10.390  -8.750  13.807  0.00  0.00      A     
ATOM   4650  CG  LEU A 299      10.769  -9.490  15.803  0.00  0.00      A     
ATOM   4651  HG  LEU A 299      11.792  -9.120  15.742  0.00  0.00      A     
ATOM   4652  CD1 LEU A 299       9.887  -8.373  16.386  0.00  0.00      A     
ATOM   4653 HD11 LEU A 299      10.387  -8.053  17.295  0.00  0.00      A     
ATOM   4654 HD12 LEU A 299       9.772  -7.509  15.629  0.00  0.00      A     
ATOM   4655 HD13 LEU A 299       8.875  -8.718  16.609  0.00  0.00      A     
ATOM   4656  CD2 LEU A 299      10.820 -10.630  16.730  0.00  0.00      A     
ATOM   4657 HD21 LEU A 299      11.643 -11.325  16.487  0.00  0.00      A     
ATOM   4658 HD22 LEU A 299      11.036 -10.416  17.779  0.00  0.00      A     
ATOM   4659 HD23 LEU A 299       9.880 -11.249  16.674  0.00  0.00      A     
ATOM   4660  C   LEU A 299      10.359 -11.142  12.304  0.00  2.00      A     
ATOM   4661  O   LEU A 299       9.173 -11.467  12.346  0.00  2.00      A     
ATOM   4662  N   THR A 300      11.045 -10.917  11.138  0.00  2.00      A     
ATOM   4663  HN  THR A 300      11.966 -10.597  11.181  0.00  0.00      A     
ATOM   4664  CA  THR A 300      10.603 -11.280   9.782  0.00  2.00      A     
ATOM   4665  HA  THR A 300       9.672 -11.882  10.000  0.00  0.00      A     
ATOM   4666  CB  THR A 300      10.147 -10.182   8.883  0.00  0.00      A     
ATOM   4667  HB  THR A 300       9.959 -10.498   7.816  0.00  0.00      A     
ATOM   4668  OG1 THR A 300      11.134  -9.141   8.793  0.00  0.00      A     
ATOM   4669  HG1 THR A 300      11.873  -9.536   8.367  0.00  0.00      A     
ATOM   4670  CG2 THR A 300       8.856  -9.579   9.489  0.00  0.00      A     
ATOM   4671 HG21 THR A 300       8.281  -8.959   8.732  0.00  0.00      A     
ATOM   4672 HG22 THR A 300       8.122 -10.350   9.896  0.00  0.00      A     
ATOM   4673 HG23 THR A 300       9.135  -8.984  10.305  0.00  0.00      A     
ATOM   4674  C   THR A 300      11.559 -12.159   9.024  0.00  2.00      A     
ATOM   4675  O   THR A 300      12.253 -11.739   8.118  0.00  2.00      A     
ATOM   4676  N   GLU A 301      11.761 -13.406   9.450  0.00  2.00      A     
ATOM   4677  HN  GLU A 301      11.075 -13.565  10.151  0.00  0.00      A     
ATOM   4678  CA  GLU A 301      12.731 -14.403   9.010  0.00  2.00      A     
ATOM   4679  HA  GLU A 301      13.748 -14.113   9.201  0.00  0.00      A     
ATOM   4680  CB  GLU A 301      12.280 -15.638   9.744  0.00  0.00      A     
ATOM   4681  HB1 GLU A 301      12.213 -15.434  10.858  0.00  0.00      A     
ATOM   4682  HB2 GLU A 301      13.000 -16.493   9.673  0.00  0.00      A     
ATOM   4683  CG  GLU A 301      10.838 -16.261   9.503  0.00  0.00      A     
ATOM   4684  HG1 GLU A 301      10.865 -17.297   9.907  0.00  0.00      A     
ATOM   4685  HG2 GLU A 301      10.688 -16.341   8.369  0.00  0.00      A     
ATOM   4686  CD  GLU A 301       9.644 -15.694  10.279  0.00  0.00      A     
ATOM   4687  OE1 GLU A 301       9.820 -14.812  11.194  0.00  0.00      A     
ATOM   4688  OE2 GLU A 301       8.515 -16.283  10.082  0.00  0.00      A     
ATOM   4689  C   GLU A 301      12.604 -14.671   7.515  0.00  2.00      A     
ATOM   4690  O   GLU A 301      13.543 -15.150   6.879  0.00  2.00      A     
ATOM   4691  N   ASP A 302      11.438 -14.361   6.960  0.00  2.00      A     
ATOM   4692  HN  ASP A 302      10.654 -14.028   7.527  0.00  0.00      A     
ATOM   4693  CA  ASP A 302      11.189 -14.562   5.537  0.00  2.00      A     
ATOM   4694  HA  ASP A 302      11.575 -15.527   5.291  0.00  0.00      A     
ATOM   4695  CB  ASP A 302       9.697 -14.496   5.231  0.00  0.00      A     
ATOM   4696  HB1 ASP A 302       9.263 -15.310   5.772  0.00  0.00      A     
ATOM   4697  HB2 ASP A 302       9.553 -14.552   4.149  0.00  0.00      A     
ATOM   4698  CG  ASP A 302       8.984 -13.282   5.824  0.00  0.00      A     
ATOM   4699  OD1 ASP A 302       9.093 -13.014   7.022  0.00  0.00      A     
ATOM   4700  OD2 ASP A 302       8.334 -12.566   5.040  0.00  0.00      A     
ATOM   4701  C   ASP A 302      11.866 -13.483   4.703  0.00  2.00      A     
ATOM   4702  O   ASP A 302      12.466 -13.771   3.667  0.00  2.00      A     
ATOM   4703  N   MET A 303      11.748 -12.193   5.148  0.00  2.00      A     
ATOM   4704  HN  MET A 303      11.073 -11.890   5.786  0.00  0.00      A     
ATOM   4705  CA  MET A 303      12.584 -11.139   4.434  0.00  2.00      A     
ATOM   4706  HA  MET A 303      12.388 -11.201   3.415  0.00  0.00      A     
ATOM   4707  CB  MET A 303      12.259  -9.714   4.913  0.00  0.00      A     
ATOM   4708  HB1 MET A 303      12.495  -9.630   6.026  0.00  0.00      A     
ATOM   4709  HB2 MET A 303      11.203  -9.591   4.865  0.00  0.00      A     
ATOM   4710  CG  MET A 303      12.924  -8.560   4.288  0.00  0.00      A     
ATOM   4711  HG1 MET A 303      14.018  -8.585   4.350  0.00  0.00      A     
ATOM   4712  HG2 MET A 303      12.716  -7.671   4.863  0.00  0.00      A     
ATOM   4713  SD  MET A 303      12.363  -8.310   2.576  0.00  0.00      A     
ATOM   4714  CE  MET A 303      13.825  -7.321   2.030  0.00  0.00      A     
ATOM   4715  HE1 MET A 303      14.746  -7.994   2.036  0.00  0.00      A     
ATOM   4716  HE2 MET A 303      13.810  -7.010   0.952  0.00  0.00      A     
ATOM   4717  HE3 MET A 303      13.858  -6.442   2.693  0.00  0.00      A     
ATOM   4718  C   MET A 303      14.061 -11.435   4.566  0.00  2.00      A     
ATOM   4719  O   MET A 303      14.767 -11.403   3.559  0.00  2.00      A     
ATOM   4720  N   LEU A 304      14.570 -11.754   5.788  0.00  2.00      A     
ATOM   4721  HN  LEU A 304      13.924 -11.884   6.517  0.00  0.00      A     
ATOM   4722  CA  LEU A 304      16.011 -11.846   6.068  0.00  2.00      A     
ATOM   4723  HA  LEU A 304      16.338 -10.934   5.829  0.00  0.00      A     
ATOM   4724  CB  LEU A 304      16.174 -12.068   7.609  0.00  0.00      A     
ATOM   4725  HB1 LEU A 304      15.548 -12.888   7.835  0.00  0.00      A     
ATOM   4726  HB2 LEU A 304      15.713 -11.253   8.141  0.00  0.00      A     
ATOM   4727  CG  LEU A 304      17.652 -12.336   8.042  0.00  0.00      A     
ATOM   4728  HG  LEU A 304      18.019 -13.299   7.652  0.00  0.00      A     
ATOM   4729  CD1 LEU A 304      18.568 -11.251   7.494  0.00  0.00      A     
ATOM   4730 HD11 LEU A 304      18.414 -11.090   6.392  0.00  0.00      A     
ATOM   4731 HD12 LEU A 304      18.410 -10.348   8.077  0.00  0.00      A     
ATOM   4732 HD13 LEU A 304      19.683 -11.426   7.572  0.00  0.00      A     
ATOM   4733  CD2 LEU A 304      17.694 -12.266   9.599  0.00  0.00      A     
ATOM   4734 HD21 LEU A 304      18.751 -12.460   9.929  0.00  0.00      A     
ATOM   4735 HD22 LEU A 304      17.413 -11.244   9.883  0.00  0.00      A     
ATOM   4736 HD23 LEU A 304      17.036 -13.015  10.057  0.00  0.00      A     
ATOM   4737  C   LEU A 304      16.736 -12.867   5.275  0.00  2.00      A     
ATOM   4738  O   LEU A 304      17.710 -12.593   4.573  0.00  2.00      A     
ATOM   4739  N   LEU A 305      16.125 -14.112   5.203  0.00  2.00      A     
ATOM   4740  HN  LEU A 305      15.454 -14.330   5.933  0.00  0.00      A     
ATOM   4741  CA  LEU A 305      16.531 -15.291   4.347  0.00  2.00      A     
ATOM   4742  HA  LEU A 305      17.556 -15.616   4.639  0.00  0.00      A     
ATOM   4743  CB  LEU A 305      15.512 -16.399   4.645  0.00  0.00      A     
ATOM   4744  HB1 LEU A 305      14.501 -16.054   4.422  0.00  0.00      A     
ATOM   4745  HB2 LEU A 305      15.485 -16.507   5.687  0.00  0.00      A     
ATOM   4746  CG  LEU A 305      15.774 -17.717   3.970  0.00  0.00      A     
ATOM   4747  HG  LEU A 305      16.014 -17.567   2.904  0.00  0.00      A     
ATOM   4748  CD1 LEU A 305      16.907 -18.426   4.677  0.00  0.00      A     
ATOM   4749 HD11 LEU A 305      16.688 -18.592   5.721  0.00  0.00      A     
ATOM   4750 HD12 LEU A 305      17.151 -19.373   4.167  0.00  0.00      A     
ATOM   4751 HD13 LEU A 305      17.816 -17.875   4.691  0.00  0.00      A     
ATOM   4752  CD2 LEU A 305      14.503 -18.601   4.033  0.00  0.00      A     
ATOM   4753 HD21 LEU A 305      14.800 -19.656   3.782  0.00  0.00      A     
ATOM   4754 HD22 LEU A 305      13.804 -18.361   4.915  0.00  0.00      A     
ATOM   4755 HD23 LEU A 305      13.979 -18.319   3.085  0.00  0.00      A     
ATOM   4756  C   LEU A 305      16.460 -14.935   2.856  0.00  2.00      A     
ATOM   4757  O   LEU A 305      17.329 -15.270   2.077  0.00  2.00      A     
ATOM   4758  N   THR A 306      15.386 -14.317   2.377  0.00  2.00      A     
ATOM   4759  HN  THR A 306      14.664 -14.081   3.060  0.00  0.00      A     
ATOM   4760  CA  THR A 306      15.283 -13.812   1.011  0.00  2.00      A     
ATOM   4761  HA  THR A 306      15.427 -14.650   0.384  0.00  0.00      A     
ATOM   4762  CB  THR A 306      13.881 -13.450   0.518  0.00  0.00      A     
ATOM   4763  HB  THR A 306      13.648 -12.472   0.871  0.00  0.00      A     
ATOM   4764  OG1 THR A 306      12.895 -14.472   0.789  0.00  0.00      A     
ATOM   4765  HG1 THR A 306      12.609 -14.292   1.707  0.00  0.00      A     
ATOM   4766  CG2 THR A 306      14.009 -13.383  -1.004  0.00  0.00      A     
ATOM   4767 HG21 THR A 306      14.385 -12.293  -1.261  0.00  0.00      A     
ATOM   4768 HG22 THR A 306      14.608 -14.229  -1.453  0.00  0.00      A     
ATOM   4769 HG23 THR A 306      13.048 -13.455  -1.440  0.00  0.00      A     
ATOM   4770  C   THR A 306      16.346 -12.751   0.641  0.00  2.00      A     
ATOM   4771  O   THR A 306      17.042 -12.818  -0.371  0.00  2.00      A     
ATOM   4772  N   TYR A 307      16.564 -11.748   1.477  0.00  2.00      A     
ATOM   4773  HN  TYR A 307      15.939 -11.648   2.236  0.00  0.00      A     
ATOM   4774  CA  TYR A 307      17.605 -10.729   1.257  0.00  2.00      A     
ATOM   4775  HA  TYR A 307      17.346 -10.194   0.411  0.00  0.00      A     
ATOM   4776  CB  TYR A 307      17.376  -9.727   2.414  0.00  0.00      A     
ATOM   4777  HB1 TYR A 307      17.654 -10.227   3.385  0.00  0.00      A     
ATOM   4778  HB2 TYR A 307      16.347  -9.354   2.439  0.00  0.00      A     
ATOM   4779  CG  TYR A 307      18.271  -8.479   2.119  0.00  0.00      A     
ATOM   4780  CD1 TYR A 307      18.078  -7.630   0.988  0.00  0.00      A     
ATOM   4781  HD1 TYR A 307      17.311  -7.751   0.285  0.00  0.00      A     
ATOM   4782  CE1 TYR A 307      19.098  -6.751   0.723  0.00  0.00      A     
ATOM   4783  HE1 TYR A 307      19.028  -6.179  -0.234  0.00  0.00      A     
ATOM   4784  CZ  TYR A 307      20.157  -6.532   1.565  0.00  0.00      A     
ATOM   4785  OH  TYR A 307      21.077  -5.637   1.105  0.00  0.00      A     
ATOM   4786  HH  TYR A 307      21.758  -5.487   1.804  0.00  0.00      A     
ATOM   4787  CD2 TYR A 307      19.456  -8.350   2.959  0.00  0.00      A     
ATOM   4788  HD2 TYR A 307      19.711  -9.183   3.620  0.00  0.00      A     
ATOM   4789  CE2 TYR A 307      20.396  -7.328   2.651  0.00  0.00      A     
ATOM   4790  HE2 TYR A 307      21.251  -7.187   3.200  0.00  0.00      A     
ATOM   4791  C   TYR A 307      19.008 -11.294   1.103  0.00  2.00      A     
ATOM   4792  O   TYR A 307      19.686 -11.031   0.123  0.00  2.00      A     
ATOM   4793  N   ARG A 308      19.377 -12.215   2.040  0.00  2.00      A     
ATOM   4794  HN  ARG A 308      18.782 -12.398   2.860  0.00  0.00      A     
ATOM   4795  CA  ARG A 308      20.599 -12.946   2.009  0.00  2.00      A     
ATOM   4796  HA  ARG A 308      21.386 -12.221   2.091  0.00  0.00      A     
ATOM   4797  CB  ARG A 308      20.817 -13.784   3.302  0.00  0.00      A     
ATOM   4798  HB1 ARG A 308      19.940 -14.481   3.340  0.00  0.00      A     
ATOM   4799  HB2 ARG A 308      20.835 -13.141   4.183  0.00  0.00      A     
ATOM   4800  CG  ARG A 308      22.178 -14.544   3.388  0.00  0.00      A     
ATOM   4801  HG1 ARG A 308      22.334 -15.164   2.484  0.00  0.00      A     
ATOM   4802  HG2 ARG A 308      22.117 -15.209   4.223  0.00  0.00      A     
ATOM   4803  CD  ARG A 308      23.390 -13.556   3.565  0.00  0.00      A     
ATOM   4804  HD1 ARG A 308      23.183 -12.936   4.462  0.00  0.00      A     
ATOM   4805  HD2 ARG A 308      23.412 -12.862   2.703  0.00  0.00      A     
ATOM   4806  NE  ARG A 308      24.671 -14.271   3.571  0.00  0.00      A     
ATOM   4807  HE  ARG A 308      24.899 -14.894   4.307  0.00  0.00      A     
ATOM   4808  CZ  ARG A 308      25.750 -14.151   2.728  0.00  0.00      A     
ATOM   4809  NH1 ARG A 308      25.772 -13.268   1.726  0.00  0.00      A     
ATOM   4810 HH11 ARG A 308      25.207 -12.424   1.842  0.00  0.00      A     
ATOM   4811 HH12 ARG A 308      26.548 -13.244   1.140  0.00  0.00      A     
ATOM   4812  NH2 ARG A 308      26.775 -14.951   2.958  0.00  0.00      A     
ATOM   4813 HH21 ARG A 308      26.724 -15.685   3.635  0.00  0.00      A     
ATOM   4814 HH22 ARG A 308      27.706 -14.739   2.593  0.00  0.00      A     
ATOM   4815  C   ARG A 308      20.928 -13.757   0.677  0.00  2.00      A     
ATOM   4816  O   ARG A 308      22.008 -13.766   0.086  0.00  2.00      A     
ATOM   4817  N   LEU A 309      19.904 -14.412   0.198  0.00  2.00      A     
ATOM   4818  HN  LEU A 309      19.039 -14.310   0.722  0.00  0.00      A     
ATOM   4819  CA  LEU A 309      19.823 -15.027  -1.115  0.00  2.00      A     
ATOM   4820  HA  LEU A 309      20.605 -15.772  -1.209  0.00  0.00      A     
ATOM   4821  CB  LEU A 309      18.459 -15.716  -1.225  0.00  0.00      A     
ATOM   4822  HB1 LEU A 309      17.677 -14.983  -1.458  0.00  0.00      A     
ATOM   4823  HB2 LEU A 309      18.294 -16.081  -0.182  0.00  0.00      A     
ATOM   4824  CG  LEU A 309      18.464 -16.819  -2.267  0.00  0.00      A     
ATOM   4825  HG  LEU A 309      19.155 -16.429  -3.136  0.00  0.00      A     
ATOM   4826  CD1 LEU A 309      19.105 -18.077  -1.696  0.00  0.00      A     
ATOM   4827 HD11 LEU A 309      20.077 -17.773  -1.366  0.00  0.00      A     
ATOM   4828 HD12 LEU A 309      18.514 -18.490  -0.866  0.00  0.00      A     
ATOM   4829 HD13 LEU A 309      19.143 -18.845  -2.531  0.00  0.00      A     
ATOM   4830  CD2 LEU A 309      17.090 -17.133  -2.833  0.00  0.00      A     
ATOM   4831 HD21 LEU A 309      17.086 -18.014  -3.533  0.00  0.00      A     
ATOM   4832 HD22 LEU A 309      16.399 -17.278  -1.962  0.00  0.00      A     
ATOM   4833 HD23 LEU A 309      16.789 -16.162  -3.376  0.00  0.00      A     
ATOM   4834  C   LEU A 309      20.047 -14.036  -2.287  0.00  2.00      A     
ATOM   4835  O   LEU A 309      20.826 -14.285  -3.212  0.00  2.00      A     
ATOM   4836  N   MET A 310      19.445 -12.881  -2.248  0.00  2.00      A     
ATOM   4837  HN  MET A 310      18.706 -12.787  -1.603  0.00  0.00      A     
ATOM   4838  CA  MET A 310      19.693 -11.792  -3.104  0.00  2.00      A     
ATOM   4839  HA  MET A 310      19.630 -12.211  -4.106  0.00  0.00      A     
ATOM   4840  CB  MET A 310      18.674 -10.606  -2.877  0.00  0.00      A     
ATOM   4841  HB1 MET A 310      18.827  -9.733  -3.519  0.00  0.00      A     
ATOM   4842  HB2 MET A 310      18.746 -10.264  -1.861  0.00  0.00      A     
ATOM   4843  CG  MET A 310      17.265 -11.026  -3.308  0.00  0.00      A     
ATOM   4844  HG1 MET A 310      17.069 -12.059  -2.896  0.00  0.00      A     
ATOM   4845  HG2 MET A 310      17.258 -11.189  -4.426  0.00  0.00      A     
ATOM   4846  SD  MET A 310      15.921  -9.939  -2.821  0.00  0.00      A     
ATOM   4847  CE  MET A 310      16.597  -8.243  -3.236  0.00  0.00      A     
ATOM   4848  HE1 MET A 310      17.508  -8.124  -2.740  0.00  0.00      A     
ATOM   4849  HE2 MET A 310      16.709  -8.046  -4.375  0.00  0.00      A     
ATOM   4850  HE3 MET A 310      15.918  -7.419  -2.939  0.00  0.00      A     
ATOM   4851  C   MET A 310      21.118 -11.219  -3.062  0.00  2.00      A     
ATOM   4852  O   MET A 310      21.783 -10.881  -4.042  0.00  2.00      A     
ATOM   4853  N   GLU A 311      21.748 -11.089  -1.896  0.00  2.00      A     
ATOM   4854  HN  GLU A 311      21.184 -11.242  -1.157  0.00  0.00      A     
ATOM   4855  CA  GLU A 311      23.128 -10.719  -1.800  0.00  2.00      A     
ATOM   4856  HA  GLU A 311      23.220  -9.857  -2.371  0.00  0.00      A     
ATOM   4857  CB  GLU A 311      23.502 -10.376  -0.281  0.00  0.00      A     
ATOM   4858  HB1 GLU A 311      23.186 -11.336   0.166  0.00  0.00      A     
ATOM   4859  HB2 GLU A 311      22.866  -9.561   0.030  0.00  0.00      A     
ATOM   4860  CG  GLU A 311      24.892 -10.013   0.004  0.00  0.00      A     
ATOM   4861  HG1 GLU A 311      25.231  -9.053  -0.428  0.00  0.00      A     
ATOM   4862  HG2 GLU A 311      25.561 -10.847  -0.392  0.00  0.00      A     
ATOM   4863  CD  GLU A 311      25.162  -9.936   1.471  0.00  0.00      A     
ATOM   4864  OE1 GLU A 311      24.625 -10.783   2.232  0.00  0.00      A     
ATOM   4865  OE2 GLU A 311      25.887  -9.054   1.981  0.00  0.00      A     
ATOM   4866  C   GLU A 311      24.197 -11.706  -2.462  0.00  2.00      A     
ATOM   4867  O   GLU A 311      25.221 -11.290  -3.054  0.00  2.00      A     
ATOM   4868  N   ARG A 312      23.967 -13.039  -2.198  0.00  2.00      A     
ATOM   4869  HN  ARG A 312      23.186 -13.280  -1.700  0.00  0.00      A     
ATOM   4870  CA  ARG A 312      24.709 -14.074  -2.943  0.00  2.00      A     
ATOM   4871  HA  ARG A 312      25.792 -13.979  -2.981  0.00  0.00      A     
ATOM   4872  CB  ARG A 312      24.405 -15.498  -2.279  0.00  0.00      A     
ATOM   4873  HB1 ARG A 312      25.000 -16.207  -2.844  0.00  0.00      A     
ATOM   4874  HB2 ARG A 312      23.348 -15.772  -2.267  0.00  0.00      A     
ATOM   4875  CG  ARG A 312      24.930 -15.602  -0.821  0.00  0.00      A     
ATOM   4876  HG1 ARG A 312      24.017 -15.291  -0.161  0.00  0.00      A     
ATOM   4877  HG2 ARG A 312      25.718 -14.961  -0.579  0.00  0.00      A     
ATOM   4878  CD  ARG A 312      25.189 -17.101  -0.411  0.00  0.00      A     
ATOM   4879  HD1 ARG A 312      24.353 -17.785  -0.722  0.00  0.00      A     
ATOM   4880  HD2 ARG A 312      25.384 -17.093   0.716  0.00  0.00      A     
ATOM   4881  NE  ARG A 312      26.364 -17.654  -1.205  0.00  0.00      A     
ATOM   4882  HE  ARG A 312      26.672 -17.207  -2.001  0.00  0.00      A     
ATOM   4883  CZ  ARG A 312      26.841 -18.855  -0.949  0.00  0.00      A     
ATOM   4884  NH1 ARG A 312      26.100 -19.782  -0.295  0.00  0.00      A     
ATOM   4885 HH11 ARG A 312      25.113 -19.528  -0.109  0.00  0.00      A     
ATOM   4886 HH12 ARG A 312      26.372 -20.778  -0.189  0.00  0.00      A     
ATOM   4887  NH2 ARG A 312      28.047 -19.235  -1.416  0.00  0.00      A     
ATOM   4888 HH21 ARG A 312      28.538 -18.394  -1.781  0.00  0.00      A     
ATOM   4889 HH22 ARG A 312      28.181 -20.149  -1.798  0.00  0.00      A     
ATOM   4890  C   ARG A 312      24.341 -14.188  -4.405  0.00  2.00      A     
ATOM   4891  O   ARG A 312      25.231 -14.596  -5.235  0.00  2.00      A     
ATOM   4892  N   GLY A 313      23.125 -13.762  -4.832  0.00  2.00      A     
ATOM   4893  HN  GLY A 313      22.461 -13.690  -4.054  0.00  0.00      A     
ATOM   4894  CA  GLY A 313      22.721 -13.610  -6.195  0.00  2.00      A     
ATOM   4895  HA1 GLY A 313      23.616 -13.396  -6.797  0.00  0.00      A     
ATOM   4896  HA2 GLY A 313      22.065 -12.814  -6.206  0.00  0.00      A     
ATOM   4897  C   GLY A 313      22.085 -14.763  -6.903  0.00  2.00      A     
ATOM   4898  O   GLY A 313      22.677 -15.838  -7.031  0.00  2.00      A     
ATOM   4899  N   TYR A 314      20.866 -14.670  -7.425  0.00  2.00      A     
ATOM   4900  HN  TYR A 314      20.447 -13.771  -7.276  0.00  0.00      A     
ATOM   4901  CA  TYR A 314      20.061 -15.783  -7.938  0.00  2.00      A     
ATOM   4902  HA  TYR A 314      20.672 -16.486  -8.412  0.00  0.00      A     
ATOM   4903  CB  TYR A 314      19.359 -16.466  -6.710  0.00  0.00      A     
ATOM   4904  HB1 TYR A 314      18.541 -17.088  -7.100  0.00  0.00      A     
ATOM   4905  HB2 TYR A 314      19.005 -15.729  -5.956  0.00  0.00      A     
ATOM   4906  CG  TYR A 314      20.254 -17.480  -6.133  0.00  0.00      A     
ATOM   4907  CD1 TYR A 314      20.795 -17.382  -4.855  0.00  0.00      A     
ATOM   4908  HD1 TYR A 314      20.781 -16.534  -4.189  0.00  0.00      A     
ATOM   4909  CE1 TYR A 314      21.643 -18.436  -4.454  0.00  0.00      A     
ATOM   4910  HE1 TYR A 314      22.202 -18.308  -3.504  0.00  0.00      A     
ATOM   4911  CZ  TYR A 314      21.829 -19.614  -5.177  0.00  0.00      A     
ATOM   4912  OH  TYR A 314      22.757 -20.549  -4.591  0.00  0.00      A     
ATOM   4913  HH  TYR A 314      22.847 -21.286  -5.221  0.00  0.00      A     
ATOM   4914  CD2 TYR A 314      20.403 -18.668  -6.886  0.00  0.00      A     
ATOM   4915  HD2 TYR A 314      19.926 -18.809  -7.887  0.00  0.00      A     
ATOM   4916  CE2 TYR A 314      21.135 -19.788  -6.375  0.00  0.00      A     
ATOM   4917  HE2 TYR A 314      21.457 -20.660  -6.913  0.00  0.00      A     
ATOM   4918  C   TYR A 314      19.131 -15.217  -8.945  0.00  2.00      A     
ATOM   4919  O   TYR A 314      19.440 -14.303  -9.607  0.00  2.00      A     
ATOM   4920  N   VAL A 315      17.968 -15.890  -9.155  0.00  2.00      A     
ATOM   4921  HN  VAL A 315      17.806 -16.743  -8.719  0.00  0.00      A     
ATOM   4922  CA  VAL A 315      16.916 -15.594 -10.083  0.00  2.00      A     
ATOM   4923  HA  VAL A 315      17.158 -14.613 -10.503  0.00  0.00      A     
ATOM   4924  CB  VAL A 315      16.724 -16.502 -11.249  0.00  0.00      A     
ATOM   4925  HB  VAL A 315      16.491 -17.550 -10.937  0.00  0.00      A     
ATOM   4926  CG1 VAL A 315      15.540 -15.873 -12.108  0.00  0.00      A     
ATOM   4927 HG11 VAL A 315      15.518 -16.421 -13.061  0.00  0.00      A     
ATOM   4928 HG12 VAL A 315      14.569 -15.949 -11.554  0.00  0.00      A     
ATOM   4929 HG13 VAL A 315      15.739 -14.800 -12.357  0.00  0.00      A     
ATOM   4930  CG2 VAL A 315      17.943 -16.408 -12.156  0.00  0.00      A     
ATOM   4931 HG21 VAL A 315      17.778 -16.981 -13.120  0.00  0.00      A     
ATOM   4932 HG22 VAL A 315      18.206 -15.344 -12.275  0.00  0.00      A     
ATOM   4933 HG23 VAL A 315      18.859 -16.933 -11.764  0.00  0.00      A     
ATOM   4934  C   VAL A 315      15.672 -15.376  -9.276  0.00  2.00      A     
ATOM   4935  O   VAL A 315      15.203 -16.276  -8.627  0.00  2.00      A     
ATOM   4936  N   THR A 316      15.050 -14.227  -9.248  0.00  2.00      A     
ATOM   4937  HN  THR A 316      15.390 -13.574  -9.931  0.00  0.00      A     
ATOM   4938  CA  THR A 316      14.018 -13.742  -8.355  0.00  2.00      A     
ATOM   4939  HA  THR A 316      13.754 -14.530  -7.630  0.00  0.00      A     
ATOM   4940  CB  THR A 316      14.362 -12.559  -7.376  0.00  0.00      A     
ATOM   4941  HB  THR A 316      13.504 -12.258  -6.703  0.00  0.00      A     
ATOM   4942  OG1 THR A 316      14.795 -11.482  -8.208  0.00  0.00      A     
ATOM   4943  HG1 THR A 316      14.012 -10.929  -8.477  0.00  0.00      A     
ATOM   4944  CG2 THR A 316      15.601 -12.909  -6.596  0.00  0.00      A     
ATOM   4945 HG21 THR A 316      15.433 -13.665  -5.863  0.00  0.00      A     
ATOM   4946 HG22 THR A 316      16.371 -13.265  -7.308  0.00  0.00      A     
ATOM   4947 HG23 THR A 316      16.060 -12.024  -6.096  0.00  0.00      A     
ATOM   4948  C   THR A 316      12.789 -13.410  -9.129  0.00  2.00      A     
ATOM   4949  O   THR A 316      12.836 -12.522  -9.981  0.00  2.00      A     
ATOM   4950  N   ARG A 317      11.702 -14.138  -8.877  0.00  2.00      A     
ATOM   4951  HN  ARG A 317      11.817 -14.950  -8.273  0.00  0.00      A     
ATOM   4952  CA  ARG A 317      10.406 -14.192  -9.539  0.00  2.00      A     
ATOM   4953  HA  ARG A 317      10.436 -13.420 -10.303  0.00  0.00      A     
ATOM   4954  CB  ARG A 317      10.223 -15.497 -10.349  0.00  0.00      A     
ATOM   4955  HB1 ARG A 317       9.335 -15.450 -11.005  0.00  0.00      A     
ATOM   4956  HB2 ARG A 317      10.152 -16.314  -9.699  0.00  0.00      A     
ATOM   4957  CG  ARG A 317      11.353 -15.784 -11.403  0.00  0.00      A     
ATOM   4958  HG1 ARG A 317      11.229 -16.829 -11.797  0.00  0.00      A     
ATOM   4959  HG2 ARG A 317      12.332 -15.801 -10.941  0.00  0.00      A     
ATOM   4960  CD  ARG A 317      11.327 -14.781 -12.629  0.00  0.00      A     
ATOM   4961  HD1 ARG A 317      11.457 -13.783 -12.143  0.00  0.00      A     
ATOM   4962  HD2 ARG A 317      10.421 -14.804 -13.169  0.00  0.00      A     
ATOM   4963  NE  ARG A 317      12.407 -15.227 -13.495  0.00  0.00      A     
ATOM   4964  HE  ARG A 317      12.598 -16.198 -13.559  0.00  0.00      A     
ATOM   4965  CZ  ARG A 317      13.060 -14.405 -14.333  0.00  0.00      A     
ATOM   4966  NH1 ARG A 317      12.623 -13.150 -14.417  0.00  0.00      A     
ATOM   4967 HH11 ARG A 317      11.937 -12.785 -13.743  0.00  0.00      A     
ATOM   4968 HH12 ARG A 317      13.016 -12.636 -15.226  0.00  0.00      A     
ATOM   4969  NH2 ARG A 317      13.948 -14.894 -15.189  0.00  0.00      A     
ATOM   4970 HH21 ARG A 317      14.124 -15.896 -15.288  0.00  0.00      A     
ATOM   4971 HH22 ARG A 317      14.227 -14.287 -15.969  0.00  0.00      A     
ATOM   4972  C   ARG A 317       9.148 -13.813  -8.736  0.00  2.00      A     
ATOM   4973  O   ARG A 317       8.745 -14.598  -7.885  0.00  2.00      A     
ATOM   4974  N   TRP A 318       8.513 -12.682  -9.084  0.00  2.00      A     
ATOM   4975  HN  TRP A 318       8.986 -12.137  -9.749  0.00  0.00      A     
ATOM   4976  CA  TRP A 318       7.194 -12.272  -8.579  0.00  2.00      A     
ATOM   4977  HA  TRP A 318       6.805 -13.075  -7.871  0.00  0.00      A     
ATOM   4978  CB  TRP A 318       7.170 -10.999  -7.697  0.00  0.00      A     
ATOM   4979  HB1 TRP A 318       7.494 -10.145  -8.285  0.00  0.00      A     
ATOM   4980  HB2 TRP A 318       7.985 -11.053  -6.990  0.00  0.00      A     
ATOM   4981  CG  TRP A 318       5.881 -10.665  -6.921  0.00  0.00      A     
ATOM   4982  CD1 TRP A 318       4.633 -10.394  -7.425  0.00  0.00      A     
ATOM   4983  HD1 TRP A 318       4.434 -10.372  -8.457  0.00  0.00      A     
ATOM   4984  NE1 TRP A 318       3.747 -10.125  -6.386  0.00  0.00      A     
ATOM   4985  HE1 TRP A 318       2.832  -9.888  -6.503  0.00  0.00      A     
ATOM   4986  CE2 TRP A 318       4.452 -10.126  -5.175  0.00  0.00      A     
ATOM   4987  CD2 TRP A 318       5.792 -10.453  -5.477  0.00  0.00      A     
ATOM   4988  CE3 TRP A 318       6.733 -10.608  -4.428  0.00  0.00      A     
ATOM   4989  HE3 TRP A 318       7.741 -10.990  -4.649  0.00  0.00      A     
ATOM   4990  CZ3 TRP A 318       6.316 -10.416  -3.085  0.00  0.00      A     
ATOM   4991  HZ3 TRP A 318       7.023 -10.640  -2.290  0.00  0.00      A     
ATOM   4992  CZ2 TRP A 318       4.015  -9.916  -3.881  0.00  0.00      A     
ATOM   4993  HZ2 TRP A 318       2.998  -9.572  -3.645  0.00  0.00      A     
ATOM   4994  CH2 TRP A 318       4.964  -9.969  -2.862  0.00  0.00      A     
ATOM   4995  HH2 TRP A 318       4.605  -9.803  -1.846  0.00  0.00      A     
ATOM   4996  C   TRP A 318       6.223 -12.056  -9.732  0.00  2.00      A     
ATOM   4997  O   TRP A 318       6.372 -11.065 -10.522  0.00  2.00      A     
ATOM   4998  N   LEU A 319       5.099 -12.811  -9.895  0.00  2.00      A     
ATOM   4999  HN  LEU A 319       4.938 -13.492  -9.155  0.00  0.00      A     
ATOM   5000  CA  LEU A 319       4.250 -12.761 -11.059  0.00  2.00      A     
ATOM   5001  HA  LEU A 319       4.637 -12.171 -11.843  0.00  0.00      A     
ATOM   5002  CB  LEU A 319       4.303 -14.066 -11.815  0.00  0.00      A     
ATOM   5003  HB1 LEU A 319       3.741 -13.894 -12.743  0.00  0.00      A     
ATOM   5004  HB2 LEU A 319       3.868 -14.861 -11.317  0.00  0.00      A     
ATOM   5005  CG  LEU A 319       5.712 -14.631 -12.144  0.00  0.00      A     
ATOM   5006  HG  LEU A 319       6.436 -13.763 -12.353  0.00  0.00      A     
ATOM   5007  CD1 LEU A 319       6.355 -15.428 -10.992  0.00  0.00      A     
ATOM   5008 HD11 LEU A 319       6.758 -14.755 -10.109  0.00  0.00      A     
ATOM   5009 HD12 LEU A 319       5.568 -16.145 -10.636  0.00  0.00      A     
ATOM   5010 HD13 LEU A 319       7.240 -15.951 -11.363  0.00  0.00      A     
ATOM   5011  CD2 LEU A 319       5.744 -15.459 -13.378  0.00  0.00      A     
ATOM   5012 HD21 LEU A 319       5.153 -15.021 -14.252  0.00  0.00      A     
ATOM   5013 HD22 LEU A 319       6.721 -15.764 -13.471  0.00  0.00      A     
ATOM   5014 HD23 LEU A 319       5.260 -16.368 -13.069  0.00  0.00      A     
ATOM   5015  C   LEU A 319       2.772 -12.298 -10.671  0.00  2.00      A     
ATOM   5016  O   LEU A 319       2.567 -11.167 -10.240  0.00  2.00      A     
ATOM   5017  N   ASN A 320       1.764 -13.201 -10.855  0.00  2.00      A     
ATOM   5018  HN  ASN A 320       1.924 -14.062 -11.275  0.00  0.00      A     
ATOM   5019  CA  ASN A 320       0.424 -12.719 -11.053  0.00  2.00      A     
ATOM   5020  HA  ASN A 320       0.244 -11.874 -10.371  0.00  0.00      A     
ATOM   5021  CB  ASN A 320       0.262 -12.291 -12.493  0.00  0.00      A     
ATOM   5022  HB1 ASN A 320       0.104 -13.169 -13.152  0.00  0.00      A     
ATOM   5023  HB2 ASN A 320       1.170 -11.734 -12.872  0.00  0.00      A     
ATOM   5024  CG  ASN A 320      -0.978 -11.366 -12.743  0.00  0.00      A     
ATOM   5025  OD1 ASN A 320      -1.755 -11.595 -13.687  0.00  0.00      A     
ATOM   5026  ND2 ASN A 320      -1.176 -10.302 -11.949  0.00  0.00      A     
ATOM   5027 HD21 ASN A 320      -1.770  -9.532 -12.305  0.00  0.00      A     
ATOM   5028 HD22 ASN A 320      -0.586 -10.047 -11.188  0.00  0.00      A     
ATOM   5029  C   ASN A 320      -0.656 -13.744 -10.697  0.00  2.00      A     
ATOM   5030  O   ASN A 320      -1.831 -13.346 -10.609  0.00  2.00      A     
ATOM   5031  N   GLU A 321      -0.399 -15.031 -10.316  0.00  2.00      A     
ATOM   5032  HN  GLU A 321       0.484 -15.419 -10.555  0.00  0.00      A     
ATOM   5033  CA  GLU A 321      -1.546 -15.931  -9.857  0.00  2.00      A     
ATOM   5034  HA  GLU A 321      -2.295 -15.973 -10.619  0.00  0.00      A     
ATOM   5035  CB  GLU A 321      -0.985 -17.357  -9.552  0.00  0.00      A     
ATOM   5036  HB1 GLU A 321      -1.778 -18.019  -9.158  0.00  0.00      A     
ATOM   5037  HB2 GLU A 321      -0.308 -17.186  -8.658  0.00  0.00      A     
ATOM   5038  CG  GLU A 321      -0.265 -18.095 -10.686  0.00  0.00      A     
ATOM   5039  HG1 GLU A 321      -0.235 -19.169 -10.384  0.00  0.00      A     
ATOM   5040  HG2 GLU A 321       0.756 -17.707 -10.716  0.00  0.00      A     
ATOM   5041  CD  GLU A 321      -1.001 -18.091 -11.981  0.00  0.00      A     
ATOM   5042  OE1 GLU A 321      -2.221 -18.490 -12.024  0.00  0.00      A     
ATOM   5043  OE2 GLU A 321      -0.470 -17.668 -13.036  0.00  0.00      A     
ATOM   5044  C   GLU A 321      -2.260 -15.551  -8.581  0.00  2.00      A     
ATOM   5045  O   GLU A 321      -1.607 -15.108  -7.620  0.00  2.00      A     
ATOM   5046  N   LYS A 322      -3.600 -15.686  -8.454  0.00  2.00      A     
ATOM   5047  HN  LYS A 322      -4.062 -16.154  -9.199  0.00  0.00      A     
ATOM   5048  CA  LYS A 322      -4.414 -14.956  -7.557  0.00  2.00      A     
ATOM   5049  HA  LYS A 322      -3.838 -14.366  -6.893  0.00  0.00      A     
ATOM   5050  CB  LYS A 322      -5.368 -13.993  -8.293  0.00  0.00      A     
ATOM   5051  HB1 LYS A 322      -6.331 -13.868  -7.749  0.00  0.00      A     
ATOM   5052  HB2 LYS A 322      -5.753 -14.434  -9.250  0.00  0.00      A     
ATOM   5053  CG  LYS A 322      -4.773 -12.629  -8.681  0.00  0.00      A     
ATOM   5054  HG1 LYS A 322      -5.514 -12.131  -9.320  0.00  0.00      A     
ATOM   5055  HG2 LYS A 322      -3.835 -12.773  -9.244  0.00  0.00      A     
ATOM   5056  CD  LYS A 322      -4.602 -11.759  -7.439  0.00  0.00      A     
ATOM   5057  HD1 LYS A 322      -4.126 -12.315  -6.639  0.00  0.00      A     
ATOM   5058  HD2 LYS A 322      -5.649 -11.519  -7.150  0.00  0.00      A     
ATOM   5059  CE  LYS A 322      -3.911 -10.379  -7.655  0.00  0.00      A     
ATOM   5060  HE1 LYS A 322      -2.897 -10.618  -8.114  0.00  0.00      A     
ATOM   5061  HE2 LYS A 322      -3.778  -9.729  -6.776  0.00  0.00      A     
ATOM   5062  NZ  LYS A 322      -4.606  -9.563  -8.771  0.00  0.00      A
[truncated: 4,583,506 more chars]
