# Supplementary material for: Differences in protein structural regions that impact functional specificity in GT2 family β-glucan synthases
Source: PLoS One. 2019 Oct 30;14(10):e0224442. doi: 10.1371/journal.pone.0224442 (PMC6821405; doi:10.1371/journal.pone.0224442)
Supplement: S1 Zip — (GZ) [file pone.0224442.s031.gz › CrdS_InputFiles/restrain_pucker.txt]

#restrain C3-C4-C5-O5 and C3-C2-C1-O5 dihedrals of each glucose ring to -51 and 56o respectively. 
#Index used not atom number (atom number - 1).
dihedral 29775 29778 29768 29770 100 -51
dihedral 29796 29799 29789 29791 100 -51
dihedral 29817 29820 29810 29812 100 -51
dihedral 29838 29841 29831 29833 100 -51
dihedral 29859 29862 29852 29854 100 -51
dihedral 29880 29883 29873 29875 100 -51
dihedral 29901 29904 29894 29896 100 -51
dihedral 29922 29925 29915 29917 100 -51
dihedral 29943 29946 29936 29938 100 -51
dihedral 29964 29967 29957 29959 100 -51
dihedral 29985 29988 29978 29980 100 -51
dihedral 30006 30009 29999 30001 100 -51

dihedral 29775 29771 29764 29770 100 56
dihedral 29796 29792 29787 29791 100 56
dihedral 29817 29813 29808 29812 100 56
dihedral 29838 29834 29829 29833 100 56
dihedral 29859 29855 29850 29854 100 56
dihedral 29880 29876 29871 29875 100 56
dihedral 29901 29897 29892 29896 100 56
dihedral 29922 29918 29913 29917 100 56
dihedral 29943 29939 29934 29938 100 56
dihedral 29964 29960 29955 29959 100 56
dihedral 29985 29981 29976 29980 100 56
dihedral 30006 30002 29997 30001 100 56

#Improper to keep sterochemistry of C5 of BGLC3 (C5-O5-C4-C6)
dihedral 29810 29812 29820 29824 100 -34
