# Supplementary material for: Differences in protein structural regions that impact functional specificity in GT2 family β-glucan synthases
Source: PLoS One. 2019 Oct 30;14(10):e0224442. doi: 10.1371/journal.pone.0224442 (PMC6821405; doi:10.1371/journal.pone.0224442)
Supplement: S1 Zip — (GZ) [file pone.0224442.s031.gz › CrdS_InputFiles/CrdS_backbone_UDP_MG.fix]

CRYST1    0.000    0.000    0.000  90.00  90.00  90.00 P 1           1
ATOM      1  N   PHE A   1      18.688  25.429 -11.591  1.00  1.00      A    N
ATOM      2  HT1 PHE A   1      19.435  24.764 -11.561  1.00  0.00      A    H
ATOM      3  HT2 PHE A   1      17.970  25.106 -12.207  1.00  0.00      A    H
ATOM      4  HT3 PHE A   1      18.315  25.565 -10.673  1.00  0.00      A    H
ATOM      5  CA  PHE A   1      19.203  26.700 -12.087  1.00  1.00      A    C
ATOM      6  HA  PHE A   1      19.967  27.042 -11.391  1.00  0.00      A    H
ATOM      7  CB  PHE A   1      19.827  26.520 -13.472  1.00  0.00      A    C
ATOM      8  HB1 PHE A   1      19.095  26.211 -14.079  1.00  0.00      A    H
ATOM      9  HB2 PHE A   1      20.633  25.788 -13.405  1.00  0.00      A    H
ATOM     10  CG  PHE A   1      20.370  27.791 -14.061  1.00  0.00      A    C
ATOM     11  CD1 PHE A   1      21.536  28.357 -13.569  1.00  0.00      A    C
ATOM     12  HD1 PHE A   1      22.059  27.880 -12.753  1.00  0.00      A    H
ATOM     13  CE1 PHE A   1      22.037  29.527 -14.111  1.00  0.00      A    C
ATOM     14  HE1 PHE A   1      22.946  29.958 -13.717  1.00  0.00      A    H
ATOM     15  CZ  PHE A   1      21.376  30.142 -15.153  1.00  0.00      A    C
ATOM     16  HZ  PHE A   1      21.766  31.056 -15.577  1.00  0.00      A    H
ATOM     17  CD2 PHE A   1      19.717  28.421 -15.110  1.00  0.00      A    C
ATOM     18  HD2 PHE A   1      18.807  27.994 -15.505  1.00  0.00      A    H
ATOM     19  CE2 PHE A   1      20.215  29.589 -15.654  1.00  0.00      A    C
ATOM     20  HE2 PHE A   1      19.697  30.069 -16.470  1.00  0.00      A    H
ATOM     21  C   PHE A   1      18.102  27.751 -12.154  1.00  1.00      A    C
ATOM     22  O   PHE A   1      18.064  28.677 -11.342  1.00  1.00      A    O
ATOM     23  N   SER A   2      17.208  27.605 -13.125  1.00  1.00      A    N
ATOM     24  HN  SER A   2      17.194  26.835 -13.762  1.00  0.00      A    H
ATOM     25  CA  SER A   2      16.148  28.581 -13.344  1.00  1.00      A    C
ATOM     26  HA  SER A   2      16.603  29.571 -13.366  1.00  0.00      A    H
ATOM     27  CB  SER A   2      15.459  28.314 -14.669  1.00  0.00      A    C
ATOM     28  HB1 SER A   2      16.159  28.249 -15.380  1.00  0.00      A    H
ATOM     29  HB2 SER A   2      14.775  29.133 -14.899  1.00  0.00      A    H
ATOM     30  OG  SER A   2      14.752  27.105 -14.633  1.00  0.00      A    O
ATOM     31  HG1 SER A   2      14.165  27.097 -15.400  1.00  0.00      A    H
ATOM     32  C   SER A   2      15.126  28.549 -12.216  1.00  1.00      A    C
ATOM     33  O   SER A   2      14.448  29.541 -11.950  1.00  1.00      A    O
ATOM     34  N   ALA A   3      15.020  27.402 -11.553  1.00  1.00      A    N
ATOM     35  HN  ALA A   3      15.531  26.581 -11.805  1.00  0.00      A    H
ATOM     36  CA  ALA A   3      14.141  27.262 -10.398  1.00  1.00      A    C
ATOM     37  HA  ALA A   3      13.145  27.595 -10.693  1.00  0.00      A    H
ATOM     38  CB  ALA A   3      14.066  25.806  -9.962  1.00  0.00      A    C
ATOM     39  HB1 ALA A   3      13.407  25.719  -9.099  1.00  0.00      A    H
ATOM     40  HB2 ALA A   3      13.675  25.201 -10.780  1.00  0.00      A    H
ATOM     41  HB3 ALA A   3      15.063  25.455  -9.694  1.00  0.00      A    H
ATOM     42  C   ALA A   3      14.607  28.138  -9.242  1.00  1.00      A    C
ATOM     43  O   ALA A   3      13.799  28.780  -8.571  1.00  1.00      A    O
ATOM     44  N   GLU A   4      15.915  28.160  -9.013  1.00  1.00      A    N
ATOM     45  HN  GLU A   4      16.587  27.648  -9.541  1.00  0.00      A    H
ATOM     46  CA  GLU A   4      16.492  28.961  -7.940  1.00  1.00      A    C
ATOM     47  HA  GLU A   4      15.797  28.942  -7.100  1.00  0.00      A    H
ATOM     48  CB  GLU A   4      17.833  28.372  -7.497  1.00  0.00      A    C
ATOM     49  HB1 GLU A   4      18.159  28.947  -6.746  1.00  0.00      A    H
ATOM     50  HB2 GLU A   4      18.517  28.378  -8.346  1.00  0.00      A    H
ATOM     51  CG  GLU A   4      17.747  26.957  -6.945  1.00  0.00      A    C
ATOM     52  HG1 GLU A   4      16.886  26.886  -6.443  1.00  0.00      A    H
ATOM     53  HG2 GLU A   4      18.599  26.775  -6.290  1.00  0.00      A    H
ATOM     54  CD  GLU A   4      17.721  25.909  -8.024  1.00  0.00      A    C
ATOM     55  OE1 GLU A   4      17.770  26.268  -9.176  1.00  0.00      A    O
ATOM     56  OE2 GLU A   4      17.654  24.749  -7.696  1.00  0.00      A    O
ATOM     57  C   GLU A   4      16.681  30.409  -8.374  1.00  1.00      A    C
ATOM     58  O   GLU A   4      16.812  31.305  -7.540  1.00  1.00      A    O
ATOM     59  N   GLY A   5      16.694  30.633  -9.684  1.00  1.00      A    N
ATOM     60  HN  GLY A   5      16.588  29.902 -10.357  1.00  0.00      A    H
ATOM     61  CA  GLY A   5      16.866  31.973 -10.230  1.00  1.00      A    C
ATOM     62  HA1 GLY A   5      17.033  31.874 -11.294  1.00  0.00      A    H
ATOM     63  HA2 GLY A   5      17.715  32.458  -9.750  1.00  0.00      A    H
ATOM     64  C   GLY A   5      15.614  32.816 -10.027  1.00  1.00      A    C
ATOM     65  O   GLY A   5      14.575  32.310  -9.600  1.00  1.00      A    O
ATOM     66  N   ASP A   6      15.717  34.104 -10.335  1.00  1.00      A    N
ATOM     67  HN  ASP A   6      16.528  34.544 -10.711  1.00  0.00      A    H
ATOM     68  CA  ASP A   6      14.606  35.028 -10.144  1.00  1.00      A    C
ATOM     69  HA  ASP A   6      14.140  34.791  -9.188  1.00  0.00      A    H
ATOM     70  CB  ASP A   6      15.110  36.474 -10.117  1.00  0.00      A    C
ATOM     71  HB1 ASP A   6      15.471  36.679 -11.026  1.00  0.00      A    H
ATOM     72  HB2 ASP A   6      15.886  36.569  -9.356  1.00  0.00      A    H
ATOM     73  CG  ASP A   6      14.005  37.482  -9.832  1.00  0.00      A    C
ATOM     74  OD1 ASP A   6      12.859  37.097  -9.844  1.00  0.00      A    O
ATOM     75  OD2 ASP A   6      14.316  38.627  -9.604  1.00  0.00      A    O
ATOM     76  C   ASP A   6      13.561  34.871 -11.242  1.00  1.00      A    C
ATOM     77  O   ASP A   6      13.768  35.303 -12.377  1.00  1.00      A    O
ATOM     78  N   VAL A   7      12.439  34.248 -10.898  1.00  1.00      A    N
ATOM     79  HN  VAL A   7      12.260  33.889  -9.986  1.00  0.00      A    H
ATOM     80  CA  VAL A   7      11.357  34.038 -11.853  1.00  1.00      A    C
ATOM     81  HA  VAL A   7      11.662  34.476 -12.803  1.00  0.00      A    H
ATOM     82  CB  VAL A   7      11.094  32.531 -12.039  1.00  0.00      A    C
ATOM     83  HB  VAL A   7      10.852  32.091 -11.071  1.00  0.00      A    H
ATOM     84  CG1 VAL A   7       9.909  32.310 -12.968  1.00  0.00      A    C
ATOM     85 HG11 VAL A   7       9.737  31.240 -13.089  1.00  0.00      A    H
ATOM     86 HG12 VAL A   7       9.020  32.775 -12.542  1.00  0.00      A    H
ATOM     87 HG13 VAL A   7      10.121  32.755 -13.940  1.00  0.00      A    H
ATOM     88  CG2 VAL A   7      12.341  31.852 -12.583  1.00  0.00      A    C
ATOM     89 HG21 VAL A   7      12.148  30.786 -12.712  1.00  0.00      A    H
ATOM     90 HG22 VAL A   7      12.605  32.292 -13.544  1.00  0.00      A    H
ATOM     91 HG23 VAL A   7      13.165  31.988 -11.883  1.00  0.00      A    H
ATOM     92  C   VAL A   7      10.076  34.720 -11.391  1.00  1.00      A    C
ATOM     93  O   VAL A   7       9.689  34.614 -10.227  1.00  1.00      A    O
ATOM     94  N   GLN A   8       9.423  35.424 -12.310  1.00  1.00      A    N
ATOM     95  HN  GLN A   8       9.706  35.492 -13.265  1.00  0.00      A    H
ATOM     96  CA  GLN A   8       8.212  36.170 -11.986  1.00  1.00      A    C
ATOM     97  HA  GLN A   8       8.445  36.839 -11.157  1.00  0.00      A    H
ATOM     98  CB  GLN A   8       7.758  37.002 -13.187  1.00  0.00      A    C
ATOM     99  HB1 GLN A   8       7.430  36.354 -13.874  1.00  0.00      A    H
ATOM    100  HB2 GLN A   8       8.603  37.588 -13.549  1.00  0.00      A    H
ATOM    101  CG  GLN A   8       6.600  37.940 -12.893  1.00  0.00      A    C
ATOM    102  HG1 GLN A   8       6.886  38.547 -12.152  1.00  0.00      A    H
ATOM    103  HG2 GLN A   8       5.728  37.355 -12.600  1.00  0.00      A    H
ATOM    104  CD  GLN A   8       6.242  38.810 -14.083  1.00  0.00      A    C
ATOM    105  OE1 GLN A   8       6.745  38.606 -15.192  1.00  0.00      A    O
ATOM    106  NE2 GLN A   8       5.370  39.786 -13.861  1.00  0.00      A    N
ATOM    107 HE21 GLN A   8       4.979  39.919 -12.927  1.00  0.00      A    H
ATOM    108 HE22 GLN A   8       5.090  40.404 -14.623  1.00  0.00      A    H
ATOM    109  C   GLN A   8       7.091  35.237 -11.547  1.00  1.00      A    C
ATOM    110  O   GLN A   8       6.934  34.142 -12.088  1.00  1.00      A    O
ATOM    111  N   SER A   9       6.313  35.675 -10.563  1.00  1.00      A    N
ATOM    112  HN  SER A   9       6.426  36.560 -10.111  1.00  0.00      A    H
ATOM    113  CA  SER A   9       5.203  34.881 -10.051  1.00  1.00      A    C
ATOM    114  HA  SER A   9       5.617  33.994  -9.572  1.00  0.00      A    H
ATOM    115  CB  SER A   9       4.414  35.682  -9.033  1.00  0.00      A    C
ATOM    116  HB1 SER A   9       3.616  35.145  -8.761  1.00  0.00      A    H
ATOM    117  HB2 SER A   9       4.090  36.623  -9.477  1.00  0.00      A    H
ATOM    118  OG  SER A   9       5.184  35.940  -7.891  1.00  0.00      A    O
ATOM    119  HG1 SER A   9       4.726  36.626  -7.389  1.00  0.00      A    H
ATOM    120  C   SER A   9       4.283  34.429 -11.178  1.00  1.00      A    C
ATOM    121  O   SER A   9       3.825  33.286 -11.198  1.00  1.00      A    O
ATOM    122  N   VAL A  10       4.016  35.332 -12.116  1.00  1.00      A    N
ATOM    123  HN  VAL A  10       4.354  36.270 -12.096  1.00  0.00      A    H
ATOM    124  CA  VAL A  10       3.191  35.013 -13.274  1.00  1.00      A    C
ATOM    125  HA  VAL A  10       2.208  34.714 -12.908  1.00  0.00      A    H
ATOM    126  CB  VAL A  10       3.047  36.247 -14.184  1.00  0.00      A    C
ATOM    127  HB  VAL A  10       4.040  36.632 -14.416  1.00  0.00      A    H
ATOM    128  CG1 VAL A  10       2.371  35.867 -15.494  1.00  0.00      A    C
ATOM    129 HG11 VAL A  10       2.279  36.751 -16.125  1.00  0.00      A    H
ATOM    130 HG12 VAL A  10       2.970  35.116 -16.008  1.00  0.00      A    H
ATOM    131 HG13 VAL A  10       1.381  35.462 -15.288  1.00  0.00      A    H
ATOM    132  CG2 VAL A  10       2.260  37.332 -13.466  1.00  0.00      A    C
ATOM    133 HG21 VAL A  10       2.163  38.201 -14.117  1.00  0.00      A    H
ATOM    134 HG22 VAL A  10       1.269  36.955 -13.213  1.00  0.00      A    H
ATOM    135 HG23 VAL A  10       2.783  37.618 -12.554  1.00  0.00      A    H
ATOM    136  C   VAL A  10       3.785  33.861 -14.074  1.00  1.00      A    C
ATOM    137  O   VAL A  10       3.066  32.970 -14.526  1.00  1.00      A    O
ATOM    138  N   LEU A  11       5.102  33.885 -14.248  1.00  1.00      A    N
ATOM    139  HN  LEU A  11       5.698  34.603 -13.895  1.00  0.00      A    H
ATOM    140  CA  LEU A  11       5.797  32.839 -14.986  1.00  1.00      A    C
ATOM    141  HA  LEU A  11       5.314  32.741 -15.959  1.00  0.00      A    H
ATOM    142  CB  LEU A  11       7.271  33.217 -15.183  1.00  0.00      A    C
ATOM    143  HB1 LEU A  11       7.696  32.423 -15.617  1.00  0.00      A    H
ATOM    144  HB2 LEU A  11       7.700  33.454 -14.210  1.00  0.00      A    H
ATOM    145  CG  LEU A  11       7.534  34.396 -16.129  1.00  0.00      A    C
ATOM    146  HG  LEU A  11       6.964  35.267 -15.805  1.00  0.00      A    H
ATOM    147  CD1 LEU A  11       9.015  34.751 -16.099  1.00  0.00      A    C
ATOM    148 HD11 LEU A  11       9.201  35.588 -16.771  1.00  0.00      A    H
ATOM    149 HD12 LEU A  11       9.303  35.028 -15.085  1.00  0.00      A    H
ATOM    150 HD13 LEU A  11       9.602  33.891 -16.420  1.00  0.00      A    H
ATOM    151  CD2 LEU A  11       7.089  34.027 -17.536  1.00  0.00      A    C
ATOM    152 HD21 LEU A  11       7.275  34.865 -18.208  1.00  0.00      A    H
ATOM    153 HD22 LEU A  11       7.648  33.156 -17.878  1.00  0.00      A    H
ATOM    154 HD23 LEU A  11       6.024  33.796 -17.532  1.00  0.00      A    H
ATOM    155  C   LEU A  11       5.703  31.500 -14.266  1.00  1.00      A    C
ATOM    156  O   LEU A  11       5.613  30.448 -14.900  1.00  1.00      A    O
ATOM    157  N   TYR A  12       5.725  31.545 -12.939  1.00  1.00      A    N
ATOM    158  HN  TYR A  12       5.861  32.384 -12.414  1.00  0.00      A    H
ATOM    159  CA  TYR A  12       5.547  30.346 -12.128  1.00  1.00      A    C
ATOM    160  HA  TYR A  12       6.292  29.616 -12.443  1.00  0.00      A    H
ATOM    161  CB  TYR A  12       5.765  30.664 -10.646  1.00  0.00      A    C
ATOM    162  HB1 TYR A  12       5.271  29.966 -10.128  1.00  0.00      A    H
ATOM    163  HB2 TYR A  12       5.386  31.665 -10.440  1.00  0.00      A    H
ATOM    164  CG  TYR A  12       7.211  30.588 -10.211  1.00  0.00      A    C
ATOM    165  CD1 TYR A  12       7.705  31.492  -9.283  1.00  0.00      A    C
ATOM    166  HD1 TYR A  12       7.057  32.252  -8.871  1.00  0.00      A    H
ATOM    167  CE1 TYR A  12       9.026  31.422  -8.885  1.00  0.00      A    C
ATOM    168  HE1 TYR A  12       9.413  32.125  -8.161  1.00  0.00      A    H
ATOM    169  CZ  TYR A  12       9.857  30.443  -9.420  1.00  0.00      A    C
ATOM    170  OH  TYR A  12      11.172  30.372  -9.024  1.00  0.00      A    O
ATOM    171  HH  TYR A  12      11.615  29.633  -9.491  1.00  0.00      A    H
ATOM    172  CD2 TYR A  12       8.044  29.614 -10.742  1.00  0.00      A    C
ATOM    173  HD2 TYR A  12       7.661  28.910 -11.466  1.00  0.00      A    H
ATOM    174  CE2 TYR A  12       9.365  29.543 -10.344  1.00  0.00      A    C
ATOM    175  HE2 TYR A  12      10.014  28.784 -10.756  1.00  0.00      A    H
ATOM    176  C   TYR A  12       4.168  29.736 -12.341  1.00  1.00      A    C
ATOM    177  O   TYR A  12       4.022  28.516 -12.409  1.00  1.00      A    O
ATOM    178  N   VAL A  13       3.157  30.593 -12.443  1.00  1.00      A    N
ATOM    179  HN  VAL A  13       3.251  31.579 -12.336  1.00  0.00      A    H
ATOM    180  CA  VAL A  13       1.800  30.145 -12.727  1.00  1.00      A    C
ATOM    181  HA  VAL A  13       1.522  29.423 -11.960  1.00  0.00      A    H
ATOM    182  CB  VAL A  13       0.825  31.338 -12.693  1.00  0.00      A    C
ATOM    183  HB  VAL A  13       1.202  32.122 -13.348  1.00  0.00      A    H
ATOM    184  CG1 VAL A  13      -0.547  30.919 -13.200  1.00  0.00      A    C
ATOM    185 HG11 VAL A  13      -1.223  31.773 -13.169  1.00  0.00      A    H
ATOM    186 HG12 VAL A  13      -0.461  30.561 -14.226  1.00  0.00      A    H
ATOM    187 HG13 VAL A  13      -0.940  30.123 -12.570  1.00  0.00      A    H
ATOM    188  CG2 VAL A  13       0.732  31.890 -11.279  1.00  0.00      A    C
ATOM    189 HG21 VAL A  13       0.041  32.733 -11.262  1.00  0.00      A    H
ATOM    190 HG22 VAL A  13       0.371  31.111 -10.607  1.00  0.00      A    H
ATOM    191 HG23 VAL A  13       1.718  32.222 -10.952  1.00  0.00      A    H
ATOM    192  C   VAL A  13       1.717  29.465 -14.088  1.00  1.00      A    C
ATOM    193  O   VAL A  13       1.183  28.363 -14.210  1.00  1.00      A    O
ATOM    194  N   ASN A  14       2.249  30.129 -15.109  1.00  1.00      A    N
ATOM    195  HN  ASN A  14       2.686  31.023 -15.023  1.00  0.00      A    H
ATOM    196  CA  ASN A  14       2.234  29.591 -16.463  1.00  1.00      A    C
ATOM    197  HA  ASN A  14       1.208  29.307 -16.700  1.00  0.00      A    H
ATOM    198  CB  ASN A  14       2.688  30.642 -17.461  1.00  0.00      A    C
ATOM    199  HB1 ASN A  14       2.835  30.181 -18.336  1.00  0.00      A    H
ATOM    200  HB2 ASN A  14       3.610  31.102 -17.104  1.00  0.00      A    H
ATOM    201  CG  ASN A  14       1.654  31.711 -17.683  1.00  0.00      A    C
ATOM    202  OD1 ASN A  14       0.464  31.506 -17.417  1.00  0.00      A    O
ATOM    203  ND2 ASN A  14       2.085  32.848 -18.165  1.00  0.00      A    N
ATOM    204 HD21 ASN A  14       1.430  33.611 -18.336  1.00  0.00      A    H
ATOM    205 HD22 ASN A  14       3.077  32.972 -18.370  1.00  0.00      A    H
ATOM    206  C   ASN A  14       3.101  28.343 -16.570  1.00  1.00      A    C
ATOM    207  O   ASN A  14       2.816  27.444 -17.361  1.00  1.00      A    O
ATOM    208  N   LEU A  15       4.158  28.292 -15.767  1.00  1.00      A    N
ATOM    209  HN  LEU A  15       4.415  29.020 -15.135  1.00  0.00      A    H
ATOM    210  CA  LEU A  15       5.050  27.139 -15.746  1.00  1.00      A    C
ATOM    211  HA  LEU A  15       5.447  27.005 -16.752  1.00  0.00      A    H
ATOM    212  CB  LEU A  15       6.207  27.382 -14.768  1.00  0.00      A    C
ATOM    213  HB1 LEU A  15       5.777  27.539 -13.878  1.00  0.00      A    H
ATOM    214  HB2 LEU A  15       6.785  28.234 -15.123  1.00  0.00      A    H
ATOM    215  CG  LEU A  15       7.161  26.199 -14.560  1.00  0.00      A    C
ATOM    216  HG  LEU A  15       6.605  25.327 -14.218  1.00  0.00      A    H
ATOM    217  CD1 LEU A  15       7.834  25.851 -15.881  1.00  0.00      A    C
ATOM    218 HD11 LEU A  15       8.513  25.011 -15.733  1.00  0.00      A    H
ATOM    219 HD12 LEU A  15       7.075  25.580 -16.615  1.00  0.00      A    H
ATOM    220 HD13 LEU A  15       8.397  26.712 -16.242  1.00  0.00      A    H
ATOM    221  CD2 LEU A  15       8.191  26.558 -13.499  1.00  0.00      A    C
ATOM    222 HD21 LEU A  15       8.869  25.719 -13.351  1.00  0.00      A    H
ATOM    223 HD22 LEU A  15       8.759  27.431 -13.823  1.00  0.00      A    H
ATOM    224 HD23 LEU A  15       7.684  26.784 -12.561  1.00  0.00      A    H
ATOM    225  C   LEU A  15       4.302  25.873 -15.350  1.00  1.00      A    C
ATOM    226  O   LEU A  15       4.358  24.862 -16.053  1.00  1.00      A    O
ATOM    227  N   THR A  16       3.601  25.932 -14.223  1.00  1.00      A    N
ATOM    228  HN  THR A  16       3.485  26.762 -13.680  1.00  0.00      A    H
ATOM    229  CA  THR A  16       2.928  24.759 -13.676  1.00  1.00      A    C
ATOM    230  HA  THR A  16       3.642  23.936 -13.702  1.00  0.00      A    H
ATOM    231  CB  THR A  16       2.496  24.998 -12.218  1.00  0.00      A    C
ATOM    232  HB  THR A  16       2.012  24.095 -11.846  1.00  0.00      A    H
ATOM    233  OG1 THR A  16       1.580  26.099 -12.162  1.00  0.00      A    O
ATOM    234  HG1 THR A  16       1.643  26.619 -12.990  1.00  0.00      A    H
ATOM    235  CG2 THR A  16       3.706  25.304 -11.348  1.00  0.00      A    C
ATOM    236 HG21 THR A  16       3.382  25.470 -10.320  1.00  0.00      A    H
ATOM    237 HG22 THR A  16       4.398  24.463 -11.378  1.00  0.00      A    H
ATOM    238 HG23 THR A  16       4.204  26.199 -11.719  1.00  0.00      A    H
ATOM    239  C   THR A  16       1.714  24.381 -14.514  1.00  1.00      A    C
ATOM    240  O   THR A  16       1.300  23.222 -14.537  1.00  1.00      A    O
ATOM    241  N   ILE A  17       1.145  25.365 -15.202  1.00  1.00      A    N
ATOM    242  HN  ILE A  17       1.387  26.328 -15.106  1.00  0.00      A    H
ATOM    243  CA  ILE A  17       0.093  25.109 -16.179  1.00  1.00      A    C
ATOM    244  HA  ILE A  17      -0.681  24.530 -15.677  1.00  0.00      A    H
ATOM    245  CB  ILE A  17      -0.515  26.429 -16.689  1.00  0.00      A    C
ATOM    246  HB  ILE A  17       0.297  27.091 -16.990  1.00  0.00      A    H
ATOM    247  CG2 ILE A  17      -1.399  26.174 -17.900  1.00  0.00      A    C
ATOM    248 HG21 ILE A  17      -1.821  27.117 -18.247  1.00  0.00      A    H
ATOM    249 HG22 ILE A  17      -0.805  25.727 -18.696  1.00  0.00      A    H
ATOM    250 HG23 ILE A  17      -2.207  25.495 -17.624  1.00  0.00      A    H
ATOM    251  CG1 ILE A  17      -1.312  27.114 -15.575  1.00  0.00      A    C
ATOM    252 HG11 ILE A  17      -0.712  27.154 -14.776  1.00  0.00      A    H
ATOM    253 HG12 ILE A  17      -2.214  26.535 -15.376  1.00  0.00      A    H
ATOM    254  CD  ILE A  17      -1.705  28.539 -15.894  1.00  0.00      A    C
ATOM    255  HD1 ILE A  17      -2.227  28.999 -15.027  1.00  0.00      A    H
ATOM    256  HD2 ILE A  17      -0.806  29.152 -16.123  1.00  0.00      A    H
ATOM    257  HD3 ILE A  17      -2.389  28.577 -16.768  1.00  0.00      A    H
ATOM    258  C   ILE A  17       0.621  24.303 -17.358  1.00  1.00      A    C
ATOM    259  O   ILE A  17       0.015  23.312 -17.767  1.00  1.00      A    O
ATOM    260  N   ALA A  18       1.753  24.734 -17.904  1.00  1.00      A    N
ATOM    261  HN  ALA A  18       2.227  25.557 -17.592  1.00  0.00      A    H
ATOM    262  CA  ALA A  18       2.391  24.025 -19.008  1.00  1.00      A    C
ATOM    263  HA  ALA A  18       1.664  23.939 -19.817  1.00  0.00      A    H
ATOM    264  CB  ALA A  18       3.596  24.804 -19.512  1.00  0.00      A    C
ATOM    265  HB1 ALA A  18       4.060  24.263 -20.337  1.00  0.00      A    H
ATOM    266  HB2 ALA A  18       3.275  25.787 -19.859  1.00  0.00      A    H
ATOM    267  HB3 ALA A  18       4.317  24.923 -18.704  1.00  0.00      A    H
ATOM    268  C   ALA A  18       2.804  22.619 -18.594  1.00  1.00      A    C
ATOM    269  O   ALA A  18       2.630  21.663 -19.351  1.00  1.00      A    O
ATOM    270  N   ILE A  19       3.350  22.498 -17.390  1.00  1.00      A    N
ATOM    271  HN  ILE A  19       3.529  23.265 -16.778  1.00  0.00      A    H
ATOM    272  CA  ILE A  19       3.741  21.201 -16.851  1.00  1.00      A    C
ATOM    273  HA  ILE A  19       4.432  20.750 -17.563  1.00  0.00      A    H
ATOM    274  CB  ILE A  19       4.450  21.360 -15.494  1.00  0.00      A    C
ATOM    275  HB  ILE A  19       3.835  21.992 -14.854  1.00  0.00      A    H
ATOM    276  CG2 ILE A  19       4.613  20.008 -14.817  1.00  0.00      A    C
ATOM    277 HG21 ILE A  19       5.116  20.139 -13.859  1.00  0.00      A    H
ATOM    278 HG22 ILE A  19       3.631  19.563 -14.653  1.00  0.00      A    H
ATOM    279 HG23 ILE A  19       5.207  19.351 -15.452  1.00  0.00      A    H
ATOM    280  CG1 ILE A  19       5.810  22.039 -15.678  1.00  0.00      A    C
ATOM    281 HG11 ILE A  19       5.646  22.873 -16.204  1.00  0.00      A    H
ATOM    282 HG12 ILE A  19       6.479  21.355 -16.203  1.00  0.00      A    H
ATOM    283  CD  ILE A  19       6.461  22.463 -14.381  1.00  0.00      A    C
ATOM    284  HD1 ILE A  19       7.413  22.999 -14.585  1.00  0.00      A    H
ATOM    285  HD2 ILE A  19       5.793  23.145 -13.813  1.00  0.00      A    H
ATOM    286  HD3 ILE A  19       6.691  21.583 -13.745  1.00  0.00      A    H
ATOM    287  C   ILE A  19       2.535  20.284 -16.692  1.00  1.00      A    C
ATOM    288  O   ILE A  19       2.588  19.107 -17.043  1.00  1.00      A    O
ATOM    289  N   GLY A  20       1.449  20.833 -16.158  1.00  1.00      A    N
ATOM    290  HN  GLY A  20       1.428  21.774 -15.824  1.00  0.00      A    H
ATOM    291  CA  GLY A  20       0.202  20.089 -16.025  1.00  1.00      A    C
ATOM    292  HA1 GLY A  20      -0.535  20.758 -15.601  1.00  0.00      A    H
ATOM    293  HA2 GLY A  20       0.356  19.226 -15.377  1.00  0.00      A    H
ATOM    294  C   GLY A  20      -0.310  19.624 -17.383  1.00  1.00      A    C
ATOM    295  O   GLY A  20      -0.728  18.477 -17.540  1.00  1.00      A    O
ATOM    296  N   ALA A  21      -0.274  20.521 -18.362  1.00  1.00      A    N
ATOM    297  HN  ALA A  21       0.059  21.454 -18.231  1.00  0.00      A    H
ATOM    298  CA  ALA A  21      -0.725  20.201 -19.711  1.00  1.00      A    C
ATOM    299  HA  ALA A  21      -1.774  19.911 -19.655  1.00  0.00      A    H
ATOM    300  CB  ALA A  21      -0.599  21.420 -20.615  1.00  0.00      A    C
ATOM    301  HB1 ALA A  21      -0.939  21.165 -21.618  1.00  0.00      A    H
ATOM    302  HB2 ALA A  21      -1.210  22.231 -20.220  1.00  0.00      A    H
ATOM    303  HB3 ALA A  21       0.444  21.736 -20.654  1.00  0.00      A    H
ATOM    304  C   ALA A  21       0.056  19.028 -20.290  1.00  1.00      A    C
ATOM    305  O   ALA A  21      -0.509  18.166 -20.964  1.00  1.00      A    O
ATOM    306  N   ILE A  22       1.357  19.002 -20.024  1.00  1.00      A    N
ATOM    307  HN  ILE A  22       1.843  19.722 -19.534  1.00  0.00      A    H
ATOM    308  CA  ILE A  22       2.202  17.888 -20.439  1.00  1.00      A    C
ATOM    309  HA  ILE A  22       2.080  17.773 -21.516  1.00  0.00      A    H
ATOM    310  CB  ILE A  22       3.682  18.177 -20.129  1.00  0.00      A    C
ATOM    311  HB  ILE A  22       3.766  18.486 -19.088  1.00  0.00      A    H
ATOM    312  CG2 ILE A  22       4.520  16.922 -20.324  1.00  0.00      A    C
ATOM    313 HG21 ILE A  22       5.564  17.144 -20.101  1.00  0.00      A    H
ATOM    314 HG22 ILE A  22       4.163  16.139 -19.654  1.00  0.00      A    H
ATOM    315 HG23 ILE A  22       4.433  16.583 -21.356  1.00  0.00      A    H
ATOM    316  CG1 ILE A  22       4.201  19.315 -21.012  1.00  0.00      A    C
ATOM    317 HG11 ILE A  22       3.543  20.063 -20.933  1.00  0.00      A    H
ATOM    318 HG12 ILE A  22       4.285  18.957 -22.038  1.00  0.00      A    H
ATOM    319  CD  ILE A  22       5.539  19.865 -20.574  1.00  0.00      A    C
ATOM    320  HD1 ILE A  22       5.832  20.724 -21.216  1.00  0.00      A    H
ATOM    321  HD2 ILE A  22       5.491  20.219 -19.521  1.00  0.00      A    H
ATOM    322  HD3 ILE A  22       6.332  19.092 -20.649  1.00  0.00      A    H
ATOM    323  C   ILE A  22       1.781  16.594 -19.757  1.00  1.00      A    C
ATOM    324  O   ILE A  22       1.695  15.544 -20.395  1.00  1.00      A    O
ATOM    325  N   LEU A  23       1.520  16.673 -18.457  1.00  1.00      A    N
ATOM    326  HN  LEU A  23       1.598  17.512 -17.923  1.00  0.00      A    H
ATOM    327  CA  LEU A  23       1.090  15.511 -17.689  1.00  1.00      A    C
ATOM    328  HA  LEU A  23       1.826  14.721 -17.837  1.00  0.00      A    H
ATOM    329  CB  LEU A  23       1.012  15.861 -16.198  1.00  0.00      A    C
ATOM    330  HB1 LEU A  23       0.254  16.508 -16.114  1.00  0.00      A    H
ATOM    331  HB2 LEU A  23       1.970  16.279 -15.891  1.00  0.00      A    H
ATOM    332  CG  LEU A  23       0.667  14.698 -15.259  1.00  0.00      A    C
ATOM    333  HG  LEU A  23      -0.312  14.291 -15.515  1.00  0.00      A    H
ATOM    334  CD1 LEU A  23       1.703  13.593 -15.417  1.00  0.00      A    C
ATOM    335 HD11 LEU A  23       1.458  12.766 -14.749  1.00  0.00      A    H
ATOM    336 HD12 LEU A  23       1.704  13.239 -16.448  1.00  0.00      A    H
ATOM    337 HD13 LEU A  23       2.690  13.981 -15.166  1.00  0.00      A    H
ATOM    338  CD2 LEU A  23       0.618  15.201 -13.823  1.00  0.00      A    C
ATOM    339 HD21 LEU A  23       0.373  14.374 -13.157  1.00  0.00      A    H
ATOM    340 HD22 LEU A  23       1.589  15.612 -13.549  1.00  0.00      A    H
ATOM    341 HD23 LEU A  23      -0.143  15.976 -13.735  1.00  0.00      A    H
ATOM    342  C   LEU A  23      -0.263  15.002 -18.170  1.00  1.00      A    C
ATOM    343  O   LEU A  23      -0.491  13.796 -18.249  1.00  1.00      A    O
ATOM    344  N   PHE A  24      -1.158  15.932 -18.491  1.00  1.00      A    N
ATOM    345  HN  PHE A  24      -0.978  16.913 -18.456  1.00  0.00      A    H
ATOM    346  CA  PHE A  24      -2.503  15.579 -18.927  1.00  1.00      A    C
ATOM    347  HA  PHE A  24      -2.862  14.779 -18.281  1.00  0.00      A    H
ATOM    348  CB  PHE A  24      -3.437  16.786 -18.806  1.00  0.00      A    C
ATOM    349  HB1 PHE A  24      -4.250  16.576 -19.348  1.00  0.00      A    H
ATOM    350  HB2 PHE A  24      -2.921  17.671 -19.179  1.00  0.00      A    H
ATOM    351  CG  PHE A  24      -3.908  17.048 -17.404  1.00  0.00      A    C
ATOM    352  CD1 PHE A  24      -3.645  18.261 -16.784  1.00  0.00      A    C
ATOM    353  HD1 PHE A  24      -3.096  19.025 -17.315  1.00  0.00      A    H
ATOM    354  CE1 PHE A  24      -4.079  18.504 -15.495  1.00  0.00      A    C
ATOM    355  HE1 PHE A  24      -3.868  19.453 -15.024  1.00  0.00      A    H
ATOM    356  CZ  PHE A  24      -4.780  17.536 -14.809  1.00  0.00      A    C
ATOM    357  HZ  PHE A  24      -5.119  17.725 -13.802  1.00  0.00      A    H
ATOM    358  CD2 PHE A  24      -4.615  16.084 -16.701  1.00  0.00      A    C
ATOM    359  HD2 PHE A  24      -4.829  15.134 -17.168  1.00  0.00      A    H
ATOM    360  CE2 PHE A  24      -5.050  16.324 -15.413  1.00  0.00      A    C
ATOM    361  HE2 PHE A  24      -5.600  15.565 -14.877  1.00  0.00      A    H
ATOM    362  C   PHE A  24      -2.502  15.075 -20.364  1.00  1.00      A    C
ATOM    363  O   PHE A  24      -3.474  14.474 -20.823  1.00  1.00      A    O
ATOM    364  N   ALA A  25      -1.405  15.323 -21.072  1.00  1.00      A    N
ATOM    365  HN  ALA A  25      -0.595  15.757 -20.682  1.00  0.00      A    H
ATOM    366  CA  ALA A  25      -1.309  14.972 -22.484  1.00  1.00      A    C
ATOM    367  HA  ALA A  25      -2.028  15.581 -23.031  1.00  0.00      A    H
ATOM    368  CB  ALA A  25       0.088  15.268 -23.010  1.00  0.00      A    C
ATOM    369  HB1 ALA A  25       0.145  15.001 -24.065  1.00  0.00      A    H
ATOM    370  HB2 ALA A  25       0.304  16.330 -22.893  1.00  0.00      A    H
ATOM    371  HB3 ALA A  25       0.820  14.686 -22.449  1.00  0.00      A    H
ATOM    372  C   ALA A  25      -1.661  13.508 -22.713  1.00  1.00      A    C
ATOM    373  O   ALA A  25      -2.360  13.170 -23.669  1.00  1.00      A    O
ATOM    374  N   LEU A  26      -1.173  12.642 -21.830  1.00  1.00      A    N
ATOM    375  HN  LEU A  26      -0.576  12.894 -21.072  1.00  0.00      A    H
ATOM    376  CA  LEU A  26      -1.481  11.219 -21.904  1.00  1.00      A    C
ATOM    377  HA  LEU A  26      -2.121  11.059 -22.772  1.00  0.00      A    H
ATOM    378  CB  LEU A  26      -0.190  10.405 -22.065  1.00  0.00      A    C
ATOM    379  HB1 LEU A  26      -0.482   9.451 -22.136  1.00  0.00      A    H
ATOM    380  HB2 LEU A  26       0.449  10.597 -21.203  1.00  0.00      A    H
ATOM    381  CG  LEU A  26       0.618  10.686 -23.340  1.00  0.00      A    C
ATOM    382  HG  LEU A  26       0.844  11.750 -23.410  1.00  0.00      A    H
ATOM    383  CD1 LEU A  26       1.931   9.919 -23.288  1.00  0.00      A    C
ATOM    384 HD11 LEU A  26       2.505  10.118 -24.193  1.00  0.00      A    H
ATOM    385 HD12 LEU A  26       2.504  10.237 -22.417  1.00  0.00      A    H
ATOM    386 HD13 LEU A  26       1.726   8.850 -23.216  1.00  0.00      A    H
ATOM    387  CD2 LEU A  26      -0.202  10.286 -24.558  1.00  0.00      A    C
ATOM    388 HD21 LEU A  26       0.372  10.485 -25.463  1.00  0.00      A    H
ATOM    389 HD22 LEU A  26      -0.438   9.223 -24.505  1.00  0.00      A    H
ATOM    390 HD23 LEU A  26      -1.126  10.863 -24.580  1.00  0.00      A    H
ATOM    391  C   LEU A  26      -2.230  10.752 -20.662  1.00  1.00      A    C
ATOM    392  O   LEU A  26      -1.960   9.675 -20.131  1.00  1.00      A    O
ATOM    393  N   LEU A  27      -3.171  11.570 -20.204  1.00  1.00      A    N
ATOM    394  HN  LEU A  27      -3.397  12.450 -20.618  1.00  0.00      A    H
ATOM    395  CA  LEU A  27      -3.970  11.237 -19.030  1.00  1.00      A    C
ATOM    396  HA  LEU A  27      -3.306  11.230 -18.165  1.00  0.00      A    H
ATOM    397  CB  LEU A  27      -5.068  12.287 -18.821  1.00  0.00      A    C
ATOM    398  HB1 LEU A  27      -5.681  12.194 -19.605  1.00  0.00      A    H
ATOM    399  HB2 LEU A  27      -4.598  13.268 -18.755  1.00  0.00      A    H
ATOM    400  CG  LEU A  27      -5.952  12.088 -17.583  1.00  0.00      A    C
ATOM    401  HG  LEU A  27      -6.418  11.102 -17.614  1.00  0.00      A    H
ATOM    402  CD1 LEU A  27      -5.096  12.176 -16.327  1.00  0.00      A    C
ATOM    403 HD11 LEU A  27      -5.725  12.034 -15.448  1.00  0.00      A    H
ATOM    404 HD12 LEU A  27      -4.329  11.402 -16.353  1.00  0.00      A    H
ATOM    405 HD13 LEU A  27      -4.621  13.156 -16.279  1.00  0.00      A    H
ATOM    406  CD2 LEU A  27      -7.052  13.138 -17.570  1.00  0.00      A    C
ATOM    407 HD21 LEU A  27      -7.680  12.997 -16.690  1.00  0.00      A    H
ATOM    408 HD22 LEU A  27      -6.605  14.133 -17.540  1.00  0.00      A    H
ATOM    409 HD23 LEU A  27      -7.660  13.041 -18.470  1.00  0.00      A    H
ATOM    410  C   LEU A  27      -4.598   9.855 -19.165  1.00  1.00      A    C
ATOM    411  O   LEU A  27      -4.686   9.105 -18.193  1.00  1.00      A    O
ATOM    412  N   ALA A  28      -5.035   9.526 -20.376  1.00  1.00      A    N
ATOM    413  HN  ALA A  28      -4.897  10.105 -21.179  1.00  0.00      A    H
ATOM    414  CA  ALA A  28      -5.755   8.281 -20.618  1.00  1.00      A    C
ATOM    415  HA  ALA A  28      -6.189   7.955 -19.673  1.00  0.00      A    H
ATOM    416  CB  ALA A  28      -6.877   8.504 -21.622  1.00  0.00      A    C
ATOM    417  HB1 ALA A  28      -7.404   7.565 -21.792  1.00  0.00      A    H
ATOM    418  HB2 ALA A  28      -7.572   9.246 -21.231  1.00  0.00      A    H
ATOM    419  HB3 ALA A  28      -6.458   8.860 -22.563  1.00  0.00      A    H
ATOM    420  C   ALA A  28      -4.814   7.188 -21.108  1.00  1.00      A    C
ATOM    421  O   ALA A  28      -5.256   6.117 -21.527  1.00  1.00      A    O
ATOM    422  N   ASP A  29      -3.515   7.463 -21.054  1.00  1.00      A    N
ATOM    423  HN  ASP A  29      -3.115   8.279 -20.646  1.00  0.00      A    H
ATOM    424  CA  ASP A  29      -2.517   6.559 -21.611  1.00  1.00      A    C
ATOM    425  HA  ASP A  29      -2.927   5.550 -21.572  1.00  0.00      A    H
ATOM    426  CB  ASP A  29      -2.215   6.923 -23.067  1.00  0.00      A    C
ATOM    427  HB1 ASP A  29      -1.750   7.807 -23.060  1.00  0.00      A    H
ATOM    428  HB2 ASP A  29      -3.151   6.975 -23.624  1.00  0.00      A    H
ATOM    429  CG  ASP A  29      -1.283   5.929 -23.746  1.00  0.00      A    C
ATOM    430  OD1 ASP A  29      -0.888   4.982 -23.106  1.00  0.00      A    O
ATOM    431  OD2 ASP A  29      -0.974   6.126 -24.897  1.00  0.00      A    O
ATOM    432  C   ASP A  29      -1.230   6.590 -20.797  1.00  1.00      A    C
ATOM    433  O   ASP A  29      -0.205   7.091 -21.257  1.00  1.00      A    O
ATOM    434  N   PRO A  30      -1.290   6.051 -19.584  1.00  1.00      A    N
ATOM    435  CD  PRO A  30      -2.496   5.500 -18.859  1.00  0.00      A    C
ATOM    436  HD1 PRO A  30      -3.247   6.307 -18.699  1.00  0.00      A    H
ATOM    437  HD2 PRO A  30      -2.955   4.685 -19.417  1.00  0.00      A    H
ATOM    438  CA  PRO A  30      -0.117   5.971 -18.722  1.00  1.00      A    C
ATOM    439  HA  PRO A  30       0.547   6.831 -18.816  1.00  0.00      A    H
ATOM    440  CB  PRO A  30      -0.727   5.838 -17.323  1.00  0.00      A    C
ATOM    441  HB1 PRO A  30      -0.958   6.853 -16.930  1.00  0.00      A    H
ATOM    442  HB2 PRO A  30      -0.039   5.346 -16.634  1.00  0.00      A    H
ATOM    443  CG  PRO A  30      -1.958   5.025 -17.535  1.00  0.00      A    C
ATOM    444  HG1 PRO A  30      -2.715   5.172 -16.741  1.00  0.00      A    H
ATOM    445  HG2 PRO A  30      -1.731   3.959 -17.558  1.00  0.00      A    H
ATOM    446  C   PRO A  30       0.746   4.767 -19.075  1.00  1.00      A    C
ATOM    447  O   PRO A  30       1.786   4.535 -18.459  1.00  1.00      A    O
ATOM    448  N   ARG A  31       0.308   4.004 -20.071  1.00  1.00      A    N
ATOM    449  HN  ARG A  31      -0.467   4.276 -20.637  1.00  0.00      A    H
ATOM    450  CA  ARG A  31       0.935   2.727 -20.391  1.00  1.00      A    C
ATOM    451  HA  ARG A  31       0.999   2.152 -19.467  1.00  0.00      A    H
ATOM    452  CB  ARG A  31       0.101   1.960 -21.406  1.00  0.00      A    C
ATOM    453  HB1 ARG A  31       0.639   1.154 -21.653  1.00  0.00      A    H
ATOM    454  HB2 ARG A  31      -0.095   2.610 -22.258  1.00  0.00      A    H
ATOM    455  CG  ARG A  31      -1.225   1.436 -20.879  1.00  0.00      A    C
ATOM    456  HG1 ARG A  31      -1.758   2.217 -20.555  1.00  0.00      A    H
ATOM    457  HG2 ARG A  31      -1.042   0.739 -20.061  1.00  0.00      A    H
ATOM    458  CD  ARG A  31      -2.009   0.757 -21.942  1.00  0.00      A    C
ATOM    459  HD1 ARG A  31      -1.471  -0.020 -22.270  1.00  0.00      A    H
ATOM    460  HD2 ARG A  31      -2.199   1.457 -22.755  1.00  0.00      A    H
ATOM    461  NE  ARG A  31      -3.273   0.243 -21.440  1.00  0.00      A    N
ATOM    462  HE  ARG A  31      -3.441   0.295 -20.435  1.00  0.00      A    H
ATOM    463  CZ  ARG A  31      -4.239  -0.298 -22.209  1.00  0.00      A    C
ATOM    464  NH1 ARG A  31      -4.070  -0.388 -23.509  1.00  0.00      A    N
ATOM    465 HH11 ARG A  31      -3.207  -0.047 -23.936  1.00  0.00      A    H
ATOM    466 HH12 ARG A  31      -4.800  -0.797 -24.091  1.00  0.00      A    H
ATOM    467  NH2 ARG A  31      -5.355  -0.738 -21.655  1.00  0.00      A    N
ATOM    468 HH21 ARG A  31      -5.486  -0.668 -20.646  1.00  0.00      A    H
ATOM    469 HH22 ARG A  31      -6.085  -1.147 -22.237  1.00  0.00      A    H
ATOM    470  C   ARG A  31       2.342   2.926 -20.940  1.00  1.00      A    C
ATOM    471  O   ARG A  31       3.235   2.116 -20.695  1.00  1.00      A    O
ATOM    472  N   LYS A  32       2.533   4.011 -21.685  1.00  1.00      A    N
ATOM    473  HN  LYS A  32       1.817   4.683 -21.865  1.00  0.00      A    H
ATOM    474  CA  LYS A  32       3.822   4.300 -22.301  1.00  1.00      A    C
ATOM    475  HA  LYS A  32       4.144   3.408 -22.839  1.00  0.00      A    H
ATOM    476  CB  LYS A  32       3.694   5.457 -23.293  1.00  0.00      A    C
ATOM    477  HB1 LYS A  32       4.620   5.661 -23.609  1.00  0.00      A    H
ATOM    478  HB2 LYS A  32       3.236   6.306 -22.785  1.00  0.00      A    H
ATOM    479  CG  LYS A  32       2.879   5.131 -24.537  1.00  0.00      A    C
ATOM    480  HG1 LYS A  32       1.981   4.802 -24.245  1.00  0.00      A    H
ATOM    481  HG2 LYS A  32       3.386   4.359 -25.115  1.00  0.00      A    H
ATOM    482  CD  LYS A  32       2.674   6.366 -25.402  1.00  0.00      A    C
ATOM    483  HD1 LYS A  32       3.567   6.788 -25.558  1.00  0.00      A    H
ATOM    484  HD2 LYS A  32       2.016   7.067 -24.888  1.00  0.00      A    H
ATOM    485  CE  LYS A  32       2.078   6.004 -26.754  1.00  0.00      A    C
ATOM    486  HE1 LYS A  32       2.748   5.447 -27.244  1.00  0.00      A    H
ATOM    487  HE2 LYS A  32       1.861   6.916 -27.311  1.00  0.00      A    H
ATOM    488  NZ  LYS A  32       0.833   5.200 -26.615  1.00  0.00      A    N
ATOM    489  HZ1 LYS A  32       0.228   5.353 -27.447  1.00  0.00      A    H
ATOM    490  HZ2 LYS A  32       1.078   4.191 -26.545  1.00  0.00      A    H
ATOM    491  HZ3 LYS A  32       0.324   5.493 -25.757  1.00  0.00      A    H
ATOM    492  C   LYS A  32       4.875   4.625 -21.249  1.00  1.00      A    C
ATOM    493  O   LYS A  32       4.844   5.692 -20.635  1.00  1.00      A    O
ATOM    494  N   MET A  33       5.806   3.701 -21.046  1.00  1.00      A    N
ATOM    495  HN  MET A  33       5.905   2.879 -21.603  1.00  0.00      A    H
ATOM    496  CA  MET A  33       6.781   3.818 -19.966  1.00  1.00      A    C
ATOM    497  HA  MET A  33       6.248   4.097 -19.057  1.00  0.00      A    H
ATOM    498  CB  MET A  33       7.481   2.480 -19.739  1.00  0.00      A    C
ATOM    499  HB1 MET A  33       8.194   2.648 -19.060  1.00  0.00      A    H
ATOM    500  HB2 MET A  33       7.889   2.131 -20.688  1.00  0.00      A    H
ATOM    501  CG  MET A  33       6.586   1.391 -19.161  1.00  0.00      A    C
ATOM    502  HG1 MET A  33       5.942   1.123 -19.877  1.00  0.00      A    H
ATOM    503  HG2 MET A  33       6.059   1.783 -18.291  1.00  0.00      A    H
ATOM    504  SD  MET A  33       7.507  -0.084 -18.683  1.00  0.00      A    S
ATOM    505  CE  MET A  33       7.908  -0.768 -20.289  1.00  0.00      A    C
ATOM    506  HE1 MET A  33       8.480  -1.687 -20.161  1.00  0.00      A    H
ATOM    507  HE2 MET A  33       6.988  -0.985 -20.831  1.00  0.00      A    H
ATOM    508  HE3 MET A  33       8.500  -0.048 -20.853  1.00  0.00      A    H
ATOM    509  C   MET A  33       7.802   4.908 -20.264  1.00  1.00      A    C
ATOM    510  O   MET A  33       8.275   5.592 -19.357  1.00  1.00      A    O
ATOM    511  N   VAL A  34       8.138   5.065 -21.539  1.00  1.00      A    N
ATOM    512  HN  VAL A  34       7.785   4.500 -22.281  1.00  0.00      A    H
ATOM    513  CA  VAL A  34       9.072   6.102 -21.963  1.00  1.00      A    C
ATOM    514  HA  VAL A  34       9.992   5.973 -21.395  1.00  0.00      A    H
ATOM    515  CB  VAL A  34       9.371   5.968 -23.468  1.00  0.00      A    C
ATOM    516  HB  VAL A  34       8.429   5.951 -24.016  1.00  0.00      A    H
ATOM    517  CG1 VAL A  34      10.180   7.160 -23.959  1.00  0.00      A    C
ATOM    518 HG11 VAL A  34      10.383   7.049 -25.024  1.00  0.00      A    H
ATOM    519 HG12 VAL A  34       9.616   8.077 -23.790  1.00  0.00      A    H
ATOM    520 HG13 VAL A  34      11.123   7.209 -23.414  1.00  0.00      A    H
ATOM    521  CG2 VAL A  34      10.114   4.667 -23.734  1.00  0.00      A    C
ATOM    522 HG21 VAL A  34      10.323   4.579 -24.800  1.00  0.00      A    H
ATOM    523 HG22 VAL A  34      11.052   4.664 -23.178  1.00  0.00      A    H
ATOM    524 HG23 VAL A  34       9.500   3.826 -23.412  1.00  0.00      A    H
ATOM    525  C   VAL A  34       8.516   7.492 -21.681  1.00  1.00      A    C
ATOM    526  O   VAL A  34       9.215   8.355 -21.150  1.00  1.00      A    O
ATOM    527  N   ASP A  35       7.254   7.704 -22.041  1.00  1.00      A    N
ATOM    528  HN  ASP A  35       6.665   7.041 -22.496  1.00  0.00      A    H
ATOM    529  CA  ASP A  35       6.590   8.978 -21.791  1.00  1.00      A    C
ATOM    530  HA  ASP A  35       7.278   9.772 -22.083  1.00  0.00      A    H
ATOM    531  CB  ASP A  35       5.311   9.088 -22.625  1.00  0.00      A    C
ATOM    532  HB1 ASP A  35       4.834   9.916 -22.327  1.00  0.00      A    H
ATOM    533  HB2 ASP A  35       4.698   8.202 -22.461  1.00  0.00      A    H
ATOM    534  CG  ASP A  35       5.587   9.237 -24.115  1.00  0.00      A    C
ATOM    535  OD1 ASP A  35       6.696   9.564 -24.464  1.00  0.00      A    O
ATOM    536  OD2 ASP A  35       4.685   9.022 -24.890  1.00  0.00      A    O
ATOM    537  C   ASP A  35       6.257   9.144 -20.314  1.00  1.00      A    C
ATOM    538  O   ASP A  35       6.250  10.258 -19.792  1.00  1.00      A    O
ATOM    539  N   ARG A  36       5.980   8.030 -19.646  1.00  1.00      A    N
ATOM    540  HN  ARG A  36       5.907   7.149 -20.107  1.00  0.00      A    H
ATOM    541  CA  ARG A  36       5.766   8.034 -18.204  1.00  1.00      A    C
ATOM    542  HA  ARG A  36       4.888   8.649 -18.005  1.00  0.00      A    H
ATOM    543  CB  ARG A  36       5.518   6.622 -17.695  1.00  0.00      A    C
ATOM    544  HB1 ARG A  36       6.393   6.144 -17.769  1.00  0.00      A    H
ATOM    545  HB2 ARG A  36       4.738   6.164 -18.302  1.00  0.00      A    H
ATOM    546  CG  ARG A  36       5.113   6.531 -16.232  1.00  0.00      A    C
ATOM    547  HG1 ARG A  36       4.211   6.951 -16.135  1.00  0.00      A    H
ATOM    548  HG2 ARG A  36       5.843   7.059 -15.619  1.00  0.00      A    H
ATOM    549  CD  ARG A  36       5.012   5.121 -15.777  1.00  0.00      A    C
ATOM    550  HD1 ARG A  36       4.671   5.127 -14.836  1.00  0.00      A    H
ATOM    551  HD2 ARG A  36       5.996   4.653 -15.821  1.00  0.00      A    H
ATOM    552  NE  ARG A  36       4.076   4.357 -16.584  1.00  0.00      A    N
ATOM    553  HE  ARG A  36       3.383   4.874 -17.126  1.00  0.00      A    H
ATOM    554  CZ  ARG A  36       4.057   3.011 -16.668  1.00  0.00      A    C
ATOM    555  NH1 ARG A  36       4.928   2.299 -15.988  1.00  0.00      A    N
ATOM    556 HH11 ARG A  36       5.618   2.764 -15.398  1.00  0.00      A    H
ATOM    557 HH12 ARG A  36       4.914   1.281 -16.051  1.00  0.00      A    H
ATOM    558  NH2 ARG A  36       3.164   2.409 -17.432  1.00  0.00      A    N
ATOM    559 HH21 ARG A  36       2.488   2.963 -17.960  1.00  0.00      A    H
ATOM    560 HH22 ARG A  36       3.150   1.391 -17.495  1.00  0.00      A    H
ATOM    561  C   ARG A  36       6.961   8.632 -17.472  1.00  1.00      A    C
ATOM    562  O   ARG A  36       6.801   9.436 -16.554  1.00  1.00      A    O
ATOM    563  N   LEU A  37       8.160   8.233 -17.884  1.00  1.00      A    N
ATOM    564  HN  LEU A  37       8.309   7.523 -18.569  1.00  0.00      A    H
ATOM    565  CA  LEU A  37       9.386   8.818 -17.352  1.00  1.00      A    C
ATOM    566  HA  LEU A  37       9.385   8.672 -16.272  1.00  0.00      A    H
ATOM    567  CB  LEU A  37      10.611   8.122 -17.960  1.00  0.00      A    C
ATOM    568  HB1 LEU A  37      10.520   8.234 -18.950  1.00  0.00      A    H
ATOM    569  HB2 LEU A  37      10.607   7.078 -17.644  1.00  0.00      A    H
ATOM    570  CG  LEU A  37      11.970   8.735 -17.598  1.00  0.00      A    C
ATOM    571  HG  LEU A  37      12.014   9.769 -17.937  1.00  0.00      A    H
ATOM    572  CD1 LEU A  37      12.150   8.717 -16.086  1.00  0.00      A    C
ATOM    573 HD11 LEU A  37      13.116   9.152 -15.830  1.00  0.00      A    H
ATOM    574 HD12 LEU A  37      11.355   9.297 -15.618  1.00  0.00      A    H
ATOM    575 HD13 LEU A  37      12.109   7.688 -15.727  1.00  0.00      A    H
ATOM    576  CD2 LEU A  37      13.079   7.954 -18.289  1.00  0.00      A    C
ATOM    577 HD21 LEU A  37      14.044   8.389 -18.031  1.00  0.00      A    H
ATOM    578 HD22 LEU A  37      13.051   6.915 -17.962  1.00  0.00      A    H
ATOM    579 HD23 LEU A  37      12.936   7.998 -19.369  1.00  0.00      A    H
ATOM    580  C   LEU A  37       9.451  10.313 -17.634  1.00  1.00      A    C
ATOM    581  O   LEU A  37       9.706  11.114 -16.734  1.00  1.00      A    O
ATOM    582  N   ALA A  38       9.219  10.684 -18.889  1.00  1.00      A    N
ATOM    583  HN  ALA A  38       9.001  10.034 -19.615  1.00  0.00      A    H
ATOM    584  CA  ALA A  38       9.268  12.083 -19.295  1.00  1.00      A    C
ATOM    585  HA  ALA A  38      10.276  12.453 -19.106  1.00  0.00      A    H
ATOM    586  CB  ALA A  38       8.968  12.214 -20.782  1.00  0.00      A    C
ATOM    587  HB1 ALA A  38       9.008  13.264 -21.070  1.00  0.00      A    H
ATOM    588  HB2 ALA A  38       9.706  11.652 -21.353  1.00  0.00      A    H
ATOM    589  HB3 ALA A  38       7.972  11.819 -20.988  1.00  0.00      A    H
ATOM    590  C   ALA A  38       8.297  12.928 -18.482  1.00  1.00      A    C
ATOM    591  O   ALA A  38       8.623  14.040 -18.066  1.00  1.00      A    O
ATOM    592  N   PHE A  39       7.101  12.395 -18.259  1.00  1.00      A    N
ATOM    593  HN  PHE A  39       6.828  11.489 -18.578  1.00  0.00      A    H
ATOM    594  CA  PHE A  39       6.071  13.107 -17.513  1.00  1.00      A    C
ATOM    595  HA  PHE A  39       6.070  14.142 -17.858  1.00  0.00      A    H
ATOM    596  CB  PHE A  39       4.696  12.487 -17.774  1.00  0.00      A    C
ATOM    597  HB1 PHE A  39       4.054  12.942 -17.156  1.00  0.00      A    H
ATOM    598  HB2 PHE A  39       4.749  11.416 -17.583  1.00  0.00      A    H
ATOM    599  CG  PHE A  39       4.185  12.710 -19.169  1.00  0.00      A    C
ATOM    600  CD1 PHE A  39       5.035  13.154 -20.171  1.00  0.00      A    C
ATOM    601  HD1 PHE A  39       6.075  13.341 -19.946  1.00  0.00      A    H
ATOM    602  CE1 PHE A  39       4.566  13.360 -21.455  1.00  0.00      A    C
ATOM    603  HE1 PHE A  39       5.238  13.707 -22.226  1.00  0.00      A    H
ATOM    604  CZ  PHE A  39       3.240  13.122 -21.751  1.00  0.00      A    C
ATOM    605  HZ  PHE A  39       2.873  13.282 -22.754  1.00  0.00      A    H
ATOM    606  CD2 PHE A  39       2.854  12.477 -19.481  1.00  0.00      A    C
ATOM    607  HD2 PHE A  39       2.178  12.133 -18.712  1.00  0.00      A    H
ATOM    608  CE2 PHE A  39       2.383  12.680 -20.764  1.00  0.00      A    C
ATOM    609  HE2 PHE A  39       1.344  12.492 -20.994  1.00  0.00      A    H
ATOM    610  C   PHE A  39       6.364  13.095 -16.018  1.00  1.00      A    C
ATOM    611  O   PHE A  39       5.961  14.002 -15.289  1.00  1.00      A    O
ATOM    612  N   SER A  40       7.068  12.063 -15.567  1.00  1.00      A    N
ATOM    613  HN  SER A  40       7.297  11.258 -16.114  1.00  0.00      A    H
ATOM    614  CA  SER A  40       7.577  12.021 -14.203  1.00  1.00      A    C
ATOM    615  HA  SER A  40       6.746  12.229 -13.528  1.00  0.00      A    H
ATOM    616  CB  SER A  40       8.141  10.646 -13.897  1.00  0.00      A    C
ATOM    617  HB1 SER A  40       8.517  10.659 -12.970  1.00  0.00      A    H
ATOM    618  HB2 SER A  40       8.930  10.407 -14.610  1.00  0.00      A    H
ATOM    619  OG  SER A  40       7.140   9.669 -13.955  1.00  0.00      A    O
ATOM    620  HG1 SER A  40       7.583   8.811 -13.977  1.00  0.00      A    H
ATOM    621  C   SER A  40       8.649  13.081 -13.981  1.00  1.00      A    C
ATOM    622  O   SER A  40       8.710  13.702 -12.920  1.00  1.00      A    O
ATOM    623  N   ILE A  41       9.492  13.282 -14.987  1.00  1.00      A    N
ATOM    624  HN  ILE A  41       9.461  12.782 -15.851  1.00  0.00      A    H
ATOM    625  CA  ILE A  41      10.556  14.274 -14.908  1.00  1.00      A    C
ATOM    626  HA  ILE A  41      11.123  14.069 -13.999  1.00  0.00      A    H
ATOM    627  CB  ILE A  41      11.497  14.170 -16.123  1.00  0.00      A    C
ATOM    628  HB  ILE A  41      10.892  14.172 -17.031  1.00  0.00      A    H
ATOM    629  CG2 ILE A  41      12.437  15.363 -16.173  1.00  0.00      A    C
ATOM    630 HG21 ILE A  41      13.094  15.273 -17.038  1.00  0.00      A    H
ATOM    631 HG22 ILE A  41      11.855  16.282 -16.253  1.00  0.00      A    H
ATOM    632 HG23 ILE A  41      13.036  15.392 -15.263  1.00  0.00      A    H
ATOM    633  CG1 ILE A  41      12.290  12.861 -16.074  1.00  0.00      A    C
ATOM    634 HG11 ILE A  41      11.627  12.129 -15.914  1.00  0.00      A    H
ATOM    635 HG12 ILE A  41      13.025  12.923 -15.272  1.00  0.00      A    H
ATOM    636  CD  ILE A  41      13.000  12.528 -17.366  1.00  0.00      A    C
ATOM    637  HD1 ILE A  41      13.507  11.543 -17.285  1.00  0.00      A    H
ATOM    638  HD2 ILE A  41      12.277  12.479 -18.210  1.00  0.00      A    H
ATOM    639  HD3 ILE A  41      13.769  13.292 -17.606  1.00  0.00      A    H
ATOM    640  C   ILE A  41       9.990  15.686 -14.824  1.00  1.00      A    C
ATOM    641  O   ILE A  41      10.399  16.480 -13.976  1.00  1.00      A    O
ATOM    642  N   ILE A  42       9.046  15.993 -15.707  1.00  1.00      A    N
ATOM    643  HN  ILE A  42       8.690  15.358 -16.390  1.00  0.00      A    H
ATOM    644  CA  ILE A  42       8.439  17.317 -15.750  1.00  1.00      A    C
ATOM    645  HA  ILE A  42       9.250  18.045 -15.779  1.00  0.00      A    H
ATOM    646  CB  ILE A  42       7.569  17.482 -17.010  1.00  0.00      A    C
ATOM    647  HB  ILE A  42       8.075  17.000 -17.846  1.00  0.00      A    H
ATOM    648  CG2 ILE A  42       6.218  16.809 -16.815  1.00  0.00      A    C
ATOM    649 HG21 ILE A  42       5.616  16.936 -17.715  1.00  0.00      A    H
ATOM    650 HG22 ILE A  42       6.366  15.746 -16.624  1.00  0.00      A    H
ATOM    651 HG23 ILE A  42       5.704  17.263 -15.968  1.00  0.00      A    H
ATOM    652  CG1 ILE A  42       7.389  18.965 -17.343  1.00  0.00      A    C
ATOM    653 HG11 ILE A  42       7.104  19.417 -16.498  1.00  0.00      A    H
ATOM    654 HG12 ILE A  42       6.637  19.062 -18.127  1.00  0.00      A    H
ATOM    655  CD  ILE A  42       8.660  19.648 -17.794  1.00  0.00      A    C
ATOM    656  HD1 ILE A  42       8.477  20.731 -17.964  1.00  0.00      A    H
ATOM    657  HD2 ILE A  42       9.454  19.547 -17.024  1.00  0.00      A    H
ATOM    658  HD3 ILE A  42       9.033  19.210 -18.743  1.00  0.00      A    H
ATOM    659  C   ILE A  42       7.592  17.574 -14.510  1.00  1.00      A    C
ATOM    660  O   ILE A  42       7.425  18.718 -14.087  1.00  1.00      A    O
ATOM    661  N   MET A  43       7.059  16.504 -13.931  1.00  1.00      A    N
ATOM    662  HN  MET A  43       7.063  15.592 -14.336  1.00  0.00      A    H
ATOM    663  CA  MET A  43       6.409  16.581 -12.627  1.00  1.00      A    C
ATOM    664  HA  MET A  43       5.658  17.371 -12.668  1.00  0.00      A    H
ATOM    665  CB  MET A  43       5.718  15.258 -12.303  1.00  0.00      A    C
ATOM    666  HB1 MET A  43       6.441  14.569 -12.252  1.00  0.00      A    H
ATOM    667  HB2 MET A  43       4.995  15.039 -13.088  1.00  0.00      A    H
ATOM    668  CG  MET A  43       5.005  15.233 -10.959  1.00  0.00      A    C
ATOM    669  HG1 MET A  43       4.322  14.504 -10.997  1.00  0.00      A    H
ATOM    670  HG2 MET A  43       4.534  16.200 -10.783  1.00  0.00      A    H
ATOM    671  SD  MET A  43       6.117  14.855  -9.589  1.00  0.00      A    S
ATOM    672  CE  MET A  43       6.485  13.135  -9.918  1.00  0.00      A    C
ATOM    673  HE1 MET A  43       7.164  12.756  -9.154  1.00  0.00      A    H
ATOM    674  HE2 MET A  43       5.562  12.555  -9.902  1.00  0.00      A    H
ATOM    675  HE3 MET A  43       6.955  13.044 -10.898  1.00  0.00      A    H
ATOM    676  C   MET A  43       7.407  16.942 -11.535  1.00  1.00      A    C
ATOM    677  O   MET A  43       7.137  17.794 -10.690  1.00  1.00      A    O
ATOM    678  N   LEU A  44       8.563  16.287 -11.558  1.00  1.00      A    N
ATOM    679  HN  LEU A  44       8.796  15.587 -12.230  1.00  0.00      A    H
ATOM    680  CA  LEU A  44       9.610  16.546 -10.576  1.00  1.00      A    C
ATOM    681  HA  LEU A  44       9.167  16.462  -9.584  1.00  0.00      A    H
ATOM    682  CB  LEU A  44      10.737  15.516 -10.719  1.00  0.00      A    C
ATOM    683  HB1 LEU A  44      11.466  15.830 -10.110  1.00  0.00      A    H
ATOM    684  HB2 LEU A  44      11.039  15.478 -11.765  1.00  0.00      A    H
ATOM    685  CG  LEU A  44      10.400  14.093 -10.258  1.00  0.00      A    C
ATOM    686  HG  LEU A  44       9.512  13.735 -10.777  1.00  0.00      A    H
ATOM    687  CD1 LEU A  44      11.560  13.162 -10.591  1.00  0.00      A    C
ATOM    688 HD11 LEU A  44      11.320  12.151 -10.264  1.00  0.00      A    H
ATOM    689 HD12 LEU A  44      11.729  13.164 -11.668  1.00  0.00      A    H
ATOM    690 HD13 LEU A  44      12.460  13.505 -10.081  1.00  0.00      A    H
ATOM    691  CD2 LEU A  44      10.116  14.097  -8.764  1.00  0.00      A    C
ATOM    692 HD21 LEU A  44       9.877  13.085  -8.436  1.00  0.00      A    H
ATOM    693 HD22 LEU A  44      10.996  14.453  -8.227  1.00  0.00      A    H
ATOM    694 HD23 LEU A  44       9.272  14.754  -8.556  1.00  0.00      A    H
ATOM    695  C   LEU A  44      10.175  17.952 -10.732  1.00  1.00      A    C
ATOM    696  O   LEU A  44      10.646  18.553  -9.767  1.00  1.00      A    O
ATOM    697  N   LEU A  45      10.126  18.471 -11.954  1.00  1.00      A    N
ATOM    698  HN  LEU A  45       9.828  17.969 -12.764  1.00  0.00      A    H
ATOM    699  CA  LEU A  45      10.513  19.853 -12.215  1.00  1.00      A    C
ATOM    700  HA  LEU A  45      11.562  19.963 -11.942  1.00  0.00      A    H
ATOM    701  CB  LEU A  45      10.335  20.181 -13.703  1.00  0.00      A    C
ATOM    702  HB1 LEU A  45       9.363  20.045 -13.894  1.00  0.00      A    H
ATOM    703  HB2 LEU A  45      10.982  19.522 -14.281  1.00  0.00      A    H
ATOM    704  CG  LEU A  45      10.635  21.631 -14.105  1.00  0.00      A    C
ATOM    705  HG  LEU A  45      10.019  22.314 -13.521  1.00  0.00      A    H
ATOM    706  CD1 LEU A  45      12.099  21.943 -13.825  1.00  0.00      A    C
ATOM    707 HD11 LEU A  45      12.312  22.973 -14.111  1.00  0.00      A    H
ATOM    708 HD12 LEU A  45      12.301  21.812 -12.762  1.00  0.00      A    H
ATOM    709 HD13 LEU A  45      12.732  21.269 -14.402  1.00  0.00      A    H
ATOM    710  CD2 LEU A  45      10.307  21.827 -15.578  1.00  0.00      A    C
ATOM    711 HD21 LEU A  45      10.520  22.857 -15.863  1.00  0.00      A    H
ATOM    712 HD22 LEU A  45      10.914  21.151 -16.180  1.00  0.00      A    H
ATOM    713 HD23 LEU A  45       9.251  21.614 -15.747  1.00  0.00      A    H
ATOM    714  C   LEU A  45       9.693  20.823 -11.374  1.00  1.00      A    C
ATOM    715  O   LEU A  45      10.245  21.687 -10.692  1.00  1.00      A    O
ATOM    716  N   SER A  46       8.374  20.676 -11.428  1.00  1.00      A    N
ATOM    717  HN  SER A  46       7.906  20.018 -12.019  1.00  0.00      A    H
ATOM    718  CA  SER A  46       7.479  21.484 -10.608  1.00  1.00      A    C
ATOM    719  HA  SER A  46       7.629  22.529 -10.877  1.00  0.00      A    H
ATOM    720  CB  SER A  46       6.037  21.099 -10.874  1.00  0.00      A    C
ATOM    721  HB1 SER A  46       5.920  20.134 -10.637  1.00  0.00      A    H
ATOM    722  HB2 SER A  46       5.805  21.250 -11.928  1.00  0.00      A    H
ATOM    723  OG  SER A  46       5.161  21.856 -10.085  1.00  0.00      A    O
ATOM    724  HG1 SER A  46       4.275  21.735 -10.449  1.00  0.00      A    H
ATOM    725  C   SER A  46       7.792  21.322  -9.127  1.00  1.00      A    C
ATOM    726  O   SER A  46       7.858  22.301  -8.385  1.00  1.00      A    O
ATOM    727  N   LEU A  47       7.985  20.078  -8.701  1.00  1.00      A    N
ATOM    728  HN  LEU A  47       7.916  19.270  -9.284  1.00  0.00      A    H
ATOM    729  CA  LEU A  47       8.324  19.786  -7.312  1.00  1.00      A    C
ATOM    730  HA  LEU A  47       7.549  20.220  -6.680  1.00  0.00      A    H
ATOM    731  CB  LEU A  47       8.375  18.270  -7.086  1.00  0.00      A    C
ATOM    732  HB1 LEU A  47       9.172  17.948  -7.598  1.00  0.00      A    H
ATOM    733  HB2 LEU A  47       7.437  17.838  -7.434  1.00  0.00      A    H
ATOM    734  CG  LEU A  47       8.609  17.821  -5.639  1.00  0.00      A    C
ATOM    735  HG  LEU A  47       9.571  18.192  -5.284  1.00  0.00      A    H
ATOM    736  CD1 LEU A  47       7.515  18.392  -4.746  1.00  0.00      A    C
ATOM    737 HD11 LEU A  47       7.682  18.074  -3.717  1.00  0.00      A    H
ATOM    738 HD12 LEU A  47       7.536  19.481  -4.796  1.00  0.00      A    H
ATOM    739 HD13 LEU A  47       6.544  18.032  -5.085  1.00  0.00      A    H
ATOM    740  CD2 LEU A  47       8.629  16.302  -5.575  1.00  0.00      A    C
ATOM    741 HD21 LEU A  47       8.795  15.983  -4.545  1.00  0.00      A    H
ATOM    742 HD22 LEU A  47       7.674  15.911  -5.926  1.00  0.00      A    H
ATOM    743 HD23 LEU A  47       9.431  15.921  -6.206  1.00  0.00      A    H
ATOM    744  C   LEU A  47       9.660  20.409  -6.929  1.00  1.00      A    C
ATOM    745  O   LEU A  47       9.823  20.920  -5.821  1.00  1.00      A    O
ATOM    746  N   GLY A  48      10.615  20.363  -7.853  1.00  1.00      A    N
ATOM    747  HN  GLY A  48      10.495  19.904  -8.732  1.00  0.00      A    H
ATOM    748  CA  GLY A  48      11.915  20.988  -7.641  1.00  1.00      A    C
ATOM    749  HA1 GLY A  48      12.505  20.826  -8.533  1.00  0.00      A    H
ATOM    750  HA2 GLY A  48      12.399  20.542  -6.771  1.00  0.00      A    H
ATOM    751  C   GLY A  48      11.777  22.491  -7.433  1.00  1.00      A    C
ATOM    752  O   GLY A  48      12.403  23.063  -6.541  1.00  1.00      A    O
ATOM    753  N   VAL A  49      10.955  23.124  -8.261  1.00  1.00      A    N
ATOM    754  HN  VAL A  49      10.495  22.687  -9.029  1.00  0.00      A    H
ATOM    755  CA  VAL A  49      10.652  24.543  -8.105  1.00  1.00      A    C
ATOM    756  HA  VAL A  49      11.595  25.088  -8.142  1.00  0.00      A    H
ATOM    757  CB  VAL A  49       9.734  25.022  -9.244  1.00  0.00      A    C
ATOM    758  HB  VAL A  49       8.870  24.362  -9.303  1.00  0.00      A    H
ATOM    759  CG1 VAL A  49       9.232  26.431  -8.967  1.00  0.00      A    C
ATOM    760 HG11 VAL A  49       8.585  26.754  -9.782  1.00  0.00      A    H
ATOM    761 HG12 VAL A  49       8.671  26.439  -8.032  1.00  0.00      A    H
ATOM    762 HG13 VAL A  49      10.081  27.110  -8.887  1.00  0.00      A    H
ATOM    763  CG2 VAL A  49      10.481  24.967 -10.569  1.00  0.00      A    C
ATOM    764 HG21 VAL A  49       9.826  25.308 -11.371  1.00  0.00      A    H
ATOM    765 HG22 VAL A  49      11.359  25.611 -10.519  1.00  0.00      A    H
ATOM    766 HG23 VAL A  49      10.794  23.942 -10.768  1.00  0.00      A    H
ATOM    767  C   VAL A  49       9.981  24.819  -6.766  1.00  1.00      A    C
ATOM    768  O   VAL A  49      10.282  25.810  -6.102  1.00  1.00      A    O
ATOM    769  N   TYR A  50       9.070  23.935  -6.373  1.00  1.00      A    N
ATOM    770  HN  TYR A  50       8.815  23.129  -6.903  1.00  0.00      A    H
ATOM    771  CA  TYR A  50       8.357  24.078  -5.110  1.00  1.00      A    C
ATOM    772  HA  TYR A  50       7.817  25.025  -5.137  1.00  0.00      A    H
ATOM    773  CB  TYR A  50       7.350  22.941  -4.930  1.00  0.00      A    C
ATOM    774  HB1 TYR A  50       7.858  22.087  -5.040  1.00  0.00      A    H
ATOM    775  HB2 TYR A  50       6.563  23.042  -5.677  1.00  0.00      A    H
ATOM    776  CG  TYR A  50       6.718  22.895  -3.556  1.00  0.00      A    C
ATOM    777  CD1 TYR A  50       5.662  23.739  -3.250  1.00  0.00      A    C
ATOM    778  HD1 TYR A  50       5.289  24.429  -3.994  1.00  0.00      A    H
ATOM    779  CE1 TYR A  50       5.084  23.699  -1.995  1.00  0.00      A    C
ATOM    780  HE1 TYR A  50       4.262  24.355  -1.755  1.00  0.00      A    H
ATOM    781  CZ  TYR A  50       5.569  22.808  -1.044  1.00  0.00      A    C
ATOM    782  OH  TYR A  50       4.994  22.767   0.206  1.00  0.00      A    O
ATOM    783  HH  TYR A  50       5.272  21.948   0.668  1.00  0.00      A    H
ATOM    784  CD2 TYR A  50       7.197  22.009  -2.602  1.00  0.00      A    C
ATOM    785  HD2 TYR A  50       8.020  21.351  -2.840  1.00  0.00      A    H
ATOM    786  CE2 TYR A  50       6.620  21.968  -1.348  1.00  0.00      A    C
ATOM    787  HE2 TYR A  50       6.993  21.278  -0.605  1.00  0.00      A    H
ATOM    788  C   TYR A  50       9.324  24.118  -3.933  1.00  1.00      A    C
ATOM    789  O   TYR A  50       9.267  25.022  -3.099  1.00  1.00      A    O
ATOM    790  N   ILE A  51      10.213  23.132  -3.871  1.00  1.00      A    N
ATOM    791  HN  ILE A  51      10.399  22.500  -4.620  1.00  0.00      A    H
ATOM    792  CA  ILE A  51      11.007  22.890  -2.672  1.00  1.00      A    C
ATOM    793  HA  ILE A  51      10.326  22.917  -1.822  1.00  0.00      A    H
ATOM    794  CB  ILE A  51      11.684  21.508  -2.731  1.00  0.00      A    C
ATOM    795  HB  ILE A  51      10.951  20.777  -3.076  1.00  0.00      A    H
ATOM    796  CG2 ILE A  51      12.843  21.525  -3.715  1.00  0.00      A    C
ATOM    797 HG21 ILE A  51      13.310  20.541  -3.745  1.00  0.00      A    H
ATOM    798 HG22 ILE A  51      12.473  21.781  -4.709  1.00  0.00      A    H
ATOM    799 HG23 ILE A  51      13.578  22.266  -3.400  1.00  0.00      A    H
ATOM    800  CG1 ILE A  51      12.164  21.089  -1.339  1.00  0.00      A    C
ATOM    801 HG11 ILE A  51      12.730  21.838  -0.994  1.00  0.00      A    H
ATOM    802 HG12 ILE A  51      12.730  20.161  -1.424  1.00  0.00      A    H
ATOM    803  CD  ILE A  51      11.046  20.894  -0.341  1.00  0.00      A    C
ATOM    804  HD1 ILE A  51      11.462  20.648   0.660  1.00  0.00      A    H
ATOM    805  HD2 ILE A  51      10.437  21.819  -0.247  1.00  0.00      A    H
ATOM    806  HD3 ILE A  51      10.378  20.061  -0.648  1.00  0.00      A    H
ATOM    807  C   ILE A  51      12.066  23.968  -2.486  1.00  1.00      A    C
ATOM    808  O   ILE A  51      12.440  24.297  -1.359  1.00  1.00      A    O
ATOM    809  N   VAL A  52      12.548  24.515  -3.597  1.00  1.00      A    N
ATOM    810  HN  VAL A  52      12.289  24.228  -4.515  1.00  0.00      A    H
ATOM    811  CA  VAL A  52      13.516  25.604  -3.557  1.00  1.00      A    C
ATOM    812  HA  VAL A  52      14.190  25.417  -2.721  1.00  0.00      A    H
ATOM    813  CB  VAL A  52      14.322  25.653  -4.868  1.00  0.00      A    C
ATOM    814  HB  VAL A  52      15.090  26.422  -4.783  1.00  0.00      A    H
ATOM    815  CG1 VAL A  52      15.012  24.321  -5.119  1.00  0.00      A    C
ATOM    816 HG11 VAL A  52      15.577  24.373  -6.050  1.00  0.00      A    H
ATOM    817 HG12 VAL A  52      15.691  24.103  -4.294  1.00  0.00      A    H
ATOM    818 HG13 VAL A  52      14.264  23.532  -5.191  1.00  0.00      A    H
ATOM    819  CG2 VAL A  52      13.403  26.010  -6.027  1.00  0.00      A    C
ATOM    820 HG21 VAL A  52      13.979  26.043  -6.951  1.00  0.00      A    H
ATOM    821 HG22 VAL A  52      12.619  25.257  -6.114  1.00  0.00      A    H
ATOM    822 HG23 VAL A  52      12.950  26.985  -5.846  1.00  0.00      A    H
ATOM    823  C   VAL A  52      12.827  26.945  -3.337  1.00  1.00      A    C
ATOM    824  O   VAL A  52      13.409  27.867  -2.765  1.00  1.00      A    O
ATOM    825  N   TRP A  53      11.584  27.049  -3.796  1.00  1.00      A    N
ATOM    826  HN  TRP A  53      11.166  26.374  -4.400  1.00  0.00      A    H
ATOM    827  CA  TRP A  53      10.729  28.176  -3.445  1.00  1.00      A    C
ATOM    828  HA  TRP A  53      11.262  29.091  -3.703  1.00  0.00      A    H
ATOM    829  CB  TRP A  53       9.417  28.114  -4.230  1.00  0.00      A    C
ATOM    830  HB1 TRP A  53       9.072  27.180  -4.146  1.00  0.00      A    H
ATOM    831  HB2 TRP A  53       9.613  28.376  -5.270  1.00  0.00      A    H
ATOM    832  CG  TRP A  53       8.353  29.021  -3.689  1.00  0.00      A    C
ATOM    833  CD1 TRP A  53       8.330  30.383  -3.758  1.00  0.00      A    C
ATOM    834  HD1 TRP A  53       9.092  30.991  -4.221  1.00  0.00      A    H
ATOM    835  NE1 TRP A  53       7.197  30.867  -3.153  1.00  0.00      A    N
ATOM    836  HE1 TRP A  53       6.944  31.851  -3.069  1.00  0.00      A    H
ATOM    837  CE2 TRP A  53       6.460  29.811  -2.679  1.00  0.00      A    C
ATOM    838  CD2 TRP A  53       7.145  28.635  -2.991  1.00  0.00      A    C
ATOM    839  CE3 TRP A  53       6.599  27.402  -2.612  1.00  0.00      A    C
ATOM    840  HE3 TRP A  53       7.111  26.479  -2.843  1.00  0.00      A    H
ATOM    841  CZ3 TRP A  53       5.386  27.389  -1.933  1.00  0.00      A    C
ATOM    842  HZ3 TRP A  53       4.954  26.445  -1.634  1.00  0.00      A    H
ATOM    843  CZ2 TRP A  53       5.251  29.798  -2.001  1.00  0.00      A    C
ATOM    844  HZ2 TRP A  53       4.733  30.716  -1.763  1.00  0.00      A    H
ATOM    845  CH2 TRP A  53       4.730  28.557  -1.637  1.00  0.00      A    C
ATOM    846  HH2 TRP A  53       3.788  28.514  -1.110  1.00  0.00      A    H
ATOM    847  C   TRP A  53      10.429  28.195  -1.951  1.00  1.00      A    C
ATOM    848  O   TRP A  53      10.476  29.247  -1.313  1.00  1.00      A    O
ATOM    849  N   ARG A  54      10.123  27.027  -1.398  1.00  1.00      A    N
ATOM    850  HN  ARG A  54       9.991  26.207  -1.949  1.00  0.00      A    H
ATOM    851  CA  ARG A  54       9.965  26.880   0.044  1.00  1.00      A    C
ATOM    852  HA  ARG A  54       9.188  27.575   0.361  1.00  0.00      A    H
ATOM    853  CB  ARG A  54       9.545  25.459   0.393  1.00  0.00      A    C
ATOM    854  HB1 ARG A  54       9.580  25.398   1.390  1.00  0.00      A    H
ATOM    855  HB2 ARG A  54      10.230  24.764  -0.093  1.00  0.00      A    H
ATOM    856  CG  ARG A  54       8.123  25.097  -0.002  1.00  0.00      A    C
ATOM    857  HG1 ARG A  54       7.977  24.134   0.223  1.00  0.00      A    H
ATOM    858  HG2 ARG A  54       7.990  25.258  -1.071  1.00  0.00      A    H
ATOM    859  CD  ARG A  54       7.123  25.898   0.749  1.00  0.00      A    C
ATOM    860  HD1 ARG A  54       6.223  25.497   0.583  1.00  0.00      A    H
ATOM    861  HD2 ARG A  54       7.150  26.930   0.399  1.00  0.00      A    H
ATOM    862  NE  ARG A  54       7.367  25.866   2.182  1.00  0.00      A    N
ATOM    863  HE  ARG A  54       7.951  26.602   2.581  1.00  0.00      A    H
ATOM    864  CZ  ARG A  54       6.874  24.933   3.021  1.00  0.00      A    C
ATOM    865  NH1 ARG A  54       6.115  23.966   2.555  1.00  0.00      A    N
ATOM    866 HH11 ARG A  54       5.899  23.922   1.559  1.00  0.00      A    H
ATOM    867 HH12 ARG A  54       5.742  23.261   3.190  1.00  0.00      A    H
ATOM    868  NH2 ARG A  54       7.154  24.992   4.310  1.00  0.00      A    N
ATOM    869 HH21 ARG A  54       7.743  25.742   4.671  1.00  0.00      A    H
ATOM    870 HH22 ARG A  54       6.782  24.286   4.946  1.00  0.00      A    H
ATOM    871  C   ARG A  54      11.255  27.220   0.777  1.00  1.00      A    C
ATOM    872  O   ARG A  54      11.241  27.938   1.776  1.00  1.00      A    O
ATOM    873  N   ALA A  55      12.370  26.700   0.275  1.00  1.00      A    N
ATOM    874  HN  ALA A  55      12.384  26.147  -0.559  1.00  0.00      A    H
ATOM    875  CA  ALA A  55      13.665  26.903   0.914  1.00  1.00      A    C
ATOM    876  HA  ALA A  55      13.584  26.575   1.950  1.00  0.00      A    H
ATOM    877  CB  ALA A  55      14.735  26.075   0.216  1.00  0.00      A    C
ATOM    878  HB1 ALA A  55      15.696  26.237   0.704  1.00  0.00      A    H
ATOM    879  HB2 ALA A  55      14.472  25.019   0.273  1.00  0.00      A    H
ATOM    880  HB3 ALA A  55      14.804  26.376  -0.829  1.00  0.00      A    H
ATOM    881  C   ALA A  55      14.054  28.376   0.915  1.00  1.00      A    C
ATOM    882  O   ALA A  55      14.676  28.862   1.859  1.00  1.00      A    O
ATOM    883  N   THR A  56      13.683  29.082  -0.149  1.00  1.00      A    N
ATOM    884  HN  THR A  56      13.070  28.741  -0.862  1.00  0.00      A    H
ATOM    885  CA  THR A  56      14.152  30.445  -0.364  1.00  1.00      A    C
ATOM    886  HA  THR A  56      15.149  30.515   0.071  1.00  0.00      A    H
ATOM    887  CB  THR A  56      14.241  30.768  -1.868  1.00  0.00      A    C
ATOM    888  HB  THR A  56      13.250  30.655  -2.307  1.00  0.00      A    H
ATOM    889  OG1 THR A  56      15.160  29.868  -2.500  1.00  0.00      A    O
ATOM    890  HG1 THR A  56      14.747  28.982  -2.581  1.00  0.00      A    H
ATOM    891  CG2 THR A  56      14.713  32.199  -2.079  1.00  0.00      A    C
ATOM    892 HG21 THR A  56      14.770  32.409  -3.146  1.00  0.00      A    H
ATOM    893 HG22 THR A  56      14.010  32.886  -1.610  1.00  0.00      A    H
ATOM    894 HG23 THR A  56      15.698  32.327  -1.630  1.00  0.00      A    H
ATOM    895  C   THR A  56      13.245  31.456   0.324  1.00  1.00      A    C
ATOM    896  O   THR A  56      13.704  32.278   1.117  1.00  1.00      A    O
ATOM    897  N   ASP A  57      11.953  31.390   0.017  1.00  1.00      A    N
ATOM    898  HN  ASP A  57      11.506  30.622  -0.434  1.00  0.00      A    H
ATOM    899  CA  ASP A  57      11.036  32.480   0.324  1.00  1.00      A    C
ATOM    900  HA  ASP A  57      11.627  33.389   0.430  1.00  0.00      A    H
ATOM    901  CB  ASP A  57      10.024  32.666  -0.809  1.00  0.00      A    C
ATOM    902  HB1 ASP A  57       9.363  33.352  -0.507  1.00  0.00      A    H
ATOM    903  HB2 ASP A  57       9.535  31.712  -1.012  1.00  0.00      A    H
ATOM    904  CG  ASP A  57      10.659  33.186  -2.092  1.00  0.00      A    C
ATOM    905  OD1 ASP A  57      11.306  34.205  -2.041  1.00  0.00      A    O
ATOM    906  OD2 ASP A  57      10.492  32.559  -3.110  1.00  0.00      A    O
ATOM    907  C   ASP A  57      10.300  32.227   1.634  1.00  1.00      A    C
ATOM    908  O   ASP A  57      10.148  33.132   2.455  1.00  1.00      A    O
ATOM    909  N   THR A  58       9.846  30.994   1.822  1.00  1.00      A    N
ATOM    910  HN  THR A  58      10.082  30.215   1.242  1.00  0.00      A    H
ATOM    911  CA  THR A  58       8.942  30.670   2.920  1.00  1.00      A    C
ATOM    912  HA  THR A  58       8.305  31.539   3.080  1.00  0.00      A    H
ATOM    913  CB  THR A  58       8.056  29.460   2.571  1.00  0.00      A    C
ATOM    914  HB  THR A  58       7.295  29.351   3.344  1.00  0.00      A    H
ATOM    915  OG1 THR A  58       8.862  28.276   2.512  1.00  0.00      A    O
ATOM    916  HG1 THR A  58       9.757  28.505   2.188  1.00  0.00      A    H
ATOM    917  CG2 THR A  58       7.371  29.670   1.229  1.00  0.00      A    C
ATOM    918 HG21 THR A  58       6.749  28.805   0.999  1.00  0.00      A    H
ATOM    919 HG22 THR A  58       6.749  30.563   1.274  1.00  0.00      A    H
ATOM    920 HG23 THR A  58       8.125  29.793   0.452  1.00  0.00      A    H
ATOM    921  C   THR A  58       9.714  30.386   4.203  1.00  1.00      A    C
ATOM    922  O   THR A  58       9.135  30.327   5.287  1.00  1.00      A    O
ATOM    923  N   LEU A  59      11.024  30.210   4.072  1.00  1.00      A    N
ATOM    924  HN  LEU A  59      11.492  30.128   3.194  1.00  0.00      A    H
ATOM    925  CA  LEU A  59      11.905  30.120   5.231  1.00  1.00      A    C
ATOM    926  HA  LEU A  59      11.323  29.724   6.063  1.00  0.00      A    H
ATOM    927  CB  LEU A  59      13.077  29.177   4.933  1.00  0.00      A    C
ATOM    928  HB1 LEU A  59      13.659  29.206   5.745  1.00  0.00      A    H
ATOM    929  HB2 LEU A  59      13.580  29.525   4.031  1.00  0.00      A    H
ATOM    930  CG  LEU A  59      12.711  27.699   4.744  1.00  0.00      A    C
ATOM    931  HG  LEU A  59      12.104  27.578   3.847  1.00  0.00      A    H
ATOM    932  CD1 LEU A  59      13.981  26.877   4.579  1.00  0.00      A    C
ATOM    933 HD11 LEU A  59      13.721  25.827   4.445  1.00  0.00      A    H
ATOM    934 HD12 LEU A  59      14.531  27.229   3.706  1.00  0.00      A    H
ATOM    935 HD13 LEU A  59      14.604  26.986   5.467  1.00  0.00      A    H
ATOM    936  CD2 LEU A  59      11.901  27.220   5.940  1.00  0.00      A    C
ATOM    937 HD21 LEU A  59      11.640  26.170   5.806  1.00  0.00      A    H
ATOM    938 HD22 LEU A  59      12.492  27.334   6.849  1.00  0.00      A    H
ATOM    939 HD23 LEU A  59      10.990  27.812   6.023  1.00  0.00      A    H
ATOM    940  C   LEU A  59      12.437  31.492   5.626  1.00  1.00      A    C
ATOM    941  O   LEU A  59      13.044  32.191   4.815  1.00  1.00      A    O
ATOM    942  N   PRO A  60      12.204  31.872   6.878  1.00  1.00      A    N
ATOM    943  CD  PRO A  60      11.414  31.139   7.901  1.00  0.00      A    C
ATOM    944  HD1 PRO A  60      10.325  31.071   7.679  1.00  0.00      A    H
ATOM    945  HD2 PRO A  60      11.760  30.111   8.014  1.00  0.00      A    H
ATOM    946  CA  PRO A  60      12.674  33.155   7.389  1.00  1.00      A    C
ATOM    947  HA  PRO A  60      12.536  33.976   6.686  1.00  0.00      A    H
ATOM    948  CB  PRO A  60      11.863  33.330   8.677  1.00  0.00      A    C
ATOM    949  HB1 PRO A  60      10.877  33.781   8.426  1.00  0.00      A    H
ATOM    950  HB2 PRO A  60      12.407  33.923   9.413  1.00  0.00      A    H
ATOM    951  CG  PRO A  60      11.636  31.938   9.159  1.00  0.00      A    C
ATOM    952  HG1 PRO A  60      10.752  31.849   9.822  1.00  0.00      A    H
ATOM    953  HG2 PRO A  60      12.493  31.567   9.720  1.00  0.00      A    H
ATOM    954  C   PRO A  60      14.171  33.122   7.667  1.00  1.00      A    C
ATOM    955  O   PRO A  60      14.774  32.051   7.749  1.00  1.00      A    O
ATOM    956  N   PRO A  61      14.767  34.301   7.813  1.00  1.00      A    N
ATOM    957  CD  PRO A  61      14.132  35.626   7.650  1.00  0.00      A    C
ATOM    958  HD1 PRO A  61      14.137  34.879   6.823  1.00  0.00      A    H
ATOM    959  HD2 PRO A  61      13.508  35.885   8.505  1.00  0.00      A    H
ATOM    960  CA  PRO A  61      16.179  34.407   8.159  1.00  1.00      A    C
ATOM    961  HA  PRO A  61      16.843  34.007   7.392  1.00  0.00      A    H
ATOM    962  CB  PRO A  61      16.365  35.912   8.383  1.00  0.00      A    C
ATOM    963  HB1 PRO A  61      16.558  36.404   7.404  1.00  0.00      A    H
ATOM    964  HB2 PRO A  61      16.233  36.177   9.433  1.00  0.00      A    H
ATOM    965  CG  PRO A  61      15.321  36.541   7.526  1.00  0.00      A    C
ATOM    966  HG1 PRO A  61      15.622  36.644   6.578  1.00  0.00      A    H
ATOM    967  HG2 PRO A  61      15.083  37.550   7.865  1.00  0.00      A    H
ATOM    968  C   PRO A  61      16.501  33.608   9.414  1.00  1.00      A    C
ATOM    969  O   PRO A  61      15.800  33.708  10.423  1.00  1.00      A    O
ATOM    970  N   PRO A  62      17.564  32.814   9.349  1.00  1.00      A    N
ATOM    971  CD  PRO A  62      18.414  32.576   8.155  1.00  0.00      A    C
ATOM    972  HD1 PRO A  62      17.321  32.365   8.121  1.00  0.00      A    H
ATOM    973  HD2 PRO A  62      19.086  33.413   7.962  1.00  0.00      A    H
ATOM    974  CA  PRO A  62      17.994  32.014  10.489  1.00  1.00      A    C
ATOM    975  HA  PRO A  62      17.270  31.255  10.782  1.00  0.00      A    H
ATOM    976  CB  PRO A  62      19.322  31.417  10.009  1.00  0.00      A    C
ATOM    977  HB1 PRO A  62      19.114  30.492   9.427  1.00  0.00      A    H
ATOM    978  HB2 PRO A  62      20.165  32.050  10.285  1.00  0.00      A    H
ATOM    979  CG  PRO A  62      19.169  31.328   8.530  1.00  0.00      A    C
ATOM    980  HG1 PRO A  62      18.690  30.497   8.248  1.00  0.00      A    H
ATOM    981  HG2 PRO A  62      20.139  31.286   8.033  1.00  0.00      A    H
ATOM    982  C   PRO A  62      18.182  32.878  11.729  1.00  1.00      A    C
ATOM    983  O   PRO A  62      18.928  33.857  11.708  1.00  1.00      A    O
ATOM    984  N   GLU A  63      17.501  32.511  12.810  1.00  1.00      A    N
ATOM    985  HN  GLU A  63      16.905  31.714  12.853  1.00  0.00      A    H
ATOM    986  CA  GLU A  63      17.573  33.266  14.054  1.00  1.00      A    C
ATOM    987  HA  GLU A  63      18.603  33.597  14.183  1.00  0.00      A    H
ATOM    988  CB  GLU A  63      16.657  34.489  13.990  1.00  0.00      A    C
ATOM    989  HB1 GLU A  63      16.889  34.970  13.145  1.00  0.00      A    H
ATOM    990  HB2 GLU A  63      16.829  35.103  14.874  1.00  0.00      A    H
ATOM    991  CG  GLU A  63      15.173  34.160  13.902  1.00  0.00      A    C
ATOM    992  HG1 GLU A  63      14.945  33.599  14.698  1.00  0.00      A    H
ATOM    993  HG2 GLU A  63      14.981  33.620  12.974  1.00  0.00      A    H
ATOM    994  CD  GLU A  63      14.298  35.381  13.953  1.00  0.00      A    C
ATOM    995  OE1 GLU A  63      14.776  36.444  13.637  1.00  0.00      A    O
ATOM    996  OE2 GLU A  63      13.151  35.250  14.311  1.00  0.00      A    O
ATOM    997  C   GLU A  63      17.195  32.397  15.247  1.00  1.00      A    C
ATOM    998  O   GLU A  63      16.643  31.309  15.086  1.00  1.00      A    O
ATOM    999  N   LEU A  64      17.494  32.886  16.447  1.00  1.00      A    N
ATOM   1000  HN  LEU A  64      17.942  33.765  16.597  1.00  0.00      A    H
ATOM   1001  CA  LEU A  64      17.183  32.156  17.670  1.00  1.00      A    C
ATOM   1002  HA  LEU A  64      17.331  31.095  17.473  1.00  0.00      A    H
ATOM   1003  CB  LEU A  64      18.116  32.600  18.804  1.00  0.00      A    C
ATOM   1004  HB1 LEU A  64      17.882  32.021  19.585  1.00  0.00      A    H
ATOM   1005  HB2 LEU A  64      17.952  33.660  18.990  1.00  0.00      A    H
ATOM   1006  CG  LEU A  64      19.614  32.375  18.558  1.00  0.00      A    C
ATOM   1007  HG  LEU A  64      19.927  32.899  17.655  1.00  0.00      A    H
ATOM   1008  CD1 LEU A  64      20.410  32.928  19.733  1.00  0.00      A    C
ATOM   1009 HD11 LEU A  64      21.475  32.769  19.559  1.00  0.00      A    H
ATOM   1010 HD12 LEU A  64      20.215  33.996  19.835  1.00  0.00      A    H
ATOM   1011 HD13 LEU A  64      20.111  32.415  20.648  1.00  0.00      A    H
ATOM   1012  CD2 LEU A  64      19.880  30.890  18.367  1.00  0.00      A    C
ATOM   1013 HD21 LEU A  64      20.944  30.731  18.192  1.00  0.00      A    H
ATOM   1014 HD22 LEU A  64      19.573  30.348  19.260  1.00  0.00      A    H
ATOM   1015 HD23 LEU A  64      19.313  30.527  17.509  1.00  0.00      A    H
ATOM   1016  C   LEU A  64      15.733  32.370  18.085  1.00  1.00      A    C
ATOM   1017  O   LEU A  64      15.450  33.103  19.033  1.00  1.00      A    O
ATOM   1018  N   SER A  65      14.817  31.726  17.370  1.00  1.00      A    N
ATOM   1019  HN  SER A  65      15.023  31.165  16.568  1.00  0.00      A    H
ATOM   1020  CA  SER A  65      13.400  31.788  17.706  1.00  1.00      A    C
ATOM   1021  HA  SER A  65      13.317  31.964  18.778  1.00  0.00      A    H
ATOM   1022  CB  SER A  65      12.734  32.924  16.957  1.00  0.00      A    C
ATOM   1023  HB1 SER A  65      13.271  33.755  17.103  1.00  0.00      A    H
ATOM   1024  HB2 SER A  65      11.722  33.070  17.334  1.00  0.00      A    H
ATOM   1025  OG  SER A  65      12.691  32.662  15.581  1.00  0.00      A    O
ATOM   1026  HG1 SER A  65      12.073  33.293  15.191  1.00  0.00      A    H
ATOM   1027  C   SER A  65      12.699  30.474  17.382  1.00  1.00      A    C
ATOM   1028  O   SER A  65      13.128  29.732  16.499  1.00  1.00      A    O
ATOM   1029  N   LEU A  66      11.619  30.193  18.102  1.00  1.00      A    N
ATOM   1030  HN  LEU A  66      11.247  30.791  18.809  1.00  0.00      A    H
ATOM   1031  CA  LEU A  66      10.872  28.954  17.911  1.00  1.00      A    C
ATOM   1032  HA  LEU A  66      11.587  28.131  17.899  1.00  0.00      A    H
ATOM   1033  CB  LEU A  66       9.879  28.751  19.063  1.00  0.00      A    C
ATOM   1034  HB1 LEU A  66       9.351  27.936  18.822  1.00  0.00      A    H
ATOM   1035  HB2 LEU A  66       9.267  29.648  19.153  1.00  0.00      A    H
ATOM   1036  CG  LEU A  66      10.501  28.449  20.432  1.00  0.00      A    C
ATOM   1037  HG  LEU A  66      11.218  29.227  20.695  1.00  0.00      A    H
ATOM   1038  CD1 LEU A  66       9.409  28.425  21.493  1.00  0.00      A    C
ATOM   1039 HD11 LEU A  66       9.852  28.211  22.466  1.00  0.00      A    H
ATOM   1040 HD12 LEU A  66       8.913  29.395  21.526  1.00  0.00      A    H
ATOM   1041 HD13 LEU A  66       8.681  27.652  21.248  1.00  0.00      A    H
ATOM   1042  CD2 LEU A  66      11.236  27.118  20.374  1.00  0.00      A    C
ATOM   1043 HD21 LEU A  66      11.679  26.903  21.346  1.00  0.00      A    H
ATOM   1044 HD22 LEU A  66      10.535  26.326  20.111  1.00  0.00      A    H
ATOM   1045 HD23 LEU A  66      12.023  27.169  19.622  1.00  0.00      A    H
ATOM   1046  C   LEU A  66      10.125  28.961  16.584  1.00  1.00      A    C
ATOM   1047  O   LEU A  66       9.951  27.917  15.954  1.00  1.00      A    O
ATOM   1048  N   GLU A  67       9.686  30.142  16.164  1.00  1.00      A    N
ATOM   1049  HN  GLU A  67       9.795  30.994  16.669  1.00  0.00      A    H
ATOM   1050  CA  GLU A  67       8.989  30.292  14.892  1.00  1.00      A    C
ATOM   1051  HA  GLU A  67       8.119  29.636  14.910  1.00  0.00      A    H
ATOM   1052  CB  GLU A  67       8.525  31.738  14.705  1.00  0.00      A    C
ATOM   1053  HB1 GLU A  67       8.208  31.813  13.759  1.00  0.00      A    H
ATOM   1054  HB2 GLU A  67       9.362  32.405  14.912  1.00  0.00      A    H
ATOM   1055  CG  GLU A  67       7.349  32.139  15.585  1.00  0.00      A    C
ATOM   1056  HG1 GLU A  67       7.639  32.027  16.536  1.00  0.00      A    H
ATOM   1057  HG2 GLU A  67       6.496  31.498  15.358  1.00  0.00      A    H
ATOM   1058  CD  GLU A  67       6.948  33.577  15.406  1.00  0.00      A    C
ATOM   1059  OE1 GLU A  67       7.813  34.419  15.406  1.00  0.00      A    O
ATOM   1060  OE2 GLU A  67       5.775  33.833  15.269  1.00  0.00      A    O
ATOM   1061  C   GLU A  67       9.878  29.880  13.725  1.00  1.00      A    C
ATOM   1062  O   GLU A  67       9.434  29.189  12.808  1.00  1.00      A    O
ATOM   1063  N   THR A  68      11.135  30.307  13.765  1.00  1.00      A    N
ATOM   1064  HN  THR A  68      11.497  30.913  14.474  1.00  0.00      A    H
ATOM   1065  CA  THR A  68      12.111  29.918  12.754  1.00  1.00      A    C
ATOM   1066  HA  THR A  68      11.664  30.118  11.781  1.00  0.00      A    H
ATOM   1067  CB  THR A  68      13.405  30.741  12.886  1.00  0.00      A    C
ATOM   1068  HB  THR A  68      13.834  30.561  13.872  1.00  0.00      A    H
ATOM   1069  OG1 THR A  68      13.105  32.134  12.732  1.00  0.00      A    O
ATOM   1070  HG1 THR A  68      12.861  32.515  13.601  1.00  0.00      A    H
ATOM   1071  CG2 THR A  68      14.413  30.323  11.826  1.00  0.00      A    C
ATOM   1072 HG21 THR A  68      15.321  30.916  11.934  1.00  0.00      A    H
ATOM   1073 HG22 THR A  68      14.652  29.266  11.948  1.00  0.00      A    H
ATOM   1074 HG23 THR A  68      13.988  30.487  10.836  1.00  0.00      A    H
ATOM   1075  C   THR A  68      12.437  28.432  12.849  1.00  1.00      A    C
ATOM   1076  O   THR A  68      12.504  27.736  11.836  1.00  1.00      A    O
ATOM   1077  N   LEU A  69      12.640  27.953  14.071  1.00  1.00      A    N
ATOM   1078  HN  LEU A  69      12.633  28.511  14.898  1.00  0.00      A    H
ATOM   1079  CA  LEU A  69      12.896  26.537  14.307  1.00  1.00      A    C
ATOM   1080  HA  LEU A  69      13.838  26.282  13.820  1.00  0.00      A    H
ATOM   1081  CB  LEU A  69      13.011  26.262  15.810  1.00  0.00      A    C
ATOM   1082  HB1 LEU A  69      12.130  26.530  16.200  1.00  0.00      A    H
ATOM   1083  HB2 LEU A  69      13.849  26.838  16.204  1.00  0.00      A    H
ATOM   1084  CG  LEU A  69      13.206  24.792  16.204  1.00  0.00      A    C
ATOM   1085  HG  LEU A  69      12.393  24.187  15.801  1.00  0.00      A    H
ATOM   1086  CD1 LEU A  69      14.518  24.280  15.627  1.00  0.00      A    C
ATOM   1087 HD11 LEU A  69      14.656  23.236  15.907  1.00  0.00      A    H
ATOM   1088 HD12 LEU A  69      14.494  24.364  14.540  1.00  0.00      A    H
ATOM   1089 HD13 LEU A  69      15.344  24.874  16.019  1.00  0.00      A    H
ATOM   1090  CD2 LEU A  69      13.189  24.666  17.721  1.00  0.00      A    C
ATOM   1091 HD21 LEU A  69      13.327  23.621  18.001  1.00  0.00      A    H
ATOM   1092 HD22 LEU A  69      13.995  25.265  18.145  1.00  0.00      A    H
ATOM   1093 HD23 LEU A  69      12.233  25.021  18.106  1.00  0.00      A    H
ATOM   1094  C   LEU A  69      11.794  25.672  13.707  1.00  1.00      A    C
ATOM   1095  O   LEU A  69      12.067  24.726  12.969  1.00  1.00      A    O
ATOM   1096  N   TRP A  70      10.549  26.001  14.031  1.00  1.00      A    N
ATOM   1097  HN  TRP A  70      10.321  26.793  14.592  1.00  0.00      A    H
ATOM   1098  CA  TRP A  70       9.406  25.215  13.582  1.00  1.00      A    C
ATOM   1099  HA  TRP A  70       9.584  24.178  13.869  1.00  0.00      A    H
ATOM   1100  CB  TRP A  70       8.121  25.711  14.248  1.00  0.00      A    C
ATOM   1101  HB1 TRP A  70       7.359  25.270  13.772  1.00  0.00      A    H
ATOM   1102  HB2 TRP A  70       8.073  26.797  14.162  1.00  0.00      A    H
ATOM   1103  CG  TRP A  70       8.010  25.330  15.693  1.00  0.00      A    C
ATOM   1104  CD1 TRP A  70       8.416  24.160  16.261  1.00  0.00      A    C
ATOM   1105  HD1 TRP A  70       8.879  23.342  15.728  1.00  0.00      A    H
ATOM   1106  NE1 TRP A  70       8.150  24.170  17.608  1.00  0.00      A    N
ATOM   1107  HE1 TRP A  70       8.356  23.412  18.259  1.00  0.00      A    H
ATOM   1108  CE2 TRP A  70       7.563  25.366  17.935  1.00  0.00      A    C
ATOM   1109  CD2 TRP A  70       7.454  26.125  16.768  1.00  0.00      A    C
ATOM   1110  CE3 TRP A  70       6.883  27.402  16.831  1.00  0.00      A    C
ATOM   1111  HE3 TRP A  70       6.790  28.008  15.941  1.00  0.00      A    H
ATOM   1112  CZ3 TRP A  70       6.438  27.876  18.060  1.00  0.00      A    C
ATOM   1113  HZ3 TRP A  70       5.994  28.858  18.122  1.00  0.00      A    H
ATOM   1114  CZ2 TRP A  70       7.119  25.837  19.161  1.00  0.00      A    C
ATOM   1115  HZ2 TRP A  70       7.207  25.239  20.056  1.00  0.00      A    H
ATOM   1116  CH2 TRP A  70       6.554  27.113  19.195  1.00  0.00      A    C
ATOM   1117  HH2 TRP A  70       6.200  27.508  20.135  1.00  0.00      A    H
ATOM   1118  C   TRP A  70       9.255  25.278  12.067  1.00  1.00      A    C
ATOM   1119  O   TRP A  70       8.939  24.278  11.423  1.00  1.00      A    O
ATOM   1120  N   CYS A  71       9.483  26.460  11.504  1.00  1.00      A    N
ATOM   1121  HN  CYS A  71       9.742  27.275  12.019  1.00  0.00      A    H
ATOM   1122  CA  CYS A  71       9.367  26.657  10.064  1.00  1.00      A    C
ATOM   1123  HA  CYS A  71       8.354  26.376   9.775  1.00  0.00      A    H
ATOM   1124  CB  CYS A  71       9.610  28.122   9.701  1.00  0.00      A    C
ATOM   1125  HB1 CYS A  71      10.577  28.304   9.886  1.00  0.00      A    H
ATOM   1126  HB2 CYS A  71       8.954  28.749  10.305  1.00  0.00      A    H
ATOM   1127  SG  CYS A  71       9.339  28.504   7.954  1.00  0.00      A    S
ATOM   1128  HG1 CYS A  71       9.566  29.816   8.033  1.00  0.00      A    H
ATOM   1129  C   CYS A  71      10.356  25.779   9.308  1.00  1.00      A    C
ATOM   1130  O   CYS A  71       9.984  25.079   8.366  1.00  1.00      A    O
ATOM   1131  N   TYR A  72      11.616  25.822   9.724  1.00  1.00      A    N
ATOM   1132  HN  TYR A  72      11.935  26.409  10.466  1.00  0.00      A    H
ATOM   1133  CA  TYR A  72      12.653  24.997   9.116  1.00  1.00      A    C
ATOM   1134  HA  TYR A  72      12.624  25.164   8.039  1.00  0.00      A    H
ATOM   1135  CB  TYR A  72      14.033  25.396   9.641  1.00  0.00      A    C
ATOM   1136  HB1 TYR A  72      14.648  24.633   9.443  1.00  0.00      A    H
ATOM   1137  HB2 TYR A  72      13.962  25.591  10.712  1.00  0.00      A    H
ATOM   1138  CG  TYR A  72      14.617  26.614   8.958  1.00  0.00      A    C
ATOM   1139  CD1 TYR A  72      13.988  27.844   9.076  1.00  0.00      A    C
ATOM   1140  HD1 TYR A  72      13.081  27.934   9.655  1.00  0.00      A    H
ATOM   1141  CE1 TYR A  72      14.522  28.955   8.452  1.00  0.00      A    C
ATOM   1142  HE1 TYR A  72      14.034  29.915   8.544  1.00  0.00      A    H
ATOM   1143  CZ  TYR A  72      15.690  28.834   7.707  1.00  0.00      A    C
ATOM   1144  OH  TYR A  72      16.221  29.940   7.086  1.00  0.00      A    O
ATOM   1145  HH  TYR A  72      15.624  30.707   7.217  1.00  0.00      A    H
ATOM   1146  CD2 TYR A  72      15.782  26.498   8.213  1.00  0.00      A    C
ATOM   1147  HD2 TYR A  72      16.271  25.540   8.121  1.00  0.00      A    H
ATOM   1148  CE2 TYR A  72      16.316  27.609   7.589  1.00  0.00      A    C
ATOM   1149  HE2 TYR A  72      17.222  27.519   7.010  1.00  0.00      A    H
ATOM   1150  C   TYR A  72      12.400  23.516   9.371  1.00  1.00      A    C
ATOM   1151  O   TYR A  72      12.694  22.671   8.527  1.00  1.00      A    O
ATOM   1152  N   THR A  73      11.851  23.209  10.542  1.00  1.00      A    N
ATOM   1153  HN  THR A  73      11.603  23.882  11.238  1.00  0.00      A    H
ATOM   1154  CA  THR A  73      11.560  21.830  10.913  1.00  1.00      A    C
ATOM   1155  HA  THR A  73      12.487  21.265  10.805  1.00  0.00      A    H
ATOM   1156  CB  THR A  73      11.087  21.736  12.376  1.00  0.00      A    C
ATOM   1157  HB  THR A  73      10.218  22.380  12.503  1.00  0.00      A    H
ATOM   1158  OG1 THR A  73      12.142  22.162  13.249  1.00  0.00      A    O
ATOM   1159  HG1 THR A  73      12.043  23.118  13.438  1.00  0.00      A    H
ATOM   1160  CG2 THR A  73      10.695  20.308  12.720  1.00  0.00      A    C
ATOM   1161 HG21 THR A  73      10.363  20.262  13.758  1.00  0.00      A    H
ATOM   1162 HG22 THR A  73       9.884  19.986  12.065  1.00  0.00      A    H
ATOM   1163 HG23 THR A  73      11.553  19.652  12.584  1.00  0.00      A    H
ATOM   1164  C   THR A  73      10.506  21.223   9.996  1.00  1.00      A    C
ATOM   1165  O   THR A  73      10.682  20.122   9.474  1.00  1.00      A    O
ATOM   1166  N   TYR A  74       9.410  21.948   9.802  1.00  1.00      A    N
ATOM   1167  HN  TYR A  74       9.264  22.852  10.202  1.00  0.00      A    H
ATOM   1168  CA  TYR A  74       8.311  21.469   8.973  1.00  1.00      A    C
ATOM   1169  HA  TYR A  74       8.060  20.460   9.300  1.00  0.00      A    H
ATOM   1170  CB  TYR A  74       7.081  22.365   9.143  1.00  0.00      A    C
ATOM   1171  HB1 TYR A  74       6.410  22.066   8.463  1.00  0.00      A    H
ATOM   1172  HB2 TYR A  74       7.375  23.403   8.989  1.00  0.00      A    H
ATOM   1173  CG  TYR A  74       6.416  22.237  10.495  1.00  0.00      A    C
ATOM   1174  CD1 TYR A  74       6.093  23.376  11.220  1.00  0.00      A    C
ATOM   1175  HD1 TYR A  74       6.318  24.353  10.818  1.00  0.00      A    H
ATOM   1176  CE1 TYR A  74       5.485  23.260  12.455  1.00  0.00      A    C
ATOM   1177  HE1 TYR A  74       5.234  24.144  13.022  1.00  0.00      A    H
ATOM   1178  CZ  TYR A  74       5.199  21.999  12.967  1.00  0.00      A    C
ATOM   1179  OH  TYR A  74       4.593  21.883  14.196  1.00  0.00      A    O
ATOM   1180  HH  TYR A  74       4.462  20.935  14.408  1.00  0.00      A    H
ATOM   1181  CD2 TYR A  74       6.128  20.983  11.011  1.00  0.00      A    C
ATOM   1182  HD2 TYR A  74       6.379  20.096  10.447  1.00  0.00      A    H
ATOM   1183  CE2 TYR A  74       5.520  20.867  12.246  1.00  0.00      A    C
ATOM   1184  HE2 TYR A  74       5.295  19.889  12.647  1.00  0.00      A    H
ATOM   1185  C   TYR A  74       8.716  21.402   7.506  1.00  1.00      A    C
ATOM   1186  O   TYR A  74       8.292  20.507   6.775  1.00  1.00      A    O
ATOM   1187  N   PHE A  75       9.538  22.355   7.080  1.00  1.00      A    N
ATOM   1188  HN  PHE A  75       9.791  23.155   7.622  1.00  0.00      A    H
ATOM   1189  CA  PHE A  75      10.149  22.305   5.757  1.00  1.00      A    C
ATOM   1190  HA  PHE A  75       9.345  22.304   5.021  1.00  0.00      A    H
ATOM   1191  CB  PHE A  75      11.038  23.530   5.532  1.00  0.00      A    C
ATOM   1192  HB1 PHE A  75      11.640  23.598   6.327  1.00  0.00      A    H
ATOM   1193  HB2 PHE A  75      10.406  24.411   5.427  1.00  0.00      A    H
ATOM   1194  CG  PHE A  75      11.927  23.419   4.326  1.00  0.00      A    C
ATOM   1195  CD1 PHE A  75      11.426  23.659   3.054  1.00  0.00      A    C
ATOM   1196  HD1 PHE A  75      10.388  23.927   2.931  1.00  0.00      A    H
ATOM   1197  CE1 PHE A  75      12.242  23.559   1.944  1.00  0.00      A    C
ATOM   1198  HE1 PHE A  75      11.840  23.747   0.960  1.00  0.00      A    H
ATOM   1199  CZ  PHE A  75      13.570  23.218   2.092  1.00  0.00      A    C
ATOM   1200  HZ  PHE A  75      14.208  23.140   1.224  1.00  0.00      A    H
ATOM   1201  CD2 PHE A  75      13.263  23.076   4.459  1.00  0.00      A    C
ATOM   1202  HD2 PHE A  75      13.670  22.885   5.441  1.00  0.00      A    H
ATOM   1203  CE2 PHE A  75      14.081  22.976   3.351  1.00  0.00      A    C
ATOM   1204  HE2 PHE A  75      15.121  22.710   3.469  1.00  0.00      A    H
ATOM   1205  C   PHE A  75      10.969  21.034   5.576  1.00  1.00      A    C
ATOM   1206  O   PHE A  75      10.817  20.322   4.583  1.00  1.00      A    O
ATOM   1207  N   THR A  76      11.838  20.755   6.541  1.00  1.00      A    N
ATOM   1208  HN  THR A  76      11.975  21.323   7.353  1.00  0.00      A    H
ATOM   1209  CA  THR A  76      12.683  19.568   6.492  1.00  1.00      A    C
ATOM   1210  HA  THR A  76      13.330  19.667   5.620  1.00  0.00      A    H
ATOM   1211  CB  THR A  76      13.561  19.459   7.752  1.00  0.00      A    C
ATOM   1212  HB  THR A  76      12.911  19.413   8.625  1.00  0.00      A    H
ATOM   1213  OG1 THR A  76      14.417  20.606   7.842  1.00  0.00      A    O
ATOM   1214  HG1 THR A  76      13.887  21.390   8.097  1.00  0.00      A    H
ATOM   1215  CG2 THR A  76      14.412  18.200   7.702  1.00  0.00      A    C
ATOM   1216 HG21 THR A  76      15.026  18.140   8.600  1.00  0.00      A    H
ATOM   1217 HG22 THR A  76      13.764  17.325   7.646  1.00  0.00      A    H
ATOM   1218 HG23 THR A  76      15.056  18.231   6.824  1.00  0.00      A    H
ATOM   1219  C   THR A  76      11.847  18.303   6.340  1.00  1.00      A    C
ATOM   1220  O   THR A  76      12.211  17.393   5.595  1.00  1.00      A    O
ATOM   1221  N   PHE A  77      10.725  18.254   7.049  1.00  1.00      A    N
ATOM   1222  HN  PHE A  77      10.423  18.980   7.665  1.00  0.00      A    H
ATOM   1223  CA  PHE A  77       9.826  17.107   6.981  1.00  1.00      A    C
ATOM   1224  HA  PHE A  77      10.391  16.225   7.282  1.00  0.00      A    H
ATOM   1225  CB  PHE A  77       8.644  17.298   7.934  1.00  0.00      A    C
ATOM   1226  HB1 PHE A  77       8.013  16.542   7.765  1.00  0.00      A    H
ATOM   1227  HB2 PHE A  77       8.179  18.263   7.732  1.00  0.00      A    H
ATOM   1228  CG  PHE A  77       9.020  17.232   9.387  1.00  0.00      A    C
ATOM   1229  CD1 PHE A  77      10.263  16.756   9.775  1.00  0.00      A    C
ATOM   1230  HD1 PHE A  77      10.969  16.430   9.025  1.00  0.00      A    H
ATOM   1231  CE1 PHE A  77      10.610  16.694  11.112  1.00  0.00      A    C
ATOM   1232  HE1 PHE A  77      11.581  16.320  11.401  1.00  0.00      A    H
ATOM   1233  CZ  PHE A  77       9.717  17.109  12.076  1.00  0.00      A    C
ATOM   1234  HZ  PHE A  77       9.988  17.061  13.121  1.00  0.00      A    H
ATOM   1235  CD2 PHE A  77       8.131  17.644  10.368  1.00  0.00      A    C
ATOM   1236  HD2 PHE A  77       7.157  18.015  10.083  1.00  0.00      A    H
ATOM   1237  CE2 PHE A  77       8.475  17.585  11.705  1.00  0.00      A    C
ATOM   1238  HE2 PHE A  77       7.773  17.912  12.458  1.00  0.00      A    H
ATOM   1239  C   PHE A  77       9.313  16.894   5.564  1.00  1.00      A    C
ATOM   1240  O   PHE A  77       9.237  15.762   5.085  1.00  1.00      A    O
ATOM   1241  N   GLU A  78       8.961  17.987   4.896  1.00  1.00      A    N
ATOM   1242  HN  GLU A  78       8.971  18.906   5.279  1.00  0.00      A    H
ATOM   1243  CA  GLU A  78       8.519  17.928   3.508  1.00  1.00      A    C
ATOM   1244  HA  GLU A  78       7.763  17.147   3.432  1.00  0.00      A    H
ATOM   1245  CB  GLU A  78       7.904  19.264   3.086  1.00  0.00      A    C
ATOM   1246  HB1 GLU A  78       7.732  19.197   2.103  1.00  0.00      A    H
ATOM   1247  HB2 GLU A  78       8.603  20.064   3.328  1.00  0.00      A    H
ATOM   1248  CG  GLU A  78       6.562  19.572   3.736  1.00  0.00      A    C
ATOM   1249  HG1 GLU A  78       6.736  19.758   4.703  1.00  0.00      A    H
ATOM   1250  HG2 GLU A  78       5.900  18.715   3.615  1.00  0.00      A    H
ATOM   1251  CD  GLU A  78       5.901  20.793   3.160  1.00  0.00      A    C
ATOM   1252  OE1 GLU A  78       5.857  20.911   1.960  1.00  0.00      A    O
ATOM   1253  OE2 GLU A  78       5.438  21.609   3.923  1.00  0.00      A    O
ATOM   1254  C   GLU A  78       9.672  17.572   2.578  1.00  1.00      A    C
ATOM   1255  O   GLU A  78       9.510  16.788   1.643  1.00  1.00      A    O
ATOM   1256  N   LEU A  79      10.838  18.155   2.839  1.00  1.00      A    N
ATOM   1257  HN  LEU A  79      10.978  18.823   3.568  1.00  0.00      A    H
ATOM   1258  CA  LEU A  79      12.035  17.857   2.063  1.00  1.00      A    C
ATOM   1259  HA  LEU A  79      11.847  18.156   1.031  1.00  0.00      A    H
ATOM   1260  CB  LEU A  79      13.232  18.642   2.611  1.00  0.00      A    C
ATOM   1261  HB1 LEU A  79      13.357  18.320   3.549  1.00  0.00      A    H
ATOM   1262  HB2 LEU A  79      13.005  19.706   2.549  1.00  0.00      A    H
ATOM   1263  CG  LEU A  79      14.572  18.391   1.908  1.00  0.00      A    C
ATOM   1264  HG  LEU A  79      14.830  17.333   1.963  1.00  0.00      A    H
ATOM   1265  CD1 LEU A  79      14.456  18.781   0.440  1.00  0.00      A    C
ATOM   1266 HD11 LEU A  79      15.408  18.602  -0.060  1.00  0.00      A    H
ATOM   1267 HD12 LEU A  79      13.679  18.182  -0.035  1.00  0.00      A    H
ATOM   1268 HD13 LEU A  79      14.198  19.837   0.364  1.00  0.00      A    H
ATOM   1269  CD2 LEU A  79      15.667  19.187   2.601  1.00  0.00      A    C
ATOM   1270 HD21 LEU A  79      16.619  19.009   2.101  1.00  0.00      A    H
ATOM   1271 HD22 LEU A  79      15.427  20.249   2.556  1.00  0.00      A    H
ATOM   1272 HD23 LEU A  79      15.739  18.875   3.642  1.00  0.00      A    H
ATOM   1273  C   LEU A  79      12.347  16.365   2.082  1.00  1.00      A    C
ATOM   1274  O   LEU A  79      12.668  15.775   1.050  1.00  1.00      A    O
ATOM   1275  N   ILE A  80      12.249  15.761   3.261  1.00  1.00      A    N
ATOM   1276  HN  ILE A  80      12.049  16.233   4.117  1.00  0.00      A    H
ATOM   1277  CA  ILE A  80      12.430  14.321   3.401  1.00  1.00      A    C
ATOM   1278  HA  ILE A  80      13.426  14.082   3.030  1.00  0.00      A    H
ATOM   1279  CB  ILE A  80      12.326  13.895   4.877  1.00  0.00      A    C
ATOM   1280  HB  ILE A  80      11.408  14.308   5.294  1.00  0.00      A    H
ATOM   1281  CG2 ILE A  80      12.264  12.380   4.990  1.00  0.00      A    C
ATOM   1282 HG21 ILE A  80      12.192  12.095   6.040  1.00  0.00      A    H
ATOM   1283 HG22 ILE A  80      11.390  12.010   4.452  1.00  0.00      A    H
ATOM   1284 HG23 ILE A  80      13.166  11.945   4.558  1.00  0.00      A    H
ATOM   1285  CG1 ILE A  80      13.509  14.448   5.677  1.00  0.00      A    C
ATOM   1286 HG11 ILE A  80      13.571  15.423   5.461  1.00  0.00      A    H
ATOM   1287 HG12 ILE A  80      14.413  13.911   5.388  1.00  0.00      A    H
ATOM   1288  CD  ILE A  80      13.335  14.346   7.175  1.00  0.00      A    C
ATOM   1289  HD1 ILE A  80      14.197  14.814   7.696  1.00  0.00      A    H
ATOM   1290  HD2 ILE A  80      12.408  14.868   7.498  1.00  0.00      A    H
ATOM   1291  HD3 ILE A  80      13.273  13.286   7.497  1.00  0.00      A    H
ATOM   1292  C   ILE A  80      11.403  13.554   2.578  1.00  1.00      A    C
ATOM   1293  O   ILE A  80      11.740  12.593   1.886  1.00  1.00      A    O
ATOM   1294  N   SER A  81      10.149  13.985   2.654  1.00  1.00      A    N
ATOM   1295  HN  SER A  81       9.851  14.743   3.234  1.00  0.00      A    H
ATOM   1296  CA  SER A  81       9.079  13.372   1.878  1.00  1.00      A    C
ATOM   1297  HA  SER A  81       9.019  12.321   2.160  1.00  0.00      A    H
ATOM   1298  CB  SER A  81       7.758  14.051   2.182  1.00  0.00      A    C
ATOM   1299  HB1 SER A  81       7.833  15.014   1.925  1.00  0.00      A    H
ATOM   1300  HB2 SER A  81       7.540  13.970   3.247  1.00  0.00      A    H
ATOM   1301  OG  SER A  81       6.715  13.476   1.442  1.00  0.00      A    O
ATOM   1302  HG1 SER A  81       5.888  13.783   1.832  1.00  0.00      A    H
ATOM   1303  C   SER A  81       9.368  13.451   0.384  1.00  1.00      A    C
ATOM   1304  O   SER A  81       9.164  12.483  -0.348  1.00  1.00      A    O
ATOM   1305  N   VAL A  82       9.844  14.608  -0.062  1.00  1.00      A    N
ATOM   1306  HN  VAL A  82       9.973  15.413   0.512  1.00  0.00      A    H
ATOM   1307  CA  VAL A  82      10.223  14.795  -1.457  1.00  1.00      A    C
ATOM   1308  HA  VAL A  82       9.330  14.650  -2.064  1.00  0.00      A    H
ATOM   1309  CB  VAL A  82      10.772  16.217  -1.677  1.00  0.00      A    C
ATOM   1310  HB  VAL A  82      11.518  16.431  -0.912  1.00  0.00      A    H
ATOM   1311  CG1 VAL A  82      11.448  16.323  -3.035  1.00  0.00      A    C
ATOM   1312 HG11 VAL A  82      11.830  17.334  -3.174  1.00  0.00      A    H
ATOM   1313 HG12 VAL A  82      12.274  15.613  -3.087  1.00  0.00      A    H
ATOM   1314 HG13 VAL A  82      10.726  16.096  -3.820  1.00  0.00      A    H
ATOM   1315  CG2 VAL A  82       9.645  17.231  -1.553  1.00  0.00      A    C
ATOM   1316 HG21 VAL A  82      10.040  18.235  -1.711  1.00  0.00      A    H
ATOM   1317 HG22 VAL A  82       8.882  17.019  -2.303  1.00  0.00      A    H
ATOM   1318 HG23 VAL A  82       9.204  17.166  -0.559  1.00  0.00      A    H
ATOM   1319  C   VAL A  82      11.274  13.777  -1.883  1.00  1.00      A    C
ATOM   1320  O   VAL A  82      11.157  13.154  -2.938  1.00  1.00      A    O
ATOM   1321  N   LEU A  83      12.301  13.612  -1.056  1.00  1.00      A    N
ATOM   1322  HN  LEU A  83      12.414  14.112  -0.200  1.00  0.00      A    H
ATOM   1323  CA  LEU A  83      13.369  12.662  -1.340  1.00  1.00      A    C
ATOM   1324  HA  LEU A  83      13.792  12.916  -2.312  1.00  0.00      A    H
ATOM   1325  CB  LEU A  83      14.463  12.757  -0.268  1.00  0.00      A    C
ATOM   1326  HB1 LEU A  83      15.123  12.040  -0.494  1.00  0.00      A    H
ATOM   1327  HB2 LEU A  83      14.000  12.623   0.710  1.00  0.00      A    H
ATOM   1328  CG  LEU A  83      15.265  14.064  -0.251  1.00  0.00      A    C
ATOM   1329  HG  LEU A  83      14.588  14.917  -0.208  1.00  0.00      A    H
ATOM   1330  CD1 LEU A  83      16.157  14.098   0.982  1.00  0.00      A    C
ATOM   1331 HD11 LEU A  83      16.727  15.027   0.994  1.00  0.00      A    H
ATOM   1332 HD12 LEU A  83      15.541  14.038   1.879  1.00  0.00      A    H
ATOM   1333 HD13 LEU A  83      16.843  13.251   0.958  1.00  0.00      A    H
ATOM   1334  CD2 LEU A  83      16.091  14.170  -1.525  1.00  0.00      A    C
ATOM   1335 HD21 LEU A  83      16.660  15.099  -1.514  1.00  0.00      A    H
ATOM   1336 HD22 LEU A  83      16.775  13.325  -1.586  1.00  0.00      A    H
ATOM   1337 HD23 LEU A  83      15.427  14.163  -2.390  1.00  0.00      A    H
ATOM   1338  C   LEU A  83      12.836  11.237  -1.406  1.00  1.00      A    C
ATOM   1339  O   LEU A  83      13.243  10.450  -2.260  1.00  1.00      A    O
ATOM   1340  N   TYR A  84      11.923  10.910  -0.496  1.00  1.00      A    N
ATOM   1341  HN  TYR A  84      11.602  11.531   0.216  1.00  0.00      A    H
ATOM   1342  CA  TYR A  84      11.310   9.587  -0.469  1.00  1.00      A    C
ATOM   1343  HA  TYR A  84      12.108   8.847  -0.511  1.00  0.00      A    H
ATOM   1344  CB  TYR A  84      10.520   9.392   0.827  1.00  0.00      A    C
ATOM   1345  HB1 TYR A  84      10.036   8.521   0.739  1.00  0.00      A    H
ATOM   1346  HB2 TYR A  84       9.831  10.228   0.952  1.00  0.00      A    H
ATOM   1347  CG  TYR A  84      11.387   9.283   2.062  1.00  0.00      A    C
ATOM   1348  CD1 TYR A  84      12.769   9.327   1.943  1.00  0.00      A    C
ATOM   1349  HD1 TYR A  84      13.224   9.439   0.970  1.00  0.00      A    H
ATOM   1350  CE1 TYR A  84      13.562   9.227   3.070  1.00  0.00      A    C
ATOM   1351  HE1 TYR A  84      14.637   9.260   2.981  1.00  0.00      A    H
ATOM   1352  CZ  TYR A  84      12.970   9.085   4.320  1.00  0.00      A    C
ATOM   1353  OH  TYR A  84      13.759   8.986   5.443  1.00  0.00      A    O
ATOM   1354  HH  TYR A  84      13.190   8.892   6.236  1.00  0.00      A    H
ATOM   1355  CD2 TYR A  84      10.802   9.141   3.311  1.00  0.00      A    C
ATOM   1356  HD2 TYR A  84       9.727   9.107   3.402  1.00  0.00      A    H
ATOM   1357  CE2 TYR A  84      11.595   9.042   4.438  1.00  0.00      A    C
ATOM   1358  HE2 TYR A  84      11.139   8.932   5.411  1.00  0.00      A    H
ATOM   1359  C   TYR A  84      10.406   9.374  -1.675  1.00  1.00      A    C
ATOM   1360  O   TYR A  84      10.351   8.280  -2.237  1.00  1.00      A    O
ATOM   1361  N   ALA A  85       9.698  10.426  -2.072  1.00  1.00      A    N
ATOM   1362  HN  ALA A  85       9.745  11.314  -1.617  1.00  0.00      A    H
ATOM   1363  CA  ALA A  85       8.791  10.354  -3.211  1.00  1.00      A    C
ATOM   1364  HA  ALA A  85       8.084   9.544  -3.029  1.00  0.00      A    H
ATOM   1365  CB  ALA A  85       8.019  11.658  -3.357  1.00  0.00      A    C
ATOM   1366  HB1 ALA A  85       7.347  11.589  -4.212  1.00  0.00      A    H
ATOM   1367  HB2 ALA A  85       7.438  11.840  -2.453  1.00  0.00      A    H
ATOM   1368  HB3 ALA A  85       8.719  12.480  -3.512  1.00  0.00      A    H
ATOM   1369  C   ALA A  85       9.546  10.039  -4.497  1.00  1.00      A    C
ATOM   1370  O   ALA A  85       9.072   9.270  -5.333  1.00  1.00      A    O
ATOM   1371  N   MET A  86      10.722  10.638  -4.647  1.00  1.00      A    N
ATOM   1372  HN  MET A  86      11.102  11.292  -3.996  1.00  0.00      A    H
ATOM   1373  CA  MET A  86      11.571  10.378  -5.804  1.00  1.00      A    C
ATOM   1374  HA  MET A  86      10.992  10.590  -6.704  1.00  0.00      A    H
ATOM   1375  CB  MET A  86      12.795  11.292  -5.776  1.00  0.00      A    C
ATOM   1376  HB1 MET A  86      13.391  10.985  -6.518  1.00  0.00      A    H
ATOM   1377  HB2 MET A  86      13.274  11.207  -4.800  1.00  0.00      A    H
ATOM   1378  CG  MET A  86      12.492  12.758  -6.049  1.00  0.00      A    C
ATOM   1379  HG1 MET A  86      11.852  13.066  -5.345  1.00  0.00      A    H
ATOM   1380  HG2 MET A  86      12.056  12.857  -7.043  1.00  0.00      A    H
ATOM   1381  SD  MET A  86      13.958  13.802  -5.937  1.00  0.00      A    S
ATOM   1382  CE  MET A  86      13.266  15.403  -6.342  1.00  0.00      A    C
ATOM   1383  HE1 MET A  86      14.053  16.157  -6.316  1.00  0.00      A    H
ATOM   1384  HE2 MET A  86      12.831  15.368  -7.341  1.00  0.00      A    H
ATOM   1385  HE3 MET A  86      12.493  15.659  -5.618  1.00  0.00      A    H
ATOM   1386  C   MET A  86      11.998   8.917  -5.858  1.00  1.00      A    C
ATOM   1387  O   MET A  86      11.982   8.294  -6.919  1.00  1.00      A    O
ATOM   1388  N   GLY A  87      12.382   8.376  -4.706  1.00  1.00      A    N
ATOM   1389  HN  GLY A  87      12.437   8.899  -3.855  1.00  0.00      A    H
ATOM   1390  CA  GLY A  87      12.751   6.969  -4.606  1.00  1.00      A    C
ATOM   1391  HA1 GLY A  87      13.039   6.778  -3.582  1.00  0.00      A    H
ATOM   1392  HA2 GLY A  87      13.578   6.758  -5.284  1.00  0.00      A    H
ATOM   1393  C   GLY A  87      11.572   6.065  -4.941  1.00  1.00      A    C
ATOM   1394  O   GLY A  87      11.735   5.029  -5.585  1.00  1.00      A    O
ATOM   1395  N   SER A  88      10.384   6.462  -4.499  1.00  1.00      A    N
ATOM   1396  HN  SER A  88      10.233   7.297  -3.969  1.00  0.00      A    H
ATOM   1397  CA  SER A  88       9.173   5.692  -4.758  1.00  1.00      A    C
ATOM   1398  HA  SER A  88       9.312   4.695  -4.344  1.00  0.00      A    H
ATOM   1399  CB  SER A  88       7.982   6.353  -4.090  1.00  0.00      A    C
ATOM   1400  HB1 SER A  88       7.159   5.840  -4.335  1.00  0.00      A    H
ATOM   1401  HB2 SER A  88       7.890   7.382  -4.437  1.00  0.00      A    H
ATOM   1402  OG  SER A  88       8.115   6.334  -2.695  1.00  0.00      A    O
ATOM   1403  HG1 SER A  88       7.462   6.951  -2.340  1.00  0.00      A    H
ATOM   1404  C   SER A  88       8.917   5.556  -6.254  1.00  1.00      A    C
ATOM   1405  O   SER A  88       8.776   4.448  -6.771  1.00  1.00      A    O
ATOM   1406  N   ILE A  89       8.858   6.689  -6.945  1.00  1.00      A    N
ATOM   1407  HN  ILE A  89       9.049   7.590  -6.560  1.00  0.00      A    H
ATOM   1408  CA  ILE A  89       8.498   6.707  -8.357  1.00  1.00      A    C
ATOM   1409  HA  ILE A  89       7.630   6.060  -8.479  1.00  0.00      A    H
ATOM   1410  CB  ILE A  89       8.131   8.132  -8.813  1.00  0.00      A    C
ATOM   1411  HB  ILE A  89       7.808   8.092  -9.852  1.00  0.00      A    H
ATOM   1412  CG2 ILE A  89       6.985   8.679  -7.977  1.00  0.00      A    C
ATOM   1413 HG21 ILE A  89       6.739   9.686  -8.311  1.00  0.00      A    H
ATOM   1414 HG22 ILE A  89       6.112   8.035  -8.091  1.00  0.00      A    H
ATOM   1415 HG23 ILE A  89       7.280   8.707  -6.928  1.00  0.00      A    H
ATOM   1416  CG1 ILE A  89       9.352   9.052  -8.722  1.00  0.00      A    C
ATOM   1417 HG11 ILE A  89      10.073   8.626  -9.268  1.00  0.00      A    H
ATOM   1418 HG12 ILE A  89       9.643   9.154  -7.676  1.00  0.00      A    H
ATOM   1419  CD  ILE A  89       9.123  10.429  -9.303  1.00  0.00      A    C
ATOM   1420  HD1 ILE A  89      10.060  11.027  -9.260  1.00  0.00      A    H
ATOM   1421  HD2 ILE A  89       8.805  10.358 -10.365  1.00  0.00      A    H
ATOM   1422  HD3 ILE A  89       8.340  10.976  -8.736  1.00  0.00      A    H
ATOM   1423  C   ILE A  89       9.634   6.174  -9.221  1.00  1.00      A    C
ATOM   1424  O   ILE A  89       9.416   5.749 -10.356  1.00  1.00      A    O
ATOM   1425  N   LEU A  90      10.846   6.198  -8.678  1.00  1.00      A    N
ATOM   1426  HN  LEU A  90      11.056   6.624  -7.800  1.00  0.00      A    H
ATOM   1427  CA  LEU A  90      11.995   5.590  -9.339  1.00  1.00      A    C
ATOM   1428  HA  LEU A  90      12.070   6.018 -10.339  1.00  0.00      A    H
ATOM   1429  CB  LEU A  90      13.279   5.894  -8.557  1.00  0.00      A    C
ATOM   1430  HB1 LEU A  90      13.143   5.493  -7.650  1.00  0.00      A    H
ATOM   1431  HB2 LEU A  90      13.421   6.974  -8.533  1.00  0.00      A    H
ATOM   1432  CG  LEU A  90      14.558   5.248  -9.103  1.00  0.00      A    C
ATOM   1433  HG  LEU A  90      14.440   4.165  -9.143  1.00  0.00      A    H
ATOM   1434  CD1 LEU A  90      14.821   5.757 -10.515  1.00  0.00      A    C
ATOM   1435 HD11 LEU A  90      15.731   5.298 -10.903  1.00  0.00      A    H
ATOM   1436 HD12 LEU A  90      13.981   5.497 -11.158  1.00  0.00      A    H
ATOM   1437 HD13 LEU A  90      14.941   6.840 -10.495  1.00  0.00      A    H
ATOM   1438  CD2 LEU A  90      15.724   5.571  -8.180  1.00  0.00      A    C
ATOM   1439 HD21 LEU A  90      16.634   5.113  -8.568  1.00  0.00      A    H
ATOM   1440 HD22 LEU A  90      15.857   6.652  -8.126  1.00  0.00      A    H
ATOM   1441 HD23 LEU A  90      15.518   5.181  -7.184  1.00  0.00      A    H
ATOM   1442  C   LEU A  90      11.819   4.083  -9.474  1.00  1.00      A    C
ATOM   1443  O   LEU A  90      11.970   3.525 -10.561  1.00  1.00      A    O
ATOM   1444  N   ILE A  91      11.499   3.429  -8.362  1.00  1.00      A    N
ATOM   1445  HN  ILE A  91      11.410   3.858  -7.465  1.00  0.00      A    H
ATOM   1446  CA  ILE A  91      11.246   1.992  -8.365  1.00  1.00      A    C
ATOM   1447  HA  ILE A  91      12.086   1.515  -8.870  1.00  0.00      A    H
ATOM   1448  CB  ILE A  91      11.149   1.449  -6.927  1.00  0.00      A    C
ATOM   1449  HB  ILE A  91      10.436   2.060  -6.374  1.00  0.00      A    H
ATOM   1450  CG2 ILE A  91      10.646   0.014  -6.934  1.00  0.00      A    C
ATOM   1451 HG21 ILE A  91      10.583  -0.354  -5.910  1.00  0.00      A    H
ATOM   1452 HG22 ILE A  91       9.659  -0.023  -7.394  1.00  0.00      A    H
ATOM   1453 HG23 ILE A  91      11.336  -0.610  -7.502  1.00  0.00      A    H
ATOM   1454  CG1 ILE A  91      12.509   1.541  -6.229  1.00  0.00      A    C
ATOM   1455 HG11 ILE A  91      12.829   2.481  -6.345  1.00  0.00      A    H
ATOM   1456 HG12 ILE A  91      13.190   0.822  -6.685  1.00  0.00      A    H
ATOM   1457  CD  ILE A  91      12.449   1.284  -4.740  1.00  0.00      A    C
ATOM   1458  HD1 ILE A  91      13.453   1.421  -4.284  1.00  0.00      A    H
ATOM   1459  HD2 ILE A  91      11.744   1.988  -4.249  1.00  0.00      A    H
ATOM   1460  HD3 ILE A  91      12.115   0.246  -4.528  1.00  0.00      A    H
ATOM   1461  C   ILE A  91       9.967   1.659  -9.122  1.00  1.00      A    C
ATOM   1462  O   ILE A  91       9.908   0.673  -9.857  1.00  1.00      A    O
ATOM   1463  N   LEU A  92       8.944   2.486  -8.937  1.00  1.00      A    N
ATOM   1464  HN  LEU A  92       9.004   3.345  -8.433  1.00  0.00      A    H
ATOM   1465  CA  LEU A  92       7.619   2.197  -9.472  1.00  1.00      A    C
ATOM   1466  HA  LEU A  92       7.488   1.115  -9.472  1.00  0.00      A    H
ATOM   1467  CB  LEU A  92       6.540   2.841  -8.592  1.00  0.00      A    C
ATOM   1468  HB1 LEU A  92       5.667   2.582  -9.006  1.00  0.00      A    H
ATOM   1469  HB2 LEU A  92       6.705   3.918  -8.576  1.00  0.00      A    H
ATOM   1470  CG  LEU A  92       6.475   2.338  -7.143  1.00  0.00      A    C
ATOM   1471  HG  LEU A  92       7.441   2.477  -6.657  1.00  0.00      A    H
ATOM   1472  CD1 LEU A  92       5.430   3.135  -6.375  1.00  0.00      A    C
ATOM   1473 HD11 LEU A  92       5.384   2.779  -5.346  1.00  0.00      A    H
ATOM   1474 HD12 LEU A  92       5.701   4.191  -6.381  1.00  0.00      A    H
ATOM   1475 HD13 LEU A  92       4.456   3.008  -6.848  1.00  0.00      A    H
ATOM   1476  CD2 LEU A  92       6.144   0.853  -7.136  1.00  0.00      A    C
ATOM   1477 HD21 LEU A  92       6.099   0.496  -6.107  1.00  0.00      A    H
ATOM   1478 HD22 LEU A  92       5.180   0.693  -7.619  1.00  0.00      A    H
ATOM   1479 HD23 LEU A  92       6.917   0.305  -7.675  1.00  0.00      A    H
ATOM   1480  C   LEU A  92       7.482   2.698 -10.904  1.00  1.00      A    C
ATOM   1481  O   LEU A  92       6.416   2.587 -11.511  1.00  1.00      A    O
ATOM   1482  N   LEU A  93       8.565   3.250 -11.439  1.00  1.00      A    N
ATOM   1483  HN  LEU A  93       9.441   3.332 -10.968  1.00  0.00      A    H
ATOM   1484  CA  LEU A  93       8.559   3.793 -12.792  1.00  1.00      A    C
ATOM   1485  HA  LEU A  93       7.860   4.630 -12.814  1.00  0.00      A    H
ATOM   1486  CB  LEU A  93       9.960   4.290 -13.169  1.00  0.00      A    C
ATOM   1487  HB1 LEU A  93      10.552   3.485 -13.124  1.00  0.00      A    H
ATOM   1488  HB2 LEU A  93      10.248   5.074 -12.469  1.00  0.00      A    H
ATOM   1489  CG  LEU A  93      10.112   4.833 -14.596  1.00  0.00      A    C
ATOM   1490  HG  LEU A  93       9.776   4.087 -15.317  1.00  0.00      A    H
ATOM   1491  CD1 LEU A  93       9.253   6.081 -14.758  1.00  0.00      A    C
ATOM   1492 HD11 LEU A  93       9.361   6.467 -15.771  1.00  0.00      A    H
ATOM   1493 HD12 LEU A  93       8.209   5.830 -14.574  1.00  0.00      A    H
ATOM   1494 HD13 LEU A  93       9.575   6.839 -14.044  1.00  0.00      A    H
ATOM   1495  CD2 LEU A  93      11.577   5.139 -14.870  1.00  0.00      A    C
ATOM   1496 HD21 LEU A  93      11.685   5.525 -15.883  1.00  0.00      A    H
ATOM   1497 HD22 LEU A  93      11.932   5.884 -14.158  1.00  0.00      A    H
ATOM   1498 HD23 LEU A  93      12.165   4.227 -14.764  1.00  0.00      A    H
ATOM   1499  C   LEU A  93       8.095   2.752 -13.802  1.00  1.00      A    C
ATOM   1500  O   LEU A  93       7.164   2.992 -14.572  1.00  1.00      A    O
ATOM   1501  N   ARG A  94       8.746   1.594 -13.793  1.00  1.00      A    N
ATOM   1502  HN  ARG A  94       9.461   1.401 -13.125  1.00  0.00      A    H
ATOM   1503  CA  ARG A  94       8.451   0.542 -14.758  1.00  1.00      A    C
ATOM   1504  HA  ARG A  94       7.640   0.898 -15.392  1.00  0.00      A    H
ATOM   1505  CB  ARG A  94       9.672   0.246 -15.618  1.00  0.00      A    C
ATOM   1506  HB1 ARG A  94       9.399  -0.481 -16.246  1.00  0.00      A    H
ATOM   1507  HB2 ARG A  94      10.494  -0.050 -14.966  1.00  0.00      A    H
ATOM   1508  CG  ARG A  94      10.135   1.402 -16.490  1.00  0.00      A    C
ATOM   1509  HG1 ARG A  94      10.377   2.164 -15.889  1.00  0.00      A    H
ATOM   1510  HG2 ARG A  94       9.329   1.695 -17.163  1.00  0.00      A    H
ATOM   1511  CD  ARG A  94      11.338   1.045 -17.283  1.00  0.00      A    C
ATOM   1512  HD1 ARG A  94      12.032   0.706 -16.647  1.00  0.00      A    H
ATOM   1513  HD2 ARG A  94      11.703   1.928 -17.808  1.00  0.00      A    H
ATOM   1514  NE  ARG A  94      11.061  -0.010 -18.244  1.00  0.00      A    N
ATOM   1515  HE  ARG A  94      10.090  -0.295 -18.368  1.00  0.00      A    H
ATOM   1516  CZ  ARG A  94      11.997  -0.637 -18.983  1.00  0.00      A    C
ATOM   1517  NH1 ARG A  94      13.264  -0.305 -18.860  1.00  0.00      A    N
ATOM   1518 HH11 ARG A  94      13.537   0.429 -18.205  1.00  0.00      A    H
ATOM   1519 HH12 ARG A  94      13.973  -0.779 -19.419  1.00  0.00      A    H
ATOM   1520  NH2 ARG A  94      11.643  -1.586 -19.833  1.00  0.00      A    N
ATOM   1521 HH21 ARG A  94      10.660  -1.843 -19.929  1.00  0.00      A    H
ATOM   1522 HH22 ARG A  94      12.352  -2.061 -20.392  1.00  0.00      A    H
ATOM   1523  C   ARG A  94       8.005  -0.736 -14.060  1.00  1.00      A    C
ATOM   1524  O   ARG A  94       8.302  -0.950 -12.884  1.00  1.00      A    O
ATOM   1525  N   ARG A  95       7.288  -1.584 -14.790  1.00  1.00      A    N
ATOM   1526  HN  ARG A  95       7.033  -1.378 -15.732  1.00  0.00      A    H
ATOM   1527  CA  ARG A  95       6.835  -2.863 -14.256  1.00  1.00      A    C
ATOM   1528  HA  ARG A  95       7.528  -3.151 -13.466  1.00  0.00      A    H
ATOM   1529  CB  ARG A  95       5.434  -2.735 -13.678  1.00  0.00      A    C
ATOM   1530  HB1 ARG A  95       5.459  -1.949 -13.061  1.00  0.00      A    H
ATOM   1531  HB2 ARG A  95       5.183  -3.662 -13.163  1.00  0.00      A    H
ATOM   1532  CG  ARG A  95       4.347  -2.436 -14.698  1.00  0.00      A    C
ATOM   1533  HG1 ARG A  95       4.374  -3.151 -15.397  1.00  0.00      A    H
ATOM   1534  HG2 ARG A  95       4.530  -1.461 -15.150  1.00  0.00      A    H
ATOM   1535  CD  ARG A  95       2.996  -2.451 -14.081  1.00  0.00      A    C
ATOM   1536  HD1 ARG A  95       2.921  -3.281 -13.528  1.00  0.00      A    H
ATOM   1537  HD2 ARG A  95       2.239  -2.449 -14.865  1.00  0.00      A    H
ATOM   1538  NE  ARG A  95       2.788  -1.311 -13.202  1.00  0.00      A    N
ATOM   1539  HE  ARG A  95       2.944  -1.447 -12.203  1.00  0.00      A    H
ATOM   1540  CZ  ARG A  95       2.404  -0.087 -13.614  1.00  0.00      A    C
ATOM   1541  NH1 ARG A  95       2.189   0.139 -14.891  1.00  0.00      A    N
ATOM   1542 HH11 ARG A  95       2.314  -0.613 -15.570  1.00  0.00      A    H
ATOM   1543 HH12 ARG A  95       1.898   1.065 -15.204  1.00  0.00      A    H
ATOM   1544  NH2 ARG A  95       2.242   0.886 -12.735  1.00  0.00      A    N
ATOM   1545 HH21 ARG A  95       2.407   0.710 -11.743  1.00  0.00      A    H
ATOM   1546 HH22 ARG A  95       1.951   1.812 -13.047  1.00  0.00      A    H
ATOM   1547  C   ARG A  95       6.841  -3.943 -15.331  1.00  1.00      A    C
ATOM   1548  O   ARG A  95       6.819  -3.644 -16.524  1.00  1.00      A    O
ATOM   1549  N   THR A  96       6.873  -5.200 -14.900  1.00  1.00      A    N
ATOM   1550  HN  THR A  96       6.889  -5.461 -13.935  1.00  0.00      A    H
ATOM   1551  CA  THR A  96       6.887  -6.326 -15.825  1.00  1.00      A    C
ATOM   1552  HA  THR A  96       7.400  -5.997 -16.729  1.00  0.00      A    H
ATOM   1553  CB  THR A  96       7.649  -7.524 -15.227  1.00  0.00      A    C
ATOM   1554  HB  THR A  96       7.683  -8.321 -15.970  1.00  0.00      A    H
ATOM   1555  OG1 THR A  96       6.974  -7.984 -14.050  1.00  0.00      A    O
ATOM   1556  HG1 THR A  96       7.552  -8.609 -13.565  1.00  0.00      A    H
ATOM   1557  CG2 THR A  96       9.072  -7.125 -14.868  1.00  0.00      A    C
ATOM   1558 HG21 THR A  96       9.595  -7.984 -14.447  1.00  0.00      A    H
ATOM   1559 HG22 THR A  96       9.592  -6.787 -15.764  1.00  0.00      A    H
ATOM   1560 HG23 THR A  96       9.050  -6.318 -14.135  1.00  0.00      A    H
ATOM   1561  C   THR A  96       5.472  -6.753 -16.194  1.00  1.00      A    C
ATOM   1562  O   THR A  96       4.499  -6.294 -15.596  1.00  1.00      A    O
ATOM   1563  N   ASP A  97       5.364  -7.633 -17.184  1.00  1.00      A    N
ATOM   1564  HN  ASP A  97       6.123  -7.997 -17.717  1.00  0.00      A    H
ATOM   1565  CA  ASP A  97       4.072  -8.167 -17.597  1.00  1.00      A    C
ATOM   1566  HA  ASP A  97       3.430  -8.200 -16.716  1.00  0.00      A    H
ATOM   1567  CB  ASP A  97       3.431  -7.263 -18.652  1.00  0.00      A    C
ATOM   1568  HB1 ASP A  97       3.998  -7.318 -19.474  1.00  0.00      A    H
ATOM   1569  HB2 ASP A  97       3.388  -6.243 -18.271  1.00  0.00      A    H
ATOM   1570  CG  ASP A  97       2.028  -7.711 -19.042  1.00  0.00      A    C
ATOM   1571  OD1 ASP A  97       1.620  -8.763 -18.610  1.00  0.00      A    O
ATOM   1572  OD2 ASP A  97       1.379  -6.995 -19.767  1.00  0.00      A    O
ATOM   1573  C   ASP A  97       4.211  -9.581 -18.146  1.00  1.00      A    C
ATOM   1574  O   ASP A  97       4.507  -9.773 -19.325  1.00  1.00      A    O
ATOM   1575  N   TRP A  98       3.995 -10.570 -17.284  1.00  1.00      A    N
ATOM   1576  HN  TRP A  98       3.691 -10.422 -16.347  1.00  0.00      A    H
ATOM   1577  CA  TRP A  98       4.191 -11.966 -17.655  1.00  1.00      A    C
ATOM   1578  HA  TRP A  98       5.102 -12.025 -18.252  1.00  0.00      A    H
ATOM   1579  CB  TRP A  98       4.345 -12.833 -16.405  1.00  0.00      A    C
ATOM   1580  HB1 TRP A  98       4.388 -13.783 -16.714  1.00  0.00      A    H
ATOM   1581  HB2 TRP A  98       3.492 -12.665 -15.747  1.00  0.00      A    H
ATOM   1582  CG  TRP A  98       5.609 -12.566 -15.645  1.00  0.00      A    C
ATOM   1583  CD1 TRP A  98       5.831 -11.550 -14.763  1.00  0.00      A    C
ATOM   1584  HD1 TRP A  98       5.108 -10.794 -14.496  1.00  0.00      A    H
ATOM   1585  NE1 TRP A  98       7.108 -11.628 -14.264  1.00  0.00      A    N
ATOM   1586  HE1 TRP A  98       7.521 -10.984 -13.588  1.00  0.00      A    H
ATOM   1587  CE2 TRP A  98       7.738 -12.711 -14.821  1.00  0.00      A    C
ATOM   1588  CD2 TRP A  98       6.838 -13.330 -15.694  1.00  0.00      A    C
ATOM   1589  CE3 TRP A  98       7.241 -14.472 -16.397  1.00  0.00      A    C
ATOM   1590  HE3 TRP A  98       6.562 -14.968 -17.076  1.00  0.00      A    H
ATOM   1591  CZ3 TRP A  98       8.529 -14.956 -16.204  1.00  0.00      A    C
ATOM   1592  HZ3 TRP A  98       8.853 -15.836 -16.741  1.00  0.00      A    H
ATOM   1593  CZ2 TRP A  98       9.023 -13.194 -14.630  1.00  0.00      A    C
ATOM   1594  HZ2 TRP A  98       9.710 -12.707 -13.954  1.00  0.00      A    H
ATOM   1595  CH2 TRP A  98       9.396 -14.333 -15.343  1.00  0.00      A    C
ATOM   1596  HH2 TRP A  98      10.391 -14.734 -15.214  1.00  0.00      A    H
ATOM   1597  C   TRP A  98       3.028 -12.481 -18.493  1.00  1.00      A    C
ATOM   1598  O   TRP A  98       2.186 -13.237 -18.007  1.00  1.00      A    O
ATOM   1599  N   SER A  99       2.987 -12.069 -19.756  1.00  1.00      A    N
ATOM   1600  HN  SER A  99       3.651 -11.441 -20.163  1.00  0.00      A    H
ATOM   1601  CA  SER A  99       1.942 -12.510 -20.672  1.00  1.00      A    C
ATOM   1602  HA  SER A  99       1.044 -12.707 -20.087  1.00  0.00      A    H
ATOM   1603  CB  SER A  99       1.651 -11.426 -21.693  1.00  0.00      A    C
ATOM   1604  HB1 SER A  99       1.451 -10.577 -21.203  1.00  0.00      A    H
ATOM   1605  HB2 SER A  99       0.791 -11.714 -22.298  1.00  0.00      A    H
ATOM   1606  OG  SER A  99       2.759 -11.207 -22.523  1.00  0.00      A    O
ATOM   1607  HG1 SER A  99       2.451 -10.685 -23.275  1.00  0.00      A    H
ATOM   1608  C   SER A  99       2.342 -13.796 -21.385  1.00  1.00      A    C
ATOM   1609  O   SER A  99       1.488 -14.544 -21.860  1.00  1.00      A    O
ATOM   1610  N   ALA A 100       3.645 -14.048 -21.454  1.00  1.00      A    N
ATOM   1611  HN  ALA A 100       4.338 -13.430 -21.084  1.00  0.00      A    H
ATOM   1612  CA  ALA A 100       4.159 -15.259 -22.084  1.00  1.00      A    C
ATOM   1613  HA  ALA A 100       3.778 -15.295 -23.105  1.00  0.00      A    H
ATOM   1614  CB  ALA A 100       5.680 -15.228 -22.127  1.00  0.00      A    C
ATOM   1615  HB1 ALA A 100       6.048 -16.139 -22.600  1.00  0.00      A    H
ATOM   1616  HB2 ALA A 100       6.010 -14.362 -22.701  1.00  0.00      A    H
ATOM   1617  HB3 ALA A 100       6.071 -15.162 -21.112  1.00  0.00      A    H
ATOM   1618  C   ALA A 100       3.674 -16.505 -21.357  1.00  1.00      A    C
ATOM   1619  O   ALA A 100       3.432 -17.542 -21.976  1.00  1.00      A    O
ATOM   1620  N   VAL A 101       3.534 -16.399 -20.040  1.00  1.00      A    N
ATOM   1621  HN  VAL A 101       3.758 -15.578 -19.521  1.00  0.00      A    H
ATOM   1622  CA  VAL A 101       3.029 -17.503 -19.232  1.00  1.00      A    C
ATOM   1623  HA  VAL A 101       3.719 -18.340 -19.348  1.00  0.00      A    H
ATOM   1624  CB  VAL A 101       2.959 -17.093 -17.749  1.00  0.00      A    C
ATOM   1625  HB  VAL A 101       2.390 -16.168 -17.665  1.00  0.00      A    H
ATOM   1626  CG1 VAL A 101       2.246 -18.160 -16.934  1.00  0.00      A    C
ATOM   1627 HG11 VAL A 101       2.206 -17.853 -15.888  1.00  0.00      A    H
ATOM   1628 HG12 VAL A 101       1.232 -18.290 -17.313  1.00  0.00      A    H
ATOM   1629 HG13 VAL A 101       2.786 -19.102 -17.015  1.00  0.00      A    H
ATOM   1630  CG2 VAL A 101       4.363 -16.853 -17.213  1.00  0.00      A    C
ATOM   1631 HG21 VAL A 101       4.307 -16.563 -16.164  1.00  0.00      A    H
ATOM   1632 HG22 VAL A 101       4.950 -17.767 -17.306  1.00  0.00      A    H
ATOM   1633 HG23 VAL A 101       4.839 -16.056 -17.784  1.00  0.00      A    H
ATOM   1634  C   VAL A 101       1.647 -17.942 -19.700  1.00  1.00      A    C
ATOM   1635  O   VAL A 101       1.367 -19.135 -19.808  1.00  1.00      A    O
ATOM   1636  N   ALA A 102       0.785 -16.969 -19.976  1.00  1.00      A    N
ATOM   1637  HN  ALA A 102       1.000 -16.002 -19.849  1.00  0.00      A    H
ATOM   1638  CA  ALA A 102      -0.550 -17.251 -20.489  1.00  1.00      A    C
ATOM   1639  HA  ALA A 102      -1.005 -18.006 -19.848  1.00  0.00      A    H
ATOM   1640  CB  ALA A 102      -1.408 -15.995 -20.451  1.00  0.00      A    C
ATOM   1641  HB1 ALA A 102      -2.402 -16.222 -20.837  1.00  0.00      A    H
ATOM   1642  HB2 ALA A 102      -1.490 -15.641 -19.423  1.00  0.00      A    H
ATOM   1643  HB3 ALA A 102      -0.948 -15.221 -21.066  1.00  0.00      A    H
ATOM   1644  C   ALA A 102      -0.488 -17.808 -21.906  1.00  1.00      A    C
ATOM   1645  O   ALA A 102      -1.203 -18.751 -22.244  1.00  1.00      A    O
ATOM   1646  N   ASP A 103       0.370 -17.218 -22.732  1.00  1.00      A    N
ATOM   1647  HN  ASP A 103       0.982 -16.471 -22.489  1.00  0.00      A    H
ATOM   1648  CA  ASP A 103       0.497 -17.628 -24.125  1.00  1.00      A    C
ATOM   1649  HA  ASP A 103       0.385 -18.712 -24.162  1.00  0.00      A    H
ATOM   1650  CB  ASP A 103      -0.597 -16.980 -24.977  1.00  0.00      A    C
ATOM   1651  HB1 ASP A 103      -0.400 -16.000 -25.017  1.00  0.00      A    H
ATOM   1652  HB2 ASP A 103      -1.568 -17.166 -24.518  1.00  0.00      A    H
ATOM   1653  CG  ASP A 103      -0.614 -17.495 -26.409  1.00  0.00      A    C
ATOM   1654  OD1 ASP A 103       0.276 -18.230 -26.767  1.00  0.00      A    O
ATOM   1655  OD2 ASP A 103      -1.517 -17.148 -27.133  1.00  0.00      A    O
ATOM   1656  C   ASP A 103       1.867 -17.264 -24.683  1.00  1.00      A    C
ATOM   1657  O   ASP A 103       2.156 -16.094 -24.931  1.00  1.00      A    O
ATOM   1658  N   GLN A 104       2.708 -18.274 -24.877  1.00  1.00      A    N
ATOM   1659  HN  GLN A 104       2.488 -19.228 -24.680  1.00  0.00      A    H
ATOM   1660  CA  GLN A 104       4.050 -18.062 -25.407  1.00  1.00      A    C
ATOM   1661  HA  GLN A 104       4.431 -17.133 -24.984  1.00  0.00      A    H
ATOM   1662  CB  GLN A 104       4.975 -19.213 -25.002  1.00  0.00      A    C
ATOM   1663  HB1 GLN A 104       5.857 -19.034 -25.436  1.00  0.00      A    H
ATOM   1664  HB2 GLN A 104       4.536 -20.152 -25.338  1.00  0.00      A    H
ATOM   1665  CG  GLN A 104       5.240 -19.302 -23.509  1.00  0.00      A    C
ATOM   1666  HG1 GLN A 104       4.375 -19.537 -23.064  1.00  0.00      A    H
ATOM   1667  HG2 GLN A 104       5.610 -18.342 -23.151  1.00  0.00      A    H
ATOM   1668  CD  GLN A 104       6.241 -20.387 -23.162  1.00  0.00      A    C
ATOM   1669  OE1 GLN A 104       6.686 -21.141 -24.032  1.00  0.00      A    O
ATOM   1670  NE2 GLN A 104       6.602 -20.472 -21.887  1.00  0.00      A    N
ATOM   1671 HE21 GLN A 104       6.209 -19.827 -21.202  1.00  0.00      A    H
ATOM   1672 HE22 GLN A 104       7.273 -21.182 -21.594  1.00  0.00      A    H
ATOM   1673  C   GLN A 104       4.027 -17.924 -26.924  1.00  1.00      A    C
ATOM   1674  O   GLN A 104       5.025 -17.546 -27.538  1.00  1.00      A    O
ATOM   1675  N   GLY A 105       2.882 -18.231 -27.525  1.00  1.00      A    N
ATOM   1676  HN  GLY A 105       2.060 -18.492 -27.018  1.00  0.00      A    H
ATOM   1677  CA  GLY A 105       2.748 -18.210 -28.977  1.00  1.00      A    C
ATOM   1678  HA1 GLY A 105       3.599 -17.673 -29.375  1.00  0.00      A    H
ATOM   1679  HA2 GLY A 105       1.817 -17.714 -29.251  1.00  0.00      A    H
ATOM   1680  C   GLY A 105       2.767 -19.619 -29.553  1.00  1.00      A    C
ATOM   1681  O   GLY A 105       2.406 -19.832 -30.710  1.00  1.00      A    O
ATOM   1682  N   GLU A 106       3.189 -20.580 -28.739  1.00  1.00      A    N
ATOM   1683  HN  GLU A 106       3.511 -20.428 -27.809  1.00  0.00      A    H
ATOM   1684  CA  GLU A 106       3.217 -21.978 -29.153  1.00  1.00      A    C
ATOM   1685  HA  GLU A 106       2.840 -22.030 -30.175  1.00  0.00      A    H
ATOM   1686  CB  GLU A 106       4.648 -22.518 -29.116  1.00  0.00      A    C
ATOM   1687  HB1 GLU A 106       4.937 -22.484 -28.160  1.00  0.00      A    H
ATOM   1688  HB2 GLU A 106       5.274 -21.897 -29.757  1.00  0.00      A    H
ATOM   1689  CG  GLU A 106       4.784 -23.969 -29.554  1.00  0.00      A    C
ATOM   1690  HG1 GLU A 106       4.423 -24.033 -30.485  1.00  0.00      A    H
ATOM   1691  HG2 GLU A 106       4.221 -24.603 -28.871  1.00  0.00      A    H
ATOM   1692  CD  GLU A 106       6.213 -24.435 -29.597  1.00  0.00      A    C
ATOM   1693  OE1 GLU A 106       7.085 -23.646 -29.320  1.00  0.00      A    O
ATOM   1694  OE2 GLU A 106       6.434 -25.582 -29.908  1.00  0.00      A    O
ATOM   1695  C   GLU A 106       2.319 -22.832 -28.268  1.00  1.00      A    C
ATOM   1696  O   GLU A 106       2.352 -22.721 -27.041  1.00  1.00      A    O
ATOM   1697  N   ALA A 107       1.517 -23.686 -28.895  1.00  1.00      A    N
ATOM   1698  HN  ALA A 107       1.468 -23.753 -29.891  1.00  0.00      A    H
ATOM   1699  CA  ALA A 107       0.643 -24.596 -28.163  1.00  1.00      A    C
ATOM   1700  HA  ALA A 107       0.173 -24.034 -27.356  1.00  0.00      A    H
ATOM   1701  CB  ALA A 107      -0.441 -25.140 -29.080  1.00  0.00      A    C
ATOM   1702  HB1 ALA A 107      -1.085 -25.817 -28.520  1.00  0.00      A    H
ATOM   1703  HB2 ALA A 107      -1.036 -24.315 -29.472  1.00  0.00      A    H
ATOM   1704  HB3 ALA A 107       0.019 -25.680 -29.908  1.00  0.00      A    H
ATOM   1705  C   ALA A 107       1.435 -25.739 -27.542  1.00  1.00      A    C
ATOM   1706  O   ALA A 107       2.338 -26.294 -28.169  1.00  1.00      A    O
ATOM   1707  N   TYR A 108       1.092 -26.088 -26.307  1.00  1.00      A    N
ATOM   1708  HN  TYR A 108       0.373 -25.634 -25.782  1.00  0.00      A    H
ATOM   1709  CA  TYR A 108       1.751 -27.185 -25.609  1.00  1.00      A    C
ATOM   1710  HA  TYR A 108       2.443 -27.658 -26.306  1.00  0.00      A    H
ATOM   1711  CB  TYR A 108       2.542 -26.657 -24.409  1.00  0.00      A    C
ATOM   1712  HB1 TYR A 108       2.981 -27.449 -23.983  1.00  0.00      A    H
ATOM   1713  HB2 TYR A 108       1.855 -26.159 -23.725  1.00  0.00      A    H
ATOM   1714  CG  TYR A 108       3.649 -25.696 -24.782  1.00  0.00      A    C
ATOM   1715  CD1 TYR A 108       3.487 -24.335 -24.570  1.00  0.00      A    C
ATOM   1716  HD1 TYR A 108       2.570 -23.961 -24.138  1.00  0.00      A    H
ATOM   1717  CE1 TYR A 108       4.498 -23.457 -24.911  1.00  0.00      A    C
ATOM   1718  HE1 TYR A 108       4.374 -22.396 -24.747  1.00  0.00      A    H
ATOM   1719  CZ  TYR A 108       5.675 -23.945 -25.467  1.00  0.00      A    C
ATOM   1720  OH  TYR A 108       6.683 -23.070 -25.806  1.00  0.00      A    O
ATOM   1721  HH  TYR A 108       6.590 -22.246 -25.284  1.00  0.00      A    H
ATOM   1722  CD2 TYR A 108       4.826 -26.176 -25.337  1.00  0.00      A    C
ATOM   1723  HD2 TYR A 108       4.952 -27.235 -25.502  1.00  0.00      A    H
ATOM   1724  CE2 TYR A 108       5.837 -25.298 -25.678  1.00  0.00      A    C
ATOM   1725  HE2 TYR A 108       6.753 -25.672 -26.110  1.00  0.00      A    H
ATOM   1726  C   TYR A 108       0.745 -28.235 -25.158  1.00  1.00      A    C
ATOM   1727  O   TYR A 108      -0.015 -28.016 -24.214  1.00  1.00      A    O
ATOM   1728  N   LEU A 109       0.745 -29.378 -25.837  1.00  1.00      A    N
ATOM   1729  HN  LEU A 109       1.351 -29.571 -26.605  1.00  0.00      A    H
ATOM   1730  CA  LEU A 109      -0.165 -30.466 -25.503  1.00  1.00      A    C
ATOM   1731  HA  LEU A 109      -1.079 -30.027 -25.104  1.00  0.00      A    H
ATOM   1732  CB  LEU A 109      -0.496 -31.283 -26.758  1.00  0.00      A    C
ATOM   1733  HB1 LEU A 109      -1.139 -31.988 -26.457  1.00  0.00      A    H
ATOM   1734  HB2 LEU A 109       0.432 -31.690 -27.160  1.00  0.00      A    H
ATOM   1735  CG  LEU A 109      -1.217 -30.520 -27.877  1.00  0.00      A    C
ATOM   1736  HG  LEU A 109      -0.623 -29.658 -28.183  1.00  0.00      A    H
ATOM   1737  CD1 LEU A 109      -1.396 -31.434 -29.082  1.00  0.00      A    C
ATOM   1738 HD11 LEU A 109      -1.908 -30.892 -29.877  1.00  0.00      A    H
ATOM   1739 HD12 LEU A 109      -0.419 -31.763 -29.438  1.00  0.00      A    H
ATOM   1740 HD13 LEU A 109      -1.988 -32.303 -28.795  1.00  0.00      A    H
ATOM   1741  CD2 LEU A 109      -2.560 -30.018 -27.367  1.00  0.00      A    C
ATOM   1742 HD21 LEU A 109      -3.072 -29.476 -28.162  1.00  0.00      A    H
ATOM   1743 HD22 LEU A 109      -3.170 -30.866 -27.055  1.00  0.00      A    H
ATOM   1744 HD23 LEU A 109      -2.402 -29.354 -26.519  1.00  0.00      A    H
ATOM   1745  C   LEU A 109       0.434 -31.378 -24.439  1.00  1.00      A    C
ATOM   1746  O   LEU A 109      -0.244 -32.261 -23.912  1.00  1.00      A    O
ATOM   1747  N   ALA A 110       1.707 -31.160 -24.129  1.00  1.00      A    N
ATOM   1748  HN  ALA A 110       2.263 -30.461 -24.577  1.00  0.00      A    H
ATOM   1749  CA  ALA A 110       2.389 -31.937 -23.101  1.00  1.00      A    C
ATOM   1750  HA  ALA A 110       2.193 -32.992 -23.291  1.00  0.00      A    H
ATOM   1751  CB  ALA A 110       3.890 -31.696 -23.162  1.00  0.00      A    C
ATOM   1752  HB1 ALA A 110       4.385 -32.283 -22.389  1.00  0.00      A    H
ATOM   1753  HB2 ALA A 110       4.266 -31.995 -24.141  1.00  0.00      A    H
ATOM   1754  HB3 ALA A 110       4.096 -30.638 -23.002  1.00  0.00      A    H
ATOM   1755  C   ALA A 110       1.855 -31.603 -21.714  1.00  1.00      A    C
ATOM   1756  O   ALA A 110       1.533 -30.450 -21.423  1.00  1.00      A    O
ATOM   1757  N   GLY A 111       1.765 -32.616 -20.860  1.00  1.00      A    N
ATOM   1758  HN  GLY A 111       2.015 -33.552 -21.105  1.00  0.00      A    H
ATOM   1759  CA  GLY A 111       1.290 -32.428 -19.494  1.00  1.00      A    C
ATOM   1760  HA1 GLY A 111       0.992 -33.396 -19.115  1.00  0.00      A    H
ATOM   1761  HA2 GLY A 111       0.447 -31.737 -19.492  1.00  0.00      A    H
ATOM   1762  C   GLY A 111       2.396 -31.889 -18.596  1.00  1.00      A    C
ATOM   1763  O   GLY A 111       2.126 -31.280 -17.561  1.00  1.00      A    O
ATOM   1764  N   ASN A 112       3.641 -32.117 -18.998  1.00  1.00      A    N
ATOM   1765  HN  ASN A 112       3.874 -32.588 -19.848  1.00  0.00      A    H
ATOM   1766  CA  ASN A 112       4.791 -31.686 -18.212  1.00  1.00      A    C
ATOM   1767  HA  ASN A 112       5.692 -32.024 -18.723  1.00  0.00      A    H
ATOM   1768  CB  ASN A 112       4.833 -30.171 -18.114  1.00  0.00      A    C
ATOM   1769  HB1 ASN A 112       5.634 -29.929 -17.565  1.00  0.00      A    H
ATOM   1770  HB2 ASN A 112       3.917 -29.816 -17.642  1.00  0.00      A    H
ATOM   1771  CG  ASN A 112       4.989 -29.509 -19.455  1.00  0.00      A    C
ATOM   1772  OD1 ASN A 112       5.759 -29.972 -20.304  1.00  0.00      A    O
ATOM   1773  ND2 ASN A 112       4.272 -28.434 -19.662  1.00  0.00      A    N
ATOM   1774 HD21 ASN A 112       4.335 -27.942 -20.553  1.00  0.00      A    H
ATOM   1775 HD22 ASN A 112       3.650 -28.088 -18.931  1.00  0.00      A    H
ATOM   1776  C   ASN A 112       4.777 -32.313 -16.824  1.00  1.00      A    C
ATOM   1777  O   ASN A 112       4.632 -31.616 -15.819  1.00  1.00      A    O
ATOM   1778  N   PRO A 113       4.926 -33.632 -16.775  1.00  1.00      A    N
ATOM   1779  CD  PRO A 113       5.041 -34.562 -17.938  1.00  0.00      A    C
ATOM   1780  HD1 PRO A 113       4.128 -33.938 -17.808  1.00  0.00      A    H
ATOM   1781  HD2 PRO A 113       6.015 -34.485 -18.423  1.00  0.00      A    H
ATOM   1782  CA  PRO A 113       4.978 -34.351 -15.507  1.00  1.00      A    C
ATOM   1783  HA  PRO A 113       4.035 -34.330 -14.961  1.00  0.00      A    H
ATOM   1784  CB  PRO A 113       5.391 -35.764 -15.929  1.00  0.00      A    C
ATOM   1785  HB1 PRO A 113       4.482 -36.334 -16.226  1.00  0.00      A    H
ATOM   1786  HB2 PRO A 113       6.474 -35.880 -15.922  1.00  0.00      A    H
ATOM   1787  CG  PRO A 113       4.837 -35.912 -17.305  1.00  0.00      A    C
ATOM   1788  HG1 PRO A 113       3.875 -36.186 -17.298  1.00  0.00      A    H
ATOM   1789  HG2 PRO A 113       5.356 -36.694 -17.860  1.00  0.00      A    H
ATOM   1790  C   PRO A 113       5.995 -33.726 -14.561  1.00  1.00      A    C
ATOM   1791  O   PRO A 113       7.182 -33.647 -14.874  1.00  1.00      A    O
ATOM   1792  N   HSE A 114       5.521 -33.285 -13.400  1.00  1.00      A    N
ATOM   1793  HN  HSE A 114       4.573 -33.396 -13.105  1.00  0.00      A    H
ATOM   1794  CA  HSE A 114       6.370 -32.586 -12.443  1.00  1.00      A    C
ATOM   1795  HA  HSE A 114       7.030 -31.929 -13.009  1.00  0.00      A    H
ATOM   1796  CB  HSE A 114       5.525 -31.742 -11.483  1.00  0.00      A    C
ATOM   1797  HB1 HSE A 114       6.164 -31.226 -10.914  1.00  0.00      A    H
ATOM   1798  HB2 HSE A 114       4.899 -32.405 -10.886  1.00  0.00      A    H
ATOM   1799  ND1 HSE A 114       5.146 -29.563 -12.699  1.00  0.00      A    N
ATOM   1800  CG  HSE A 114       4.653 -30.739 -12.173  1.00  0.00      A    C
ATOM   1801  CE1 HSE A 114       4.154 -28.880 -13.244  1.00  0.00      A    C
ATOM   1802  HE1 HSE A 114       4.241 -27.920 -13.732  1.00  0.00      A    H
ATOM   1803  NE2 HSE A 114       3.038 -29.570 -13.089  1.00  0.00      A    N
ATOM   1804  HE2 HSE A 114       2.133 -29.274 -13.393  1.00  0.00      A    H
ATOM   1805  CD2 HSE A 114       3.322 -30.736 -12.423  1.00  0.00      A    C
ATOM   1806  HD2 HSE A 114       2.617 -31.507 -12.149  1.00  0.00      A    H
ATOM   1807  C   HSE A 114       7.225 -33.566 -11.647  1.00  1.00      A    C
ATOM   1808  O   HSE A 114       6.845 -33.994 -10.558  1.00  1.00      A    O
ATOM   1809  N   ALA A 115       8.380 -33.918 -12.200  1.00  1.00      A    N
ATOM   1810  HN  ALA A 115       8.675 -33.591 -13.098  1.00  0.00      A    H
ATOM   1811  CA  ALA A 115       9.310 -34.816 -11.524  1.00  1.00      A    C
ATOM   1812  HA  ALA A 115       8.770 -35.726 -11.263  1.00  0.00      A    H
ATOM   1813  CB  ALA A 115      10.464 -35.176 -12.449  1.00  0.00      A    C
ATOM   1814  HB1 ALA A 115      11.149 -35.847 -11.931  1.00  0.00      A    H
ATOM   1815  HB2 ALA A 115      10.076 -35.671 -13.340  1.00  0.00      A    H
ATOM   1816  HB3 ALA A 115      10.994 -34.269 -12.739  1.00  0.00      A    H
ATOM   1817  C   ALA A 115       9.837 -34.196 -10.237  1.00  1.00      A    C
ATOM   1818  O   ALA A 115       9.962 -34.873  -9.216  1.00  1.00      A    O
ATOM   1819  N   PRO A 116      10.146 -32.905 -10.290  1.00  1.00      A    N
ATOM   1820  CD  PRO A 116      10.109 -32.027 -11.506  1.00  0.00      A    C
ATOM   1821  HD1 PRO A 116      10.706 -32.966 -11.482  1.00  0.00      A    H
ATOM   1822  HD2 PRO A 116       9.093 -31.719 -11.756  1.00  0.00      A    H
ATOM   1823  CA  PRO A 116      10.632 -32.184  -9.120  1.00  1.00      A    C
ATOM   1824  HA  PRO A 116      11.587 -32.557  -8.750  1.00  0.00      A    H
ATOM   1825  CB  PRO A 116      10.708 -30.736  -9.615  1.00  0.00      A    C
ATOM   1826  HB1 PRO A 116      11.684 -30.579 -10.127  1.00  0.00      A    H
ATOM   1827  HB2 PRO A 116       9.781 -30.198  -9.416  1.00  0.00      A    H
ATOM   1828  CG  PRO A 116      10.961 -30.863 -11.078  1.00  0.00      A    C
ATOM   1829  HG1 PRO A 116      11.929 -31.007 -11.284  1.00  0.00      A    H
ATOM   1830  HG2 PRO A 116      10.685 -29.952 -11.609  1.00  0.00      A    H
ATOM   1831  C   PRO A 116       9.672 -32.327  -7.946  1.00  1.00      A    C
ATOM   1832  O   PRO A 116       8.454 -32.288  -8.121  1.00  1.00      A    O
ATOM   1833  N   LEU A 117      10.228 -32.493  -6.751  1.00  1.00      A    N
ATOM   1834  HN  LEU A 117      11.212 -32.486  -6.587  1.00  0.00      A    H
ATOM   1835  CA  LEU A 117       9.421 -32.703  -5.555  1.00  1.00      A    C
ATOM   1836  HA  LEU A 117       8.431 -33.030  -5.872  1.00  0.00      A    H
ATOM   1837  CB  LEU A 117      10.056 -33.783  -4.670  1.00  0.00      A    C
ATOM   1838  HB1 LEU A 117       9.416 -33.922  -3.914  1.00  0.00      A    H
ATOM   1839  HB2 LEU A 117      11.035 -33.431  -4.345  1.00  0.00      A    H
ATOM   1840  CG  LEU A 117      10.227 -35.161  -5.323  1.00  0.00      A    C
ATOM   1841  HG  LEU A 117      10.852 -35.077  -6.211  1.00  0.00      A    H
ATOM   1842  CD1 LEU A 117      10.909 -36.106  -4.343  1.00  0.00      A    C
ATOM   1843 HD11 LEU A 117      11.030 -37.085  -4.806  1.00  0.00      A    H
ATOM   1844 HD12 LEU A 117      11.887 -35.708  -4.074  1.00  0.00      A    H
ATOM   1845 HD13 LEU A 117      10.297 -36.203  -3.445  1.00  0.00      A    H
ATOM   1846  CD2 LEU A 117       8.865 -35.697  -5.742  1.00  0.00      A    C
ATOM   1847 HD21 LEU A 117       8.986 -36.676  -6.206  1.00  0.00      A    H
ATOM   1848 HD22 LEU A 117       8.224 -35.787  -4.866  1.00  0.00      A    H
ATOM   1849 HD23 LEU A 117       8.409 -35.011  -6.456  1.00  0.00      A    H
ATOM   1850  C   LEU A 117       9.270 -31.412  -4.760  1.00  1.00      A    C
ATOM   1851  O   LEU A 117      10.238 -30.680  -4.556  1.00  1.00      A    O
ATOM   1852  N   VAL A 118       8.049 -31.137  -4.313  1.00  1.00      A    N
ATOM   1853  HN  VAL A 118       7.253 -31.711  -4.486  1.00  0.00      A    H
ATOM   1854  CA  VAL A 118       7.774 -29.947  -3.516  1.00  1.00      A    C
ATOM   1855  HA  VAL A 118       8.719 -29.426  -3.362  1.00  0.00      A    H
ATOM   1856  CB  VAL A 118       6.790 -29.024  -4.258  1.00  0.00      A    C
ATOM   1857  HB  VAL A 118       5.862 -29.567  -4.438  1.00  0.00      A    H
ATOM   1858  CG1 VAL A 118       6.464 -27.803  -3.410  1.00  0.00      A    C
ATOM   1859 HG11 VAL A 118       5.767 -27.161  -3.949  1.00  0.00      A    H
ATOM   1860 HG12 VAL A 118       6.012 -28.122  -2.471  1.00  0.00      A    H
ATOM   1861 HG13 VAL A 118       7.380 -27.250  -3.202  1.00  0.00      A    H
ATOM   1862  CG2 VAL A 118       7.380 -28.607  -5.597  1.00  0.00      A    C
ATOM   1863 HG21 VAL A 118       6.678 -27.954  -6.116  1.00  0.00      A    H
ATOM   1864 HG22 VAL A 118       8.317 -28.076  -5.433  1.00  0.00      A    H
ATOM   1865 HG23 VAL A 118       7.567 -29.493  -6.204  1.00  0.00      A    H
ATOM   1866  C   VAL A 118       7.193 -30.317  -2.158  1.00  1.00      A    C
ATOM   1867  O   VAL A 118       6.220 -31.067  -2.071  1.00  1.00      A    O
ATOM   1868  N   ASP A 119       7.794 -29.786  -1.098  1.00  1.00      A    N
ATOM   1869  HN  ASP A 119       8.626 -29.237  -1.122  1.00  0.00      A    H
ATOM   1870  CA  ASP A 119       7.271 -29.967   0.250  1.00  1.00      A    C
ATOM   1871  HA  ASP A 119       6.591 -30.819   0.229  1.00  0.00      A    H
ATOM   1872  CB  ASP A 119       8.408 -30.255   1.233  1.00  0.00      A    C
ATOM   1873  HB1 ASP A 119       8.020 -30.216   2.154  1.00  0.00      A    H
ATOM   1874  HB2 ASP A 119       9.190 -29.507   1.105  1.00  0.00      A    H
ATOM   1875  CG  ASP A 119       9.009 -31.643   1.055  1.00  0.00      A    C
ATOM   1876  OD1 ASP A 119       8.311 -32.516   0.594  1.00  0.00      A    O
ATOM   1877  OD2 ASP A 119      10.158 -31.817   1.382  1.00  0.00      A    O
ATOM   1878  C   ASP A 119       6.493 -28.741   0.709  1.00  1.00      A    C
ATOM   1879  O   ASP A 119       7.033 -27.635   0.759  1.00  1.00      A    O
ATOM   1880  N   VAL A 120       5.223 -28.942   1.042  1.00  1.00      A    N
ATOM   1881  HN  VAL A 120       4.775 -29.831   1.014  1.00  0.00      A    H
ATOM   1882  CA  VAL A 120       4.365 -27.849   1.485  1.00  1.00      A    C
ATOM   1883  HA  VAL A 120       4.794 -26.918   1.111  1.00  0.00      A    H
ATOM   1884  CB  VAL A 120       2.942 -28.025   0.924  1.00  0.00      A    C
ATOM   1885  HB  VAL A 120       2.526 -28.958   1.302  1.00  0.00      A    H
ATOM   1886  CG1 VAL A 120       2.042 -26.887   1.384  1.00  0.00      A    C
ATOM   1887 HG11 VAL A 120       1.040 -27.028   0.978  1.00  0.00      A    H
ATOM   1888 HG12 VAL A 120       1.994 -26.879   2.473  1.00  0.00      A    H
ATOM   1889 HG13 VAL A 120       2.446 -25.938   1.032  1.00  0.00      A    H
ATOM   1890  CG2 VAL A 120       2.990 -28.093  -0.596  1.00  0.00      A    C
ATOM   1891 HG21 VAL A 120       1.981 -28.217  -0.987  1.00  0.00      A    H
ATOM   1892 HG22 VAL A 120       3.420 -27.171  -0.988  1.00  0.00      A    H
ATOM   1893 HG23 VAL A 120       3.605 -28.939  -0.903  1.00  0.00      A    H
ATOM   1894  C   VAL A 120       4.303 -27.780   3.006  1.00  1.00      A    C
ATOM   1895  O   VAL A 120       3.931 -28.750   3.666  1.00  1.00      A    O
ATOM   1896  N   PHE A 121       4.668 -26.627   3.556  1.00  1.00      A    N
ATOM   1897  HN  PHE A 121       4.960 -25.828   3.033  1.00  0.00      A    H
ATOM   1898  CA  PHE A 121       4.671 -26.435   5.002  1.00  1.00      A    C
ATOM   1899  HA  PHE A 121       4.411 -27.388   5.463  1.00  0.00      A    H
ATOM   1900  CB  PHE A 121       6.059 -26.006   5.481  1.00  0.00      A    C
ATOM   1901  HB1 PHE A 121       6.005 -25.918   6.476  1.00  0.00      A    H
ATOM   1902  HB2 PHE A 121       6.321 -25.061   5.006  1.00  0.00      A    H
ATOM   1903  CG  PHE A 121       7.137 -27.012   5.194  1.00  0.00      A    C
ATOM   1904  CD1 PHE A 121       7.877 -26.941   4.024  1.00  0.00      A    C
ATOM   1905  HD1 PHE A 121       7.676 -26.156   3.311  1.00  0.00      A    H
ATOM   1906  CE1 PHE A 121       8.869 -27.866   3.760  1.00  0.00      A    C
ATOM   1907  HE1 PHE A 121       9.437 -27.800   2.843  1.00  0.00      A    H
ATOM   1908  CZ  PHE A 121       9.134 -28.873   4.664  1.00  0.00      A    C
ATOM   1909  HZ  PHE A 121       9.909 -29.595   4.457  1.00  0.00      A    H
ATOM   1910  CD2 PHE A 121       7.413 -28.029   6.095  1.00  0.00      A    C
ATOM   1911  HD2 PHE A 121       6.846 -28.098   7.011  1.00  0.00      A    H
ATOM   1912  CE2 PHE A 121       8.406 -28.954   5.834  1.00  0.00      A    C
ATOM   1913  HE2 PHE A 121       8.611 -29.740   6.544  1.00  0.00      A    H
ATOM   1914  C   PHE A 121       3.639 -25.397   5.421  1.00  1.00      A    C
ATOM   1915  O   PHE A 121       3.741 -24.225   5.059  1.00  1.00      A    O
ATOM   1916  N   ILE A 122       2.645 -25.833   6.187  1.00  1.00      A    N
ATOM   1917  HN  ILE A 122       2.546 -26.778   6.492  1.00  0.00      A    H
ATOM   1918  CA  ILE A 122       1.590 -24.941   6.656  1.00  1.00      A    C
ATOM   1919  HA  ILE A 122       1.647 -24.030   6.059  1.00  0.00      A    H
ATOM   1920  CB  ILE A 122       0.204 -25.584   6.465  1.00  0.00      A    C
ATOM   1921  HB  ILE A 122       0.174 -26.517   7.028  1.00  0.00      A    H
ATOM   1922  CG2 ILE A 122      -0.885 -24.667   6.999  1.00  0.00      A    C
ATOM   1923 HG21 ILE A 122      -1.859 -25.136   6.856  1.00  0.00      A    H
ATOM   1924 HG22 ILE A 122      -0.722 -24.487   8.062  1.00  0.00      A    H
ATOM   1925 HG23 ILE A 122      -0.858 -23.718   6.462  1.00  0.00      A    H
ATOM   1926  CG1 ILE A 122      -0.038 -25.904   4.988  1.00  0.00      A    C
ATOM   1927 HG11 ILE A 122       0.748 -26.441   4.677  1.00  0.00      A    H
ATOM   1928 HG12 ILE A 122      -0.134 -24.970   4.434  1.00  0.00      A    H
ATOM   1929  CD  ILE A 122      -1.265 -26.750   4.739  1.00  0.00      A    C
ATOM   1930  HD1 ILE A 122      -1.353 -26.995   3.659  1.00  0.00      A    H
ATOM   1931  HD2 ILE A 122      -1.207 -27.703   5.309  1.00  0.00      A    H
ATOM   1932  HD3 ILE A 122      -2.188 -26.213   5.045  1.00  0.00      A    H
ATOM   1933  C   ILE A 122       1.785 -24.580   8.122  1.00  1.00      A    C
ATOM   1934  O   ILE A 122       1.686 -25.435   9.001  1.00  1.00      A    O
ATOM   1935  N   CYS A 123       2.064 -23.306   8.380  1.00  1.00      A    N
ATOM   1936  HN  CYS A 123       2.136 -22.603   7.675  1.00  0.00      A    H
ATOM   1937  CA  CYS A 123       2.291 -22.832   9.740  1.00  1.00      A    C
ATOM   1938  HA  CYS A 123       2.752 -23.647  10.298  1.00  0.00      A    H
ATOM   1939  CB  CYS A 123       3.225 -21.622   9.738  1.00  0.00      A    C
ATOM   1940  HB1 CYS A 123       2.752 -20.898   9.236  1.00  0.00      A    H
ATOM   1941  HB2 CYS A 123       4.164 -21.902   9.262  1.00  0.00      A    H
ATOM   1942  SG  CYS A 123       3.578 -20.960  11.385  1.00  0.00      A    S
ATOM   1943  HG1 CYS A 123       4.435 -20.012  11.002  1.00  0.00      A    H
ATOM   1944  C   CYS A 123       0.980 -22.454  10.417  1.00  1.00      A    C
ATOM   1945  O   CYS A 123       0.197 -21.669   9.881  1.00  1.00      A    O
ATOM   1946  N   THR A 124       0.746 -23.017  11.598  1.00  1.00      A    N
ATOM   1947  HN  THR A 124       1.374 -23.648  12.052  1.00  0.00      A    H
ATOM   1948  CA  THR A 124      -0.479 -22.752  12.343  1.00  1.00      A    C
ATOM   1949  HA  THR A 124      -0.910 -21.836  11.938  1.00  0.00      A    H
ATOM   1950  CB  THR A 124      -1.492 -23.898  12.171  1.00  0.00      A    C
ATOM   1951  HB  THR A 124      -1.703 -24.020  11.108  1.00  0.00      A    H
ATOM   1952  OG1 THR A 124      -2.701 -23.581  12.874  1.00  0.00      A    O
ATOM   1953  HG1 THR A 124      -2.824 -22.609  12.891  1.00  0.00      A    H
ATOM   1954  CG2 THR A 124      -0.922 -25.200  12.713  1.00  0.00      A    C
ATOM   1955 HG21 THR A 124      -1.651 -26.000  12.584  1.00  0.00      A    H
ATOM   1956 HG22 THR A 124      -0.009 -25.451  12.172  1.00  0.00      A    H
ATOM   1957 HG23 THR A 124      -0.695 -25.085  13.773  1.00  0.00      A    H
ATOM   1958  C   THR A 124      -0.188 -22.543  13.824  1.00  1.00      A    C
ATOM   1959  O   THR A 124       0.787 -23.075  14.355  1.00  1.00      A    O
ATOM   1960  N   TYR A 125      -1.040 -21.769  14.485  1.00  1.00      A    N
ATOM   1961  HN  TYR A 125      -1.842 -21.343  14.068  1.00  0.00      A    H
ATOM   1962  CA  TYR A 125      -0.866 -21.474  15.903  1.00  1.00      A    C
ATOM   1963  HA  TYR A 125      -0.030 -22.071  16.270  1.00  0.00      A    H
ATOM   1964  CB  TYR A 125      -0.541 -19.992  16.107  1.00  0.00      A    C
ATOM   1965  HB1 TYR A 125      -1.351 -19.478  15.824  1.00  0.00      A    H
ATOM   1966  HB2 TYR A 125       0.330 -19.735  15.504  1.00  0.00      A    H
ATOM   1967  CG  TYR A 125      -0.270 -19.620  17.547  1.00  0.00      A    C
ATOM   1968  CD1 TYR A 125       0.860 -20.106  18.189  1.00  0.00      A    C
ATOM   1969  HD1 TYR A 125       1.546 -20.751  17.659  1.00  0.00      A    H
ATOM   1970  CE1 TYR A 125       1.107 -19.765  19.504  1.00  0.00      A    C
ATOM   1971  HE1 TYR A 125       1.985 -20.143  20.006  1.00  0.00      A    H
ATOM   1972  CZ  TYR A 125       0.221 -18.934  20.180  1.00  0.00      A    C
ATOM   1973  OH  TYR A 125       0.468 -18.596  21.491  1.00  0.00      A    O
ATOM   1974  HH  TYR A 125      -0.245 -18.008  21.817  1.00  0.00      A    H
ATOM   1975  CD2 TYR A 125      -1.151 -18.792  18.227  1.00  0.00      A    C
ATOM   1976  HD2 TYR A 125      -2.031 -18.413  17.728  1.00  0.00      A    H
ATOM   1977  CE2 TYR A 125      -0.902 -18.451  19.542  1.00  0.00      A    C
ATOM   1978  HE2 TYR A 125      -1.588 -17.806  20.072  1.00  0.00      A    H
ATOM   1979  C   TYR A 125      -2.105 -21.857  16.701  1.00  1.00      A    C
ATOM   1980  O   TYR A 125      -2.073 -22.787  17.508  1.00  1.00      A    O
ATOM   1981  N   ASN A 126      -3.198 -21.137  16.470  1.00  1.00      A    N
ATOM   1982  HN  ASN A 126      -3.240 -20.384  15.814  1.00  0.00      A    H
ATOM   1983  CA  ASN A 126      -4.449 -21.394  17.175  1.00  1.00      A    C
ATOM   1984  HA  ASN A 126      -4.432 -22.427  17.522  1.00  0.00      A    H
ATOM   1985  CB  ASN A 126      -4.580 -20.483  18.381  1.00  0.00      A    C
ATOM   1986  HB1 ASN A 126      -3.734 -20.562  18.909  1.00  0.00      A    H
ATOM   1987  HB2 ASN A 126      -5.439 -20.793  18.975  1.00  0.00      A    H
ATOM   1988  CG  ASN A 126      -4.737 -19.037  17.998  1.00  0.00      A    C
ATOM   1989  OD1 ASN A 126      -4.431 -18.645  16.866  1.00  0.00      A    O
ATOM   1990  ND2 ASN A 126      -5.209 -18.237  18.920  1.00  0.00      A    N
ATOM   1991 HD21 ASN A 126      -5.337 -17.245  18.718  1.00  0.00      A    H
ATOM   1992 HD22 ASN A 126      -5.448 -18.605  19.840  1.00  0.00      A    H
ATOM   1993  C   ASN A 126      -5.646 -21.232  16.247  1.00  1.00      A    C
ATOM   1994  O   ASN A 126      -6.764 -20.985  16.699  1.00  1.00      A    O
ATOM   1995  N   GLU A 127      -5.405 -21.373  14.948  1.00  1.00      A    N
ATOM   1996  HN  GLU A 127      -4.504 -21.543  14.559  1.00  1.00      A    H
ATOM   1997  CA  GLU A 127      -6.471 -21.289  13.958  1.00  1.00      A    C
ATOM   1998  HA  GLU A 127      -6.998 -20.348  14.116  1.00  1.00      A    H
ATOM   1999  CB  GLU A 127      -5.888 -21.309  12.543  1.00  1.00      A    C
ATOM   2000  HB1 GLU A 127      -6.667 -21.375  11.918  1.00  1.00      A    H
ATOM   2001  HB2 GLU A 127      -5.215 -22.162  12.452  1.00  1.00      A    H
ATOM   2002  CG  GLU A 127      -5.134 -20.045  12.156  1.00  1.00      A    C
ATOM   2003  HG1 GLU A 127      -5.598 -19.276  12.595  1.00  1.00      A    H
ATOM   2004  HG2 GLU A 127      -5.143 -19.940  11.072  1.00  1.00      A    H
ATOM   2005  CD  GLU A 127      -3.711 -20.042  12.641  1.00  1.00      A    C
ATOM   2006  OE1 GLU A 127      -3.339 -20.955  13.338  1.00  1.00      A    O
ATOM   2007  OE2 GLU A 127      -2.995 -19.125  12.314  1.00  1.00      A    O
ATOM   2008  C   GLU A 127      -7.468 -22.429  14.123  1.00  1.00      A    C
ATOM   2009  O   GLU A 127      -7.100 -23.536  14.519  1.00  1.00      A    O
ATOM   2010  N   PRO A 128      -8.732 -22.154  13.818  1.00  1.00      A    N
ATOM   2011  CD  PRO A 128      -9.260 -20.840  13.406  1.00  0.00      A    C
ATOM   2012  HD1 PRO A 128      -9.272 -20.044  14.185  1.00  0.00      A    H
ATOM   2013  HD2 PRO A 128      -8.677 -20.406  12.593  1.00  0.00      A    H
ATOM   2014  CA  PRO A 128      -9.790 -23.145  13.968  1.00  1.00      A    C
ATOM   2015  HA  PRO A 128      -9.738 -23.695  14.908  1.00  0.00      A    H
ATOM   2016  CB  PRO A 128     -11.066 -22.308  13.838  1.00  0.00      A    C
ATOM   2017  HB1 PRO A 128     -11.319 -21.874  14.832  1.00  0.00      A    H
ATOM   2018  HB2 PRO A 128     -11.876 -22.882  13.388  1.00  0.00      A    H
ATOM   2019  CG  PRO A 128     -10.667 -21.161  12.974  1.00  0.00      A    C
ATOM   2020  HG1 PRO A 128     -11.315 -20.273  13.108  1.00  0.00      A    H
ATOM   2021  HG2 PRO A 128     -10.707 -21.426  11.918  1.00  0.00      A    H
ATOM   2022  C   PRO A 128      -9.704 -24.211  12.883  1.00  1.00      A    C
ATOM   2023  O   PRO A 128      -9.188 -23.962  11.794  1.00  1.00      A    O
ATOM   2024  N   LEU A 129     -10.215 -25.399  13.186  1.00  1.00      A    N
ATOM   2025  HN  LEU A 129     -10.676 -25.605  14.047  1.00  0.00      A    H
ATOM   2026  CA  LEU A 129     -10.141 -26.523  12.261  1.00  1.00      A    C
ATOM   2027  HA  LEU A 129      -9.106 -26.619  11.933  1.00  0.00      A    H
ATOM   2028  CB  LEU A 129     -10.574 -27.816  12.964  1.00  0.00      A    C
ATOM   2029  HB1 LEU A 129     -10.570 -28.521  12.255  1.00  0.00      A    H
ATOM   2030  HB2 LEU A 129     -11.558 -27.656  13.405  1.00  0.00      A    H
ATOM   2031  CG  LEU A 129      -9.629 -28.328  14.058  1.00  0.00      A    C
ATOM   2032  HG  LEU A 129      -9.413 -27.529  14.768  1.00  0.00      A    H
ATOM   2033  CD1 LEU A 129     -10.295 -29.471  14.812  1.00  0.00      A    C
ATOM   2034 HD11 LEU A 129      -9.623 -29.834  15.589  1.00  0.00      A    H
ATOM   2035 HD12 LEU A 129     -11.219 -29.116  15.267  1.00  0.00      A    H
ATOM   2036 HD13 LEU A 129     -10.520 -30.282  14.119  1.00  0.00      A    H
ATOM   2037  CD2 LEU A 129      -8.319 -28.778  13.428  1.00  0.00      A    C
ATOM   2038 HD21 LEU A 129      -7.647 -29.141  14.206  1.00  0.00      A    H
ATOM   2039 HD22 LEU A 129      -8.515 -29.577  12.714  1.00  0.00      A    H
ATOM   2040 HD23 LEU A 129      -7.856 -27.937  12.913  1.00  0.00      A    H
ATOM   2041  C   LEU A 129     -11.014 -26.287  11.036  1.00  1.00      A    C
ATOM   2042  O   LEU A 129     -10.813 -26.905   9.991  1.00  1.00      A    O
ATOM   2043  N   ASN A 130     -11.985 -25.390  11.172  1.00  1.00      A    N
ATOM   2044  HN  ASN A 130     -12.192 -24.920  12.029  1.00  0.00      A    H
ATOM   2045  CA  ASN A 130     -12.843 -25.014  10.054  1.00  1.00      A    C
ATOM   2046  HA  ASN A 130     -13.268 -25.927   9.636  1.00  0.00      A    H
ATOM   2047  CB  ASN A 130     -13.979 -24.127  10.528  1.00  0.00      A    C
ATOM   2048  HB1 ASN A 130     -14.433 -23.763   9.715  1.00  0.00      A    H
ATOM   2049  HB2 ASN A 130     -13.574 -23.320  11.139  1.00  0.00      A    H
ATOM   2050  CG  ASN A 130     -15.009 -24.881  11.321  1.00  0.00      A    C
ATOM   2051  OD1 ASN A 130     -15.106 -26.110  11.225  1.00  0.00      A    O
ATOM   2052  ND2 ASN A 130     -15.781 -24.170  12.103  1.00  0.00      A    N
ATOM   2053 HD21 ASN A 130     -16.498 -24.628  12.664  1.00  0.00      A    H
ATOM   2054 HD22 ASN A 130     -15.664 -23.158  12.149  1.00  0.00      A    H
ATOM   2055  C   ASN A 130     -12.044 -24.323   8.955  1.00  1.00      A    C
ATOM   2056  O   ASN A 130     -12.438 -24.332   7.789  1.00  1.00      A    O
ATOM   2057  N   VAL A 131     -10.921 -23.724   9.335  1.00  1.00      A    N
ATOM   2058  HN  VAL A 131     -10.618 -23.658  10.282  1.00  0.00      A    H
ATOM   2059  CA  VAL A 131     -10.022 -23.100   8.371  1.00  1.00      A    C
ATOM   2060  HA  VAL A 131     -10.600 -22.883   7.472  1.00  0.00      A    H
ATOM   2061  CB  VAL A 131      -9.448 -21.792   8.945  1.00  0.00      A    C
ATOM   2062  HB  VAL A 131      -8.966 -22.005   9.899  1.00  0.00      A    H
ATOM   2063  CG1 VAL A 131      -8.399 -21.214   8.007  1.00  0.00      A    C
ATOM   2064 HG11 VAL A 131      -8.004 -20.290   8.427  1.00  0.00      A    H
ATOM   2065 HG12 VAL A 131      -7.588 -21.931   7.881  1.00  0.00      A    H
ATOM   2066 HG13 VAL A 131      -8.853 -21.006   7.037  1.00  0.00      A    H
ATOM   2067  CG2 VAL A 131     -10.571 -20.793   9.180  1.00  0.00      A    C
ATOM   2068 HG21 VAL A 131     -10.157 -19.870   9.586  1.00  0.00      A    H
ATOM   2069 HG22 VAL A 131     -11.072 -20.581   8.236  1.00  0.00      A    H
ATOM   2070 HG23 VAL A 131     -11.288 -21.211   9.887  1.00  0.00      A    H
ATOM   2071  C   VAL A 131      -8.877 -24.034   8.000  1.00  1.00      A    C
ATOM   2072  O   VAL A 131      -8.515 -24.154   6.830  1.00  1.00      A    O
ATOM   2073  N   LEU A 132      -8.311 -24.695   9.004  1.00  1.00      A    N
ATOM   2074  HN  LEU A 132      -8.615 -24.637   9.953  1.00  0.00      A    H
ATOM   2075  CA  LEU A 132      -7.171 -25.578   8.794  1.00  1.00      A    C
ATOM   2076  HA  LEU A 132      -6.370 -24.989   8.346  1.00  0.00      A    H
ATOM   2077  CB  LEU A 132      -6.692 -26.155  10.132  1.00  0.00      A    C
ATOM   2078  HB1 LEU A 132      -5.997 -26.835   9.898  1.00  0.00      A    H
ATOM   2079  HB2 LEU A 132      -7.551 -26.579  10.652  1.00  0.00      A    H
ATOM   2080  CG  LEU A 132      -5.995 -25.164  11.073  1.00  0.00      A    C
ATOM   2081  HG  LEU A 132      -6.625 -24.286  11.220  1.00  0.00      A    H
ATOM   2082  CD1 LEU A 132      -5.766 -25.822  12.426  1.00  0.00      A    C
ATOM   2083 HD11 LEU A 132      -5.272 -25.117  13.094  1.00  0.00      A    H
ATOM   2084 HD12 LEU A 132      -6.724 -26.116  12.855  1.00  0.00      A    H
ATOM   2085 HD13 LEU A 132      -5.139 -26.705  12.301  1.00  0.00      A    H
ATOM   2086  CD2 LEU A 132      -4.679 -24.715  10.454  1.00  0.00      A    C
ATOM   2087 HD21 LEU A 132      -4.184 -24.011  11.123  1.00  0.00      A    H
ATOM   2088 HD22 LEU A 132      -4.036 -25.581  10.297  1.00  0.00      A    H
ATOM   2089 HD23 LEU A 132      -4.873 -24.231   9.496  1.00  0.00      A    H
ATOM   2090  C   LEU A 132      -7.522 -26.714   7.841  1.00  1.00      A    C
ATOM   2091  O   LEU A 132      -6.748 -27.045   6.942  1.00  1.00      A    O
ATOM   2092  N   GLU A 133      -8.692 -27.307   8.042  1.00  1.00      A    N
ATOM   2093  HN  GLU A 133      -9.325 -27.067   8.772  1.00  0.00      A    H
ATOM   2094  CA  GLU A 133      -9.159 -28.391   7.185  1.00  1.00      A    C
ATOM   2095  HA  GLU A 133      -8.475 -29.230   7.308  1.00  0.00      A    H
ATOM   2096  CB  GLU A 133     -10.568 -28.827   7.596  1.00  0.00      A    C
ATOM   2097  HB1 GLU A 133     -11.167 -28.047   7.416  1.00  0.00      A    H
ATOM   2098  HB2 GLU A 133     -10.556 -29.104   8.650  1.00  0.00      A    H
ATOM   2099  CG  GLU A 133     -11.126 -29.991   6.789  1.00  0.00      A    C
ATOM   2100  HG1 GLU A 133     -10.508 -30.766   6.921  1.00  0.00      A    H
ATOM   2101  HG2 GLU A 133     -11.179 -29.706   5.739  1.00  0.00      A    H
ATOM   2102  CD  GLU A 133     -12.489 -30.424   7.254  1.00  0.00      A    C
ATOM   2103  OE1 GLU A 133     -12.985 -29.851   8.194  1.00  0.00      A    O
ATOM   2104  OE2 GLU A 133     -13.034 -31.329   6.668  1.00  0.00      A    O
ATOM   2105  C   GLU A 133      -9.153 -27.976   5.720  1.00  1.00      A    C
ATOM   2106  O   GLU A 133      -8.692 -28.722   4.855  1.00  1.00      A    O
ATOM   2107  N   LYS A 134      -9.669 -26.783   5.446  1.00  1.00      A    N
ATOM   2108  HN  LYS A 134     -10.012 -26.161   6.149  1.00  0.00      A    H
ATOM   2109  CA  LYS A 134      -9.775 -26.289   4.078  1.00  1.00      A    C
ATOM   2110  HA  LYS A 134     -10.277 -27.053   3.486  1.00  0.00      A    H
ATOM   2111  CB  LYS A 134     -10.603 -25.003   4.034  1.00  0.00      A    C
ATOM   2112  HB1 LYS A 134     -10.546 -24.663   3.095  1.00  0.00      A    H
ATOM   2113  HB2 LYS A 134     -10.192 -24.296   4.753  1.00  0.00      A    H
ATOM   2114  CG  LYS A 134     -12.083 -25.200   4.329  1.00  0.00      A    C
ATOM   2115  HG1 LYS A 134     -12.170 -25.587   5.248  1.00  0.00      A    H
ATOM   2116  HG2 LYS A 134     -12.515 -25.883   3.597  1.00  0.00      A    H
ATOM   2117  CD  LYS A 134     -12.833 -23.876   4.299  1.00  0.00      A    C
ATOM   2118  HD1 LYS A 134     -12.765 -23.501   3.375  1.00  0.00      A    H
ATOM   2119  HD2 LYS A 134     -12.386 -23.186   5.014  1.00  0.00      A    H
ATOM   2120  CE  LYS A 134     -14.307 -24.067   4.626  1.00  0.00      A    C
ATOM   2121  HE1 LYS A 134     -14.369 -24.459   5.544  1.00  0.00      A    H
ATOM   2122  HE2 LYS A 134     -14.757 -24.739   3.895  1.00  0.00      A    H
ATOM   2123  NZ  LYS A 134     -15.046 -22.775   4.632  1.00  0.00      A    N
ATOM   2124  HZ1 LYS A 134     -16.046 -22.949   4.859  1.00  0.00      A    H
ATOM   2125  HZ2 LYS A 134     -14.634 -22.143   5.347  1.00  0.00      A    H
ATOM   2126  HZ3 LYS A 134     -14.977 -22.330   3.695  1.00  0.00      A    H
ATOM   2127  C   LYS A 134      -8.397 -26.045   3.474  1.00  1.00      A    C
ATOM   2128  O   LYS A 134      -8.128 -26.439   2.339  1.00  1.00      A    O
ATOM   2129  N   SER A 135      -7.528 -25.392   4.238  1.00  1.00      A    N
ATOM   2130  HN  SER A 135      -7.712 -25.106   5.178  1.00  0.00      A    H
ATOM   2131  CA  SER A 135      -6.201 -25.030   3.753  1.00  1.00      A    C
ATOM   2132  HA  SER A 135      -6.321 -24.517   2.799  1.00  0.00      A    H
ATOM   2133  CB  SER A 135      -5.519 -24.105   4.741  1.00  0.00      A    C
ATOM   2134  HB1 SER A 135      -4.585 -23.937   4.423  1.00  0.00      A    H
ATOM   2135  HB2 SER A 135      -5.492 -24.573   5.724  1.00  0.00      A    H
ATOM   2136  OG  SER A 135      -6.186 -22.875   4.821  1.00  0.00      A    O
ATOM   2137  HG1 SER A 135      -5.854 -22.424   5.608  1.00  0.00      A    H
ATOM   2138  C   SER A 135      -5.342 -26.268   3.526  1.00  1.00      A    C
ATOM   2139  O   SER A 135      -4.635 -26.369   2.523  1.00  1.00      A    O
ATOM   2140  N   ILE A 136      -5.409 -27.208   4.462  1.00  1.00      A    N
ATOM   2141  HN  ILE A 136      -5.999 -27.157   5.265  1.00  0.00      A    H
ATOM   2142  CA  ILE A 136      -4.603 -28.422   4.387  1.00  1.00      A    C
ATOM   2143  HA  ILE A 136      -3.565 -28.115   4.259  1.00  0.00      A    H
ATOM   2144  CB  ILE A 136      -4.729 -29.244   5.683  1.00  0.00      A    C
ATOM   2145  HB  ILE A 136      -5.787 -29.371   5.911  1.00  0.00      A    H
ATOM   2146  CG2 ILE A 136      -4.109 -30.621   5.501  1.00  0.00      A    C
ATOM   2147 HG21 ILE A 136      -4.207 -31.188   6.427  1.00  0.00      A    H
ATOM   2148 HG22 ILE A 136      -4.621 -31.148   4.696  1.00  0.00      A    H
ATOM   2149 HG23 ILE A 136      -3.053 -30.514   5.250  1.00  0.00      A    H
ATOM   2150  CG1 ILE A 136      -4.068 -28.506   6.850  1.00  0.00      A    C
ATOM   2151 HG11 ILE A 136      -4.429 -27.573   6.842  1.00  0.00      A    H
ATOM   2152 HG12 ILE A 136      -2.987 -28.522   6.712  1.00  0.00      A    H
ATOM   2153  CD  ILE A 136      -4.397 -29.088   8.206  1.00  0.00      A    C
ATOM   2154  HD1 ILE A 136      -3.937 -28.476   9.010  1.00  0.00      A    H
ATOM   2155  HD2 ILE A 136      -5.497 -29.105   8.368  1.00  0.00      A    H
ATOM   2156  HD3 ILE A 136      -4.011 -30.125   8.299  1.00  0.00      A    H
ATOM   2157  C   ILE A 136      -5.012 -29.281   3.198  1.00  1.00      A    C
ATOM   2158  O   ILE A 136      -4.167 -29.722   2.419  1.00  1.00      A    O
ATOM   2159  N   ILE A 137      -6.313 -29.515   3.062  1.00  1.00      A    N
ATOM   2160  HN  ILE A 137      -7.011 -29.178   3.690  1.00  0.00      A    H
ATOM   2161  CA  ILE A 137      -6.839 -30.305   1.954  1.00  1.00      A    C
ATOM   2162  HA  ILE A 137      -6.322 -31.264   1.966  1.00  0.00      A    H
ATOM   2163  CB  ILE A 137      -8.350 -30.546   2.120  1.00  0.00      A    C
ATOM   2164  HB  ILE A 137      -8.835 -29.589   2.319  1.00  0.00      A    H
ATOM   2165  CG2 ILE A 137      -8.939 -31.124   0.843  1.00  0.00      A    C
ATOM   2166 HG21 ILE A 137     -10.008 -31.288   0.977  1.00  0.00      A    H
ATOM   2167 HG22 ILE A 137      -8.780 -30.426   0.021  1.00  0.00      A    H
ATOM   2168 HG23 ILE A 137      -8.453 -32.072   0.615  1.00  0.00      A    H
ATOM   2169  CG1 ILE A 137      -8.616 -31.476   3.306  1.00  0.00      A    C
ATOM   2170 HG11 ILE A 137      -8.132 -31.088   4.090  1.00  0.00      A    H
ATOM   2171 HG12 ILE A 137      -8.254 -32.474   3.060  1.00  0.00      A    H
ATOM   2172  CD  ILE A 137     -10.073 -31.566   3.697  1.00  0.00      A    C
ATOM   2173  HD1 ILE A 137     -10.193 -32.209   4.596  1.00  0.00      A    H
ATOM   2174  HD2 ILE A 137     -10.478 -30.559   3.934  1.00  0.00      A    H
ATOM   2175  HD3 ILE A 137     -10.679 -32.006   2.877  1.00  0.00      A    H
ATOM   2176  C   ILE A 137      -6.576 -29.623   0.619  1.00  1.00      A    C
ATOM   2177  O   ILE A 137      -6.191 -30.270  -0.355  1.00  1.00      A    O
ATOM   2178  N   ALA A 138      -6.785 -28.312   0.579  1.00  1.00      A    N
ATOM   2179  HN  ALA A 138      -7.099 -27.788   1.370  1.00  0.00      A    H
ATOM   2180  CA  ALA A 138      -6.568 -27.538  -0.639  1.00  1.00      A    C
ATOM   2181  HA  ALA A 138      -7.256 -27.908  -1.399  1.00  0.00      A    H
ATOM   2182  CB  ALA A 138      -6.856 -26.065  -0.388  1.00  0.00      A    C
ATOM   2183  HB1 ALA A 138      -6.690 -25.500  -1.306  1.00  0.00      A    H
ATOM   2184  HB2 ALA A 138      -7.892 -25.945  -0.072  1.00  0.00      A    H
ATOM   2185  HB3 ALA A 138      -6.193 -25.692   0.392  1.00  0.00      A    H
ATOM   2186  C   ALA A 138      -5.148 -27.718  -1.161  1.00  1.00      A    C
ATOM   2187  O   ALA A 138      -4.935 -27.876  -2.362  1.00  1.00      A    O
ATOM   2188  N   ALA A 139      -4.181 -27.694  -0.249  1.00  1.00      A    N
ATOM   2189  HN  ALA A 139      -4.353 -27.528   0.721  1.00  0.00      A    H
ATOM   2190  CA  ALA A 139      -2.785 -27.910  -0.610  1.00  1.00      A    C
ATOM   2191  HA  ALA A 139      -2.514 -27.175  -1.367  1.00  0.00      A    H
ATOM   2192  CB  ALA A 139      -1.889 -27.718   0.605  1.00  0.00      A    C
ATOM   2193  HB1 ALA A 139      -0.849 -27.882   0.321  1.00  0.00      A    H
ATOM   2194  HB2 ALA A 139      -2.004 -26.702   0.985  1.00  0.00      A    H
ATOM   2195  HB3 ALA A 139      -2.170 -28.429   1.381  1.00  0.00      A    H
ATOM   2196  C   ALA A 139      -2.578 -29.297  -1.205  1.00  1.00      A    C
ATOM   2197  O   ALA A 139      -1.971 -29.442  -2.266  1.00  1.00      A    O
ATOM   2198  N   GLN A 140      -3.084 -30.313  -0.516  1.00  1.00      A    N
ATOM   2199  HN  GLN A 140      -3.593 -30.208   0.337  1.00  0.00      A    H
ATOM   2200  CA  GLN A 140      -2.933 -31.693  -0.962  1.00  1.00      A    C
ATOM   2201  HA  GLN A 140      -1.871 -31.872  -1.136  1.00  0.00      A    H
ATOM   2202  CB  GLN A 140      -3.433 -32.662   0.111  1.00  0.00      A    C
ATOM   2203  HB1 GLN A 140      -4.430 -32.578   0.127  1.00  0.00      A    H
ATOM   2204  HB2 GLN A 140      -2.986 -32.390   1.067  1.00  0.00      A    H
ATOM   2205  CG  GLN A 140      -3.129 -34.122  -0.176  1.00  0.00      A    C
ATOM   2206  HG1 GLN A 140      -3.492 -34.333  -1.084  1.00  0.00      A    H
ATOM   2207  HG2 GLN A 140      -3.602 -34.745   0.583  1.00  0.00      A    H
ATOM   2208  CD  GLN A 140      -1.639 -34.407  -0.202  1.00  0.00      A    C
ATOM   2209  OE1 GLN A 140      -0.928 -34.159   0.775  1.00  0.00      A    O
ATOM   2210  NE2 GLN A 140      -1.157 -34.933  -1.323  1.00  0.00      A    N
ATOM   2211 HE21 GLN A 140      -1.782 -35.122  -2.107  1.00  0.00      A    H
ATOM   2212 HE22 GLN A 140      -0.163 -35.147  -1.399  1.00  0.00      A    H
ATOM   2213  C   GLN A 140      -3.678 -31.934  -2.269  1.00  1.00      A    C
ATOM   2214  O   GLN A 140      -3.270 -32.761  -3.084  1.00  1.00      A    O
ATOM   2215  N   ALA A 141      -4.774 -31.208  -2.463  1.00  1.00      A    N
ATOM   2216  HN  ALA A 141      -5.036 -30.453  -1.862  1.00  0.00      A    H
ATOM   2217  CA  ALA A 141      -5.677 -31.464  -3.577  1.00  1.00      A    C
ATOM   2218  HA  ALA A 141      -5.607 -32.522  -3.830  1.00  0.00      A    H
ATOM   2219  CB  ALA A 141      -7.111 -31.150  -3.180  1.00  0.00      A    C
ATOM   2220  HB1 ALA A 141      -7.774 -31.346  -4.024  1.00  0.00      A    H
ATOM   2221  HB2 ALA A 141      -7.401 -31.776  -2.336  1.00  0.00      A    H
ATOM   2222  HB3 ALA A 141      -7.189 -30.100  -2.896  1.00  0.00      A    H
ATOM   2223  C   ALA A 141      -5.277 -30.658  -4.806  1.00  1.00      A    C
ATOM   2224  O   ALA A 141      -6.007 -30.617  -5.798  1.00  1.00      A    O
ATOM   2225  N   MET A 142      -4.117 -30.017  -4.736  1.00  1.00      A    N
ATOM   2226  HN  MET A 142      -3.538 -30.003  -3.923  1.00  0.00      A    H
ATOM   2227  CA  MET A 142      -3.586 -29.265  -5.867  1.00  1.00      A    C
ATOM   2228  HA  MET A 142      -4.364 -28.586  -6.216  1.00  0.00      A    H
ATOM   2229  CB  MET A 142      -2.372 -28.446  -5.434  1.00  0.00      A    C
ATOM   2230  HB1 MET A 142      -1.976 -28.067  -6.270  1.00  0.00      A    H
ATOM   2231  HB2 MET A 142      -1.676 -29.101  -4.909  1.00  0.00      A    H
ATOM   2232  CG  MET A 142      -2.700 -27.259  -4.539  1.00  0.00      A    C
ATOM   2233  HG1 MET A 142      -2.892 -27.618  -3.626  1.00  0.00      A    H
ATOM   2234  HG2 MET A 142      -3.566 -26.735  -4.941  1.00  0.00      A    H
ATOM   2235  SD  MET A 142      -1.323 -26.102  -4.386  1.00  0.00      A    S
ATOM   2236  CE  MET A 142      -0.173 -27.071  -3.415  1.00  0.00      A    C
ATOM   2237  HE1 MET A 142       0.732 -26.490  -3.236  1.00  0.00      A    H
ATOM   2238  HE2 MET A 142      -0.631 -27.332  -2.461  1.00  0.00      A    H
ATOM   2239  HE3 MET A 142       0.083 -27.983  -3.955  1.00  0.00      A    H
ATOM   2240  C   MET A 142      -3.219 -30.191  -7.020  1.00  1.00      A    C
ATOM   2241  O   MET A 142      -2.948 -31.374  -6.817  1.00  1.00      A    O
ATOM   2242  N   ASP A 143      -3.213 -29.645  -8.232  1.00  1.00      A    N
ATOM   2243  HN  ASP A 143      -3.411 -28.689  -8.434  1.00  0.00      A    H
ATOM   2244  CA  ASP A 143      -2.904 -30.427  -9.423  1.00  1.00      A    C
ATOM   2245  HA  ASP A 143      -3.443 -31.372  -9.348  1.00  0.00      A    H
ATOM   2246  CB  ASP A 143      -3.359 -29.686 -10.683  1.00  0.00      A    C
ATOM   2247  HB1 ASP A 143      -2.783 -28.874 -10.773  1.00  0.00      A    H
ATOM   2248  HB2 ASP A 143      -4.410 -29.414 -10.579  1.00  0.00      A    H
ATOM   2249  CG  ASP A 143      -3.179 -30.510 -11.951  1.00  0.00      A    C
ATOM   2250  OD1 ASP A 143      -2.652 -31.594 -11.863  1.00  0.00      A    O
ATOM   2251  OD2 ASP A 143      -3.569 -30.046 -12.996  1.00  0.00      A    O
ATOM   2252  C   ASP A 143      -1.414 -30.727  -9.512  1.00  1.00      A    C
ATOM   2253  O   ASP A 143      -0.666 -30.010 -10.176  1.00  1.00      A    O
ATOM   2254  N   TYR A 144      -0.989 -31.793  -8.843  1.00  1.00      A    N
ATOM   2255  HN  TYR A 144      -1.599 -32.449  -8.402  1.00  0.00      A    H
ATOM   2256  CA  TYR A 144       0.430 -32.093  -8.701  1.00  1.00      A    C
ATOM   2257  HA  TYR A 144       0.913 -31.888  -9.656  1.00  0.00      A    H
ATOM   2258  CB  TYR A 144       1.060 -31.203  -7.626  1.00  0.00      A    C
ATOM   2259  HB1 TYR A 144       0.932 -31.672  -6.752  1.00  0.00      A    H
ATOM   2260  HB2 TYR A 144       0.568 -30.230  -7.639  1.00  0.00      A    H
ATOM   2261  CG  TYR A 144       2.550 -31.002  -7.796  1.00  0.00      A    C
ATOM   2262  CD1 TYR A 144       3.025 -30.070  -8.708  1.00  0.00      A    C
ATOM   2263  HD1 TYR A 144       2.331 -29.488  -9.297  1.00  0.00      A    H
ATOM   2264  CE1 TYR A 144       4.385 -29.887  -8.863  1.00  0.00      A    C
ATOM   2265  HE1 TYR A 144       4.757 -29.162  -9.571  1.00  0.00      A    H
ATOM   2266  CZ  TYR A 144       5.273 -30.639  -8.102  1.00  0.00      A    C
ATOM   2267  OH  TYR A 144       6.628 -30.456  -8.257  1.00  0.00      A    O
ATOM   2268  HH  TYR A 144       7.090 -31.313  -8.140  1.00  0.00      A    H
ATOM   2269  CD2 TYR A 144       3.441 -31.749  -7.040  1.00  0.00      A    C
ATOM   2270  HD2 TYR A 144       3.072 -32.474  -6.330  1.00  0.00      A    H
ATOM   2271  CE2 TYR A 144       4.801 -31.566  -7.195  1.00  0.00      A    C
ATOM   2272  HE2 TYR A 144       5.495 -32.147  -6.605  1.00  0.00      A    H
ATOM   2273  C   TYR A 144       0.652 -33.562  -8.367  1.00  1.00      A    C
ATOM   2274  O   TYR A 144      -0.115 -34.160  -7.612  1.00  1.00      A    O
ATOM   2275  N   PRO A 145       1.708 -34.139  -8.931  1.00  1.00      A    N
ATOM   2276  CD  PRO A 145       2.607 -33.524  -9.923  1.00  0.00      A    C
ATOM   2277  HD1 PRO A 145       1.520 -33.651 -10.128  1.00  0.00      A    H
ATOM   2278  HD2 PRO A 145       3.267 -32.784  -9.470  1.00  0.00      A    H
ATOM   2279  CA  PRO A 145       2.130 -35.486  -8.568  1.00  1.00      A    C
ATOM   2280  HA  PRO A 145       1.414 -36.255  -8.855  1.00  0.00      A    H
ATOM   2281  CB  PRO A 145       3.478 -35.630  -9.283  1.00  0.00      A    C
ATOM   2282  HB1 PRO A 145       3.299 -35.959 -10.332  1.00  0.00      A    H
ATOM   2283  HB2 PRO A 145       4.307 -35.354  -8.631  1.00  0.00      A    H
ATOM   2284  CG  PRO A 145       3.372 -34.708 -10.450  1.00  0.00      A    C
ATOM   2285  HG1 PRO A 145       2.917 -35.136 -11.230  1.00  0.00      A    H
ATOM   2286  HG2 PRO A 145       4.357 -34.414 -10.815  1.00  0.00      A    H
ATOM   2287  C   PRO A 145       2.278 -35.629  -7.058  1.00  1.00      A    C
ATOM   2288  O   PRO A 145       2.122 -34.660  -6.315  1.00  1.00      A    O
ATOM   2289  N   ARG A 146       2.579 -36.843  -6.611  1.00  1.00      A    N
ATOM   2290  HN  ARG A 146       2.880 -37.569  -7.225  1.00  0.00      A    H
ATOM   2291  CA  ARG A 146       2.488 -37.182  -5.195  1.00  1.00      A    C
ATOM   2292  HA  ARG A 146       1.431 -37.301  -4.955  1.00  0.00      A    H
ATOM   2293  CB  ARG A 146       3.222 -38.484  -4.908  1.00  0.00      A    C
ATOM   2294  HB1 ARG A 146       3.171 -38.617  -3.918  1.00  0.00      A    H
ATOM   2295  HB2 ARG A 146       4.248 -38.392  -5.265  1.00  0.00      A    H
ATOM   2296  CG  ARG A 146       2.598 -39.721  -5.533  1.00  0.00      A    C
ATOM   2297  HG1 ARG A 146       2.603 -39.601  -6.526  1.00  0.00      A    H
ATOM   2298  HG2 ARG A 146       1.576 -39.834  -5.173  1.00  0.00      A    H
ATOM   2299  CD  ARG A 146       3.373 -40.948  -5.216  1.00  0.00      A    C
ATOM   2300  HD1 ARG A 146       3.358 -41.071  -4.224  1.00  0.00      A    H
ATOM   2301  HD2 ARG A 146       4.399 -40.830  -5.568  1.00  0.00      A    H
ATOM   2302  NE  ARG A 146       2.787 -42.133  -5.821  1.00  0.00      A    N
ATOM   2303  HE  ARG A 146       1.914 -42.019  -6.338  1.00  0.00      A    H
ATOM   2304  CZ  ARG A 146       3.315 -43.370  -5.748  1.00  0.00      A    C
ATOM   2305  NH1 ARG A 146       4.438 -43.568  -5.093  1.00  0.00      A    N
ATOM   2306 HH11 ARG A 146       4.909 -42.785  -4.641  1.00  0.00      A    H
ATOM   2307 HH12 ARG A 146       4.837 -44.505  -5.038  1.00  0.00      A    H
ATOM   2308  NH2 ARG A 146       2.703 -44.385  -6.333  1.00  0.00      A    N
ATOM   2309 HH21 ARG A 146       1.831 -44.231  -6.841  1.00  0.00      A    H
ATOM   2310 HH22 ARG A 146       3.103 -45.322  -6.278  1.00  0.00      A    H
ATOM   2311  C   ARG A 146       3.066 -36.074  -4.325  1.00  1.00      A    C
ATOM   2312  O   ARG A 146       4.258 -36.071  -4.016  1.00  1.00      A    O
ATOM   2313  N   LEU A 147       2.215 -35.133  -3.931  1.00  1.00      A    N
ATOM   2314  HN  LEU A 147       1.232 -35.163  -4.100  1.00  0.00      A    H
ATOM   2315  CA  LEU A 147       2.661 -33.952  -3.202  1.00  1.00      A    C
ATOM   2316  HA  LEU A 147       3.666 -33.708  -3.545  1.00  0.00      A    H
ATOM   2317  CB  LEU A 147       1.726 -32.770  -3.483  1.00  0.00      A    C
ATOM   2318  HB1 LEU A 147       0.840 -33.032  -3.100  1.00  0.00      A    H
ATOM   2319  HB2 LEU A 147       1.696 -32.601  -4.560  1.00  0.00      A    H
ATOM   2320  CG  LEU A 147       2.096 -31.449  -2.795  1.00  0.00      A    C
ATOM   2321  HG  LEU A 147       2.241 -31.613  -1.727  1.00  0.00      A    H
ATOM   2322  CD1 LEU A 147       3.398 -30.919  -3.379  1.00  0.00      A    C
ATOM   2323 HD11 LEU A 147       3.661 -29.981  -2.890  1.00  0.00      A    H
ATOM   2324 HD12 LEU A 147       4.193 -31.648  -3.218  1.00  0.00      A    H
ATOM   2325 HD13 LEU A 147       3.274 -30.749  -4.449  1.00  0.00      A    H
ATOM   2326  CD2 LEU A 147       0.966 -30.448  -2.977  1.00  0.00      A    C
ATOM   2327 HD21 LEU A 147       1.229 -29.510  -2.488  1.00  0.00      A    H
ATOM   2328 HD22 LEU A 147       0.805 -30.270  -4.040  1.00  0.00      A    H
ATOM   2329 HD23 LEU A 147       0.053 -30.844  -2.533  1.00  0.00      A    H
ATOM   2330  C   LEU A 147       2.716 -34.218  -1.703  1.00  1.00      A    C
ATOM   2331  O   LEU A 147       1.778 -34.770  -1.126  1.00  1.00      A    O
ATOM   2332  N   ARG A 148       3.820 -33.824  -1.076  1.00  1.00      A    N
ATOM   2333  HN  ARG A 148       4.589 -33.430  -1.572  1.00  0.00      A    H
ATOM   2334  CA  ARG A 148       3.965 -33.946   0.369  1.00  1.00      A    C
ATOM   2335  HA  ARG A 148       3.294 -34.739   0.699  1.00  0.00      A    H
ATOM   2336  CB  ARG A 148       5.397 -34.312   0.733  1.00  0.00      A    C
ATOM   2337  HB1 ARG A 148       5.413 -34.405   1.728  1.00  0.00      A    H
ATOM   2338  HB2 ARG A 148       6.060 -33.524   0.375  1.00  0.00      A    H
ATOM   2339  CG  ARG A 148       5.878 -35.644   0.179  1.00  0.00      A    C
ATOM   2340  HG1 ARG A 148       6.850 -35.735   0.395  1.00  0.00      A    H
ATOM   2341  HG2 ARG A 148       5.730 -35.664  -0.901  1.00  0.00      A    H
ATOM   2342  CD  ARG A 148       5.161 -36.787   0.799  1.00  0.00      A    C
ATOM   2343  HD1 ARG A 148       5.477 -37.624   0.352  1.00  0.00      A    H
ATOM   2344  HD2 ARG A 148       4.088 -36.663   0.658  1.00  0.00      A    H
ATOM   2345  NE  ARG A 148       5.451 -36.904   2.219  1.00  0.00      A    N
ATOM   2346  HE  ARG A 148       4.788 -36.490   2.874  1.00  0.00      A    H
ATOM   2347  CZ  ARG A 148       6.534 -37.521   2.731  1.00  0.00      A    C
ATOM   2348  NH1 ARG A 148       7.418 -38.072   1.928  1.00  0.00      A    N
ATOM   2349 HH11 ARG A 148       7.284 -38.031   0.917  1.00  0.00      A    H
ATOM   2350 HH12 ARG A 148       8.237 -38.539   2.316  1.00  0.00      A    H
ATOM   2351  NH2 ARG A 148       6.708 -37.573   4.039  1.00  0.00      A    N
ATOM   2352 HH21 ARG A 148       6.022 -37.145   4.662  1.00  0.00      A    H
ATOM   2353 HH22 ARG A 148       7.527 -38.040   4.427  1.00  0.00      A    H
ATOM   2354  C   ARG A 148       3.580 -32.652   1.073  1.00  1.00      A    C
ATOM   2355  O   ARG A 148       4.164 -31.599   0.821  1.00  1.00      A    O
ATOM   2356  N   VAL A 149       2.592 -32.737   1.959  1.00  1.00      A    N
ATOM   2357  HN  VAL A 149       2.118 -33.585   2.183  1.00  0.00      A    H
ATOM   2358  CA  VAL A 149       2.117 -31.570   2.691  1.00  1.00      A    C
ATOM   2359  HA  VAL A 149       2.690 -30.708   2.347  1.00  0.00      A    H
ATOM   2360  CB  VAL A 149       0.619 -31.339   2.413  1.00  0.00      A    C
ATOM   2361  HB  VAL A 149       0.062 -32.226   2.715  1.00  0.00      A    H
ATOM   2362  CG1 VAL A 149       0.103 -30.161   3.226  1.00  0.00      A    C
ATOM   2363 HG11 VAL A 149      -0.956 -30.012   3.017  1.00  0.00      A    H
ATOM   2364 HG12 VAL A 149       0.239 -30.363   4.288  1.00  0.00      A    H
ATOM   2365 HG13 VAL A 149       0.656 -29.262   2.954  1.00  0.00      A    H
ATOM   2366  CG2 VAL A 149       0.399 -31.106   0.926  1.00  0.00      A    C
ATOM   2367 HG21 VAL A 149      -0.662 -30.943   0.736  1.00  0.00      A    H
ATOM   2368 HG22 VAL A 149       0.963 -30.229   0.607  1.00  0.00      A    H
ATOM   2369 HG23 VAL A 149       0.737 -31.978   0.368  1.00  0.00      A    H
ATOM   2370  C   VAL A 149       2.333 -31.734   4.190  1.00  1.00      A    C
ATOM   2371  O   VAL A 149       2.036 -32.785   4.759  1.00  1.00      A    O
ATOM   2372  N   PHE A 150       2.851 -30.688   4.826  1.00  1.00      A    N
ATOM   2373  HN  PHE A 150       3.028 -29.806   4.393  1.00  0.00      A    H
ATOM   2374  CA  PHE A 150       3.210 -30.752   6.237  1.00  1.00      A    C
ATOM   2375  HA  PHE A 150       2.947 -31.745   6.602  1.00  0.00      A    H
ATOM   2376  CB  PHE A 150       4.712 -30.528   6.417  1.00  0.00      A    C
ATOM   2377  HB1 PHE A 150       4.897 -30.593   7.398  1.00  0.00      A    H
ATOM   2378  HB2 PHE A 150       4.974 -29.547   6.020  1.00  0.00      A    H
ATOM   2379  CG  PHE A 150       5.564 -31.568   5.747  1.00  0.00      A    C
ATOM   2380  CD1 PHE A 150       5.835 -31.494   4.388  1.00  0.00      A    C
ATOM   2381  HD1 PHE A 150       5.429 -30.679   3.807  1.00  0.00      A    H
ATOM   2382  CE1 PHE A 150       6.617 -32.450   3.770  1.00  0.00      A    C
ATOM   2383  HE1 PHE A 150       6.819 -32.380   2.711  1.00  0.00      A    H
ATOM   2384  CZ  PHE A 150       7.141 -33.493   4.505  1.00  0.00      A    C
ATOM   2385  HZ  PHE A 150       7.754 -34.241   4.022  1.00  0.00      A    H
ATOM   2386  CD2 PHE A 150       6.095 -32.624   6.472  1.00  0.00      A    C
ATOM   2387  HD2 PHE A 150       5.893 -32.700   7.530  1.00  0.00      A    H
ATOM   2388  CE2 PHE A 150       6.879 -33.580   5.857  1.00  0.00      A    C
ATOM   2389  HE2 PHE A 150       7.288 -34.396   6.435  1.00  0.00      A    H
ATOM   2390  C   PHE A 150       2.437 -29.719   7.049  1.00  1.00      A    C
ATOM   2391  O   PHE A 150       2.184 -28.609   6.579  1.00  1.00      A    O
ATOM   2392  N   VAL A 151       2.065 -30.091   8.269  1.00  1.00      A    N
ATOM   2393  HN  VAL A 151       2.220 -31.001   8.643  1.00  0.00      A    H
ATOM   2394  CA  VAL A 151       1.385 -29.173   9.175  1.00  1.00      A    C
ATOM   2395  HA  VAL A 151       1.222 -28.238   8.639  1.00  0.00      A    H
ATOM   2396  CB  VAL A 151       0.030 -29.760   9.613  1.00  0.00      A    C
ATOM   2397  HB  VAL A 151       0.203 -30.705  10.127  1.00  0.00      A    H
ATOM   2398  CG1 VAL A 151      -0.670 -28.819  10.583  1.00  0.00      A    C
ATOM   2399 HG11 VAL A 151      -1.626 -29.250  10.882  1.00  0.00      A    H
ATOM   2400 HG12 VAL A 151      -0.045 -28.674  11.464  1.00  0.00      A    H
ATOM   2401 HG13 VAL A 151      -0.840 -27.858  10.098  1.00  0.00      A    H
ATOM   2402  CG2 VAL A 151      -0.839 -30.021   8.393  1.00  0.00      A    C
ATOM   2403 HG21 VAL A 151      -1.796 -30.436   8.709  1.00  0.00      A    H
ATOM   2404 HG22 VAL A 151      -1.007 -29.086   7.858  1.00  0.00      A    H
ATOM   2405 HG23 VAL A 151      -0.337 -30.729   7.733  1.00  0.00      A    H
ATOM   2406  C   VAL A 151       2.233 -28.887  10.408  1.00  1.00      A    C
ATOM   2407  O   VAL A 151       2.550 -29.793  11.179  1.00  1.00      A    O
ATOM   2408  N   CYS A 152       2.599 -27.622  10.589  1.00  1.00      A    N
ATOM   2409  HN  CYS A 152       2.284 -26.869  10.014  1.00  0.00      A    H
ATOM   2410  CA  CYS A 152       3.507 -27.232  11.660  1.00  1.00      A    C
ATOM   2411  HA  CYS A 152       4.057 -28.123  11.962  1.00  0.00      A    H
ATOM   2412  CB  CYS A 152       4.490 -26.168  11.172  1.00  0.00      A    C
ATOM   2413  HB1 CYS A 152       5.096 -25.967  11.942  1.00  0.00      A    H
ATOM   2414  HB2 CYS A 152       3.929 -25.290  10.853  1.00  0.00      A    H
ATOM   2415  SG  CYS A 152       5.551 -26.711   9.811  1.00  0.00      A    S
ATOM   2416  HG1 CYS A 152       6.186 -25.553   9.622  1.00  0.00      A    H
ATOM   2417  C   CYS A 152       2.742 -26.696  12.863  1.00  1.00      A    C
ATOM   2418  O   CYS A 152       2.380 -25.520  12.905  1.00  1.00      A    O
ATOM   2419  N   ASP A 153       2.496 -27.564  13.837  1.00  1.00      A    N
ATOM   2420  HN  ASP A 153       2.810 -28.510  13.859  1.00  1.00      A    H
ATOM   2421  CA  ASP A 153       1.711 -27.199  15.010  1.00  1.00      A    C
ATOM   2422  HA  ASP A 153       1.480 -26.136  14.934  1.00  1.00      A    H
ATOM   2423  CB  ASP A 153       0.406 -27.997  15.053  1.00  1.00      A    C
ATOM   2424  HB1 ASP A 153       0.651 -28.960  15.165  1.00  1.00      A    H
ATOM   2425  HB2 ASP A 153      -0.142 -27.837  14.125  1.00  1.00      A    H
ATOM   2426  CG  ASP A 153      -0.482 -27.619  16.230  1.00  1.00      A    C
ATOM   2427  OD1 ASP A 153       0.006 -26.994  17.141  1.00  1.00      A    O
ATOM   2428  OD2 ASP A 153      -1.642 -27.957  16.206  1.00  1.00      A    O
ATOM   2429  C   ASP A 153       2.497 -27.431  16.294  1.00  1.00      A    C
ATOM   2430  O   ASP A 153       2.576 -28.555  16.791  1.00  1.00      A    O
ATOM   2431  N   ASP A 154       3.079 -26.362  16.827  1.00  1.00      A    N
ATOM   2432  HN  ASP A 154       3.037 -25.438  16.457  1.00  1.00      A    H
ATOM   2433  CA  ASP A 154       3.865 -26.447  18.052  1.00  1.00      A    C
ATOM   2434  HA  ASP A 154       4.214 -27.475  18.149  1.00  1.00      A    H
ATOM   2435  CB  ASP A 154       5.072 -25.510  17.982  1.00  1.00      A    C
ATOM   2436  HB1 ASP A 154       5.559 -25.718  17.134  1.00  1.00      A    H
ATOM   2437  HB2 ASP A 154       5.708 -25.679  18.850  1.00  1.00      A    H
ATOM   2438  CG  ASP A 154       4.680 -24.040  17.928  1.00  1.00      A    C
ATOM   2439  OD1 ASP A 154       3.522 -23.747  18.116  1.00  1.00      A    O
ATOM   2440  OD2 ASP A 154       5.540 -23.224  17.699  1.00  1.00      A    O
ATOM   2441  C   ASP A 154       3.021 -26.107  19.273  1.00  1.00      A    C
ATOM   2442  O   ASP A 154       3.547 -25.920  20.371  1.00  1.00      A    O
ATOM   2443  N   THR A 155       1.710 -26.028  19.076  1.00  1.00      A    N
ATOM   2444  HN  THR A 155       1.253 -26.311  18.233  1.00  0.00      A    H
ATOM   2445  CA  THR A 155       0.810 -25.509  20.100  1.00  1.00      A    C
ATOM   2446  HA  THR A 155       1.431 -25.081  20.887  1.00  0.00      A    H
ATOM   2447  CB  THR A 155      -0.103 -24.408  19.530  1.00  0.00      A    C
ATOM   2448  HB  THR A 155      -0.698 -24.833  18.721  1.00  0.00      A    H
ATOM   2449  OG1 THR A 155       0.698 -23.331  19.029  1.00  0.00      A    O
ATOM   2450  HG1 THR A 155       1.596 -23.662  18.815  1.00  0.00      A    H
ATOM   2451  CG2 THR A 155      -1.040 -23.881  20.607  1.00  0.00      A    C
ATOM   2452 HG21 THR A 155      -1.677 -23.104  20.185  1.00  0.00      A    H
ATOM   2453 HG22 THR A 155      -1.659 -24.696  20.980  1.00  0.00      A    H
ATOM   2454 HG23 THR A 155      -0.454 -23.465  21.427  1.00  0.00      A    H
ATOM   2455  C   THR A 155      -0.041 -26.620  20.700  1.00  1.00      A    C
ATOM   2456  O   THR A 155      -0.282 -26.647  21.908  1.00  1.00      A    O
ATOM   2457  N   ARG A 156      -0.494 -27.536  19.851  1.00  1.00      A    N
ATOM   2458  HN  ARG A 156      -0.283 -27.496  18.876  1.00  0.00      A    H
ATOM   2459  CA  ARG A 156      -1.323 -28.650  20.295  1.00  1.00      A    C
ATOM   2460  HA  ARG A 156      -0.927 -28.991  21.252  1.00  0.00      A    H
ATOM   2461  CB  ARG A 156      -2.766 -28.204  20.476  1.00  0.00      A    C
ATOM   2462  HB1 ARG A 156      -2.734 -27.398  21.066  1.00  0.00      A    H
ATOM   2463  HB2 ARG A 156      -3.332 -29.024  20.918  1.00  0.00      A    H
ATOM   2464  CG  ARG A 156      -3.464 -27.762  19.199  1.00  0.00      A    C
ATOM   2465  HG1 ARG A 156      -3.529 -28.555  18.594  1.00  0.00      A    H
ATOM   2466  HG2 ARG A 156      -2.884 -26.972  18.723  1.00  0.00      A    H
ATOM   2467  CD  ARG A 156      -4.841 -27.274  19.466  1.00  0.00      A    C
ATOM   2468  HD1 ARG A 156      -5.239 -26.987  18.595  1.00  0.00      A    H
ATOM   2469  HD2 ARG A 156      -4.801 -26.435  20.160  1.00  0.00      A    H
ATOM   2470  NE  ARG A 156      -5.688 -28.319  20.019  1.00  0.00      A    N
ATOM   2471  HE  ARG A 156      -6.003 -29.057  19.389  1.00  0.00      A    H
ATOM   2472  CZ  ARG A 156      -6.085 -28.381  21.305  1.00  0.00      A    C
ATOM   2473  NH1 ARG A 156      -5.703 -27.455  22.157  1.00  0.00      A    N
ATOM   2474 HH11 ARG A 156      -5.106 -26.689  21.843  1.00  0.00      A    H
ATOM   2475 HH12 ARG A 156      -6.003 -27.502  23.131  1.00  0.00      A    H
ATOM   2476  NH2 ARG A 156      -6.856 -29.374  21.711  1.00  0.00      A    N
ATOM   2477 HH21 ARG A 156      -7.151 -30.094  21.051  1.00  0.00      A    H
ATOM   2478 HH22 ARG A 156      -7.156 -29.421  22.685  1.00  0.00      A    H
ATOM   2479  C   ARG A 156      -1.271 -29.805  19.304  1.00  1.00      A    C
ATOM   2480  O   ARG A 156      -0.334 -29.917  18.515  1.00  1.00      A    O
ATOM   2481  N   ARG A 157      -2.286 -30.662  19.350  1.00  1.00      A    N
ATOM   2482  HN  ARG A 157      -3.078 -30.506  19.935  1.00  0.00      A    H
ATOM   2483  CA  ARG A 157      -2.295 -31.879  18.547  1.00  1.00      A    C
ATOM   2484  HA  ARG A 157      -1.973 -31.611  17.541  1.00  0.00      A    H
ATOM   2485  CB  ARG A 157      -1.338 -32.911  19.126  1.00  0.00      A    C
ATOM   2486  HB1 ARG A 157      -1.741 -33.208  19.991  1.00  0.00      A    H
ATOM   2487  HB2 ARG A 157      -0.361 -32.444  19.259  1.00  0.00      A    H
ATOM   2488  CG  ARG A 157      -1.167 -34.167  18.287  1.00  0.00      A    C
ATOM   2489  HG1 ARG A 157      -0.880 -33.889  17.371  1.00  0.00      A    H
ATOM   2490  HG2 ARG A 157      -2.114 -34.704  18.238  1.00  0.00      A    H
ATOM   2491  CD  ARG A 157      -0.119 -35.060  18.843  1.00  0.00      A    C
ATOM   2492  HD1 ARG A 157       0.704 -34.512  18.989  1.00  0.00      A    H
ATOM   2493  HD2 ARG A 157       0.082 -35.867  18.138  1.00  0.00      A    H
ATOM   2494  NE  ARG A 157      -0.511 -35.624  20.125  1.00  0.00      A    N
ATOM   2495  HE  ARG A 157      -1.500 -35.596  20.373  1.00  0.00      A    H
ATOM   2496  CZ  ARG A 157       0.339 -36.182  21.009  1.00  0.00      A    C
ATOM   2497  NH1 ARG A 157       1.624 -36.243  20.736  1.00  0.00      A    N
ATOM   2498 HH11 ARG A 157       1.977 -35.869  19.855  1.00  0.00      A    H
ATOM   2499 HH12 ARG A 157       2.269 -36.666  21.404  1.00  0.00      A    H
ATOM   2500  NH2 ARG A 157      -0.117 -36.668  22.150  1.00  0.00      A    N
ATOM   2501 HH21 ARG A 157      -1.114 -36.620  22.362  1.00  0.00      A    H
ATOM   2502 HH22 ARG A 157       0.527 -37.090  22.818  1.00  0.00      A    H
ATOM   2503  C   ARG A 157      -3.694 -32.478  18.472  1.00  1.00      A    C
ATOM   2504  O   ARG A 157      -4.546 -31.997  17.725  1.00  1.00      A    O
ATOM   2505  N   GLY A 158      -3.926 -33.531  19.249  1.00  1.00      A    N
ATOM   2506  HN  GLY A 158      -3.228 -33.924  19.845  1.00  0.00      A    H
ATOM   2507  CA  GLY A 158      -5.227 -34.187  19.282  1.00  1.00      A    C
ATOM   2508  HA1 GLY A 158      -5.779 -33.777  20.116  1.00  0.00      A    H
ATOM   2509  HA2 GLY A 158      -5.091 -35.262  19.400  1.00  0.00      A    H
ATOM   2510  C   GLY A 158      -6.018 -33.907  18.010  1.00  1.00      A    C
ATOM   2511  O   GLY A 158      -5.745 -34.486  16.959  1.00  1.00      A    O
ATOM   2512  N   GLU A 159      -6.997 -33.017  18.114  1.00  1.00      A    N
ATOM   2513  HN  GLU A 159      -7.137 -32.425  18.903  1.00  0.00      A    H
ATOM   2514  CA  GLU A 159      -7.977 -32.827  17.050  1.00  1.00      A    C
ATOM   2515  HA  GLU A 159      -8.477 -33.781  16.884  1.00  0.00      A    H
ATOM   2516  CB  GLU A 159      -9.014 -31.780  17.460  1.00  0.00      A    C
ATOM   2517  HB1 GLU A 159      -9.693 -31.754  16.726  1.00  0.00      A    H
ATOM   2518  HB2 GLU A 159      -8.512 -30.822  17.592  1.00  0.00      A    H
ATOM   2519  CG  GLU A 159      -9.776 -32.115  18.734  1.00  0.00      A    C
ATOM   2520  HG1 GLU A 159      -9.881 -33.109  18.765  1.00  0.00      A    H
ATOM   2521  HG2 GLU A 159     -10.746 -31.619  18.713  1.00  0.00      A    H
ATOM   2522  CD  GLU A 159      -9.038 -31.707  19.980  1.00  0.00      A    C
ATOM   2523  OE1 GLU A 159      -7.951 -31.194  19.862  1.00  0.00      A    O
ATOM   2524  OE2 GLU A 159      -9.563 -31.910  21.050  1.00  0.00      A    O
ATOM   2525  C   GLU A 159      -7.303 -32.407  15.749  1.00  1.00      A    C
ATOM   2526  O   GLU A 159      -7.741 -32.785  14.663  1.00  1.00      A    O
ATOM   2527  N   VAL A 160      -6.237 -31.623  15.868  1.00  1.00      A    N
ATOM   2528  HN  VAL A 160      -5.891 -31.285  16.739  1.00  0.00      A    H
ATOM   2529  CA  VAL A 160      -5.474 -31.186  14.705  1.00  1.00      A    C
ATOM   2530  HA  VAL A 160      -6.167 -30.702  14.017  1.00  0.00      A    H
ATOM   2531  CB  VAL A 160      -4.382 -30.185  15.127  1.00  0.00      A    C
ATOM   2532  HB  VAL A 160      -3.778 -30.633  15.916  1.00  0.00      A    H
ATOM   2533  CG1 VAL A 160      -3.465 -29.871  13.954  1.00  0.00      A    C
ATOM   2534 HG11 VAL A 160      -2.700 -29.163  14.270  1.00  0.00      A    H
ATOM   2535 HG12 VAL A 160      -2.990 -30.788  13.608  1.00  0.00      A    H
ATOM   2536 HG13 VAL A 160      -4.049 -29.437  13.143  1.00  0.00      A    H
ATOM   2537  CG2 VAL A 160      -5.024 -28.916  15.666  1.00  0.00      A    C
ATOM   2538 HG21 VAL A 160      -4.245 -28.213  15.962  1.00  0.00      A    H
ATOM   2539 HG22 VAL A 160      -5.644 -28.465  14.891  1.00  0.00      A    H
ATOM   2540 HG23 VAL A 160      -5.641 -29.159  16.530  1.00  0.00      A    H
ATOM   2541  C   VAL A 160      -4.827 -32.369  13.994  1.00  1.00      A    C
ATOM   2542  O   VAL A 160      -4.880 -32.473  12.769  1.00  1.00      A    O
ATOM   2543  N   ARG A 161      -4.218 -33.258  14.772  1.00  1.00      A    N
ATOM   2544  HN  ARG A 161      -4.149 -33.131  15.759  1.00  0.00      A    H
ATOM   2545  CA  ARG A 161      -3.616 -34.468  14.224  1.00  1.00      A    C
ATOM   2546  HA  ARG A 161      -2.894 -34.162  13.467  1.00  0.00      A    H
ATOM   2547  CB  ARG A 161      -2.902 -35.252  15.316  1.00  0.00      A    C
ATOM   2548  HB1 ARG A 161      -3.595 -35.455  16.009  1.00  0.00      A    H
ATOM   2549  HB2 ARG A 161      -2.087 -34.642  15.706  1.00  0.00      A    H
ATOM   2550  CG  ARG A 161      -2.340 -36.594  14.877  1.00  0.00      A    C
ATOM   2551  HG1 ARG A 161      -3.083 -37.118  14.460  1.00  0.00      A    H
ATOM   2552  HG2 ARG A 161      -1.945 -37.124  15.744  1.00  0.00      A    H
ATOM   2553  CD  ARG A 161      -1.267 -36.435  13.862  1.00  0.00      A    C
ATOM   2554  HD1 ARG A 161      -0.481 -36.010  14.311  1.00  0.00      A    H
ATOM   2555  HD2 ARG A 161      -1.626 -35.803  13.050  1.00  0.00      A    H
ATOM   2556  NE  ARG A 161      -0.834 -37.715  13.325  1.00  0.00      A    N
ATOM   2557  HE  ARG A 161      -1.291 -38.052  12.478  1.00  0.00      A    H
ATOM   2558  CZ  ARG A 161       0.127 -38.486  13.868  1.00  0.00      A    C
ATOM   2559  NH1 ARG A 161       0.744 -38.096  14.961  1.00  0.00      A    N
ATOM   2560 HH11 ARG A 161       0.495 -37.208  15.399  1.00  0.00      A    H
ATOM   2561 HH12 ARG A 161       1.472 -38.681  15.372  1.00  0.00      A    H
ATOM   2562  NH2 ARG A 161       0.450 -39.636  13.302  1.00  0.00      A    N
ATOM   2563 HH21 ARG A 161      -0.029 -39.940  12.455  1.00  0.00      A    H
ATOM   2564 HH22 ARG A 161       1.178 -40.219  13.714  1.00  0.00      A    H
ATOM   2565  C   ARG A 161      -4.666 -35.357  13.570  1.00  1.00      A    C
ATOM   2566  O   ARG A 161      -4.421 -35.955  12.522  1.00  1.00      A    O
ATOM   2567  N   THR A 162      -5.837 -35.440  14.194  1.00  1.00      A    N
ATOM   2568  HN  THR A 162      -6.044 -34.983  15.058  1.00  0.00      A    H
ATOM   2569  CA  THR A 162      -6.940 -36.225  13.651  1.00  1.00      A    C
ATOM   2570  HA  THR A 162      -6.598 -37.258  13.582  1.00  0.00      A    H
ATOM   2571  CB  THR A 162      -8.168 -36.167  14.579  1.00  0.00      A    C
ATOM   2572  HB  THR A 162      -8.460 -35.125  14.707  1.00  0.00      A    H
ATOM   2573  OG1 THR A 162      -7.838 -36.739  15.850  1.00  0.00      A    O
ATOM   2574  HG1 THR A 162      -7.198 -36.159  16.314  1.00  0.00      A    H
ATOM   2575  CG2 THR A 162      -9.332 -36.933  13.969  1.00  0.00      A    C
ATOM   2576 HG21 THR A 162     -10.192 -36.882  14.637  1.00  0.00      A    H
ATOM   2577 HG22 THR A 162      -9.593 -36.492  13.006  1.00  0.00      A    H
ATOM   2578 HG23 THR A 162      -9.046 -37.975  13.825  1.00  0.00      A    H
ATOM   2579  C   THR A 162      -7.326 -35.744  12.259  1.00  1.00      A    C
ATOM   2580  O   THR A 162      -7.524 -36.547  11.347  1.00  1.00      A    O
ATOM   2581  N   TYR A 163      -7.430 -34.428  12.101  1.00  1.00      A    N
ATOM   2582  HN  TYR A 163      -7.279 -33.767  12.833  1.00  0.00      A    H
ATOM   2583  CA  TYR A 163      -7.783 -33.838  10.815  1.00  1.00      A    C
ATOM   2584  HA  TYR A 163      -8.651 -34.372  10.428  1.00  0.00      A    H
ATOM   2585  CB  TYR A 163      -8.147 -32.360  10.987  1.00  0.00      A    C
ATOM   2586  HB1 TYR A 163      -8.087 -31.942  10.081  1.00  0.00      A    H
ATOM   2587  HB2 TYR A 163      -7.450 -31.904  11.690  1.00  0.00      A    H
ATOM   2588  CG  TYR A 163      -9.560 -32.134  11.479  1.00  0.00      A    C
ATOM   2589  CD1 TYR A 163     -10.037 -32.844  12.570  1.00  0.00      A    C
ATOM   2590  HD1 TYR A 163      -9.399 -33.559  13.070  1.00  0.00      A    H
ATOM   2591  CE1 TYR A 163     -11.327 -32.636  13.018  1.00  0.00      A    C
ATOM   2592  HE1 TYR A 163     -11.702 -33.188  13.868  1.00  0.00      A    H
ATOM   2593  CZ  TYR A 163     -12.143 -31.714  12.371  1.00  0.00      A    C
ATOM   2594  OH  TYR A 163     -13.428 -31.508  12.817  1.00  0.00      A    O
ATOM   2595  HH  TYR A 163     -13.864 -30.832  12.258  1.00  0.00      A    H
ATOM   2596  CD2 TYR A 163     -10.377 -31.215  10.837  1.00  0.00      A    C
ATOM   2597  HD2 TYR A 163     -10.005 -30.661   9.987  1.00  0.00      A    H
ATOM   2598  CE2 TYR A 163     -11.668 -31.008  11.285  1.00  0.00      A    C
ATOM   2599  HE2 TYR A 163     -12.305 -30.293  10.786  1.00  0.00      A    H
ATOM   2600  C   TYR A 163      -6.648 -33.987   9.811  1.00  1.00      A    C
ATOM   2601  O   TYR A 163      -6.883 -34.103   8.608  1.00  1.00      A    O
ATOM   2602  N   CYS A 164      -5.417 -33.985  10.312  1.00  1.00      A    N
ATOM   2603  HN  CYS A 164      -5.213 -33.817  11.275  1.00  0.00      A    H
ATOM   2604  CA  CYS A 164      -4.249 -34.234   9.475  1.00  1.00      A    C
ATOM   2605  HA  CYS A 164      -4.293 -33.539   8.637  1.00  0.00      A    H
ATOM   2606  CB  CYS A 164      -2.962 -33.999  10.264  1.00  0.00      A    C
ATOM   2607  HB1 CYS A 164      -2.210 -34.302   9.679  1.00  0.00      A    H
ATOM   2608  HB2 CYS A 164      -3.010 -34.566  11.194  1.00  0.00      A    H
ATOM   2609  SG  CYS A 164      -2.641 -32.262  10.654  1.00  0.00      A    S
ATOM   2610  HG1 CYS A 164      -1.532 -32.455  11.371  1.00  0.00      A    H
ATOM   2611  C   CYS A 164      -4.254 -35.657   8.931  1.00  1.00      A    C
ATOM   2612  O   CYS A 164      -3.885 -35.894   7.781  1.00  1.00      A    O
ATOM   2613  N   GLU A 165      -4.673 -36.602   9.766  1.00  1.00      A    N
ATOM   2614  HN  GLU A 165      -4.926 -36.441  10.716  1.00  0.00      A    H
ATOM   2615  CA  GLU A 165      -4.800 -37.993   9.348  1.00  1.00      A    C
ATOM   2616  HA  GLU A 165      -3.867 -38.281   8.864  1.00  0.00      A    H
ATOM   2617  CB  GLU A 165      -5.037 -38.896  10.560  1.00  0.00      A    C
ATOM   2618  HB1 GLU A 165      -5.224 -39.808  10.198  1.00  0.00      A    H
ATOM   2619  HB2 GLU A 165      -5.874 -38.500  11.134  1.00  0.00      A    H
ATOM   2620  CG  GLU A 165      -3.834 -39.039  11.481  1.00  0.00      A    C
ATOM   2621  HG1 GLU A 165      -4.116 -39.613  12.250  1.00  0.00      A    H
ATOM   2622  HG2 GLU A 165      -3.525 -38.050  11.823  1.00  0.00      A    H
ATOM   2623  CD  GLU A 165      -2.668 -39.720  10.820  1.00  0.00      A    C
ATOM   2624  OE1 GLU A 165      -2.893 -40.578  10.000  1.00  0.00      A    O
ATOM   2625  OE2 GLU A 165      -1.551 -39.381  11.134  1.00  0.00      A    O
ATOM   2626  C   GLU A 165      -5.935 -38.165   8.345  1.00  1.00      A    C
ATOM   2627  O   GLU A 165      -5.831 -38.950   7.404  1.00  1.00      A    O
ATOM   2628  N   ALA A 166      -7.019 -37.424   8.554  1.00  1.00      A    N
ATOM   2629  HN  ALA A 166      -7.128 -36.834   9.353  1.00  0.00      A    H
ATOM   2630  CA  ALA A 166      -8.138 -37.423   7.619  1.00  1.00      A    C
ATOM   2631  HA  ALA A 166      -8.440 -38.457   7.454  1.00  0.00      A    H
ATOM   2632  CB  ALA A 166      -9.314 -36.654   8.202  1.00  0.00      A    C
ATOM   2633  HB1 ALA A 166     -10.141 -36.661   7.493  1.00  0.00      A    H
ATOM   2634  HB2 ALA A 166      -9.630 -37.123   9.134  1.00  0.00      A    H
ATOM   2635  HB3 ALA A 166      -9.014 -35.625   8.399  1.00  0.00      A    H
ATOM   2636  C   ALA A 166      -7.731 -36.831   6.275  1.00  1.00      A    C
ATOM   2637  O   ALA A 166      -8.105 -37.346   5.221  1.00  1.00      A    O
ATOM   2638  N   ALA A 167      -6.963 -35.748   6.319  1.00  1.00      A    N
ATOM   2639  HN  ALA A 167      -6.693 -35.310   7.176  1.00  0.00      A    H
ATOM   2640  CA  ALA A 167      -6.457 -35.117   5.106  1.00  1.00      A    C
ATOM   2641  HA  ALA A 167      -7.293 -34.998   4.415  1.00  0.00      A    H
ATOM   2642  CB  ALA A 167      -5.882 -33.745   5.422  1.00  0.00      A    C
ATOM   2643  HB1 ALA A 167      -5.508 -33.287   4.506  1.00  0.00      A    H
ATOM   2644  HB2 ALA A 167      -6.661 -33.115   5.852  1.00  0.00      A    H
ATOM   2645  HB3 ALA A 167      -5.065 -33.849   6.136  1.00  0.00      A    H
ATOM   2646  C   ALA A 167      -5.409 -35.989   4.429  1.00  1.00      A    C
ATOM   2647  O   ALA A 167      -5.274 -35.976   3.205  1.00  1.00      A    O
ATOM   2648  N   GLY A 168      -4.667 -36.745   5.230  1.00  1.00      A    N
ATOM   2649  HN  GLY A 168      -4.790 -36.761   6.221  1.00  0.00      A    H
ATOM   2650  CA  GLY A 168      -3.617 -37.612   4.710  1.00  1.00      A    C
ATOM   2651  HA1 GLY A 168      -3.927 -37.954   3.733  1.00  0.00      A    H
ATOM   2652  HA2 GLY A 168      -3.472 -38.457   5.385  1.00  0.00      A    H
ATOM   2653  C   GLY A 168      -2.306 -36.854   4.550  1.00  1.00      A    C
ATOM   2654  O   GLY A 168      -1.565 -37.071   3.591  1.00  1.00      A    O
ATOM   2655  N   VAL A 169      -2.023 -35.963   5.495  1.00  1.00      A    N
ATOM   2656  HN  VAL A 169      -2.598 -35.798   6.292  1.00  0.00      A    H
ATOM   2657  CA  VAL A 169      -0.822 -35.140   5.437  1.00  1.00      A    C
ATOM   2658  HA  VAL A 169      -0.285 -35.400   4.525  1.00  0.00      A    H
ATOM   2659  CB  VAL A 169      -1.199 -33.646   5.409  1.00  0.00      A    C
ATOM   2660  HB  VAL A 169      -0.287 -33.054   5.333  1.00  0.00      A    H
ATOM   2661  CG1 VAL A 169      -2.062 -33.338   4.194  1.00  0.00      A    C
ATOM   2662 HG11 VAL A 169      -2.320 -32.279   4.190  1.00  0.00      A    H
ATOM   2663 HG12 VAL A 169      -1.512 -33.582   3.285  1.00  0.00      A    H
ATOM   2664 HG13 VAL A 169      -2.975 -33.933   4.237  1.00  0.00      A    H
ATOM   2665  CG2 VAL A 169      -1.919 -33.269   6.694  1.00  0.00      A    C
ATOM   2666 HG21 VAL A 169      -2.184 -32.211   6.665  1.00  0.00      A    H
ATOM   2667 HG22 VAL A 169      -2.826 -33.866   6.792  1.00  0.00      A    H
ATOM   2668 HG23 VAL A 169      -1.267 -33.458   7.546  1.00  0.00      A    H
ATOM   2669  C   VAL A 169       0.088 -35.408   6.629  1.00  1.00      A    C
ATOM   2670  O   VAL A 169      -0.290 -36.115   7.563  1.00  1.00      A    O
ATOM   2671  N   ASN A 170       1.288 -34.839   6.592  1.00  1.00      A    N
ATOM   2672  HN  ASN A 170       1.584 -34.215   5.870  1.00  0.00      A    H
ATOM   2673  CA  ASN A 170       2.287 -35.088   7.625  1.00  1.00      A    C
ATOM   2674  HA  ASN A 170       2.085 -36.068   8.058  1.00  0.00      A    H
ATOM   2675  CB  ASN A 170       3.681 -35.104   7.026  1.00  0.00      A    C
ATOM   2676  HB1 ASN A 170       4.330 -35.212   7.779  1.00  0.00      A    H
ATOM   2677  HB2 ASN A 170       3.856 -34.168   6.496  1.00  0.00      A    H
ATOM   2678  CG  ASN A 170       3.891 -36.255   6.082  1.00  0.00      A    C
ATOM   2679  OD1 ASN A 170       4.319 -36.066   4.938  1.00  0.00      A    O
ATOM   2680  ND2 ASN A 170       3.597 -37.446   6.539  1.00  0.00      A    N
ATOM   2681 HD21 ASN A 170       3.719 -38.265   5.943  1.00  0.00      A    H
ATOM   2682 HD22 ASN A 170       3.246 -37.555   7.490  1.00  0.00      A    H
ATOM   2683  C   ASN A 170       2.193 -34.054   8.739  1.00  1.00      A    C
ATOM   2684  O   ASN A 170       2.455 -32.871   8.525  1.00  1.00      A    O
ATOM   2685  N   TYR A 171       1.821 -34.508   9.930  1.00  1.00      A    N
ATOM   2686  HN  TYR A 171       1.548 -35.453  10.103  1.00  0.00      A    H
ATOM   2687  CA  TYR A 171       1.781 -33.642  11.104  1.00  1.00      A    C
ATOM   2688  HA  TYR A 171       1.567 -32.629  10.764  1.00  0.00      A    H
ATOM   2689  CB  TYR A 171       0.672 -34.087  12.060  1.00  0.00      A    C
ATOM   2690  HB1 TYR A 171       0.813 -35.063  12.229  1.00  0.00      A    H
ATOM   2691  HB2 TYR A 171      -0.294 -33.892  11.597  1.00  0.00      A    H
ATOM   2692  CG  TYR A 171       0.718 -33.401  13.408  1.00  0.00      A    C
ATOM   2693  CD1 TYR A 171      -0.059 -32.275  13.639  1.00  0.00      A    C
ATOM   2694  HD1 TYR A 171      -0.696 -31.889  12.858  1.00  0.00      A    H
ATOM   2695  CE1 TYR A 171      -0.017 -31.649  14.870  1.00  0.00      A    C
ATOM   2696  HE1 TYR A 171      -0.620 -30.773  15.053  1.00  0.00      A    H
ATOM   2697  CZ  TYR A 171       0.805 -32.152  15.873  1.00  0.00      A    C
ATOM   2698  OH  TYR A 171       0.846 -31.528  17.098  1.00  0.00      A    O
ATOM   2699  HH  TYR A 171       0.088 -30.913  17.178  1.00  0.00      A    H
ATOM   2700  CD2 TYR A 171       1.536 -33.898  14.412  1.00  0.00      A    C
ATOM   2701  HD2 TYR A 171       2.141 -34.774  14.231  1.00  0.00      A    H
ATOM   2702  CE2 TYR A 171       1.577 -33.272  15.642  1.00  0.00      A    C
ATOM   2703  HE2 TYR A 171       2.213 -33.660  16.424  1.00  0.00      A    H
ATOM   2704  C   TYR A 171       3.124 -33.627  11.822  1.00  1.00      A    C
ATOM   2705  O   TYR A 171       3.664 -34.676  12.172  1.00  1.00      A    O
ATOM   2706  N   VAL A 172       3.660 -32.430  12.039  1.00  1.00      A    N
ATOM   2707  HN  VAL A 172       3.265 -31.577  11.709  1.00  0.00      A    H
ATOM   2708  CA  VAL A 172       4.896 -32.270  12.794  1.00  1.00      A    C
ATOM   2709  HA  VAL A 172       5.147 -33.238  13.228  1.00  0.00      A    H
ATOM   2710  CB  VAL A 172       6.034 -31.809  11.863  1.00  0.00      A    C
ATOM   2711  HB  VAL A 172       6.949 -31.710  12.446  1.00  0.00      A    H
ATOM   2712  CG1 VAL A 172       6.280 -32.840  10.772  1.00  0.00      A    C
ATOM   2713 HG11 VAL A 172       7.087 -32.498  10.124  1.00  0.00      A    H
ATOM   2714 HG12 VAL A 172       6.557 -33.792  11.226  1.00  0.00      A    H
ATOM   2715 HG13 VAL A 172       5.372 -32.971  10.183  1.00  0.00      A    H
ATOM   2716  CG2 VAL A 172       5.693 -30.455  11.260  1.00  0.00      A    C
ATOM   2717 HG21 VAL A 172       6.503 -30.136  10.604  1.00  0.00      A    H
ATOM   2718 HG22 VAL A 172       4.770 -30.534  10.687  1.00  0.00      A    H
ATOM   2719 HG23 VAL A 172       5.563 -29.724  12.058  1.00  0.00      A    H
ATOM   2720  C   VAL A 172       4.726 -31.260  13.922  1.00  1.00      A    C
ATOM   2721  O   VAL A 172       3.812 -30.436  13.898  1.00  1.00      A    O
ATOM   2722  N   THR A 173       5.611 -31.331  14.911  1.00  1.00      A    N
ATOM   2723  HN  THR A 173       6.363 -31.989  14.944  1.00  0.00      A    H
ATOM   2724  CA  THR A 173       5.553 -30.430  16.056  1.00  1.00      A    C
ATOM   2725  HA  THR A 173       5.202 -29.465  15.690  1.00  0.00      A    H
ATOM   2726  CB  THR A 173       4.567 -30.948  17.119  1.00  0.00      A    C
ATOM   2727  HB  THR A 173       3.619 -31.180  16.633  1.00  0.00      A    H
ATOM   2728  OG1 THR A 173       4.368 -29.942  18.120  1.00  0.00      A    O
ATOM   2729  HG1 THR A 173       3.526 -29.472  17.946  1.00  0.00      A    H
ATOM   2730  CG2 THR A 173       5.105 -32.211  17.775  1.00  0.00      A    C
ATOM   2731 HG21 THR A 173       4.394 -32.563  18.524  1.00  0.00      A    H
ATOM   2732 HG22 THR A 173       5.246 -32.983  17.019  1.00  0.00      A    H
ATOM   2733 HG23 THR A 173       6.059 -31.995  18.254  1.00  0.00      A    H
ATOM   2734  C   THR A 173       6.930 -30.246  16.682  1.00  1.00      A    C
ATOM   2735  O   THR A 173       7.939 -30.679  16.124  1.00  1.00      A    O
ATOM   2736  N   ARG A 174       6.965 -29.601  17.842  1.00  1.00      A    N
ATOM   2737  HN  ARG A 174       6.133 -29.274  18.284  1.00  1.00      A    H
ATOM   2738  CA  ARG A 174       8.221 -29.335  18.534  1.00  1.00      A    C
ATOM   2739  HA  ARG A 174       8.950 -30.064  18.180  1.00  1.00      A    H
ATOM   2740  CB  ARG A 174       8.717 -27.932  18.223  1.00  1.00      A    C
ATOM   2741  HB1 ARG A 174       9.554 -27.810  18.757  1.00  1.00      A    H
ATOM   2742  HB2 ARG A 174       7.939 -27.218  18.494  1.00  1.00      A    H
ATOM   2743  CG  ARG A 174       9.106 -27.699  16.771  1.00  1.00      A    C
ATOM   2744  HG1 ARG A 174       8.266 -27.634  16.233  1.00  1.00      A    H
ATOM   2745  HG2 ARG A 174       9.716 -28.532  16.419  1.00  1.00      A    H
ATOM   2746  CD  ARG A 174       9.857 -26.428  16.601  1.00  1.00      A    C
ATOM   2747  HD1 ARG A 174      10.170 -26.383  15.653  1.00  1.00      A    H
ATOM   2748  HD2 ARG A 174      10.708 -26.415  17.283  1.00  1.00      A    H
ATOM   2749  NE  ARG A 174       9.020 -25.265  16.850  1.00  1.00      A    N
ATOM   2750  HE  ARG A 174       8.012 -25.375  16.745  1.00  1.00      A    H
ATOM   2751  CZ  ARG A 174       9.484 -24.053  17.209  1.00  1.00      A    C
ATOM   2752  NH1 ARG A 174      10.776 -23.860  17.357  1.00  1.00      A    N
ATOM   2753 HH11 ARG A 174      11.428 -24.628  17.200  1.00  1.00      A    H
ATOM   2754 HH12 ARG A 174      11.127 -22.941  17.628  1.00  1.00      A    H
ATOM   2755  NH2 ARG A 174       8.639 -23.057  17.413  1.00  1.00      A    N
ATOM   2756 HH21 ARG A 174       7.636 -23.207  17.298  1.00  1.00      A    H
ATOM   2757 HH22 ARG A 174       8.990 -22.138  17.684  1.00  1.00      A    H
ATOM   2758  C   ARG A 174       8.064 -29.492  20.041  1.00  1.00      A    C
ATOM   2759  O   ARG A 174       6.978 -29.293  20.586  1.00  1.00      A    O
ATOM   2760  N   PRO A 175       9.154 -29.852  20.710  1.00  1.00      A    N
ATOM   2761  CD  PRO A 175      10.469 -30.189  20.123  1.00  0.00      A    C
ATOM   2762  HD1 PRO A 175       9.545 -30.737  19.832  1.00  0.00      A    H
ATOM   2763  HD2 PRO A 175      11.016 -29.298  19.813  1.00  0.00      A    H
ATOM   2764  CA  PRO A 175       9.157 -29.969  22.164  1.00  1.00      A    C
ATOM   2765  HA  PRO A 175       8.492 -30.748  22.536  1.00  0.00      A    H
ATOM   2766  CB  PRO A 175      10.630 -30.240  22.484  1.00  0.00      A    C
ATOM   2767  HB1 PRO A 175      10.827 -31.331  22.387  1.00  0.00      A    H
ATOM   2768  HB2 PRO A 175      11.167 -29.316  22.699  1.00  0.00      A    H
ATOM   2769  CG  PRO A 175      11.156 -30.902  21.257  1.00  0.00      A    C
ATOM   2770  HG1 PRO A 175      10.976 -31.885  21.251  1.00  0.00      A    H
ATOM   2771  HG2 PRO A 175      12.240 -30.807  21.188  1.00  0.00      A    H
ATOM   2772  C   PRO A 175       8.666 -28.685  22.821  1.00  1.00      A    C
ATOM   2773  O   PRO A 175       7.999 -28.722  23.855  1.00  1.00      A    O
ATOM   2774  N   ASP A 176       8.999 -27.552  22.214  1.00  1.00      A    N
ATOM   2775  HN  ASP A 176       9.532 -27.481  21.375  1.00  0.00      A    H
ATOM   2776  CA  ASP A 176       8.597 -26.253  22.743  1.00  1.00      A    C
ATOM   2777  HA  ASP A 176       7.613 -26.372  23.195  1.00  0.00      A    H
ATOM   2778  CB  ASP A 176       9.588 -25.778  23.808  1.00  0.00      A    C
ATOM   2779  HB1 ASP A 176      10.301 -25.256  23.338  1.00  0.00      A    H
ATOM   2780  HB2 ASP A 176      10.009 -26.644  24.318  1.00  0.00      A    H
ATOM   2781  CG  ASP A 176       8.955 -24.851  24.836  1.00  0.00      A    C
ATOM   2782  OD1 ASP A 176       7.848 -24.419  24.615  1.00  0.00      A    O
ATOM   2783  OD2 ASP A 176       9.582 -24.585  25.834  1.00  0.00      A    O
ATOM   2784  C   ASP A 176       8.498 -25.213  21.634  1.00  1.00      A    C
ATOM   2785  O   ASP A 176       8.876 -25.473  20.491  1.00  1.00      A    O
ATOM   2786  N   ASN A 177       7.985 -24.037  21.977  1.00  1.00      A    N
ATOM   2787  HN  ASN A 177       7.676 -23.813  22.901  1.00  0.00      A    H
ATOM   2788  CA  ASN A 177       7.830 -22.957  21.010  1.00  1.00      A    C
ATOM   2789  HA  ASN A 177       7.819 -23.399  20.014  1.00  0.00      A    H
ATOM   2790  CB  ASN A 177       6.516 -22.229  21.229  1.00  0.00      A    C
ATOM   2791  HB1 ASN A 177       6.555 -21.805  22.133  1.00  0.00      A    H
ATOM   2792  HB2 ASN A 177       5.695 -22.944  21.171  1.00  0.00      A    H
ATOM   2793  CG  ASN A 177       6.290 -21.132  20.226  1.00  0.00      A    C
ATOM   2794  OD1 ASN A 177       7.233 -20.659  19.582  1.00  0.00      A    O
ATOM   2795  ND2 ASN A 177       5.057 -20.718  20.082  1.00  0.00      A    N
ATOM   2796 HD21 ASN A 177       4.843 -19.975  19.416  1.00  0.00      A    H
ATOM   2797 HD22 ASN A 177       4.311 -21.138  20.635  1.00  0.00      A    H
ATOM   2798  C   ASN A 177       9.000 -21.984  21.079  1.00  1.00      A    C
ATOM   2799  O   ASN A 177       9.000 -21.055  21.886  1.00  1.00      A    O
ATOM   2800  N   LYS A 178       9.996 -22.203  20.228  1.00  1.00      A    N
ATOM   2801  HN  LYS A 178      10.027 -22.989  19.612  1.00  0.00      A    H
ATOM   2802  CA  LYS A 178      11.133 -21.296  20.130  1.00  1.00      A    C
ATOM   2803  HA  LYS A 178      11.046 -20.565  20.933  1.00  0.00      A    H
ATOM   2804  CB  LYS A 178      12.446 -22.064  20.297  1.00  0.00      A    C
ATOM   2805  HB1 LYS A 178      13.179 -21.391  20.202  1.00  0.00      A    H
ATOM   2806  HB2 LYS A 178      12.497 -22.841  19.534  1.00  0.00      A    H
ATOM   2807  CG  LYS A 178      12.629 -22.706  21.665  1.00  0.00      A    C
ATOM   2808  HG1 LYS A 178      11.899 -23.378  21.795  1.00  0.00      A    H
ATOM   2809  HG2 LYS A 178      12.572 -21.941  22.439  1.00  0.00      A    H
ATOM   2810  CD  LYS A 178      13.963 -23.431  21.760  1.00  0.00      A    C
ATOM   2811  HD1 LYS A 178      14.693 -22.757  21.644  1.00  0.00      A    H
ATOM   2812  HD2 LYS A 178      14.026 -24.186  20.977  1.00  0.00      A    H
ATOM   2813  CE  LYS A 178      14.140 -24.091  23.120  1.00  0.00      A    C
ATOM   2814  HE1 LYS A 178      13.408 -24.764  23.230  1.00  0.00      A    H
ATOM   2815  HE2 LYS A 178      14.080 -23.333  23.901  1.00  0.00      A    H
ATOM   2816  NZ  LYS A 178      15.438 -24.810  23.226  1.00  0.00      A    N
ATOM   2817  HZ1 LYS A 178      15.518 -25.244  24.168  1.00  0.00      A    H
ATOM   2818  HZ2 LYS A 178      15.485 -25.551  22.498  1.00  0.00      A    H
ATOM   2819  HZ3 LYS A 178      16.219 -24.137  23.088  1.00  0.00      A    H
ATOM   2820  C   LYS A 178      11.129 -20.549  18.802  1.00  1.00      A    C
ATOM   2821  O   LYS A 178      10.981 -21.151  17.739  1.00  1.00      A    O
ATOM   2822  N   HSE A 179      11.293 -19.232  18.871  1.00  1.00      A    N
ATOM   2823  HN  HSE A 179      11.395 -18.726  19.726  1.00  0.00      A    H
ATOM   2824  CA  HSE A 179      11.339 -18.402  17.673  1.00  1.00      A    C
ATOM   2825  HA  HSE A 179      11.410 -17.363  17.995  1.00  0.00      A    H
ATOM   2826  CB  HSE A 179      12.565 -18.749  16.822  1.00  0.00      A    C
ATOM   2827  HB1 HSE A 179      12.564 -18.120  16.044  1.00  0.00      A    H
ATOM   2828  HB2 HSE A 179      12.491 -19.788  16.500  1.00  0.00      A    H
ATOM   2829  ND1 HSE A 179      14.359 -17.305  17.854  1.00  0.00      A    N
ATOM   2830  CG  HSE A 179      13.868 -18.553  17.535  1.00  0.00      A    C
ATOM   2831  CE1 HSE A 179      15.518 -17.438  18.475  1.00  0.00      A    C
ATOM   2832  HE1 HSE A 179      16.135 -16.631  18.844  1.00  0.00      A    H
ATOM   2833  NE2 HSE A 179      15.794 -18.726  18.569  1.00  0.00      A    N
ATOM   2834  HE2 HSE A 179      16.628 -19.123  19.003  1.00  0.00      A    H
ATOM   2835  CD2 HSE A 179      14.779 -19.444  17.988  1.00  0.00      A    C
ATOM   2836  HD2 HSE A 179      14.718 -20.520  17.908  1.00  0.00      A    H
ATOM   2837  C   HSE A 179      10.073 -18.565  16.840  1.00  1.00      A    C
ATOM   2838  O   HSE A 179      10.091 -18.375  15.624  1.00  1.00      A    O
ATOM   2839  N   ALA A 180       8.977 -18.918  17.503  1.00  1.00      A    N
ATOM   2840  HN  ALA A 180       8.988 -19.190  18.464  1.00  0.00      A    H
ATOM   2841  CA  ALA A 180       7.667 -18.932  16.864  1.00  1.00      A    C
ATOM   2842  HA  ALA A 180       6.994 -19.515  17.492  1.00  0.00      A    H
ATOM   2843  CB  ALA A 180       7.123 -17.516  16.739  1.00  0.00      A    C
ATOM   2844  HB1 ALA A 180       6.144 -17.543  16.260  1.00  0.00      A    H
ATOM   2845  HB2 ALA A 180       7.030 -17.073  17.731  1.00  0.00      A    H
ATOM   2846  HB3 ALA A 180       7.806 -16.916  16.137  1.00  0.00      A    H
ATOM   2847  C   ALA A 180       7.730 -19.596  15.494  1.00  1.00      A    C
ATOM   2848  O   ALA A 180       8.050 -20.780  15.383  1.00  1.00      A    O
ATOM   2849  N   LYS A 181       7.421 -18.829  14.454  1.00  1.00      A    N
ATOM   2850  HN  LYS A 181       7.247 -17.848  14.531  1.00  1.00      A    H
ATOM   2851  CA  LYS A 181       7.312 -19.373  13.106  1.00  1.00      A    C
ATOM   2852  HA  LYS A 181       6.698 -20.272  13.158  1.00  1.00      A    H
ATOM   2853  CB  LYS A 181       6.638 -18.364  12.175  1.00  1.00      A    C
ATOM   2854  HB1 LYS A 181       7.238 -17.565  12.143  1.00  1.00      A    H
ATOM   2855  HB2 LYS A 181       5.653 -18.123  12.573  1.00  1.00      A    H
ATOM   2856  CG  LYS A 181       6.484 -18.842  10.737  1.00  1.00      A    C
ATOM   2857  HG1 LYS A 181       6.034 -19.734  10.751  1.00  1.00      A    H
ATOM   2858  HG2 LYS A 181       7.466 -18.930  10.273  1.00  1.00      A    H
ATOM   2859  CD  LYS A 181       5.621 -17.885   9.926  1.00  1.00      A    C
ATOM   2860  HD1 LYS A 181       6.011 -16.968  10.008  1.00  1.00      A    H
ATOM   2861  HD2 LYS A 181       4.603 -17.892  10.315  1.00  1.00      A    H
ATOM   2862  CE  LYS A 181       5.607 -18.265   8.453  1.00  1.00      A    C
ATOM   2863  HE1 LYS A 181       5.240 -19.193   8.379  1.00  1.00      A    H
ATOM   2864  HE2 LYS A 181       6.622 -18.226   8.058  1.00  1.00      A    H
ATOM   2865  NZ  LYS A 181       4.730 -17.365   7.656  1.00  1.00      A    N
ATOM   2866  HZ1 LYS A 181       4.826 -17.592   6.645  1.00  1.00      A    H
ATOM   2867  HZ2 LYS A 181       3.741 -17.497   7.948  1.00  1.00      A    H
ATOM   2868  HZ3 LYS A 181       5.010 -16.376   7.816  1.00  1.00      A    H
ATOM   2869  C   LYS A 181       8.679 -19.763  12.557  1.00  1.00      A    C
ATOM   2870  O   LYS A 181       8.835 -20.820  11.947  1.00  1.00      A    O
ATOM   2871  N   ALA A 182       9.666 -18.901  12.777  1.00  1.00      A    N
ATOM   2872  HN  ALA A 182       9.541 -18.051  13.285  1.00  0.00      A    H
ATOM   2873  CA  ALA A 182      11.017 -19.143  12.283  1.00  1.00      A    C
ATOM   2874  HA  ALA A 182      10.981 -19.145  11.194  1.00  0.00      A    H
ATOM   2875  CB  ALA A 182      11.955 -18.038  12.746  1.00  0.00      A    C
ATOM   2876  HB1 ALA A 182      12.959 -18.232  12.370  1.00  0.00      A    H
ATOM   2877  HB2 ALA A 182      11.603 -17.079  12.364  1.00  0.00      A    H
ATOM   2878  HB3 ALA A 182      11.975 -18.009  13.835  1.00  0.00      A    H
ATOM   2879  C   ALA A 182      11.535 -20.502  12.738  1.00  1.00      A    C
ATOM   2880  O   ALA A 182      12.126 -21.245  11.956  1.00  1.00      A    O
ATOM   2881  N   GLY A 183      11.310 -20.819  14.009  1.00  1.00      A    N
ATOM   2882  HN  GLY A 183      10.849 -20.203  14.645  1.00  0.00      A    H
ATOM   2883  CA  GLY A 183      11.725 -22.103  14.562  1.00  1.00      A    C
ATOM   2884  HA1 GLY A 183      11.514 -22.085  15.622  1.00  0.00      A    H
ATOM   2885  HA2 GLY A 183      12.790 -22.251  14.383  1.00  0.00      A    H
ATOM   2886  C   GLY A 183      10.937 -23.251  13.943  1.00  1.00      A    C
ATOM   2887  O   GLY A 183      11.504 -24.283  13.587  1.00  1.00      A    O
ATOM   2888  N   ASN A 184       9.628 -23.063  13.820  1.00  1.00      A    N
ATOM   2889  HN  ASN A 184       9.156 -22.229  14.104  1.00  0.00      A    H
ATOM   2890  CA  ASN A 184       8.758 -24.084  13.247  1.00  1.00      A    C
ATOM   2891  HA  ASN A 184       8.828 -24.972  13.875  1.00  0.00      A    H
ATOM   2892  CB  ASN A 184       7.316 -23.612  13.235  1.00  0.00      A    C
ATOM   2893  HB1 ASN A 184       6.805 -24.225  12.633  1.00  0.00      A    H
ATOM   2894  HB2 ASN A 184       7.276 -22.587  12.869  1.00  0.00      A    H
ATOM   2895  CG  ASN A 184       6.676 -23.680  14.594  1.00  0.00      A    C
ATOM   2896  OD1 ASN A 184       6.993 -24.563  15.401  1.00  0.00      A    O
ATOM   2897  ND2 ASN A 184       5.779 -22.767  14.863  1.00  0.00      A    N
ATOM   2898 HD21 ASN A 184       5.309 -22.763  15.769  1.00  0.00      A    H
ATOM   2899 HD22 ASN A 184       5.548 -22.057  14.166  1.00  0.00      A    H
ATOM   2900  C   ASN A 184       9.208 -24.466  11.843  1.00  1.00      A    C
ATOM   2901  O   ASN A 184       9.216 -25.643  11.482  1.00  1.00      A    O
ATOM   2902  N   LEU A 185       9.583 -23.464  11.054  1.00  1.00      A    N
ATOM   2903  HN  LEU A 185       9.623 -22.510  11.343  1.00  0.00      A    H
ATOM   2904  CA  LEU A 185       9.976 -23.687   9.668  1.00  1.00      A    C
ATOM   2905  HA  LEU A 185       9.194 -24.277   9.190  1.00  0.00      A    H
ATOM   2906  CB  LEU A 185      10.122 -22.347   8.936  1.00  0.00      A    C
ATOM   2907  HB1 LEU A 185      10.466 -22.574   8.025  1.00  0.00      A    H
ATOM   2908  HB2 LEU A 185      10.802 -21.715   9.507  1.00  0.00      A    H
ATOM   2909  CG  LEU A 185       8.820 -21.571   8.703  1.00  0.00      A    C
ATOM   2910  HG  LEU A 185       8.264 -21.486   9.637  1.00  0.00      A    H
ATOM   2911  CD1 LEU A 185       9.145 -20.168   8.209  1.00  0.00      A    C
ATOM   2912 HD11 LEU A 185       8.219 -19.617   8.043  1.00  0.00      A    H
ATOM   2913 HD12 LEU A 185       9.747 -19.650   8.956  1.00  0.00      A    H
ATOM   2914 HD13 LEU A 185       9.702 -20.232   7.274  1.00  0.00      A    H
ATOM   2915  CD2 LEU A 185       7.957 -22.319   7.698  1.00  0.00      A    C
ATOM   2916 HD21 LEU A 185       7.031 -21.767   7.532  1.00  0.00      A    H
ATOM   2917 HD22 LEU A 185       8.496 -22.414   6.755  1.00  0.00      A    H
ATOM   2918 HD23 LEU A 185       7.724 -23.310   8.085  1.00  0.00      A    H
ATOM   2919  C   LEU A 185      11.284 -24.464   9.584  1.00  1.00      A    C
ATOM   2920  O   LEU A 185      11.399 -25.423   8.821  1.00  1.00      A    O
ATOM   2921  N   ASN A 186      12.268 -24.043  10.372  1.00  1.00      A    N
ATOM   2922  HN  ASN A 186      12.172 -23.300  11.033  1.00  0.00      A    H
ATOM   2923  CA  ASN A 186      13.592 -24.650  10.334  1.00  1.00      A    C
ATOM   2924  HA  ASN A 186      13.933 -24.644   9.298  1.00  0.00      A    H
ATOM   2925  CB  ASN A 186      14.572 -23.846  11.170  1.00  0.00      A    C
ATOM   2926  HB1 ASN A 186      15.381 -24.416  11.313  1.00  0.00      A    H
ATOM   2927  HB2 ASN A 186      14.107 -23.587  12.121  1.00  0.00      A    H
ATOM   2928  CG  ASN A 186      15.023 -22.588  10.480  1.00  0.00      A    C
ATOM   2929  OD1 ASN A 186      14.998 -22.498   9.247  1.00  0.00      A    O
ATOM   2930  ND2 ASN A 186      15.435 -21.615  11.251  1.00  0.00      A    N
ATOM   2931 HD21 ASN A 186      15.753 -20.737  10.840  1.00  0.00      A    H
ATOM   2932 HD22 ASN A 186      15.438 -21.734  12.265  1.00  0.00      A    H
ATOM   2933  C   ASN A 186      13.549 -26.098  10.804  1.00  1.00      A    C
ATOM   2934  O   ASN A 186      14.195 -26.969  10.223  1.00  1.00      A    O
ATOM   2935  N   ASN A 187      12.784 -26.349  11.861  1.00  1.00      A    N
ATOM   2936  HN  ASN A 187      12.225 -25.659  12.320  1.00  0.00      A    H
ATOM   2937  CA  ASN A 187      12.700 -27.682  12.447  1.00  1.00      A    C
ATOM   2938  HA  ASN A 187      13.711 -28.080  12.522  1.00  0.00      A    H
ATOM   2939  CB  ASN A 187      12.103 -27.614  13.841  1.00  0.00      A    C
ATOM   2940  HB1 ASN A 187      11.841 -28.544  14.099  1.00  0.00      A    H
ATOM   2941  HB2 ASN A 187      11.235 -26.955  13.829  1.00  0.00      A    H
ATOM   2942  CG  ASN A 187      13.086 -27.123  14.868  1.00  0.00      A    C
ATOM   2943  OD1 ASN A 187      13.938 -27.881  15.342  1.00  0.00      A    O
ATOM   2944  ND2 ASN A 187      12.983 -25.867  15.218  1.00  0.00      A    N
ATOM   2945 HD21 ASN A 187      13.622 -25.477  15.911  1.00  0.00      A    H
ATOM   2946 HD22 ASN A 187      12.263 -25.277  14.800  1.00  0.00      A    H
ATOM   2947  C   ASN A 187      11.892 -28.623  11.563  1.00  1.00      A    C
ATOM   2948  O   ASN A 187      12.143 -29.827  11.529  1.00  1.00      A    O
ATOM   2949  N   ALA A 188      10.920 -28.066  10.847  1.00  1.00      A    N
ATOM   2950  HN  ALA A 188      10.665 -27.104  10.935  1.00  0.00      A    H
ATOM   2951  CA  ALA A 188      10.151 -28.831   9.874  1.00  1.00      A    C
ATOM   2952  HA  ALA A 188       9.764 -29.719  10.374  1.00  0.00      A    H
ATOM   2953  CB  ALA A 188       8.981 -28.006   9.357  1.00  0.00      A    C
ATOM   2954  HB1 ALA A 188       8.415 -28.591   8.631  1.00  0.00      A    H
ATOM   2955  HB2 ALA A 188       8.331 -27.735  10.188  1.00  0.00      A    H
ATOM   2956  HB3 ALA A 188       9.356 -27.100   8.880  1.00  0.00      A    H
ATOM   2957  C   ALA A 188      11.028 -29.289   8.716  1.00  1.00      A    C
ATOM   2958  O   ALA A 188      10.889 -30.409   8.224  1.00  1.00      A    O
ATOM   2959  N   LEU A 189      11.933 -28.416   8.284  1.00  1.00      A    N
ATOM   2960  HN  LEU A 189      12.074 -27.514   8.685  1.00  0.00      A    H
ATOM   2961  CA  LEU A 189      12.812 -28.718   7.161  1.00  1.00      A    C
ATOM   2962  HA  LEU A 189      12.191 -29.042   6.327  1.00  0.00      A    H
ATOM   2963  CB  LEU A 189      13.600 -27.466   6.755  1.00  0.00      A    C
ATOM   2964  HB1 LEU A 189      14.248 -27.771   6.056  1.00  0.00      A    H
ATOM   2965  HB2 LEU A 189      14.085 -27.060   7.642  1.00  0.00      A    H
ATOM   2966  CG  LEU A 189      12.781 -26.349   6.095  1.00  0.00      A    C
ATOM   2967  HG  LEU A 189      11.953 -26.062   6.744  1.00  0.00      A    H
ATOM   2968  CD1 LEU A 189      13.667 -25.129   5.878  1.00  0.00      A    C
ATOM   2969 HD11 LEU A 189      13.085 -24.336   5.409  1.00  0.00      A    H
ATOM   2970 HD12 LEU A 189      14.048 -24.781   6.837  1.00  0.00      A    H
ATOM   2971 HD13 LEU A 189      14.502 -25.397   5.230  1.00  0.00      A    H
ATOM   2972  CD2 LEU A 189      12.207 -26.850   4.778  1.00  0.00      A    C
ATOM   2973 HD21 LEU A 189      11.625 -26.055   4.310  1.00  0.00      A    H
ATOM   2974 HD22 LEU A 189      13.020 -27.143   4.115  1.00  0.00      A    H
ATOM   2975 HD23 LEU A 189      11.564 -27.709   4.964  1.00  0.00      A    H
ATOM   2976  C   LEU A 189      13.780 -29.844   7.505  1.00  1.00      A    C
ATOM   2977  O   LEU A 189      14.246 -30.564   6.624  1.00  1.00      A    O
ATOM   2978  N   LEU A 190      14.074 -29.991   8.792  1.00  1.00      A    N
ATOM   2979  HN  LEU A 190      13.689 -29.429   9.521  1.00  0.00      A    H
ATOM   2980  CA  LEU A 190      15.008 -31.011   9.253  1.00  1.00      A    C
ATOM   2981  HA  LEU A 190      15.933 -30.900   8.686  1.00  0.00      A    H
ATOM   2982  CB  LEU A 190      15.302 -30.825  10.747  1.00  0.00      A    C
ATOM   2983  HB1 LEU A 190      15.880 -31.599  11.005  1.00  0.00      A    H
ATOM   2984  HB2 LEU A 190      14.354 -30.798  11.283  1.00  0.00      A    H
ATOM   2985  CG  LEU A 190      16.104 -29.572  11.117  1.00  0.00      A    C
ATOM   2986  HG  LEU A 190      15.592 -28.681  10.753  1.00  0.00      A    H
ATOM   2987  CD1 LEU A 190      16.224 -29.473  12.631  1.00  0.00      A    C
ATOM   2988 HD11 LEU A 190      16.794 -28.581  12.893  1.00  0.00      A    H
ATOM   2989 HD12 LEU A 190      15.228 -29.409  13.071  1.00  0.00      A    H
ATOM   2990 HD13 LEU A 190      16.734 -30.356  13.014  1.00  0.00      A    H
ATOM   2991  CD2 LEU A 190      17.477 -29.637  10.463  1.00  0.00      A    C
ATOM   2992 HD21 LEU A 190      18.048 -28.745  10.726  1.00  0.00      A    H
ATOM   2993 HD22 LEU A 190      18.006 -30.523  10.814  1.00  0.00      A    H
ATOM   2994 HD23 LEU A 190      17.363 -29.687   9.380  1.00  0.00      A    H
ATOM   2995  C   LEU A 190      14.460 -32.410   9.007  1.00  1.00      A    C
ATOM   2996  O   LEU A 190      15.204 -33.391   9.021  1.00  1.00      A    O
ATOM   2997  N   HSE A 191      13.153 -32.498   8.781  1.00  1.00      A    N
ATOM   2998  HN  HSE A 191      12.538 -31.711   8.757  1.00  0.00      A    H
ATOM   2999  CA  HSE A 191      12.500 -33.779   8.544  1.00  1.00      A    C
ATOM   3000  HA  HSE A 191      13.130 -34.553   8.982  1.00  0.00      A    H
ATOM   3001  CB  HSE A 191      11.121 -33.815   9.212  1.00  0.00      A    C
ATOM   3002  HB1 HSE A 191      10.722 -34.708   9.001  1.00  0.00      A    H
ATOM   3003  HB2 HSE A 191      10.514 -33.000   8.817  1.00  0.00      A    H
ATOM   3004  ND1 HSE A 191      11.664 -34.713  11.507  1.00  0.00      A    N
ATOM   3005  CG  HSE A 191      11.172 -33.706  10.704  1.00  0.00      A    C
ATOM   3006  CE1 HSE A 191      11.585 -34.340  12.773  1.00  0.00      A    C
ATOM   3007  HE1 HSE A 191      11.896 -34.925  13.625  1.00  0.00      A    H
ATOM   3008  NE2 HSE A 191      11.060 -33.129  12.818  1.00  0.00      A    N
ATOM   3009  HE2 HSE A 191      10.882 -32.592  13.667  1.00  0.00      A    H
ATOM   3010  CD2 HSE A 191      10.792 -32.709  11.538  1.00  0.00      A    C
ATOM   3011  HD2 HSE A 191      10.360 -31.762  11.250  1.00  0.00      A    H
ATOM   3012  C   HSE A 191      12.357 -34.058   7.053  1.00  1.00      A    C
ATOM   3013  O   HSE A 191      11.833 -35.098   6.654  1.00  1.00      A    O
ATOM   3014  N   THR A 192      12.826 -33.122   6.235  1.00  1.00      A    N
ATOM   3015  HN  THR A 192      13.256 -32.274   6.541  1.00  0.00      A    H
ATOM   3016  CA  THR A 192      12.747 -33.264   4.786  1.00  1.00      A    C
ATOM   3017  HA  THR A 192      12.348 -34.257   4.580  1.00  0.00      A    H
ATOM   3018  CB  THR A 192      11.804 -32.212   4.175  1.00  0.00      A    C
ATOM   3019  HB  THR A 192      11.772 -32.358   3.095  1.00  0.00      A    H
ATOM   3020  OG1 THR A 192      12.292 -30.897   4.474  1.00  0.00      A    O
ATOM   3021  HG1 THR A 192      12.992 -30.956   5.157  1.00  0.00      A    H
ATOM   3022  CG2 THR A 192      10.399 -32.366   4.736  1.00  0.00      A    C
ATOM   3023 HG21 THR A 192       9.745 -31.614   4.294  1.00  0.00      A    H
ATOM   3024 HG22 THR A 192      10.020 -33.360   4.500  1.00  0.00      A    H
ATOM   3025 HG23 THR A 192      10.422 -32.235   5.817  1.00  0.00      A    H
ATOM   3026  C   THR A 192      14.125 -33.148   4.146  1.00  1.00      A    C
ATOM   3027  O   THR A 192      14.256 -33.174   2.922  1.00  1.00      A    O
ATOM   3028  N   ASN A 193      15.151 -33.020   4.981  1.00  1.00      A    N
ATOM   3029  HN  ASN A 193      15.053 -32.914   5.970  1.00  0.00      A    H
ATOM   3030  CA  ASN A 193      16.530 -33.024   4.508  1.00  1.00      A    C
ATOM   3031  HA  ASN A 193      16.518 -32.820   3.437  1.00  0.00      A    H
ATOM   3032  CB  ASN A 193      17.333 -31.937   5.197  1.00  0.00      A    C
ATOM   3033  HB1 ASN A 193      18.293 -32.070   4.948  1.00  0.00      A    H
ATOM   3034  HB2 ASN A 193      17.197 -32.018   6.275  1.00  0.00      A    H
ATOM   3035  CG  ASN A 193      16.941 -30.556   4.749  1.00  0.00      A    C
ATOM   3036  OD1 ASN A 193      16.741 -30.311   3.554  1.00  0.00      A    O
ATOM   3037  ND2 ASN A 193      16.827 -29.649   5.686  1.00  0.00      A    N
ATOM   3038 HD21 ASN A 193      16.562 -28.694   5.442  1.00  0.00      A    H
ATOM   3039 HD22 ASN A 193      17.002 -29.896   6.659  1.00  0.00      A    H
ATOM   3040  C   ASN A 193      17.180 -34.386   4.715  1.00  1.00      A    C
ATOM   3041  O   ASN A 193      18.397 -34.527   4.597  1.00  1.00      A    O
ATOM   3042  N   ALA A 194      16.362 -35.385   5.027  1.00  1.00      A    N
ATOM   3043  HN  ALA A 194      15.373 -35.268   5.121  1.00  0.00      A    H
ATOM   3044  CA  ALA A 194      16.858 -36.737   5.258  1.00  1.00      A    C
ATOM   3045  HA  ALA A 194      17.727 -36.670   5.913  1.00  0.00      A    H
ATOM   3046  CB  ALA A 194      15.793 -37.581   5.941  1.00  0.00      A    C
ATOM   3047  HB1 ALA A 194      16.177 -38.588   6.107  1.00  0.00      A    H
ATOM   3048  HB2 ALA A 194      15.529 -37.131   6.898  1.00  0.00      A    H
ATOM   3049  HB3 ALA A 194      14.907 -37.631   5.308  1.00  0.00      A    H
ATOM   3050  C   ALA A 194      17.298 -37.391   3.956  1.00  1.00      A    C
ATOM   3051  O   ALA A 194      16.811 -37.046   2.879  1.00  1.00      A    O
ATOM   3052  N   LEU A 195      18.223 -38.340   4.060  1.00  1.00      A    N
ATOM   3053  HN  LEU A 195      18.656 -38.607   4.919  1.00  0.00      A    H
ATOM   3054  CA  LEU A 195      18.691 -39.086   2.897  1.00  1.00      A    C
ATOM   3055  HA  LEU A 195      18.953 -38.366   2.121  1.00  0.00      A    H
ATOM   3056  CB  LEU A 195      19.928 -39.915   3.262  1.00  0.00      A    C
ATOM   3057  HB1 LEU A 195      20.147 -40.444   2.443  1.00  0.00      A    H
ATOM   3058  HB2 LEU A 195      19.685 -40.538   4.124  1.00  0.00      A    H
ATOM   3059  CG  LEU A 195      21.196 -39.113   3.585  1.00  0.00      A    C
ATOM   3060  HG  LEU A 195      20.990 -38.394   4.378  1.00  0.00      A    H
ATOM   3061  CD1 LEU A 195      22.287 -40.058   4.066  1.00  0.00      A    C
ATOM   3062 HD11 LEU A 195      23.187 -39.489   4.295  1.00  0.00      A    H
ATOM   3063 HD12 LEU A 195      21.948 -40.579   4.962  1.00  0.00      A    H
ATOM   3064 HD13 LEU A 195      22.507 -40.786   3.285  1.00  0.00      A    H
ATOM   3065  CD2 LEU A 195      21.641 -38.346   2.348  1.00  0.00      A    C
ATOM   3066 HD21 LEU A 195      22.541 -37.777   2.577  1.00  0.00      A    H
ATOM   3067 HD22 LEU A 195      21.852 -39.048   1.541  1.00  0.00      A    H
ATOM   3068 HD23 LEU A 195      20.848 -37.665   2.038  1.00  0.00      A    H
ATOM   3069  C   LEU A 195      17.600 -40.000   2.354  1.00  1.00      A    C
ATOM   3070  O   LEU A 195      17.535 -40.257   1.151  1.00  1.00      A    O
ATOM   3071  N   GLU A 196      16.747 -40.490   3.247  1.00  1.00      A    N
ATOM   3072  HN  GLU A 196      16.788 -40.302   4.224  1.00  0.00      A    H
ATOM   3073  CA  GLU A 196      15.650 -41.368   2.857  1.00  1.00      A    C
ATOM   3074  HA  GLU A 196      16.060 -42.149   2.217  1.00  0.00      A    H
ATOM   3075  CB  GLU A 196      15.018 -42.012   4.093  1.00  0.00      A    C
ATOM   3076  HB1 GLU A 196      14.587 -41.271   4.607  1.00  0.00      A    H
ATOM   3077  HB2 GLU A 196      15.798 -42.512   4.667  1.00  0.00      A    H
ATOM   3078  CG  GLU A 196      13.917 -43.016   3.784  1.00  0.00      A    C
ATOM   3079  HG1 GLU A 196      14.321 -43.735   3.219  1.00  0.00      A    H
ATOM   3080  HG2 GLU A 196      13.109 -42.510   3.255  1.00  0.00      A    H
ATOM   3081  CD  GLU A 196      13.364 -43.676   5.017  1.00  0.00      A    C
ATOM   3082  OE1 GLU A 196      13.789 -43.331   6.093  1.00  0.00      A    O
ATOM   3083  OE2 GLU A 196      12.515 -44.526   4.882  1.00  0.00      A    O
ATOM   3084  C   GLU A 196      14.590 -40.609   2.070  1.00  1.00      A    C
ATOM   3085  O   GLU A 196      14.204 -41.019   0.975  1.00  1.00      A    O
ATOM   3086  N   GLU A 197      14.124 -39.499   2.632  1.00  1.00      A    N
ATOM   3087  HN  GLU A 197      14.425 -39.148   3.514  1.00  0.00      A    H
ATOM   3088  CA  GLU A 197      13.105 -38.682   1.984  1.00  1.00      A    C
ATOM   3089  HA  GLU A 197      12.938 -39.086   0.986  1.00  0.00      A    H
ATOM   3090  CB  GLU A 197      11.795 -38.737   2.774  1.00  0.00      A    C
ATOM   3091  HB1 GLU A 197      11.144 -38.165   2.277  1.00  0.00      A    H
ATOM   3092  HB2 GLU A 197      11.978 -38.372   3.784  1.00  0.00      A    H
ATOM   3093  CG  GLU A 197      11.171 -40.122   2.859  1.00  0.00      A    C
ATOM   3094  HG1 GLU A 197      11.783 -40.690   3.409  1.00  0.00      A    H
ATOM   3095  HG2 GLU A 197      11.057 -40.526   1.853  1.00  0.00      A    H
ATOM   3096  CD  GLU A 197       9.833 -40.120   3.545  1.00  0.00      A    C
ATOM   3097  OE1 GLU A 197       9.336 -39.056   3.831  1.00  0.00      A    O
ATOM   3098  OE2 GLU A 197       9.307 -41.181   3.783  1.00  0.00      A    O
ATOM   3099  C   GLU A 197      13.565 -37.237   1.845  1.00  1.00      A    C
ATOM   3100  O   GLU A 197      13.766 -36.540   2.841  1.00  1.00      A    O
ATOM   3101  N   VAL A 198      13.731 -36.790   0.605  1.00  1.00      A    N
ATOM   3102  HN  VAL A 198      13.544 -37.332  -0.210  1.00  0.00      A    H
ATOM   3103  CA  VAL A 198      14.211 -35.440   0.334  1.00  1.00      A    C
ATOM   3104  HA  VAL A 198      13.967 -34.821   1.198  1.00  0.00      A    H
ATOM   3105  CB  VAL A 198      15.737 -35.449   0.120  1.00  0.00      A    C
ATOM   3106  HB  VAL A 198      16.215 -35.892   0.994  1.00  0.00      A    H
ATOM   3107  CG1 VAL A 198      16.100 -36.293  -1.092  1.00  0.00      A    C
ATOM   3108 HG11 VAL A 198      17.182 -36.287  -1.228  1.00  0.00      A    H
ATOM   3109 HG12 VAL A 198      15.758 -37.316  -0.939  1.00  0.00      A    H
ATOM   3110 HG13 VAL A 198      15.622 -35.879  -1.980  1.00  0.00      A    H
ATOM   3111  CG2 VAL A 198      16.244 -34.024  -0.042  1.00  0.00      A    C
ATOM   3112 HG21 VAL A 198      17.323 -34.036  -0.192  1.00  0.00      A    H
ATOM   3113 HG22 VAL A 198      15.763 -33.562  -0.904  1.00  0.00      A    H
ATOM   3114 HG23 VAL A 198      16.010 -33.451   0.855  1.00  0.00      A    H
ATOM   3115  C   VAL A 198      13.533 -34.851  -0.896  1.00  1.00      A    C
ATOM   3116  O   VAL A 198      13.303 -35.548  -1.884  1.00  1.00      A    O
ATOM   3117  N   SER A 199      13.214 -33.563  -0.829  1.00  1.00      A    N
ATOM   3118  HN  SER A 199      13.405 -32.979  -0.040  1.00  0.00      A    H
ATOM   3119  CA  SER A 199      12.542 -32.881  -1.929  1.00  1.00      A    C
ATOM   3120  HA  SER A 199      12.214 -33.637  -2.642  1.00  0.00      A    H
ATOM   3121  CB  SER A 199      11.336 -32.120  -1.414  1.00  0.00      A    C
ATOM   3122  HB1 SER A 199      10.795 -32.738  -0.843  1.00  0.00      A    H
ATOM   3123  HB2 SER A 199      10.735 -31.774  -2.254  1.00  0.00      A    H
ATOM   3124  OG  SER A 199      11.728 -31.026  -0.632  1.00  0.00      A    O
ATOM   3125  HG1 SER A 199      10.952 -30.463  -0.523  1.00  0.00      A    H
ATOM   3126  C   SER A 199      13.488 -31.926  -2.644  1.00  1.00      A    C
ATOM   3127  O   SER A 199      14.675 -31.857  -2.324  1.00  1.00      A    O
ATOM   3128  N   ASP A 200      12.957 -31.191  -3.615  1.00  1.00      A    N
ATOM   3129  HN  ASP A 200      11.997 -31.195  -3.881  1.00  0.00      A    H
ATOM   3130  CA  ASP A 200      13.764 -30.273  -4.411  1.00  1.00      A    C
ATOM   3131  HA  ASP A 200      14.812 -30.473  -4.188  1.00  0.00      A    H
ATOM   3132  CB  ASP A 200      13.516 -30.498  -5.904  1.00  0.00      A    C
ATOM   3133  HB1 ASP A 200      14.071 -29.830  -6.400  1.00  0.00      A    H
ATOM   3134  HB2 ASP A 200      12.455 -30.362  -6.116  1.00  0.00      A    H
ATOM   3135  CG  ASP A 200      13.946 -31.880  -6.375  1.00  0.00      A    C
ATOM   3136  OD1 ASP A 200      15.108 -32.192  -6.260  1.00  0.00      A    O
ATOM   3137  OD2 ASP A 200      13.108 -32.613  -6.845  1.00  0.00      A    O
ATOM   3138  C   ASP A 200      13.463 -28.823  -4.052  1.00  1.00      A    C
ATOM   3139  O   ASP A 200      14.358 -27.977  -4.047  1.00  1.00      A    O
ATOM   3140  N   PHE A 201      12.200 -28.543  -3.753  1.00  1.00      A    N
ATOM   3141  HN  PHE A 201      11.483 -29.233  -3.664  1.00  0.00      A    H
ATOM   3142  CA  PHE A 201      11.752 -27.174  -3.524  1.00  1.00      A    C
ATOM   3143  HA  PHE A 201      12.639 -26.551  -3.403  1.00  0.00      A    H
ATOM   3144  CB  PHE A 201      10.940 -26.671  -4.718  1.00  0.00      A    C
ATOM   3145  HB1 PHE A 201      10.664 -25.735  -4.504  1.00  0.00      A    H
ATOM   3146  HB2 PHE A 201      10.080 -27.324  -4.861  1.00  0.00      A    H
ATOM   3147  CG  PHE A 201      11.722 -26.607  -6.000  1.00  0.00      A    C
ATOM   3148  CD1 PHE A 201      11.658 -27.641  -6.921  1.00  0.00      A    C
ATOM   3149  HD1 PHE A 201      11.038 -28.501  -6.716  1.00  0.00      A    H
ATOM   3150  CE1 PHE A 201      12.377 -27.583  -8.100  1.00  0.00      A    C
ATOM   3151  HE1 PHE A 201      12.319 -28.396  -8.808  1.00  0.00      A    H
ATOM   3152  CZ  PHE A 201      13.168 -26.488  -8.371  1.00  0.00      A    C
ATOM   3153  HZ  PHE A 201      13.729 -26.441  -9.293  1.00  0.00      A    H
ATOM   3154  CD2 PHE A 201      12.524 -25.513  -6.285  1.00  0.00      A    C
ATOM   3155  HD2 PHE A 201      12.587 -24.699  -5.578  1.00  0.00      A    H
ATOM   3156  CE2 PHE A 201      13.242 -25.450  -7.463  1.00  0.00      A    C
ATOM   3157  HE2 PHE A 201      13.862 -24.591  -7.673  1.00  0.00      A    H
ATOM   3158  C   PHE A 201      10.916 -27.073  -2.255  1.00  1.00      A    C
ATOM   3159  O   PHE A 201      10.326 -28.056  -1.809  1.00  1.00      A    O
ATOM   3160  N   ILE A 202      10.869 -25.876  -1.677  1.00  1.00      A    N
ATOM   3161  HN  ILE A 202      11.327 -25.064  -2.033  1.00  0.00      A    H
ATOM   3162  CA  ILE A 202      10.124 -25.650  -0.445  1.00  1.00      A    C
ATOM   3163  HA  ILE A 202       9.739 -26.616  -0.116  1.00  0.00      A    H
ATOM   3164  CB  ILE A 202      11.039 -25.072   0.651  1.00  0.00      A    C
ATOM   3165  HB  ILE A 202      11.466 -24.138   0.288  1.00  0.00      A    H
ATOM   3166  CG2 ILE A 202      10.239 -24.776   1.910  1.00  0.00      A    C
ATOM   3167 HG21 ILE A 202      10.901 -24.368   2.674  1.00  0.00      A    H
ATOM   3168 HG22 ILE A 202       9.457 -24.051   1.682  1.00  0.00      A    H
ATOM   3169 HG23 ILE A 202       9.784 -25.696   2.278  1.00  0.00      A    H
ATOM   3170  CG1 ILE A 202      12.184 -26.041   0.956  1.00  0.00      A    C
ATOM   3171 HG11 ILE A 202      12.588 -26.295   0.076  1.00  0.00      A    H
ATOM   3172 HG12 ILE A 202      11.784 -26.907   1.482  1.00  0.00      A    H
ATOM   3173  CD  ILE A 202      13.295 -25.432   1.783  1.00  0.00      A    C
ATOM   3174  HD1 ILE A 202      14.119 -26.165   1.920  1.00  0.00      A    H
ATOM   3175  HD2 ILE A 202      13.710 -24.532   1.281  1.00  0.00      A    H
ATOM   3176  HD3 ILE A 202      12.926 -25.137   2.788  1.00  0.00      A    H
ATOM   3177  C   ILE A 202       8.950 -24.708  -0.676  1.00  1.00      A    C
ATOM   3178  O   ILE A 202       9.122 -23.597  -1.176  1.00  1.00      A    O
ATOM   3179  N   MET A 203       7.756 -25.159  -0.307  1.00  1.00      A    N
ATOM   3180  HN  MET A 203       7.589 -26.083   0.030  1.00  0.00      A    H
ATOM   3181  CA  MET A 203       6.567 -24.317  -0.368  1.00  1.00      A    C
ATOM   3182  HA  MET A 203       6.831 -23.395  -0.887  1.00  0.00      A    H
ATOM   3183  CB  MET A 203       5.459 -25.024  -1.147  1.00  0.00      A    C
ATOM   3184  HB1 MET A 203       5.249 -25.861  -0.641  1.00  0.00      A    H
ATOM   3185  HB2 MET A 203       5.816 -25.231  -2.156  1.00  0.00      A    H
ATOM   3186  CG  MET A 203       4.156 -24.242  -1.239  1.00  0.00      A    C
ATOM   3187  HG1 MET A 203       4.376 -23.339  -1.607  1.00  0.00      A    H
ATOM   3188  HG2 MET A 203       3.715 -24.162  -0.246  1.00  0.00      A    H
ATOM   3189  SD  MET A 203       2.965 -25.004  -2.360  1.00  0.00      A    S
ATOM   3190  CE  MET A 203       1.527 -23.977  -2.075  1.00  0.00      A    C
ATOM   3191  HE1 MET A 203       0.703 -24.323  -2.698  1.00  0.00      A    H
ATOM   3192  HE2 MET A 203       1.239 -24.038  -1.025  1.00  0.00      A    H
ATOM   3193  HE3 MET A 203       1.763 -22.943  -2.326  1.00  0.00      A    H
ATOM   3194  C   MET A 203       6.082 -23.946   1.027  1.00  1.00      A    C
ATOM   3195  O   MET A 203       5.945 -24.807   1.897  1.00  1.00      A    O
ATOM   3196  N   VAL A 204       5.823 -22.660   1.236  1.00  1.00      A    N
ATOM   3197  HN  VAL A 204       5.874 -21.961   0.528  1.00  0.00      A    H
ATOM   3198  CA  VAL A 204       5.436 -22.159   2.549  1.00  1.00      A    C
ATOM   3199  HA  VAL A 204       5.428 -23.006   3.237  1.00  0.00      A    H
ATOM   3200  CB  VAL A 204       6.447 -21.106   3.039  1.00  0.00      A    C
ATOM   3201  HB  VAL A 204       6.483 -20.289   2.318  1.00  0.00      A    H
ATOM   3202  CG1 VAL A 204       6.013 -20.534   4.380  1.00  0.00      A    C
ATOM   3203 HG11 VAL A 204       6.738 -19.791   4.711  1.00  0.00      A    H
ATOM   3204 HG12 VAL A 204       5.034 -20.064   4.275  1.00  0.00      A    H
ATOM   3205 HG13 VAL A 204       5.954 -21.337   5.116  1.00  0.00      A    H
ATOM   3206  CG2 VAL A 204       7.833 -21.724   3.139  1.00  0.00      A    C
ATOM   3207 HG21 VAL A 204       8.542 -20.973   3.486  1.00  0.00      A    H
ATOM   3208 HG22 VAL A 204       7.810 -22.555   3.845  1.00  0.00      A    H
ATOM   3209 HG23 VAL A 204       8.140 -22.090   2.159  1.00  0.00      A    H
ATOM   3210  C   VAL A 204       4.043 -21.545   2.516  1.00  1.00      A    C
ATOM   3211  O   VAL A 204       3.747 -20.698   1.672  1.00  1.00      A    O
ATOM   3212  N   LEU A 205       3.189 -21.976   3.439  1.00  1.00      A    N
ATOM   3213  HN  LEU A 205       3.392 -22.702   4.092  1.00  0.00      A    H
ATOM   3214  CA  LEU A 205       1.854 -21.405   3.574  1.00  1.00      A    C
ATOM   3215  HA  LEU A 205       1.796 -20.532   2.924  1.00  0.00      A    H
ATOM   3216  CB  LEU A 205       0.795 -22.428   3.146  1.00  0.00      A    C
ATOM   3217  HB1 LEU A 205      -0.085 -21.965   3.252  1.00  0.00      A    H
ATOM   3218  HB2 LEU A 205       0.894 -23.311   3.776  1.00  0.00      A    H
ATOM   3219  CG  LEU A 205       0.854 -22.871   1.677  1.00  0.00      A    C
ATOM   3220  HG  LEU A 205       1.864 -23.194   1.425  1.00  0.00      A    H
ATOM   3221  CD1 LEU A 205      -0.094 -24.044   1.463  1.00  0.00      A    C
ATOM   3222 HD11 LEU A 205      -0.052 -24.359   0.420  1.00  0.00      A    H
ATOM   3223 HD12 LEU A 205       0.203 -24.873   2.105  1.00  0.00      A    H
ATOM   3224 HD13 LEU A 205      -1.111 -23.740   1.710  1.00  0.00      A    H
ATOM   3225  CD2 LEU A 205       0.485 -21.700   0.779  1.00  0.00      A    C
ATOM   3226 HD21 LEU A 205       0.526 -22.014  -0.263  1.00  0.00      A    H
ATOM   3227 HD22 LEU A 205      -0.523 -21.363   1.017  1.00  0.00      A    H
ATOM   3228 HD23 LEU A 205       1.188 -20.883   0.940  1.00  0.00      A    H
ATOM   3229  C   LEU A 205       1.588 -20.958   5.006  1.00  1.00      A    C
ATOM   3230  O   LEU A 205       2.125 -21.530   5.954  1.00  1.00      A    O
ATOM   3231  N   ASP A 206       0.755 -19.933   5.155  1.00  1.00      A    N
ATOM   3232  HN  ASP A 206       0.493 -19.293   4.438  1.00  1.00      A    H
ATOM   3233  CA  ASP A 206       0.123 -19.641   6.436  1.00  1.00      A    C
ATOM   3234  HA  ASP A 206       0.784 -20.005   7.222  1.00  1.00      A    H
ATOM   3235  CB  ASP A 206      -0.076 -18.132   6.604  1.00  1.00      A    C
ATOM   3236  HB1 ASP A 206      -0.711 -18.000   7.365  1.00  1.00      A    H
ATOM   3237  HB2 ASP A 206      -0.480 -17.719   5.680  1.00  1.00      A    H
ATOM   3238  CG  ASP A 206       1.213 -17.402   6.958  1.00  1.00      A    C
ATOM   3239  OD1 ASP A 206       2.042 -17.985   7.616  1.00  1.00      A    O
ATOM   3240  OD2 ASP A 206       1.355 -16.268   6.567  1.00  1.00      A    O
ATOM   3241  C   ASP A 206      -1.218 -20.353   6.563  1.00  1.00      A    C
ATOM   3242  O   ASP A 206      -1.865 -20.663   5.561  1.00  1.00      A    O
ATOM   3243  N   ALA A 207      -1.632 -20.608   7.799  1.00  1.00      A    N
ATOM   3244  HN  ALA A 207      -1.194 -20.219   8.609  1.00  0.00      A    H
ATOM   3245  CA  ALA A 207      -2.767 -21.485   8.061  1.00  1.00      A    C
ATOM   3246  HA  ALA A 207      -2.526 -22.473   7.668  1.00  0.00      A    H
ATOM   3247  CB  ALA A 207      -3.015 -21.598   9.559  1.00  0.00      A    C
ATOM   3248  HB1 ALA A 207      -3.865 -22.256   9.739  1.00  0.00      A    H
ATOM   3249  HB2 ALA A 207      -2.129 -22.009  10.045  1.00  0.00      A    H
ATOM   3250  HB3 ALA A 207      -3.227 -20.609   9.968  1.00  0.00      A    H
ATOM   3251  C   ALA A 207      -4.022 -20.988   7.354  1.00  1.00      A    C
ATOM   3252  O   ALA A 207      -4.820 -21.782   6.856  1.00  1.00      A    O
ATOM   3253  N   ASP A 208      -4.189 -19.671   7.312  1.00  1.00      A    N
ATOM   3254  HN  ASP A 208      -3.516 -18.994   7.601  1.00  1.00      A    H
ATOM   3255  CA  ASP A 208      -5.422 -19.071   6.820  1.00  1.00      A    C
ATOM   3256  HA  ASP A 208      -6.251 -19.684   7.172  1.00  1.00      A    H
ATOM   3257  CB  ASP A 208      -5.582 -17.648   7.363  1.00  1.00      A    C
ATOM   3258  HB1 ASP A 208      -5.643 -17.715   8.359  1.00  1.00      A    H
ATOM   3259  HB2 ASP A 208      -6.486 -17.204   6.945  1.00  1.00      A    H
ATOM   3260  CG  ASP A 208      -4.390 -16.755   7.044  1.00  1.00      A    C
ATOM   3261  OD1 ASP A 208      -3.279 -17.195   7.220  1.00  1.00      A    O
ATOM   3262  OD2 ASP A 208      -4.603 -15.642   6.628  1.00  1.00      A    O
ATOM   3263  C   ASP A 208      -5.453 -19.045   5.297  1.00  1.00      A    C
ATOM   3264  O   ASP A 208      -6.506 -18.849   4.691  1.00  1.00      A    O
ATOM   3265  N   PHE A 209      -4.291 -19.244   4.684  1.00  1.00      A    N
ATOM   3266  HN  PHE A 209      -3.432 -19.419   5.163  1.00  0.00      A    H
ATOM   3267  CA  PHE A 209      -4.178 -19.220   3.231  1.00  1.00      A    C
ATOM   3268  HA  PHE A 209      -4.952 -18.554   2.849  1.00  0.00      A    H
ATOM   3269  CB  PHE A 209      -2.805 -18.691   2.810  1.00  0.00      A    C
ATOM   3270  HB1 PHE A 209      -2.674 -18.960   1.856  1.00  0.00      A    H
ATOM   3271  HB2 PHE A 209      -2.045 -19.123   3.460  1.00  0.00      A    H
ATOM   3272  CG  PHE A 209      -2.692 -17.193   2.855  1.00  0.00      A    C
ATOM   3273  CD1 PHE A 209      -2.448 -16.538   4.053  1.00  0.00      A    C
ATOM   3274  HD1 PHE A 209      -2.338 -17.110   4.962  1.00  0.00      A    H
ATOM   3275  CE1 PHE A 209      -2.344 -15.160   4.096  1.00  0.00      A    C
ATOM   3276  HE1 PHE A 209      -2.155 -14.662   5.035  1.00  0.00      A    H
ATOM   3277  CZ  PHE A 209      -2.483 -14.422   2.940  1.00  0.00      A    C
ATOM   3278  HZ  PHE A 209      -2.402 -13.346   2.973  1.00  0.00      A    H
ATOM   3279  CD2 PHE A 209      -2.831 -16.437   1.701  1.00  0.00      A    C
ATOM   3280  HD2 PHE A 209      -3.023 -16.931   0.760  1.00  0.00      A    H
ATOM   3281  CE2 PHE A 209      -2.726 -15.061   1.740  1.00  0.00      A    C
ATOM   3282  HE2 PHE A 209      -2.835 -14.485   0.833  1.00  0.00      A    H
ATOM   3283  C   PHE A 209      -4.397 -20.606   2.638  1.00  1.00      A    C
ATOM   3284  O   PHE A 209      -3.608 -21.522   2.869  1.00  1.00      A    O
ATOM   3285  N   ALA A 210      -5.472 -20.753   1.872  1.00  1.00      A    N
ATOM   3286  HN  ALA A 210      -6.172 -20.046   1.777  1.00  0.00      A    H
ATOM   3287  CA  ALA A 210      -5.707 -21.972   1.108  1.00  1.00      A    C
ATOM   3288  HA  ALA A 210      -5.119 -22.771   1.559  1.00  0.00      A    H
ATOM   3289  CB  ALA A 210      -7.180 -22.355   1.161  1.00  0.00      A    C
ATOM   3290  HB1 ALA A 210      -7.339 -23.268   0.586  1.00  0.00      A    H
ATOM   3291  HB2 ALA A 210      -7.475 -22.523   2.197  1.00  0.00      A    H
ATOM   3292  HB3 ALA A 210      -7.781 -21.550   0.739  1.00  0.00      A    H
ATOM   3293  C   ALA A 210      -5.254 -21.812  -0.338  1.00  1.00      A    C
ATOM   3294  O   ALA A 210      -5.740 -20.940  -1.059  1.00  1.00      A    O
ATOM   3295  N   PRO A 211      -4.320 -22.659  -0.756  1.00  1.00      A    N
ATOM   3296  CD  PRO A 211      -3.635 -23.690   0.061  1.00  0.00      A    C
ATOM   3297  HD1 PRO A 211      -2.974 -23.303   0.871  1.00  0.00      A    H
ATOM   3298  HD2 PRO A 211      -4.347 -24.341   0.570  1.00  0.00      A    H
ATOM   3299  CA  PRO A 211      -3.757 -22.576  -2.099  1.00  1.00      A    C
ATOM   3300  HA  PRO A 211      -3.555 -21.555  -2.421  1.00  0.00      A    H
ATOM   3301  CB  PRO A 211      -2.491 -23.432  -1.995  1.00  0.00      A    C
ATOM   3302  HB1 PRO A 211      -1.661 -22.804  -1.599  1.00  0.00      A    H
ATOM   3303  HB2 PRO A 211      -2.249 -23.903  -2.948  1.00  0.00      A    H
ATOM   3304  CG  PRO A 211      -2.818 -24.447  -0.953  1.00  0.00      A    C
ATOM   3305  HG1 PRO A 211      -1.918 -24.872  -0.467  1.00  0.00      A    H
ATOM   3306  HG2 PRO A 211      -3.379 -25.281  -1.374  1.00  0.00      A    H
ATOM   3307  C   PRO A 211      -4.725 -23.131  -3.137  1.00  1.00      A    C
ATOM   3308  O   PRO A 211      -5.569 -23.972  -2.826  1.00  1.00      A    O
ATOM   3309  N   GLN A 212      -4.598 -22.656  -4.371  1.00  1.00      A    N
ATOM   3310  HN  GLN A 212      -3.939 -21.952  -4.631  1.00  0.00      A    H
ATOM   3311  CA  GLN A 212      -5.432 -23.137  -5.467  1.00  1.00      A    C
ATOM   3312  HA  GLN A 212      -6.344 -23.547  -5.035  1.00  0.00      A    H
ATOM   3313  CB  GLN A 212      -5.798 -21.986  -6.407  1.00  0.00      A    C
ATOM   3314  HB1 GLN A 212      -6.394 -22.372  -7.111  1.00  0.00      A    H
ATOM   3315  HB2 GLN A 212      -4.882 -21.571  -6.829  1.00  0.00      A    H
ATOM   3316  CG  GLN A 212      -6.584 -20.867  -5.744  1.00  0.00      A    C
ATOM   3317  HG1 GLN A 212      -6.744 -20.162  -6.435  1.00  0.00      A    H
ATOM   3318  HG2 GLN A 212      -6.007 -20.466  -4.910  1.00  0.00      A    H
ATOM   3319  CD  GLN A 212      -7.938 -21.330  -5.241  1.00  0.00      A    C
ATOM   3320  OE1 GLN A 212      -8.761 -21.835  -6.009  1.00  0.00      A    O
ATOM   3321  NE2 GLN A 212      -8.176 -21.162  -3.945  1.00  0.00      A    N
ATOM   3322 HE21 GLN A 212      -7.465 -20.740  -3.347  1.00  0.00      A    H
ATOM   3323 HE22 GLN A 212      -9.069 -21.454  -3.548  1.00  0.00      A    H
ATOM   3324  C   GLN A 212      -4.732 -24.243  -6.247  1.00  1.00      A    C
ATOM   3325  O   GLN A 212      -3.513 -24.397  -6.163  1.00  1.00      A    O
ATOM   3326  N   ALA A 213      -5.508 -25.008  -7.004  1.00  1.00      A    N
ATOM   3327  HN  ALA A 213      -6.474 -24.808  -7.168  1.00  0.00      A    H
ATOM   3328  CA  ALA A 213      -4.999 -26.208  -7.657  1.00  1.00      A    C
ATOM   3329  HA  ALA A 213      -4.483 -26.806  -6.906  1.00  0.00      A    H
ATOM   3330  CB  ALA A 213      -6.146 -27.026  -8.233  1.00  0.00      A    C
ATOM   3331  HB1 ALA A 213      -5.750 -27.919  -8.717  1.00  0.00      A    H
ATOM   3332  HB2 ALA A 213      -6.823 -27.319  -7.430  1.00  0.00      A    H
ATOM   3333  HB3 ALA A 213      -6.689 -26.428  -8.964  1.00  0.00      A    H
ATOM   3334  C   ALA A 213      -3.998 -25.858  -8.750  1.00  1.00      A    C
ATOM   3335  O   ALA A 213      -3.158 -26.678  -9.122  1.00  1.00      A    O
ATOM   3336  N   ASN A 214      -4.093 -24.635  -9.262  1.00  1.00      A    N
ATOM   3337  HN  ASN A 214      -4.737 -23.944  -8.936  1.00  0.00      A    H
ATOM   3338  CA  ASN A 214      -3.244 -24.198 -10.365  1.00  1.00      A    C
ATOM   3339  HA  ASN A 214      -2.865 -25.087 -10.869  1.00  0.00      A    H
ATOM   3340  CB  ASN A 214      -4.043 -23.382 -11.363  1.00  0.00      A    C
ATOM   3341  HB1 ASN A 214      -3.401 -23.023 -12.040  1.00  0.00      A    H
ATOM   3342  HB2 ASN A 214      -4.550 -22.571 -10.840  1.00  0.00      A    H
ATOM   3343  CG  ASN A 214      -5.061 -24.207 -12.102  1.00  0.00      A    C
ATOM   3344  OD1 ASN A 214      -4.786 -25.347 -12.494  1.00  0.00      A    O
ATOM   3345  ND2 ASN A 214      -6.230 -23.654 -12.299  1.00  0.00      A    N
ATOM   3346 HD21 ASN A 214      -6.960 -24.167 -12.794  1.00  0.00      A    H
ATOM   3347 HD22 ASN A 214      -6.411 -22.710 -11.957  1.00  0.00      A    H
ATOM   3348  C   ASN A 214      -2.048 -23.403  -9.857  1.00  1.00      A    C
ATOM   3349  O   ASN A 214      -1.315 -22.799 -10.640  1.00  1.00      A    O
ATOM   3350  N   PHE A 215      -1.855 -23.408  -8.542  1.00  1.00      A    N
ATOM   3351  HN  PHE A 215      -2.437 -23.899  -7.897  1.00  0.00      A    H
ATOM   3352  CA  PHE A 215      -0.753 -22.677  -7.928  1.00  1.00      A    C
ATOM   3353  HA  PHE A 215      -0.859 -21.627  -8.198  1.00  0.00      A    H
ATOM   3354  CB  PHE A 215      -0.806 -22.815  -6.404  1.00  0.00      A    C
ATOM   3355  HB1 PHE A 215      -0.727 -23.790  -6.201  1.00  0.00      A    H
ATOM   3356  HB2 PHE A 215      -1.749 -22.403  -6.044  1.00  0.00      A    H
ATOM   3357  CG  PHE A 215       0.328 -22.131  -5.696  1.00  0.00      A    C
ATOM   3358  CD1 PHE A 215       0.200 -20.823  -5.253  1.00  0.00      A    C
ATOM   3359  HD1 PHE A 215      -0.726 -20.292  -5.419  1.00  0.00      A    H
ATOM   3360  CE1 PHE A 215       1.243 -20.192  -4.600  1.00  0.00      A    C
ATOM   3361  HE1 PHE A 215       1.131 -19.172  -4.262  1.00  0.00      A    H
ATOM   3362  CZ  PHE A 215       2.427 -20.864  -4.381  1.00  0.00      A    C
ATOM   3363  HZ  PHE A 215       3.241 -20.372  -3.869  1.00  0.00      A    H
ATOM   3364  CD2 PHE A 215       1.525 -22.793  -5.469  1.00  0.00      A    C
ATOM   3365  HD2 PHE A 215       1.644 -23.812  -5.807  1.00  0.00      A    H
ATOM   3366  CE2 PHE A 215       2.569 -22.166  -4.816  1.00  0.00      A    C
ATOM   3367  HE2 PHE A 215       3.494 -22.695  -4.647  1.00  0.00      A    H
ATOM   3368  C   PHE A 215       0.591 -23.174  -8.441  1.00  1.00      A    C
ATOM   3369  O   PHE A 215       1.353 -22.418  -9.046  1.00  1.00      A    O
ATOM   3370  N   LEU A 216       0.879 -24.448  -8.198  1.00  1.00      A    N
ATOM   3371  HN  LEU A 216       0.241 -25.095  -7.785  1.00  0.00      A    H
ATOM   3372  CA  LEU A 216       2.181 -25.015  -8.524  1.00  1.00      A    C
ATOM   3373  HA  LEU A 216       2.945 -24.361  -8.104  1.00  0.00      A    H
ATOM   3374  CB  LEU A 216       2.317 -26.415  -7.913  1.00  0.00      A    C
ATOM   3375  HB1 LEU A 216       3.185 -26.774  -8.256  1.00  0.00      A    H
ATOM   3376  HB2 LEU A 216       1.456 -27.010  -8.217  1.00  0.00      A    H
ATOM   3377  CG  LEU A 216       2.427 -26.466  -6.384  1.00  0.00      A    C
ATOM   3378  HG  LEU A 216       1.583 -25.946  -5.932  1.00  0.00      A    H
ATOM   3379  CD1 LEU A 216       2.403 -27.917  -5.921  1.00  0.00      A    C
ATOM   3380 HD11 LEU A 216       2.481 -27.954  -4.834  1.00  0.00      A    H
ATOM   3381 HD12 LEU A 216       1.468 -28.383  -6.234  1.00  0.00      A    H
ATOM   3382 HD13 LEU A 216       3.241 -28.455  -6.364  1.00  0.00      A    H
ATOM   3383  CD2 LEU A 216       3.708 -25.774  -5.944  1.00  0.00      A    C
ATOM   3384 HD21 LEU A 216       3.786 -25.810  -4.857  1.00  0.00      A    H
ATOM   3385 HD22 LEU A 216       4.566 -26.280  -6.386  1.00  0.00      A    H
ATOM   3386 HD23 LEU A 216       3.691 -24.734  -6.272  1.00  0.00      A    H
ATOM   3387  C   LEU A 216       2.388 -25.089 -10.031  1.00  1.00      A    C
ATOM   3388  O   LEU A 216       3.522 -25.103 -10.512  1.00  1.00      A    O
ATOM   3389  N   ARG A 217       1.287 -25.137 -10.772  1.00  1.00      A    N
ATOM   3390  HN  ARG A 217       0.377 -25.107 -10.362  1.00  0.00      A    H
ATOM   3391  CA  ARG A 217       1.346 -25.236 -12.226  1.00  1.00      A    C
ATOM   3392  HA  ARG A 217       1.994 -26.077 -12.471  1.00  0.00      A    H
ATOM   3393  CB  ARG A 217      -0.041 -25.482 -12.802  1.00  0.00      A    C
ATOM   3394  HB1 ARG A 217       0.068 -25.481 -13.796  1.00  0.00      A    H
ATOM   3395  HB2 ARG A 217      -0.709 -24.694 -12.453  1.00  0.00      A    H
ATOM   3396  CG  ARG A 217      -0.652 -26.830 -12.449  1.00  0.00      A    C
ATOM   3397  HG1 ARG A 217      -1.623 -26.799 -12.686  1.00  0.00      A    H
ATOM   3398  HG2 ARG A 217      -0.531 -27.016 -11.381  1.00  0.00      A    H
ATOM   3399  CD  ARG A 217      -0.025 -27.935 -13.219  1.00  0.00      A    C
ATOM   3400  HD1 ARG A 217      -0.341 -28.800 -12.828  1.00  0.00      A    H
ATOM   3401  HD2 ARG A 217       1.061 -27.860 -13.144  1.00  0.00      A    H
ATOM   3402  NE  ARG A 217      -0.417 -27.910 -14.620  1.00  0.00      A    N
ATOM   3403  HE  ARG A 217      -1.198 -27.309 -14.883  1.00  0.00      A    H
ATOM   3404  CZ  ARG A 217       0.180 -28.624 -15.593  1.00  0.00      A    C
ATOM   3405  NH1 ARG A 217       1.192 -29.414 -15.305  1.00  0.00      A    N
ATOM   3406 HH11 ARG A 217       1.524 -29.485 -14.343  1.00  0.00      A    H
ATOM   3407 HH12 ARG A 217       1.643 -29.954 -16.042  1.00  0.00      A    H
ATOM   3408  NH2 ARG A 217      -0.250 -28.532 -16.839  1.00  0.00      A    N
ATOM   3409 HH21 ARG A 217      -1.035 -27.920 -17.064  1.00  0.00      A    H
ATOM   3410 HH22 ARG A 217       0.202 -29.073 -17.577  1.00  0.00      A    H
ATOM   3411  C   ARG A 217       1.931 -23.972 -12.842  1.00  1.00      A    C
ATOM   3412  O   ARG A 217       2.407 -23.985 -13.976  1.00  1.00      A    O
ATOM   3413  N   ARG A 218       1.892 -22.880 -12.085  1.00  1.00      A    N
ATOM   3414  HN  ARG A 218       1.543 -22.902 -11.151  1.00  0.00      A    H
ATOM   3415  CA  ARG A 218       2.357 -21.590 -12.580  1.00  1.00      A    C
ATOM   3416  HA  ARG A 218       2.582 -21.708 -13.640  1.00  0.00      A    H
ATOM   3417  CB  ARG A 218       1.279 -20.530 -12.408  1.00  0.00      A    C
ATOM   3418  HB1 ARG A 218       1.640 -19.697 -12.828  1.00  0.00      A    H
ATOM   3419  HB2 ARG A 218       1.076 -20.407 -11.343  1.00  0.00      A    H
ATOM   3420  CG  ARG A 218      -0.031 -20.827 -13.121  1.00  0.00      A    C
ATOM   3421  HG1 ARG A 218      -0.698 -20.135 -12.845  1.00  0.00      A    H
ATOM   3422  HG2 ARG A 218      -0.381 -21.820 -12.839  1.00  0.00      A    H
ATOM   3423  CD  ARG A 218       0.119 -20.754 -14.597  1.00  0.00      A    C
ATOM   3424  HD1 ARG A 218       0.799 -21.435 -14.870  1.00  0.00      A    H
ATOM   3425  HD2 ARG A 218       0.448 -19.754 -14.880  1.00  0.00      A    H
ATOM   3426  NE  ARG A 218      -1.124 -21.066 -15.284  1.00  0.00      A    N
ATOM   3427  HE  ARG A 218      -1.236 -22.009 -15.656  1.00  0.00      A    H
ATOM   3428  CZ  ARG A 218      -2.137 -20.196 -15.465  1.00  0.00      A    C
ATOM   3429  NH1 ARG A 218      -2.040 -18.969 -15.005  1.00  0.00      A    N
ATOM   3430 HH11 ARG A 218      -1.197 -18.675 -14.510  1.00  0.00      A    H
ATOM   3431 HH12 ARG A 218      -2.807 -18.311 -15.142  1.00  0.00      A    H
ATOM   3432  NH2 ARG A 218      -3.228 -20.578 -16.106  1.00  0.00      A    N
ATOM   3433 HH21 ARG A 218      -3.303 -21.530 -16.463  1.00  0.00      A    H
ATOM   3434 HH22 ARG A 218      -3.995 -19.920 -16.242  1.00  0.00      A    H
ATOM   3435  C   ARG A 218       3.621 -21.145 -11.855  1.00  1.00      A    C
ATOM   3436  O   ARG A 218       4.111 -20.035 -12.064  1.00  1.00      A    O
ATOM   3437  N   VAL A 219       4.146 -22.019 -11.003  1.00  1.00      A    N
ATOM   3438  HN  VAL A 219       3.803 -22.945 -10.875  1.00  0.00      A    H
ATOM   3439  CA  VAL A 219       5.293 -21.681 -10.168  1.00  1.00      A    C
ATOM   3440  HA  VAL A 219       5.584 -20.657 -10.404  1.00  0.00      A    H
ATOM   3441  CB  VAL A 219       4.918 -21.781  -8.679  1.00  0.00      A    C
ATOM   3442  HB  VAL A 219       4.493 -22.766  -8.486  1.00  0.00      A    H
ATOM   3443  CG1 VAL A 219       6.153 -21.622  -7.806  1.00  0.00      A    C
ATOM   3444 HG11 VAL A 219       5.869 -21.696  -6.757  1.00  0.00      A    H
ATOM   3445 HG12 VAL A 219       6.870 -22.409  -8.044  1.00  0.00      A    H
ATOM   3446 HG13 VAL A 219       6.608 -20.649  -7.991  1.00  0.00      A    H
ATOM   3447  CG2 VAL A 219       3.876 -20.727  -8.335  1.00  0.00      A    C
ATOM   3448 HG21 VAL A 219       3.615 -20.804  -7.280  1.00  0.00      A    H
ATOM   3449 HG22 VAL A 219       4.281 -19.736  -8.538  1.00  0.00      A    H
ATOM   3450 HG23 VAL A 219       2.985 -20.886  -8.941  1.00  0.00      A    H
ATOM   3451  C   VAL A 219       6.473 -22.601 -10.455  1.00  1.00      A    C
ATOM   3452  O   VAL A 219       7.590 -22.139 -10.693  1.00  1.00      A    O
ATOM   3453  N   THR A 220       6.219 -23.905 -10.431  1.00  1.00      A    N
ATOM   3454  HN  THR A 220       5.299 -24.296 -10.397  1.00  0.00      A    H
ATOM   3455  CA  THR A 220       7.290 -24.894 -10.452  1.00  1.00      A    C
ATOM   3456  HA  THR A 220       7.987 -24.632  -9.656  1.00  0.00      A    H
ATOM   3457  CB  THR A 220       6.742 -26.310 -10.190  1.00  0.00      A    C
ATOM   3458  HB  THR A 220       7.565 -27.021 -10.263  1.00  0.00      A    H
ATOM   3459  OG1 THR A 220       5.739 -26.625 -11.164  1.00  0.00      A    O
ATOM   3460  HG1 THR A 220       4.912 -26.146 -10.948  1.00  0.00      A    H
ATOM   3461  CG2 THR A 220       6.138 -26.397  -8.798  1.00  0.00      A    C
ATOM   3462 HG21 THR A 220       5.755 -27.404  -8.630  1.00  0.00      A    H
ATOM   3463 HG22 THR A 220       6.902 -26.170  -8.054  1.00  0.00      A    H
ATOM   3464 HG23 THR A 220       5.322 -25.680  -8.710  1.00  0.00      A    H
ATOM   3465  C   THR A 220       8.034 -24.872 -11.782  1.00  1.00      A    C
ATOM   3466  O   THR A 220       9.213 -25.216 -11.851  1.00  1.00      A    O
ATOM   3467  N   GLY A 221       7.336 -24.465 -12.837  1.00  1.00      A    N
ATOM   3468  HN  GLY A 221       6.386 -24.162 -12.772  1.00  0.00      A    H
ATOM   3469  CA  GLY A 221       7.917 -24.435 -14.175  1.00  1.00      A    C
ATOM   3470  HA1 GLY A 221       7.122 -24.209 -14.872  1.00  0.00      A    H
ATOM   3471  HA2 GLY A 221       8.365 -25.403 -14.401  1.00  0.00      A    H
ATOM   3472  C   GLY A 221       8.971 -23.342 -14.292  1.00  1.00      A    C
ATOM   3473  O   GLY A 221       9.819 -23.378 -15.184  1.00  1.00      A    O
ATOM   3474  N   LEU A 222       8.914 -22.370 -13.388  1.00  1.00      A    N
ATOM   3475  HN  LEU A 222       8.298 -22.376 -12.602  1.00  0.00      A    H
ATOM   3476  CA  LEU A 222       9.765 -21.191 -13.474  1.00  1.00      A    C
ATOM   3477  HA  LEU A 222       9.794 -20.876 -14.517  1.00  0.00      A    H
ATOM   3478  CB  LEU A 222       9.190 -20.057 -12.616  1.00  0.00      A    C
ATOM   3479  HB1 LEU A 222       9.829 -19.293 -12.717  1.00  0.00      A    H
ATOM   3480  HB2 LEU A 222       9.104 -20.411 -11.588  1.00  0.00      A    H
ATOM   3481  CG  LEU A 222       7.826 -19.514 -13.059  1.00  0.00      A    C
ATOM   3482  HG  LEU A 222       7.121 -20.336 -13.180  1.00  0.00      A    H
ATOM   3483  CD1 LEU A 222       7.284 -18.569 -11.995  1.00  0.00      A    C
ATOM   3484 HD11 LEU A 222       6.315 -18.184 -12.310  1.00  0.00      A    H
ATOM   3485 HD12 LEU A 222       7.172 -19.106 -11.053  1.00  0.00      A    H
ATOM   3486 HD13 LEU A 222       7.978 -17.739 -11.858  1.00  0.00      A    H
ATOM   3487  CD2 LEU A 222       7.971 -18.804 -14.397  1.00  0.00      A    C
ATOM   3488 HD21 LEU A 222       7.001 -18.419 -14.711  1.00  0.00      A    H
ATOM   3489 HD22 LEU A 222       8.675 -17.978 -14.296  1.00  0.00      A    H
ATOM   3490 HD23 LEU A 222       8.342 -19.507 -15.143  1.00  0.00      A    H
ATOM   3491  C   LEU A 222      11.187 -21.504 -13.026  1.00  1.00      A    C
ATOM   3492  O   LEU A 222      12.107 -20.718 -13.253  1.00  1.00      A    O
ATOM   3493  N   PHE A 223      11.361 -22.657 -12.390  1.00  1.00      A    N
ATOM   3494  HN  PHE A 223      10.642 -23.341 -12.272  1.00  0.00      A    H
ATOM   3495  CA  PHE A 223      12.645 -23.022 -11.801  1.00  1.00      A    C
ATOM   3496  HA  PHE A 223      13.140 -22.102 -11.489  1.00  0.00      A    H
ATOM   3497  CB  PHE A 223      12.437 -23.922 -10.582  1.00  0.00      A    C
ATOM   3498  HB1 PHE A 223      13.347 -24.181 -10.257  1.00  0.00      A    H
ATOM   3499  HB2 PHE A 223      11.852 -24.792 -10.880  1.00  0.00      A    H
ATOM   3500  CG  PHE A 223      11.747 -23.240  -9.435  1.00  0.00      A    C
ATOM   3501  CD1 PHE A 223      10.478 -23.635  -9.038  1.00  0.00      A    C
ATOM   3502  HD1 PHE A 223       9.981 -24.440  -9.559  1.00  0.00      A    H
ATOM   3503  CE1 PHE A 223       9.842 -23.008  -7.982  1.00  0.00      A    C
ATOM   3504  HE1 PHE A 223       8.855 -23.326  -7.682  1.00  0.00      A    H
ATOM   3505  CZ  PHE A 223      10.468 -21.977  -7.313  1.00  0.00      A    C
ATOM   3506  HZ  PHE A 223       9.971 -21.487  -6.490  1.00  0.00      A    H
ATOM   3507  CD2 PHE A 223      12.363 -22.202  -8.754  1.00  0.00      A    C
ATOM   3508  HD2 PHE A 223      13.351 -21.880  -9.051  1.00  0.00      A    H
ATOM   3509  CE2 PHE A 223      11.730 -21.574  -7.698  1.00  0.00      A    C
ATOM   3510  HE2 PHE A 223      12.224 -20.768  -7.175  1.00  0.00      A    H
ATOM   3511  C   PHE A 223      13.534 -23.730 -12.816  1.00  1.00      A    C
ATOM   3512  O   PHE A 223      14.571 -24.290 -12.462  1.00  1.00      A    O
ATOM   3513  N   SER A 224      13.122 -23.700 -14.079  1.00  1.00      A    N
ATOM   3514  HN  SER A 224      12.209 -23.407 -14.364  1.00  0.00      A    H
ATOM   3515  CA  SER A 224      13.991 -24.102 -15.178  1.00  1.00      A    C
ATOM   3516  HA  SER A 224      14.366 -25.102 -14.962  1.00  0.00      A    H
ATOM   3517  CB  SER A 224      13.211 -24.126 -16.478  1.00  0.00      A    C
ATOM   3518  HB1 SER A 224      12.385 -24.673 -16.339  1.00  0.00      A    H
ATOM   3519  HB2 SER A 224      13.820 -24.573 -17.263  1.00  0.00      A    H
ATOM   3520  OG  SER A 224      12.826 -22.833 -16.857  1.00  0.00      A    O
ATOM   3521  HG1 SER A 224      12.540 -22.881 -17.777  1.00  0.00      A    H
ATOM   3522  C   SER A 224      15.185 -23.165 -15.308  1.00  1.00      A    C
ATOM   3523  O   SER A 224      16.212 -23.529 -15.879  1.00  1.00      A    O
ATOM   3524  N   ASP A 225      15.042 -21.956 -14.776  1.00  1.00      A    N
ATOM   3525  HN  ASP A 225      14.188 -21.575 -14.432  1.00  0.00      A    H
ATOM   3526  CA  ASP A 225      16.168 -21.040 -14.643  1.00  1.00      A    C
ATOM   3527  HA  ASP A 225      16.845 -21.224 -15.477  1.00  0.00      A    H
ATOM   3528  CB  ASP A 225      15.687 -19.587 -14.697  1.00  0.00      A    C
ATOM   3529  HB1 ASP A 225      15.150 -19.422 -13.869  1.00  0.00      A    H
ATOM   3530  HB2 ASP A 225      15.082 -19.443 -15.592  1.00  0.00      A    H
ATOM   3531  CG  ASP A 225      16.833 -18.584 -14.700  1.00  0.00      A    C
ATOM   3532  OD1 ASP A 225      17.950 -18.986 -14.479  1.00  0.00      A    O
ATOM   3533  OD2 ASP A 225      16.579 -17.424 -14.923  1.00  0.00      A    O
ATOM   3534  C   ASP A 225      16.925 -21.283 -13.344  1.00  1.00      A    C
ATOM   3535  O   ASP A 225      16.386 -21.089 -12.254  1.00  1.00      A    O
ATOM   3536  N   PRO A 226      18.178 -21.709 -13.467  1.00  1.00      A    N
ATOM   3537  CD  PRO A 226      18.855 -22.003 -14.733  1.00  0.00      A    C
ATOM   3538  HD1 PRO A 226      18.525 -22.884 -15.329  1.00  0.00      A    H
ATOM   3539  HD2 PRO A 226      18.748 -21.189 -15.450  1.00  0.00      A    H
ATOM   3540  CA  PRO A 226      18.967 -22.109 -12.307  1.00  1.00      A    C
ATOM   3541  HA  PRO A 226      18.425 -22.756 -11.618  1.00  0.00      A    H
ATOM   3542  CB  PRO A 226      20.183 -22.795 -12.939  1.00  0.00      A    C
ATOM   3543  HB1 PRO A 226      19.931 -23.860 -13.146  1.00  0.00      A    H
ATOM   3544  HB2 PRO A 226      21.087 -22.622 -12.355  1.00  0.00      A    H
ATOM   3545  CG  PRO A 226      20.284 -22.183 -14.295  1.00  0.00      A    C
ATOM   3546  HG1 PRO A 226      20.824 -22.824 -15.020  1.00  0.00      A    H
ATOM   3547  HG2 PRO A 226      20.812 -21.230 -14.261  1.00  0.00      A    H
ATOM   3548  C   PRO A 226      19.374 -20.901 -11.474  1.00  1.00      A    C
ATOM   3549  O   PRO A 226      19.802 -21.041 -10.328  1.00  1.00      A    O
ATOM   3550  N   LYS A 227      19.239 -19.714 -12.056  1.00  1.00      A    N
ATOM   3551  HN  LYS A 227      18.940 -19.600 -13.002  1.00  0.00      A    H
ATOM   3552  CA  LYS A 227      19.524 -18.475 -11.343  1.00  1.00      A    C
ATOM   3553  HA  LYS A 227      20.443 -18.621 -10.775  1.00  0.00      A    H
ATOM   3554  CB  LYS A 227      19.727 -17.324 -12.330  1.00  0.00      A    C
ATOM   3555  HB1 LYS A 227      19.829 -16.496 -11.779  1.00  0.00      A    H
ATOM   3556  HB2 LYS A 227      18.864 -17.275 -12.994  1.00  0.00      A    H
ATOM   3557  CG  LYS A 227      20.990 -17.434 -13.174  1.00  0.00      A    C
ATOM   3558  HG1 LYS A 227      20.931 -18.274 -13.713  1.00  0.00      A    H
ATOM   3559  HG2 LYS A 227      21.863 -17.470 -12.523  1.00  0.00      A    H
ATOM   3560  CD  LYS A 227      21.118 -16.261 -14.133  1.00  0.00      A    C
ATOM   3561  HD1 LYS A 227      21.175 -15.422 -13.593  1.00  0.00      A    H
ATOM   3562  HD2 LYS A 227      20.245 -16.225 -14.785  1.00  0.00      A    H
ATOM   3563  CE  LYS A 227      22.380 -16.369 -14.976  1.00  0.00      A    C
ATOM   3564  HE1 LYS A 227      22.327 -17.220 -15.500  1.00  0.00      A    H
ATOM   3565  HE2 LYS A 227      23.253 -16.379 -14.323  1.00  0.00      A    H
ATOM   3566  NZ  LYS A 227      22.500 -15.245 -15.945  1.00  0.00      A    N
ATOM   3567  HZ1 LYS A 227      23.372 -15.356 -16.500  1.00  0.00      A    H
ATOM   3568  HZ2 LYS A 227      21.680 -15.250 -16.586  1.00  0.00      A    H
ATOM   3569  HZ3 LYS A 227      22.531 -14.343 -15.429  1.00  0.00      A    H
ATOM   3570  C   LYS A 227      18.408 -18.133 -10.363  1.00  1.00      A    C
ATOM   3571  O   LYS A 227      18.632 -17.444  -9.368  1.00  1.00      A    O
ATOM   3572  N   VAL A 228      17.206 -18.620 -10.652  1.00  1.00      A    N
ATOM   3573  HN  VAL A 228      17.018 -19.209 -11.434  1.00  0.00      A    H
ATOM   3574  CA  VAL A 228      16.041 -18.322  -9.827  1.00  1.00      A    C
ATOM   3575  HA  VAL A 228      16.188 -17.334  -9.392  1.00  0.00      A    H
ATOM   3576  CB  VAL A 228      14.763 -18.325 -10.686  1.00  0.00      A    C
ATOM   3577  HB  VAL A 228      14.678 -19.289 -11.189  1.00  0.00      A    H
ATOM   3578  CG1 VAL A 228      13.532 -18.138  -9.812  1.00  0.00      A    C
ATOM   3579 HG11 VAL A 228      12.638 -18.142 -10.435  1.00  0.00      A    H
ATOM   3580 HG12 VAL A 228      13.473 -18.950  -9.088  1.00  0.00      A    H
ATOM   3581 HG13 VAL A 228      13.602 -17.186  -9.284  1.00  0.00      A    H
ATOM   3582  CG2 VAL A 228      14.845 -17.233 -11.742  1.00  0.00      A    C
ATOM   3583 HG21 VAL A 228      13.938 -17.242 -12.345  1.00  0.00      A    H
ATOM   3584 HG22 VAL A 228      14.948 -16.263 -11.255  1.00  0.00      A    H
ATOM   3585 HG23 VAL A 228      15.709 -17.411 -12.382  1.00  0.00      A    H
ATOM   3586  C   VAL A 228      15.892 -19.334  -8.698  1.00  1.00      A    C
ATOM   3587  O   VAL A 228      16.062 -20.536  -8.902  1.00  1.00      A    O
ATOM   3588  N   ALA A 229      15.575 -18.840  -7.506  1.00  1.00      A    N
ATOM   3589  HN  ALA A 229      15.455 -17.862  -7.339  1.00  0.00      A    H
ATOM   3590  CA  ALA A 229      15.379 -19.702  -6.347  1.00  1.00      A    C
ATOM   3591  HA  ALA A 229      15.163 -20.707  -6.709  1.00  0.00      A    H
ATOM   3592  CB  ALA A 229      16.642 -19.745  -5.499  1.00  0.00      A    C
ATOM   3593  HB1 ALA A 229      16.480 -20.393  -4.637  1.00  0.00      A    H
ATOM   3594  HB2 ALA A 229      17.467 -20.134  -6.095  1.00  0.00      A    H
ATOM   3595  HB3 ALA A 229      16.885 -18.740  -5.156  1.00  0.00      A    H
ATOM   3596  C   ALA A 229      14.195 -19.238  -5.509  1.00  1.00      A    C
ATOM   3597  O   ALA A 229      13.902 -19.812  -4.460  1.00  1.00      A    O
ATOM   3598  N   VAL A 230      13.515 -18.197  -5.978  1.00  1.00      A    N
ATOM   3599  HN  VAL A 230      13.757 -17.707  -6.812  1.00  0.00      A    H
ATOM   3600  CA  VAL A 230      12.337 -17.679  -5.293  1.00  1.00      A    C
ATOM   3601  HA  VAL A 230      11.960 -18.465  -4.640  1.00  0.00      A    H
ATOM   3602  CB  VAL A 230      12.709 -16.443  -4.452  1.00  0.00      A    C
ATOM   3603  HB  VAL A 230      13.095 -15.667  -5.114  1.00  0.00      A    H
ATOM   3604  CG1 VAL A 230      11.480 -15.892  -3.746  1.00  0.00      A    C
ATOM   3605 HG11 VAL A 230      11.761 -15.019  -3.156  1.00  0.00      A    H
ATOM   3606 HG12 VAL A 230      10.733 -15.605  -4.486  1.00  0.00      A    H
ATOM   3607 HG13 VAL A 230      11.064 -16.655  -3.089  1.00  0.00      A    H
ATOM   3608  CG2 VAL A 230      13.792 -16.807  -3.449  1.00  0.00      A    C
ATOM   3609 HG21 VAL A 230      14.049 -15.929  -2.858  1.00  0.00      A    H
ATOM   3610 HG22 VAL A 230      13.427 -17.594  -2.789  1.00  0.00      A    H
ATOM   3611 HG23 VAL A 230      14.676 -17.160  -3.979  1.00  0.00      A    H
ATOM   3612  C   VAL A 230      11.244 -17.305  -6.286  1.00  1.00      A    C
ATOM   3613  O   VAL A 230      11.473 -16.531  -7.215  1.00  1.00      A    O
ATOM   3614  N   VAL A 231      10.054 -17.859  -6.083  1.00  1.00      A    N
ATOM   3615  HN  VAL A 231       9.891 -18.612  -5.450  1.00  0.00      A    H
ATOM   3616  CA  VAL A 231       8.863 -17.396  -6.787  1.00  1.00      A    C
ATOM   3617  HA  VAL A 231       9.136 -16.502  -7.348  1.00  0.00      A    H
ATOM   3618  CB  VAL A 231       8.361 -18.481  -7.757  1.00  0.00      A    C
ATOM   3619  HB  VAL A 231       8.130 -19.384  -7.192  1.00  0.00      A    H
ATOM   3620  CG1 VAL A 231       7.088 -18.025  -8.454  1.00  0.00      A    C
ATOM   3621 HG11 VAL A 231       6.746 -18.803  -9.136  1.00  0.00      A    H
ATOM   3622 HG12 VAL A 231       6.316 -17.830  -7.710  1.00  0.00      A    H
ATOM   3623 HG13 VAL A 231       7.288 -17.112  -9.015  1.00  0.00      A    H
ATOM   3624  CG2 VAL A 231       9.444 -18.808  -8.774  1.00  0.00      A    C
ATOM   3625 HG21 VAL A 231       9.082 -19.576  -9.457  1.00  0.00      A    H
ATOM   3626 HG22 VAL A 231       9.697 -17.910  -9.338  1.00  0.00      A    H
ATOM   3627 HG23 VAL A 231      10.331 -19.172  -8.256  1.00  0.00      A    H
ATOM   3628  C   VAL A 231       7.751 -17.037  -5.811  1.00  1.00      A    C
ATOM   3629  O   VAL A 231       7.194 -17.907  -5.141  1.00  1.00      A    O
ATOM   3630  N   GLN A 232       7.428 -15.750  -5.734  1.00  1.00      A    N
ATOM   3631  HN  GLN A 232       7.859 -15.036  -6.283  1.00  1.00      A    H
ATOM   3632  CA  GLN A 232       6.398 -15.270  -4.822  1.00  1.00      A    C
ATOM   3633  HA  GLN A 232       6.147 -16.087  -4.145  1.00  1.00      A    H
ATOM   3634  CB  GLN A 232       6.917 -14.085  -4.002  1.00  1.00      A    C
ATOM   3635  HB1 GLN A 232       7.183 -13.381  -4.660  1.00  1.00      A    H
ATOM   3636  HB2 GLN A 232       7.759 -14.418  -3.395  1.00  1.00      A    H
ATOM   3637  CG  GLN A 232       5.876 -13.455  -3.093  1.00  1.00      A    C
ATOM   3638  HG1 GLN A 232       5.049 -13.310  -3.637  1.00  1.00      A    H
ATOM   3639  HG2 GLN A 232       6.256 -12.507  -2.711  1.00  1.00      A    H
ATOM   3640  CD  GLN A 232       5.504 -14.353  -1.928  1.00  1.00      A    C
ATOM   3641  OE1 GLN A 232       6.331 -14.636  -1.057  1.00  1.00      A    O
ATOM   3642  NE2 GLN A 232       4.257 -14.806  -1.907  1.00  1.00      A    N
ATOM   3643 HE21 GLN A 232       3.607 -14.546  -2.648  1.00  1.00      A    H
ATOM   3644 HE22 GLN A 232       3.948 -15.415  -1.149  1.00  1.00      A    H
ATOM   3645  C   GLN A 232       5.137 -14.869  -5.576  1.00  1.00      A    C
ATOM   3646  O   GLN A 232       5.204 -14.171  -6.589  1.00  1.00      A    O
ATOM   3647  N   THR A 233       3.988 -15.312  -5.079  1.00  1.00      A    N
ATOM   3648  HN  THR A 233       3.920 -15.948  -4.310  1.00  0.00      A    H
ATOM   3649  CA  THR A 233       2.703 -14.898  -5.628  1.00  1.00      A    C
ATOM   3650  HA  THR A 233       2.897 -14.466  -6.611  1.00  0.00      A    H
ATOM   3651  CB  THR A 233       1.756 -16.101  -5.792  1.00  0.00      A    C
ATOM   3652  HB  THR A 233       0.830 -15.756  -6.250  1.00  0.00      A    H
ATOM   3653  OG1 THR A 233       1.480 -16.673  -4.507  1.00  0.00      A    O
ATOM   3654  HG1 THR A 233       2.255 -17.192  -4.206  1.00  0.00      A    H
ATOM   3655  CG2 THR A 233       2.385 -17.157  -6.688  1.00  0.00      A    C
ATOM   3656 HG21 THR A 233       1.702 -18.000  -6.793  1.00  0.00      A    H
ATOM   3657 HG22 THR A 233       2.585 -16.729  -7.670  1.00  0.00      A    H
ATOM   3658 HG23 THR A 233       3.320 -17.500  -6.245  1.00  0.00      A    H
ATOM   3659  C   THR A 233       2.043 -13.843  -4.751  1.00  1.00      A    C
ATOM   3660  O   THR A 233       2.333 -13.743  -3.558  1.00  1.00      A    O
ATOM   3661  N   PRO A 234       1.155 -13.056  -5.347  1.00  1.00      A    N
ATOM   3662  CD  PRO A 234       0.820 -13.055  -6.781  1.00  1.00      A    C
ATOM   3663  HD1 PRO A 234       1.597 -12.669  -7.480  1.00  1.00      A    H
ATOM   3664  HD2 PRO A 234       0.618 -14.061  -7.150  1.00  1.00      A    H
ATOM   3665  CA  PRO A 234       0.452 -12.005  -4.620  1.00  1.00      A    C
ATOM   3666  HA  PRO A 234       1.108 -11.403  -3.991  1.00  1.00      A    H
ATOM   3667  CB  PRO A 234      -0.209 -11.194  -5.740  1.00  1.00      A    C
ATOM   3668  HB1 PRO A 234       0.522 -10.450  -6.128  1.00  1.00      A    H
ATOM   3669  HB2 PRO A 234      -1.157 -10.766  -5.415  1.00  1.00      A    H
ATOM   3670  CG  PRO A 234      -0.405 -12.182  -6.839  1.00  1.00      A    C
ATOM   3671  HG1 PRO A 234      -0.483 -11.707  -7.837  1.00  1.00      A    H
ATOM   3672  HG2 PRO A 234      -1.315 -12.763  -6.693  1.00  1.00      A    H
ATOM   3673  C   PRO A 234      -0.581 -12.592  -3.667  1.00  1.00      A    C
ATOM   3674  O   PRO A 234      -1.057 -13.709  -3.862  1.00  1.00      A    O
ATOM   3675  N   GLN A 235      -0.926 -11.829  -2.634  1.00  1.00      A    N
ATOM   3676  HN  GLN A 235      -0.558 -10.915  -2.470  1.00  0.00      A    H
ATOM   3677  CA  GLN A 235      -1.891 -12.279  -1.638  1.00  1.00      A    C
ATOM   3678  HA  GLN A 235      -1.833 -13.366  -1.586  1.00  0.00      A    H
ATOM   3679  CB  GLN A 235      -1.553 -11.696  -0.263  1.00  0.00      A    C
ATOM   3680  HB1 GLN A 235      -2.251 -12.035   0.367  1.00  0.00      A    H
ATOM   3681  HB2 GLN A 235      -1.555 -10.608  -0.331  1.00  0.00      A    H
ATOM   3682  CG  GLN A 235      -0.215 -12.150   0.294  1.00  0.00      A    C
ATOM   3683  HG1 GLN A 235       0.491 -11.872  -0.357  1.00  0.00      A    H
ATOM   3684  HG2 GLN A 235      -0.223 -13.233   0.416  1.00  0.00      A    H
ATOM   3685  CD  GLN A 235       0.109 -11.498   1.626  1.00  0.00      A    C
ATOM   3686  OE1 GLN A 235      -0.342 -10.387   1.914  1.00  0.00      A    O
ATOM   3687  NE2 GLN A 235       0.894 -12.187   2.445  1.00  0.00      A    N
ATOM   3688 HE21 GLN A 235       1.245 -13.104   2.165  1.00  0.00      A    H
ATOM   3689 HE22 GLN A 235       1.147 -11.800   3.355  1.00  0.00      A    H
ATOM   3690  C   GLN A 235      -3.310 -11.893  -2.032  1.00  1.00      A    C
ATOM   3691  O   GLN A 235      -3.555 -10.779  -2.495  1.00  1.00      A    O
ATOM   3692  N   PHE A 236      -4.244 -12.820  -1.846  1.00  1.00      A    N
ATOM   3693  HN  PHE A 236      -4.045 -13.771  -1.618  1.00  0.00      A    H
ATOM   3694  CA  PHE A 236      -5.664 -12.511  -1.963  1.00  1.00      A    C
ATOM   3695  HA  PHE A 236      -5.759 -11.434  -2.099  1.00  0.00      A    H
ATOM   3696  CB  PHE A 236      -6.268 -13.229  -3.172  1.00  0.00      A    C
ATOM   3697  HB1 PHE A 236      -6.142 -14.209  -3.017  1.00  0.00      A    H
ATOM   3698  HB2 PHE A 236      -5.757 -12.893  -4.074  1.00  0.00      A    H
ATOM   3699  CG  PHE A 236      -7.744 -13.005  -3.335  1.00  0.00      A    C
ATOM   3700  CD1 PHE A 236      -8.220 -11.900  -4.028  1.00  0.00      A    C
ATOM   3701  HD1 PHE A 236      -7.521 -11.196  -4.454  1.00  0.00      A    H
ATOM   3702  CE1 PHE A 236      -9.578 -11.692  -4.179  1.00  0.00      A    C
ATOM   3703  HE1 PHE A 236      -9.935 -10.829  -4.720  1.00  0.00      A    H
ATOM   3704  CZ  PHE A 236     -10.476 -12.587  -3.638  1.00  0.00      A    C
ATOM   3705  HZ  PHE A 236     -11.537 -12.425  -3.757  1.00  0.00      A    H
ATOM   3706  CD2 PHE A 236      -8.660 -13.895  -2.796  1.00  0.00      A    C
ATOM   3707  HD2 PHE A 236      -8.308 -14.759  -2.253  1.00  0.00      A    H
ATOM   3708  CE2 PHE A 236     -10.018 -13.690  -2.946  1.00  0.00      A    C
ATOM   3709  HE2 PHE A 236     -10.720 -14.392  -2.522  1.00  0.00      A    H
ATOM   3710  C   PHE A 236      -6.420 -12.908  -0.702  1.00  1.00      A    C
ATOM   3711  O   PHE A 236      -6.211 -13.989  -0.154  1.00  1.00      A    O
ATOM   3712  N   TYR A 237      -7.301 -12.024  -0.245  1.00  1.00      A    N
ATOM   3713  HN  TYR A 237      -7.535 -11.177  -0.719  1.00  0.00      A    H
ATOM   3714  CA  TYR A 237      -8.010 -12.229   1.013  1.00  1.00      A    C
ATOM   3715  HA  TYR A 237      -7.627 -13.142   1.469  1.00  0.00      A    H
ATOM   3716  CB  TYR A 237      -7.757 -11.059   1.966  1.00  0.00      A    C
ATOM   3717  HB1 TYR A 237      -8.284 -11.245   2.796  1.00  0.00      A    H
ATOM   3718  HB2 TYR A 237      -8.076 -10.134   1.485  1.00  0.00      A    H
ATOM   3719  CG  TYR A 237      -6.312 -10.919   2.391  1.00  0.00      A    C
ATOM   3720  CD1 TYR A 237      -5.465 -10.067   1.697  1.00  0.00      A    C
ATOM   3721  HD1 TYR A 237      -5.837  -9.505   0.853  1.00  0.00      A    H
ATOM   3722  CE1 TYR A 237      -4.145  -9.939   2.085  1.00  0.00      A    C
ATOM   3723  HE1 TYR A 237      -3.483  -9.277   1.545  1.00  0.00      A    H
ATOM   3724  CZ  TYR A 237      -3.672 -10.666   3.172  1.00  0.00      A    C
ATOM   3725  OH  TYR A 237      -2.357 -10.538   3.557  1.00  0.00      A    O
ATOM   3726  HH  TYR A 237      -1.845 -10.118   2.836  1.00  0.00      A    H
ATOM   3727  CD2 TYR A 237      -5.834 -11.641   3.474  1.00  0.00      A    C
ATOM   3728  HD2 TYR A 237      -6.493 -12.304   4.015  1.00  0.00      A    H
ATOM   3729  CE2 TYR A 237      -4.515 -11.512   3.862  1.00  0.00      A    C
ATOM   3730  HE2 TYR A 237      -4.144 -12.074   4.707  1.00  0.00      A    H
ATOM   3731  C   TYR A 237      -9.504 -12.407   0.780  1.00  1.00      A    C
ATOM   3732  O   TYR A 237     -10.103 -11.708  -0.037  1.00  1.00      A    O
ATOM   3733  N   PHE A 238     -10.102 -13.347   1.504  1.00  1.00      A    N
ATOM   3734  HN  PHE A 238      -9.624 -13.941   2.149  1.00  0.00      A    H
ATOM   3735  CA  PHE A 238     -11.537 -13.590   1.410  1.00  1.00      A    C
ATOM   3736  HA  PHE A 238     -11.788 -13.686   0.353  1.00  0.00      A    H
ATOM   3737  CB  PHE A 238     -11.910 -14.882   2.137  1.00  0.00      A    C
ATOM   3738  HB1 PHE A 238     -11.633 -14.765   3.091  1.00  0.00      A    H
ATOM   3739  HB2 PHE A 238     -11.391 -15.717   1.664  1.00  0.00      A    H
ATOM   3740  CG  PHE A 238     -13.384 -15.169   2.148  1.00  0.00      A    C
ATOM   3741  CD1 PHE A 238     -14.016 -15.676   1.022  1.00  0.00      A    C
ATOM   3742  HD1 PHE A 238     -13.440 -15.867   0.128  1.00  0.00      A    H
ATOM   3743  CE1 PHE A 238     -15.373 -15.939   1.030  1.00  0.00      A    C
ATOM   3744  HE1 PHE A 238     -15.851 -16.333   0.145  1.00  0.00      A    H
ATOM   3745  CZ  PHE A 238     -16.115 -15.699   2.166  1.00  0.00      A    C
ATOM   3746  HZ  PHE A 238     -17.175 -15.905   2.174  1.00  0.00      A    H
ATOM   3747  CD2 PHE A 238     -14.144 -14.931   3.283  1.00  0.00      A    C
ATOM   3748  HD2 PHE A 238     -13.669 -14.536   4.169  1.00  0.00      A    H
ATOM   3749  CE2 PHE A 238     -15.500 -15.195   3.295  1.00  0.00      A    C
ATOM   3750  HE2 PHE A 238     -16.080 -15.006   4.187  1.00  0.00      A    H
ATOM   3751  C   PHE A 238     -12.332 -12.427   1.990  1.00  1.00      A    C
ATOM   3752  O   PHE A 238     -13.217 -11.879   1.334  1.00  1.00      A    O
ATOM   3753  N   ASN A 239     -12.011 -12.056   3.225  1.00  1.00      A    N
ATOM   3754  HN  ASN A 239     -11.285 -12.482   3.762  1.00  0.00      A    H
ATOM   3755  CA  ASN A 239     -12.711 -10.973   3.906  1.00  1.00      A    C
ATOM   3756  HA  ASN A 239     -13.715 -10.907   3.487  1.00  0.00      A    H
ATOM   3757  CB  ASN A 239     -12.826 -11.262   5.392  1.00  0.00      A    C
ATOM   3758  HB1 ASN A 239     -13.278 -12.148   5.491  1.00  0.00      A    H
ATOM   3759  HB2 ASN A 239     -13.409 -10.473   5.867  1.00  0.00      A    H
ATOM   3760  CG  ASN A 239     -11.486 -11.364   6.065  1.00  0.00      A    C
ATOM   3761  OD1 ASN A 239     -10.449 -11.469   5.401  1.00  0.00      A    O
ATOM   3762  ND2 ASN A 239     -11.487 -11.334   7.374  1.00  0.00      A    N
ATOM   3763 HD21 ASN A 239     -10.607 -11.399   7.886  1.00  0.00      A    H
ATOM   3764 HD22 ASN A 239     -12.367 -11.246   7.882  1.00  0.00      A    H
ATOM   3765  C   ASN A 239     -12.017  -9.636   3.672  1.00  1.00      A    C
ATOM   3766  O   ASN A 239     -10.965  -9.575   3.037  1.00  1.00      A    O
ATOM   3767  N   SER A 240     -12.615  -8.568   4.188  1.00  1.00      A    N
ATOM   3768  HN  SER A 240     -13.461  -8.600   4.719  1.00  0.00      A    H
ATOM   3769  CA  SER A 240     -12.067  -7.227   4.017  1.00  1.00      A    C
ATOM   3770  HA  SER A 240     -11.471  -7.222   3.105  1.00  0.00      A    H
ATOM   3771  CB  SER A 240     -13.191  -6.217   3.891  1.00  0.00      A    C
ATOM   3772  HB1 SER A 240     -13.834  -6.546   3.200  1.00  0.00      A    H
ATOM   3773  HB2 SER A 240     -12.785  -5.252   3.584  1.00  0.00      A    H
ATOM   3774  OG  SER A 240     -13.878  -6.076   5.103  1.00  0.00      A    O
ATOM   3775  HG1 SER A 240     -14.419  -5.279   5.032  1.00  0.00      A    H
ATOM   3776  C   SER A 240     -11.161  -6.849   5.182  1.00  1.00      A    C
ATOM   3777  O   SER A 240     -11.153  -7.516   6.216  1.00  1.00      A    O
ATOM   3778  N   ASP A 241     -10.399  -5.775   5.008  1.00  1.00      A    N
ATOM   3779  HN  ASP A 241     -10.359  -5.225   4.177  1.00  0.00      A    H
ATOM   3780  CA  ASP A 241      -9.515  -5.283   6.058  1.00  1.00      A    C
ATOM   3781  HA  ASP A 241      -9.022  -6.146   6.506  1.00  0.00      A    H
ATOM   3782  CB  ASP A 241      -8.457  -4.345   5.473  1.00  0.00      A    C
ATOM   3783  HB1 ASP A 241      -7.957  -3.945   6.242  1.00  0.00      A    H
ATOM   3784  HB2 ASP A 241      -8.949  -3.573   4.882  1.00  0.00      A    H
ATOM   3785  CG  ASP A 241      -7.439  -5.071   4.602  1.00  0.00      A    C
ATOM   3786  OD1 ASP A 241      -7.358  -6.273   4.694  1.00  0.00      A    O
ATOM   3787  OD2 ASP A 241      -6.754  -4.416   3.853  1.00  0.00      A    O
ATOM   3788  C   ASP A 241     -10.301  -4.557   7.143  1.00  1.00      A    C
ATOM   3789  O   ASP A 241     -11.389  -4.037   6.893  1.00  1.00      A    O
ATOM   3790  N   PRO A 242      -9.744  -4.527   8.350  1.00  1.00      A    N
ATOM   3791  CD  PRO A 242      -8.486  -5.202   8.755  1.00  0.00      A    C
ATOM   3792  HD1 PRO A 242      -9.356  -5.780   8.367  1.00  0.00      A    H
ATOM   3793  HD2 PRO A 242      -7.607  -4.695   8.358  1.00  0.00      A    H
ATOM   3794  CA  PRO A 242     -10.330  -3.764   9.444  1.00  1.00      A    C
ATOM   3795  HA  PRO A 242     -11.295  -4.152   9.771  1.00  0.00      A    H
ATOM   3796  CB  PRO A 242      -9.255  -3.842  10.533  1.00  0.00      A    C
ATOM   3797  HB1 PRO A 242      -9.388  -4.786  11.109  1.00  0.00      A    H
ATOM   3798  HB2 PRO A 242      -8.574  -2.992  10.482  1.00  0.00      A    H
ATOM   3799  CG  PRO A 242      -8.548  -5.124  10.257  1.00  0.00      A    C
ATOM   3800  HG1 PRO A 242      -9.021  -5.910  10.658  1.00  0.00      A    H
ATOM   3801  HG2 PRO A 242      -7.551  -5.131  10.696  1.00  0.00      A    H
ATOM   3802  C   PRO A 242     -10.605  -2.325   9.028  1.00  1.00      A    C
ATOM   3803  O   PRO A 242     -11.616  -1.739   9.414  1.00  1.00      A    O
ATOM   3804  N   ILE A 243      -9.698  -1.760   8.239  1.00  1.00      A    N
ATOM   3805  HN  ILE A 243      -8.842  -2.196   7.969  1.00  0.00      A    H
ATOM   3806  CA  ILE A 243      -9.887  -0.422   7.689  1.00  1.00      A    C
ATOM   3807  HA  ILE A 243     -10.021   0.259   8.530  1.00  0.00      A    H
ATOM   3808  CB  ILE A 243      -8.654   0.018   6.878  1.00  0.00      A    C
ATOM   3809  HB  ILE A 243      -8.412  -0.767   6.162  1.00  0.00      A    H
ATOM   3810  CG2 ILE A 243      -8.953   1.295   6.107  1.00  0.00      A    C
ATOM   3811 HG21 ILE A 243      -8.071   1.592   5.538  1.00  0.00      A    H
ATOM   3812 HG22 ILE A 243      -9.784   1.121   5.422  1.00  0.00      A    H
ATOM   3813 HG23 ILE A 243      -9.219   2.088   6.805  1.00  0.00      A    H
ATOM   3814  CG1 ILE A 243      -7.450   0.217   7.803  1.00  0.00      A    C
ATOM   3815 HG11 ILE A 243      -7.379  -0.607   8.365  1.00  0.00      A    H
ATOM   3816 HG12 ILE A 243      -7.615   1.107   8.411  1.00  0.00      A    H
ATOM   3817  CD  ILE A 243      -6.136   0.359   7.070  1.00  0.00      A    C
ATOM   3818  HD1 ILE A 243      -5.297   0.442   7.795  1.00  0.00      A    H
ATOM   3819  HD2 ILE A 243      -5.950  -0.525   6.423  1.00  0.00      A    H
ATOM   3820  HD3 ILE A 243      -6.131   1.268   6.434  1.00  0.00      A    H
ATOM   3821  C   ILE A 243     -11.126  -0.359   6.806  1.00  1.00      A    C
ATOM   3822  O   ILE A 243     -11.962   0.532   6.954  1.00  1.00      A    O
ATOM   3823  N   GLN A 244     -11.239  -1.311   5.886  1.00  1.00      A    N
ATOM   3824  HN  GLN A 244     -10.592  -2.065   5.783  1.00  0.00      A    H
ATOM   3825  CA  GLN A 244     -12.342  -1.328   4.932  1.00  1.00      A    C
ATOM   3826  HA  GLN A 244     -12.376  -0.353   4.447  1.00  0.00      A    H
ATOM   3827  CB  GLN A 244     -12.116  -2.408   3.871  1.00  0.00      A    C
ATOM   3828  HB1 GLN A 244     -12.912  -2.380   3.264  1.00  0.00      A    H
ATOM   3829  HB2 GLN A 244     -12.013  -3.373   4.366  1.00  0.00      A    H
ATOM   3830  CG  GLN A 244     -10.898  -2.173   2.994  1.00  0.00      A    C
ATOM   3831  HG1 GLN A 244     -10.094  -2.181   3.587  1.00  0.00      A    H
ATOM   3832  HG2 GLN A 244     -10.997  -1.211   2.490  1.00  0.00      A    H
ATOM   3833  CD  GLN A 244     -10.712  -3.265   1.957  1.00  0.00      A    C
ATOM   3834  OE1 GLN A 244     -10.611  -4.448   2.293  1.00  0.00      A    O
ATOM   3835  NE2 GLN A 244     -10.665  -2.874   0.688  1.00  0.00      A    N
ATOM   3836 HE21 GLN A 244     -10.753  -1.885   0.456  1.00  0.00      A    H
ATOM   3837 HE22 GLN A 244     -10.542  -3.563  -0.053  1.00  0.00      A    H
ATOM   3838  C   GLN A 244     -13.674  -1.561   5.635  1.00  1.00      A    C
ATOM   3839  O   GLN A 244     -14.690  -0.970   5.271  1.00  1.00      A    O
ATOM   3840  N   HSE A 245     -13.662  -2.425   6.644  1.00  1.00      A    N
ATOM   3841  HN  HSE A 245     -12.839  -2.888   6.972  1.00  0.00      A    H
ATOM   3842  CA  HSE A 245     -14.878  -2.774   7.368  1.00  1.00      A    C
ATOM   3843  HA  HSE A 245     -15.646  -2.999   6.628  1.00  0.00      A    H
ATOM   3844  CB  HSE A 245     -14.650  -4.010   8.245  1.00  0.00      A    C
ATOM   3845  HB1 HSE A 245     -13.929  -3.772   8.897  1.00  0.00      A    H
ATOM   3846  HB2 HSE A 245     -14.359  -4.846   7.610  1.00  0.00      A    H
ATOM   3847  ND1 HSE A 245     -16.996  -4.909   8.479  1.00  0.00      A    N
ATOM   3848  CG  HSE A 245     -15.848  -4.405   9.052  1.00  0.00      A    C
ATOM   3849  CE1 HSE A 245     -17.880  -5.167   9.428  1.00  0.00      A    C
ATOM   3850  HE1 HSE A 245     -18.871  -5.570   9.276  1.00  0.00      A    H
ATOM   3851  NE2 HSE A 245     -17.346  -4.848  10.592  1.00  0.00      A    N
ATOM   3852  HE2 HSE A 245     -17.803  -4.941  11.499  1.00  0.00      A    H
ATOM   3853  CD2 HSE A 245     -16.075  -4.369  10.386  1.00  0.00      A    C
ATOM   3854  HD2 HSE A 245     -15.387  -4.029  11.145  1.00  0.00      A    H
ATOM   3855  C   HSE A 245     -15.359  -1.615   8.230  1.00  1.00      A    C
ATOM   3856  O   HSE A 245     -16.519  -1.209   8.152  1.00  1.00      A    O
ATOM   3857  N   ASN A 246     -14.460  -1.083   9.052  1.00  1.00      A    N
ATOM   3858  HN  ASN A 246     -13.496  -1.346   9.067  1.00  0.00      A    H
ATOM   3859  CA  ASN A 246     -14.821  -0.052  10.018  1.00  1.00      A    C
ATOM   3860  HA  ASN A 246     -15.681  -0.410  10.584  1.00  0.00      A    H
ATOM   3861  CB  ASN A 246     -13.677   0.199  10.983  1.00  0.00      A    C
ATOM   3862  HB1 ASN A 246     -13.889   1.038  11.485  1.00  0.00      A    H
ATOM   3863  HB2 ASN A 246     -12.750   0.307  10.421  1.00  0.00      A    H
ATOM   3864  CG  ASN A 246     -13.521  -0.903  11.994  1.00  0.00      A    C
ATOM   3865  OD1 ASN A 246     -14.439  -1.704  12.204  1.00  0.00      A    O
ATOM   3866  ND2 ASN A 246     -12.375  -0.961  12.623  1.00  0.00      A    N
ATOM   3867 HD21 ASN A 246     -12.212  -1.688  13.319  1.00  0.00      A    H
ATOM   3868 HD22 ASN A 246     -11.645  -0.278  12.417  1.00  0.00      A    H
ATOM   3869  C   ASN A 246     -15.227   1.239   9.319  1.00  1.00      A    C
ATOM   3870  O   ASN A 246     -16.036   2.008   9.837  1.00  1.00      A    O
ATOM   3871  N   LEU A 247     -14.659   1.472   8.141  1.00  1.00      A    N
ATOM   3872  HN  LEU A 247     -13.948   0.898   7.740  1.00  0.00      A    H
ATOM   3873  CA  LEU A 247     -15.042   2.612   7.318  1.00  1.00      A    C
ATOM   3874  HA  LEU A 247     -15.211   3.461   7.980  1.00  0.00      A    H
ATOM   3875  CB  LEU A 247     -13.921   2.954   6.330  1.00  0.00      A    C
ATOM   3876  HB1 LEU A 247     -14.289   3.675   5.744  1.00  0.00      A    H
ATOM   3877  HB2 LEU A 247     -13.656   2.050   5.782  1.00  0.00      A    H
ATOM   3878  CG  LEU A 247     -12.644   3.538   6.950  1.00  0.00      A    C
ATOM   3879  HG  LEU A 247     -12.236   2.846   7.686  1.00  0.00      A    H
ATOM   3880  CD1 LEU A 247     -11.601   3.750   5.860  1.00  0.00      A    C
ATOM   3881 HD11 LEU A 247     -10.695   4.165   6.300  1.00  0.00      A    H
ATOM   3882 HD12 LEU A 247     -11.371   2.796   5.387  1.00  0.00      A    H
ATOM   3883 HD13 LEU A 247     -11.991   4.441   5.113  1.00  0.00      A    H
ATOM   3884  CD2 LEU A 247     -12.974   4.847   7.653  1.00  0.00      A    C
ATOM   3885 HD21 LEU A 247     -12.068   5.262   8.093  1.00  0.00      A    H
ATOM   3886 HD22 LEU A 247     -13.384   5.554   6.932  1.00  0.00      A    H
ATOM   3887 HD23 LEU A 247     -13.708   4.663   8.438  1.00  0.00      A    H
ATOM   3888  C   LEU A 247     -16.331   2.332   6.555  1.00  1.00      A    C
ATOM   3889  O   LEU A 247     -17.206   3.193   6.456  1.00  1.00      A    O
ATOM   3890  N   GLY A 248     -16.443   1.123   6.015  1.00  1.00      A    N
ATOM   3891  HN  GLY A 248     -15.752   0.412   6.139  1.00  0.00      A    H
ATOM   3892  CA  GLY A 248     -17.591   0.751   5.197  1.00  1.00      A    C
ATOM   3893  HA1 GLY A 248     -18.473   1.167   5.663  1.00  0.00      A    H
ATOM   3894  HA2 GLY A 248     -17.662  -0.334   5.137  1.00  0.00      A    H
ATOM   3895  C   GLY A 248     -17.479   1.335   3.794  1.00  1.00      A    C
ATOM   3896  O   GLY A 248     -18.440   1.896   3.266  1.00  1.00      A    O
ATOM   3897  N   ILE A 249     -16.301   1.200   3.194  1.00  1.00      A    N
ATOM   3898  HN  ILE A 249     -15.549   0.653   3.555  1.00  0.00      A    H
ATOM   3899  CA  ILE A 249     -16.007   1.858   1.928  1.00  1.00      A    C
ATOM   3900  HA  ILE A 249     -16.382   2.879   1.999  1.00  0.00      A    H
ATOM   3901  CB  ILE A 249     -14.490   1.896   1.667  1.00  0.00      A    C
ATOM   3902  HB  ILE A 249     -14.309   2.449   0.745  1.00  0.00      A    H
ATOM   3903  CG2 ILE A 249     -13.774   2.610   2.803  1.00  0.00      A    C
ATOM   3904 HG21 ILE A 249     -12.702   2.629   2.603  1.00  0.00      A    H
ATOM   3905 HG22 ILE A 249     -14.146   3.632   2.882  1.00  0.00      A    H
ATOM   3906 HG23 ILE A 249     -13.959   2.084   3.739  1.00  0.00      A    H
ATOM   3907  CG1 ILE A 249     -13.942   0.477   1.493  1.00  0.00      A    C
ATOM   3908 HG11 ILE A 249     -14.482   0.048   0.769  1.00  0.00      A    H
ATOM   3909 HG12 ILE A 249     -14.037  -0.057   2.438  1.00  0.00      A    H
ATOM   3910  CD  ILE A 249     -12.499   0.430   1.045  1.00  0.00      A    C
ATOM   3911  HD1 ILE A 249     -12.180  -0.623   0.881  1.00  0.00      A    H
ATOM   3912  HD2 ILE A 249     -12.367   0.985   0.091  1.00  0.00      A    H
ATOM   3913  HD3 ILE A 249     -11.829   0.876   1.809  1.00  0.00      A    H
ATOM   3914  C   ILE A 249     -16.704   1.157   0.768  1.00  1.00      A    C
ATOM   3915  O   ILE A 249     -16.843   1.722  -0.317  1.00  1.00      A    O
ATOM   3916  N   ASP A 250     -17.141  -0.075   1.005  1.00  1.00      A    N
ATOM   3917  HN  ASP A 250     -17.049  -0.564   1.868  1.00  0.00      A    H
ATOM   3918  CA  ASP A 250     -17.823  -0.856  -0.021  1.00  1.00      A    C
ATOM   3919  HA  ASP A 250     -18.509  -1.536   0.483  1.00  0.00      A    H
ATOM   3920  CB  ASP A 250     -18.616   0.061  -0.955  1.00  0.00      A    C
ATOM   3921  HB1 ASP A 250     -17.968   0.452  -1.608  1.00  0.00      A    H
ATOM   3922  HB2 ASP A 250     -19.098   0.843  -0.366  1.00  0.00      A    H
ATOM   3923  CG  ASP A 250     -19.675  -0.684  -1.758  1.00  0.00      A    C
ATOM   3924  OD1 ASP A 250     -19.969  -1.805  -1.419  1.00  0.00      A    O
ATOM   3925  OD2 ASP A 250     -20.177  -0.124  -2.703  1.00  0.00      A    O
ATOM   3926  C   ASP A 250     -16.833  -1.682  -0.832  1.00  1.00      A    C
ATOM   3927  O   ASP A 250     -15.627  -1.443  -0.789  1.00  1.00      A    O
ATOM   3928  N   LYS A 251     -17.351  -2.656  -1.574  1.00  1.00      A    N
ATOM   3929  HN  LYS A 251     -18.328  -2.864  -1.598  1.00  0.00      A    H
ATOM   3930  CA  LYS A 251     -16.517  -3.503  -2.418  1.00  1.00      A    C
ATOM   3931  HA  LYS A 251     -15.580  -3.681  -1.889  1.00  0.00      A    H
ATOM   3932  CB  LYS A 251     -17.203  -4.845  -2.675  1.00  0.00      A    C
ATOM   3933  HB1 LYS A 251     -16.621  -5.339  -3.321  1.00  0.00      A    H
ATOM   3934  HB2 LYS A 251     -18.199  -4.659  -3.078  1.00  0.00      A    H
ATOM   3935  CG  LYS A 251     -17.330  -5.733  -1.444  1.00  0.00      A    C
ATOM   3936  HG1 LYS A 251     -17.884  -5.250  -0.766  1.00  0.00      A    H
ATOM   3937  HG2 LYS A 251     -16.339  -5.936  -1.037  1.00  0.00      A    H
ATOM   3938  CD  LYS A 251     -18.024  -7.044  -1.778  1.00  0.00      A    C
ATOM   3939  HD1 LYS A 251     -17.471  -7.526  -2.457  1.00  0.00      A    H
ATOM   3940  HD2 LYS A 251     -19.016  -6.840  -2.182  1.00  0.00      A    H
ATOM   3941  CE  LYS A 251     -18.147  -7.935  -0.551  1.00  0.00      A    C
ATOM   3942  HE1 LYS A 251     -18.684  -7.442   0.133  1.00  0.00      A    H
ATOM   3943  HE2 LYS A 251     -17.153  -8.159  -0.163  1.00  0.00      A    H
ATOM   3944  NZ  LYS A 251     -18.857  -9.207  -0.854  1.00  0.00      A    N
ATOM   3945  HZ1 LYS A 251     -18.919  -9.785   0.009  1.00  0.00      A    H
ATOM   3946  HZ2 LYS A 251     -19.815  -8.996  -1.199  1.00  0.00      A    H
ATOM   3947  HZ3 LYS A 251     -18.334  -9.731  -1.585  1.00  0.00      A    H
ATOM   3948  C   LYS A 251     -16.195  -2.817  -3.740  1.00  1.00      A    C
ATOM   3949  O   LYS A 251     -15.250  -3.195  -4.432  1.00  1.00      A    O
ATOM   3950  N   SER A 252     -16.986  -1.806  -4.084  1.00  1.00      A    N
ATOM   3951  HN  SER A 252     -17.775  -1.505  -3.549  1.00  0.00      A    H
ATOM   3952  CA  SER A 252     -16.760  -1.036  -5.301  1.00  1.00      A    C
ATOM   3953  HA  SER A 252     -16.559  -1.739  -6.110  1.00  0.00      A    H
ATOM   3954  CB  SER A 252     -17.993  -0.220  -5.638  1.00  0.00      A    C
ATOM   3955  HB1 SER A 252     -18.782  -0.834  -5.658  1.00  0.00      A    H
ATOM   3956  HB2 SER A 252     -17.868   0.249  -6.614  1.00  0.00      A    H
ATOM   3957  OG  SER A 252     -18.223   0.764  -4.668  1.00  0.00      A    O
ATOM   3958  HG1 SER A 252     -18.866   1.383  -5.039  1.00  0.00      A    H
ATOM   3959  C   SER A 252     -15.555  -0.117  -5.157  1.00  1.00      A    C
ATOM   3960  O   SER A 252     -14.910   0.236  -6.144  1.00  1.00      A    O
ATOM   3961  N   PHE A 253     -15.254   0.266  -3.921  1.00  1.00      A    N
ATOM   3962  HN  PHE A 253     -15.797   0.028  -3.117  1.00  0.00      A    H
ATOM   3963  CA  PHE A 253     -14.082   1.085  -3.636  1.00  1.00      A    C
ATOM   3964  HA  PHE A 253     -14.081   1.919  -4.338  1.00  0.00      A    H
ATOM   3965  CB  PHE A 253     -14.144   1.628  -2.207  1.00  0.00      A    C
ATOM   3966  HB1 PHE A 253     -13.694   0.953  -1.623  1.00  0.00      A    H
ATOM   3967  HB2 PHE A 253     -15.188   1.772  -1.928  1.00  0.00      A    H
ATOM   3968  CG  PHE A 253     -13.405   2.924  -2.019  1.00  0.00      A    C
ATOM   3969  CD1 PHE A 253     -14.037   4.138  -2.243  1.00  0.00      A    C
ATOM   3970  HD1 PHE A 253     -15.070   4.152  -2.556  1.00  0.00      A    H
ATOM   3971  CE1 PHE A 253     -13.358   5.329  -2.070  1.00  0.00      A    C
ATOM   3972  HE1 PHE A 253     -13.861   6.267  -2.248  1.00  0.00      A    H
ATOM   3973  CZ  PHE A 253     -12.039   5.320  -1.671  1.00  0.00      A    C
ATOM   3974  HZ  PHE A 253     -11.508   6.251  -1.535  1.00  0.00      A    H
ATOM   3975  CD2 PHE A 253     -12.078   2.930  -1.619  1.00  0.00      A    C
ATOM   3976  HD2 PHE A 253     -11.570   1.994  -1.441  1.00  0.00      A    H
ATOM   3977  CE2 PHE A 253     -11.397   4.119  -1.443  1.00  0.00      A    C
ATOM   3978  HE2 PHE A 253     -10.363   4.109  -1.129  1.00  0.00      A    H
ATOM   3979  C   PHE A 253     -12.796   0.291  -3.827  1.00  1.00      A    C
ATOM   3980  O   PHE A 253     -12.771  -0.924  -3.633  1.00  1.00      A    O
ATOM   3981  N   VAL A 254     -11.729   0.984  -4.208  1.00  1.00      A    N
ATOM   3982  HN  VAL A 254     -11.727   1.972  -4.341  1.00  0.00      A    H
ATOM   3983  CA  VAL A 254     -10.448   0.338  -4.469  1.00  1.00      A    C
ATOM   3984  HA  VAL A 254     -10.607  -0.413  -5.242  1.00  0.00      A    H
ATOM   3985  CB  VAL A 254      -9.418   1.374  -4.959  1.00  0.00      A    C
ATOM   3986  HB  VAL A 254      -8.474   0.866  -5.157  1.00  0.00      A    H
ATOM   3987  CG1 VAL A 254      -9.885   2.019  -6.254  1.00  0.00      A    C
ATOM   3988 HG11 VAL A 254      -9.145   2.748  -6.586  1.00  0.00      A    H
ATOM   3989 HG12 VAL A 254     -10.007   1.252  -7.019  1.00  0.00      A    H
ATOM   3990 HG13 VAL A 254     -10.839   2.521  -6.088  1.00  0.00      A    H
ATOM   3991  CG2 VAL A 254      -9.189   2.426  -3.883  1.00  0.00      A    C
ATOM   3992 HG21 VAL A 254      -8.460   3.155  -4.237  1.00  0.00      A    H
ATOM   3993 HG22 VAL A 254     -10.130   2.931  -3.663  1.00  0.00      A    H
ATOM   3994 HG23 VAL A 254      -8.815   1.946  -2.979  1.00  0.00      A    H
ATOM   3995  C   VAL A 254      -9.915  -0.353  -3.221  1.00  1.00      A    C
ATOM   3996  O   VAL A 254     -10.205   0.062  -2.098  1.00  1.00      A    O
ATOM   3997  N   ASP A 255      -9.135  -1.410  -3.424  1.00  1.00      A    N
ATOM   3998  HN  ASP A 255      -8.840  -1.747  -4.313  1.00  0.00      A    H
ATOM   3999  CA  ASP A 255      -8.619  -2.204  -2.316  1.00  1.00      A    C
ATOM   4000  HA  ASP A 255      -9.254  -2.016  -1.450  1.00  0.00      A    H
ATOM   4001  CB  ASP A 255      -8.663  -3.695  -2.658  1.00  0.00      A    C
ATOM   4002  HB1 ASP A 255      -8.223  -4.185  -1.906  1.00  0.00      A    H
ATOM   4003  HB2 ASP A 255      -8.136  -3.862  -3.597  1.00  0.00      A    H
ATOM   4004  CG  ASP A 255     -10.082  -4.234  -2.778  1.00  0.00      A    C
ATOM   4005  OD1 ASP A 255     -10.845  -4.049  -1.859  1.00  0.00      A    O
ATOM   4006  OD2 ASP A 255     -10.390  -4.824  -3.785  1.00  0.00      A    O
ATOM   4007  C   ASP A 255      -7.192  -1.800  -1.967  1.00  1.00      A    C
ATOM   4008  O   ASP A 255      -6.422  -1.393  -2.835  1.00  1.00      A    O
ATOM   4009  N   ASP A 256      -6.846  -1.913  -0.688  1.00  1.00      A    N
ATOM   4010  HN  ASP A 256      -7.449  -2.208   0.048  1.00  0.00      A    H
ATOM   4011  CA  ASP A 256      -5.498  -1.604  -0.229  1.00  1.00      A    C
ATOM   4012  HA  ASP A 256      -5.249  -0.605  -0.589  1.00  0.00      A    H
ATOM   4013  CB  ASP A 256      -5.436  -1.619   1.300  1.00  0.00      A    C
ATOM   4014  HB1 ASP A 256      -5.518  -2.572   1.591  1.00  0.00      A    H
ATOM   4015  HB2 ASP A 256      -6.252  -1.016   1.697  1.00  0.00      A    H
ATOM   4016  CG  ASP A 256      -4.114  -1.094   1.845  1.00  0.00      A    C
ATOM   4017  OD1 ASP A 256      -3.838   0.068   1.662  1.00  0.00      A    O
ATOM   4018  OD2 ASP A 256      -3.392  -1.860   2.438  1.00  0.00      A    O
ATOM   4019  C   ASP A 256      -4.483  -2.589  -0.794  1.00  1.00      A    C
ATOM   4020  O   ASP A 256      -3.304  -2.266  -0.941  1.00  1.00      A    O
ATOM   4021  N   GLN A 257      -4.948  -3.794  -1.109  1.00  1.00      A    N
ATOM   4022  HN  GLN A 257      -5.900  -4.072  -0.989  1.00  0.00      A    H
ATOM   4023  CA  GLN A 257      -4.084  -4.826  -1.669  1.00  1.00      A    C
ATOM   4024  HA  GLN A 257      -3.154  -4.825  -1.100  1.00  0.00      A    H
ATOM   4025  CB  GLN A 257      -4.743  -6.202  -1.546  1.00  0.00      A    C
ATOM   4026  HB1 GLN A 257      -4.212  -6.823  -2.121  1.00  0.00      A    H
ATOM   4027  HB2 GLN A 257      -5.780  -6.127  -1.874  1.00  0.00      A    H
ATOM   4028  CG  GLN A 257      -4.714  -6.783  -0.142  1.00  0.00      A    C
ATOM   4029  HG1 GLN A 257      -3.786  -6.671   0.211  1.00  0.00      A    H
ATOM   4030  HG2 GLN A 257      -4.986  -7.838  -0.183  1.00  0.00      A    H
ATOM   4031  CD  GLN A 257      -5.653  -6.059   0.803  1.00  0.00      A    C
ATOM   4032  OE1 GLN A 257      -6.768  -5.684   0.429  1.00  0.00      A    O
ATOM   4033  NE2 GLN A 257      -5.208  -5.858   2.039  1.00  0.00      A    N
ATOM   4034 HE21 GLN A 257      -4.279  -6.185   2.306  1.00  0.00      A    H
ATOM   4035 HE22 GLN A 257      -5.795  -5.376   2.720  1.00  0.00      A    H
ATOM   4036  C   GLN A 257      -3.754  -4.537  -3.127  1.00  1.00      A    C
ATOM   4037  O   GLN A 257      -2.628  -4.755  -3.574  1.00  1.00      A    O
ATOM   4038  N   ARG A 258      -4.743  -4.044  -3.866  1.00  1.00      A    N
ATOM   4039  HN  ARG A 258      -5.650  -3.881  -3.485  1.00  0.00      A    H
ATOM   4040  CA  ARG A 258      -4.556  -3.714  -5.273  1.00  1.00      A    C
ATOM   4041  HA  ARG A 258      -4.213  -4.616  -5.778  1.00  0.00      A    H
ATOM   4042  CB  ARG A 258      -5.867  -3.254  -5.894  1.00  0.00      A    C
ATOM   4043  HB1 ARG A 258      -5.647  -2.965  -6.825  1.00  0.00      A    H
ATOM   4044  HB2 ARG A 258      -6.274  -2.444  -5.289  1.00  0.00      A    H
ATOM   4045  CG  ARG A 258      -6.925  -4.338  -6.030  1.00  0.00      A    C
ATOM   4046  HG1 ARG A 258      -7.093  -4.720  -5.121  1.00  0.00      A    H
ATOM   4047  HG2 ARG A 258      -6.564  -5.116  -6.705  1.00  0.00      A    H
ATOM   4048  CD  ARG A 258      -8.207  -3.793  -6.543  1.00  0.00      A    C
ATOM   4049  HD1 ARG A 258      -8.076  -3.557  -7.505  1.00  0.00      A    H
ATOM   4050  HD2 ARG A 258      -8.480  -2.909  -5.968  1.00  0.00      A    H
ATOM   4051  NE  ARG A 258      -9.281  -4.771  -6.466  1.00  0.00      A    N
ATOM   4052  HE  ARG A 258      -9.876  -4.758  -5.638  1.00  0.00      A    H
ATOM   4053  CZ  ARG A 258      -9.545  -5.693  -7.413  1.00  0.00      A    C
ATOM   4054  NH1 ARG A 258      -8.806  -5.750  -8.500  1.00  0.00      A    N
ATOM   4055 HH11 ARG A 258      -8.034  -5.095  -8.626  1.00  0.00      A    H
ATOM   4056 HH12 ARG A 258      -9.006  -6.448  -9.216  1.00  0.00      A    H
ATOM   4057  NH2 ARG A 258     -10.546  -6.539  -7.251  1.00  0.00      A    N
ATOM   4058 HH21 ARG A 258     -11.120  -6.495  -6.408  1.00  0.00      A    H
ATOM   4059 HH22 ARG A 258     -10.745  -7.237  -7.968  1.00  0.00      A    H
ATOM   4060  C   ARG A 258      -3.506  -2.623  -5.449  1.00  1.00      A    C
ATOM   4061  O   ARG A 258      -2.757  -2.621  -6.426  1.00  1.00      A    O
ATOM   4062  N   VAL A 259      -3.455  -1.698  -4.497  1.00  1.00      A    N
ATOM   4063  HN  VAL A 259      -4.095  -1.651  -3.734  1.00  0.00      A    H
ATOM   4064  CA  VAL A 259      -2.436  -0.656  -4.494  1.00  1.00      A    C
ATOM   4065  HA  VAL A 259      -2.650   0.017  -5.325  1.00  0.00      A    H
ATOM   4066  CB  VAL A 259      -2.477   0.129  -3.169  1.00  0.00      A    C
ATOM   4067  HB  VAL A 259      -2.425  -0.576  -2.339  1.00  0.00      A    H
ATOM   4068  CG1 VAL A 259      -1.283   1.065  -3.068  1.00  0.00      A    C
ATOM   4069 HG11 VAL A 259      -1.328   1.611  -2.126  1.00  0.00      A    H
ATOM   4070 HG12 VAL A 259      -0.361   0.485  -3.107  1.00  0.00      A    H
ATOM   4071 HG13 VAL A 259      -1.302   1.771  -3.898  1.00  0.00      A    H
ATOM   4072  CG2 VAL A 259      -3.782   0.906  -3.069  1.00  0.00      A    C
ATOM   4073 HG21 VAL A 259      -3.805   1.459  -2.130  1.00  0.00      A    H
ATOM   4074 HG22 VAL A 259      -3.855   1.604  -3.903  1.00  0.00      A    H
ATOM   4075 HG23 VAL A 259      -4.623   0.212  -3.101  1.00  0.00      A    H
ATOM   4076  C   VAL A 259      -1.045  -1.246  -4.687  1.00  1.00      A    C
ATOM   4077  O   VAL A 259      -0.191  -0.647  -5.343  1.00  1.00      A    O
ATOM   4078  N   PHE A 260      -0.822  -2.424  -4.114  1.00  1.00      A    N
ATOM   4079  HN  PHE A 260      -1.531  -2.967  -3.666  1.00  0.00      A    H
ATOM   4080  CA  PHE A 260       0.505  -3.028  -4.096  1.00  1.00      A    C
ATOM   4081  HA  PHE A 260       1.228  -2.246  -4.329  1.00  0.00      A    H
ATOM   4082  CB  PHE A 260       0.811  -3.601  -2.710  1.00  0.00      A    C
ATOM   4083  HB1 PHE A 260       1.729  -3.999  -2.760  1.00  0.00      A    H
ATOM   4084  HB2 PHE A 260       0.059  -4.350  -2.463  1.00  0.00      A    H
ATOM   4085  CG  PHE A 260       0.846  -2.568  -1.621  1.00  0.00      A    C
ATOM   4086  CD1 PHE A 260       0.169  -1.366  -1.764  1.00  0.00      A    C
ATOM   4087  HD1 PHE A 260      -0.390  -1.172  -2.666  1.00  0.00      A    H
ATOM   4088  CE1 PHE A 260       0.201  -0.414  -0.762  1.00  0.00      A    C
ATOM   4089  HE1 PHE A 260      -0.331   0.519  -0.886  1.00  0.00      A    H
ATOM   4090  CZ  PHE A 260       0.911  -0.653   0.396  1.00  0.00      A    C
ATOM   4091  HZ  PHE A 260       0.936   0.090   1.179  1.00  0.00      A    H
ATOM   4092  CD2 PHE A 260       1.557  -2.794  -0.451  1.00  0.00      A    C
ATOM   4093  HD2 PHE A 260       2.091  -3.724  -0.324  1.00  0.00      A    H
ATOM   4094  CE2 PHE A 260       1.589  -1.846   0.552  1.00  0.00      A    C
ATOM   4095  HE2 PHE A 260       2.145  -2.037   1.458  1.00  0.00      A    H
ATOM   4096  C   PHE A 260       0.625  -4.126  -5.143  1.00  1.00      A    C
ATOM   4097  O   PHE A 260       1.463  -4.052  -6.042  1.00  1.00      A    O
ATOM   4098  N   PHE A 261      -0.217  -5.147  -5.023  1.00  1.00      A    N
ATOM   4099  HN  PHE A 261      -1.042  -5.123  -4.461  1.00  0.00      A    H
ATOM   4100  CA  PHE A 261       0.005  -6.410  -5.717  1.00  1.00      A    C
ATOM   4101  HA  PHE A 261       1.050  -6.688  -5.572  1.00  0.00      A    H
ATOM   4102  CB  PHE A 261      -0.894  -7.503  -5.138  1.00  0.00      A    C
ATOM   4103  HB1 PHE A 261      -0.751  -8.319  -5.697  1.00  0.00      A    H
ATOM   4104  HB2 PHE A 261      -1.929  -7.166  -5.173  1.00  0.00      A    H
ATOM   4105  CG  PHE A 261      -0.554  -7.884  -3.725  1.00  0.00      A    C
ATOM   4106  CD1 PHE A 261      -1.444  -7.637  -2.690  1.00  0.00      A    C
ATOM   4107  HD1 PHE A 261      -2.392  -7.167  -2.903  1.00  0.00      A    H
ATOM   4108  CE1 PHE A 261      -1.131  -7.987  -1.390  1.00  0.00      A    C
ATOM   4109  HE1 PHE A 261      -1.833  -7.788  -0.595  1.00  0.00      A    H
ATOM   4110  CZ  PHE A 261       0.077  -8.589  -1.109  1.00  0.00      A    C
ATOM   4111  HZ  PHE A 261       0.321  -8.863  -0.094  1.00  0.00      A    H
ATOM   4112  CD2 PHE A 261       0.658  -8.488  -3.427  1.00  0.00      A    C
ATOM   4113  HD2 PHE A 261       1.364  -8.686  -4.220  1.00  0.00      A    H
ATOM   4114  CE2 PHE A 261       0.974  -8.841  -2.129  1.00  0.00      A    C
ATOM   4115  HE2 PHE A 261       1.921  -9.313  -1.912  1.00  0.00      A    H
ATOM   4116  C   PHE A 261      -0.254  -6.271  -7.211  1.00  1.00      A    C
ATOM   4117  O   PHE A 261       0.260  -7.048  -8.015  1.00  1.00      A    O
ATOM   4118  N   ASP A 262      -1.054  -5.275  -7.577  1.00  1.00      A    N
ATOM   4119  HN  ASP A 262      -1.435  -4.587  -6.966  1.00  0.00      A    H
ATOM   4120  CA  ASP A 262      -1.464  -5.092  -8.964  1.00  1.00      A    C
ATOM   4121  HA  ASP A 262      -1.194  -5.996  -9.510  1.00  0.00      A    H
ATOM   4122  CB  ASP A 262      -2.978  -4.883  -9.054  1.00  0.00      A    C
ATOM   4123  HB1 ASP A 262      -3.189  -4.654 -10.004  1.00  0.00      A    H
ATOM   4124  HB2 ASP A 262      -3.269  -4.076  -8.382  1.00  0.00      A    H
ATOM   4125  CG  ASP A 262      -3.770  -6.135  -8.705  1.00  0.00      A    C
ATOM   4126  OD1 ASP A 262      -3.272  -7.213  -8.929  1.00  0.00      A    O
ATOM   4127  OD2 ASP A 262      -4.867  -6.002  -8.216  1.00  0.00      A    O
ATOM   4128  C   ASP A 262      -0.744  -3.910  -9.600  1.00  1.00      A    C
ATOM   4129  O   ASP A 262      -0.941  -3.611 -10.777  1.00  1.00      A    O
ATOM   4130  N   ASP A 263       0.093  -3.241  -8.814  1.00  1.00      A    N
ATOM   4131  HN  ASP A 263       0.303  -3.470  -7.867  1.00  0.00      A    H
ATOM   4132  CA  ASP A 263       0.810  -2.062  -9.285  1.00  1.00      A    C
ATOM   4133  HA  ASP A 263       0.771  -2.063 -10.374  1.00  0.00      A    H
ATOM   4134  CB  ASP A 263       0.147  -0.786  -8.760  1.00  0.00      A    C
ATOM   4135  HB1 ASP A 263       0.314  -0.747  -7.775  1.00  0.00      A    H
ATOM   4136  HB2 ASP A 263      -0.921  -0.823  -8.975  1.00  0.00      A    H
ATOM   4137  CG  ASP A 263       0.736   0.480  -9.368  1.00  0.00      A    C
ATOM   4138  OD1 ASP A 263       1.692   0.376 -10.099  1.00  0.00      A    O
ATOM   4139  OD2 ASP A 263       0.224   1.539  -9.095  1.00  0.00      A    O
ATOM   4140  C   ASP A 263       2.271  -2.097  -8.854  1.00  1.00      A    C
ATOM   4141  O   ASP A 263       3.175  -2.010  -9.684  1.00  1.00      A    O
ATOM   4142  N   PHE A 264       2.494  -2.224  -7.550  1.00  1.00      A    N
ATOM   4143  HN  PHE A 264       1.788  -2.462  -6.886  1.00  0.00      A    H
ATOM   4144  CA  PHE A 264       3.820  -2.021  -6.977  1.00  1.00      A    C
ATOM   4145  HA  PHE A 264       4.285  -1.188  -7.504  1.00  0.00      A    H
ATOM   4146  CB  PHE A 264       3.713  -1.680  -5.489  1.00  0.00      A    C
ATOM   4147  HB1 PHE A 264       3.634  -2.548  -4.999  1.00  0.00      A    H
ATOM   4148  HB2 PHE A 264       2.839  -1.047  -5.333  1.00  0.00      A    H
ATOM   4149  CG  PHE A 264       4.925  -0.982  -4.939  1.00  0.00      A    C
ATOM   4150  CD1 PHE A 264       5.235   0.312  -5.331  1.00  0.00      A    C
ATOM   4151  HD1 PHE A 264       4.597   0.824  -6.037  1.00  0.00      A    H
ATOM   4152  CE1 PHE A 264       6.350   0.955  -4.827  1.00  0.00      A    C
ATOM   4153  HE1 PHE A 264       6.580   1.962  -5.140  1.00  0.00      A    H
ATOM   4154  CZ  PHE A 264       7.168   0.309  -3.923  1.00  0.00      A    C
ATOM   4155  HZ  PHE A 264       8.039   0.810  -3.527  1.00  0.00      A    H
ATOM   4156  CD2 PHE A 264       5.757  -1.618  -4.032  1.00  0.00      A    C
ATOM   4157  HD2 PHE A 264       5.531  -2.626  -3.716  1.00  0.00      A    H
ATOM   4158  CE2 PHE A 264       6.871  -0.979  -3.525  1.00  0.00      A    C
ATOM   4159  HE2 PHE A 264       7.510  -1.486  -2.817  1.00  0.00      A    H
ATOM   4160  C   PHE A 264       4.692  -3.257  -7.158  1.00  1.00      A    C
ATOM   4161  O   PHE A 264       5.878  -3.151  -7.473  1.00  1.00      A    O
ATOM   4162  N   GLN A 265       4.099  -4.428  -6.957  1.00  1.00      A    N
ATOM   4163  HN  GLN A 265       3.120  -4.535  -6.794  1.00  0.00      A    H
ATOM   4164  CA  GLN A 265       4.851  -5.678  -6.961  1.00  1.00      A    C
ATOM   4165  HA  GLN A 265       5.694  -5.560  -6.281  1.00  0.00      A    H
ATOM   4166  CB  GLN A 265       3.971  -6.834  -6.474  1.00  0.00      A    C
ATOM   4167  HB1 GLN A 265       4.517  -7.666  -6.571  1.00  0.00      A    H
ATOM   4168  HB2 GLN A 265       3.065  -6.866  -7.079  1.00  0.00      A    H
ATOM   4169  CG  GLN A 265       3.580  -6.744  -5.010  1.00  0.00      A    C
ATOM   4170  HG1 GLN A 265       3.080  -7.578  -4.779  1.00  0.00      A    H
ATOM   4171  HG2 GLN A 265       2.955  -5.865  -4.857  1.00  0.00      A    H
ATOM   4172  CD  GLN A 265       4.786  -6.667  -4.092  1.00  0.00      A    C
ATOM   4173  OE1 GLN A 265       5.866  -7.166  -4.420  1.00  0.00      A    O
ATOM   4174  NE2 GLN A 265       4.609  -6.040  -2.935  1.00  0.00      A    N
ATOM   4175 HE21 GLN A 265       3.699  -5.643  -2.704  1.00  0.00      A    H
ATOM   4176 HE22 GLN A 265       5.384  -5.956  -2.277  1.00  0.00      A    H
ATOM   4177  C   GLN A 265       5.396  -5.989  -8.350  1.00  1.00      A    C
ATOM   4178  O   GLN A 265       6.555  -6.374  -8.500  1.00  1.00      A    O
ATOM   4179  N   PRO A 266       4.553  -5.818  -9.362  1.00  1.00      A    N
ATOM   4180  CD  PRO A 266       3.084  -5.483  -9.268  1.00  0.00      A    C
ATOM   4181  HD1 PRO A 266       3.499  -6.419  -8.829  1.00  0.00      A    H
ATOM   4182  HD2 PRO A 266       2.920  -4.450  -8.963  1.00  0.00      A    H
ATOM   4183  CA  PRO A 266       4.996  -5.889 -10.749  1.00  1.00      A    C
ATOM   4184  HA  PRO A 266       5.296  -6.892 -11.054  1.00  0.00      A    H
ATOM   4185  CB  PRO A 266       3.785  -5.367 -11.527  1.00  0.00      A    C
ATOM   4186  HB1 PRO A 266       3.076  -6.207 -11.702  1.00  0.00      A    H
ATOM   4187  HB2 PRO A 266       3.842  -4.290 -11.678  1.00  0.00      A    H
ATOM   4188  CG  PRO A 266       2.618  -5.737 -10.677  1.00  0.00      A    C
ATOM   4189  HG1 PRO A 266       2.334  -6.686 -10.816  1.00  0.00      A    H
ATOM   4190  HG2 PRO A 266       1.742  -5.134 -10.920  1.00  0.00      A    H
ATOM   4191  C   PRO A 266       6.228  -5.022 -10.978  1.00  1.00      A    C
ATOM   4192  O   PRO A 266       7.170  -5.432 -11.656  1.00  1.00      A    O
ATOM   4193  N   ALA A 267       6.213  -3.821 -10.410  1.00  1.00      A    N
ATOM   4194  HN  ALA A 267       5.434  -3.477  -9.886  1.00  0.00      A    H
ATOM   4195  CA  ALA A 267       7.348  -2.911 -10.513  1.00  1.00      A    C
ATOM   4196  HA  ALA A 267       7.630  -2.843 -11.564  1.00  0.00      A    H
ATOM   4197  CB  ALA A 267       6.962  -1.525 -10.016  1.00  0.00      A    C
ATOM   4198  HB1 ALA A 267       7.820  -0.857 -10.100  1.00  0.00      A    H
ATOM   4199  HB2 ALA A 267       6.141  -1.138 -10.619  1.00  0.00      A    H
ATOM   4200  HB3 ALA A 267       6.651  -1.586  -8.974  1.00  0.00      A    H
ATOM   4201  C   ALA A 267       8.548  -3.437  -9.737  1.00  1.00      A    C
ATOM   4202  O   ALA A 267       9.691  -3.299 -10.173  1.00  1.00      A    O
ATOM   4203  N   LYS A 268       8.282  -4.040  -8.583  1.00  1.00      A    N
ATOM   4204  HN  LYS A 268       7.362  -4.104  -8.199  1.00  0.00      A    H
ATOM   4205  CA  LYS A 268       9.331  -4.662  -7.784  1.00  1.00      A    C
ATOM   4206  HA  LYS A 268      10.107  -3.916  -7.614  1.00  0.00      A    H
ATOM   4207  CB  LYS A 268       8.776  -5.117  -6.433  1.00  0.00      A    C
ATOM   4208  HB1 LYS A 268       9.510  -5.628  -5.984  1.00  0.00      A    H
ATOM   4209  HB2 LYS A 268       7.892  -5.732  -6.605  1.00  0.00      A    H
ATOM   4210  CG  LYS A 268       8.408  -3.980  -5.489  1.00  0.00      A    C
ATOM   4211  HG1 LYS A 268       7.698  -3.428  -5.928  1.00  0.00      A    H
ATOM   4212  HG2 LYS A 268       9.288  -3.367  -5.295  1.00  0.00      A    H
ATOM   4213  CD  LYS A 268       7.853  -4.509  -4.175  1.00  0.00      A    C
ATOM   4214  HD1 LYS A 268       8.589  -4.989  -3.698  1.00  0.00      A    H
ATOM   4215  HD2 LYS A 268       7.030  -5.195  -4.376  1.00  0.00      A    H
ATOM   4216  CE  LYS A 268       7.369  -3.378  -3.281  1.00  0.00      A    C
ATOM   4217  HE1 LYS A 268       7.040  -3.781  -2.428  1.00  0.00      A    H
ATOM   4218  HE2 LYS A 268       6.564  -2.839  -3.781  1.00  0.00      A    H
ATOM   4219  NZ  LYS A 268       8.465  -2.429  -2.944  1.00  0.00      A    N
ATOM   4220  HZ1 LYS A 268       8.102  -1.692  -2.307  1.00  0.00      A    H
ATOM   4221  HZ2 LYS A 268       9.237  -2.943  -2.475  1.00  0.00      A    H
ATOM   4222  HZ3 LYS A 268       8.822  -1.988  -3.815  1.00  0.00      A    H
ATOM   4223  C   LYS A 268       9.956  -5.842  -8.517  1.00  1.00      A    C
ATOM   4224  O   LYS A 268      11.141  -6.131  -8.352  1.00  1.00      A    O
ATOM   4225  N   ASP A 269       9.152  -6.521  -9.328  1.00  1.00      A    N
ATOM   4226  HN  ASP A 269       8.172  -6.368  -9.431  1.00  0.00      A    H
ATOM   4227  CA  ASP A 269       9.650  -7.597 -10.177  1.00  1.00      A    C
ATOM   4228  HA  ASP A 269      10.213  -8.283  -9.544  1.00  0.00      A    H
ATOM   4229  CB  ASP A 269       8.487  -8.351 -10.827  1.00  0.00      A    C
ATOM   4230  HB1 ASP A 269       8.108  -7.756 -11.535  1.00  0.00      A    H
ATOM   4231  HB2 ASP A 269       7.740  -8.581 -10.067  1.00  0.00      A    H
ATOM   4232  CG  ASP A 269       8.923  -9.641 -11.507  1.00  0.00      A    C
ATOM   4233  OD1 ASP A 269       9.496 -10.474 -10.846  1.00  0.00      A    O
ATOM   4234  OD2 ASP A 269       8.681  -9.781 -12.682  1.00  0.00      A    O
ATOM   4235  C   ASP A 269      10.581  -7.060 -11.257  1.00  1.00      A    C
ATOM   4236  O   ASP A 269      11.556  -7.713 -11.629  1.00  1.00      A    O
ATOM   4237  N   ALA A 270      10.275  -5.867 -11.756  1.00  1.00      A    N
ATOM   4238  HN  ALA A 270       9.480  -5.342 -11.455  1.00  0.00      A    H
ATOM   4239  CA  ALA A 270      11.089  -5.237 -12.789  1.00  1.00      A    C
ATOM   4240  HA  ALA A 270      11.209  -5.951 -13.604  1.00  0.00      A    H
ATOM   4241  CB  ALA A 270      10.396  -3.992 -13.322  1.00  0.00      A    C
ATOM   4242  HB1 ALA A 270      11.016  -3.532 -14.092  1.00  0.00      A    H
ATOM   4243  HB2 ALA A 270       9.431  -4.267 -13.749  1.00  0.00      A    H
ATOM   4244  HB3 ALA A 270      10.244  -3.283 -12.508  1.00  0.00      A    H
ATOM   4245  C   ALA A 270      12.474  -4.888 -12.262  1.00  1.00      A    C
ATOM   4246  O   ALA A 270      13.480  -5.117 -12.934  1.00  1.00      A    O
ATOM   4247  N   VAL A 271      12.520  -4.332 -11.056  1.00  1.00      A    N
ATOM   4248  HN  VAL A 271      11.719  -4.180 -10.483  1.00  0.00      A    H
ATOM   4249  CA  VAL A 271      13.778  -3.891 -10.463  1.00  1.00      A    C
ATOM   4250  HA  VAL A 271      14.411  -3.518 -11.269  1.00  0.00      A    H
ATOM   4251  CB  VAL A 271      13.522  -2.766  -9.444  1.00  0.00      A    C
ATOM   4252  HB  VAL A 271      14.477  -2.439  -9.032  1.00  0.00      A    H
ATOM   4253  CG1 VAL A 271      12.867  -1.571 -10.122  1.00  0.00      A    C
ATOM   4254 HG11 VAL A 271      12.693  -0.785  -9.387  1.00  0.00      A    H
ATOM   4255 HG12 VAL A 271      13.522  -1.195 -10.908  1.00  0.00      A    H
ATOM   4256 HG13 VAL A 271      11.916  -1.877 -10.557  1.00  0.00      A    H
ATOM   4257  CG2 VAL A 271      12.655  -3.283  -8.307  1.00  0.00      A    C
ATOM   4258 HG21 VAL A 271      12.478  -2.482  -7.590  1.00  0.00      A    H
ATOM   4259 HG22 VAL A 271      11.701  -3.629  -8.707  1.00  0.00      A    H
ATOM   4260 HG23 VAL A 271      13.161  -4.110  -7.810  1.00  0.00      A    H
ATOM   4261  C   VAL A 271      14.495  -5.044  -9.773  1.00  1.00      A    C
ATOM   4262  O   VAL A 271      15.623  -4.894  -9.303  1.00  1.00      A    O
ATOM   4263  N   GLY A 272      13.836  -6.196  -9.716  1.00  1.00      A    N
ATOM   4264  HN  GLY A 272      12.881  -6.285  -9.995  1.00  0.00      A    H
ATOM   4265  CA  GLY A 272      14.469  -7.418  -9.236  1.00  1.00      A    C
ATOM   4266  HA1 GLY A 272      15.492  -7.415  -9.585  1.00  0.00      A    H
ATOM   4267  HA2 GLY A 272      13.932  -8.284  -9.624  1.00  0.00      A    H
ATOM   4268  C   GLY A 272      14.489  -7.468  -7.714  1.00  1.00      A    C
ATOM   4269  O   GLY A 272      15.487  -7.856  -7.109  1.00  1.00      A    O
ATOM   4270  N   CYS A 273      13.378  -7.072  -7.100  1.00  1.00      A    N
ATOM   4271  HN  CYS A 273      12.542  -6.821  -7.582  1.00  0.00      A    H
ATOM   4272  CA  CYS A 273      13.300  -6.972  -5.647  1.00  1.00      A    C
ATOM   4273  HA  CYS A 273      14.215  -7.401  -5.241  1.00  0.00      A    H
ATOM   4274  CB  CYS A 273      13.186  -5.511  -5.213  1.00  0.00      A    C
ATOM   4275  HB1 CYS A 273      13.145  -5.514  -4.214  1.00  0.00      A    H
ATOM   4276  HB2 CYS A 273      12.289  -5.079  -5.658  1.00  0.00      A    H
ATOM   4277  SG  CYS A 273      14.611  -4.493  -5.666  1.00  0.00      A    S
ATOM   4278  HG1 CYS A 273      14.138  -3.333  -5.210  1.00  0.00      A    H
ATOM   4279  C   CYS A 273      12.109  -7.751  -5.105  1.00  1.00      A    C
ATOM   4280  O   CYS A 273      11.462  -7.329  -4.147  1.00  1.00      A    O
ATOM   4281  N   ALA A 274      11.823  -8.892  -5.724  1.00  1.00      A    N
ATOM   4282  HN  ALA A 274      12.274  -9.179  -6.568  1.00  0.00      A    H
ATOM   4283  CA  ALA A 274      10.817  -9.814  -5.207  1.00  1.00      A    C
ATOM   4284  HA  ALA A 274       9.914  -9.242  -4.994  1.00  0.00      A    H
ATOM   4285  CB  ALA A 274      10.492 -10.879  -6.244  1.00  0.00      A    C
ATOM   4286  HB1 ALA A 274       9.740 -11.559  -5.844  1.00  0.00      A    H
ATOM   4287  HB2 ALA A 274      10.107 -10.402  -7.146  1.00  0.00      A    H
ATOM   4288  HB3 ALA A 274      11.395 -11.438  -6.486  1.00  0.00      A    H
ATOM   4289  C   ALA A 274      11.280 -10.462  -3.909  1.00  1.00      A    C
ATOM   4290  O   ALA A 274      12.459 -10.777  -3.747  1.00  1.00      A    O
ATOM   4291  N   PHE A 275      10.345 -10.660  -2.987  1.00  1.00      A    N
ATOM   4292  HN  PHE A 275       9.368 -10.536  -3.150  1.00  0.00      A    H
ATOM   4293  CA  PHE A 275      10.683 -11.082  -1.632  1.00  1.00      A    C
ATOM   4294  HA  PHE A 275      11.604 -11.662  -1.686  1.00  0.00      A    H
ATOM   4295  CB  PHE A 275      10.902  -9.865  -0.732  1.00  0.00      A    C
ATOM   4296  HB1 PHE A 275      11.591  -9.296  -1.181  1.00  0.00      A    H
ATOM   4297  HB2 PHE A 275      11.235 -10.204   0.249  1.00  0.00      A    H
ATOM   4298  CG  PHE A 275       9.680  -9.008  -0.563  1.00  0.00      A    C
ATOM   4299  CD1 PHE A 275       8.878  -9.133   0.562  1.00  0.00      A    C
ATOM   4300  HD1 PHE A 275       9.136  -9.854   1.323  1.00  0.00      A    H
ATOM   4301  CE1 PHE A 275       7.753  -8.346   0.718  1.00  0.00      A    C
ATOM   4302  HE1 PHE A 275       7.136  -8.456   1.597  1.00  0.00      A    H
ATOM   4303  CZ  PHE A 275       7.418  -7.421  -0.248  1.00  0.00      A    C
ATOM   4304  HZ  PHE A 275       6.539  -6.804  -0.125  1.00  0.00      A    H
ATOM   4305  CD2 PHE A 275       9.330  -8.074  -1.526  1.00  0.00      A    C
ATOM   4306  HD2 PHE A 275       9.943  -7.963  -2.408  1.00  0.00      A    H
ATOM   4307  CE2 PHE A 275       8.207  -7.285  -1.372  1.00  0.00      A    C
ATOM   4308  HE2 PHE A 275       7.947  -6.561  -2.130  1.00  0.00      A    H
ATOM   4309  C   PHE A 275       9.590 -11.965  -1.043  1.00  1.00      A    C
ATOM   4310  O   PHE A 275       8.444 -11.936  -1.493  1.00  1.00      A    O
ATOM   4311  N   ARG A 276       9.951 -12.750  -0.033  1.00  1.00      A    N
ATOM   4312  HN  ARG A 276      10.895 -12.788   0.289  1.00  0.00      A    H
ATOM   4313  CA  ARG A 276       8.989 -13.599   0.661  1.00  1.00      A    C
ATOM   4314  HA  ARG A 276       8.413 -14.129  -0.098  1.00  0.00      A    H
ATOM   4315  CB  ARG A 276       9.705 -14.607   1.546  1.00  0.00      A    C
ATOM   4316  HB1 ARG A 276       8.988 -15.148   1.985  1.00  0.00      A    H
ATOM   4317  HB2 ARG A 276      10.321 -14.065   2.264  1.00  0.00      A    H
ATOM   4318  CG  ARG A 276      10.584 -15.600   0.802  1.00  0.00      A    C
ATOM   4319  HG1 ARG A 276      11.195 -15.083   0.202  1.00  0.00      A    H
ATOM   4320  HG2 ARG A 276       9.958 -16.271   0.213  1.00  0.00      A    H
ATOM   4321  CD  ARG A 276      11.423 -16.396   1.733  1.00  0.00      A    C
ATOM   4322  HD1 ARG A 276      10.811 -16.888   2.352  1.00  0.00      A    H
ATOM   4323  HD2 ARG A 276      12.075 -15.728   2.296  1.00  0.00      A    H
ATOM   4324  NE  ARG A 276      12.229 -17.382   1.030  1.00  0.00      A    N
ATOM   4325  HE  ARG A 276      11.895 -18.345   1.017  1.00  0.00      A    H
ATOM   4326  CZ  ARG A 276      13.386 -17.112   0.396  1.00  0.00      A    C
ATOM   4327  NH1 ARG A 276      13.860 -15.886   0.387  1.00  0.00      A    N
ATOM   4328 HH11 ARG A 276      13.351 -15.138   0.859  1.00  0.00      A    H
ATOM   4329 HH12 ARG A 276      14.737 -15.681  -0.093  1.00  0.00      A    H
ATOM   4330  NH2 ARG A 276      14.047 -18.080  -0.216  1.00  0.00      A    N
ATOM   4331 HH21 ARG A 276      13.680 -19.032  -0.207  1.00  0.00      A    H
ATOM   4332 HH22 ARG A 276      14.923 -17.876  -0.695  1.00  0.00      A    H
ATOM   4333  C   ARG A 276       8.035 -12.768   1.510  1.00  1.00      A    C
ATOM   4334  O   ARG A 276       8.452 -11.834   2.195  1.00  1.00      A    O
ATOM   4335  N   VAL A 277       6.754 -13.115   1.463  1.00  1.00      A    N
ATOM   4336  HN  VAL A 277       6.390 -13.814   0.853  1.00  0.00      A    H
ATOM   4337  CA  VAL A 277       5.757 -12.484   2.319  1.00  1.00      A    C
ATOM   4338  HA  VAL A 277       6.189 -11.561   2.706  1.00  0.00      A    H
ATOM   4339  CB  VAL A 277       4.486 -12.161   1.510  1.00  0.00      A    C
ATOM   4340  HB  VAL A 277       3.797 -11.605   2.144  1.00  0.00      A    H
ATOM   4341  CG1 VAL A 277       4.826 -11.292   0.309  1.00  0.00      A    C
ATOM   4342 HG11 VAL A 277       3.916 -11.073  -0.251  1.00  0.00      A    H
ATOM   4343 HG12 VAL A 277       5.275 -10.359   0.650  1.00  0.00      A    H
ATOM   4344 HG13 VAL A 277       5.530 -11.820  -0.335  1.00  0.00      A    H
ATOM   4345  CG2 VAL A 277       3.809 -13.450   1.071  1.00  0.00      A    C
ATOM   4346 HG21 VAL A 277       2.912 -13.213   0.500  1.00  0.00      A    H
ATOM   4347 HG22 VAL A 277       4.494 -14.027   0.449  1.00  0.00      A    H
ATOM   4348 HG23 VAL A 277       3.537 -14.035   1.949  1.00  0.00      A    H
ATOM   4349  C   VAL A 277       5.392 -13.382   3.494  1.00  1.00      A    C
ATOM   4350  O   VAL A 277       4.686 -12.964   4.411  1.00  1.00      A    O
ATOM   4351  N   GLY A 278       5.879 -14.618   3.461  1.00  1.00      A    N
ATOM   4352  HN  GLY A 278       6.398 -14.972   2.683  1.00  1.00      A    H
ATOM   4353  CA  GLY A 278       5.686 -15.548   4.567  1.00  1.00      A    C
ATOM   4354  HA1 GLY A 278       5.284 -14.987   5.400  1.00  1.00      A    H
ATOM   4355  HA2 GLY A 278       6.640 -16.004   4.833  1.00  1.00      A    H
ATOM   4356  C   GLY A 278       4.683 -16.635   4.204  1.00  1.00      A    C
ATOM   4357  O   GLY A 278       4.460 -17.569   4.975  1.00  1.00      A    O
ATOM   4358  N   THR A 279       4.081 -16.509   3.026  1.00  1.00      A    N
ATOM   4359  HN  THR A 279       4.265 -15.768   2.380  1.00  0.00      A    H
ATOM   4360  CA  THR A 279       3.080 -17.465   2.572  1.00  1.00      A    C
ATOM   4361  HA  THR A 279       3.398 -18.451   2.912  1.00  0.00      A    H
ATOM   4362  CB  THR A 279       1.699 -17.153   3.176  1.00  0.00      A    C
ATOM   4363  HB  THR A 279       1.787 -17.145   4.263  1.00  0.00      A    H
ATOM   4364  OG1 THR A 279       0.758 -18.157   2.771  1.00  0.00      A    O
ATOM   4365  HG1 THR A 279       0.452 -17.970   1.859  1.00  0.00      A    H
ATOM   4366  CG2 THR A 279       1.210 -15.789   2.713  1.00  0.00      A    C
ATOM   4367 HG21 THR A 279       0.232 -15.585   3.150  1.00  0.00      A    H
ATOM   4368 HG22 THR A 279       1.917 -15.022   3.030  1.00  0.00      A    H
ATOM   4369 HG23 THR A 279       1.130 -15.780   1.626  1.00  0.00      A    H
ATOM   4370  C   THR A 279       2.981 -17.479   1.051  1.00  1.00      A    C
ATOM   4371  O   THR A 279       3.345 -16.508   0.387  1.00  1.00      A    O
ATOM   4372  N   SER A 280       2.486 -18.584   0.505  1.00  1.00      A    N
ATOM   4373  HN  SER A 280       2.365 -19.447   0.996  1.00  0.00      A    H
ATOM   4374  CA  SER A 280       2.069 -18.628  -0.891  1.00  1.00      A    C
ATOM   4375  HA  SER A 280       1.672 -19.623  -1.092  1.00  0.00      A    H
ATOM   4376  CB  SER A 280       0.990 -17.594  -1.147  1.00  0.00      A    C
ATOM   4377  HB1 SER A 280       0.670 -17.698  -2.088  1.00  0.00      A    H
ATOM   4378  HB2 SER A 280       1.399 -16.593  -1.006  1.00  0.00      A    H
ATOM   4379  OG  SER A 280      -0.100 -17.784  -0.286  1.00  0.00      A    O
ATOM   4380  HG1 SER A 280      -0.641 -16.985  -0.334  1.00  0.00      A    H
ATOM   4381  C   SER A 280       3.247 -18.386  -1.827  1.00  1.00      A    C
ATOM   4382  O   SER A 280       3.139 -17.637  -2.797  1.00  1.00      A    O
ATOM   4383  N   PHE A 281       4.374 -19.027  -1.529  1.00  1.00      A    N
ATOM   4384  HN  PHE A 281       4.495 -19.588  -0.712  1.00  0.00      A    H
ATOM   4385  CA  PHE A 281       5.546 -18.956  -2.393  1.00  1.00      A    C
ATOM   4386  HA  PHE A 281       5.198 -18.769  -3.409  1.00  0.00      A    H
ATOM   4387  CB  PHE A 281       6.464 -17.813  -1.954  1.00  0.00      A    C
ATOM   4388  HB1 PHE A 281       5.889 -16.999  -1.871  1.00  0.00      A    H
ATOM   4389  HB2 PHE A 281       7.247 -17.681  -2.700  1.00  0.00      A    H
ATOM   4390  CG  PHE A 281       7.102 -18.029  -0.611  1.00  0.00      A    C
ATOM   4391  CD1 PHE A 281       8.185 -18.884  -0.472  1.00  0.00      A    C
ATOM   4392  HD1 PHE A 281       8.573 -19.400  -1.337  1.00  0.00      A    H
ATOM   4393  CE1 PHE A 281       8.772 -19.084   0.764  1.00  0.00      A    C
ATOM   4394  HE1 PHE A 281       9.614 -19.753   0.859  1.00  0.00      A    H
ATOM   4395  CZ  PHE A 281       8.283 -18.430   1.874  1.00  0.00      A    C
ATOM   4396  HZ  PHE A 281       8.742 -18.586   2.840  1.00  0.00      A    H
ATOM   4397  CD2 PHE A 281       6.620 -17.379   0.515  1.00  0.00      A    C
ATOM   4398  HD2 PHE A 281       5.776 -16.711   0.424  1.00  0.00      A    H
ATOM   4399  CE2 PHE A 281       7.206 -17.575   1.750  1.00  0.00      A    C
ATOM   4400  HE2 PHE A 281       6.822 -17.060   2.618  1.00  0.00      A    H
ATOM   4401  C   PHE A 281       6.319 -20.268  -2.380  1.00  1.00      A    C
ATOM   4402  O   PHE A 281       6.197 -21.063  -1.448  1.00  1.00      A    O
ATOM   4403  N   VAL A 282       7.114 -20.490  -3.422  1.00  1.00      A    N
ATOM   4404  HN  VAL A 282       7.168 -19.893  -4.218  1.00  0.00      A    H
ATOM   4405  CA  VAL A 282       7.992 -21.654  -3.480  1.00  1.00      A    C
ATOM   4406  HA  VAL A 282       7.943 -22.155  -2.514  1.00  0.00      A    H
ATOM   4407  CB  VAL A 282       7.525 -22.618  -4.587  1.00  0.00      A    C
ATOM   4408  HB  VAL A 282       7.562 -22.101  -5.546  1.00  0.00      A    H
ATOM   4409  CG1 VAL A 282       8.448 -23.824  -4.666  1.00  0.00      A    C
ATOM   4410 HG11 VAL A 282       8.104 -24.495  -5.453  1.00  0.00      A    H
ATOM   4411 HG12 VAL A 282       9.461 -23.492  -4.891  1.00  0.00      A    H
ATOM   4412 HG13 VAL A 282       8.442 -24.351  -3.712  1.00  0.00      A    H
ATOM   4413  CG2 VAL A 282       6.091 -23.053  -4.324  1.00  0.00      A    C
ATOM   4414 HG21 VAL A 282       5.768 -23.734  -5.110  1.00  0.00      A    H
ATOM   4415 HG22 VAL A 282       6.035 -23.559  -3.359  1.00  0.00      A    H
ATOM   4416 HG23 VAL A 282       5.442 -22.178  -4.312  1.00  0.00      A    H
ATOM   4417  C   VAL A 282       9.435 -21.242  -3.745  1.00  1.00      A    C
ATOM   4418  O   VAL A 282       9.699 -20.359  -4.561  1.00  1.00      A    O
ATOM   4419  N   VAL A 283      10.365 -21.889  -3.051  1.00  1.00      A    N
ATOM   4420  HN  VAL A 283      10.170 -22.637  -2.423  1.00  0.00      A    H
ATOM   4421  CA  VAL A 283      11.778 -21.545  -3.158  1.00  1.00      A    C
ATOM   4422  HA  VAL A 283      11.898 -20.910  -4.037  1.00  0.00      A    H
ATOM   4423  CB  VAL A 283      12.239 -20.780  -1.903  1.00  0.00      A    C
ATOM   4424  HB  VAL A 283      13.297 -20.537  -2.005  1.00  0.00      A    H
ATOM   4425  CG1 VAL A 283      11.468 -19.476  -1.760  1.00  0.00      A    C
ATOM   4426 HG11 VAL A 283      11.807 -18.949  -0.868  1.00  0.00      A    H
ATOM   4427 HG12 VAL A 283      11.642 -18.853  -2.638  1.00  0.00      A    H
ATOM   4428 HG13 VAL A 283      10.403 -19.690  -1.673  1.00  0.00      A    H
ATOM   4429  CG2 VAL A 283      12.056 -21.652  -0.670  1.00  0.00      A    C
ATOM   4430 HG21 VAL A 283      12.384 -21.105   0.213  1.00  0.00      A    H
ATOM   4431 HG22 VAL A 283      11.005 -21.916  -0.564  1.00  0.00      A    H
ATOM   4432 HG23 VAL A 283      12.650 -22.561  -0.777  1.00  0.00      A    H
ATOM   4433  C   VAL A 283      12.636 -22.791  -3.334  1.00  1.00      A    C
ATOM   4434  O   VAL A 283      12.198 -23.904  -3.043  1.00  1.00      A    O
ATOM   4435  N   ARG A 284      13.860 -22.597  -3.813  1.00  1.00      A    N
ATOM   4436  HN  ARG A 284      14.198 -21.684  -4.032  1.00  0.00      A    H
ATOM   4437  CA  ARG A 284      14.776 -23.707  -4.046  1.00  1.00      A    C
ATOM   4438  HA  ARG A 284      14.202 -24.516  -4.497  1.00  0.00      A    H
ATOM   4439  CB  ARG A 284      15.893 -23.290  -4.992  1.00  0.00      A    C
ATOM   4440  HB1 ARG A 284      16.509 -22.712  -4.456  1.00  0.00      A    H
ATOM   4441  HB2 ARG A 284      15.454 -22.762  -5.839  1.00  0.00      A    H
ATOM   4442  CG  ARG A 284      16.745 -24.433  -5.520  1.00  0.00      A    C
ATOM   4443  HG1 ARG A 284      16.137 -25.088  -5.970  1.00  0.00      A    H
ATOM   4444  HG2 ARG A 284      17.266 -24.911  -4.690  1.00  0.00      A    H
ATOM   4445  CD  ARG A 284      17.734 -23.964  -6.522  1.00  0.00      A    C
ATOM   4446  HD1 ARG A 284      18.245 -24.762  -6.844  1.00  0.00      A    H
ATOM   4447  HD2 ARG A 284      18.407 -23.244  -6.058  1.00  0.00      A    H
ATOM   4448  NE  ARG A 284      17.092 -23.354  -7.675  1.00  0.00      A    N
ATOM   4449  HE  ARG A 284      17.009 -22.338  -7.688  1.00  0.00      A    H
ATOM   4450  CZ  ARG A 284      16.598 -24.036  -8.727  1.00  0.00      A    C
ATOM   4451  NH1 ARG A 284      16.682 -25.347  -8.757  1.00  0.00      A    N
ATOM   4452 HH11 ARG A 284      17.121 -25.849  -7.984  1.00  0.00      A    H
ATOM   4453 HH12 ARG A 284      16.308 -25.864  -9.553  1.00  0.00      A    H
ATOM   4454  NH2 ARG A 284      16.030 -23.387  -9.729  1.00  0.00      A    N
ATOM   4455 HH21 ARG A 284      15.966 -22.369  -9.706  1.00  0.00      A    H
ATOM   4456 HH22 ARG A 284      15.657 -23.905 -10.525  1.00  0.00      A    H
ATOM   4457  C   ARG A 284      15.381 -24.205  -2.740  1.00  1.00      A    C
ATOM   4458  O   ARG A 284      16.040 -23.452  -2.022  1.00  1.00      A    O
ATOM   4459  N   ARG A 285      15.155 -25.479  -2.437  1.00  1.00      A    N
ATOM   4460  HN  ARG A 285      14.705 -26.096  -3.077  1.00  0.00      A    H
ATOM   4461  CA  ARG A 285      15.552 -26.043  -1.152  1.00  1.00      A    C
ATOM   4462  HA  ARG A 285      14.999 -25.513  -0.376  1.00  0.00      A    H
ATOM   4463  CB  ARG A 285      15.214 -27.525  -1.091  1.00  0.00      A    C
ATOM   4464  HB1 ARG A 285      15.782 -27.968  -1.786  1.00  0.00      A    H
ATOM   4465  HB2 ARG A 285      14.149 -27.649  -1.281  1.00  0.00      A    H
ATOM   4466  CG  ARG A 285      15.556 -28.205   0.226  1.00  0.00      A    C
ATOM   4467  HG1 ARG A 285      14.973 -27.810   0.936  1.00  0.00      A    H
ATOM   4468  HG2 ARG A 285      16.606 -28.033   0.462  1.00  0.00      A    H
ATOM   4469  CD  ARG A 285      15.291 -29.666   0.174  1.00  0.00      A    C
ATOM   4470  HD1 ARG A 285      14.346 -29.796  -0.126  1.00  0.00      A    H
ATOM   4471  HD2 ARG A 285      15.437 -30.096   1.165  1.00  0.00      A    H
ATOM   4472  NE  ARG A 285      16.158 -30.341  -0.778  1.00  0.00      A    N
ATOM   4473  HE  ARG A 285      15.788 -30.521  -1.712  1.00  0.00      A    H
ATOM   4474  CZ  ARG A 285      17.417 -30.745  -0.516  1.00  0.00      A    C
ATOM   4475  NH1 ARG A 285      17.939 -30.535   0.673  1.00  0.00      A    N
ATOM   4476 HH11 ARG A 285      17.392 -30.068   1.395  1.00  0.00      A    H
ATOM   4477 HH12 ARG A 285      18.892 -30.841   0.872  1.00  0.00      A    H
ATOM   4478  NH2 ARG A 285      18.125 -31.351  -1.452  1.00  0.00      A    N
ATOM   4479 HH21 ARG A 285      17.720 -31.514  -2.373  1.00  0.00      A    H
ATOM   4480 HH22 ARG A 285      19.077 -31.657  -1.253  1.00  0.00      A    H
ATOM   4481  C   ARG A 285      17.043 -25.855  -0.904  1.00  1.00      A    C
ATOM   4482  O   ARG A 285      17.455 -25.442   0.181  1.00  1.00      A    O
ATOM   4483  N   ALA A 286      17.849 -26.157  -1.917  1.00  1.00      A    N
ATOM   4484  HN  ALA A 286      17.510 -26.465  -2.806  1.00  0.00      A    H
ATOM   4485  CA  ALA A 286      19.298 -26.060  -1.798  1.00  1.00      A    C
ATOM   4486  HA  ALA A 286      19.610 -26.689  -0.963  1.00  0.00      A    H
ATOM   4487  CB  ALA A 286      19.970 -26.560  -3.069  1.00  0.00      A    C
ATOM   4488  HB1 ALA A 286      21.052 -26.481  -2.965  1.00  0.00      A    H
ATOM   4489  HB2 ALA A 286      19.698 -27.602  -3.238  1.00  0.00      A    H
ATOM   4490  HB3 ALA A 286      19.642 -25.957  -3.915  1.00  0.00      A    H
ATOM   4491  C   ALA A 286      19.732 -24.630  -1.499  1.00  1.00      A    C
ATOM   4492  O   ALA A 286      20.635 -24.401  -0.694  1.00  1.00      A    O
ATOM   4493  N   ALA A 287      19.082 -23.672  -2.150  1.00  1.00      A    N
ATOM   4494  HN  ALA A 287      18.334 -23.860  -2.786  1.00  0.00      A    H
ATOM   4495  CA  ALA A 287      19.419 -22.264  -1.978  1.00  1.00      A    C
ATOM   4496  HA  ALA A 287      20.483 -22.145  -2.180  1.00  0.00      A    H
ATOM   4497  CB  ALA A 287      18.633 -21.408  -2.960  1.00  0.00      A    C
ATOM   4498  HB1 ALA A 287      18.895 -20.359  -2.819  1.00  0.00      A    H
ATOM   4499  HB2 ALA A 287      18.875 -21.709  -3.979  1.00  0.00      A    H
ATOM   4500  HB3 ALA A 287      17.565 -21.541  -2.785  1.00  0.00      A    H
ATOM   4501  C   ALA A 287      19.156 -21.806  -0.548  1.00  1.00      A    C
ATOM   4502  O   ALA A 287      19.931 -21.033   0.018  1.00  1.00      A    O
ATOM   4503  N   VAL A 288      18.063 -22.288   0.031  1.00  1.00      A    N
ATOM   4504  HN  VAL A 288      17.428 -22.914  -0.414  1.00  0.00      A    H
ATOM   4505  CA  VAL A 288      17.697 -21.929   1.396  1.00  1.00      A    C
ATOM   4506  HA  VAL A 288      17.794 -20.847   1.491  1.00  0.00      A    H
ATOM   4507  CB  VAL A 288      16.243 -22.343   1.686  1.00  0.00      A    C
ATOM   4508  HB  VAL A 288      16.126 -23.403   1.460  1.00  0.00      A    H
ATOM   4509  CG1 VAL A 288      15.913 -22.136   3.157  1.00  0.00      A    C
ATOM   4510 HG11 VAL A 288      14.881 -22.434   3.344  1.00  0.00      A    H
ATOM   4511 HG12 VAL A 288      16.583 -22.741   3.769  1.00  0.00      A    H
ATOM   4512 HG13 VAL A 288      16.038 -21.083   3.413  1.00  0.00      A    H
ATOM   4513  CG2 VAL A 288      15.292 -21.551   0.803  1.00  0.00      A    C
ATOM   4514 HG21 VAL A 288      14.265 -21.850   1.014  1.00  0.00      A    H
ATOM   4515 HG22 VAL A 288      15.409 -20.486   1.006  1.00  0.00      A    H
ATOM   4516 HG23 VAL A 288      15.519 -21.748  -0.244  1.00  0.00      A    H
ATOM   4517  C   VAL A 288      18.624 -22.592   2.407  1.00  1.00      A    C
ATOM   4518  O   VAL A 288      19.128 -21.941   3.321  1.00  1.00      A    O
ATOM   4519  N   ASN A 289      18.843 -23.891   2.237  1.00  1.00      A    N
ATOM   4520  HN  ASN A 289      18.458 -24.427   1.486  1.00  0.00      A    H
ATOM   4521  CA  ASN A 289      19.681 -24.654   3.155  1.00  1.00      A    C
ATOM   4522  HA  ASN A 289      19.301 -24.498   4.164  1.00  0.00      A    H
ATOM   4523  CB  ASN A 289      19.611 -26.136   2.835  1.00  0.00      A    C
ATOM   4524  HB1 ASN A 289      20.347 -26.587   3.342  1.00  0.00      A    H
ATOM   4525  HB2 ASN A 289      19.734 -26.278   1.762  1.00  0.00      A    H
ATOM   4526  CG  ASN A 289      18.315 -26.760   3.273  1.00  0.00      A    C
ATOM   4527  OD1 ASN A 289      17.578 -26.187   4.084  1.00  0.00      A    O
ATOM   4528  ND2 ASN A 289      18.023 -27.925   2.753  1.00  0.00      A    N
ATOM   4529 HD21 ASN A 289      17.157 -28.397   3.013  1.00  0.00      A    H
ATOM   4530 HD22 ASN A 289      18.661 -28.361   2.088  1.00  0.00      A    H
ATOM   4531  C   ASN A 289      21.124 -24.165   3.117  1.00  1.00      A    C
ATOM   4532  O   ASN A 289      21.833 -24.218   4.121  1.00  1.00      A    O
ATOM   4533  N   GLY A 290      21.551 -23.689   1.953  1.00  1.00      A    N
ATOM   4534  HN  GLY A 290      20.953 -23.586   1.159  1.00  0.00      A    H
ATOM   4535  CA  GLY A 290      22.937 -23.279   1.756  1.00  1.00      A    C
ATOM   4536  HA1 GLY A 290      23.046 -22.980   0.722  1.00  0.00      A    H
ATOM   4537  HA2 GLY A 290      23.602 -24.110   1.989  1.00  0.00      A    H
ATOM   4538  C   GLY A 290      23.287 -22.082   2.632  1.00  1.00      A    C
ATOM   4539  O   GLY A 290      24.459 -21.822   2.903  1.00  1.00      A    O
ATOM   4540  N   ILE A 291      22.264 -21.357   3.070  1.00  1.00      A    N
ATOM   4541  HN  ILE A 291      21.308 -21.565   2.876  1.00  0.00      A    H
ATOM   4542  CA  ILE A 291      22.464 -20.169   3.891  1.00  1.00      A    C
ATOM   4543  HA  ILE A 291      23.539 -20.025   3.994  1.00  0.00      A    H
ATOM   4544  CB  ILE A 291      21.850 -18.927   3.219  1.00  0.00      A    C
ATOM   4545  HB  ILE A 291      21.952 -18.080   3.897  1.00  0.00      A    H
ATOM   4546  CG2 ILE A 291      22.590 -18.600   1.931  1.00  0.00      A    C
ATOM   4547 HG21 ILE A 291      22.143 -17.720   1.469  1.00  0.00      A    H
ATOM   4548 HG22 ILE A 291      23.639 -18.401   2.152  1.00  0.00      A    H
ATOM   4549 HG23 ILE A 291      22.518 -19.445   1.245  1.00  0.00      A    H
ATOM   4550  CG1 ILE A 291      20.361 -19.150   2.944  1.00  0.00      A    C
ATOM   4551 HG11 ILE A 291      19.939 -19.381   3.821  1.00  0.00      A    H
ATOM   4552 HG12 ILE A 291      20.252 -19.956   2.218  1.00  0.00      A    H
ATOM   4553  CD  ILE A 291      19.646 -17.923   2.428  1.00  0.00      A    C
ATOM   4554  HD1 ILE A 291      18.561 -18.133   2.304  1.00  0.00      A    H
ATOM   4555  HD2 ILE A 291      19.757 -17.076   3.138  1.00  0.00      A    H
ATOM   4556  HD3 ILE A 291      20.050 -17.612   1.442  1.00  0.00      A    H
ATOM   4557  C   ILE A 291      21.858 -20.348   5.277  1.00  1.00      A    C
ATOM   4558  O   ILE A 291      21.554 -19.373   5.963  1.00  1.00      A    O
ATOM   4559  N   GLY A 292      21.684 -21.601   5.684  1.00  1.00      A    N
ATOM   4560  HN  GLY A 292      21.740 -22.383   5.064  1.00  0.00      A    H
ATOM   4561  CA  GLY A 292      21.398 -21.922   7.077  1.00  1.00      A    C
ATOM   4562  HA1 GLY A 292      21.945 -21.222   7.694  1.00  0.00      A    H
ATOM   4563  HA2 GLY A 292      21.708 -22.946   7.288  1.00  0.00      A    H
ATOM   4564  C   GLY A 292      19.915 -21.763   7.385  1.00  1.00      A    C
ATOM   4565  O   GLY A 292      19.533 -21.493   8.525  1.00  1.00      A    O
ATOM   4566  N   GLY A 293      19.082 -21.932   6.364  1.00  1.00      A    N
ATOM   4567  HN  GLY A 293      19.399 -22.084   5.429  1.00  0.00      A    H
ATOM   4568  CA  GLY A 293      17.635 -21.906   6.543  1.00  1.00      A    C
ATOM   4569  HA1 GLY A 293      17.394 -22.575   7.359  1.00  0.00      A    H
ATOM   4570  HA2 GLY A 293      17.146 -22.229   5.624  1.00  0.00      A    H
ATOM   4571  C   GLY A 293      17.150 -20.512   6.919  1.00  1.00      A    C
ATOM   4572  O   GLY A 293      17.721 -19.510   6.490  1.00  1.00      A    O
ATOM   4573  N   PHE A 294      16.093 -20.455   7.722  1.00  1.00      A    N
ATOM   4574  HN  PHE A 294      15.652 -21.258   8.120  1.00  0.00      A    H
ATOM   4575  CA  PHE A 294      15.479 -19.185   8.090  1.00  1.00      A    C
ATOM   4576  HA  PHE A 294      15.536 -18.526   7.224  1.00  0.00      A    H
ATOM   4577  CB  PHE A 294      14.013 -19.392   8.475  1.00  0.00      A    C
ATOM   4578  HB1 PHE A 294      13.693 -18.526   8.859  1.00  0.00      A    H
ATOM   4579  HB2 PHE A 294      13.947 -20.205   9.198  1.00  0.00      A    H
ATOM   4580  CG  PHE A 294      13.119 -19.703   7.309  1.00  0.00      A    C
ATOM   4581  CD1 PHE A 294      13.079 -20.980   6.767  1.00  0.00      A    C
ATOM   4582  HD1 PHE A 294      13.698 -21.758   7.189  1.00  0.00      A    H
ATOM   4583  CE1 PHE A 294      12.257 -21.267   5.694  1.00  0.00      A    C
ATOM   4584  HE1 PHE A 294      12.237 -22.264   5.283  1.00  0.00      A    H
ATOM   4585  CZ  PHE A 294      11.463 -20.280   5.149  1.00  0.00      A    C
ATOM   4586  HZ  PHE A 294      10.821 -20.504   4.310  1.00  0.00      A    H
ATOM   4587  CD2 PHE A 294      12.316 -18.720   6.750  1.00  0.00      A    C
ATOM   4588  HD2 PHE A 294      12.334 -17.721   7.158  1.00  0.00      A    H
ATOM   4589  CE2 PHE A 294      11.492 -19.005   5.677  1.00  0.00      A    C
ATOM   4590  HE2 PHE A 294      10.871 -18.231   5.252  1.00  0.00      A    H
ATOM   4591  C   PHE A 294      16.224 -18.529   9.245  1.00  1.00      A    C
ATOM   4592  O   PHE A 294      16.307 -19.086  10.340  1.00  1.00      A    O
ATOM   4593  N   PRO A 295      16.766 -17.342   8.995  1.00  1.00      A    N
ATOM   4594  CD  PRO A 295      16.785 -16.665   7.698  1.00  0.00      A    C
ATOM   4595  HD1 PRO A 295      17.151 -17.708   7.841  1.00  0.00      A    H
ATOM   4596  HD2 PRO A 295      15.842 -16.160   7.487  1.00  0.00      A    H
ATOM   4597  CA  PRO A 295      17.449 -16.577  10.032  1.00  1.00      A    C
ATOM   4598  HA  PRO A 295      18.299 -17.103  10.467  1.00  0.00      A    H
ATOM   4599  CB  PRO A 295      17.853 -15.292   9.303  1.00  0.00      A    C
ATOM   4600  HB1 PRO A 295      18.820 -15.461   8.779  1.00  0.00      A    H
ATOM   4601  HB2 PRO A 295      17.123 -14.498   9.463  1.00  0.00      A    H
ATOM   4602  CG  PRO A 295      17.919 -15.692   7.868  1.00  0.00      A    C
ATOM   4603  HG1 PRO A 295      18.802 -16.095   7.628  1.00  0.00      A    H
ATOM   4604  HG2 PRO A 295      17.805 -14.830   7.209  1.00  0.00      A    H
ATOM   4605  C   PRO A 295      16.521 -16.290  11.205  1.00  1.00      A    C
ATOM   4606  O   PRO A 295      15.312 -16.138  11.030  1.00  1.00      A    O
ATOM   4607  N   THR A 296      17.095 -16.216  12.402  1.00  1.00      A    N
ATOM   4608  HN  THR A 296      18.068 -16.372  12.567  1.00  0.00      A    H
ATOM   4609  CA  THR A 296      16.329 -15.893  13.600  1.00  1.00      A    C
ATOM   4610  HA  THR A 296      15.290 -15.765  13.294  1.00  0.00      A    H
ATOM   4611  CB  THR A 296      16.405 -17.035  14.631  1.00  0.00      A    C
ATOM   4612  HB  THR A 296      15.846 -16.740  15.519  1.00  0.00      A    H
ATOM   4613  OG1 THR A 296      17.775 -17.278  14.977  1.00  0.00      A    O
ATOM   4614  HG1 THR A 296      17.823 -18.003  15.634  1.00  0.00      A    H
ATOM   4615  CG2 THR A 296      15.794 -18.307  14.064  1.00  0.00      A    C
ATOM   4616 HG21 THR A 296      15.857 -19.103  14.807  1.00  0.00      A    H
ATOM   4617 HG22 THR A 296      14.749 -18.128  13.811  1.00  0.00      A    H
ATOM   4618 HG23 THR A 296      16.338 -18.604  13.167  1.00  0.00      A    H
ATOM   4619  C   THR A 296      16.818 -14.597  14.233  1.00  1.00      A    C
ATOM   4620  O   THR A 296      16.517 -14.309  15.392  1.00  1.00      A    O
ATOM   4621  N   ASP A 297      17.573 -13.818  13.467  1.00  1.00      A    N
ATOM   4622  HN  ASP A 297      17.840 -14.018  12.528  1.00  0.00      A    H
ATOM   4623  CA  ASP A 297      18.100 -12.547  13.950  1.00  1.00      A    C
ATOM   4624  HA  ASP A 297      18.462 -12.705  14.966  1.00  0.00      A    H
ATOM   4625  CB  ASP A 297      19.260 -12.077  13.069  1.00  0.00      A    C
ATOM   4626  HB1 ASP A 297      19.509 -11.158  13.372  1.00  0.00      A    H
ATOM   4627  HB2 ASP A 297      18.940 -12.073  12.027  1.00  0.00      A    H
ATOM   4628  CG  ASP A 297      20.501 -12.949  13.208  1.00  0.00      A    C
ATOM   4629  OD1 ASP A 297      20.609 -13.640  14.193  1.00  0.00      A    O
ATOM   4630  OD2 ASP A 297      21.328 -12.915  12.329  1.00  0.00      A    O
ATOM   4631  C   ASP A 297      17.015 -11.479  13.983  1.00  1.00      A    C
ATOM   4632  O   ASP A 297      17.029 -10.592  14.838  1.00  1.00      A    O
ATOM   4633  N   ALA A 298      16.074 -11.568  13.049  1.00  1.00      A    N
ATOM   4634  HN  ALA A 298      16.067 -12.285  12.353  1.00  0.00      A    H
ATOM   4635  CA  ALA A 298      14.975 -10.613  12.975  1.00  1.00      A    C
ATOM   4636  HA  ALA A 298      15.104  -9.889  13.780  1.00  0.00      A    H
ATOM   4637  CB  ALA A 298      15.000  -9.878  11.642  1.00  0.00      A    C
ATOM   4638  HB1 ALA A 298      14.174  -9.168  11.602  1.00  0.00      A    H
ATOM   4639  HB2 ALA A 298      15.944  -9.342  11.540  1.00  0.00      A    H
ATOM   4640  HB3 ALA A 298      14.901 -10.597  10.829  1.00  0.00      A    H
ATOM   4641  C   ALA A 298      13.632 -11.303  13.174  1.00  1.00      A    C
ATOM   4642  O   ALA A 298      13.553 -12.531  13.210  1.00  1.00      A    O
ATOM   4643  N   LEU A 299      12.576 -10.505  13.301  1.00  1.00      A    N
ATOM   4644  HN  LEU A 299      12.626  -9.508  13.310  1.00  0.00      A    H
ATOM   4645  CA  LEU A 299      11.226 -11.039  13.441  1.00  1.00      A    C
ATOM   4646  HA  LEU A 299      11.284 -11.946  14.041  1.00  0.00      A    H
ATOM   4647  CB  LEU A 299      10.324 -10.019  14.146  1.00  0.00      A    C
ATOM   4648  HB1 LEU A 299       9.430 -10.462  14.226  1.00  0.00      A    H
ATOM   4649  HB2 LEU A 299      10.300  -9.107  13.549  1.00  0.00      A    H
ATOM   4650  CG  LEU A 299      10.730  -9.650  15.579  1.00  0.00      A    C
ATOM   4651  HG  LEU A 299      11.696  -9.145  15.574  1.00  0.00      A    H
ATOM   4652  CD1 LEU A 299       9.696  -8.702  16.173  1.00  0.00      A    C
ATOM   4653 HD11 LEU A 299       9.986  -8.440  17.190  1.00  0.00      A    H
ATOM   4654 HD12 LEU A 299       9.642  -7.798  15.566  1.00  0.00      A    H
ATOM   4655 HD13 LEU A 299       8.721  -9.190  16.186  1.00  0.00      A    H
ATOM   4656  CD2 LEU A 299      10.856 -10.916  16.413  1.00  0.00      A    C
ATOM   4657 HD21 LEU A 299      11.145 -10.653  17.431  1.00  0.00      A    H
ATOM   4658 HD22 LEU A 299       9.899 -11.437  16.430  1.00  0.00      A    H
ATOM   4659 HD23 LEU A 299      11.615 -11.565  15.977  1.00  0.00      A    H
ATOM   4660  C   LEU A 299      10.633 -11.397  12.084  1.00  1.00      A    C
ATOM   4661  O   LEU A 299       9.681 -12.173  11.997  1.00  1.00      A    O
ATOM   4662  N   THR A 300      11.201 -10.827  11.027  1.00  1.00      A    N
ATOM   4663  HN  THR A 300      11.914 -10.128  11.082  1.00  0.00      A    H
ATOM   4664  CA  THR A 300      10.818 -11.184   9.666  1.00  1.00      A    C
ATOM   4665  HA  THR A 300       9.851 -11.682   9.724  1.00  0.00      A    H
ATOM   4666  CB  THR A 300      10.682  -9.931   8.781  1.00  0.00      A    C
ATOM   4667  HB  THR A 300      10.504 -10.249   7.754  1.00  0.00      A    H
ATOM   4668  OG1 THR A 300      11.888  -9.161   8.849  1.00  0.00      A    O
ATOM   4669  HG1 THR A 300      12.654  -9.732   8.627  1.00  0.00      A    H
ATOM   4670  CG2 THR A 300       9.513  -9.076   9.244  1.00  0.00      A    C
ATOM   4671 HG21 THR A 300       9.432  -8.195   8.607  1.00  0.00      A    H
ATOM   4672 HG22 THR A 300       8.592  -9.655   9.182  1.00  0.00      A    H
ATOM   4673 HG23 THR A 300       9.676  -8.764  10.276  1.00  0.00      A    H
ATOM   4674  C   THR A 300      11.826 -12.143   9.044  1.00  1.00      A    C
ATOM   4675  O   THR A 300      12.644 -11.746   8.214  1.00  1.00      A    O
ATOM   4676  N   GLU A 301      11.761 -13.406   9.450  1.00  1.00      A    N
ATOM   4677  HN  GLU A 301      11.067 -13.763  10.068  1.00  1.00      A    H
ATOM   4678  CA  GLU A 301      12.731 -14.403   9.010  1.00  1.00      A    C
ATOM   4679  HA  GLU A 301      13.727 -14.006   9.204  1.00  1.00      A    H
ATOM   4680  CB  GLU A 301      12.548 -15.706   9.790  1.00  1.00      A    C
ATOM   4681  HB1 GLU A 301      12.550 -15.457  10.759  1.00  1.00      A    H
ATOM   4682  HB2 GLU A 301      13.362 -16.384   9.536  1.00  1.00      A    H
ATOM   4683  CG  GLU A 301      11.224 -16.412   9.532  1.00  1.00      A    C
ATOM   4684  HG1 GLU A 301      11.345 -17.371   9.787  1.00  1.00      A    H
ATOM   4685  HG2 GLU A 301      10.966 -16.316   8.478  1.00  1.00      A    H
ATOM   4686  CD  GLU A 301      10.099 -15.869  10.368  1.00  1.00      A    C
ATOM   4687  OE1 GLU A 301      10.247 -14.799  10.905  1.00  1.00      A    O
ATOM   4688  OE2 GLU A 301       9.089 -16.526  10.468  1.00  1.00      A    O
ATOM   4689  C   GLU A 301      12.604 -14.671   7.515  1.00  1.00      A    C
ATOM   4690  O   GLU A 301      13.543 -15.150   6.879  1.00  1.00      A    O
ATOM   4691  N   ASP A 302      11.438 -14.361   6.960  1.00  1.00      A    N
ATOM   4692  HN  ASP A 302      10.653 -13.977   7.441  1.00  1.00      A    H
ATOM   4693  CA  ASP A 302      11.189 -14.562   5.537  1.00  1.00      A    C
ATOM   4694  HA  ASP A 302      11.610 -15.528   5.260  1.00  1.00      A    H
ATOM   4695  CB  ASP A 302       9.685 -14.568   5.252  1.00  1.00      A    C
ATOM   4696  HB1 ASP A 302       9.298 -15.364   5.717  1.00  1.00      A    H
ATOM   4697  HB2 ASP A 302       9.524 -14.626   4.175  1.00  1.00      A    H
ATOM   4698  CG  ASP A 302       8.973 -13.337   5.798  1.00  1.00      A    C
ATOM   4699  OD1 ASP A 302       9.583 -12.601   6.536  1.00  1.00      A    O
ATOM   4700  OD2 ASP A 302       7.826 -13.146   5.471  1.00  1.00      A    O
ATOM   4701  C   ASP A 302      11.866 -13.483   4.703  1.00  1.00      A    C
ATOM   4702  O   ASP A 302      12.466 -13.771   3.667  1.00  1.00      A    O
ATOM   4703  N   MET A 303      11.766 -12.239   5.158  1.00  1.00      A    N
ATOM   4704  HN  MET A 303      11.283 -11.991   5.995  1.00  0.00      A    H
ATOM   4705  CA  MET A 303      12.369 -11.113   4.454  1.00  1.00      A    C
ATOM   4706  HA  MET A 303      12.179 -11.239   3.388  1.00  0.00      A    H
ATOM   4707  CB  MET A 303      11.739  -9.802   4.918  1.00  0.00      A    C
ATOM   4708  HB1 MET A 303      12.244  -9.070   4.460  1.00  0.00      A    H
ATOM   4709  HB2 MET A 303      11.817  -9.739   6.004  1.00  0.00      A    H
ATOM   4710  CG  MET A 303      10.279  -9.629   4.520  1.00  0.00      A    C
ATOM   4711  HG1 MET A 303       9.755 -10.340   4.991  1.00  0.00      A    H
ATOM   4712  HG2 MET A 303      10.187  -9.729   3.439  1.00  0.00      A    H
ATOM   4713  SD  MET A 303       9.604  -8.036   5.029  1.00  0.00      A    S
ATOM   4714  CE  MET A 303      10.415  -6.939   3.871  1.00  0.00      A    C
ATOM   4715  HE1 MET A 303      10.099  -5.912   4.058  1.00  0.00      A    H
ATOM   4716  HE2 MET A 303      11.495  -7.014   3.994  1.00  0.00      A    H
ATOM   4717  HE3 MET A 303      10.146  -7.221   2.853  1.00  0.00      A    H
ATOM   4718  C   MET A 303      13.878 -11.080   4.660  1.00  1.00      A    C
ATOM   4719  O   MET A 303      14.629 -10.711   3.757  1.00  1.00      A    O
ATOM   4720  N   LEU A 304      14.317 -11.468   5.852  1.00  1.00      A    N
ATOM   4721  HN  LEU A 304      13.722 -11.727   6.609  1.00  0.00      A    H
ATOM   4722  CA  LEU A 304      15.741 -11.549   6.155  1.00  1.00      A    C
ATOM   4723  HA  LEU A 304      16.208 -10.625   5.814  1.00  0.00      A    H
ATOM   4724  CB  LEU A 304      15.952 -11.700   7.667  1.00  0.00      A    C
ATOM   4725  HB1 LEU A 304      15.537 -12.577   7.910  1.00  0.00      A    H
ATOM   4726  HB2 LEU A 304      15.487 -10.852   8.167  1.00  0.00      A    H
ATOM   4727  CG  LEU A 304      17.413 -11.795   8.127  1.00  0.00      A    C
ATOM   4728  HG  LEU A 304      17.860 -12.719   7.759  1.00  0.00      A    H
ATOM   4729  CD1 LEU A 304      18.202 -10.622   7.561  1.00  0.00      A    C
ATOM   4730 HD11 LEU A 304      19.239 -10.690   7.889  1.00  0.00      A    H
ATOM   4731 HD12 LEU A 304      18.163 -10.649   6.472  1.00  0.00      A    H
ATOM   4732 HD13 LEU A 304      17.770  -9.687   7.917  1.00  0.00      A    H
ATOM   4733  CD2 LEU A 304      17.466 -11.807   9.648  1.00  0.00      A    C
ATOM   4734 HD21 LEU A 304      18.504 -11.873   9.975  1.00  0.00      A    H
ATOM   4735 HD22 LEU A 304      17.022 -10.890  10.035  1.00  0.00      A    H
ATOM   4736 HD23 LEU A 304      16.911 -12.666  10.025  1.00  0.00      A    H
ATOM   4737  C   LEU A 304      16.393 -12.717   5.425  1.00  1.00      A    C
ATOM   4738  O   LEU A 304      17.529 -12.615   4.963  1.00  1.00      A    O
ATOM   4739  N   LEU A 305      15.668 -13.826   5.326  1.00  1.00      A    N
ATOM   4740  HN  LEU A 305      14.816 -13.982   5.821  1.00  0.00      A    H
ATOM   4741  CA  LEU A 305      16.071 -14.930   4.463  1.00  1.00      A    C
ATOM   4742  HA  LEU A 305      17.032 -15.300   4.821  1.00  0.00      A    H
ATOM   4743  CB  LEU A 305      15.034 -16.058   4.527  1.00  0.00      A    C
ATOM   4744  HB1 LEU A 305      14.180 -15.657   4.196  1.00  0.00      A    H
ATOM   4745  HB2 LEU A 305      14.971 -16.412   5.556  1.00  0.00      A    H
ATOM   4746  CG  LEU A 305      15.303 -17.261   3.616  1.00  0.00      A    C
ATOM   4747  HG  LEU A 305      15.376 -16.934   2.579  1.00  0.00      A    H
ATOM   4748  CD1 LEU A 305      16.623 -17.911   4.009  1.00  0.00      A    C
ATOM   4749 HD11 LEU A 305      16.814 -18.766   3.361  1.00  0.00      A    H
ATOM   4750 HD12 LEU A 305      17.431 -17.187   3.902  1.00  0.00      A    H
ATOM   4751 HD13 LEU A 305      16.570 -18.245   5.045  1.00  0.00      A    H
ATOM   4752  CD2 LEU A 305      14.152 -18.250   3.727  1.00  0.00      A    C
ATOM   4753 HD21 LEU A 305      14.344 -19.105   3.078  1.00  0.00      A    H
ATOM   4754 HD22 LEU A 305      14.062 -18.589   4.758  1.00  0.00      A    H
ATOM   4755 HD23 LEU A 305      13.225 -17.765   3.422  1.00  0.00      A    H
ATOM   4756  C   LEU A 305      16.241 -14.469   3.022  1.00  1.00      A    C
ATOM   4757  O   LEU A 305      17.244 -14.775   2.377  1.00  1.00      A    O
ATOM   4758  N   THR A 306      15.256 -13.731   2.522  1.00  1.00      A    N
ATOM   4759  HN  THR A 306      14.403 -13.536   3.006  1.00  0.00      A    H
ATOM   4760  CA  THR A 306      15.342 -13.135   1.194  1.00  1.00      A    C
ATOM   4761  HA  THR A 306      15.449 -13.952   0.480  1.00  0.00      A    H
ATOM   4762  CB  THR A 306      14.066 -12.343   0.857  1.00  0.00      A    C
ATOM   4763  HB  THR A 306      13.937 -11.555   1.599  1.00  0.00      A    H
ATOM   4764  OG1 THR A 306      12.935 -13.225   0.881  1.00  0.00      A    O
ATOM   4765  HG1 THR A 306      12.709 -13.442   1.809  1.00  0.00      A    H
ATOM   4766  CG2 THR A 306      14.179 -11.708  -0.521  1.00  0.00      A    C
ATOM   4767 HG21 THR A 306      13.267 -11.153  -0.742  1.00  0.00      A    H
ATOM   4768 HG22 THR A 306      15.032 -11.029  -0.538  1.00  0.00      A    H
ATOM   4769 HG23 THR A 306      14.320 -12.487  -1.270  1.00  0.00      A    H
ATOM   4770  C   THR A 306      16.555 -12.221   1.079  1.00  1.00      A    C
ATOM   4771  O   THR A 306      17.277 -12.253   0.082  1.00  1.00      A    O
ATOM   4772  N   TYR A 307      16.776 -11.406   2.105  1.00  1.00      A    N
ATOM   4773  HN  TYR A 307      16.195 -11.365   2.916  1.00  0.00      A    H
ATOM   4774  CA  TYR A 307      17.909 -10.489   2.126  1.00  1.00      A    C
ATOM   4775  HA  TYR A 307      17.838  -9.850   1.246  1.00  0.00      A    H
ATOM   4776  CB  TYR A 307      17.866  -9.612   3.380  1.00  0.00      A    C
ATOM   4777  HB1 TYR A 307      18.073 -10.209   4.155  1.00  0.00      A    H
ATOM   4778  HB2 TYR A 307      16.874  -9.167   3.466  1.00  0.00      A    H
ATOM   4779  CG  TYR A 307      18.902  -8.511   3.390  1.00  0.00      A    C
ATOM   4780  CD1 TYR A 307      18.697  -7.358   2.646  1.00  0.00      A    C
ATOM   4781  HD1 TYR A 307      17.797  -7.247   2.059  1.00  0.00      A    H
ATOM   4782  CE1 TYR A 307      19.644  -6.352   2.656  1.00  0.00      A    C
ATOM   4783  HE1 TYR A 307      19.486  -5.454   2.077  1.00  0.00      A    H
ATOM   4784  CZ  TYR A 307      20.800  -6.501   3.413  1.00  0.00      A    C
ATOM   4785  OH  TYR A 307      21.743  -5.499   3.423  1.00  0.00      A    O
ATOM   4786  HH  TYR A 307      22.219  -5.506   4.279  1.00  0.00      A    H
ATOM   4787  CD2 TYR A 307      20.057  -8.654   4.144  1.00  0.00      A    C
ATOM   4788  HD2 TYR A 307      20.217  -9.551   4.723  1.00  0.00      A    H
ATOM   4789  CE2 TYR A 307      21.004  -7.647   4.153  1.00  0.00      A    C
ATOM   4790  HE2 TYR A 307      21.904  -7.758   4.740  1.00  0.00      A    H
ATOM   4791  C   TYR A 307      19.230 -11.245   2.057  1.00  1.00      A    C
ATOM   4792  O   TYR A 307      20.138 -10.861   1.320  1.00  1.00      A    O
ATOM   4793  N   ARG A 308      19.332 -12.321   2.829  1.00  1.00      A    N
ATOM   4794  HN  ARG A 308      18.572 -12.634   3.393  1.00  0.00      A    H
ATOM   4795  CA  ARG A 308      20.560 -13.104   2.895  1.00  1.00      A    C
ATOM   4796  HA  ARG A 308      21.382 -12.409   3.065  1.00  0.00      A    H
ATOM   4797  CB  ARG A 308      20.497 -14.104   4.040  1.00  0.00      A    C
ATOM   4798  HB1 ARG A 308      19.706 -14.688   3.855  1.00  0.00      A    H
ATOM   4799  HB2 ARG A 308      20.403 -13.555   4.977  1.00  0.00      A    H
ATOM   4800  CG  ARG A 308      21.693 -15.038   4.141  1.00  0.00      A    C
ATOM   4801  HG1 ARG A 308      21.753 -15.556   3.288  1.00  0.00      A    H
ATOM   4802  HG2 ARG A 308      21.556 -15.716   4.984  1.00  0.00      A    H
ATOM   4803  CD  ARG A 308      22.963 -14.287   4.310  1.00  0.00      A    C
ATOM   4804  HD1 ARG A 308      22.885 -13.738   5.142  1.00  0.00      A    H
ATOM   4805  HD2 ARG A 308      23.123 -13.645   3.445  1.00  0.00      A    H
ATOM   4806  NE  ARG A 308      24.102 -15.177   4.471  1.00  0.00      A    N
ATOM   4807  HE  ARG A 308      23.916 -16.140   4.750  1.00  0.00      A    H
ATOM   4808  CZ  ARG A 308      25.386 -14.819   4.275  1.00  0.00      A    C
ATOM   4809  NH1 ARG A 308      25.678 -13.589   3.916  1.00  0.00      A    N
ATOM   4810 HH11 ARG A 308      24.931 -12.905   3.785  1.00  0.00      A    H
ATOM   4811 HH12 ARG A 308      26.650 -13.317   3.768  1.00  0.00      A    H
ATOM   4812  NH2 ARG A 308      26.353 -15.704   4.447  1.00  0.00      A    N
ATOM   4813 HH21 ARG A 308      26.126 -16.659   4.727  1.00  0.00      A    H
ATOM   4814 HH22 ARG A 308      27.325 -15.434   4.299  1.00  0.00      A    H
ATOM   4815  C   ARG A 308      20.809 -13.848   1.589  1.00  1.00      A    C
ATOM   4816  O   ARG A 308      21.939 -13.912   1.105  1.00  1.00      A    O
ATOM   4817  N   LEU A 309      19.747 -14.410   1.022  1.00  1.00      A    N
ATOM   4818  HN  LEU A 309      18.830 -14.394   1.416  1.00  0.00      A    H
ATOM   4819  CA  LEU A 309      19.840 -15.115  -0.251  1.00  1.00      A    C
ATOM   4820  HA  LEU A 309      20.682 -15.806  -0.190  1.00  0.00      A    H
ATOM   4821  CB  LEU A 309      18.551 -15.902  -0.517  1.00  0.00      A    C
ATOM   4822  HB1 LEU A 309      17.866 -15.219  -0.768  1.00  0.00      A    H
ATOM   4823  HB2 LEU A 309      18.293 -16.457   0.386  1.00  0.00      A    H
ATOM   4824  CG  LEU A 309      18.603 -16.886  -1.694  1.00  0.00      A    C
ATOM   4825  HG  LEU A 309      18.825 -16.351  -2.617  1.00  0.00      A    H
ATOM   4826  CD1 LEU A 309      19.706 -17.907  -1.454  1.00  0.00      A    C
ATOM   4827 HD11 LEU A 309      19.743 -18.605  -2.290  1.00  0.00      A    H
ATOM   4828 HD12 LEU A 309      20.664 -17.394  -1.367  1.00  0.00      A    H
ATOM   4829 HD13 LEU A 309      19.502 -18.454  -0.533  1.00  0.00      A    H
ATOM   4830  CD2 LEU A 309      17.251 -17.566  -1.846  1.00  0.00      A    C
ATOM   4831 HD21 LEU A 309      17.288 -18.264  -2.682  1.00  0.00      A    H
ATOM   4832 HD22 LEU A 309      17.012 -18.108  -0.931  1.00  0.00      A    H
ATOM   4833 HD23 LEU A 309      16.485 -16.814  -2.034  1.00  0.00      A    H
ATOM   4834  C   LEU A 309      20.097 -14.147  -1.399  1.00  1.00      A    C
ATOM   4835  O   LEU A 309      20.840 -14.457  -2.331  1.00  1.00      A    O
ATOM   4836  N   MET A 310      19.479 -12.973  -1.326  1.00  1.00      A    N
ATOM   4837  HN  MET A 310      18.846 -12.722  -0.597  1.00  0.00      A    H
ATOM   4838  CA  MET A 310      19.684 -11.936  -2.330  1.00  1.00      A    C
ATOM   4839  HA  MET A 310      19.352 -12.326  -3.292  1.00  0.00      A    H
ATOM   4840  CB  MET A 310      18.858 -10.697  -1.985  1.00  0.00      A    C
ATOM   4841  HB1 MET A 310      19.183 -10.382  -1.093  1.00  0.00      A    H
ATOM   4842  HB2 MET A 310      17.804 -10.972  -1.966  1.00  0.00      A    H
ATOM   4843  CG  MET A 310      19.043  -9.530  -2.945  1.00  0.00      A    C
ATOM   4844  HG1 MET A 310      18.638  -9.795  -3.819  1.00  0.00      A    H
ATOM   4845  HG2 MET A 310      20.107  -9.321  -3.056  1.00  0.00      A    H
ATOM   4846  SD  MET A 310      18.198  -8.036  -2.392  1.00  0.00      A    S
ATOM   4847  CE  MET A 310      19.255  -7.532  -1.037  1.00  0.00      A    C
ATOM   4848  HE1 MET A 310      18.863  -6.617  -0.590  1.00  0.00      A    H
ATOM   4849  HE2 MET A 310      19.284  -8.320  -0.284  1.00  0.00      A    H
ATOM   4850  HE3 MET A 310      20.263  -7.350  -1.410  1.00  0.00      A    H
ATOM   4851  C   MET A 310      21.158 -11.573  -2.456  1.00  1.00      A    C
ATOM   4852  O   MET A 310      21.706 -11.535  -3.557  1.00  1.00      A    O
ATOM   4853  N   GLU A 311      21.796 -11.309  -1.320  1.00  1.00      A    N
ATOM   4854  HN  GLU A 311      21.395 -11.407  -0.414  1.00  0.00      A    H
ATOM   4855  CA  GLU A 311      23.176 -10.838  -1.309  1.00  1.00      A    C
ATOM   4856  HA  GLU A 311      23.273 -10.075  -2.081  1.00  0.00      A    H
ATOM   4857  CB  GLU A 311      23.519 -10.226   0.051  1.00  0.00      A    C
ATOM   4858  HB1 GLU A 311      22.762  -9.616   0.284  1.00  0.00      A    H
ATOM   4859  HB2 GLU A 311      24.466  -9.693  -0.032  1.00  0.00      A    H
ATOM   4860  CG  GLU A 311      23.622 -11.234   1.187  1.00  0.00      A    C
ATOM   4861  HG1 GLU A 311      24.381 -11.849   0.969  1.00  0.00      A    H
ATOM   4862  HG2 GLU A 311      22.683 -11.783   1.265  1.00  0.00      A    H
ATOM   4863  CD  GLU A 311      23.931 -10.594   2.511  1.00  0.00      A    C
ATOM   4864  OE1 GLU A 311      23.997  -9.390   2.567  1.00  0.00      A    O
ATOM   4865  OE2 GLU A 311      24.103 -11.311   3.469  1.00  0.00      A    O
ATOM   4866  C   GLU A 311      24.146 -11.968  -1.628  1.00  1.00      A    C
ATOM   4867  O   GLU A 311      25.360 -11.764  -1.673  1.00  1.00      A    O
ATOM   4868  N   ARG A 312      23.604 -13.161  -1.847  1.00  1.00      A    N
ATOM   4869  HN  ARG A 312      22.631 -13.328  -1.709  1.00  0.00      A    H
ATOM   4870  CA  ARG A 312      24.403 -14.293  -2.301  1.00  1.00      A    C
ATOM   4871  HA  ARG A 312      25.438 -14.095  -2.023  1.00  0.00      A    H
ATOM   4872  CB  ARG A 312      23.938 -15.579  -1.635  1.00  0.00      A    C
ATOM   4873  HB1 ARG A 312      24.465 -16.316  -2.058  1.00  0.00      A    H
ATOM   4874  HB2 ARG A 312      22.865 -15.687  -1.795  1.00  0.00      A    H
ATOM   4875  CG  ARG A 312      24.218 -15.665  -0.142  1.00  0.00      A    C
ATOM   4876  HG1 ARG A 312      23.681 -16.422   0.229  1.00  0.00      A    H
ATOM   4877  HG2 ARG A 312      23.930 -14.730   0.337  1.00  0.00      A    H
ATOM   4878  CD  ARG A 312      25.651 -15.942   0.130  1.00  0.00      A    C
ATOM   4879  HD1 ARG A 312      25.963 -16.623  -0.533  1.00  0.00      A    H
ATOM   4880  HD2 ARG A 312      25.761 -16.323   1.146  1.00  0.00      A    H
ATOM   4881  NE  ARG A 312      26.474 -14.754  -0.032  1.00  0.00      A    N
ATOM   4882  HE  ARG A 312      26.003 -13.849  -0.041  1.00  0.00      A    H
ATOM   4883  CZ  ARG A 312      27.814 -14.765  -0.172  1.00  0.00      A    C
ATOM   4884  NH1 ARG A 312      28.466 -15.906  -0.167  1.00  0.00      A    N
ATOM   4885 HH11 ARG A 312      27.958 -16.783  -0.057  1.00  0.00      A    H
ATOM   4886 HH12 ARG A 312      29.480 -15.914  -0.273  1.00  0.00      A    H
ATOM   4887  NH2 ARG A 312      28.473 -13.627  -0.315  1.00  0.00      A    N
ATOM   4888 HH21 ARG A 312      27.966 -12.742  -0.319  1.00  0.00      A    H
ATOM   4889 HH22 ARG A 312      29.487 -13.635  -0.421  1.00  0.00      A    H
ATOM   4890  C   ARG A 312      24.326 -14.452  -3.814  1.00  1.00      A    C
ATOM   4891  O   ARG A 312      24.917 -15.369  -4.383  1.00  1.00      A    O
ATOM   4892  N   GLY A 313      23.591 -13.552  -4.461  1.00  1.00      A    N
ATOM   4893  HN  GLY A 313      23.012 -12.888  -3.989  1.00  0.00      A    H
ATOM   4894  CA  GLY A 313      23.583 -13.474  -5.917  1.00  1.00      A    C
ATOM   4895  HA1 GLY A 313      24.553 -13.797  -6.267  1.00  0.00      A    H
ATOM   4896  HA2 GLY A 313      23.384 -12.448  -6.228  1.00  0.00      A    H
ATOM   4897  C   GLY A 313      22.532 -14.403  -6.512  1.00  1.00      A    C
ATOM   4898  O   GLY A 313      22.711 -14.937  -7.607  1.00  1.00      A    O
ATOM   4899  N   TYR A 314      21.437 -14.592  -5.785  1.00  1.00      A    N
ATOM   4900  HN  TYR A 314      21.310 -14.220  -4.868  1.00  0.00      A    H
ATOM   4901  CA  TYR A 314      20.313 -15.375  -6.282  1.00  1.00      A    C
ATOM   4902  HA  TYR A 314      20.673 -15.988  -7.109  1.00  0.00      A    H
ATOM   4903  CB  TYR A 314      19.773 -16.294  -5.185  1.00  0.00      A    C
ATOM   4904  HB1 TYR A 314      18.914 -16.676  -5.527  1.00  0.00      A    H
ATOM   4905  HB2 TYR A 314      19.621 -15.710  -4.276  1.00  0.00      A    H
ATOM   4906  CG  TYR A 314      20.676 -17.466  -4.870  1.00  0.00      A    C
ATOM   4907  CD1 TYR A 314      21.789 -17.287  -4.062  1.00  0.00      A    C
ATOM   4908  HD1 TYR A 314      22.012 -16.310  -3.658  1.00  0.00      A    H
ATOM   4909  CE1 TYR A 314      22.613 -18.358  -3.774  1.00  0.00      A    C
ATOM   4910  HE1 TYR A 314      23.480 -18.221  -3.144  1.00  0.00      A    H
ATOM   4911  CZ  TYR A 314      22.323 -19.612  -4.299  1.00  0.00      A    C
ATOM   4912  OH  TYR A 314      23.144 -20.679  -4.013  1.00  0.00      A    O
ATOM   4913  HH  TYR A 314      22.801 -21.484  -4.455  1.00  0.00      A    H
ATOM   4914  CD2 TYR A 314      20.390 -18.720  -5.389  1.00  0.00      A    C
ATOM   4915  HD2 TYR A 314      19.524 -18.860  -6.018  1.00  0.00      A    H
ATOM   4916  CE2 TYR A 314      21.214 -19.790  -5.102  1.00  0.00      A    C
ATOM   4917  HE2 TYR A 314      20.992 -20.767  -5.506  1.00  0.00      A    H
ATOM   4918  C   TYR A 314      19.203 -14.475  -6.811  1.00  1.00      A    C
ATOM   4919  O   TYR A 314      19.011 -13.361  -6.324  1.00  1.00      A    O
ATOM   4920  N   VAL A 315      18.477 -14.964  -7.809  1.00  1.00      A    N
ATOM   4921  HN  VAL A 315      18.595 -15.878  -8.187  1.00  0.00      A    H
ATOM   4922  CA  VAL A 315      17.424 -14.180  -8.445  1.00  1.00      A    C
ATOM   4923  HA  VAL A 315      17.628 -13.128  -8.246  1.00  0.00      A    H
ATOM   4924  CB  VAL A 315      17.419 -14.427  -9.966  1.00  0.00      A    C
ATOM   4925  HB  VAL A 315      17.279 -15.493 -10.150  1.00  0.00      A    H
ATOM   4926  CG1 VAL A 315      16.269 -13.679 -10.623  1.00  0.00      A    C
ATOM   4927 HG11 VAL A 315      16.281 -13.865 -11.697  1.00  0.00      A    H
ATOM   4928 HG12 VAL A 315      15.323 -14.026 -10.205  1.00  0.00      A    H
ATOM   4929 HG13 VAL A 315      16.377 -12.610 -10.438  1.00  0.00      A    H
ATOM   4930  CG2 VAL A 315      18.751 -14.000 -10.564  1.00  0.00      A    C
ATOM   4931 HG21 VAL A 315      18.741 -14.178 -11.639  1.00  0.00      A    H
ATOM   4932 HG22 VAL A 315      18.912 -12.939 -10.373  1.00  0.00      A    H
ATOM   4933 HG23 VAL A 315      19.556 -14.577 -10.109  1.00  0.00      A    H
ATOM   4934  C   VAL A 315      16.055 -14.528  -7.873  1.00  1.00      A    C
ATOM   4935  O   VAL A 315      15.726 -15.700  -7.696  1.00  1.00      A    O
ATOM   4936  N   THR A 316      15.262 -13.502  -7.586  1.00  1.00      A    N
ATOM   4937  HN  THR A 316      15.533 -12.544  -7.674  1.00  0.00      A    H
ATOM   4938  CA  THR A 316      13.898 -13.698  -7.109  1.00  1.00      A    C
ATOM   4939  HA  THR A 316      13.764 -14.767  -6.945  1.00  0.00      A    H
ATOM   4940  CB  THR A 316      13.664 -12.958  -5.780  1.00  0.00      A    C
ATOM   4941  HB  THR A 316      12.674 -13.220  -5.405  1.00  0.00      A    H
ATOM   4942  OG1 THR A 316      13.743 -11.544  -5.996  1.00  0.00      A    O
ATOM   4943  HG1 THR A 316      13.310 -11.075  -5.252  1.00  0.00      A    H
ATOM   4944  CG2 THR A 316      14.706 -13.369  -4.750  1.00  0.00      A    C
ATOM   4945 HG21 THR A 316      14.525 -12.836  -3.816  1.00  0.00      A    H
ATOM   4946 HG22 THR A 316      14.639 -14.443  -4.573  1.00  0.00      A    H
ATOM   4947 HG23 THR A 316      15.701 -13.124  -5.120  1.00  0.00      A    H
ATOM   4948  C   THR A 316      12.881 -13.228  -8.142  1.00  1.00      A    C
ATOM   4949  O   THR A 316      13.132 -12.284  -8.890  1.00  1.00      A    O
ATOM   4950  N   ARG A 317      11.732 -13.895  -8.177  1.00  1.00      A    N
ATOM   4951  HN  ARG A 317      11.540 -14.644  -7.546  1.00  0.00      A    H
ATOM   4952  CA  ARG A 317      10.687 -13.568  -9.141  1.00  1.00      A    C
ATOM   4953  HA  ARG A 317      10.978 -12.642  -9.636  1.00  0.00      A    H
ATOM   4954  CB  ARG A 317      10.550 -14.674 -10.177  1.00  0.00      A    C
ATOM   4955  HB1 ARG A 317       9.861 -14.358 -10.830  1.00  0.00      A    H
ATOM   4956  HB2 ARG A 317      10.254 -15.593  -9.670  1.00  0.00      A    H
ATOM   4957  CG  ARG A 317      11.806 -14.949 -10.989  1.00  0.00      A    C
ATOM   4958  HG1 ARG A 317      11.656 -15.787 -11.514  1.00  0.00      A    H
ATOM   4959  HG2 ARG A 317      12.654 -15.073 -10.316  1.00  0.00      A    H
ATOM   4960  CD  ARG A 317      12.091 -13.852 -11.949  1.00  0.00      A    C
ATOM   4961  HD1 ARG A 317      12.333 -13.039 -11.420  1.00  0.00      A    H
ATOM   4962  HD2 ARG A 317      11.205 -13.661 -12.554  1.00  0.00      A    H
ATOM   4963  NE  ARG A 317      13.212 -14.170 -12.818  1.00  0.00      A    N
ATOM   4964  HE  ARG A 317      13.659 -15.079 -12.701  1.00  0.00      A    H
ATOM   4965  CZ  ARG A 317      13.702 -13.348 -13.766  1.00  0.00      A    C
ATOM   4966  NH1 ARG A 317      13.159 -12.166 -13.955  1.00  0.00      A    N
ATOM   4967 HH11 ARG A 317      12.367 -11.871 -13.385  1.00  0.00      A    H
ATOM   4968 HH12 ARG A 317      13.530 -11.543 -14.673  1.00  0.00      A    H
ATOM   4969  NH2 ARG A 317      14.728 -13.730 -14.507  1.00  0.00      A    N
ATOM   4970 HH21 ARG A 317      15.149 -14.648 -14.360  1.00  0.00      A    H
ATOM   4971 HH22 ARG A 317      15.099 -13.108 -15.225  1.00  0.00      A    H
ATOM   4972  C   ARG A 317       9.347 -13.356  -8.448  1.00  1.00      A    C
ATOM   4973  O   ARG A 317       9.066 -13.966  -7.416  1.00  1.00      A    O
ATOM   4974  N   TRP A 318       8.521 -12.488  -9.023  1.00  1.00      A    N
ATOM   4975  HN  TRP A 318       8.767 -11.945  -9.822  1.00  0.00      A    H
ATOM   4976  CA  TRP A 318       7.171 -12.265  -8.518  1.00  1.00      A    C
ATOM   4977  HA  TRP A 318       6.899 -13.126  -7.908  1.00  0.00      A    H
ATOM   4978  CB  TRP A 318       7.126 -11.000  -7.659  1.00  0.00      A    C
ATOM   4979  HB1 TRP A 318       7.153 -10.222  -8.286  1.00  0.00      A    H
ATOM   4980  HB2 TRP A 318       7.980 -11.000  -6.983  1.00  0.00      A    H
ATOM   4981  CG  TRP A 318       5.867 -10.867  -6.856  1.00  0.00      A    C
ATOM   4982  CD1 TRP A 318       4.592 -11.041  -7.304  1.00  0.00      A    C
ATOM   4983  HD1 TRP A 318       4.323 -11.302  -8.317  1.00  0.00      A    H
ATOM   4984  NE1 TRP A 318       3.699 -10.834  -6.283  1.00  0.00      A    N
ATOM   4985  HE1 TRP A 318       2.684 -10.903  -6.359  1.00  0.00      A    H
ATOM   4986  CE2 TRP A 318       4.394 -10.522  -5.141  1.00  0.00      A    C
ATOM   4987  CD2 TRP A 318       5.756 -10.529  -5.453  1.00  0.00      A    C
ATOM   4988  CE3 TRP A 318       6.689 -10.238  -4.450  1.00  0.00      A    C
ATOM   4989  HE3 TRP A 318       7.747 -10.238  -4.667  1.00  0.00      A    H
ATOM   4990  CZ3 TRP A 318       6.229  -9.948  -3.171  1.00  0.00      A    C
ATOM   4991  HZ3 TRP A 318       6.938  -9.720  -2.389  1.00  0.00      A    H
ATOM   4992  CZ2 TRP A 318       3.934 -10.232  -3.867  1.00  0.00      A    C
ATOM   4993  HZ2 TRP A 318       2.878 -10.227  -3.639  1.00  0.00      A    H
ATOM   4994  CH2 TRP A 318       4.887  -9.947  -2.888  1.00  0.00      A    C
ATOM   4995  HH2 TRP A 318       4.559  -9.719  -1.884  1.00  0.00      A    H
ATOM   4996  C   TRP A 318       6.168 -12.145  -9.659  1.00  1.00      A    C
ATOM   4997  O   TRP A 318       6.099 -11.116 -10.330  1.00  1.00      A    O
ATOM   4998  N   LEU A 319       5.394 -13.203  -9.874  1.00  1.00      A    N
ATOM   4999  HN  LEU A 319       5.464 -14.059  -9.365  1.00  0.00      A    H
ATOM   5000  CA  LEU A 319       4.355 -13.198 -10.897  1.00  1.00      A    C
ATOM   5001  HA  LEU A 319       4.602 -12.420 -11.620  1.00  0.00      A    H
ATOM   5002  CB  LEU A 319       4.304 -14.557 -11.606  1.00  0.00      A    C
ATOM   5003  HB1 LEU A 319       3.433 -14.570 -12.097  1.00  0.00      A    H
ATOM   5004  HB2 LEU A 319       4.384 -15.342 -10.855  1.00  0.00      A    H
ATOM   5005  CG  LEU A 319       5.383 -14.791 -12.672  1.00  0.00      A    C
ATOM   5006  HG  LEU A 319       5.470 -13.915 -13.313  1.00  0.00      A    H
ATOM   5007  CD1 LEU A 319       6.725 -15.025 -11.992  1.00  0.00      A    C
ATOM   5008 HD11 LEU A 319       7.492 -15.192 -12.749  1.00  0.00      A    H
ATOM   5009 HD12 LEU A 319       6.988 -14.151 -11.395  1.00  0.00      A    H
ATOM   5010 HD13 LEU A 319       6.657 -15.899 -11.345  1.00  0.00      A    H
ATOM   5011  CD2 LEU A 319       4.993 -15.982 -13.535  1.00  0.00      A    C
ATOM   5012 HD21 LEU A 319       5.759 -16.149 -14.293  1.00  0.00      A    H
ATOM   5013 HD22 LEU A 319       4.900 -16.870 -12.910  1.00  0.00      A    H
ATOM   5014 HD23 LEU A 319       4.039 -15.781 -14.023  1.00  0.00      A    H
ATOM   5015  C   LEU A 319       2.993 -12.880 -10.295  1.00  1.00      A    C
ATOM   5016  O   LEU A 319       2.578 -13.495  -9.312  1.00  1.00      A    O
ATOM   5017  N   ASN A 320       2.298 -11.916 -10.891  1.00  1.00      A    N
ATOM   5018  HN  ASN A 320       2.597 -11.448 -11.722  1.00  0.00      A    H
ATOM   5019  CA  ASN A 320       1.019 -11.456 -10.365  1.00  1.00      A    C
ATOM   5020  HA  ASN A 320       1.097 -11.417  -9.278  1.00  0.00      A    H
ATOM   5021  CB  ASN A 320       0.701 -10.063 -10.876  1.00  0.00      A    C
ATOM   5022  HB1 ASN A 320       0.522 -10.137 -11.857  1.00  0.00      A    H
ATOM   5023  HB2 ASN A 320       1.551  -9.408 -10.686  1.00  0.00      A    H
ATOM   5024  CG  ASN A 320      -0.528  -9.480 -10.237  1.00  0.00      A    C
ATOM   5025  OD1 ASN A 320      -1.139 -10.098  -9.358  1.00  0.00      A    O
ATOM   5026  ND2 ASN A 320      -0.902  -8.299 -10.661  1.00  0.00      A    N
ATOM   5027 HD21 ASN A 320      -1.728  -7.852 -10.262  1.00  0.00      A    H
ATOM   5028 HD22 ASN A 320      -0.367  -7.825 -11.388  1.00  0.00      A    H
ATOM   5029  C   ASN A 320      -0.102 -12.425 -10.719  1.00  1.00      A    C
ATOM   5030  O   ASN A 320      -0.941 -12.134 -11.572  1.00  1.00      A    O
ATOM   5031  N   GLU A 321      -0.111 -13.578 -10.058  1.00  1.00      A    N
ATOM   5032  HN  GLU A 321       0.593 -13.862  -9.414  1.00  0.00      A    H
ATOM   5033  CA  GLU A 321      -1.185 -14.550 -10.229  1.00  1.00      A    C
ATOM   5034  HA  GLU A 321      -2.007 -14.053 -10.743  1.00  0.00      A    H
ATOM   5035  CB  GLU A 321      -0.705 -15.731 -11.076  1.00  0.00      A    C
ATOM   5036  HB1 GLU A 321      -1.487 -16.348 -11.166  1.00  0.00      A    H
ATOM   5037  HB2 GLU A 321       0.137 -16.206 -10.572  1.00  0.00      A    H
ATOM   5038  CG  GLU A 321      -0.284 -15.361 -12.490  1.00  0.00      A    C
ATOM   5039  HG1 GLU A 321       0.567 -14.841 -12.419  1.00  0.00      A    H
ATOM   5040  HG2 GLU A 321      -1.070 -14.765 -12.953  1.00  0.00      A    H
ATOM   5041  CD  GLU A 321      -0.003 -16.562 -13.350  1.00  0.00      A    C
ATOM   5042  OE1 GLU A 321      -0.464 -17.627 -13.018  1.00  0.00      A    O
ATOM   5043  OE2 GLU A 321       0.672 -16.413 -14.341  1.00  0.00      A    O
ATOM   5044  C   GLU A 321      -1.693 -15.051  -8.882  1.00  1.00      A    C
ATOM   5045  O   GLU A 321      -0.990 -15.766  -8.170  1.00  1.00      A    O
ATOM   5046  N   LYS A 322      -2.919 -14.670  -8.540  1.00  1.00      A    N
ATOM   5047  HN  LYS A 322      -3.533 -14.183  -9.160  1.00  0.00      A    H
ATOM   5048  CA  LYS A 322      -3.463 -14.941  -7.216  1.00  1.00      A    C
ATOM   5049  HA  LYS A 322      -2.650 -14.845  -6.496  1.00  0.00      A    H
ATOM   5050  CB  LYS A 322      -4.556 -13.929  -6.868  1.00  0.00      A    C
ATOM   5051  HB1 LYS A 322      -4.869 -14.158  -5.947  1.00  0.00      A    H
ATOM   5052  HB2 LYS A 322      -5.355 -14.007  -7.606  1.00  0.00      A    H
ATOM   5053  CG  LYS A 322      -4.081 -12.484  -6.812  1.00  0.00      A    C
ATOM   5054  HG1 LYS A 322      -3.618 -12.274  -7.673  1.00  0.00      A    H
ATOM   5055  HG2 LYS A 322      -3.389 -12.359  -5.978  1.00  0.00      A    H
ATOM   5056  CD  LYS A 322      -5.249 -11.523  -6.656  1.00  0.00      A    C
ATOM   5057  HD1 LYS A 322      -5.628 -11.641  -5.737  1.00  0.00      A    H
ATOM   5058  HD2 LYS A 322      -6.010 -11.747  -7.404  1.00  0.00      A    H
ATOM   5059  CE  LYS A 322      -4.801 -10.076  -6.803  1.00  0.00      A    C
ATOM   5060  HE1 LYS A 322      -4.009  -9.939  -6.209  1.00  0.00      A    H
ATOM   5061  HE2 LYS A 322      -5.615  -9.413  -6.509  1.00  0.00      A    H
ATOM   5062  NZ  LYS A 322      -4.384  -9.761  -8.195  1.00  0.00      A    N
[truncated: 4,583,506 more chars]
