# Supplementary material for: Differences in protein structural regions that impact functional specificity in GT2 family β-glucan synthases
Source: PLoS One. 2019 Oct 30;14(10):e0224442. doi: 10.1371/journal.pone.0224442 (PMC6821405; doi:10.1371/journal.pone.0224442)
Supplement: S1 Zip — (GZ) [file pone.0224442.s031.gz › CrdS_InputFiles/CrdS_sec_struct.conf]

#############################################################
## JOB DESCRIPTION                                         ##
#############################################################

# Eq. of KcsA
# embedded in POPC membrane, ions and water.
# Protein released. PME, Constant Pressure.

#############################################################
## ADJUSTABLE PARAMETERS                                   ##
#############################################################

structure          ../../InputFiles/CrdS_UDP_b13glucan_pope_wbi.psf
coordinates        ../../InputFiles/CrdS_UDP_b13glucan_pope_wbi.pdb
outputName         CrdS_sec_struct

set temperature    300

# Continuing a job from the restart files
set inputname      CrdS_sidechains
binCoordinates     $inputname.restart.coor
binVelocities      $inputname.restart.vel  ;# remove the "temperature" entry if you use this!
extendedSystem	   $inputname.restart.xsc

firsttimestep      304000


#############################################################
## SIMULATION PARAMETERS                                   ##
#############################################################

# Input
paraTypeCharmm  on
parameters      ../../InputFiles/Parameters/par_all27_prot_na.prm
#parameters     ../../InputFiles/Parameters/par_all36_prot.prm
#parameters     ../../InputFiles/Parameters/par_all36_na.prm
parameters      ../../InputFiles/Parameters/par_all36_lipid.prm
parameters      ../../InputFiles/Parameters/par_all36_carb.prm
parameters      ../../InputFiles/Parameters/stream/toppar_all36_na_nad_ppi.str
parameters      ../../InputFiles/Parameters/top_nucleotide_sugar_opt.rtf

# NOTE: Do not set the initial velocity temperature if you 
# have also specified a .vel restart file!
# temperature         $temperature
 

# Periodic Boundary Conditions
# NOTE: Do not set the periodic cell basis if you have also 
# specified an .xsc restart file!
wrapWater           on
wrapAll             on
margin		    2.0

# Force-Field Parameters
exclude             scaled1-4
1-4scaling          1.0
cutoff              10.
switching           on
switchdist          8.
pairlistdist        12.


# Integrator Parameters
timestep            1.0  ;# 2fs/step
rigidBonds          water  ;# needed for 2fs steps
nonbondedFreq       1
fullElectFrequency  2  
stepspercycle       20


#PME (for full-system periodic electrostatics)
PME                 yes
PMEGridSpacing      1.0


# Constant Temperature Control
langevin            on    ;# do langevin dynamics
langevinDamping     1     ;# damping coefficient (gamma) of 5/ps
langevinTemp        $temperature

# Constant Pressure Control (variable volume)
useGroupPressure      yes ;# needed for 2fs steps
useFlexibleCell       yes  ;# no for water box, yes for membrane
useConstantArea       no  ;# no for water box, yes for membrane

langevinPiston        on
langevinPistonTarget  1.01325 ;#  in bar -> 1 atm
langevinPistonPeriod  200.
langevinPistonDecay   50.
langevinPistonTemp    $temperature


restartfreq       10000     ;# 1000steps = every 2ps
dcdfreq            5000
xstFreq            5000
outputEnergies     1000
outputPressure     1000


#############################################################
## EXTRA PARAMETERS                                        ##
#############################################################

# Put here any custom parameters that are specific to 
# this job (e.g., SMD, TclForces, etc...)


#eFieldOn yes
#eField 0 0 -0.155

fixedAtoms          on
fixedAtomsFile      ../../InputFiles/CrdS_conserved.fix
fixedAtomsCol       B
fixedAtomsForces    on

extraBonds              on
extraBondsFile          ../../InputFiles/ss_extrabonds.txt
extraBondsFile          ../../InputFiles/extrabonds_ideal.txt
extraBondsFile          ../../InputFiles/restrain_pucker.txt
#############################################################
## EXECUTION SCRIPT                                        ##
#############################################################

# Minimization
minimize 2000
run 250000 ;# 0.5 ns
