# Supplementary material for: Differences in protein structural regions that impact functional specificity in GT2 family β-glucan synthases
Source: PLoS One. 2019 Oct 30;14(10):e0224442. doi: 10.1371/journal.pone.0224442 (PMC6821405; doi:10.1371/journal.pone.0224442)
Supplement: S1 Zip — (GZ) [file pone.0224442.s031.gz › CrdS_InputFiles/extrabonds_ideal.txt]

#Phi: C(n-1)-N-CA-C; Psi: N-CA-C-N(n+1)

#TM-1 Ser9-Leu27
dihedral 108 110 112 119 200 -57
dihedral 110 112 119 121 200 -47
dihedral 119 121 123 135 200 -57
dihedral 121 123 135 137 200 -47
dihedral 135 137 139 154 200 -57
dihedral 137 139 154 156 200 -47
dihedral 154 156 158 175 200 -57
dihedral 156 158 175 177 200 -47
dihedral 175 177 179 191 200 -57
dihedral 177 179 191 193 200 -47
dihedral 191 193 195 205 200 -57
dihedral 193 195 205 207 200 -47
dihedral 205 207 209 224 200 -57
dihedral 207 209 224 226 200 -47
dihedral 224 226 228 238 200 -57
dihedral 226 228 238 240 200 -47
dihedral 238 240 242 257 200 -57
dihedral 240 242 257 259 200 -47
dihedral 257 259 261 267 200 -57
dihedral 259 261 267 269 200 -47
dihedral 267 269 271 286 200 -57
dihedral 269 271 286 288 200 -47
dihedral 286 288 290 293 200 -57
dihedral 288 290 293 295 200 -47
dihedral 293 295 297 303 200 -57
dihedral 295 297 303 305 200 -47
dihedral 303 305 307 322 200 -57
dihedral 305 307 322 324 200 -47
dihedral 322 324 326 341 200 -57
dihedral 324 326 341 343 200 -47
dihedral 341 343 345 361 200 -57
dihedral 343 345 361 363 200 -47
dihedral 361 363 365 371 200 -57
dihedral 363 365 371 373 200 -47
dihedral 371 373 375 390 200 -57
dihedral 373 375 390 392 200 -47
dihedral 390 392 394 409 200 -57
dihedral 392 394 409 411 200 -47

#TM1 Met33-Thr58
dihedral 491 493 495 508 200 -57
dihedral 493 495 508 510 200 -47
dihedral 508 510 512 524 200 -57
dihedral 510 512 524 526 200 -47
dihedral 524 526 528 536 200 -57
dihedral 526 528 536 538 200 -47
dihedral 536 538 540 560 200 -57
dihedral 538 540 560 562 200 -47
dihedral 560 562 564 579 200 -57
dihedral 562 564 579 581 200 -47
dihedral 579 581 583 589 200 -57
dihedral 581 583 589 591 200 -47
dihedral 589 591 593 609 200 -57
dihedral 591 593 609 611 200 -47
dihedral 609 611 613 620 200 -57
dihedral 611 613 620 622 200 -47
dihedral 620 622 624 639 200 -57
dihedral 622 624 639 641 200 -47
dihedral 639 641 643 658 200 -57
dihedral 641 643 658 660 200 -47
dihedral 658 660 662 675 200 -57
dihedral 660 662 675 677 200 -47
dihedral 675 677 679 694 200 -57
dihedral 677 679 694 696 200 -47
dihedral 694 696 698 713 200 -57
dihedral 696 698 713 715 200 -47
dihedral 713 715 717 724 200 -57
dihedral 715 717 724 726 200 -47
dihedral 724 726 728 743 200 -57
dihedral 726 728 743 745 200 -47
dihedral 743 745 747 750 200 -57
dihedral 745 747 750 752 200 -47
dihedral 750 752 754 766 200 -57
dihedral 752 754 766 768 200 -47
dihedral 766 768 770 787 200 -57
dihedral 768 770 787 789 200 -47
dihedral 787 789 791 806 200 -57
dihedral 789 791 806 808 200 -47
dihedral 806 808 810 822 200 -57
dihedral 808 810 822 824 200 -47
dihedral 822 824 826 846 200 -57
dihedral 824 826 846 848 200 -47
dihedral 846 848 850 870 200 -57
dihedral 848 850 870 872 200 -47
dihedral 870 872 874 880 200 -57
dihedral 872 874 880 882 200 -47
dihedral 880 882 884 894 200 -57
dihedral 882 884 894 896 200 -47
dihedral 894 896 898 906 200 -57
dihedral 896 898 906 908 200 -47
dihedral 906 908 910 920 200 -57
dihedral 908 910 920 922 200 -47

#TM2 Leu66-Leu92
dihedral 1026 1028 1030 1045 200 -57
dihedral 1028 1030 1045 1047 200 -47
dihedral 1045 1047 1049 1060 200 -57
dihedral 1047 1049 1060 1062 200 -47
dihedral 1060 1062 1064 1074 200 -57
dihedral 1062 1064 1074 1076 200 -47
dihedral 1074 1076 1078 1093 200 -57
dihedral 1076 1078 1093 1095 200 -47
dihedral 1093 1095 1097 1117 200 -57
dihedral 1095 1097 1117 1119 200 -47
dihedral 1117 1119 1121 1128 200 -57
dihedral 1119 1121 1128 1130 200 -47
dihedral 1128 1130 1132 1149 200 -57
dihedral 1130 1132 1149 1151 200 -47
dihedral 1149 1151 1153 1163 200 -57
dihedral 1151 1153 1163 1165 200 -47
dihedral 1163 1165 1167 1184 200 -57
dihedral 1165 1167 1184 1186 200 -47
dihedral 1184 1186 1188 1204 200 -57
dihedral 1186 1188 1204 1206 200 -47
dihedral 1204 1206 1208 1218 200 -57
dihedral 1206 1208 1218 1220 200 -47
dihedral 1218 1220 1222 1238 200 -57
dihedral 1220 1222 1238 1240 200 -47
dihedral 1238 1240 1242 1253 200 -57
dihedral 1240 1242 1253 1255 200 -47
dihedral 1253 1255 1257 1272 200 -57
dihedral 1255 1257 1272 1274 200 -47
dihedral 1272 1274 1276 1291 200 -57
dihedral 1274 1276 1291 1293 200 -47
dihedral 1291 1293 1295 1302 200 -57
dihedral 1293 1295 1302 1304 200 -47
dihedral 1302 1304 1306 1318 200 -57
dihedral 1304 1306 1318 1320 200 -47
dihedral 1318 1320 1322 1337 200 -57
dihedral 1320 1322 1337 1339 200 -47
dihedral 1337 1339 1341 1358 200 -57
dihedral 1339 1341 1358 1360 200 -47
dihedral 1358 1360 1362 1368 200 -57
dihedral 1360 1362 1368 1370 200 -47
dihedral 1368 1370 1372 1385 200 -57
dihedral 1370 1372 1385 1387 200 -47
dihedral 1385 1387 1389 1392 200 -57
dihedral 1387 1389 1392 1394 200 -47
dihedral 1392 1394 1396 1403 200 -57
dihedral 1394 1396 1403 1405 200 -47
dihedral 1403 1405 1407 1422 200 -57
dihedral 1405 1407 1422 1424 200 -47
dihedral 1422 1424 1426 1441 200 -57
dihedral 1424 1426 1441 1443 200 -47
dihedral 1441 1443 1445 1460 200 -57
dihedral 1443 1445 1460 1462 200 -47
dihedral 1460 1462 1464 1479 200 -57
dihedral 1462 1464 1479 1481 200 -47

#beta1 Val118-Cys123
dihedral 1849 1851 1853 1865 200 -120
dihedral 1851 1853 1865 1867 200 113
dihedral 1865 1867 1869 1877 200 -120
dihedral 1867 1869 1877 1879 200 113
dihedral 1877 1879 1881 1893 200 -120
dihedral 1879 1881 1893 1895 200 113
dihedral 1893 1895 1897 1913 200 -120
dihedral 1895 1897 1913 1915 200 113
dihedral 1913 1915 1917 1932 200 -120
dihedral 1915 1917 1932 1934 200 113
dihedral 1932 1934 1936 1943 200 -120
dihedral 1934 1936 1943 1945 200 113

#alpha1 Leu129-Gln140
dihedral 2021 2023 2025 2040 200 -57
dihedral 2023 2025 2040 2042 200 -47
dihedral 2040 2042 2044 2054 200 -57
dihedral 2042 2044 2054 2056 200 -47
dihedral 2054 2056 2058 2070 200 -57
dihedral 2056 2058 2070 2072 200 -47
dihedral 2070 2072 2074 2089 200 -57
dihedral 2072 2074 2089 2091 200 -47
dihedral 2089 2091 2093 2104 200 -57
dihedral 2091 2093 2104 2106 200 -47
dihedral 2104 2106 2108 2126 200 -57
dihedral 2106 2108 2126 2128 200 -47
dihedral 2126 2128 2130 2137 200 -57
dihedral 2128 2130 2137 2139 200 -47
dihedral 2137 2139 2141 2156 200 -57
dihedral 2139 2141 2156 2158 200 -47
dihedral 2156 2158 2160 2175 200 -57
dihedral 2158 2160 2175 2177 200 -47
dihedral 2175 2177 2179 2185 200 -57
dihedral 2177 2179 2185 2187 200 -47
dihedral 2185 2187 2189 2195 200 -57
dihedral 2187 2189 2195 2197 200 -47
dihedral 2195 2197 2199 2212 200 -57
dihedral 2197 2199 2212 2214 200 -47

#beta2 Arg148-Asp153
dihedral 2329 2331 2333 2353 200 -120
dihedral 2331 2333 2353 2355 200 113
dihedral 2353 2355 2357 2369 200 -120
dihedral 2355 2357 2369 2371 200 113
dihedral 2369 2371 2373 2389 200 -120
dihedral 2371 2373 2389 2391 200 113
dihedral 2389 2391 2393 2405 200 -120
dihedral 2391 2393 2405 2407 200 113
dihedral 2405 2407 2409 2416 200 -120
dihedral 2407 2409 2416 2418 200 113
dihedral 2416 2418 2420 2428 200 -120
dihedral 2418 2420 2428 2430 200 113

#alpha3 Gly158-Ala167
dihedral 2502 2504 2506 2509 200 -57
dihedral 2504 2506 2509 2511 200 -47
dihedral 2509 2511 2513 2524 200 -57
dihedral 2511 2513 2524 2526 200 -47
dihedral 2524 2526 2528 2540 200 -57
dihedral 2526 2528 2540 2542 200 -47
dihedral 2540 2542 2544 2564 200 -57
dihedral 2542 2544 2564 2566 200 -47
dihedral 2564 2566 2568 2578 200 -57
dihedral 2566 2568 2578 2580 200 -47
dihedral 2578 2580 2582 2599 200 -57
dihedral 2580 2582 2599 2601 200 -47
dihedral 2599 2601 2603 2610 200 -57
dihedral 2601 2603 2610 2612 200 -47
dihedral 2610 2612 2614 2625 200 -57
dihedral 2612 2614 2625 2627 200 -47
dihedral 2625 2627 2629 2635 200 -57
dihedral 2627 2629 2635 2637 200 -47
dihedral 2635 2637 2639 2645 200 -57
dihedral 2637 2639 2645 2647 200 -47

#beta3 Asn170-Thr173
dihedral 2668 2670 2672 2682 200 -120
dihedral 2670 2672 2682 2684 200 113
dihedral 2682 2684 2686 2703 200 -120
dihedral 2684 2686 2703 2705 200 113
dihedral 2703 2705 2707 2719 200 -120
dihedral 2705 2707 2719 2721 200 113
dihedral 2719 2721 2723 2733 200 -120
dihedral 2721 2723 2733 2735 200 113

#alpha4 Ala180-Ala194
dihedral 2836 2838 2840 2846 200 -57
dihedral 2838 2840 2846 2848 200 -47
dihedral 2846 2848 2850 2868 200 -57
dihedral 2848 2850 2868 2870 200 -47
dihedral 2868 2870 2872 2878 200 -57
dihedral 2870 2872 2878 2880 200 -47
dihedral 2878 2880 2882 2885 200 -57
dihedral 2880 2882 2885 2887 200 -47
dihedral 2885 2887 2889 2899 200 -57
dihedral 2887 2889 2899 2901 200 -47
dihedral 2899 2901 2903 2918 200 -57
dihedral 2901 2903 2918 2920 200 -47
dihedral 2918 2920 2922 2932 200 -57
dihedral 2920 2922 2932 2934 200 -47
dihedral 2932 2934 2936 2946 200 -57
dihedral 2934 2936 2946 2948 200 -47
dihedral 2946 2948 2950 2956 200 -57
dihedral 2948 2950 2956 2958 200 -47
dihedral 2956 2958 2960 2975 200 -57
dihedral 2958 2960 2975 2977 200 -47
dihedral 2975 2977 2979 2994 200 -57
dihedral 2977 2979 2994 2996 200 -47
dihedral 2994 2996 2998 3011 200 -57
dihedral 2996 2998 3011 3013 200 -47
dihedral 3011 3013 3015 3025 200 -57
dihedral 3013 3015 3025 3027 200 -47
dihedral 3025 3027 3029 3039 200 -57
dihedral 3027 3029 3039 3041 200 -47
dihedral 3039 3041 3043 3049 200 -57
dihedral 3041 3043 3049 3051 200 -47

#beta4 Phe201-Leu205
dihedral 3137 3139 3141 3157 200 -120
dihedral 3139 3141 3157 3159 200 113
dihedral 3157 3159 3161 3176 200 -120
dihedral 3159 3161 3176 3178 200 113
dihedral 3176 3178 3180 3193 200 -120
dihedral 3178 3180 3193 3195 200 113
dihedral 3193 3195 3197 3209 200 -120
dihedral 3195 3197 3209 3211 200 113
dihedral 3209 3211 3213 3228 200 -120
dihedral 3211 3213 3228 3230 200 113

#alpha5 Phe215-Ser224
dihedral 3347 3349 3351 3367 200 -57
dihedral 3349 3351 3367 3369 200 -47
dihedral 3367 3369 3371 3386 200 -57
dihedral 3369 3371 3386 3388 200 -47
dihedral 3386 3388 3390 3410 200 -57
dihedral 3388 3390 3410 3412 200 -47
dihedral 3410 3412 3414 3434 200 -57
dihedral 3412 3414 3434 3436 200 -47
dihedral 3434 3436 3438 3450 200 -57
dihedral 3436 3438 3450 3452 200 -47
dihedral 3450 3452 3454 3464 200 -57
dihedral 3452 3454 3464 3466 200 -47
dihedral 3464 3466 3468 3471 200 -57
dihedral 3466 3468 3471 3473 200 -47
dihedral 3471 3473 3475 3490 200 -57
dihedral 3473 3475 3490 3492 200 -47
dihedral 3490 3492 3494 3510 200 -57
dihedral 3492 3494 3510 3512 200 -47
dihedral 3510 3512 3514 3521 200 -57
dihedral 3512 3514 3521 3523 200 -47

#beta5 Val228-Gln232
dihedral 3569 3571 3573 3585 200 -120
dihedral 3571 3573 3585 3587 200 113
dihedral 3585 3587 3589 3595 200 -120
dihedral 3587 3589 3595 3597 200 113
dihedral 3595 3597 3599 3611 200 -120
dihedral 3597 3599 3611 3613 200 113
dihedral 3611 3613 3615 3627 200 -120
dihedral 3613 3615 3627 3629 200 113
dihedral 3627 3629 3631 3644 200 -120
dihedral 3629 3631 3644 3646 200 113

#alpha6 Pro242-Leu247
dihedral 3787 3789 3793 3801 200 -57
dihedral 3789 3793 3801 3803 200 -47
dihedral 3801 3803 3805 3820 200 -57
dihedral 3803 3805 3820 3822 200 -47
dihedral 3820 3822 3824 3837 200 -57
dihedral 3822 3824 3837 3839 200 -47
dihedral 3837 3839 3841 3854 200 -57
dihedral 3839 3841 3854 3856 200 -47
dihedral 3854 3856 3858 3868 200 -57
dihedral 3856 3858 3868 3870 200 -47
dihedral 3868 3870 3872 3887 200 -57
dihedral 3870 3872 3887 3889 200 -47

#alpha7 Asp256-Val271
#dihedral 4006 4008 4010 4018 200 -57
#dihedral 4008 4010 4018 4020 200 -47
#dihedral 4018 4020 4022 4035 200 -57
#dihedral 4020 4022 4035 4037 200 -47
#dihedral 4035 4037 4039 4059 200 -57
#dihedral 4037 4039 4059 4061 200 -47
#dihedral 4059 4061 4063 4075 200 -57
#dihedral 4061 4063 4075 4077 200 -47
#dihedral 4075 4077 4079 4095 200 -57
#dihedral 4077 4079 4095 4097 200 -47
#dihedral 4095 4097 4099 4115 200 -57
#dihedral 4097 4099 4115 4117 200 -47
#dihedral 4115 4117 4119 4127 200 -57
#dihedral 4117 4119 4127 4129 200 -47
#dihedral 4127 4129 4131 4139 200 -57
#dihedral 4129 4131 4139 4141 200 -47
#dihedral 4139 4141 4143 4159 200 -57
#dihedral 4141 4143 4159 4161 200 -47
#dihedral 4159 4161 4163 4176 200 -57
#dihedral 4161 4163 4176 4178 200 -47
#dihedral 4176 4178 4182 4190 200 -57
#dihedral 4178 4182 4190 4192 200 -47
#dihedral 4190 4192 4194 4200 200 -57
#dihedral 4192 4194 4200 4202 200 -47
#dihedral 4200 4202 4204 4222 200 -57
#dihedral 4202 4204 4222 4224 200 -47
#dihedral 4222 4224 4226 4234 200 -57
#dihedral 4224 4226 4234 4236 200 -47
#dihedral 4234 4236 4238 4244 200 -57
#dihedral 4236 4238 4244 4246 200 -47
#dihedral 4244 4246 4248 4260 200 -57
#dihedral 4246 4248 4260 4262 200 -47

#beta6 Phe281-Arg284
dihedral 4380 4382 4384 4400 200 -120
dihedral 4382 4384 4400 4402 200 113
dihedral 4400 4402 4404 4416 200 -120
dihedral 4402 4404 4416 4418 200 113
dihedral 4416 4418 4420 4432 200 -120
dihedral 4418 4420 4432 4434 200 113
dihedral 4432 4434 4436 4456 200 -120
dihedral 4434 4436 4456 4458 200 113

#alpha8 Arg285-Gly290
dihedral 4456 4458 4460 4480 200 -57
dihedral 4458 4460 4480 4482 200 -47
dihedral 4480 4482 4484 4490 200 -57
dihedral 4482 4484 4490 4492 200 -47
dihedral 4490 4492 4494 4500 200 -57
dihedral 4492 4494 4500 4502 200 -47
dihedral 4500 4502 4504 4516 200 -57
dihedral 4502 4504 4516 4518 200 -47
dihedral 4516 4518 4520 4530 200 -57
dihedral 4518 4520 4530 4532 200 -47
dihedral 4530 4532 4534 4537 200 -57
dihedral 4532 4534 4537 4539 200 -47

#alpha9 Glu301-Glu311
dihedral 4673 4675 4677 4688 200 -57
dihedral 4675 4677 4688 4690 200 -47
dihedral 4688 4690 4692 4700 200 -57
dihedral 4690 4692 4700 4702 200 -47
dihedral 4700 4702 4704 4717 200 -57
dihedral 4702 4704 4717 4719 200 -47
dihedral 4717 4719 4721 4736 200 -57
dihedral 4719 4721 4736 4738 200 -47
dihedral 4736 4738 4740 4755 200 -57
dihedral 4738 4740 4755 4757 200 -47
dihedral 4755 4757 4759 4769 200 -57
dihedral 4757 4759 4769 4771 200 -47
dihedral 4769 4771 4773 4790 200 -57
dihedral 4771 4773 4790 4792 200 -47
dihedral 4790 4792 4794 4814 200 -57
dihedral 4792 4794 4814 4816 200 -47
dihedral 4814 4816 4818 4833 200 -57
dihedral 4816 4818 4833 4835 200 -47
dihedral 4833 4835 4837 4850 200 -57
dihedral 4835 4837 4850 4852 200 -47
dihedral 4850 4852 4854 4865 200 -57
dihedral 4852 4854 4865 4867 200 -47

#beta7 Val315-Leu319
dihedral 4917 4919 4921 4933 200 -120
dihedral 4919 4921 4933 4935 200 113
dihedral 4933 4935 4937 4947 200 -120
dihedral 4935 4937 4947 4949 200 113
dihedral 4947 4949 4951 4971 200 -120
dihedral 4949 4951 4971 4973 200 113
dihedral 4971 4973 4975 4995 200 -120
dihedral 4973 4975 4995 4997 200 113
dihedral 4995 4997 4999 5014 200 -120
dihedral 4997 4999 5014 5016 200 -113

#beta8 Ser324-Gly326
dihedral 5089 5091 5093 5100 200 -120
dihedral 5091 5093 5100 5102 200 113
dihedral 5100 5102 5104 5116 200 -120
dihedral 5102 5104 5116 5118 200 113
dihedral 5116 5118 5120 5123 200 -57
dihedral 5118 5120 5123 5125 200 -47

#alpha10 Val332-Leu352
dihedral 5185 5187 5189 5201 200 -57
dihedral 5187 5189 5201 5203 200 -47
dihedral 5201 5203 5207 5215 200 -57
dihedral 5203 5207 5215 5217 200 -47
dihedral 5215 5217 5219 5230 200 -57
dihedral 5217 5219 5230 5232 200 -47
dihedral 5230 5232 5234 5251 200 -57
dihedral 5232 5234 5251 5253 200 -47
dihedral 5251 5253 5255 5270 200 -57
dihedral 5253 5255 5270 5272 200 -47
dihedral 5270 5272 5274 5284 200 -57
dihedral 5272 5274 5284 5286 200 -47
dihedral 5284 5286 5288 5301 200 -57
dihedral 5286 5288 5301 5303 200 -47
dihedral 5301 5303 5305 5325 200 -57
dihedral 5303 5305 5325 5327 200 -47
dihedral 5325 5327 5329 5339 200 -57
dihedral 5327 5329 5339 5341 200 -47
dihedral 5339 5341 5343 5363 200 -57
dihedral 5341 5343 5363 5365 200 -47
dihedral 5363 5365 5367 5387 200 -57
dihedral 5365 5367 5387 5389 200 -47
dihedral 5387 5389 5391 5398 200 -57
dihedral 5389 5391 5398 5400 200 -47
dihedral 5398 5400 5402 5417 200 -57
dihedral 5400 5402 5417 5419 200 -47
dihedral 5417 5419 5421 5424 200 -57
dihedral 5419 5421 5424 5426 200 -47
dihedral 5424 5426 5428 5438 200 -57
dihedral 5426 5428 5438 5440 200 -47
dihedral 5438 5440 5442 5457 200 -57
dihedral 5440 5442 5457 5459 200 -47
dihedral 5457 5459 5461 5474 200 -57
dihedral 5459 5461 5474 5476 200 -47
dihedral 5474 5476 5478 5493 200 -57
dihedral 5476 5478 5493 5495 200 -47
dihedral 5493 5495 5497 5500 200 -57
dihedral 5495 5497 5500 5502 200 -47
dihedral 5500 5502 5504 5519 200 -57
dihedral 5502 5504 5519 5521 200 -47
dihedral 5519 5521 5523 5538 200 -57
dihedral 5521 5523 5538 5540 200 -47

#TM3 Leu364-Thr396
dihedral 5719 5721 5723 5738 200 -57
dihedral 5721 5723 5738 5740 200 -47
dihedral 5738 5740 5742 5752 200 -57
dihedral 5740 5742 5752 5754 200 -47
dihedral 5752 5754 5756 5769 200 -57
dihedral 5754 5756 5769 5771 200 -47
dihedral 5769 5771 5773 5793 200 -57
dihedral 5771 5773 5793 5795 200 -47
dihedral 5793 5795 5797 5812 200 -57
dihedral 5795 5797 5812 5814 200 -47
dihedral 5812 5814 5816 5829 200 -57
dihedral 5814 5816 5829 5831 200 -47
dihedral 5829 5831 5833 5850 200 -57
dihedral 5831 5833 5850 5852 200 -47
dihedral 5850 5852 5854 5869 200 -57
dihedral 5852 5854 5869 5871 200 -47
dihedral 5869 5871 5873 5886 200 -57
dihedral 5871 5873 5886 5888 200 -47
dihedral 5886 5888 5890 5893 200 -57
dihedral 5888 5890 5893 5895 200 -47
dihedral 5893 5895 5897 5912 200 -57
dihedral 5895 5897 5912 5914 200 -47
dihedral 5912 5914 5916 5932 200 -57
dihedral 5914 5916 5932 5934 200 -47
dihedral 5932 5934 5936 5943 200 -57
dihedral 5934 5936 5943 5945 200 -47
dihedral 5943 5945 5947 5967 200 -57
dihedral 5945 5947 5967 5969 200 -47
dihedral 5967 5969 5971 5986 200 -57
dihedral 5969 5971 5986 5988 200 -47
dihedral 5986 5988 5990 5997 200 -57
dihedral 5988 5990 5997 5999 200 -47
dihedral 5997 5999 6001 6019 200 -57
dihedral 5999 6001 6019 6021 200 -47
dihedral 6019 6021 6025 6033 200 -57
dihedral 6021 6025 6033 6035 200 -47
dihedral 6033 6035 6037 6052 200 -57
dihedral 6035 6037 6052 6054 200 -47
dihedral 6052 6054 6056 6071 200 -57
dihedral 6054 6056 6071 6073 200 -47
dihedral 6071 6073 6075 6090 200 -57
dihedral 6073 6075 6090 6092 200 -47
dihedral 6090 6092 6094 6101 200 -57
dihedral 6092 6094 6101 6103 200 -47
dihedral 6101 6103 6105 6120 200 -57
dihedral 6103 6105 6120 6122 200 -47
dihedral 6120 6122 6124 6139 200 -57
dihedral 6122 6124 6139 6141 200 -47
dihedral 6139 6141 6143 6158 200 -57
dihedral 6141 6143 6158 6160 200 -47
dihedral 6158 6160 6162 6168 200 -57
dihedral 6160 6162 6168 6170 200 -47
dihedral 6168 6170 6174 6182 200 -57
dihedral 6170 6174 6182 6184 200 -47
dihedral 6182 6184 6186 6193 200 -57
dihedral 6184 6186 6193 6195 200 -47
dihedral 6193 6195 6197 6212 200 -57
dihedral 6195 6197 6212 6214 200 -47
dihedral 6212 6214 6216 6233 200 -57
dihedral 6214 6216 6233 6235 200 -47
dihedral 6233 6235 6237 6257 200 -57
dihedral 6235 6237 6257 6259 200 -47
dihedral 6257 6259 6261 6276 200 -57
dihedral 6259 6261 6276 6278 200 -47
dihedral 6276 6278 6280 6290 200 -57
dihedral 6278 6280 6290 6292 200 -47

#TM4 Glu405-Ser427
dihedral 6398 6400 6402 6413 200 -57
dihedral 6400 6402 6413 6415 200 -47
dihedral 6413 6415 6417 6432 200 -57
dihedral 6415 6417 6432 6434 200 -47
dihedral 6432 6434 6436 6449 200 -57
dihedral 6434 6436 6449 6451 200 -47
dihedral 6449 6451 6453 6469 200 -57
dihedral 6451 6453 6469 6471 200 -47
dihedral 6469 6471 6473 6486 200 -57
dihedral 6471 6473 6486 6488 200 -47
dihedral 6486 6488 6490 6508 200 -57
dihedral 6488 6490 6508 6510 200 -47
dihedral 6508 6510 6512 6527 200 -57
dihedral 6510 6512 6527 6529 200 -47
dihedral 6527 6529 6531 6534 200 -57
dihedral 6529 6531 6534 6536 200 -47
dihedral 6534 6536 6538 6553 200 -57
dihedral 6536 6538 6553 6555 200 -47
dihedral 6553 6555 6557 6564 200 -57
dihedral 6555 6557 6564 6566 200 -47
dihedral 6564 6566 6568 6575 200 -57
dihedral 6566 6568 6575 6577 200 -47
dihedral 6575 6577 6579 6594 200 -57
dihedral 6577 6579 6594 6596 200 -47
dihedral 6594 6596 6598 6604 200 -57
dihedral 6596 6598 6604 6606 200 -47
dihedral 6604 6606 6608 6623 200 -57
dihedral 6606 6608 6623 6625 200 -47
dihedral 6623 6625 6627 6643 200 -57
dihedral 6625 6627 6643 6645 200 -47
dihedral 6643 6645 6647 6667 200 -57
dihedral 6645 6647 6667 6669 200 -47
dihedral 6667 6669 6671 6681 200 -57
dihedral 6669 6671 6681 6683 200 -47
dihedral 6681 6683 6685 6702 200 -57
dihedral 6683 6685 6702 6704 200 -47
dihedral 6702 6704 6706 6713 200 -57
dihedral 6704 6706 6713 6715 200 -47
dihedral 6713 6715 6717 6727 200 -57
dihedral 6715 6717 6727 6729 200 -47
dihedral 6727 6729 6731 6751 200 -57
dihedral 6729 6731 6751 6753 200 -47
dihedral 6751 6753 6755 6770 200 -57
dihedral 6753 6755 6770 6772 200 -47
dihedral 6770 6772 6774 6781 200 -57
dihedral 6772 6774 6781 6783 200 -47

#TM5 Phe435-Arg456
dihedral 6900 6902 6904 6920 200 -57
dihedral 6902 6904 6920 6922 200 -47
dihedral 6920 6922 6924 6934 200 -57
dihedral 6922 6924 6934 6936 200 -47
dihedral 6934 6936 6938 6949 200 -57
dihedral 6936 6938 6949 6951 200 -47
dihedral 6949 6951 6953 6965 200 -57
dihedral 6951 6953 6965 6967 200 -47
dihedral 6965 6967 6969 6979 200 -57
dihedral 6967 6969 6979 6981 200 -47
dihedral 6979 6981 6983 6996 200 -57
dihedral 6981 6983 6996 6998 200 -47
dihedral 6996 6998 7000 7006 200 -57
dihedral 6998 7000 7006 7008 200 -47
dihedral 7006 7008 7010 7025 200 -57
dihedral 7008 7010 7025 7027 200 -47
dihedral 7025 7027 7029 7039 200 -57
dihedral 7027 7029 7039 7041 200 -47
dihedral 7039 7041 7043 7049 200 -57
dihedral 7041 7043 7049 7051 200 -47
dihedral 7049 7051 7053 7065 200 -57
dihedral 7051 7053 7065 7067 200 -47
dihedral 7065 7067 7071 7079 200 -57
dihedral 7067 7071 7079 7081 200 -47
dihedral 7079 7081 7083 7098 200 -57
dihedral 7081 7083 7098 7100 200 -47
dihedral 7098 7100 7102 7112 200 -57
dihedral 7100 7102 7112 7114 200 -47
dihedral 7112 7114 7116 7131 200 -57
dihedral 7114 7116 7131 7133 200 -47
dihedral 7131 7133 7135 7145 200 -57
dihedral 7133 7135 7145 7147 200 -47
dihedral 7145 7147 7149 7164 200 -57
dihedral 7147 7149 7164 7166 200 -47
dihedral 7164 7166 7168 7184 200 -57
dihedral 7166 7168 7184 7186 200 -47
dihedral 7184 7186 7188 7201 200 -57
dihedral 7186 7188 7201 7203 200 -47
dihedral 7201 7203 7205 7211 200 -57
dihedral 7203 7205 7211 7213 200 -47
dihedral 7211 7213 7215 7230 200 -57
dihedral 7213 7215 7230 7232 200 -47
dihedral 7230 7232 7234 7254 200 -57
dihedral 7232 7234 7254 7256 200 -47

#TM6 Gly482-Asp504
dihedral 7662 7664 7666 7669 200 -57
dihedral 7664 7666 7669 7671 200 -47
dihedral 7669 7671 7673 7688 200 -57
dihedral 7671 7673 7688 7690 200 -47
dihedral 7688 7690 7692 7708 200 -57
dihedral 7690 7692 7708 7710 200 -47
dihedral 7708 7710 7712 7728 200 -57
dihedral 7710 7712 7728 7730 200 -47
dihedral 7728 7730 7732 7738 200 -57
dihedral 7730 7732 7738 7740 200 -47
dihedral 7738 7740 7742 7758 200 -57
dihedral 7740 7742 7758 7760 200 -47
dihedral 7758 7760 7762 7774 200 -57
dihedral 7760 7762 7774 7776 200 -47
dihedral 7774 7776 7778 7788 200 -57
dihedral 7776 7778 7788 7790 200 -47
dihedral 7788 7790 7792 7807 200 -57
dihedral 7790 7792 7807 7809 200 -47
dihedral 7807 7809 7811 7818 200 -57
dihedral 7809 7811 7818 7820 200 -47
dihedral 7818 7820 7822 7829 200 -57
dihedral 7820 7822 7829 7831 200 -47
dihedral 7829 7831 7833 7839 200 -57
dihedral 7831 7833 7839 7841 200 -47
dihedral 7839 7841 7843 7855 200 -57
dihedral 7841 7843 7855 7857 200 -47
dihedral 7855 7857 7859 7866 200 -57
dihedral 7857 7859 7866 7868 200 -47
dihedral 7866 7868 7870 7885 200 -57
dihedral 7868 7870 7885 7887 200 -47
dihedral 7885 7887 7889 7901 200 -57
dihedral 7887 7889 7901 7903 200 -47
dihedral 7901 7903 7905 7920 200 -57
dihedral 7903 7905 7920 7922 200 -47
dihedral 7920 7922 7924 7930 200 -57
dihedral 7922 7924 7930 7932 200 -47
dihedral 7930 7932 7934 7946 200 -57
dihedral 7932 7934 7946 7948 200 -47
dihedral 7946 7948 7950 7967 200 -57
dihedral 7948 7950 7967 7969 200 -47
dihedral 7967 7969 7971 7974 200 -57
dihedral 7969 7971 7974 7976 200 -47
dihedral 7974 7976 7978 7993 200 -57
dihedral 7976 7978 7993 7995 200 -47
dihedral 7993 7995 7997 8005 200 -57
dihedral 7995 7997 8005 8007 200 -47

#TM7 Asp513-Cys534
dihedral 8120 8122 8124 8132 200 -57
dihedral 8122 8124 8132 8134 200 -47
dihedral 8132 8134 8136 8143 200 -57
dihedral 8134 8136 8143 8145 200 -47
dihedral 8143 8145 8147 8162 200 -57
dihedral 8145 8147 8162 8164 200 -47
dihedral 8162 8164 8166 8176 200 -57
dihedral 8164 8166 8176 8178 200 -47
dihedral 8176 8178 8180 8195 200 -57
dihedral 8178 8180 8195 8197 200 -47
dihedral 8195 8197 8199 8214 200 -57
dihedral 8197 8199 8214 8216 200 -47
dihedral 8214 8216 8218 8238 200 -57
dihedral 8216 8218 8238 8240 200 -47
dihedral 8238 8240 8242 8249 200 -57
dihedral 8240 8242 8249 8251 200 -47
dihedral 8249 8251 8253 8259 200 -57
dihedral 8251 8253 8259 8261 200 -47
dihedral 8259 8261 8263 8275 200 -57
dihedral 8261 8263 8275 8277 200 -47
dihedral 8275 8277 8279 8285 200 -57
dihedral 8277 8279 8285 8287 200 -47
dihedral 8285 8287 8289 8302 200 -57
dihedral 8287 8289 8302 8304 200 -47
dihedral 8302 8304 8306 8318 200 -57
dihedral 8304 8306 8318 8320 200 -47
dihedral 8318 8320 8322 8337 200 -57
dihedral 8320 8322 8337 8339 200 -47
dihedral 8337 8339 8341 8347 200 -57
dihedral 8339 8341 8347 8349 200 -47
dihedral 8347 8349 8351 8367 200 -57
dihedral 8349 8351 8367 8369 200 -47
dihedral 8367 8369 8371 8381 200 -57
dihedral 8369 8371 8381 8383 200 -47
dihedral 8381 8383 8385 8392 200 -57
dihedral 8383 8385 8392 8394 200 -47
dihedral 8392 8394 8396 8412 200 -57
dihedral 8394 8396 8412 8414 200 -47
dihedral 8412 8414 8416 8431 200 -57
dihedral 8414 8416 8431 8433 200 -47
dihedral 8431 8433 8435 8442 200 -57
dihedral 8433 8435 8442 8444 200 -47
dihedral 8442 8444 8446 8453 200 -57
dihedral 8444 8446 8453 8455 200 -47
