# Supplementary material for: Differences in protein structural regions that impact functional specificity in GT2 family β-glucan synthases
Source: PLoS One. 2019 Oct 30;14(10):e0224442. doi: 10.1371/journal.pone.0224442 (PMC6821405; doi:10.1371/journal.pone.0224442)
Supplement: S1 Zip — (GZ) [file pone.0224442.s031.gz › CrdS_InputFiles/CrdS_lipidtails.conf]

#############################################################
## JOB DESCRIPTION                                         ##
#############################################################

# Min. and Eq. of KcsA
# embedded in POPC membrane, ions and water.
# Melting lipid tails. PME, Constant Volume.

#############################################################
## ADJUSTABLE PARAMETERS                                   ##
#############################################################

structure          ../../InputFiles/CrdS_UDP_b13glucan_pope_wbi.psf
coordinates        ../../InputFiles/CrdS_UDP_b13glucan_pope_wbi.pdb
outputName         CrdS_lipidtails

set temperature    300

# Continuing a job from the restart files

firsttimestep      0


#############################################################
## SIMULATION PARAMETERS                                   ##
#############################################################

# Input
paraTypeCharmm  on
parameters      ../../InputFiles/Parameters/par_all27_prot_na.prm
#parameters     ../../InputFiles/Parameters/par_all36_prot.prm
#parameters     ../../InputFiles/Parameters/par_all36_na.prm
parameters      ../../InputFiles/Parameters/par_all36_lipid.prm
parameters      ../../InputFiles/Parameters/par_all36_carb.prm
parameters      ../../InputFiles/Parameters/stream/toppar_all36_na_nad_ppi.str
parameters      ../../InputFiles/Parameters/top_nucleotide_sugar_opt.rtf
#
temperature         $temperature
 

# Periodic Boundary Conditions
# NOTE: Do not set the periodic cell basis if you have also 
# specified an .xsc restart file!
cellBasisVector1    86.    0.   0.
cellBasisVector2     0.  118.   0.
cellBasisVector3     0.    0.  80.
cellOrigin           0.    0.   0.
wrapWater           on
wrapAll             on


# Force-Field Parameters
exclude             scaled1-4
1-4scaling          1.0
cutoff              10.
switching           on
switchdist          8.
pairlistdist        12.


# Integrator Parameters
timestep            1.0  ;# 1fs/step
rigidBonds          water  ;# off (all needed for 2fs steps)
nonbondedFreq       1
fullElectFrequency  2  
stepspercycle       20


#PME (for full-system periodic electrostatics)
PME                 yes
PMEGridSpacing      1.0


# Constant Temperature Control
langevin            on    ;# do langevin dynamics
langevinDamping     1     ;# damping coefficient (gamma) of 5/ps
langevinTemp        $temperature

# Constant Pressure Control (variable volume)
if {0} {
useGroupPressure      yes ;# needed for 2fs steps
useFlexibleCell       yes  ;# no for water box, yes for membrane
useConstantArea       no  ;# no for water box, yes for membrane

langevinPiston        on
langevinPistonTarget  1.01325 ;#  in bar -> 1 atm
langevinPistonPeriod  200.
langevinPistonDecay   50.
langevinPistonTemp    $temperature
}

restartfreq       10000     ;# 1000steps = every 2ps
dcdfreq            5000
xstFreq            5000
outputEnergies     1000
outputPressure     1000


# Fixed Atoms Constraint (set PDB beta-column to 1)
fixedAtoms          on
fixedAtomsFile      ../../InputFiles/not_lipid_tails.fix
fixedAtomsCol       B
fixedAtomsForces    on

#############################################################
## EXTRA PARAMETERS                                        ##
#############################################################

# Put here any custom parameters that are specific to 
# this job (e.g., SMD, TclForces, etc...)

#############################################################
## EXECUTION SCRIPT                                        ##
#############################################################

# Minimization
minimize            1000
reinitvels          $temperature

run 100000 ;# 0.1 ns
