# Supplementary material for: Differences in protein structural regions that impact functional specificity in GT2 family β-glucan synthases
Source: PLoS One. 2019 Oct 30;14(10):e0224442. doi: 10.1371/journal.pone.0224442 (PMC6821405; doi:10.1371/journal.pone.0224442)
Supplement: S1 Zip — (GZ) [file pone.0224442.s031.gz › CrdS_InputFiles/ss_extrabonds.txt]

bond 228 717 2 6.39138952715124
bond 228 6557 2 6.251012054875812
bond 271 643 2 6.19426093133898
bond 290 6608 2 6.594055688675903
bond 326 593 2 5.53358382656263
bond 662 6608 2 6.989428341927558
bond 770 6512 2 5.985087614157901
bond 791 1257 2 6.9862784856530515
bond 850 1188 2 7.32139598630636
bond 1222 6037 2 6.172702356922885
bond 1341 5916 2 6.659795472842843
bond 1445 4194 2 6.621760931162768
bond 1445 5742 2 7.46110251175279
bond 1464 4194 2 5.220036890336597
bond 1881 2357 2 4.511515292951856
bond 1881 3180 2 4.5560342668265195
bond 1897 2373 2 4.721890174810227
bond 1897 2903 2 7.580638637440248
bond 1917 2393 2 4.92922034982335
bond 1917 3213 2 4.698054126905203
bond 1936 2409 2 4.952277570053957
bond 1936 2850 2 6.96455949242487
bond 1936 3232 2 5.079283389693494
bond 2093 2582 2 6.68880325374891
bond 2160 2639 2 5.765099710471356
bond 2189 3298 2 5.622584526382791
bond 2199 2357 2 6.233942586821313
bond 2393 2686 2 4.883625637160771
bond 2409 2707 2 5.347590252506035
bond 2420 2528 2 8.222738575410546
bond 2544 2686 2 6.288424616307161
bond 2707 2950 2 6.925904641256507
bond 3180 4404 2 4.336673751475225
bond 3494 3589 2 6.9457368682066685
bond 3589 4436 2 4.658137366219847
bond 3599 4937 2 4.645744795788578
bond 3615 4404 2 5.461268149083725
bond 3631 4975 2 4.825760900387424
bond 3713 5120 2 4.641166165082895
bond 3805 8435 2 5.206080216967602
bond 4063 6774 2 7.371427488216849
bond 4163 4975 2 7.155083695196897
bond 4248 5742 2 5.997904666278807
bond 4494 4818 2 7.3666799306657555
bond 4721 5478 2 6.201234820162829
bond 5255 7029 2 6.392045462062637
bond 5329 7083 2 6.14194272919912
bond 5391 5947 2 6.286958970979195
bond 5391 7135 2 7.492279337276418
bond 5402 7205 2 6.129601147889939
bond 5428 5897 2 6.523607183164176
bond 6001 7043 2 4.50401250618137
bond 6124 8279 2 4.9140016787731655
bond 6143 6186 2 4.93264296585625
bond 6186 7859 2 5.408251442177009
bond 6953 8322 2 5.015714138019775
bond 7053 7692 2 7.2568522970957
bond 7778 8341 2 5.102814533386471
bond 7924 8180 2 5.246345312841251
