# Supplementary material for: Differences in protein structural regions that impact functional specificity in GT2 family β-glucan synthases
Source: PLoS One. 2019 Oct 30;14(10):e0224442. doi: 10.1371/journal.pone.0224442 (PMC6821405; doi:10.1371/journal.pone.0224442)
Supplement: S1 Zip — (GZ) [file pone.0224442.s031.gz › CrdS_UDP_b13glucan_ConfF_pope_wbi.psf]

PSF EXT CMAP

      64 !NTITLE
 REMARKS original generated structure x-plor psf file
 REMARKS 13 patches were applied to the molecule.
 REMARKS topology /Volumes/Oehme_MD_Backup/MD_workflow/Parameters/top_all27_prot_na.rtf 
 REMARKS topology /home/daniel/MD_workflow/InputFiles/Parameters/top_all27_prot_na.rtf 
 REMARKS topology /usr/local/lib/vmd/plugins/noarch/tcl/readcharmmtop1.1/top_all36_lipid.rtf 
 REMARKS topology ../../readcharmmtop/top_all36_lipid.rtf 
 REMARKS topology /home/daniel/NAMD_topologies/top_all36_carb.rtf 
 REMARKS topology /home/daniel/NAMD_topologies/top_all27_prot_na.rtf 
 REMARKS topology /home/daniel/csA/top_nucleotide_sugar.rtf 
 REMARKS topology /usr/local/lib/vmd/plugins/noarch/tcl/solvate1.5/wat.top 
 REMARKS topology /usr/local/lib/vmd/plugins/noarch/tcl/readcharmmtop1.1/top_all27_prot_lipid_na.inp 
 REMARKS topology /home/daniel/Downloads/CarbBuilder/ConsoleApplication1/structureFile/top_all36_carb.rtf 
 REMARKS topology /home/daniel/Downloads/CarbBuilder/ConsoleApplication1/structureFile/top_extra.rtf 
 REMARKS topology /Volumes/Oehme_MD_Backup/MD_workflow/Parameters/top_all36_carb.rtf 
 REMARKS segment A { first NTER; last CTER; auto angles dihedrals }
 REMARKS segment L11 { first NONE; last NONE; auto angles dihedrals }
 REMARKS segment L21 { first NONE; last NONE; auto angles dihedrals }
 REMARKS segment W1 { first NONE; last NONE; auto none  }
 REMARKS segment W2 { first NONE; last NONE; auto none  }
 REMARKS segment W5 { first NONE; last NONE; auto none  }
 REMARKS segment L12 { first NONE; last NONE; auto angles dihedrals }
 REMARKS segment L22 { first NONE; last NONE; auto angles dihedrals }
 REMARKS segment W6 { first NONE; last NONE; auto none  }
 REMARKS segment W7 { first NONE; last NONE; auto none  }
 REMARKS segment W8 { first NONE; last NONE; auto none  }
 REMARKS segment W9 { first NONE; last NONE; auto none  }
 REMARKS segment W10 { first NONE; last NONE; auto none  }
 REMARKS segment L13 { first NONE; last NONE; auto angles dihedrals }
 REMARKS segment L23 { first NONE; last NONE; auto angles dihedrals }
 REMARKS segment W11 { first NONE; last NONE; auto none  }
 REMARKS segment W12 { first NONE; last NONE; auto none  }
 REMARKS segment W13 { first NONE; last NONE; auto none  }
 REMARKS segment W14 { first NONE; last NONE; auto none  }
 REMARKS segment W15 { first NONE; last NONE; auto none  }
 REMARKS segment L14 { first NONE; last NONE; auto angles dihedrals }
 REMARKS segment L24 { first NONE; last NONE; auto angles dihedrals }
 REMARKS segment W16 { first NONE; last NONE; auto none  }
 REMARKS segment W17 { first NONE; last NONE; auto none  }
 REMARKS segment W18 { first NONE; last NONE; auto none  }
 REMARKS segment W19 { first NONE; last NONE; auto none  }
 REMARKS segment W20 { first NONE; last NONE; auto none  }
 REMARKS segment G { first NONE; last NONE; auto angles dihedrals }
 REMARKS segment WT1 { first NONE; last NONE; auto none  }
 REMARKS segment WT2 { first NONE; last NONE; auto none  }
 REMARKS segment WT3 { first NONE; last NONE; auto none  }
 REMARKS segment WT4 { first NONE; last NONE; auto none  }
 REMARKS segment WT5 { first NONE; last NONE; auto none  }
 REMARKS segment WT6 { first NONE; last NONE; auto none  }
 REMARKS segment WT7 { first NONE; last NONE; auto none  }
 REMARKS segment WT8 { first NONE; last NONE; auto none  }
 REMARKS segment ION { first NONE; last NONE; auto angles dihedrals }
 REMARKS defaultpatch NTER A:1  
 REMARKS defaultpatch CTER A:542  
 REMARKS patch 13BB G:1  G:2  
 REMARKS patch 13BB G:2  G:3  
 REMARKS patch 13BB G:3  G:4  
 REMARKS patch 13BB G:4  G:5  
 REMARKS patch 13BB G:5  G:6  
 REMARKS patch 13BB G:6  G:7  
 REMARKS patch 13BB G:7  G:8  
 REMARKS patch 13BB G:8  G:9  
 REMARKS patch 13BB G:9  G:10  
 REMARKS patch 13BB G:10  G:11  
 REMARKS patch 13BB G:11  G:12  

   63081 !NATOM
         1 A        1        PHE      N        NH3     -0.300000       14.0070           0
         2 A        1        PHE      HT1      HC       0.330000        1.0080           0
         3 A        1        PHE      HT2      HC       0.330000        1.0080           0
         4 A        1        PHE      HT3      HC       0.330000        1.0080           0
         5 A        1        PHE      CA       CT1      0.210000       12.0110           0
         6 A        1        PHE      HA       HB       0.100000        1.0080           0
         7 A        1        PHE      CB       CT2     -0.180000       12.0110           0
         8 A        1        PHE      HB1      HA       0.090000        1.0080           0
         9 A        1        PHE      HB2      HA       0.090000        1.0080           0
        10 A        1        PHE      CG       CA       0.000000       12.0110           0
        11 A        1        PHE      CD1      CA      -0.115000       12.0110           0
        12 A        1        PHE      HD1      HP       0.115000        1.0080           0
        13 A        1        PHE      CE1      CA      -0.115000       12.0110           0
        14 A        1        PHE      HE1      HP       0.115000        1.0080           0
        15 A        1        PHE      CZ       CA      -0.115000       12.0110           0
        16 A        1        PHE      HZ       HP       0.115000        1.0080           0
        17 A        1        PHE      CD2      CA      -0.115000       12.0110           0
        18 A        1        PHE      HD2      HP       0.115000        1.0080           0
        19 A        1        PHE      CE2      CA      -0.115000       12.0110           0
        20 A        1        PHE      HE2      HP       0.115000        1.0080           0
        21 A        1        PHE      C        C        0.510000       12.0110           0
        22 A        1        PHE      O        O       -0.510000       15.9990           0
        23 A        2        SER      N        NH1     -0.470000       14.0070           0
        24 A        2        SER      HN       H        0.310000        1.0080           0
        25 A        2        SER      CA       CT1      0.070000       12.0110           0
        26 A        2        SER      HA       HB       0.090000        1.0080           0
        27 A        2        SER      CB       CT2      0.050000       12.0110           0
        28 A        2        SER      HB1      HA       0.090000        1.0080           0
        29 A        2        SER      HB2      HA       0.090000        1.0080           0
        30 A        2        SER      OG       OH1     -0.660000       15.9990           0
        31 A        2        SER      HG1      H        0.430000        1.0080           0
        32 A        2        SER      C        C        0.510000       12.0110           0
        33 A        2        SER      O        O       -0.510000       15.9990           0
        34 A        3        ALA      N        NH1     -0.470000       14.0070           0
        35 A        3        ALA      HN       H        0.310000        1.0080           0
        36 A        3        ALA      CA       CT1      0.070000       12.0110           0
        37 A        3        ALA      HA       HB       0.090000        1.0080           0
        38 A        3        ALA      CB       CT3     -0.270000       12.0110           0
        39 A        3        ALA      HB1      HA       0.090000        1.0080           0
        40 A        3        ALA      HB2      HA       0.090000        1.0080           0
        41 A        3        ALA      HB3      HA       0.090000        1.0080           0
        42 A        3        ALA      C        C        0.510000       12.0110           0
        43 A        3        ALA      O        O       -0.510000       15.9990           0
        44 A        4        GLU      N        NH1     -0.470000       14.0070           0
        45 A        4        GLU      HN       H        0.310000        1.0080           0
        46 A        4        GLU      CA       CT1      0.070000       12.0110           0
        47 A        4        GLU      HA       HB       0.090000        1.0080           0
        48 A        4        GLU      CB       CT2     -0.180000       12.0110           0
        49 A        4        GLU      HB1      HA       0.090000        1.0080           0
        50 A        4        GLU      HB2      HA       0.090000        1.0080           0
        51 A        4        GLU      CG       CT2     -0.280000       12.0110           0
        52 A        4        GLU      HG1      HA       0.090000        1.0080           0
        53 A        4        GLU      HG2      HA       0.090000        1.0080           0
        54 A        4        GLU      CD       CC       0.620000       12.0110           0
        55 A        4        GLU      OE1      OC      -0.760000       15.9990           0
        56 A        4        GLU      OE2      OC      -0.760000       15.9990           0
        57 A        4        GLU      C        C        0.510000       12.0110           0
        58 A        4        GLU      O        O       -0.510000       15.9990           0
        59 A        5        GLY      N        NH1     -0.470000       14.0070           0
        60 A        5        GLY      HN       H        0.310000        1.0080           0
        61 A        5        GLY      CA       CT2     -0.020000       12.0110           0
        62 A        5        GLY      HA1      HB       0.090000        1.0080           0
        63 A        5        GLY      HA2      HB       0.090000        1.0080           0
        64 A        5        GLY      C        C        0.510000       12.0110           0
        65 A        5        GLY      O        O       -0.510000       15.9990           0
        66 A        6        ASP      N        NH1     -0.470000       14.0070           0
        67 A        6        ASP      HN       H        0.310000        1.0080           0
        68 A        6        ASP      CA       CT1      0.070000       12.0110           0
        69 A        6        ASP      HA       HB       0.090000        1.0080           0
        70 A        6        ASP      CB       CT2     -0.280000       12.0110           0
        71 A        6        ASP      HB1      HA       0.090000        1.0080           0
        72 A        6        ASP      HB2      HA       0.090000        1.0080           0
        73 A        6        ASP      CG       CC       0.620000       12.0110           0
        74 A        6        ASP      OD1      OC      -0.760000       15.9990           0
        75 A        6        ASP      OD2      OC      -0.760000       15.9990           0
        76 A        6        ASP      C        C        0.510000       12.0110           0
        77 A        6        ASP      O        O       -0.510000       15.9990           0
        78 A        7        VAL      N        NH1     -0.470000       14.0070           0
        79 A        7        VAL      HN       H        0.310000        1.0080           0
        80 A        7        VAL      CA       CT1      0.070000       12.0110           0
        81 A        7        VAL      HA       HB       0.090000        1.0080           0
        82 A        7        VAL      CB       CT1     -0.090000       12.0110           0
        83 A        7        VAL      HB       HA       0.090000        1.0080           0
        84 A        7        VAL      CG1      CT3     -0.270000       12.0110           0
        85 A        7        VAL      HG11     HA       0.090000        1.0080           0
        86 A        7        VAL      HG12     HA       0.090000        1.0080           0
        87 A        7        VAL      HG13     HA       0.090000        1.0080           0
        88 A        7        VAL      CG2      CT3     -0.270000       12.0110           0
        89 A        7        VAL      HG21     HA       0.090000        1.0080           0
        90 A        7        VAL      HG22     HA       0.090000        1.0080           0
        91 A        7        VAL      HG23     HA       0.090000        1.0080           0
        92 A        7        VAL      C        C        0.510000       12.0110           0
        93 A        7        VAL      O        O       -0.510000       15.9990           0
        94 A        8        GLN      N        NH1     -0.470000       14.0070           0
        95 A        8        GLN      HN       H        0.310000        1.0080           0
        96 A        8        GLN      CA       CT1      0.070000       12.0110           0
        97 A        8        GLN      HA       HB       0.090000        1.0080           0
        98 A        8        GLN      CB       CT2     -0.180000       12.0110           0
        99 A        8        GLN      HB1      HA       0.090000        1.0080           0
       100 A        8        GLN      HB2      HA       0.090000        1.0080           0
       101 A        8        GLN      CG       CT2     -0.180000       12.0110           0
       102 A        8        GLN      HG1      HA       0.090000        1.0080           0
       103 A        8        GLN      HG2      HA       0.090000        1.0080           0
       104 A        8        GLN      CD       CC       0.550000       12.0110           0
       105 A        8        GLN      OE1      O       -0.550000       15.9990           0
       106 A        8        GLN      NE2      NH2     -0.620000       14.0070           0
       107 A        8        GLN      HE21     H        0.320000        1.0080           0
       108 A        8        GLN      HE22     H        0.300000        1.0080           0
       109 A        8        GLN      C        C        0.510000       12.0110           0
       110 A        8        GLN      O        O       -0.510000       15.9990           0
       111 A        9        SER      N        NH1     -0.470000       14.0070           0
       112 A        9        SER      HN       H        0.310000        1.0080           0
       113 A        9        SER      CA       CT1      0.070000       12.0110           0
       114 A        9        SER      HA       HB       0.090000        1.0080           0
       115 A        9        SER      CB       CT2      0.050000       12.0110           0
       116 A        9        SER      HB1      HA       0.090000        1.0080           0
       117 A        9        SER      HB2      HA       0.090000        1.0080           0
       118 A        9        SER      OG       OH1     -0.660000       15.9990           0
       119 A        9        SER      HG1      H        0.430000        1.0080           0
       120 A        9        SER      C        C        0.510000       12.0110           0
       121 A        9        SER      O        O       -0.510000       15.9990           0
       122 A        10       VAL      N        NH1     -0.470000       14.0070           0
       123 A        10       VAL      HN       H        0.310000        1.0080           0
       124 A        10       VAL      CA       CT1      0.070000       12.0110           0
       125 A        10       VAL      HA       HB       0.090000        1.0080           0
       126 A        10       VAL      CB       CT1     -0.090000       12.0110           0
       127 A        10       VAL      HB       HA       0.090000        1.0080           0
       128 A        10       VAL      CG1      CT3     -0.270000       12.0110           0
       129 A        10       VAL      HG11     HA       0.090000        1.0080           0
       130 A        10       VAL      HG12     HA       0.090000        1.0080           0
       131 A        10       VAL      HG13     HA       0.090000        1.0080           0
       132 A        10       VAL      CG2      CT3     -0.270000       12.0110           0
       133 A        10       VAL      HG21     HA       0.090000        1.0080           0
       134 A        10       VAL      HG22     HA       0.090000        1.0080           0
       135 A        10       VAL      HG23     HA       0.090000        1.0080           0
       136 A        10       VAL      C        C        0.510000       12.0110           0
       137 A        10       VAL      O        O       -0.510000       15.9990           0
       138 A        11       LEU      N        NH1     -0.470000       14.0070           0
       139 A        11       LEU      HN       H        0.310000        1.0080           0
       140 A        11       LEU      CA       CT1      0.070000       12.0110           0
       141 A        11       LEU      HA       HB       0.090000        1.0080           0
       142 A        11       LEU      CB       CT2     -0.180000       12.0110           0
       143 A        11       LEU      HB1      HA       0.090000        1.0080           0
       144 A        11       LEU      HB2      HA       0.090000        1.0080           0
       145 A        11       LEU      CG       CT1     -0.090000       12.0110           0
       146 A        11       LEU      HG       HA       0.090000        1.0080           0
       147 A        11       LEU      CD1      CT3     -0.270000       12.0110           0
       148 A        11       LEU      HD11     HA       0.090000        1.0080           0
       149 A        11       LEU      HD12     HA       0.090000        1.0080           0
       150 A        11       LEU      HD13     HA       0.090000        1.0080           0
       151 A        11       LEU      CD2      CT3     -0.270000       12.0110           0
       152 A        11       LEU      HD21     HA       0.090000        1.0080           0
       153 A        11       LEU      HD22     HA       0.090000        1.0080           0
       154 A        11       LEU      HD23     HA       0.090000        1.0080           0
       155 A        11       LEU      C        C        0.510000       12.0110           0
       156 A        11       LEU      O        O       -0.510000       15.9990           0
       157 A        12       TYR      N        NH1     -0.470000       14.0070           0
       158 A        12       TYR      HN       H        0.310000        1.0080           0
       159 A        12       TYR      CA       CT1      0.070000       12.0110           0
       160 A        12       TYR      HA       HB       0.090000        1.0080           0
       161 A        12       TYR      CB       CT2     -0.180000       12.0110           0
       162 A        12       TYR      HB1      HA       0.090000        1.0080           0
       163 A        12       TYR      HB2      HA       0.090000        1.0080           0
       164 A        12       TYR      CG       CA       0.000000       12.0110           0
       165 A        12       TYR      CD1      CA      -0.115000       12.0110           0
       166 A        12       TYR      HD1      HP       0.115000        1.0080           0
       167 A        12       TYR      CE1      CA      -0.115000       12.0110           0
       168 A        12       TYR      HE1      HP       0.115000        1.0080           0
       169 A        12       TYR      CZ       CA       0.110000       12.0110           0
       170 A        12       TYR      OH       OH1     -0.540000       15.9990           0
       171 A        12       TYR      HH       H        0.430000        1.0080           0
       172 A        12       TYR      CD2      CA      -0.115000       12.0110           0
       173 A        12       TYR      HD2      HP       0.115000        1.0080           0
       174 A        12       TYR      CE2      CA      -0.115000       12.0110           0
       175 A        12       TYR      HE2      HP       0.115000        1.0080           0
       176 A        12       TYR      C        C        0.510000       12.0110           0
       177 A        12       TYR      O        O       -0.510000       15.9990           0
       178 A        13       VAL      N        NH1     -0.470000       14.0070           0
       179 A        13       VAL      HN       H        0.310000        1.0080           0
       180 A        13       VAL      CA       CT1      0.070000       12.0110           0
       181 A        13       VAL      HA       HB       0.090000        1.0080           0
       182 A        13       VAL      CB       CT1     -0.090000       12.0110           0
       183 A        13       VAL      HB       HA       0.090000        1.0080           0
       184 A        13       VAL      CG1      CT3     -0.270000       12.0110           0
       185 A        13       VAL      HG11     HA       0.090000        1.0080           0
       186 A        13       VAL      HG12     HA       0.090000        1.0080           0
       187 A        13       VAL      HG13     HA       0.090000        1.0080           0
       188 A        13       VAL      CG2      CT3     -0.270000       12.0110           0
       189 A        13       VAL      HG21     HA       0.090000        1.0080           0
       190 A        13       VAL      HG22     HA       0.090000        1.0080           0
       191 A        13       VAL      HG23     HA       0.090000        1.0080           0
       192 A        13       VAL      C        C        0.510000       12.0110           0
       193 A        13       VAL      O        O       -0.510000       15.9990           0
       194 A        14       ASN      N        NH1     -0.470000       14.0070           0
       195 A        14       ASN      HN       H        0.310000        1.0080           0
       196 A        14       ASN      CA       CT1      0.070000       12.0110           0
       197 A        14       ASN      HA       HB       0.090000        1.0080           0
       198 A        14       ASN      CB       CT2     -0.180000       12.0110           0
       199 A        14       ASN      HB1      HA       0.090000        1.0080           0
       200 A        14       ASN      HB2      HA       0.090000        1.0080           0
       201 A        14       ASN      CG       CC       0.550000       12.0110           0
       202 A        14       ASN      OD1      O       -0.550000       15.9990           0
       203 A        14       ASN      ND2      NH2     -0.620000       14.0070           0
       204 A        14       ASN      HD21     H        0.320000        1.0080           0
       205 A        14       ASN      HD22     H        0.300000        1.0080           0
       206 A        14       ASN      C        C        0.510000       12.0110           0
       207 A        14       ASN      O        O       -0.510000       15.9990           0
       208 A        15       LEU      N        NH1     -0.470000       14.0070           0
       209 A        15       LEU      HN       H        0.310000        1.0080           0
       210 A        15       LEU      CA       CT1      0.070000       12.0110           0
       211 A        15       LEU      HA       HB       0.090000        1.0080           0
       212 A        15       LEU      CB       CT2     -0.180000       12.0110           0
       213 A        15       LEU      HB1      HA       0.090000        1.0080           0
       214 A        15       LEU      HB2      HA       0.090000        1.0080           0
       215 A        15       LEU      CG       CT1     -0.090000       12.0110           0
       216 A        15       LEU      HG       HA       0.090000        1.0080           0
       217 A        15       LEU      CD1      CT3     -0.270000       12.0110           0
       218 A        15       LEU      HD11     HA       0.090000        1.0080           0
       219 A        15       LEU      HD12     HA       0.090000        1.0080           0
       220 A        15       LEU      HD13     HA       0.090000        1.0080           0
       221 A        15       LEU      CD2      CT3     -0.270000       12.0110           0
       222 A        15       LEU      HD21     HA       0.090000        1.0080           0
       223 A        15       LEU      HD22     HA       0.090000        1.0080           0
       224 A        15       LEU      HD23     HA       0.090000        1.0080           0
       225 A        15       LEU      C        C        0.510000       12.0110           0
       226 A        15       LEU      O        O       -0.510000       15.9990           0
       227 A        16       THR      N        NH1     -0.470000       14.0070           0
       228 A        16       THR      HN       H        0.310000        1.0080           0
       229 A        16       THR      CA       CT1      0.070000       12.0110           0
       230 A        16       THR      HA       HB       0.090000        1.0080           0
       231 A        16       THR      CB       CT1      0.140000       12.0110           0
       232 A        16       THR      HB       HA       0.090000        1.0080           0
       233 A        16       THR      OG1      OH1     -0.660000       15.9990           0
       234 A        16       THR      HG1      H        0.430000        1.0080           0
       235 A        16       THR      CG2      CT3     -0.270000       12.0110           0
       236 A        16       THR      HG21     HA       0.090000        1.0080           0
       237 A        16       THR      HG22     HA       0.090000        1.0080           0
       238 A        16       THR      HG23     HA       0.090000        1.0080           0
       239 A        16       THR      C        C        0.510000       12.0110           0
       240 A        16       THR      O        O       -0.510000       15.9990           0
       241 A        17       ILE      N        NH1     -0.470000       14.0070           0
       242 A        17       ILE      HN       H        0.310000        1.0080           0
       243 A        17       ILE      CA       CT1      0.070000       12.0110           0
       244 A        17       ILE      HA       HB       0.090000        1.0080           0
       245 A        17       ILE      CB       CT1     -0.090000       12.0110           0
       246 A        17       ILE      HB       HA       0.090000        1.0080           0
       247 A        17       ILE      CG2      CT3     -0.270000       12.0110           0
       248 A        17       ILE      HG21     HA       0.090000        1.0080           0
       249 A        17       ILE      HG22     HA       0.090000        1.0080           0
       250 A        17       ILE      HG23     HA       0.090000        1.0080           0
       251 A        17       ILE      CG1      CT2     -0.180000       12.0110           0
       252 A        17       ILE      HG11     HA       0.090000        1.0080           0
       253 A        17       ILE      HG12     HA       0.090000        1.0080           0
       254 A        17       ILE      CD       CT3     -0.270000       12.0110           0
       255 A        17       ILE      HD1      HA       0.090000        1.0080           0
       256 A        17       ILE      HD2      HA       0.090000        1.0080           0
       257 A        17       ILE      HD3      HA       0.090000        1.0080           0
       258 A        17       ILE      C        C        0.510000       12.0110           0
       259 A        17       ILE      O        O       -0.510000       15.9990           0
       260 A        18       ALA      N        NH1     -0.470000       14.0070           0
       261 A        18       ALA      HN       H        0.310000        1.0080           0
       262 A        18       ALA      CA       CT1      0.070000       12.0110           0
       263 A        18       ALA      HA       HB       0.090000        1.0080           0
       264 A        18       ALA      CB       CT3     -0.270000       12.0110           0
       265 A        18       ALA      HB1      HA       0.090000        1.0080           0
       266 A        18       ALA      HB2      HA       0.090000        1.0080           0
       267 A        18       ALA      HB3      HA       0.090000        1.0080           0
       268 A        18       ALA      C        C        0.510000       12.0110           0
       269 A        18       ALA      O        O       -0.510000       15.9990           0
       270 A        19       ILE      N        NH1     -0.470000       14.0070           0
       271 A        19       ILE      HN       H        0.310000        1.0080           0
       272 A        19       ILE      CA       CT1      0.070000       12.0110           0
       273 A        19       ILE      HA       HB       0.090000        1.0080           0
       274 A        19       ILE      CB       CT1     -0.090000       12.0110           0
       275 A        19       ILE      HB       HA       0.090000        1.0080           0
       276 A        19       ILE      CG2      CT3     -0.270000       12.0110           0
       277 A        19       ILE      HG21     HA       0.090000        1.0080           0
       278 A        19       ILE      HG22     HA       0.090000        1.0080           0
       279 A        19       ILE      HG23     HA       0.090000        1.0080           0
       280 A        19       ILE      CG1      CT2     -0.180000       12.0110           0
       281 A        19       ILE      HG11     HA       0.090000        1.0080           0
       282 A        19       ILE      HG12     HA       0.090000        1.0080           0
       283 A        19       ILE      CD       CT3     -0.270000       12.0110           0
       284 A        19       ILE      HD1      HA       0.090000        1.0080           0
       285 A        19       ILE      HD2      HA       0.090000        1.0080           0
       286 A        19       ILE      HD3      HA       0.090000        1.0080           0
       287 A        19       ILE      C        C        0.510000       12.0110           0
       288 A        19       ILE      O        O       -0.510000       15.9990           0
       289 A        20       GLY      N        NH1     -0.470000       14.0070           0
       290 A        20       GLY      HN       H        0.310000        1.0080           0
       291 A        20       GLY      CA       CT2     -0.020000       12.0110           0
       292 A        20       GLY      HA1      HB       0.090000        1.0080           0
       293 A        20       GLY      HA2      HB       0.090000        1.0080           0
       294 A        20       GLY      C        C        0.510000       12.0110           0
       295 A        20       GLY      O        O       -0.510000       15.9990           0
       296 A        21       ALA      N        NH1     -0.470000       14.0070           0
       297 A        21       ALA      HN       H        0.310000        1.0080           0
       298 A        21       ALA      CA       CT1      0.070000       12.0110           0
       299 A        21       ALA      HA       HB       0.090000        1.0080           0
       300 A        21       ALA      CB       CT3     -0.270000       12.0110           0
       301 A        21       ALA      HB1      HA       0.090000        1.0080           0
       302 A        21       ALA      HB2      HA       0.090000        1.0080           0
       303 A        21       ALA      HB3      HA       0.090000        1.0080           0
       304 A        21       ALA      C        C        0.510000       12.0110           0
       305 A        21       ALA      O        O       -0.510000       15.9990           0
       306 A        22       ILE      N        NH1     -0.470000       14.0070           0
       307 A        22       ILE      HN       H        0.310000        1.0080           0
       308 A        22       ILE      CA       CT1      0.070000       12.0110           0
       309 A        22       ILE      HA       HB       0.090000        1.0080           0
       310 A        22       ILE      CB       CT1     -0.090000       12.0110           0
       311 A        22       ILE      HB       HA       0.090000        1.0080           0
       312 A        22       ILE      CG2      CT3     -0.270000       12.0110           0
       313 A        22       ILE      HG21     HA       0.090000        1.0080           0
       314 A        22       ILE      HG22     HA       0.090000        1.0080           0
       315 A        22       ILE      HG23     HA       0.090000        1.0080           0
       316 A        22       ILE      CG1      CT2     -0.180000       12.0110           0
       317 A        22       ILE      HG11     HA       0.090000        1.0080           0
       318 A        22       ILE      HG12     HA       0.090000        1.0080           0
       319 A        22       ILE      CD       CT3     -0.270000       12.0110           0
       320 A        22       ILE      HD1      HA       0.090000        1.0080           0
       321 A        22       ILE      HD2      HA       0.090000        1.0080           0
       322 A        22       ILE      HD3      HA       0.090000        1.0080           0
       323 A        22       ILE      C        C        0.510000       12.0110           0
       324 A        22       ILE      O        O       -0.510000       15.9990           0
       325 A        23       LEU      N        NH1     -0.470000       14.0070           0
       326 A        23       LEU      HN       H        0.310000        1.0080           0
       327 A        23       LEU      CA       CT1      0.070000       12.0110           0
       328 A        23       LEU      HA       HB       0.090000        1.0080           0
       329 A        23       LEU      CB       CT2     -0.180000       12.0110           0
       330 A        23       LEU      HB1      HA       0.090000        1.0080           0
       331 A        23       LEU      HB2      HA       0.090000        1.0080           0
       332 A        23       LEU      CG       CT1     -0.090000       12.0110           0
       333 A        23       LEU      HG       HA       0.090000        1.0080           0
       334 A        23       LEU      CD1      CT3     -0.270000       12.0110           0
       335 A        23       LEU      HD11     HA       0.090000        1.0080           0
       336 A        23       LEU      HD12     HA       0.090000        1.0080           0
       337 A        23       LEU      HD13     HA       0.090000        1.0080           0
       338 A        23       LEU      CD2      CT3     -0.270000       12.0110           0
       339 A        23       LEU      HD21     HA       0.090000        1.0080           0
       340 A        23       LEU      HD22     HA       0.090000        1.0080           0
       341 A        23       LEU      HD23     HA       0.090000        1.0080           0
       342 A        23       LEU      C        C        0.510000       12.0110           0
       343 A        23       LEU      O        O       -0.510000       15.9990           0
       344 A        24       PHE      N        NH1     -0.470000       14.0070           0
       345 A        24       PHE      HN       H        0.310000        1.0080           0
       346 A        24       PHE      CA       CT1      0.070000       12.0110           0
       347 A        24       PHE      HA       HB       0.090000        1.0080           0
       348 A        24       PHE      CB       CT2     -0.180000       12.0110           0
       349 A        24       PHE      HB1      HA       0.090000        1.0080           0
       350 A        24       PHE      HB2      HA       0.090000        1.0080           0
       351 A        24       PHE      CG       CA       0.000000       12.0110           0
       352 A        24       PHE      CD1      CA      -0.115000       12.0110           0
       353 A        24       PHE      HD1      HP       0.115000        1.0080           0
       354 A        24       PHE      CE1      CA      -0.115000       12.0110           0
       355 A        24       PHE      HE1      HP       0.115000        1.0080           0
       356 A        24       PHE      CZ       CA      -0.115000       12.0110           0
       357 A        24       PHE      HZ       HP       0.115000        1.0080           0
       358 A        24       PHE      CD2      CA      -0.115000       12.0110           0
       359 A        24       PHE      HD2      HP       0.115000        1.0080           0
       360 A        24       PHE      CE2      CA      -0.115000       12.0110           0
       361 A        24       PHE      HE2      HP       0.115000        1.0080           0
       362 A        24       PHE      C        C        0.510000       12.0110           0
       363 A        24       PHE      O        O       -0.510000       15.9990           0
       364 A        25       ALA      N        NH1     -0.470000       14.0070           0
       365 A        25       ALA      HN       H        0.310000        1.0080           0
       366 A        25       ALA      CA       CT1      0.070000       12.0110           0
       367 A        25       ALA      HA       HB       0.090000        1.0080           0
       368 A        25       ALA      CB       CT3     -0.270000       12.0110           0
       369 A        25       ALA      HB1      HA       0.090000        1.0080           0
       370 A        25       ALA      HB2      HA       0.090000        1.0080           0
       371 A        25       ALA      HB3      HA       0.090000        1.0080           0
       372 A        25       ALA      C        C        0.510000       12.0110           0
       373 A        25       ALA      O        O       -0.510000       15.9990           0
       374 A        26       LEU      N        NH1     -0.470000       14.0070           0
       375 A        26       LEU      HN       H        0.310000        1.0080           0
       376 A        26       LEU      CA       CT1      0.070000       12.0110           0
       377 A        26       LEU      HA       HB       0.090000        1.0080           0
       378 A        26       LEU      CB       CT2     -0.180000       12.0110           0
       379 A        26       LEU      HB1      HA       0.090000        1.0080           0
       380 A        26       LEU      HB2      HA       0.090000        1.0080           0
       381 A        26       LEU      CG       CT1     -0.090000       12.0110           0
       382 A        26       LEU      HG       HA       0.090000        1.0080           0
       383 A        26       LEU      CD1      CT3     -0.270000       12.0110           0
       384 A        26       LEU      HD11     HA       0.090000        1.0080           0
       385 A        26       LEU      HD12     HA       0.090000        1.0080           0
       386 A        26       LEU      HD13     HA       0.090000        1.0080           0
       387 A        26       LEU      CD2      CT3     -0.270000       12.0110           0
       388 A        26       LEU      HD21     HA       0.090000        1.0080           0
       389 A        26       LEU      HD22     HA       0.090000        1.0080           0
       390 A        26       LEU      HD23     HA       0.090000        1.0080           0
       391 A        26       LEU      C        C        0.510000       12.0110           0
       392 A        26       LEU      O        O       -0.510000       15.9990           0
       393 A        27       LEU      N        NH1     -0.470000       14.0070           0
       394 A        27       LEU      HN       H        0.310000        1.0080           0
       395 A        27       LEU      CA       CT1      0.070000       12.0110           0
       396 A        27       LEU      HA       HB       0.090000        1.0080           0
       397 A        27       LEU      CB       CT2     -0.180000       12.0110           0
       398 A        27       LEU      HB1      HA       0.090000        1.0080           0
       399 A        27       LEU      HB2      HA       0.090000        1.0080           0
       400 A        27       LEU      CG       CT1     -0.090000       12.0110           0
       401 A        27       LEU      HG       HA       0.090000        1.0080           0
       402 A        27       LEU      CD1      CT3     -0.270000       12.0110           0
       403 A        27       LEU      HD11     HA       0.090000        1.0080           0
       404 A        27       LEU      HD12     HA       0.090000        1.0080           0
       405 A        27       LEU      HD13     HA       0.090000        1.0080           0
       406 A        27       LEU      CD2      CT3     -0.270000       12.0110           0
       407 A        27       LEU      HD21     HA       0.090000        1.0080           0
       408 A        27       LEU      HD22     HA       0.090000        1.0080           0
       409 A        27       LEU      HD23     HA       0.090000        1.0080           0
       410 A        27       LEU      C        C        0.510000       12.0110           0
       411 A        27       LEU      O        O       -0.510000       15.9990           0
       412 A        28       ALA      N        NH1     -0.470000       14.0070           0
       413 A        28       ALA      HN       H        0.310000        1.0080           0
       414 A        28       ALA      CA       CT1      0.070000       12.0110           0
       415 A        28       ALA      HA       HB       0.090000        1.0080           0
       416 A        28       ALA      CB       CT3     -0.270000       12.0110           0
       417 A        28       ALA      HB1      HA       0.090000        1.0080           0
       418 A        28       ALA      HB2      HA       0.090000        1.0080           0
       419 A        28       ALA      HB3      HA       0.090000        1.0080           0
       420 A        28       ALA      C        C        0.510000       12.0110           0
       421 A        28       ALA      O        O       -0.510000       15.9990           0
       422 A        29       ASP      N        NH1     -0.470000       14.0070           0
       423 A        29       ASP      HN       H        0.310000        1.0080           0
       424 A        29       ASP      CA       CT1      0.070000       12.0110           0
       425 A        29       ASP      HA       HB       0.090000        1.0080           0
       426 A        29       ASP      CB       CT2     -0.280000       12.0110           0
       427 A        29       ASP      HB1      HA       0.090000        1.0080           0
       428 A        29       ASP      HB2      HA       0.090000        1.0080           0
       429 A        29       ASP      CG       CC       0.620000       12.0110           0
       430 A        29       ASP      OD1      OC      -0.760000       15.9990           0
       431 A        29       ASP      OD2      OC      -0.760000       15.9990           0
       432 A        29       ASP      C        C        0.510000       12.0110           0
       433 A        29       ASP      O        O       -0.510000       15.9990           0
       434 A        30       PRO      N        N       -0.290000       14.0070           0
       435 A        30       PRO      CD       CP3      0.000000       12.0110           0
       436 A        30       PRO      HD1      HA       0.090000        1.0080           0
       437 A        30       PRO      HD2      HA       0.090000        1.0080           0
       438 A        30       PRO      CA       CP1      0.020000       12.0110           0
       439 A        30       PRO      HA       HB       0.090000        1.0080           0
       440 A        30       PRO      CB       CP2     -0.180000       12.0110           0
       441 A        30       PRO      HB1      HA       0.090000        1.0080           0
       442 A        30       PRO      HB2      HA       0.090000        1.0080           0
       443 A        30       PRO      CG       CP2     -0.180000       12.0110           0
       444 A        30       PRO      HG1      HA       0.090000        1.0080           0
       445 A        30       PRO      HG2      HA       0.090000        1.0080           0
       446 A        30       PRO      C        C        0.510000       12.0110           0
       447 A        30       PRO      O        O       -0.510000       15.9990           0
       448 A        31       ARG      N        NH1     -0.470000       14.0070           0
       449 A        31       ARG      HN       H        0.310000        1.0080           0
       450 A        31       ARG      CA       CT1      0.070000       12.0110           0
       451 A        31       ARG      HA       HB       0.090000        1.0080           0
       452 A        31       ARG      CB       CT2     -0.180000       12.0110           0
       453 A        31       ARG      HB1      HA       0.090000        1.0080           0
       454 A        31       ARG      HB2      HA       0.090000        1.0080           0
       455 A        31       ARG      CG       CT2     -0.180000       12.0110           0
       456 A        31       ARG      HG1      HA       0.090000        1.0080           0
       457 A        31       ARG      HG2      HA       0.090000        1.0080           0
       458 A        31       ARG      CD       CT2      0.200000       12.0110           0
       459 A        31       ARG      HD1      HA       0.090000        1.0080           0
       460 A        31       ARG      HD2      HA       0.090000        1.0080           0
       461 A        31       ARG      NE       NC2     -0.700000       14.0070           0
       462 A        31       ARG      HE       HC       0.440000        1.0080           0
       463 A        31       ARG      CZ       C        0.640000       12.0110           0
       464 A        31       ARG      NH1      NC2     -0.800000       14.0070           0
       465 A        31       ARG      HH11     HC       0.460000        1.0080           0
       466 A        31       ARG      HH12     HC       0.460000        1.0080           0
       467 A        31       ARG      NH2      NC2     -0.800000       14.0070           0
       468 A        31       ARG      HH21     HC       0.460000        1.0080           0
       469 A        31       ARG      HH22     HC       0.460000        1.0080           0
       470 A        31       ARG      C        C        0.510000       12.0110           0
       471 A        31       ARG      O        O       -0.510000       15.9990           0
       472 A        32       LYS      N        NH1     -0.470000       14.0070           0
       473 A        32       LYS      HN       H        0.310000        1.0080           0
       474 A        32       LYS      CA       CT1      0.070000       12.0110           0
       475 A        32       LYS      HA       HB       0.090000        1.0080           0
       476 A        32       LYS      CB       CT2     -0.180000       12.0110           0
       477 A        32       LYS      HB1      HA       0.090000        1.0080           0
       478 A        32       LYS      HB2      HA       0.090000        1.0080           0
       479 A        32       LYS      CG       CT2     -0.180000       12.0110           0
       480 A        32       LYS      HG1      HA       0.090000        1.0080           0
       481 A        32       LYS      HG2      HA       0.090000        1.0080           0
       482 A        32       LYS      CD       CT2     -0.180000       12.0110           0
       483 A        32       LYS      HD1      HA       0.090000        1.0080           0
       484 A        32       LYS      HD2      HA       0.090000        1.0080           0
       485 A        32       LYS      CE       CT2      0.210000       12.0110           0
       486 A        32       LYS      HE1      HA       0.050000        1.0080           0
       487 A        32       LYS      HE2      HA       0.050000        1.0080           0
       488 A        32       LYS      NZ       NH3     -0.300000       14.0070           0
       489 A        32       LYS      HZ1      HC       0.330000        1.0080           0
       490 A        32       LYS      HZ2      HC       0.330000        1.0080           0
       491 A        32       LYS      HZ3      HC       0.330000        1.0080           0
       492 A        32       LYS      C        C        0.510000       12.0110           0
       493 A        32       LYS      O        O       -0.510000       15.9990           0
       494 A        33       MET      N        NH1     -0.470000       14.0070           0
       495 A        33       MET      HN       H        0.310000        1.0080           0
       496 A        33       MET      CA       CT1      0.070000       12.0110           0
       497 A        33       MET      HA       HB       0.090000        1.0080           0
       498 A        33       MET      CB       CT2     -0.180000       12.0110           0
       499 A        33       MET      HB1      HA       0.090000        1.0080           0
       500 A        33       MET      HB2      HA       0.090000        1.0080           0
       501 A        33       MET      CG       CT2     -0.140000       12.0110           0
       502 A        33       MET      HG1      HA       0.090000        1.0080           0
       503 A        33       MET      HG2      HA       0.090000        1.0080           0
       504 A        33       MET      SD       S       -0.090000       32.0600           0
       505 A        33       MET      CE       CT3     -0.220000       12.0110           0
       506 A        33       MET      HE1      HA       0.090000        1.0080           0
       507 A        33       MET      HE2      HA       0.090000        1.0080           0
       508 A        33       MET      HE3      HA       0.090000        1.0080           0
       509 A        33       MET      C        C        0.510000       12.0110           0
       510 A        33       MET      O        O       -0.510000       15.9990           0
       511 A        34       VAL      N        NH1     -0.470000       14.0070           0
       512 A        34       VAL      HN       H        0.310000        1.0080           0
       513 A        34       VAL      CA       CT1      0.070000       12.0110           0
       514 A        34       VAL      HA       HB       0.090000        1.0080           0
       515 A        34       VAL      CB       CT1     -0.090000       12.0110           0
       516 A        34       VAL      HB       HA       0.090000        1.0080           0
       517 A        34       VAL      CG1      CT3     -0.270000       12.0110           0
       518 A        34       VAL      HG11     HA       0.090000        1.0080           0
       519 A        34       VAL      HG12     HA       0.090000        1.0080           0
       520 A        34       VAL      HG13     HA       0.090000        1.0080           0
       521 A        34       VAL      CG2      CT3     -0.270000       12.0110           0
       522 A        34       VAL      HG21     HA       0.090000        1.0080           0
       523 A        34       VAL      HG22     HA       0.090000        1.0080           0
       524 A        34       VAL      HG23     HA       0.090000        1.0080           0
       525 A        34       VAL      C        C        0.510000       12.0110           0
       526 A        34       VAL      O        O       -0.510000       15.9990           0
       527 A        35       ASP      N        NH1     -0.470000       14.0070           0
       528 A        35       ASP      HN       H        0.310000        1.0080           0
       529 A        35       ASP      CA       CT1      0.070000       12.0110           0
       530 A        35       ASP      HA       HB       0.090000        1.0080           0
       531 A        35       ASP      CB       CT2     -0.280000       12.0110           0
       532 A        35       ASP      HB1      HA       0.090000        1.0080           0
       533 A        35       ASP      HB2      HA       0.090000        1.0080           0
       534 A        35       ASP      CG       CC       0.620000       12.0110           0
       535 A        35       ASP      OD1      OC      -0.760000       15.9990           0
       536 A        35       ASP      OD2      OC      -0.760000       15.9990           0
       537 A        35       ASP      C        C        0.510000       12.0110           0
       538 A        35       ASP      O        O       -0.510000       15.9990           0
       539 A        36       ARG      N        NH1     -0.470000       14.0070           0
       540 A        36       ARG      HN       H        0.310000        1.0080           0
       541 A        36       ARG      CA       CT1      0.070000       12.0110           0
       542 A        36       ARG      HA       HB       0.090000        1.0080           0
       543 A        36       ARG      CB       CT2     -0.180000       12.0110           0
       544 A        36       ARG      HB1      HA       0.090000        1.0080           0
       545 A        36       ARG      HB2      HA       0.090000        1.0080           0
       546 A        36       ARG      CG       CT2     -0.180000       12.0110           0
       547 A        36       ARG      HG1      HA       0.090000        1.0080           0
       548 A        36       ARG      HG2      HA       0.090000        1.0080           0
       549 A        36       ARG      CD       CT2      0.200000       12.0110           0
       550 A        36       ARG      HD1      HA       0.090000        1.0080           0
       551 A        36       ARG      HD2      HA       0.090000        1.0080           0
       552 A        36       ARG      NE       NC2     -0.700000       14.0070           0
       553 A        36       ARG      HE       HC       0.440000        1.0080           0
       554 A        36       ARG      CZ       C        0.640000       12.0110           0
       555 A        36       ARG      NH1      NC2     -0.800000       14.0070           0
       556 A        36       ARG      HH11     HC       0.460000        1.0080           0
       557 A        36       ARG      HH12     HC       0.460000        1.0080           0
       558 A        36       ARG      NH2      NC2     -0.800000       14.0070           0
       559 A        36       ARG      HH21     HC       0.460000        1.0080           0
       560 A        36       ARG      HH22     HC       0.460000        1.0080           0
       561 A        36       ARG      C        C        0.510000       12.0110           0
       562 A        36       ARG      O        O       -0.510000       15.9990           0
       563 A        37       LEU      N        NH1     -0.470000       14.0070           0
       564 A        37       LEU      HN       H        0.310000        1.0080           0
       565 A        37       LEU      CA       CT1      0.070000       12.0110           0
       566 A        37       LEU      HA       HB       0.090000        1.0080           0
       567 A        37       LEU      CB       CT2     -0.180000       12.0110           0
       568 A        37       LEU      HB1      HA       0.090000        1.0080           0
       569 A        37       LEU      HB2      HA       0.090000        1.0080           0
       570 A        37       LEU      CG       CT1     -0.090000       12.0110           0
       571 A        37       LEU      HG       HA       0.090000        1.0080           0
       572 A        37       LEU      CD1      CT3     -0.270000       12.0110           0
       573 A        37       LEU      HD11     HA       0.090000        1.0080           0
       574 A        37       LEU      HD12     HA       0.090000        1.0080           0
       575 A        37       LEU      HD13     HA       0.090000        1.0080           0
       576 A        37       LEU      CD2      CT3     -0.270000       12.0110           0
       577 A        37       LEU      HD21     HA       0.090000        1.0080           0
       578 A        37       LEU      HD22     HA       0.090000        1.0080           0
       579 A        37       LEU      HD23     HA       0.090000        1.0080           0
       580 A        37       LEU      C        C        0.510000       12.0110           0
       581 A        37       LEU      O        O       -0.510000       15.9990           0
       582 A        38       ALA      N        NH1     -0.470000       14.0070           0
       583 A        38       ALA      HN       H        0.310000        1.0080           0
       584 A        38       ALA      CA       CT1      0.070000       12.0110           0
       585 A        38       ALA      HA       HB       0.090000        1.0080           0
       586 A        38       ALA      CB       CT3     -0.270000       12.0110           0
       587 A        38       ALA      HB1      HA       0.090000        1.0080           0
       588 A        38       ALA      HB2      HA       0.090000        1.0080           0
       589 A        38       ALA      HB3      HA       0.090000        1.0080           0
       590 A        38       ALA      C        C        0.510000       12.0110           0
       591 A        38       ALA      O        O       -0.510000       15.9990           0
       592 A        39       PHE      N        NH1     -0.470000       14.0070           0
       593 A        39       PHE      HN       H        0.310000        1.0080           0
       594 A        39       PHE      CA       CT1      0.070000       12.0110           0
       595 A        39       PHE      HA       HB       0.090000        1.0080           0
       596 A        39       PHE      CB       CT2     -0.180000       12.0110           0
       597 A        39       PHE      HB1      HA       0.090000        1.0080           0
       598 A        39       PHE      HB2      HA       0.090000        1.0080           0
       599 A        39       PHE      CG       CA       0.000000       12.0110           0
       600 A        39       PHE      CD1      CA      -0.115000       12.0110           0
       601 A        39       PHE      HD1      HP       0.115000        1.0080           0
       602 A        39       PHE      CE1      CA      -0.115000       12.0110           0
       603 A        39       PHE      HE1      HP       0.115000        1.0080           0
       604 A        39       PHE      CZ       CA      -0.115000       12.0110           0
       605 A        39       PHE      HZ       HP       0.115000        1.0080           0
       606 A        39       PHE      CD2      CA      -0.115000       12.0110           0
       607 A        39       PHE      HD2      HP       0.115000        1.0080           0
       608 A        39       PHE      CE2      CA      -0.115000       12.0110           0
       609 A        39       PHE      HE2      HP       0.115000        1.0080           0
       610 A        39       PHE      C        C        0.510000       12.0110           0
       611 A        39       PHE      O        O       -0.510000       15.9990           0
       612 A        40       SER      N        NH1     -0.470000       14.0070           0
       613 A        40       SER      HN       H        0.310000        1.0080           0
       614 A        40       SER      CA       CT1      0.070000       12.0110           0
       615 A        40       SER      HA       HB       0.090000        1.0080           0
       616 A        40       SER      CB       CT2      0.050000       12.0110           0
       617 A        40       SER      HB1      HA       0.090000        1.0080           0
       618 A        40       SER      HB2      HA       0.090000        1.0080           0
       619 A        40       SER      OG       OH1     -0.660000       15.9990           0
       620 A        40       SER      HG1      H        0.430000        1.0080           0
       621 A        40       SER      C        C        0.510000       12.0110           0
       622 A        40       SER      O        O       -0.510000       15.9990           0
       623 A        41       ILE      N        NH1     -0.470000       14.0070           0
       624 A        41       ILE      HN       H        0.310000        1.0080           0
       625 A        41       ILE      CA       CT1      0.070000       12.0110           0
       626 A        41       ILE      HA       HB       0.090000        1.0080           0
       627 A        41       ILE      CB       CT1     -0.090000       12.0110           0
       628 A        41       ILE      HB       HA       0.090000        1.0080           0
       629 A        41       ILE      CG2      CT3     -0.270000       12.0110           0
       630 A        41       ILE      HG21     HA       0.090000        1.0080           0
       631 A        41       ILE      HG22     HA       0.090000        1.0080           0
       632 A        41       ILE      HG23     HA       0.090000        1.0080           0
       633 A        41       ILE      CG1      CT2     -0.180000       12.0110           0
       634 A        41       ILE      HG11     HA       0.090000        1.0080           0
       635 A        41       ILE      HG12     HA       0.090000        1.0080           0
       636 A        41       ILE      CD       CT3     -0.270000       12.0110           0
       637 A        41       ILE      HD1      HA       0.090000        1.0080           0
       638 A        41       ILE      HD2      HA       0.090000        1.0080           0
       639 A        41       ILE      HD3      HA       0.090000        1.0080           0
       640 A        41       ILE      C        C        0.510000       12.0110           0
       641 A        41       ILE      O        O       -0.510000       15.9990           0
       642 A        42       ILE      N        NH1     -0.470000       14.0070           0
       643 A        42       ILE      HN       H        0.310000        1.0080           0
       644 A        42       ILE      CA       CT1      0.070000       12.0110           0
       645 A        42       ILE      HA       HB       0.090000        1.0080           0
       646 A        42       ILE      CB       CT1     -0.090000       12.0110           0
       647 A        42       ILE      HB       HA       0.090000        1.0080           0
       648 A        42       ILE      CG2      CT3     -0.270000       12.0110           0
       649 A        42       ILE      HG21     HA       0.090000        1.0080           0
       650 A        42       ILE      HG22     HA       0.090000        1.0080           0
       651 A        42       ILE      HG23     HA       0.090000        1.0080           0
       652 A        42       ILE      CG1      CT2     -0.180000       12.0110           0
       653 A        42       ILE      HG11     HA       0.090000        1.0080           0
       654 A        42       ILE      HG12     HA       0.090000        1.0080           0
       655 A        42       ILE      CD       CT3     -0.270000       12.0110           0
       656 A        42       ILE      HD1      HA       0.090000        1.0080           0
       657 A        42       ILE      HD2      HA       0.090000        1.0080           0
       658 A        42       ILE      HD3      HA       0.090000        1.0080           0
       659 A        42       ILE      C        C        0.510000       12.0110           0
       660 A        42       ILE      O        O       -0.510000       15.9990           0
       661 A        43       MET      N        NH1     -0.470000       14.0070           0
       662 A        43       MET      HN       H        0.310000        1.0080           0
       663 A        43       MET      CA       CT1      0.070000       12.0110           0
       664 A        43       MET      HA       HB       0.090000        1.0080           0
       665 A        43       MET      CB       CT2     -0.180000       12.0110           0
       666 A        43       MET      HB1      HA       0.090000        1.0080           0
       667 A        43       MET      HB2      HA       0.090000        1.0080           0
       668 A        43       MET      CG       CT2     -0.140000       12.0110           0
       669 A        43       MET      HG1      HA       0.090000        1.0080           0
       670 A        43       MET      HG2      HA       0.090000        1.0080           0
       671 A        43       MET      SD       S       -0.090000       32.0600           0
       672 A        43       MET      CE       CT3     -0.220000       12.0110           0
       673 A        43       MET      HE1      HA       0.090000        1.0080           0
       674 A        43       MET      HE2      HA       0.090000        1.0080           0
       675 A        43       MET      HE3      HA       0.090000        1.0080           0
       676 A        43       MET      C        C        0.510000       12.0110           0
       677 A        43       MET      O        O       -0.510000       15.9990           0
       678 A        44       LEU      N        NH1     -0.470000       14.0070           0
       679 A        44       LEU      HN       H        0.310000        1.0080           0
       680 A        44       LEU      CA       CT1      0.070000       12.0110           0
       681 A        44       LEU      HA       HB       0.090000        1.0080           0
       682 A        44       LEU      CB       CT2     -0.180000       12.0110           0
       683 A        44       LEU      HB1      HA       0.090000        1.0080           0
       684 A        44       LEU      HB2      HA       0.090000        1.0080           0
       685 A        44       LEU      CG       CT1     -0.090000       12.0110           0
       686 A        44       LEU      HG       HA       0.090000        1.0080           0
       687 A        44       LEU      CD1      CT3     -0.270000       12.0110           0
       688 A        44       LEU      HD11     HA       0.090000        1.0080           0
       689 A        44       LEU      HD12     HA       0.090000        1.0080           0
       690 A        44       LEU      HD13     HA       0.090000        1.0080           0
       691 A        44       LEU      CD2      CT3     -0.270000       12.0110           0
       692 A        44       LEU      HD21     HA       0.090000        1.0080           0
       693 A        44       LEU      HD22     HA       0.090000        1.0080           0
       694 A        44       LEU      HD23     HA       0.090000        1.0080           0
       695 A        44       LEU      C        C        0.510000       12.0110           0
       696 A        44       LEU      O        O       -0.510000       15.9990           0
       697 A        45       LEU      N        NH1     -0.470000       14.0070           0
       698 A        45       LEU      HN       H        0.310000        1.0080           0
       699 A        45       LEU      CA       CT1      0.070000       12.0110           0
       700 A        45       LEU      HA       HB       0.090000        1.0080           0
       701 A        45       LEU      CB       CT2     -0.180000       12.0110           0
       702 A        45       LEU      HB1      HA       0.090000        1.0080           0
       703 A        45       LEU      HB2      HA       0.090000        1.0080           0
       704 A        45       LEU      CG       CT1     -0.090000       12.0110           0
       705 A        45       LEU      HG       HA       0.090000        1.0080           0
       706 A        45       LEU      CD1      CT3     -0.270000       12.0110           0
       707 A        45       LEU      HD11     HA       0.090000        1.0080           0
       708 A        45       LEU      HD12     HA       0.090000        1.0080           0
       709 A        45       LEU      HD13     HA       0.090000        1.0080           0
       710 A        45       LEU      CD2      CT3     -0.270000       12.0110           0
       711 A        45       LEU      HD21     HA       0.090000        1.0080           0
       712 A        45       LEU      HD22     HA       0.090000        1.0080           0
       713 A        45       LEU      HD23     HA       0.090000        1.0080           0
       714 A        45       LEU      C        C        0.510000       12.0110           0
       715 A        45       LEU      O        O       -0.510000       15.9990           0
       716 A        46       SER      N        NH1     -0.470000       14.0070           0
       717 A        46       SER      HN       H        0.310000        1.0080           0
       718 A        46       SER      CA       CT1      0.070000       12.0110           0
       719 A        46       SER      HA       HB       0.090000        1.0080           0
       720 A        46       SER      CB       CT2      0.050000       12.0110           0
       721 A        46       SER      HB1      HA       0.090000        1.0080           0
       722 A        46       SER      HB2      HA       0.090000        1.0080           0
       723 A        46       SER      OG       OH1     -0.660000       15.9990           0
       724 A        46       SER      HG1      H        0.430000        1.0080           0
       725 A        46       SER      C        C        0.510000       12.0110           0
       726 A        46       SER      O        O       -0.510000       15.9990           0
       727 A        47       LEU      N        NH1     -0.470000       14.0070           0
       728 A        47       LEU      HN       H        0.310000        1.0080           0
       729 A        47       LEU      CA       CT1      0.070000       12.0110           0
       730 A        47       LEU      HA       HB       0.090000        1.0080           0
       731 A        47       LEU      CB       CT2     -0.180000       12.0110           0
       732 A        47       LEU      HB1      HA       0.090000        1.0080           0
       733 A        47       LEU      HB2      HA       0.090000        1.0080           0
       734 A        47       LEU      CG       CT1     -0.090000       12.0110           0
       735 A        47       LEU      HG       HA       0.090000        1.0080           0
       736 A        47       LEU      CD1      CT3     -0.270000       12.0110           0
       737 A        47       LEU      HD11     HA       0.090000        1.0080           0
       738 A        47       LEU      HD12     HA       0.090000        1.0080           0
       739 A        47       LEU      HD13     HA       0.090000        1.0080           0
       740 A        47       LEU      CD2      CT3     -0.270000       12.0110           0
       741 A        47       LEU      HD21     HA       0.090000        1.0080           0
       742 A        47       LEU      HD22     HA       0.090000        1.0080           0
       743 A        47       LEU      HD23     HA       0.090000        1.0080           0
       744 A        47       LEU      C        C        0.510000       12.0110           0
       745 A        47       LEU      O        O       -0.510000       15.9990           0
       746 A        48       GLY      N        NH1     -0.470000       14.0070           0
       747 A        48       GLY      HN       H        0.310000        1.0080           0
       748 A        48       GLY      CA       CT2     -0.020000       12.0110           0
       749 A        48       GLY      HA1      HB       0.090000        1.0080           0
       750 A        48       GLY      HA2      HB       0.090000        1.0080           0
       751 A        48       GLY      C        C        0.510000       12.0110           0
       752 A        48       GLY      O        O       -0.510000       15.9990           0
       753 A        49       VAL      N        NH1     -0.470000       14.0070           0
       754 A        49       VAL      HN       H        0.310000        1.0080           0
       755 A        49       VAL      CA       CT1      0.070000       12.0110           0
       756 A        49       VAL      HA       HB       0.090000        1.0080           0
       757 A        49       VAL      CB       CT1     -0.090000       12.0110           0
       758 A        49       VAL      HB       HA       0.090000        1.0080           0
       759 A        49       VAL      CG1      CT3     -0.270000       12.0110           0
       760 A        49       VAL      HG11     HA       0.090000        1.0080           0
       761 A        49       VAL      HG12     HA       0.090000        1.0080           0
       762 A        49       VAL      HG13     HA       0.090000        1.0080           0
       763 A        49       VAL      CG2      CT3     -0.270000       12.0110           0
       764 A        49       VAL      HG21     HA       0.090000        1.0080           0
       765 A        49       VAL      HG22     HA       0.090000        1.0080           0
       766 A        49       VAL      HG23     HA       0.090000        1.0080           0
       767 A        49       VAL      C        C        0.510000       12.0110           0
       768 A        49       VAL      O        O       -0.510000       15.9990           0
       769 A        50       TYR      N        NH1     -0.470000       14.0070           0
       770 A        50       TYR      HN       H        0.310000        1.0080           0
       771 A        50       TYR      CA       CT1      0.070000       12.0110           0
       772 A        50       TYR      HA       HB       0.090000        1.0080           0
       773 A        50       TYR      CB       CT2     -0.180000       12.0110           0
       774 A        50       TYR      HB1      HA       0.090000        1.0080           0
       775 A        50       TYR      HB2      HA       0.090000        1.0080           0
       776 A        50       TYR      CG       CA       0.000000       12.0110           0
       777 A        50       TYR      CD1      CA      -0.115000       12.0110           0
       778 A        50       TYR      HD1      HP       0.115000        1.0080           0
       779 A        50       TYR      CE1      CA      -0.115000       12.0110           0
       780 A        50       TYR      HE1      HP       0.115000        1.0080           0
       781 A        50       TYR      CZ       CA       0.110000       12.0110           0
       782 A        50       TYR      OH       OH1     -0.540000       15.9990           0
       783 A        50       TYR      HH       H        0.430000        1.0080           0
       784 A        50       TYR      CD2      CA      -0.115000       12.0110           0
       785 A        50       TYR      HD2      HP       0.115000        1.0080           0
       786 A        50       TYR      CE2      CA      -0.115000       12.0110           0
       787 A        50       TYR      HE2      HP       0.115000        1.0080           0
       788 A        50       TYR      C        C        0.510000       12.0110           0
       789 A        50       TYR      O        O       -0.510000       15.9990           0
       790 A        51       ILE      N        NH1     -0.470000       14.0070           0
       791 A        51       ILE      HN       H        0.310000        1.0080           0
       792 A        51       ILE      CA       CT1      0.070000       12.0110           0
       793 A        51       ILE      HA       HB       0.090000        1.0080           0
       794 A        51       ILE      CB       CT1     -0.090000       12.0110           0
       795 A        51       ILE      HB       HA       0.090000        1.0080           0
       796 A        51       ILE      CG2      CT3     -0.270000       12.0110           0
       797 A        51       ILE      HG21     HA       0.090000        1.0080           0
       798 A        51       ILE      HG22     HA       0.090000        1.0080           0
       799 A        51       ILE      HG23     HA       0.090000        1.0080           0
       800 A        51       ILE      CG1      CT2     -0.180000       12.0110           0
       801 A        51       ILE      HG11     HA       0.090000        1.0080           0
       802 A        51       ILE      HG12     HA       0.090000        1.0080           0
       803 A        51       ILE      CD       CT3     -0.270000       12.0110           0
       804 A        51       ILE      HD1      HA       0.090000        1.0080           0
       805 A        51       ILE      HD2      HA       0.090000        1.0080           0
       806 A        51       ILE      HD3      HA       0.090000        1.0080           0
       807 A        51       ILE      C        C        0.510000       12.0110           0
       808 A        51       ILE      O        O       -0.510000       15.9990           0
       809 A        52       VAL      N        NH1     -0.470000       14.0070           0
       810 A        52       VAL      HN       H        0.310000        1.0080           0
       811 A        52       VAL      CA       CT1      0.070000       12.0110           0
       812 A        52       VAL      HA       HB       0.090000        1.0080           0
       813 A        52       VAL      CB       CT1     -0.090000       12.0110           0
       814 A        52       VAL      HB       HA       0.090000        1.0080           0
       815 A        52       VAL      CG1      CT3     -0.270000       12.0110           0
       816 A        52       VAL      HG11     HA       0.090000        1.0080           0
       817 A        52       VAL      HG12     HA       0.090000        1.0080           0
       818 A        52       VAL      HG13     HA       0.090000        1.0080           0
       819 A        52       VAL      CG2      CT3     -0.270000       12.0110           0
       820 A        52       VAL      HG21     HA       0.090000        1.0080           0
       821 A        52       VAL      HG22     HA       0.090000        1.0080           0
       822 A        52       VAL      HG23     HA       0.090000        1.0080           0
       823 A        52       VAL      C        C        0.510000       12.0110           0
       824 A        52       VAL      O        O       -0.510000       15.9990           0
       825 A        53       TRP      N        NH1     -0.470000       14.0070           0
       826 A        53       TRP      HN       H        0.310000        1.0080           0
       827 A        53       TRP      CA       CT1      0.070000       12.0110           0
       828 A        53       TRP      HA       HB       0.090000        1.0080           0
       829 A        53       TRP      CB       CT2     -0.180000       12.0110           0
       830 A        53       TRP      HB1      HA       0.090000        1.0080           0
       831 A        53       TRP      HB2      HA       0.090000        1.0080           0
       832 A        53       TRP      CG       CY      -0.030000       12.0110           0
       833 A        53       TRP      CD1      CA       0.035000       12.0110           0
       834 A        53       TRP      HD1      HP       0.115000        1.0080           0
       835 A        53       TRP      NE1      NY      -0.610000       14.0070           0
       836 A        53       TRP      HE1      H        0.380000        1.0080           0
       837 A        53       TRP      CE2      CPT      0.130000       12.0110           0
       838 A        53       TRP      CD2      CPT     -0.020000       12.0110           0
       839 A        53       TRP      CE3      CA      -0.115000       12.0110           0
       840 A        53       TRP      HE3      HP       0.115000        1.0080           0
       841 A        53       TRP      CZ3      CA      -0.115000       12.0110           0
       842 A        53       TRP      HZ3      HP       0.115000        1.0080           0
       843 A        53       TRP      CZ2      CA      -0.115000       12.0110           0
       844 A        53       TRP      HZ2      HP       0.115000        1.0080           0
       845 A        53       TRP      CH2      CA      -0.115000       12.0110           0
       846 A        53       TRP      HH2      HP       0.115000        1.0080           0
       847 A        53       TRP      C        C        0.510000       12.0110           0
       848 A        53       TRP      O        O       -0.510000       15.9990           0
       849 A        54       ARG      N        NH1     -0.470000       14.0070           0
       850 A        54       ARG      HN       H        0.310000        1.0080           0
       851 A        54       ARG      CA       CT1      0.070000       12.0110           0
       852 A        54       ARG      HA       HB       0.090000        1.0080           0
       853 A        54       ARG      CB       CT2     -0.180000       12.0110           0
       854 A        54       ARG      HB1      HA       0.090000        1.0080           0
       855 A        54       ARG      HB2      HA       0.090000        1.0080           0
       856 A        54       ARG      CG       CT2     -0.180000       12.0110           0
       857 A        54       ARG      HG1      HA       0.090000        1.0080           0
       858 A        54       ARG      HG2      HA       0.090000        1.0080           0
       859 A        54       ARG      CD       CT2      0.200000       12.0110           0
       860 A        54       ARG      HD1      HA       0.090000        1.0080           0
       861 A        54       ARG      HD2      HA       0.090000        1.0080           0
       862 A        54       ARG      NE       NC2     -0.700000       14.0070           0
       863 A        54       ARG      HE       HC       0.440000        1.0080           0
       864 A        54       ARG      CZ       C        0.640000       12.0110           0
       865 A        54       ARG      NH1      NC2     -0.800000       14.0070           0
       866 A        54       ARG      HH11     HC       0.460000        1.0080           0
       867 A        54       ARG      HH12     HC       0.460000        1.0080           0
       868 A        54       ARG      NH2      NC2     -0.800000       14.0070           0
       869 A        54       ARG      HH21     HC       0.460000        1.0080           0
       870 A        54       ARG      HH22     HC       0.460000        1.0080           0
       871 A        54       ARG      C        C        0.510000       12.0110           0
       872 A        54       ARG      O        O       -0.510000       15.9990           0
       873 A        55       ALA      N        NH1     -0.470000       14.0070           0
       874 A        55       ALA      HN       H        0.310000        1.0080           0
       875 A        55       ALA      CA       CT1      0.070000       12.0110           0
       876 A        55       ALA      HA       HB       0.090000        1.0080           0
       877 A        55       ALA      CB       CT3     -0.270000       12.0110           0
       878 A        55       ALA      HB1      HA       0.090000        1.0080           0
       879 A        55       ALA      HB2      HA       0.090000        1.0080           0
       880 A        55       ALA      HB3      HA       0.090000        1.0080           0
       881 A        55       ALA      C        C        0.510000       12.0110           0
       882 A        55       ALA      O        O       -0.510000       15.9990           0
       883 A        56       THR      N        NH1     -0.470000       14.0070           0
       884 A        56       THR      HN       H        0.310000        1.0080           0
       885 A        56       THR      CA       CT1      0.070000       12.0110           0
       886 A        56       THR      HA       HB       0.090000        1.0080           0
       887 A        56       THR      CB       CT1      0.140000       12.0110           0
       888 A        56       THR      HB       HA       0.090000        1.0080           0
       889 A        56       THR      OG1      OH1     -0.660000       15.9990           0
       890 A        56       THR      HG1      H        0.430000        1.0080           0
       891 A        56       THR      CG2      CT3     -0.270000       12.0110           0
       892 A        56       THR      HG21     HA       0.090000        1.0080           0
       893 A        56       THR      HG22     HA       0.090000        1.0080           0
       894 A        56       THR      HG23     HA       0.090000        1.0080           0
       895 A        56       THR      C        C        0.510000       12.0110           0
       896 A        56       THR      O        O       -0.510000       15.9990           0
       897 A        57       ASP      N        NH1     -0.470000       14.0070           0
       898 A        57       ASP      HN       H        0.310000        1.0080           0
       899 A        57       ASP      CA       CT1      0.070000       12.0110           0
       900 A        57       ASP      HA       HB       0.090000        1.0080           0
       901 A        57       ASP      CB       CT2     -0.280000       12.0110           0
       902 A        57       ASP      HB1      HA       0.090000        1.0080           0
       903 A        57       ASP      HB2      HA       0.090000        1.0080           0
       904 A        57       ASP      CG       CC       0.620000       12.0110           0
       905 A        57       ASP      OD1      OC      -0.760000       15.9990           0
       906 A        57       ASP      OD2      OC      -0.760000       15.9990           0
       907 A        57       ASP      C        C        0.510000       12.0110           0
       908 A        57       ASP      O        O       -0.510000       15.9990           0
       909 A        58       THR      N        NH1     -0.470000       14.0070           0
       910 A        58       THR      HN       H        0.310000        1.0080           0
       911 A        58       THR      CA       CT1      0.070000       12.0110           0
       912 A        58       THR      HA       HB       0.090000        1.0080           0
       913 A        58       THR      CB       CT1      0.140000       12.0110           0
       914 A        58       THR      HB       HA       0.090000        1.0080           0
       915 A        58       THR      OG1      OH1     -0.660000       15.9990           0
       916 A        58       THR      HG1      H        0.430000        1.0080           0
       917 A        58       THR      CG2      CT3     -0.270000       12.0110           0
       918 A        58       THR      HG21     HA       0.090000        1.0080           0
       919 A        58       THR      HG22     HA       0.090000        1.0080           0
       920 A        58       THR      HG23     HA       0.090000        1.0080           0
       921 A        58       THR      C        C        0.510000       12.0110           0
       922 A        58       THR      O        O       -0.510000       15.9990           0
       923 A        59       LEU      N        NH1     -0.470000       14.0070           0
       924 A        59       LEU      HN       H        0.310000        1.0080           0
       925 A        59       LEU      CA       CT1      0.070000       12.0110           0
       926 A        59       LEU      HA       HB       0.090000        1.0080           0
       927 A        59       LEU      CB       CT2     -0.180000       12.0110           0
       928 A        59       LEU      HB1      HA       0.090000        1.0080           0
       929 A        59       LEU      HB2      HA       0.090000        1.0080           0
       930 A        59       LEU      CG       CT1     -0.090000       12.0110           0
       931 A        59       LEU      HG       HA       0.090000        1.0080           0
       932 A        59       LEU      CD1      CT3     -0.270000       12.0110           0
       933 A        59       LEU      HD11     HA       0.090000        1.0080           0
       934 A        59       LEU      HD12     HA       0.090000        1.0080           0
       935 A        59       LEU      HD13     HA       0.090000        1.0080           0
       936 A        59       LEU      CD2      CT3     -0.270000       12.0110           0
       937 A        59       LEU      HD21     HA       0.090000        1.0080           0
       938 A        59       LEU      HD22     HA       0.090000        1.0080           0
       939 A        59       LEU      HD23     HA       0.090000        1.0080           0
       940 A        59       LEU      C        C        0.510000       12.0110           0
       941 A        59       LEU      O        O       -0.510000       15.9990           0
       942 A        60       PRO      N        N       -0.290000       14.0070           0
       943 A        60       PRO      CD       CP3      0.000000       12.0110           0
       944 A        60       PRO      HD1      HA       0.090000        1.0080           0
       945 A        60       PRO      HD2      HA       0.090000        1.0080           0
       946 A        60       PRO      CA       CP1      0.020000       12.0110           0
       947 A        60       PRO      HA       HB       0.090000        1.0080           0
       948 A        60       PRO      CB       CP2     -0.180000       12.0110           0
       949 A        60       PRO      HB1      HA       0.090000        1.0080           0
       950 A        60       PRO      HB2      HA       0.090000        1.0080           0
       951 A        60       PRO      CG       CP2     -0.180000       12.0110           0
       952 A        60       PRO      HG1      HA       0.090000        1.0080           0
       953 A        60       PRO      HG2      HA       0.090000        1.0080           0
       954 A        60       PRO      C        C        0.510000       12.0110           0
       955 A        60       PRO      O        O       -0.510000       15.9990           0
       956 A        61       PRO      N        N       -0.290000       14.0070           0
       957 A        61       PRO      CD       CP3      0.000000       12.0110           0
       958 A        61       PRO      HD1      HA       0.090000        1.0080           0
       959 A        61       PRO      HD2      HA       0.090000        1.0080           0
       960 A        61       PRO      CA       CP1      0.020000       12.0110           0
       961 A        61       PRO      HA       HB       0.090000        1.0080           0
       962 A        61       PRO      CB       CP2     -0.180000       12.0110           0
       963 A        61       PRO      HB1      HA       0.090000        1.0080           0
       964 A        61       PRO      HB2      HA       0.090000        1.0080           0
       965 A        61       PRO      CG       CP2     -0.180000       12.0110           0
       966 A        61       PRO      HG1      HA       0.090000        1.0080           0
       967 A        61       PRO      HG2      HA       0.090000        1.0080           0
       968 A        61       PRO      C        C        0.510000       12.0110           0
       969 A        61       PRO      O        O       -0.510000       15.9990           0
       970 A        62       PRO      N        N       -0.290000       14.0070           0
       971 A        62       PRO      CD       CP3      0.000000       12.0110           0
       972 A        62       PRO      HD1      HA       0.090000        1.0080           0
       973 A        62       PRO      HD2      HA       0.090000        1.0080           0
       974 A        62       PRO      CA       CP1      0.020000       12.0110           0
       975 A        62       PRO      HA       HB       0.090000        1.0080           0
       976 A        62       PRO      CB       CP2     -0.180000       12.0110           0
       977 A        62       PRO      HB1      HA       0.090000        1.0080           0
       978 A        62       PRO      HB2      HA       0.090000        1.0080           0
       979 A        62       PRO      CG       CP2     -0.180000       12.0110           0
       980 A        62       PRO      HG1      HA       0.090000        1.0080           0
       981 A        62       PRO      HG2      HA       0.090000        1.0080           0
       982 A        62       PRO      C        C        0.510000       12.0110           0
       983 A        62       PRO      O        O       -0.510000       15.9990           0
       984 A        63       GLU      N        NH1     -0.470000       14.0070           0
       985 A        63       GLU      HN       H        0.310000        1.0080           0
       986 A        63       GLU      CA       CT1      0.070000       12.0110           0
       987 A        63       GLU      HA       HB       0.090000        1.0080           0
       988 A        63       GLU      CB       CT2     -0.180000       12.0110           0
       989 A        63       GLU      HB1      HA       0.090000        1.0080           0
       990 A        63       GLU      HB2      HA       0.090000        1.0080           0
       991 A        63       GLU      CG       CT2     -0.280000       12.0110           0
       992 A        63       GLU      HG1      HA       0.090000        1.0080           0
       993 A        63       GLU      HG2      HA       0.090000        1.0080           0
       994 A        63       GLU      CD       CC       0.620000       12.0110           0
       995 A        63       GLU      OE1      OC      -0.760000       15.9990           0
       996 A        63       GLU      OE2      OC      -0.760000       15.9990           0
       997 A        63       GLU      C        C        0.510000       12.0110           0
       998 A        63       GLU      O        O       -0.510000       15.9990           0
       999 A        64       LEU      N        NH1     -0.470000       14.0070           0
      1000 A        64       LEU      HN       H        0.310000        1.0080           0
      1001 A        64       LEU      CA       CT1      0.070000       12.0110           0
      1002 A        64       LEU      HA       HB       0.090000        1.0080           0
      1003 A        64       LEU      CB       CT2     -0.180000       12.0110           0
      1004 A        64       LEU      HB1      HA       0.090000        1.0080           0
      1005 A        64       LEU      HB2      HA       0.090000        1.0080           0
      1006 A        64       LEU      CG       CT1     -0.090000       12.0110           0
      1007 A        64       LEU      HG       HA       0.090000        1.0080           0
      1008 A        64       LEU      CD1      CT3     -0.270000       12.0110           0
      1009 A        64       LEU      HD11     HA       0.090000        1.0080           0
      1010 A        64       LEU      HD12     HA       0.090000        1.0080           0
      1011 A        64       LEU      HD13     HA       0.090000        1.0080           0
      1012 A        64       LEU      CD2      CT3     -0.270000       12.0110           0
      1013 A        64       LEU      HD21     HA       0.090000        1.0080           0
      1014 A        64       LEU      HD22     HA       0.090000        1.0080           0
      1015 A        64       LEU      HD23     HA       0.090000        1.0080           0
      1016 A        64       LEU      C        C        0.510000       12.0110           0
      1017 A        64       LEU      O        O       -0.510000       15.9990           0
      1018 A        65       SER      N        NH1     -0.470000       14.0070           0
      1019 A        65       SER      HN       H        0.310000        1.0080           0
      1020 A        65       SER      CA       CT1      0.070000       12.0110           0
      1021 A        65       SER      HA       HB       0.090000        1.0080           0
      1022 A        65       SER      CB       CT2      0.050000       12.0110           0
      1023 A        65       SER      HB1      HA       0.090000        1.0080           0
      1024 A        65       SER      HB2      HA       0.090000        1.0080           0
      1025 A        65       SER      OG       OH1     -0.660000       15.9990           0
      1026 A        65       SER      HG1      H        0.430000        1.0080           0
      1027 A        65       SER      C        C        0.510000       12.0110           0
      1028 A        65       SER      O        O       -0.510000       15.9990           0
      1029 A        66       LEU      N        NH1     -0.470000       14.0070           0
      1030 A        66       LEU      HN       H        0.310000        1.0080           0
      1031 A        66       LEU      CA       CT1      0.070000       12.0110           0
      1032 A        66       LEU      HA       HB       0.090000        1.0080           0
      1033 A        66       LEU      CB       CT2     -0.180000       12.0110           0
      1034 A        66       LEU      HB1      HA       0.090000        1.0080           0
      1035 A        66       LEU      HB2      HA       0.090000        1.0080           0
      1036 A        66       LEU      CG       CT1     -0.090000       12.0110           0
      1037 A        66       LEU      HG       HA       0.090000        1.0080           0
      1038 A        66       LEU      CD1      CT3     -0.270000       12.0110           0
      1039 A        66       LEU      HD11     HA       0.090000        1.0080           0
      1040 A        66       LEU      HD12     HA       0.090000        1.0080           0
      1041 A        66       LEU      HD13     HA       0.090000        1.0080           0
      1042 A        66       LEU      CD2      CT3     -0.270000       12.0110           0
      1043 A        66       LEU      HD21     HA       0.090000        1.0080           0
      1044 A        66       LEU      HD22     HA       0.090000        1.0080           0
      1045 A        66       LEU      HD23     HA       0.090000        1.0080           0
      1046 A        66       LEU      C        C        0.510000       12.0110           0
      1047 A        66       LEU      O        O       -0.510000       15.9990           0
      1048 A        67       GLU      N        NH1     -0.470000       14.0070           0
      1049 A        67       GLU      HN       H        0.310000        1.0080           0
      1050 A        67       GLU      CA       CT1      0.070000       12.0110           0
      1051 A        67       GLU      HA       HB       0.090000        1.0080           0
      1052 A        67       GLU      CB       CT2     -0.180000       12.0110           0
      1053 A        67       GLU      HB1      HA       0.090000        1.0080           0
      1054 A        67       GLU      HB2      HA       0.090000        1.0080           0
      1055 A        67       GLU      CG       CT2     -0.280000       12.0110           0
      1056 A        67       GLU      HG1      HA       0.090000        1.0080           0
      1057 A        67       GLU      HG2      HA       0.090000        1.0080           0
      1058 A        67       GLU      CD       CC       0.620000       12.0110           0
      1059 A        67       GLU      OE1      OC      -0.760000       15.9990           0
      1060 A        67       GLU      OE2      OC      -0.760000       15.9990           0
      1061 A        67       GLU      C        C        0.510000       12.0110           0
      1062 A        67       GLU      O        O       -0.510000       15.9990           0
      1063 A        68       THR      N        NH1     -0.470000       14.0070           0
      1064 A        68       THR      HN       H        0.310000        1.0080           0
      1065 A        68       THR      CA       CT1      0.070000       12.0110           0
      1066 A        68       THR      HA       HB       0.090000        1.0080           0
      1067 A        68       THR      CB       CT1      0.140000       12.0110           0
      1068 A        68       THR      HB       HA       0.090000        1.0080           0
      1069 A        68       THR      OG1      OH1     -0.660000       15.9990           0
      1070 A        68       THR      HG1      H        0.430000        1.0080           0
      1071 A        68       THR      CG2      CT3     -0.270000       12.0110           0
      1072 A        68       THR      HG21     HA       0.090000        1.0080           0
      1073 A        68       THR      HG22     HA       0.090000        1.0080           0
      1074 A        68       THR      HG23     HA       0.090000        1.0080           0
      1075 A        68       THR      C        C        0.510000       12.0110           0
      1076 A        68       THR      O        O       -0.510000       15.9990           0
      1077 A        69       LEU      N        NH1     -0.470000       14.0070           0
      1078 A        69       LEU      HN       H        0.310000        1.0080           0
      1079 A        69       LEU      CA       CT1      0.070000       12.0110           0
      1080 A        69       LEU      HA       HB       0.090000        1.0080           0
      1081 A        69       LEU      CB       CT2     -0.180000       12.0110           0
      1082 A        69       LEU      HB1      HA       0.090000        1.0080           0
      1083 A        69       LEU      HB2      HA       0.090000        1.0080           0
      1084 A        69       LEU      CG       CT1     -0.090000       12.0110           0
      1085 A        69       LEU      HG       HA       0.090000        1.0080           0
      1086 A        69       LEU      CD1      CT3     -0.270000       12.0110           0
      1087 A        69       LEU      HD11     HA       0.090000        1.0080           0
      1088 A        69       LEU      HD12     HA       0.090000        1.0080           0
      1089 A        69       LEU      HD13     HA       0.090000        1.0080           0
      1090 A        69       LEU      CD2      CT3     -0.270000       12.0110           0
      1091 A        69       LEU      HD21     HA       0.090000        1.0080           0
      1092 A        69       LEU      HD22     HA       0.090000        1.0080           0
      1093 A        69       LEU      HD23     HA       0.090000        1.0080           0
      1094 A        69       LEU      C        C        0.510000       12.0110           0
      1095 A        69       LEU      O        O       -0.510000       15.9990           0
      1096 A        70       TRP      N        NH1     -0.470000       14.0070           0
      1097 A        70       TRP      HN       H        0.310000        1.0080           0
      1098 A        70       TRP      CA       CT1      0.070000       12.0110           0
      1099 A        70       TRP      HA       HB       0.090000        1.0080           0
      1100 A        70       TRP      CB       CT2     -0.180000       12.0110           0
      1101 A        70       TRP      HB1      HA       0.090000        1.0080           0
      1102 A        70       TRP      HB2      HA       0.090000        1.0080           0
      1103 A        70       TRP      CG       CY      -0.030000       12.0110           0
      1104 A        70       TRP      CD1      CA       0.035000       12.0110           0
      1105 A        70       TRP      HD1      HP       0.115000        1.0080           0
      1106 A        70       TRP      NE1      NY      -0.610000       14.0070           0
      1107 A        70       TRP      HE1      H        0.380000        1.0080           0
      1108 A        70       TRP      CE2      CPT      0.130000       12.0110           0
      1109 A        70       TRP      CD2      CPT     -0.020000       12.0110           0
      1110 A        70       TRP      CE3      CA      -0.115000       12.0110           0
      1111 A        70       TRP      HE3      HP       0.115000        1.0080           0
      1112 A        70       TRP      CZ3      CA      -0.115000       12.0110           0
      1113 A        70       TRP      HZ3      HP       0.115000        1.0080           0
      1114 A        70       TRP      CZ2      CA      -0.115000       12.0110           0
      1115 A        70       TRP      HZ2      HP       0.115000        1.0080           0
      1116 A        70       TRP      CH2      CA      -0.115000       12.0110           0
      1117 A        70       TRP      HH2      HP       0.115000        1.0080           0
      1118 A        70       TRP      C        C        0.510000       12.0110           0
      1119 A        70       TRP      O        O       -0.510000       15.9990           0
      1120 A        71       CYS      N        NH1     -0.470000       14.0070           0
      1121 A        71       CYS      HN       H        0.310000        1.0080           0
      1122 A        71       CYS      CA       CT1      0.070000       12.0110           0
      1123 A        71       CYS      HA       HB       0.090000        1.0080           0
      1124 A        71       CYS      CB       CT2     -0.110000       12.0110           0
      1125 A        71       CYS      HB1      HA       0.090000        1.0080           0
      1126 A        71       CYS      HB2      HA       0.090000        1.0080           0
      1127 A        71       CYS      SG       S       -0.230000       32.0600           0
      1128 A        71       CYS      HG1      HS       0.160000        1.0080           0
      1129 A        71       CYS      C        C        0.510000       12.0110           0
      1130 A        71       CYS      O        O       -0.510000       15.9990           0
      1131 A        72       TYR      N        NH1     -0.470000       14.0070           0
      1132 A        72       TYR      HN       H        0.310000        1.0080           0
      1133 A        72       TYR      CA       CT1      0.070000       12.0110           0
      1134 A        72       TYR      HA       HB       0.090000        1.0080           0
      1135 A        72       TYR      CB       CT2     -0.180000       12.0110           0
      1136 A        72       TYR      HB1      HA       0.090000        1.0080           0
      1137 A        72       TYR      HB2      HA       0.090000        1.0080           0
      1138 A        72       TYR      CG       CA       0.000000       12.0110           0
      1139 A        72       TYR      CD1      CA      -0.115000       12.0110           0
      1140 A        72       TYR      HD1      HP       0.115000        1.0080           0
      1141 A        72       TYR      CE1      CA      -0.115000       12.0110           0
      1142 A        72       TYR      HE1      HP       0.115000        1.0080           0
      1143 A        72       TYR      CZ       CA       0.110000       12.0110           0
      1144 A        72       TYR      OH       OH1     -0.540000       15.9990           0
      1145 A        72       TYR      HH       H        0.430000        1.0080           0
      1146 A        72       TYR      CD2      CA      -0.115000       12.0110           0
      1147 A        72       TYR      HD2      HP       0.115000        1.0080           0
      1148 A        72       TYR      CE2      CA      -0.115000       12.0110           0
      1149 A        72       TYR      HE2      HP       0.115000        1.0080           0
      1150 A        72       TYR      C        C        0.510000       12.0110           0
      1151 A        72       TYR      O        O       -0.510000       15.9990           0
      1152 A        73       THR      N        NH1     -0.470000       14.0070           0
      1153 A        73       THR      HN       H        0.310000        1.0080           0
      1154 A        73       THR      CA       CT1      0.070000       12.0110           0
      1155 A        73       THR      HA       HB       0.090000        1.0080           0
      1156 A        73       THR      CB       CT1      0.140000       12.0110           0
      1157 A        73       THR      HB       HA       0.090000        1.0080           0
      1158 A        73       THR      OG1      OH1     -0.660000       15.9990           0
      1159 A        73       THR      HG1      H        0.430000        1.0080           0
      1160 A        73       THR      CG2      CT3     -0.270000       12.0110           0
      1161 A        73       THR      HG21     HA       0.090000        1.0080           0
      1162 A        73       THR      HG22     HA       0.090000        1.0080           0
      1163 A        73       THR      HG23     HA       0.090000        1.0080           0
      1164 A        73       THR      C        C        0.510000       12.0110           0
      1165 A        73       THR      O        O       -0.510000       15.9990           0
      1166 A        74       TYR      N        NH1     -0.470000       14.0070           0
      1167 A        74       TYR      HN       H        0.310000        1.0080           0
      1168 A        74       TYR      CA       CT1      0.070000       12.0110           0
      1169 A        74       TYR      HA       HB       0.090000        1.0080           0
      1170 A        74       TYR      CB       CT2     -0.180000       12.0110           0
      1171 A        74       TYR      HB1      HA       0.090000        1.0080           0
      1172 A        74       TYR      HB2      HA       0.090000        1.0080           0
      1173 A        74       TYR      CG       CA       0.000000       12.0110           0
      1174 A        74       TYR      CD1      CA      -0.115000       12.0110           0
      1175 A        74       TYR      HD1      HP       0.115000        1.0080           0
      1176 A        74       TYR      CE1      CA      -0.115000       12.0110           0
      1177 A        74       TYR      HE1      HP       0.115000        1.0080           0
      1178 A        74       TYR      CZ       CA       0.110000       12.0110           0
      1179 A        74       TYR      OH       OH1     -0.540000       15.9990           0
      1180 A        74       TYR      HH       H        0.430000        1.0080           0
      1181 A        74       TYR      CD2      CA      -0.115000       12.0110           0
      1182 A        74       TYR      HD2      HP       0.115000        1.0080           0
      1183 A        74       TYR      CE2      CA      -0.115000       12.0110           0
      1184 A        74       TYR      HE2      HP       0.115000        1.0080           0
      1185 A        74       TYR      C        C        0.510000       12.0110           0
      1186 A        74       TYR      O        O       -0.510000       15.9990           0
      1187 A        75       PHE      N        NH1     -0.470000       14.0070           0
      1188 A        75       PHE      HN       H        0.310000        1.0080           0
      1189 A        75       PHE      CA       CT1      0.070000       12.0110           0
      1190 A        75       PHE      HA       HB       0.090000        1.0080           0
      1191 A        75       PHE      CB       CT2     -0.180000       12.0110           0
      1192 A        75       PHE      HB1      HA       0.090000        1.0080           0
      1193 A        75       PHE      HB2      HA       0.090000        1.0080           0
      1194 A        75       PHE      CG       CA       0.000000       12.0110           0
      1195 A        75       PHE      CD1      CA      -0.115000       12.0110           0
      1196 A        75       PHE      HD1      HP       0.115000        1.0080           0
      1197 A        75       PHE      CE1      CA      -0.115000       12.0110           0
      1198 A        75       PHE      HE1      HP       0.115000        1.0080           0
      1199 A        75       PHE      CZ       CA      -0.115000       12.0110           0
      1200 A        75       PHE      HZ       HP       0.115000        1.0080           0
      1201 A        75       PHE      CD2      CA      -0.115000       12.0110           0
      1202 A        75       PHE      HD2      HP       0.115000        1.0080           0
      1203 A        75       PHE      CE2      CA      -0.115000       12.0110           0
      1204 A        75       PHE      HE2      HP       0.115000        1.0080           0
      1205 A        75       PHE      C        C        0.510000       12.0110           0
      1206 A        75       PHE      O        O       -0.510000       15.9990           0
      1207 A        76       THR      N        NH1     -0.470000       14.0070           0
      1208 A        76       THR      HN       H        0.310000        1.0080           0
      1209 A        76       THR      CA       CT1      0.070000       12.0110           0
      1210 A        76       THR      HA       HB       0.090000        1.0080           0
      1211 A        76       THR      CB       CT1      0.140000       12.0110           0
      1212 A        76       THR      HB       HA       0.090000        1.0080           0
      1213 A        76       THR      OG1      OH1     -0.660000       15.9990           0
      1214 A        76       THR      HG1      H        0.430000        1.0080           0
      1215 A        76       THR      CG2      CT3     -0.270000       12.0110           0
      1216 A        76       THR      HG21     HA       0.090000        1.0080           0
      1217 A        76       THR      HG22     HA       0.090000        1.0080           0
      1218 A        76       THR      HG23     HA       0.090000        1.0080           0
      1219 A        76       THR      C        C        0.510000       12.0110           0
      1220 A        76       THR      O        O       -0.510000       15.9990           0
      1221 A        77       PHE      N        NH1     -0.470000       14.0070           0
      1222 A        77       PHE      HN       H        0.310000        1.0080           0
      1223 A        77       PHE      CA       CT1      0.070000       12.0110           0
      1224 A        77       PHE      HA       HB       0.090000        1.0080           0
      1225 A        77       PHE      CB       CT2     -0.180000       12.0110           0
      1226 A        77       PHE      HB1      HA       0.090000        1.0080           0
      1227 A        77       PHE      HB2      HA       0.090000        1.0080           0
      1228 A        77       PHE      CG       CA       0.000000       12.0110           0
      1229 A        77       PHE      CD1      CA      -0.115000       12.0110           0
      1230 A        77       PHE      HD1      HP       0.115000        1.0080           0
      1231 A        77       PHE      CE1      CA      -0.115000       12.0110           0
      1232 A        77       PHE      HE1      HP       0.115000        1.0080           0
      1233 A        77       PHE      CZ       CA      -0.115000       12.0110           0
      1234 A        77       PHE      HZ       HP       0.115000        1.0080           0
      1235 A        77       PHE      CD2      CA      -0.115000       12.0110           0
      1236 A        77       PHE      HD2      HP       0.115000        1.0080           0
      1237 A        77       PHE      CE2      CA      -0.115000       12.0110           0
      1238 A        77       PHE      HE2      HP       0.115000        1.0080           0
      1239 A        77       PHE      C        C        0.510000       12.0110           0
      1240 A        77       PHE      O        O       -0.510000       15.9990           0
      1241 A        78       GLU      N        NH1     -0.470000       14.0070           0
      1242 A        78       GLU      HN       H        0.310000        1.0080           0
      1243 A        78       GLU      CA       CT1      0.070000       12.0110           0
      1244 A        78       GLU      HA       HB       0.090000        1.0080           0
      1245 A        78       GLU      CB       CT2     -0.180000       12.0110           0
      1246 A        78       GLU      HB1      HA       0.090000        1.0080           0
      1247 A        78       GLU      HB2      HA       0.090000        1.0080           0
      1248 A        78       GLU      CG       CT2     -0.280000       12.0110           0
      1249 A        78       GLU      HG1      HA       0.090000        1.0080           0
      1250 A        78       GLU      HG2      HA       0.090000        1.0080           0
      1251 A        78       GLU      CD       CC       0.620000       12.0110           0
      1252 A        78       GLU      OE1      OC      -0.760000       15.9990           0
      1253 A        78       GLU      OE2      OC      -0.760000       15.9990           0
      1254 A        78       GLU      C        C        0.510000       12.0110           0
      1255 A        78       GLU      O        O       -0.510000       15.9990           0
      1256 A        79       LEU      N        NH1     -0.470000       14.0070           0
      1257 A        79       LEU      HN       H        0.310000        1.0080           0
      1258 A        79       LEU      CA       CT1      0.070000       12.0110           0
      1259 A        79       LEU      HA       HB       0.090000        1.0080           0
      1260 A        79       LEU      CB       CT2     -0.180000       12.0110           0
      1261 A        79       LEU      HB1      HA       0.090000        1.0080           0
      1262 A        79       LEU      HB2      HA       0.090000        1.0080           0
      1263 A        79       LEU      CG       CT1     -0.090000       12.0110           0
      1264 A        79       LEU      HG       HA       0.090000        1.0080           0
      1265 A        79       LEU      CD1      CT3     -0.270000       12.0110           0
      1266 A        79       LEU      HD11     HA       0.090000        1.0080           0
      1267 A        79       LEU      HD12     HA       0.090000        1.0080           0
      1268 A        79       LEU      HD13     HA       0.090000        1.0080           0
      1269 A        79       LEU      CD2      CT3     -0.270000       12.0110           0
      1270 A        79       LEU      HD21     HA       0.090000        1.0080           0
      1271 A        79       LEU      HD22     HA       0.090000        1.0080           0
      1272 A        79       LEU      HD23     HA       0.090000        1.0080           0
      1273 A        79       LEU      C        C        0.510000       12.0110           0
      1274 A        79       LEU      O        O       -0.510000       15.9990           0
      1275 A        80       ILE      N        NH1     -0.470000       14.0070           0
      1276 A        80       ILE      HN       H        0.310000        1.0080           0
      1277 A        80       ILE      CA       CT1      0.070000       12.0110           0
      1278 A        80       ILE      HA       HB       0.090000        1.0080           0
      1279 A        80       ILE      CB       CT1     -0.090000       12.0110           0
      1280 A        80       ILE      HB       HA       0.090000        1.0080           0
      1281 A        80       ILE      CG2      CT3     -0.270000       12.0110           0
      1282 A        80       ILE      HG21     HA       0.090000        1.0080           0
      1283 A        80       ILE      HG22     HA       0.090000        1.0080           0
      1284 A        80       ILE      HG23     HA       0.090000        1.0080           0
      1285 A        80       ILE      CG1      CT2     -0.180000       12.0110           0
      1286 A        80       ILE      HG11     HA       0.090000        1.0080           0
      1287 A        80       ILE      HG12     HA       0.090000        1.0080           0
      1288 A        80       ILE      CD       CT3     -0.270000       12.0110           0
      1289 A        80       ILE      HD1      HA       0.090000        1.0080           0
      1290 A        80       ILE      HD2      HA       0.090000        1.0080           0
      1291 A        80       ILE      HD3      HA       0.090000        1.0080           0
      1292 A        80       ILE      C        C        0.510000       12.0110           0
      1293 A        80       ILE      O        O       -0.510000       15.9990           0
      1294 A        81       SER      N        NH1     -0.470000       14.0070           0
      1295 A        81       SER      HN       H        0.310000        1.0080           0
      1296 A        81       SER      CA       CT1      0.070000       12.0110           0
      1297 A        81       SER      HA       HB       0.090000        1.0080           0
      1298 A        81       SER      CB       CT2      0.050000       12.0110           0
      1299 A        81       SER      HB1      HA       0.090000        1.0080           0
      1300 A        81       SER      HB2      HA       0.090000        1.0080           0
      1301 A        81       SER      OG       OH1     -0.660000       15.9990           0
      1302 A        81       SER      HG1      H        0.430000        1.0080           0
      1303 A        81       SER      C        C        0.510000       12.0110           0
      1304 A        81       SER      O        O       -0.510000       15.9990           0
      1305 A        82       VAL      N        NH1     -0.470000       14.0070           0
      1306 A        82       VAL      HN       H        0.310000        1.0080           0
      1307 A        82       VAL      CA       CT1      0.070000       12.0110           0
      1308 A        82       VAL      HA       HB       0.090000        1.0080           0
      1309 A        82       VAL      CB       CT1     -0.090000       12.0110           0
      1310 A        82       VAL      HB       HA       0.090000        1.0080           0
      1311 A        82       VAL      CG1      CT3     -0.270000       12.0110           0
      1312 A        82       VAL      HG11     HA       0.090000        1.0080           0
      1313 A        82       VAL      HG12     HA       0.090000        1.0080           0
      1314 A        82       VAL      HG13     HA       0.090000        1.0080           0
      1315 A        82       VAL      CG2      CT3     -0.270000       12.0110           0
      1316 A        82       VAL      HG21     HA       0.090000        1.0080           0
      1317 A        82       VAL      HG22     HA       0.090000        1.0080           0
      1318 A        82       VAL      HG23     HA       0.090000        1.0080           0
      1319 A        82       VAL      C        C        0.510000       12.0110           0
      1320 A        82       VAL      O        O       -0.510000       15.9990           0
      1321 A        83       LEU      N        NH1     -0.470000       14.0070           0
      1322 A        83       LEU      HN       H        0.310000        1.0080           0
      1323 A        83       LEU      CA       CT1      0.070000       12.0110           0
      1324 A        83       LEU      HA       HB       0.090000        1.0080           0
      1325 A        83       LEU      CB       CT2     -0.180000       12.0110           0
      1326 A        83       LEU      HB1      HA       0.090000        1.0080           0
      1327 A        83       LEU      HB2      HA       0.090000        1.0080           0
      1328 A        83       LEU      CG       CT1     -0.090000       12.0110           0
      1329 A        83       LEU      HG       HA       0.090000        1.0080           0
      1330 A        83       LEU      CD1      CT3     -0.270000       12.0110           0
      1331 A        83       LEU      HD11     HA       0.090000        1.0080           0
      1332 A        83       LEU      HD12     HA       0.090000        1.0080           0
      1333 A        83       LEU      HD13     HA       0.090000        1.0080           0
      1334 A        83       LEU      CD2      CT3     -0.270000       12.0110           0
      1335 A        83       LEU      HD21     HA       0.090000        1.0080           0
      1336 A        83       LEU      HD22     HA       0.090000        1.0080           0
      1337 A        83       LEU      HD23     HA       0.090000        1.0080           0
      1338 A        83       LEU      C        C        0.510000       12.0110           0
      1339 A        83       LEU      O        O       -0.510000       15.9990           0
      1340 A        84       TYR      N        NH1     -0.470000       14.0070           0
      1341 A        84       TYR      HN       H        0.310000        1.0080           0
      1342 A        84       TYR      CA       CT1      0.070000       12.0110           0
      1343 A        84       TYR      HA       HB       0.090000        1.0080           0
      1344 A        84       TYR      CB       CT2     -0.180000       12.0110           0
      1345 A        84       TYR      HB1      HA       0.090000        1.0080           0
      1346 A        84       TYR      HB2      HA       0.090000        1.0080           0
      1347 A        84       TYR      CG       CA       0.000000       12.0110           0
      1348 A        84       TYR      CD1      CA      -0.115000       12.0110           0
      1349 A        84       TYR      HD1      HP       0.115000        1.0080           0
      1350 A        84       TYR      CE1      CA      -0.115000       12.0110           0
      1351 A        84       TYR      HE1      HP       0.115000        1.0080           0
      1352 A        84       TYR      CZ       CA       0.110000       12.0110           0
      1353 A        84       TYR      OH       OH1     -0.540000       15.9990           0
      1354 A        84       TYR      HH       H        0.430000        1.0080           0
      1355 A        84       TYR      CD2      CA      -0.115000       12.0110           0
      1356 A        84       TYR      HD2      HP       0.115000        1.0080           0
      1357 A        84       TYR      CE2      CA      -0.115000       12.0110           0
      1358 A        84       TYR      HE2      HP       0.115000        1.0080           0
      1359 A        84       TYR      C        C        0.510000       12.0110           0
      1360 A        84       TYR      O        O       -0.510000       15.9990           0
      1361 A        85       ALA      N        NH1     -0.470000       14.0070           0
      1362 A        85       ALA      HN       H        0.310000        1.0080           0
      1363 A        85       ALA      CA       CT1      0.070000       12.0110           0
      1364 A        85       ALA      HA       HB       0.090000        1.0080           0
      1365 A        85       ALA      CB       CT3     -0.270000       12.0110           0
      1366 A        85       ALA      HB1      HA       0.090000        1.0080           0
      1367 A        85       ALA      HB2      HA       0.090000        1.0080           0
      1368 A        85       ALA      HB3      HA       0.090000        1.0080           0
      1369 A        85       ALA      C        C        0.510000       12.0110           0
      1370 A        85       ALA      O        O       -0.510000       15.9990           0
      1371 A        86       MET      N        NH1     -0.470000       14.0070           0
      1372 A        86       MET      HN       H        0.310000        1.0080           0
      1373 A        86       MET      CA       CT1      0.070000       12.0110           0
      1374 A        86       MET      HA       HB       0.090000        1.0080           0
      1375 A        86       MET      CB       CT2     -0.180000       12.0110           0
      1376 A        86       MET      HB1      HA       0.090000        1.0080           0
      1377 A        86       MET      HB2      HA       0.090000        1.0080           0
      1378 A        86       MET      CG       CT2     -0.140000       12.0110           0
      1379 A        86       MET      HG1      HA       0.090000        1.0080           0
      1380 A        86       MET      HG2      HA       0.090000        1.0080           0
      1381 A        86       MET      SD       S       -0.090000       32.0600           0
      1382 A        86       MET      CE       CT3     -0.220000       12.0110           0
      1383 A        86       MET      HE1      HA       0.090000        1.0080           0
      1384 A        86       MET      HE2      HA       0.090000        1.0080           0
      1385 A        86       MET      HE3      HA       0.090000        1.0080           0
      1386 A        86       MET      C        C        0.510000       12.0110           0
      1387 A        86       MET      O        O       -0.510000       15.9990           0
      1388 A        87       GLY      N        NH1     -0.470000       14.0070           0
      1389 A        87       GLY      HN       H        0.310000        1.0080           0
      1390 A        87       GLY      CA       CT2     -0.020000       12.0110           0
      1391 A        87       GLY      HA1      HB       0.090000        1.0080           0
      1392 A        87       GLY      HA2      HB       0.090000        1.0080           0
      1393 A        87       GLY      C        C        0.510000       12.0110           0
      1394 A        87       GLY      O        O       -0.510000       15.9990           0
      1395 A        88       SER      N        NH1     -0.470000       14.0070           0
      1396 A        88       SER      HN       H        0.310000        1.0080           0
      1397 A        88       SER      CA       CT1      0.070000       12.0110           0
      1398 A        88       SER      HA       HB       0.090000        1.0080           0
      1399 A        88       SER      CB       CT2      0.050000       12.0110           0
      1400 A        88       SER      HB1      HA       0.090000        1.0080           0
      1401 A        88       SER      HB2      HA       0.090000        1.0080           0
      1402 A        88       SER      OG       OH1     -0.660000       15.9990           0
      1403 A        88       SER      HG1      H        0.430000        1.0080           0
      1404 A        88       SER      C        C        0.510000       12.0110           0
      1405 A        88       SER      O        O       -0.510000       15.9990           0
      1406 A        89       ILE      N        NH1     -0.470000       14.0070           0
      1407 A        89       ILE      HN       H        0.310000        1.0080           0
      1408 A        89       ILE      CA       CT1      0.070000       12.0110           0
      1409 A        89       ILE      HA       HB       0.090000        1.0080           0
      1410 A        89       ILE      CB       CT1     -0.090000       12.0110           0
      1411 A        89       ILE      HB       HA       0.090000        1.0080           0
      1412 A        89       ILE      CG2      CT3     -0.270000       12.0110           0
      1413 A        89       ILE      HG21     HA       0.090000        1.0080           0
      1414 A        89       ILE      HG22     HA       0.090000        1.0080           0
      1415 A        89       ILE      HG23     HA       0.090000        1.0080           0
      1416 A        89       ILE      CG1      CT2     -0.180000       12.0110           0
      1417 A        89       ILE      HG11     HA       0.090000        1.0080           0
      1418 A        89       ILE      HG12     HA       0.090000        1.0080           0
      1419 A        89       ILE      CD       CT3     -0.270000       12.0110           0
      1420 A        89       ILE      HD1      HA       0.090000        1.0080           0
      1421 A        89       ILE      HD2      HA       0.090000        1.0080           0
      1422 A        89       ILE      HD3      HA       0.090000        1.0080           0
      1423 A        89       ILE      C        C        0.510000       12.0110           0
      1424 A        89       ILE      O        O       -0.510000       15.9990           0
      1425 A        90       LEU      N        NH1     -0.470000       14.0070           0
      1426 A        90       LEU      HN       H        0.310000        1.0080           0
      1427 A        90       LEU      CA       CT1      0.070000       12.0110           0
      1428 A        90       LEU      HA       HB       0.090000        1.0080           0
      1429 A        90       LEU      CB       CT2     -0.180000       12.0110           0
      1430 A        90       LEU      HB1      HA       0.090000        1.0080           0
      1431 A        90       LEU      HB2      HA       0.090000        1.0080           0
      1432 A        90       LEU      CG       CT1     -0.090000       12.0110           0
      1433 A        90       LEU      HG       HA       0.090000        1.0080           0
      1434 A        90       LEU      CD1      CT3     -0.270000       12.0110           0
      1435 A        90       LEU      HD11     HA       0.090000        1.0080           0
      1436 A        90       LEU      HD12     HA       0.090000        1.0080           0
      1437 A        90       LEU      HD13     HA       0.090000        1.0080           0
      1438 A        90       LEU      CD2      CT3     -0.270000       12.0110           0
      1439 A        90       LEU      HD21     HA       0.090000        1.0080           0
      1440 A        90       LEU      HD22     HA       0.090000        1.0080           0
      1441 A        90       LEU      HD23     HA       0.090000        1.0080           0
      1442 A        90       LEU      C        C        0.510000       12.0110           0
      1443 A        90       LEU      O        O       -0.510000       15.9990           0
      1444 A        91       ILE      N        NH1     -0.470000       14.0070           0
      1445 A        91       ILE      HN       H        0.310000        1.0080           0
      1446 A        91       ILE      CA       CT1      0.070000       12.0110           0
      1447 A        91       ILE      HA       HB       0.090000        1.0080           0
      1448 A        91       ILE      CB       CT1     -0.090000       12.0110           0
      1449 A        91       ILE      HB       HA       0.090000        1.0080           0
      1450 A        91       ILE      CG2      CT3     -0.270000       12.0110           0
      1451 A        91       ILE      HG21     HA       0.090000        1.0080           0
      1452 A        91       ILE      HG22     HA       0.090000        1.0080           0
      1453 A        91       ILE      HG23     HA       0.090000        1.0080           0
      1454 A        91       ILE      CG1      CT2     -0.180000       12.0110           0
      1455 A        91       ILE      HG11     HA       0.090000        1.0080           0
      1456 A        91       ILE      HG12     HA       0.090000        1.0080           0
      1457 A        91       ILE      CD       CT3     -0.270000       12.0110           0
      1458 A        91       ILE      HD1      HA       0.090000        1.0080           0
      1459 A        91       ILE      HD2      HA       0.090000        1.0080           0
      1460 A        91       ILE      HD3      HA       0.090000        1.0080           0
      1461 A        91       ILE      C        C        0.510000       12.0110           0
      1462 A        91       ILE      O        O       -0.510000       15.9990           0
      1463 A        92       LEU      N        NH1     -0.470000       14.0070           0
      1464 A        92       LEU      HN       H        0.310000        1.0080           0
      1465 A        92       LEU      CA       CT1      0.070000       12.0110           0
      1466 A        92       LEU      HA       HB       0.090000        1.0080           0
      1467 A        92       LEU      CB       CT2     -0.180000       12.0110           0
      1468 A        92       LEU      HB1      HA       0.090000        1.0080           0
      1469 A        92       LEU      HB2      HA       0.090000        1.0080           0
      1470 A        92       LEU      CG       CT1     -0.090000       12.0110           0
      1471 A        92       LEU      HG       HA       0.090000        1.0080           0
      1472 A        92       LEU      CD1      CT3     -0.270000       12.0110           0
      1473 A        92       LEU      HD11     HA       0.090000        1.0080           0
      1474 A        92       LEU      HD12     HA       0.090000        1.0080           0
      1475 A        92       LEU      HD13     HA       0.090000        1.0080           0
      1476 A        92       LEU      CD2      CT3     -0.270000       12.0110           0
      1477 A        92       LEU      HD21     HA       0.090000        1.0080           0
      1478 A        92       LEU      HD22     HA       0.090000        1.0080           0
      1479 A        92       LEU      HD23     HA       0.090000        1.0080           0
      1480 A        92       LEU      C        C        0.510000       12.0110           0
      1481 A        92       LEU      O        O       -0.510000       15.9990           0
      1482 A        93       LEU      N        NH1     -0.470000       14.0070           0
      1483 A        93       LEU      HN       H        0.310000        1.0080           0
      1484 A        93       LEU      CA       CT1      0.070000       12.0110           0
      1485 A        93       LEU      HA       HB       0.090000        1.0080           0
      1486 A        93       LEU      CB       CT2     -0.180000       12.0110           0
      1487 A        93       LEU      HB1      HA       0.090000        1.0080           0
      1488 A        93       LEU      HB2      HA       0.090000        1.0080           0
      1489 A        93       LEU      CG       CT1     -0.090000       12.0110           0
      1490 A        93       LEU      HG       HA       0.090000        1.0080           0
      1491 A        93       LEU      CD1      CT3     -0.270000       12.0110           0
      1492 A        93       LEU      HD11     HA       0.090000        1.0080           0
      1493 A        93       LEU      HD12     HA       0.090000        1.0080           0
      1494 A        93       LEU      HD13     HA       0.090000        1.0080           0
      1495 A        93       LEU      CD2      CT3     -0.270000       12.0110           0
      1496 A        93       LEU      HD21     HA       0.090000        1.0080           0
      1497 A        93       LEU      HD22     HA       0.090000        1.0080           0
      1498 A        93       LEU      HD23     HA       0.090000        1.0080           0
      1499 A        93       LEU      C        C        0.510000       12.0110           0
      1500 A        93       LEU      O        O       -0.510000       15.9990           0
      1501 A        94       ARG      N        NH1     -0.470000       14.0070           0
      1502 A        94       ARG      HN       H        0.310000        1.0080           0
      1503 A        94       ARG      CA       CT1      0.070000       12.0110           0
      1504 A        94       ARG      HA       HB       0.090000        1.0080           0
      1505 A        94       ARG      CB       CT2     -0.180000       12.0110           0
      1506 A        94       ARG      HB1      HA       0.090000        1.0080           0
      1507 A        94       ARG      HB2      HA       0.090000        1.0080           0
      1508 A        94       ARG      CG       CT2     -0.180000       12.0110           0
      1509 A        94       ARG      HG1      HA       0.090000        1.0080           0
      1510 A        94       ARG      HG2      HA       0.090000        1.0080           0
      1511 A        94       ARG      CD       CT2      0.200000       12.0110           0
      1512 A        94       ARG      HD1      HA       0.090000        1.0080           0
      1513 A        94       ARG      HD2      HA       0.090000        1.0080           0
      1514 A        94       ARG      NE       NC2     -0.700000       14.0070           0
      1515 A        94       ARG      HE       HC       0.440000        1.0080           0
      1516 A        94       ARG      CZ       C        0.640000       12.0110           0
      1517 A        94       ARG      NH1      NC2     -0.800000       14.0070           0
      1518 A        94       ARG      HH11     HC       0.460000        1.0080           0
      1519 A        94       ARG      HH12     HC       0.460000        1.0080           0
      1520 A        94       ARG      NH2      NC2     -0.800000       14.0070           0
      1521 A        94       ARG      HH21     HC       0.460000        1.0080           0
      1522 A        94       ARG      HH22     HC       0.460000        1.0080           0
      1523 A        94       ARG      C        C        0.510000       12.0110           0
      1524 A        94       ARG      O        O       -0.510000       15.9990           0
      1525 A        95       ARG      N        NH1     -0.470000       14.0070           0
      1526 A        95       ARG      HN       H        0.310000        1.0080           0
      1527 A        95       ARG      CA       CT1      0.070000       12.0110           0
      1528 A        95       ARG      HA       HB       0.090000        1.0080           0
      1529 A        95       ARG      CB       CT2     -0.180000       12.0110           0
      1530 A        95       ARG      HB1      HA       0.090000        1.0080           0
      1531 A        95       ARG      HB2      HA       0.090000        1.0080           0
      1532 A        95       ARG      CG       CT2     -0.180000       12.0110           0
      1533 A        95       ARG      HG1      HA       0.090000        1.0080           0
      1534 A        95       ARG      HG2      HA       0.090000        1.0080           0
      1535 A        95       ARG      CD       CT2      0.200000       12.0110           0
      1536 A        95       ARG      HD1      HA       0.090000        1.0080           0
      1537 A        95       ARG      HD2      HA       0.090000        1.0080           0
      1538 A        95       ARG      NE       NC2     -0.700000       14.0070           0
      1539 A        95       ARG      HE       HC       0.440000        1.0080           0
      1540 A        95       ARG      CZ       C        0.640000       12.0110           0
      1541 A        95       ARG      NH1      NC2     -0.800000       14.0070           0
      1542 A        95       ARG      HH11     HC       0.460000        1.0080           0
      1543 A        95       ARG      HH12     HC       0.460000        1.0080           0
      1544 A        95       ARG      NH2      NC2     -0.800000       14.0070           0
      1545 A        95       ARG      HH21     HC       0.460000        1.0080           0
      1546 A        95       ARG      HH22     HC       0.460000        1.0080           0
      1547 A        95       ARG      C        C        0.510000       12.0110           0
      1548 A        95       ARG      O        O       -0.510000       15.9990           0
      1549 A        96       THR      N        NH1     -0.470000       14.0070           0
      1550 A        96       THR      HN       H        0.310000        1.0080           0
      1551 A        96       THR      CA       CT1      0.070000       12.0110           0
      1552 A        96       THR      HA       HB       0.090000        1.0080           0
      1553 A        96       THR      CB       CT1      0.140000       12.0110           0
      1554 A        96       THR      HB       HA       0.090000        1.0080           0
      1555 A        96       THR      OG1      OH1     -0.660000       15.9990           0
      1556 A        96       THR      HG1      H        0.430000        1.0080           0
      1557 A        96       THR      CG2      CT3     -0.270000       12.0110           0
      1558 A        96       THR      HG21     HA       0.090000        1.0080           0
      1559 A        96       THR      HG22     HA       0.090000        1.0080           0
      1560 A        96       THR      HG23     HA       0.090000        1.0080           0
      1561 A        96       THR      C        C        0.510000       12.0110           0
      1562 A        96       THR      O        O       -0.510000       15.9990           0
      1563 A        97       ASP      N        NH1     -0.470000       14.0070           0
      1564 A        97       ASP      HN       H        0.310000        1.0080           0
      1565 A        97       ASP      CA       CT1      0.070000       12.0110           0
      1566 A        97       ASP      HA       HB       0.090000        1.0080           0
      1567 A        97       ASP      CB       CT2     -0.280000       12.0110           0
      1568 A        97       ASP      HB1      HA       0.090000        1.0080           0
      1569 A        97       ASP      HB2      HA       0.090000        1.0080           0
      1570 A        97       ASP      CG       CC       0.620000       12.0110           0
      1571 A        97       ASP      OD1      OC      -0.760000       15.9990           0
      1572 A        97       ASP      OD2      OC      -0.760000       15.9990           0
      1573 A        97       ASP      C        C        0.510000       12.0110           0
      1574 A        97       ASP      O        O       -0.510000       15.9990           0
      1575 A        98       TRP      N        NH1     -0.470000       14.0070           0
      1576 A        98       TRP      HN       H        0.310000        1.0080           0
      1577 A        98       TRP      CA       CT1      0.070000       12.0110           0
      1578 A        98       TRP      HA       HB       0.090000        1.0080           0
      1579 A        98       TRP      CB       CT2     -0.180000       12.0110           0
      1580 A        98       TRP      HB1      HA       0.090000        1.0080           0
      1581 A        98       TRP      HB2      HA       0.090000        1.0080           0
      1582 A        98       TRP      CG       CY      -0.030000       12.0110           0
      1583 A        98       TRP      CD1      CA       0.035000       12.0110           0
      1584 A        98       TRP      HD1      HP       0.115000        1.0080           0
      1585 A        98       TRP      NE1      NY      -0.610000       14.0070           0
      1586 A        98       TRP      HE1      H        0.380000        1.0080           0
      1587 A        98       TRP      CE2      CPT      0.130000       12.0110           0
      1588 A        98       TRP      CD2      CPT     -0.020000       12.0110           0
      1589 A        98       TRP      CE3      CA      -0.115000       12.0110           0
      1590 A        98       TRP      HE3      HP       0.115000        1.0080           0
      1591 A        98       TRP      CZ3      CA      -0.115000       12.0110           0
      1592 A        98       TRP      HZ3      HP       0.115000        1.0080           0
      1593 A        98       TRP      CZ2      CA      -0.115000       12.0110           0
      1594 A        98       TRP      HZ2      HP       0.115000        1.0080           0
      1595 A        98       TRP      CH2      CA      -0.115000       12.0110           0
      1596 A        98       TRP      HH2      HP       0.115000        1.0080           0
      1597 A        98       TRP      C        C        0.510000       12.0110           0
      1598 A        98       TRP      O        O       -0.510000       15.9990           0
      1599 A        99       SER      N        NH1     -0.470000       14.0070           0
      1600 A        99       SER      HN       H        0.310000        1.0080           0
      1601 A        99       SER      CA       CT1      0.070000       12.0110           0
      1602 A        99       SER      HA       HB       0.090000        1.0080           0
      1603 A        99       SER      CB       CT2      0.050000       12.0110           0
      1604 A        99       SER      HB1      HA       0.090000        1.0080           0
      1605 A        99       SER      HB2      HA       0.090000        1.0080           0
      1606 A        99       SER      OG       OH1     -0.660000       15.9990           0
      1607 A        99       SER      HG1      H        0.430000        1.0080           0
      1608 A        99       SER      C        C        0.510000       12.0110           0
      1609 A        99       SER      O        O       -0.510000       15.9990           0
      1610 A        100      ALA      N        NH1     -0.470000       14.0070           0
      1611 A        100      ALA      HN       H        0.310000        1.0080           0
      1612 A        100      ALA      CA       CT1      0.070000       12.0110           0
      1613 A        100      ALA      HA       HB       0.090000        1.0080           0
      1614 A        100      ALA      CB       CT3     -0.270000       12.0110           0
      1615 A        100      ALA      HB1      HA       0.090000        1.0080           0
      1616 A        100      ALA      HB2      HA       0.090000        1.0080           0
      1617 A        100      ALA      HB3      HA       0.090000        1.0080           0
      1618 A        100      ALA      C        C        0.510000       12.0110           0
      1619 A        100      ALA      O        O       -0.510000       15.9990           0
      1620 A        101      VAL      N        NH1     -0.470000       14.0070           0
      1621 A        101      VAL      HN       H        0.310000        1.0080           0
      1622 A        101      VAL      CA       CT1      0.070000       12.0110           0
      1623 A        101      VAL      HA       HB       0.090000        1.0080           0
      1624 A        101      VAL      CB       CT1     -0.090000       12.0110           0
      1625 A        101      VAL      HB       HA       0.090000        1.0080           0
      1626 A        101      VAL      CG1      CT3     -0.270000       12.0110           0
      1627 A        101      VAL      HG11     HA       0.090000        1.0080           0
      1628 A        101      VAL      HG12     HA       0.090000        1.0080           0
      1629 A        101      VAL      HG13     HA       0.090000        1.0080           0
      1630 A        101      VAL      CG2      CT3     -0.270000       12.0110           0
      1631 A        101      VAL      HG21     HA       0.090000        1.0080           0
      1632 A        101      VAL      HG22     HA       0.090000        1.0080           0
      1633 A        101      VAL      HG23     HA       0.090000        1.0080           0
      1634 A        101      VAL      C        C        0.510000       12.0110           0
      1635 A        101      VAL      O        O       -0.510000       15.9990           0
      1636 A        102      ALA      N        NH1     -0.470000       14.0070           0
      1637 A        102      ALA      HN       H        0.310000        1.0080           0
      1638 A        102      ALA      CA       CT1      0.070000       12.0110           0
      1639 A        102      ALA      HA       HB       0.090000        1.0080           0
      1640 A        102      ALA      CB       CT3     -0.270000       12.0110           0
      1641 A        102      ALA      HB1      HA       0.090000        1.0080           0
      1642 A        102      ALA      HB2      HA       0.090000        1.0080           0
      1643 A        102      ALA      HB3      HA       0.090000        1.0080           0
      1644 A        102      ALA      C        C        0.510000       12.0110           0
      1645 A        102      ALA      O        O       -0.510000       15.9990           0
      1646 A        103      ASP      N        NH1     -0.470000       14.0070           0
      1647 A        103      ASP      HN       H        0.310000        1.0080           0
      1648 A        103      ASP      CA       CT1      0.070000       12.0110           0
      1649 A        103      ASP      HA       HB       0.090000        1.0080           0
      1650 A        103      ASP      CB       CT2     -0.280000       12.0110           0
      1651 A        103      ASP      HB1      HA       0.090000        1.0080           0
      1652 A        103      ASP      HB2      HA       0.090000        1.0080           0
      1653 A        103      ASP      CG       CC       0.620000       12.0110           0
      1654 A        103      ASP      OD1      OC      -0.760000       15.9990           0
      1655 A        103      ASP      OD2      OC      -0.760000       15.9990           0
      1656 A        103      ASP      C        C        0.510000       12.0110           0
      1657 A        103      ASP      O        O       -0.510000       15.9990           0
      1658 A        104      GLN      N        NH1     -0.470000       14.0070           0
      1659 A        104      GLN      HN       H        0.310000        1.0080           0
      1660 A        104      GLN      CA       CT1      0.070000       12.0110           0
      1661 A        104      GLN      HA       HB       0.090000        1.0080           0
      1662 A        104      GLN      CB       CT2     -0.180000       12.0110           0
      1663 A        104      GLN      HB1      HA       0.090000        1.0080           0
      1664 A        104      GLN      HB2      HA       0.090000        1.0080           0
      1665 A        104      GLN      CG       CT2     -0.180000       12.0110           0
      1666 A        104      GLN      HG1      HA       0.090000        1.0080           0
      1667 A        104      GLN      HG2      HA       0.090000        1.0080           0
      1668 A        104      GLN      CD       CC       0.550000       12.0110           0
      1669 A        104      GLN      OE1      O       -0.550000       15.9990           0
      1670 A        104      GLN      NE2      NH2     -0.620000       14.0070           0
      1671 A        104      GLN      HE21     H        0.320000        1.0080           0
      1672 A        104      GLN      HE22     H        0.300000        1.0080           0
      1673 A        104      GLN      C        C        0.510000       12.0110           0
      1674 A        104      GLN      O        O       -0.510000       15.9990           0
      1675 A        105      GLY      N        NH1     -0.470000       14.0070           0
      1676 A        105      GLY      HN       H        0.310000        1.0080           0
      1677 A        105      GLY      CA       CT2     -0.020000       12.0110           0
      1678 A        105      GLY      HA1      HB       0.090000        1.0080           0
      1679 A        105      GLY      HA2      HB       0.090000        1.0080           0
      1680 A        105      GLY      C        C        0.510000       12.0110           0
      1681 A        105      GLY      O        O       -0.510000       15.9990           0
      1682 A        106      GLU      N        NH1     -0.470000       14.0070           0
      1683 A        106      GLU      HN       H        0.310000        1.0080           0
      1684 A        106      GLU      CA       CT1      0.070000       12.0110           0
      1685 A        106      GLU      HA       HB       0.090000        1.0080           0
      1686 A        106      GLU      CB       CT2     -0.180000       12.0110           0
      1687 A        106      GLU      HB1      HA       0.090000        1.0080           0
      1688 A        106      GLU      HB2      HA       0.090000        1.0080           0
      1689 A        106      GLU      CG       CT2     -0.280000       12.0110           0
      1690 A        106      GLU      HG1      HA       0.090000        1.0080           0
      1691 A        106      GLU      HG2      HA       0.090000        1.0080           0
      1692 A        106      GLU      CD       CC       0.620000       12.0110           0
      1693 A        106      GLU      OE1      OC      -0.760000       15.9990           0
      1694 A        106      GLU      OE2      OC      -0.760000       15.9990           0
      1695 A        106      GLU      C        C        0.510000       12.0110           0
      1696 A        106      GLU      O        O       -0.510000       15.9990           0
      1697 A        107      ALA      N        NH1     -0.470000       14.0070           0
      1698 A        107      ALA      HN       H        0.310000        1.0080           0
      1699 A        107      ALA      CA       CT1      0.070000       12.0110           0
      1700 A        107      ALA      HA       HB       0.090000        1.0080           0
      1701 A        107      ALA      CB       CT3     -0.270000       12.0110           0
      1702 A        107      ALA      HB1      HA       0.090000        1.0080           0
      1703 A        107      ALA      HB2      HA       0.090000        1.0080           0
      1704 A        107      ALA      HB3      HA       0.090000        1.0080           0
      1705 A        107      ALA      C        C        0.510000       12.0110           0
      1706 A        107      ALA      O        O       -0.510000       15.9990           0
      1707 A        108      TYR      N        NH1     -0.470000       14.0070           0
      1708 A        108      TYR      HN       H        0.310000        1.0080           0
      1709 A        108      TYR      CA       CT1      0.070000       12.0110           0
      1710 A        108      TYR      HA       HB       0.090000        1.0080           0
      1711 A        108      TYR      CB       CT2     -0.180000       12.0110           0
      1712 A        108      TYR      HB1      HA       0.090000        1.0080           0
      1713 A        108      TYR      HB2      HA       0.090000        1.0080           0
      1714 A        108      TYR      CG       CA       0.000000       12.0110           0
      1715 A        108      TYR      CD1      CA      -0.115000       12.0110           0
      1716 A        108      TYR      HD1      HP       0.115000        1.0080           0
      1717 A        108      TYR      CE1      CA      -0.115000       12.0110           0
      1718 A        108      TYR      HE1      HP       0.115000        1.0080           0
      1719 A        108      TYR      CZ       CA       0.110000       12.0110           0
      1720 A        108      TYR      OH       OH1     -0.540000       15.9990           0
      1721 A        108      TYR      HH       H        0.430000        1.0080           0
      1722 A        108      TYR      CD2      CA      -0.115000       12.0110           0
      1723 A        108      TYR      HD2      HP       0.115000        1.0080           0
      1724 A        108      TYR      CE2      CA      -0.115000       12.0110           0
      1725 A        108      TYR      HE2      HP       0.115000        1.0080           0
      1726 A        108      TYR      C        C        0.510000       12.0110           0
      1727 A        108      TYR      O        O       -0.510000       15.9990           0
      1728 A        109      LEU      N        NH1     -0.470000       14.0070           0
      1729 A        109      LEU      HN       H        0.310000        1.0080           0
      1730 A        109      LEU      CA       CT1      0.070000       12.0110           0
      1731 A        109      LEU      HA       HB       0.090000        1.0080           0
      1732 A        109      LEU      CB       CT2     -0.180000       12.0110           0
      1733 A        109      LEU      HB1      HA       0.090000        1.0080           0
      1734 A        109      LEU      HB2      HA       0.090000        1.0080           0
      1735 A        109      LEU      CG       CT1     -0.090000       12.0110           0
      1736 A        109      LEU      HG       HA       0.090000        1.0080           0
      1737 A        109      LEU      CD1      CT3     -0.270000       12.0110           0
      1738 A        109      LEU      HD11     HA       0.090000        1.0080           0
      1739 A        109      LEU      HD12     HA       0.090000        1.0080           0
      1740 A        109      LEU      HD13     HA       0.090000        1.0080           0
      1741 A        109      LEU      CD2      CT3     -0.270000       12.0110           0
      1742 A        109      LEU      HD21     HA       0.090000        1.0080           0
      1743 A        109      LEU      HD22     HA       0.090000        1.0080           0
      1744 A        109      LEU      HD23     HA       0.090000        1.0080           0
      1745 A        109      LEU      C        C        0.510000       12.0110           0
      1746 A        109      LEU      O        O       -0.510000       15.9990           0
      1747 A        110      ALA      N        NH1     -0.470000       14.0070           0
      1748 A        110      ALA      HN       H        0.310000        1.0080           0
      1749 A        110      ALA      CA       CT1      0.070000       12.0110           0
      1750 A        110      ALA      HA       HB       0.090000        1.0080           0
      1751 A        110      ALA      CB       CT3     -0.270000       12.0110           0
      1752 A        110      ALA      HB1      HA       0.090000        1.0080           0
      1753 A        110      ALA      HB2      HA       0.090000        1.0080           0
      1754 A        110      ALA      HB3      HA       0.090000        1.0080           0
      1755 A        110      ALA      C        C        0.510000       12.0110           0
      1756 A        110      ALA      O        O       -0.510000       15.9990           0
      1757 A        111      GLY      N        NH1     -0.470000       14.0070           0
      1758 A        111      GLY      HN       H        0.310000        1.0080           0
      1759 A        111      GLY      CA       CT2     -0.020000       12.0110           0
      1760 A        111      GLY      HA1      HB       0.090000        1.0080           0
      1761 A        111      GLY      HA2      HB       0.090000        1.0080           0
      1762 A        111      GLY      C        C        0.510000       12.0110           0
      1763 A        111      GLY      O        O       -0.510000       15.9990           0
      1764 A        112      ASN      N        NH1     -0.470000       14.0070           0
      1765 A        112      ASN      HN       H        0.310000        1.0080           0
      1766 A        112      ASN      CA       CT1      0.070000       12.0110           0
      1767 A        112      ASN      HA       HB       0.090000        1.0080           0
      1768 A        112      ASN      CB       CT2     -0.180000       12.0110           0
      1769 A        112      ASN      HB1      HA       0.090000        1.0080           0
      1770 A        112      ASN      HB2      HA       0.090000        1.0080           0
      1771 A        112      ASN      CG       CC       0.550000       12.0110           0
      1772 A        112      ASN      OD1      O       -0.550000       15.9990           0
      1773 A        112      ASN      ND2      NH2     -0.620000       14.0070           0
      1774 A        112      ASN      HD21     H        0.320000        1.0080           0
      1775 A        112      ASN      HD22     H        0.300000        1.0080           0
      1776 A        112      ASN      C        C        0.510000       12.0110           0
      1777 A        112      ASN      O        O       -0.510000       15.9990           0
      1778 A        113      PRO      N        N       -0.290000       14.0070           0
      1779 A        113      PRO      CD       CP3      0.000000       12.0110           0
      1780 A        113      PRO      HD1      HA       0.090000        1.0080           0
      1781 A        113      PRO      HD2      HA       0.090000        1.0080           0
      1782 A        113      PRO      CA       CP1      0.020000       12.0110           0
      1783 A        113      PRO      HA       HB       0.090000        1.0080           0
      1784 A        113      PRO      CB       CP2     -0.180000       12.0110           0
      1785 A        113      PRO      HB1      HA       0.090000        1.0080           0
      1786 A        113      PRO      HB2      HA       0.090000        1.0080           0
      1787 A        113      PRO      CG       CP2     -0.180000       12.0110           0
      1788 A        113      PRO      HG1      HA       0.090000        1.0080           0
      1789 A        113      PRO      HG2      HA       0.090000        1.0080           0
      1790 A        113      PRO      C        C        0.510000       12.0110           0
      1791 A        113      PRO      O        O       -0.510000       15.9990           0
      1792 A        114      HSE      N        NH1     -0.470000       14.0070           0
      1793 A        114      HSE      HN       H        0.310000        1.0080           0
      1794 A        114      HSE      CA       CT1      0.070000       12.0110           0
      1795 A        114      HSE      HA       HB       0.090000        1.0080           0
      1796 A        114      HSE      CB       CT2     -0.080000       12.0110           0
      1797 A        114      HSE      HB1      HA       0.090000        1.0080           0
      1798 A        114      HSE      HB2      HA       0.090000        1.0080           0
      1799 A        114      HSE      ND1      NR2     -0.700000       14.0070           0
      1800 A        114      HSE      CG       CPH1     0.220000       12.0110           0
      1801 A        114      HSE      CE1      CPH2     0.250000       12.0110           0
      1802 A        114      HSE      HE1      HR1      0.130000        1.0080           0
      1803 A        114      HSE      NE2      NR1     -0.360000       14.0070           0
      1804 A        114      HSE      HE2      H        0.320000        1.0080           0
      1805 A        114      HSE      CD2      CPH1    -0.050000       12.0110           0
      1806 A        114      HSE      HD2      HR3      0.090000        1.0080           0
      1807 A        114      HSE      C        C        0.510000       12.0110           0
      1808 A        114      HSE      O        O       -0.510000       15.9990           0
      1809 A        115      ALA      N        NH1     -0.470000       14.0070           0
      1810 A        115      ALA      HN       H        0.310000        1.0080           0
      1811 A        115      ALA      CA       CT1      0.070000       12.0110           0
      1812 A        115      ALA      HA       HB       0.090000        1.0080           0
      1813 A        115      ALA      CB       CT3     -0.270000       12.0110           0
      1814 A        115      ALA      HB1      HA       0.090000        1.0080           0
      1815 A        115      ALA      HB2      HA       0.090000        1.0080           0
      1816 A        115      ALA      HB3      HA       0.090000        1.0080           0
      1817 A        115      ALA      C        C        0.510000       12.0110           0
      1818 A        115      ALA      O        O       -0.510000       15.9990           0
      1819 A        116      PRO      N        N       -0.290000       14.0070           0
      1820 A        116      PRO      CD       CP3      0.000000       12.0110           0
      1821 A        116      PRO      HD1      HA       0.090000        1.0080           0
      1822 A        116      PRO      HD2      HA       0.090000        1.0080           0
      1823 A        116      PRO      CA       CP1      0.020000       12.0110           0
      1824 A        116      PRO      HA       HB       0.090000        1.0080           0
      1825 A        116      PRO      CB       CP2     -0.180000       12.0110           0
      1826 A        116      PRO      HB1      HA       0.090000        1.0080           0
      1827 A        116      PRO      HB2      HA       0.090000        1.0080           0
      1828 A        116      PRO      CG       CP2     -0.180000       12.0110           0
      1829 A        116      PRO      HG1      HA       0.090000        1.0080           0
      1830 A        116      PRO      HG2      HA       0.090000        1.0080           0
      1831 A        116      PRO      C        C        0.510000       12.0110           0
      1832 A        116      PRO      O        O       -0.510000       15.9990           0
      1833 A        117      LEU      N        NH1     -0.470000       14.0070           0
      1834 A        117      LEU      HN       H        0.310000        1.0080           0
      1835 A        117      LEU      CA       CT1      0.070000       12.0110           0
      1836 A        117      LEU      HA       HB       0.090000        1.0080           0
      1837 A        117      LEU      CB       CT2     -0.180000       12.0110           0
      1838 A        117      LEU      HB1      HA       0.090000        1.0080           0
      1839 A        117      LEU      HB2      HA       0.090000        1.0080           0
      1840 A        117      LEU      CG       CT1     -0.090000       12.0110           0
      1841 A        117      LEU      HG       HA       0.090000        1.0080           0
      1842 A        117      LEU      CD1      CT3     -0.270000       12.0110           0
      1843 A        117      LEU      HD11     HA       0.090000        1.0080           0
      1844 A        117      LEU      HD12     HA       0.090000        1.0080           0
      1845 A        117      LEU      HD13     HA       0.090000        1.0080           0
      1846 A        117      LEU      CD2      CT3     -0.270000       12.0110           0
      1847 A        117      LEU      HD21     HA       0.090000        1.0080           0
      1848 A        117      LEU      HD22     HA       0.090000        1.0080           0
      1849 A        117      LEU      HD23     HA       0.090000        1.0080           0
      1850 A        117      LEU      C        C        0.510000       12.0110           0
      1851 A        117      LEU      O        O       -0.510000       15.9990           0
      1852 A        118      VAL      N        NH1     -0.470000       14.0070           0
      1853 A        118      VAL      HN       H        0.310000        1.0080           0
      1854 A        118      VAL      CA       CT1      0.070000       12.0110           0
      1855 A        118      VAL      HA       HB       0.090000        1.0080           0
      1856 A        118      VAL      CB       CT1     -0.090000       12.0110           0
      1857 A        118      VAL      HB       HA       0.090000        1.0080           0
      1858 A        118      VAL      CG1      CT3     -0.270000       12.0110           0
      1859 A        118      VAL      HG11     HA       0.090000        1.0080           0
      1860 A        118      VAL      HG12     HA       0.090000        1.0080           0
      1861 A        118      VAL      HG13     HA       0.090000        1.0080           0
      1862 A        118      VAL      CG2      CT3     -0.270000       12.0110           0
      1863 A        118      VAL      HG21     HA       0.090000        1.0080           0
      1864 A        118      VAL      HG22     HA       0.090000        1.0080           0
      1865 A        118      VAL      HG23     HA       0.090000        1.0080           0
      1866 A        118      VAL      C        C        0.510000       12.0110           0
      1867 A        118      VAL      O        O       -0.510000       15.9990           0
      1868 A        119      ASP      N        NH1     -0.470000       14.0070           0
      1869 A        119      ASP      HN       H        0.310000        1.0080           0
      1870 A        119      ASP      CA       CT1      0.070000       12.0110           0
      1871 A        119      ASP      HA       HB       0.090000        1.0080           0
      1872 A        119      ASP      CB       CT2     -0.280000       12.0110           0
      1873 A        119      ASP      HB1      HA       0.090000        1.0080           0
      1874 A        119      ASP      HB2      HA       0.090000        1.0080           0
      1875 A        119      ASP      CG       CC       0.620000       12.0110           0
      1876 A        119      ASP      OD1      OC      -0.760000       15.9990           0
      1877 A        119      ASP      OD2      OC      -0.760000       15.9990           0
      1878 A        119      ASP      C        C        0.510000       12.0110           0
      1879 A        119      ASP      O        O       -0.510000       15.9990           0
      1880 A        120      VAL      N        NH1     -0.470000       14.0070           0
      1881 A        120      VAL      HN       H        0.310000        1.0080           0
      1882 A        120      VAL      CA       CT1      0.070000       12.0110           0
      1883 A        120      VAL      HA       HB       0.090000        1.0080           0
      1884 A        120      VAL      CB       CT1     -0.090000       12.0110           0
      1885 A        120      VAL      HB       HA       0.090000        1.0080           0
      1886 A        120      VAL      CG1      CT3     -0.270000       12.0110           0
      1887 A        120      VAL      HG11     HA       0.090000        1.0080           0
      1888 A        120      VAL      HG12     HA       0.090000        1.0080           0
      1889 A        120      VAL      HG13     HA       0.090000        1.0080           0
      1890 A        120      VAL      CG2      CT3     -0.270000       12.0110           0
      1891 A        120      VAL      HG21     HA       0.090000        1.0080           0
      1892 A        120      VAL      HG22     HA       0.090000        1.0080           0
      1893 A        120      VAL      HG23     HA       0.090000        1.0080           0
      1894 A        120      VAL      C        C        0.510000       12.0110           0
      1895 A        120      VAL      O        O       -0.510000       15.9990           0
      1896 A        121      PHE      N        NH1     -0.470000       14.0070           0
      1897 A        121      PHE      HN       H        0.310000        1.0080           0
      1898 A        121      PHE      CA       CT1      0.070000       12.0110           0
      1899 A        121      PHE      HA       HB       0.090000        1.0080           0
      1900 A        121      PHE      CB       CT2     -0.180000       12.0110           0
      1901 A        121      PHE      HB1      HA       0.090000        1.0080           0
      1902 A        121      PHE      HB2      HA       0.090000        1.0080           0
      1903 A        121      PHE      CG       CA       0.000000       12.0110           0
      1904 A        121      PHE      CD1      CA      -0.115000       12.0110           0
      1905 A        121      PHE      HD1      HP       0.115000        1.0080           0
      1906 A        121      PHE      CE1      CA      -0.115000       12.0110           0
      1907 A        121      PHE      HE1      HP       0.115000        1.0080           0
      1908 A        121      PHE      CZ       CA      -0.115000       12.0110           0
      1909 A        121      PHE      HZ       HP       0.115000        1.0080           0
      1910 A        121      PHE      CD2      CA      -0.115000       12.0110           0
      1911 A        121      PHE      HD2      HP       0.115000        1.0080           0
      1912 A        121      PHE      CE2      CA      -0.115000       12.0110           0
      1913 A        121      PHE      HE2      HP       0.115000        1.0080           0
      1914 A        121      PHE      C        C        0.510000       12.0110           0
      1915 A        121      PHE      O        O       -0.510000       15.9990           0
      1916 A        122      ILE      N        NH1     -0.470000       14.0070           0
      1917 A        122      ILE      HN       H        0.310000        1.0080           0
      1918 A        122      ILE      CA       CT1      0.070000       12.0110           0
      1919 A        122      ILE      HA       HB       0.090000        1.0080           0
      1920 A        122      ILE      CB       CT1     -0.090000       12.0110           0
      1921 A        122      ILE      HB       HA       0.090000        1.0080           0
      1922 A        122      ILE      CG2      CT3     -0.270000       12.0110           0
      1923 A        122      ILE      HG21     HA       0.090000        1.0080           0
      1924 A        122      ILE      HG22     HA       0.090000        1.0080           0
      1925 A        122      ILE      HG23     HA       0.090000        1.0080           0
      1926 A        122      ILE      CG1      CT2     -0.180000       12.0110           0
      1927 A        122      ILE      HG11     HA       0.090000        1.0080           0
      1928 A        122      ILE      HG12     HA       0.090000        1.0080           0
      1929 A        122      ILE      CD       CT3     -0.270000       12.0110           0
      1930 A        122      ILE      HD1      HA       0.090000        1.0080           0
      1931 A        122      ILE      HD2      HA       0.090000        1.0080           0
      1932 A        122      ILE      HD3      HA       0.090000        1.0080           0
      1933 A        122      ILE      C        C        0.510000       12.0110           0
      1934 A        122      ILE      O        O       -0.510000       15.9990           0
      1935 A        123      CYS      N        NH1     -0.470000       14.0070           0
      1936 A        123      CYS      HN       H        0.310000        1.0080           0
      1937 A        123      CYS      CA       CT1      0.070000       12.0110           0
      1938 A        123      CYS      HA       HB       0.090000        1.0080           0
      1939 A        123      CYS      CB       CT2     -0.110000       12.0110           0
      1940 A        123      CYS      HB1      HA       0.090000        1.0080           0
      1941 A        123      CYS      HB2      HA       0.090000        1.0080           0
      1942 A        123      CYS      SG       S       -0.230000       32.0600           0
      1943 A        123      CYS      HG1      HS       0.160000        1.0080           0
      1944 A        123      CYS      C        C        0.510000       12.0110           0
      1945 A        123      CYS      O        O       -0.510000       15.9990           0
      1946 A        124      THR      N        NH1     -0.470000       14.0070           0
      1947 A        124      THR      HN       H        0.310000        1.0080           0
      1948 A        124      THR      CA       CT1      0.070000       12.0110           0
      1949 A        124      THR      HA       HB       0.090000        1.0080           0
      1950 A        124      THR      CB       CT1      0.140000       12.0110           0
      1951 A        124      THR      HB       HA       0.090000        1.0080           0
      1952 A        124      THR      OG1      OH1     -0.660000       15.9990           0
      1953 A        124      THR      HG1      H        0.430000        1.0080           0
      1954 A        124      THR      CG2      CT3     -0.270000       12.0110           0
      1955 A        124      THR      HG21     HA       0.090000        1.0080           0
      1956 A        124      THR      HG22     HA       0.090000        1.0080           0
      1957 A        124      THR      HG23     HA       0.090000        1.0080           0
      1958 A        124      THR      C        C        0.510000       12.0110           0
      1959 A        124      THR      O        O       -0.510000       15.9990           0
      1960 A        125      TYR      N        NH1     -0.470000       14.0070           0
      1961 A        125      TYR      HN       H        0.310000        1.0080           0
      1962 A        125      TYR      CA       CT1      0.070000       12.0110           0
      1963 A        125      TYR      HA       HB       0.090000        1.0080           0
      1964 A        125      TYR      CB       CT2     -0.180000       12.0110           0
      1965 A        125      TYR      HB1      HA       0.090000        1.0080           0
      1966 A        125      TYR      HB2      HA       0.090000        1.0080           0
      1967 A        125      TYR      CG       CA       0.000000       12.0110           0
      1968 A        125      TYR      CD1      CA      -0.115000       12.0110           0
      1969 A        125      TYR      HD1      HP       0.115000        1.0080           0
      1970 A        125      TYR      CE1      CA      -0.115000       12.0110           0
      1971 A        125      TYR      HE1      HP       0.115000        1.0080           0
      1972 A        125      TYR      CZ       CA       0.110000       12.0110           0
      1973 A        125      TYR      OH       OH1     -0.540000       15.9990           0
      1974 A        125      TYR      HH       H        0.430000        1.0080           0
      1975 A        125      TYR      CD2      CA      -0.115000       12.0110           0
      1976 A        125      TYR      HD2      HP       0.115000        1.0080           0
      1977 A        125      TYR      CE2      CA      -0.115000       12.0110           0
      1978 A        125      TYR      HE2      HP       0.115000        1.0080           0
      1979 A        125      TYR      C        C        0.510000       12.0110           0
      1980 A        125      TYR      O        O       -0.510000       15.9990           0
      1981 A        126      ASN      N        NH1     -0.470000       14.0070           0
      1982 A        126      ASN      HN       H        0.310000        1.0080           0
      1983 A        126      ASN      CA       CT1      0.070000       12.0110           0
      1984 A        126      ASN      HA       HB       0.090000        1.0080           0
      1985 A        126      ASN      CB       CT2     -0.180000       12.0110           0
      1986 A        126      ASN      HB1      HA       0.090000        1.0080           0
      1987 A        126      ASN      HB2      HA       0.090000        1.0080           0
      1988 A        126      ASN      CG       CC       0.550000       12.0110           0
      1989 A        126      ASN      OD1      O       -0.550000       15.9990           0
      1990 A        126      ASN      ND2      NH2     -0.620000       14.0070           0
      1991 A        126      ASN      HD21     H        0.320000        1.0080           0
      1992 A        126      ASN      HD22     H        0.300000        1.0080           0
      1993 A        126      ASN      C        C        0.510000       12.0110           0
      1994 A        126      ASN      O        O       -0.510000       15.9990           0
      1995 A        127      GLU      N        NH1     -0.470000       14.0070           0
      1996 A        127      GLU      HN       H        0.310000        1.0080           0
      1997 A        127      GLU      CA       CT1      0.070000       12.0110           0
      1998 A        127      GLU      HA       HB       0.090000        1.0080           0
      1999 A        127      GLU      CB       CT2     -0.180000       12.0110           0
      2000 A        127      GLU      HB1      HA       0.090000        1.0080           0
      2001 A        127      GLU      HB2      HA       0.090000        1.0080           0
      2002 A        127      GLU      CG       CT2     -0.280000       12.0110           0
      2003 A        127      GLU      HG1      HA       0.090000        1.0080           0
      2004 A        127      GLU      HG2      HA       0.090000        1.0080           0
      2005 A        127      GLU      CD       CC       0.620000       12.0110           0
      2006 A        127      GLU      OE1      OC      -0.760000       15.9990           0
      2007 A        127      GLU      OE2      OC      -0.760000       15.9990           0
      2008 A        127      GLU      C        C        0.510000       12.0110           0
      2009 A        127      GLU      O        O       -0.510000       15.9990           0
      2010 A        128      PRO      N        N       -0.290000       14.0070           0
      2011 A        128      PRO      CD       CP3      0.000000       12.0110           0
      2012 A        128      PRO      HD1      HA       0.090000        1.0080           0
      2013 A        128      PRO      HD2      HA       0.090000        1.0080           0
      2014 A        128      PRO      CA       CP1      0.020000       12.0110           0
      2015 A        128      PRO      HA       HB       0.090000        1.0080           0
      2016 A        128      PRO      CB       CP2     -0.180000       12.0110           0
      2017 A        128      PRO      HB1      HA       0.090000        1.0080           0
      2018 A        128      PRO      HB2      HA       0.090000        1.0080           0
      2019 A        128      PRO      CG       CP2     -0.180000       12.0110           0
      2020 A        128      PRO      HG1      HA       0.090000        1.0080           0
      2021 A        128      PRO      HG2      HA       0.090000        1.0080           0
      2022 A        128      PRO      C        C        0.510000       12.0110           0
      2023 A        128      PRO      O        O       -0.510000       15.9990           0
      2024 A        129      LEU      N        NH1     -0.470000       14.0070           0
      2025 A        129      LEU      HN       H        0.310000        1.0080           0
      2026 A        129      LEU      CA       CT1      0.070000       12.0110           0
      2027 A        129      LEU      HA       HB       0.090000        1.0080           0
      2028 A        129      LEU      CB       CT2     -0.180000       12.0110           0
      2029 A        129      LEU      HB1      HA       0.090000        1.0080           0
      2030 A        129      LEU      HB2      HA       0.090000        1.0080           0
      2031 A        129      LEU      CG       CT1     -0.090000       12.0110           0
      2032 A        129      LEU      HG       HA       0.090000        1.0080           0
      2033 A        129      LEU      CD1      CT3     -0.270000       12.0110           0
      2034 A        129      LEU      HD11     HA       0.090000        1.0080           0
      2035 A        129      LEU      HD12     HA       0.090000        1.0080           0
      2036 A        129      LEU      HD13     HA       0.090000        1.0080           0
      2037 A        129      LEU      CD2      CT3     -0.270000       12.0110           0
      2038 A        129      LEU      HD21     HA       0.090000        1.0080           0
      2039 A        129      LEU      HD22     HA       0.090000        1.0080           0
      2040 A        129      LEU      HD23     HA       0.090000        1.0080           0
      2041 A        129      LEU      C        C        0.510000       12.0110           0
      2042 A        129      LEU      O        O       -0.510000       15.9990           0
      2043 A        130      ASN      N        NH1     -0.470000       14.0070           0
      2044 A        130      ASN      HN       H        0.310000        1.0080           0
      2045 A        130      ASN      CA       CT1      0.070000       12.0110           0
      2046 A        130      ASN      HA       HB       0.090000        1.0080           0
      2047 A        130      ASN      CB       CT2     -0.180000       12.0110           0
      2048 A        130      ASN      HB1      HA       0.090000        1.0080           0
      2049 A        130      ASN      HB2      HA       0.090000        1.0080           0
      2050 A        130      ASN      CG       CC       0.550000       12.0110           0
      2051 A        130      ASN      OD1      O       -0.550000       15.9990           0
      2052 A        130      ASN      ND2      NH2     -0.620000       14.0070           0
      2053 A        130      ASN      HD21     H        0.320000        1.0080           0
      2054 A        130      ASN      HD22     H        0.300000        1.0080           0
      2055 A        130      ASN      C        C        0.510000       12.0110           0
      2056 A        130      ASN      O        O       -0.510000       15.9990           0
      2057 A        131      VAL      N        NH1     -0.470000       14.0070           0
      2058 A        131      VAL      HN       H        0.310000        1.0080           0
      2059 A        131      VAL      CA       CT1      0.070000       12.0110           0
      2060 A        131      VAL      HA       HB       0.090000        1.0080           0
      2061 A        131      VAL      CB       CT1     -0.090000       12.0110           0
      2062 A        131      VAL      HB       HA       0.090000        1.0080           0
      2063 A        131      VAL      CG1      CT3     -0.270000       12.0110           0
      2064 A        131      VAL      HG11     HA       0.090000        1.0080           0
      2065 A        131      VAL      HG12     HA       0.090000        1.0080           0
      2066 A        131      VAL      HG13     HA       0.090000        1.0080           0
      2067 A        131      VAL      CG2      CT3     -0.270000       12.0110           0
      2068 A        131      VAL      HG21     HA       0.090000        1.0080           0
      2069 A        131      VAL      HG22     HA       0.090000        1.0080           0
      2070 A        131      VAL      HG23     HA       0.090000        1.0080           0
      2071 A        131      VAL      C        C        0.510000       12.0110           0
      2072 A        131      VAL      O        O       -0.510000       15.9990           0
      2073 A        132      LEU      N        NH1     -0.470000       14.0070           0
      2074 A        132      LEU      HN       H        0.310000        1.0080           0
      2075 A        132      LEU      CA       CT1      0.070000       12.0110           0
      2076 A        132      LEU      HA       HB       0.090000        1.0080           0
      2077 A        132      LEU      CB       CT2     -0.180000       12.0110           0
      2078 A        132      LEU      HB1      HA       0.090000        1.0080           0
      2079 A        132      LEU      HB2      HA       0.090000        1.0080           0
      2080 A        132      LEU      CG       CT1     -0.090000       12.0110           0
      2081 A        132      LEU      HG       HA       0.090000        1.0080           0
      2082 A        132      LEU      CD1      CT3     -0.270000       12.0110           0
      2083 A        132      LEU      HD11     HA       0.090000        1.0080           0
      2084 A        132      LEU      HD12     HA       0.090000        1.0080           0
      2085 A        132      LEU      HD13     HA       0.090000        1.0080           0
      2086 A        132      LEU      CD2      CT3     -0.270000       12.0110           0
      2087 A        132      LEU      HD21     HA       0.090000        1.0080           0
      2088 A        132      LEU      HD22     HA       0.090000        1.0080           0
      2089 A        132      LEU      HD23     HA       0.090000        1.0080           0
      2090 A        132      LEU      C        C        0.510000       12.0110           0
      2091 A        132      LEU      O        O       -0.510000       15.9990           0
      2092 A        133      GLU      N        NH1     -0.470000       14.0070           0
      2093 A        133      GLU      HN       H        0.310000        1.0080           0
      2094 A        133      GLU      CA       CT1      0.070000       12.0110           0
      2095 A        133      GLU      HA       HB       0.090000        1.0080           0
      2096 A        133      GLU      CB       CT2     -0.180000       12.0110           0
      2097 A        133      GLU      HB1      HA       0.090000        1.0080           0
      2098 A        133      GLU      HB2      HA       0.090000        1.0080           0
      2099 A        133      GLU      CG       CT2     -0.280000       12.0110           0
      2100 A        133      GLU      HG1      HA       0.090000        1.0080           0
      2101 A        133      GLU      HG2      HA       0.090000        1.0080           0
      2102 A        133      GLU      CD       CC       0.620000       12.0110           0
      2103 A        133      GLU      OE1      OC      -0.760000       15.9990           0
      2104 A        133      GLU      OE2      OC      -0.760000       15.9990           0
      2105 A        133      GLU      C        C        0.510000       12.0110           0
      2106 A        133      GLU      O        O       -0.510000       15.9990           0
      2107 A        134      LYS      N        NH1     -0.470000       14.0070           0
      2108 A        134      LYS      HN       H        0.310000        1.0080           0
      2109 A        134      LYS      CA       CT1      0.070000       12.0110           0
      2110 A        134      LYS      HA       HB       0.090000        1.0080           0
      2111 A        134      LYS      CB       CT2     -0.180000       12.0110           0
      2112 A        134      LYS      HB1      HA       0.090000        1.0080           0
      2113 A        134      LYS      HB2      HA       0.090000        1.0080           0
      2114 A        134      LYS      CG       CT2     -0.180000       12.0110           0
      2115 A        134      LYS      HG1      HA       0.090000        1.0080           0
      2116 A        134      LYS      HG2      HA       0.090000        1.0080           0
      2117 A        134      LYS      CD       CT2     -0.180000       12.0110           0
      2118 A        134      LYS      HD1      HA       0.090000        1.0080           0
      2119 A        134      LYS      HD2      HA       0.090000        1.0080           0
      2120 A        134      LYS      CE       CT2      0.210000       12.0110           0
      2121 A        134      LYS      HE1      HA       0.050000        1.0080           0
      2122 A        134      LYS      HE2      HA       0.050000        1.0080           0
      2123 A        134      LYS      NZ       NH3     -0.300000       14.0070           0
      2124 A        134      LYS      HZ1      HC       0.330000        1.0080           0
      2125 A        134      LYS      HZ2      HC       0.330000        1.0080           0
      2126 A        134      LYS      HZ3      HC       0.330000        1.0080           0
      2127 A        134      LYS      C        C        0.510000       12.0110           0
      2128 A        134      LYS      O        O       -0.510000       15.9990           0
      2129 A        135      SER      N        NH1     -0.470000       14.0070           0
      2130 A        135      SER      HN       H        0.310000        1.0080           0
      2131 A        135      SER      CA       CT1      0.070000       12.0110           0
      2132 A        135      SER      HA       HB       0.090000        1.0080           0
      2133 A        135      SER      CB       CT2      0.050000       12.0110           0
      2134 A        135      SER      HB1      HA       0.090000        1.0080           0
      2135 A        135      SER      HB2      HA       0.090000        1.0080           0
      2136 A        135      SER      OG       OH1     -0.660000       15.9990           0
      2137 A        135      SER      HG1      H        0.430000        1.0080           0
      2138 A        135      SER      C        C        0.510000       12.0110           0
      2139 A        135      SER      O        O       -0.510000       15.9990           0
      2140 A        136      ILE      N        NH1     -0.470000       14.0070           0
      2141 A        136      ILE      HN       H        0.310000        1.0080           0
      2142 A        136      ILE      CA       CT1      0.070000       12.0110           0
      2143 A        136      ILE      HA       HB       0.090000        1.0080           0
      2144 A        136      ILE      CB       CT1     -0.090000       12.0110           0
      2145 A        136      ILE      HB       HA       0.090000        1.0080           0
      2146 A        136      ILE      CG2      CT3     -0.270000       12.0110           0
      2147 A        136      ILE      HG21     HA       0.090000        1.0080           0
      2148 A        136      ILE      HG22     HA       0.090000        1.0080           0
      2149 A        136      ILE      HG23     HA       0.090000        1.0080           0
      2150 A        136      ILE      CG1      CT2     -0.180000       12.0110           0
      2151 A        136      ILE      HG11     HA       0.090000        1.0080           0
      2152 A        136      ILE      HG12     HA       0.090000        1.0080           0
      2153 A        136      ILE      CD       CT3     -0.270000       12.0110           0
      2154 A        136      ILE      HD1      HA       0.090000        1.0080           0
      2155 A        136      ILE      HD2      HA       0.090000        1.0080           0
      2156 A        136      ILE      HD3      HA       0.090000        1.0080           0
      2157 A        136      ILE      C        C        0.510000       12.0110           0
      2158 A        136      ILE      O        O       -0.510000       15.9990           0
      2159 A        137      ILE      N        NH1     -0.470000       14.0070           0
      2160 A        137      ILE      HN       H        0.310000        1.0080           0
      2161 A        137      ILE      CA       CT1      0.070000       12.0110           0
      2162 A        137      ILE      HA       HB       0.090000        1.0080           0
      2163 A        137      ILE      CB       CT1     -0.090000       12.0110           0
      2164 A        137      ILE      HB       HA       0.090000        1.0080           0
      2165 A        137      ILE      CG2      CT3     -0.270000       12.0110           0
      2166 A        137      ILE      HG21     HA       0.090000        1.0080           0
      2167 A        137      ILE      HG22     HA       0.090000        1.0080           0
      2168 A        137      ILE      HG23     HA       0.090000        1.0080           0
      2169 A        137      ILE      CG1      CT2     -0.180000       12.0110           0
      2170 A        137      ILE      HG11     HA       0.090000        1.0080           0
      2171 A        137      ILE      HG12     HA       0.090000        1.0080           0
      2172 A        137      ILE      CD       CT3     -0.270000       12.0110           0
      2173 A        137      ILE      HD1      HA       0.090000        1.0080           0
      2174 A        137      ILE      HD2      HA       0.090000        1.0080           0
      2175 A        137      ILE      HD3      HA       0.090000        1.0080           0
      2176 A        137      ILE      C        C        0.510000       12.0110           0
      2177 A        137      ILE      O        O       -0.510000       15.9990           0
      2178 A        138      ALA      N        NH1     -0.470000       14.0070           0
      2179 A        138      ALA      HN       H        0.310000        1.0080           0
      2180 A        138      ALA      CA       CT1      0.070000       12.0110           0
      2181 A        138      ALA      HA       HB       0.090000        1.0080           0
      2182 A        138      ALA      CB       CT3     -0.270000       12.0110           0
      2183 A        138      ALA      HB1      HA       0.090000        1.0080           0
      2184 A        138      ALA      HB2      HA       0.090000        1.0080           0
      2185 A        138      ALA      HB3      HA       0.090000        1.0080           0
      2186 A        138      ALA      C        C        0.510000       12.0110           0
      2187 A        138      ALA      O        O       -0.510000       15.9990           0
      2188 A        139      ALA      N        NH1     -0.470000       14.0070           0
      2189 A        139      ALA      HN       H        0.310000        1.0080           0
      2190 A        139      ALA      CA       CT1      0.070000       12.0110           0
      2191 A        139      ALA      HA       HB       0.090000        1.0080           0
      2192 A        139      ALA      CB       CT3     -0.270000       12.0110           0
      2193 A        139      ALA      HB1      HA       0.090000        1.0080           0
      2194 A        139      ALA      HB2      HA       0.090000        1.0080           0
      2195 A        139      ALA      HB3      HA       0.090000        1.0080           0
      2196 A        139      ALA      C        C        0.510000       12.0110           0
      2197 A        139      ALA      O        O       -0.510000       15.9990           0
      2198 A        140      GLN      N        NH1     -0.470000       14.0070           0
      2199 A        140      GLN      HN       H        0.310000        1.0080           0
      2200 A        140      GLN      CA       CT1      0.070000       12.0110           0
      2201 A        140      GLN      HA       HB       0.090000        1.0080           0
      2202 A        140      GLN      CB       CT2     -0.180000       12.0110           0
      2203 A        140      GLN      HB1      HA       0.090000        1.0080           0
      2204 A        140      GLN      HB2      HA       0.090000        1.0080           0
      2205 A        140      GLN      CG       CT2     -0.180000       12.0110           0
      2206 A        140      GLN      HG1      HA       0.090000        1.0080           0
      2207 A        140      GLN      HG2      HA       0.090000        1.0080           0
      2208 A        140      GLN      CD       CC       0.550000       12.0110           0
      2209 A        140      GLN      OE1      O       -0.550000       15.9990           0
      2210 A        140      GLN      NE2      NH2     -0.620000       14.0070           0
      2211 A        140      GLN      HE21     H        0.320000        1.0080           0
      2212 A        140      GLN      HE22     H        0.300000        1.0080           0
      2213 A        140      GLN      C        C        0.510000       12.0110           0
      2214 A        140      GLN      O        O       -0.510000       15.9990           0
      2215 A        141      ALA      N        NH1     -0.470000       14.0070           0
      2216 A        141      ALA      HN       H        0.310000        1.0080           0
      2217 A        141      ALA      CA       CT1      0.070000       12.0110           0
      2218 A        141      ALA      HA       HB       0.090000        1.0080           0
      2219 A        141      ALA      CB       CT3     -0.270000       12.0110           0
      2220 A        141      ALA      HB1      HA       0.090000        1.0080           0
      2221 A        141      ALA      HB2      HA       0.090000        1.0080           0
      2222 A        141      ALA      HB3      HA       0.090000        1.0080           0
      2223 A        141      ALA      C        C        0.510000       12.0110           0
      2224 A        141      ALA      O        O       -0.510000       15.9990           0
      2225 A        142      MET      N        NH1     -0.470000       14.0070           0
      2226 A        142      MET      HN       H        0.310000        1.0080           0
      2227 A        142      MET      CA       CT1      0.070000       12.0110           0
      2228 A        142      MET      HA       HB       0.090000        1.0080           0
      2229 A        142      MET      CB       CT2     -0.180000       12.0110           0
      2230 A        142      MET      HB1      HA       0.090000        1.0080           0
      2231 A        142      MET      HB2      HA       0.090000        1.0080           0
      2232 A        142      MET      CG       CT2     -0.140000       12.0110           0
      2233 A        142      MET      HG1      HA       0.090000        1.0080           0
      2234 A        142      MET      HG2      HA       0.090000        1.0080           0
      2235 A        142      MET      SD       S       -0.090000       32.0600           0
      2236 A        142      MET      CE       CT3     -0.220000       12.0110           0
      2237 A        142      MET      HE1      HA       0.090000        1.0080           0
      2238 A        142      MET      HE2      HA       0.090000        1.0080           0
      2239 A        142      MET      HE3      HA       0.090000        1.0080           0
      2240 A        142      MET      C        C        0.510000       12.0110           0
      2241 A        142      MET      O        O       -0.510000       15.9990           0
      2242 A        143      ASP      N        NH1     -0.470000       14.0070           0
      2243 A        143      ASP      HN       H        0.310000        1.0080           0
      2244 A        143      ASP      CA       CT1      0.070000       12.0110           0
      2245 A        143      ASP      HA       HB       0.090000        1.0080           0
      2246 A        143      ASP      CB       CT2     -0.280000       12.0110           0
      2247 A        143      ASP      HB1      HA       0.090000        1.0080           0
      2248 A        143      ASP      HB2      HA       0.090000        1.0080           0
      2249 A        143      ASP      CG       CC       0.620000       12.0110           0
      2250 A        143      ASP      OD1      OC      -0.760000       15.9990           0
      2251 A        143      ASP      OD2      OC      -0.760000       15.9990           0
      2252 A        143      ASP      C        C        0.510000       12.0110           0
      2253 A        143      ASP      O        O       -0.510000       15.9990           0
      2254 A        144      TYR      N        NH1     -0.470000       14.0070           0
      2255 A        144      TYR      HN       H        0.310000        1.0080           0
      2256 A        144      TYR      CA       CT1      0.070000       12.0110           0
      2257 A        144      TYR      HA       HB       0.090000        1.0080           0
      2258 A        144      TYR      CB       CT2     -0.180000       12.0110           0
      2259 A        144      TYR      HB1      HA       0.090000        1.0080           0
      2260 A        144      TYR      HB2      HA       0.090000        1.0080           0
      2261 A        144      TYR      CG       CA       0.000000       12.0110           0
      2262 A        144      TYR      CD1      CA      -0.115000       12.0110           0
      2263 A        144      TYR      HD1      HP       0.115000        1.0080           0
      2264 A        144      TYR      CE1      CA      -0.115000       12.0110           0
      2265 A        144      TYR      HE1      HP       0.115000        1.0080           0
      2266 A        144      TYR      CZ       CA       0.110000       12.0110           0
      2267 A        144      TYR      OH       OH1     -0.540000       15.9990           0
      2268 A        144      TYR      HH       H        0.430000        1.0080           0
      2269 A        144      TYR      CD2      CA      -0.115000       12.0110           0
      2270 A        144      TYR      HD2      HP       0.115000        1.0080           0
      2271 A        144      TYR      CE2      CA      -0.115000       12.0110           0
      2272 A        144      TYR      HE2      HP       0.115000        1.0080           0
      2273 A        144      TYR      C        C        0.510000       12.0110           0
      2274 A        144      TYR      O        O       -0.510000       15.9990           0
      2275 A        145      PRO      N        N       -0.290000       14.0070           0
      2276 A        145      PRO      CD       CP3      0.000000       12.0110           0
      2277 A        145      PRO      HD1      HA       0.090000        1.0080           0
      2278 A        145      PRO      HD2      HA       0.090000        1.0080           0
      2279 A        145      PRO      CA       CP1      0.020000       12.0110           0
      2280 A        145      PRO      HA       HB       0.090000        1.0080           0
      2281 A        145      PRO      CB       CP2     -0.180000       12.0110           0
      2282 A        145      PRO      HB1      HA       0.090000        1.0080           0
      2283 A        145      PRO      HB2      HA       0.090000        1.0080           0
      2284 A        145      PRO      CG       CP2     -0.180000       12.0110           0
      2285 A        145      PRO      HG1      HA       0.090000        1.0080           0
      2286 A        145      PRO      HG2      HA       0.090000        1.0080           0
      2287 A        145      PRO      C        C        0.510000       12.0110           0
      2288 A        145      PRO      O        O       -0.510000       15.9990           0
      2289 A        146      ARG      N        NH1     -0.470000       14.0070           0
      2290 A        146      ARG      HN       H        0.310000        1.0080           0
      2291 A        146      ARG      CA       CT1      0.070000       12.0110           0
      2292 A        146      ARG      HA       HB       0.090000        1.0080           0
      2293 A        146      ARG      CB       CT2     -0.180000       12.0110           0
      2294 A        146      ARG      HB1      HA       0.090000        1.0080           0
      2295 A        146      ARG      HB2      HA       0.090000        1.0080           0
      2296 A        146      ARG      CG       CT2     -0.180000       12.0110           0
      2297 A        146      ARG      HG1      HA       0.090000        1.0080           0
      2298 A        146      ARG      HG2      HA       0.090000        1.0080           0
      2299 A        146      ARG      CD       CT2      0.200000       12.0110           0
      2300 A        146      ARG      HD1      HA       0.090000        1.0080           0
      2301 A        146      ARG      HD2      HA       0.090000        1.0080           0
      2302 A        146      ARG      NE       NC2     -0.700000       14.0070           0
      2303 A        146      ARG      HE       HC       0.440000        1.0080           0
      2304 A        146      ARG      CZ       C        0.640000       12.0110           0
      2305 A        146      ARG      NH1      NC2     -0.800000       14.0070           0
      2306 A        146      ARG      HH11     HC       0.460000        1.0080           0
      2307 A        146      ARG      HH12     HC       0.460000        1.0080           0
      2308 A        146      ARG      NH2      NC2     -0.800000       14.0070           0
      2309 A        146      ARG      HH21     HC       0.460000        1.0080           0
      2310 A        146      ARG      HH22     HC       0.460000        1.0080           0
      2311 A        146      ARG      C        C        0.510000       12.0110           0
      2312 A        146      ARG      O        O       -0.510000       15.9990           0
      2313 A        147      LEU      N        NH1     -0.470000       14.0070           0
      2314 A        147      LEU      HN       H        0.310000        1.0080           0
      2315 A        147      LEU      CA       CT1      0.070000       12.0110           0
      2316 A        147      LEU      HA       HB       0.090000        1.0080           0
      2317 A        147      LEU      CB       CT2     -0.180000       12.0110           0
      2318 A        147      LEU      HB1      HA       0.090000        1.0080           0
      2319 A        147      LEU      HB2      HA       0.090000        1.0080           0
      2320 A        147      LEU      CG       CT1     -0.090000       12.0110           0
      2321 A        147      LEU      HG       HA       0.090000        1.0080           0
      2322 A        147      LEU      CD1      CT3     -0.270000       12.0110           0
      2323 A        147      LEU      HD11     HA       0.090000        1.0080           0
      2324 A        147      LEU      HD12     HA       0.090000        1.0080           0
      2325 A        147      LEU      HD13     HA       0.090000        1.0080           0
      2326 A        147      LEU      CD2      CT3     -0.270000       12.0110           0
      2327 A        147      LEU      HD21     HA       0.090000        1.0080           0
      2328 A        147      LEU      HD22     HA       0.090000        1.0080           0
      2329 A        147      LEU      HD23     HA       0.090000        1.0080           0
      2330 A        147      LEU      C        C        0.510000       12.0110           0
      2331 A        147      LEU      O        O       -0.510000       15.9990           0
      2332 A        148      ARG      N        NH1     -0.470000       14.0070           0
      2333 A        148      ARG      HN       H        0.310000        1.0080           0
      2334 A        148      ARG      CA       CT1      0.070000       12.0110           0
      2335 A        148      ARG      HA       HB       0.090000        1.0080           0
      2336 A        148      ARG      CB       CT2     -0.180000       12.0110           0
      2337 A        148      ARG      HB1      HA       0.090000        1.0080           0
      2338 A        148      ARG      HB2      HA       0.090000        1.0080           0
      2339 A        148      ARG      CG       CT2     -0.180000       12.0110           0
      2340 A        148      ARG      HG1      HA       0.090000        1.0080           0
      2341 A        148      ARG      HG2      HA       0.090000        1.0080           0
      2342 A        148      ARG      CD       CT2      0.200000       12.0110           0
      2343 A        148      ARG      HD1      HA       0.090000        1.0080           0
      2344 A        148      ARG      HD2      HA       0.090000        1.0080           0
      2345 A        148      ARG      NE       NC2     -0.700000       14.0070           0
      2346 A        148      ARG      HE       HC       0.440000        1.0080           0
      2347 A        148      ARG      CZ       C        0.640000       12.0110           0
      2348 A        148      ARG      NH1      NC2     -0.800000       14.0070           0
      2349 A        148      ARG      HH11     HC       0.460000        1.0080           0
      2350 A        148      ARG      HH12     HC       0.460000        1.0080           0
      2351 A        148      ARG      NH2      NC2     -0.800000       14.0070           0
      2352 A        148      ARG      HH21     HC       0.460000        1.0080           0
      2353 A        148      ARG      HH22     HC       0.460000        1.0080           0
      2354 A        148      ARG      C        C        0.510000       12.0110           0
      2355 A        148      ARG      O        O       -0.510000       15.9990           0
      2356 A        149      VAL      N        NH1     -0.470000       14.0070           0
      2357 A        149      VAL      HN       H        0.310000        1.0080           0
      2358 A        149      VAL      CA       CT1      0.070000       12.0110           0
      2359 A        149      VAL      HA       HB       0.090000        1.0080           0
      2360 A        149      VAL      CB       CT1     -0.090000       12.0110           0
      2361 A        149      VAL      HB       HA       0.090000        1.0080           0
      2362 A        149      VAL      CG1      CT3     -0.270000       12.0110           0
      2363 A        149      VAL      HG11     HA       0.090000        1.0080           0
      2364 A        149      VAL      HG12     HA       0.090000        1.0080           0
      2365 A        149      VAL      HG13     HA       0.090000        1.0080           0
      2366 A        149      VAL      CG2      CT3     -0.270000       12.0110           0
      2367 A        149      VAL      HG21     HA       0.090000        1.0080           0
      2368 A        149      VAL      HG22     HA       0.090000        1.0080           0
      2369 A        149      VAL      HG23     HA       0.090000        1.0080           0
      2370 A        149      VAL      C        C        0.510000       12.0110           0
      2371 A        149      VAL      O        O       -0.510000       15.9990           0
      2372 A        150      PHE      N        NH1     -0.470000       14.0070           0
      2373 A        150      PHE      HN       H        0.310000        1.0080           0
      2374 A        150      PHE      CA       CT1      0.070000       12.0110           0
      2375 A        150      PHE      HA       HB       0.090000        1.0080           0
      2376 A        150      PHE      CB       CT2     -0.180000       12.0110           0
      2377 A        150      PHE      HB1      HA       0.090000        1.0080           0
      2378 A        150      PHE      HB2      HA       0.090000        1.0080           0
      2379 A        150      PHE      CG       CA       0.000000       12.0110           0
      2380 A        150      PHE      CD1      CA      -0.115000       12.0110           0
      2381 A        150      PHE      HD1      HP       0.115000        1.0080           0
      2382 A        150      PHE      CE1      CA      -0.115000       12.0110           0
      2383 A        150      PHE      HE1      HP       0.115000        1.0080           0
      2384 A        150      PHE      CZ       CA      -0.115000       12.0110           0
      2385 A        150      PHE      HZ       HP       0.115000        1.0080           0
      2386 A        150      PHE      CD2      CA      -0.115000       12.0110           0
      2387 A        150      PHE      HD2      HP       0.115000        1.0080           0
      2388 A        150      PHE      CE2      CA      -0.115000       12.0110           0
      2389 A        150      PHE      HE2      HP       0.115000        1.0080           0
      2390 A        150      PHE      C        C        0.510000       12.0110           0
      2391 A        150      PHE      O        O       -0.510000       15.9990           0
      2392 A        151      VAL      N        NH1     -0.470000       14.0070           0
      2393 A        151      VAL      HN       H        0.310000        1.0080           0
      2394 A        151      VAL      CA       CT1      0.070000       12.0110           0
      2395 A        151      VAL      HA       HB       0.090000        1.0080           0
      2396 A        151      VAL      CB       CT1     -0.090000       12.0110           0
      2397 A        151      VAL      HB       HA       0.090000        1.0080           0
      2398 A        151      VAL      CG1      CT3     -0.270000       12.0110           0
      2399 A        151      VAL      HG11     HA       0.090000        1.0080           0
      2400 A        151      VAL      HG12     HA       0.090000        1.0080           0
      2401 A        151      VAL      HG13     HA       0.090000        1.0080           0
      2402 A        151      VAL      CG2      CT3     -0.270000       12.0110           0
      2403 A        151      VAL      HG21     HA       0.090000        1.0080           0
      2404 A        151      VAL      HG22     HA       0.090000        1.0080           0
      2405 A        151      VAL      HG23     HA       0.090000        1.0080           0
      2406 A        151      VAL      C        C        0.510000       12.0110           0
      2407 A        151      VAL      O        O       -0.510000       15.9990           0
      2408 A        152      CYS      N        NH1     -0.470000       14.0070           0
      2409 A        152      CYS      HN       H        0.310000        1.0080           0
      2410 A        152      CYS      CA       CT1      0.070000       12.0110           0
      2411 A        152      CYS      HA       HB       0.090000        1.0080           0
      2412 A        152      CYS      CB       CT2     -0.110000       12.0110           0
      2413 A        152      CYS      HB1      HA       0.090000        1.0080           0
      2414 A        152      CYS      HB2      HA       0.090000        1.0080           0
      2415 A        152      CYS      SG       S       -0.230000       32.0600           0
      2416 A        152      CYS      HG1      HS       0.160000        1.0080           0
      2417 A        152      CYS      C        C        0.510000       12.0110           0
      2418 A        152      CYS      O        O       -0.510000       15.9990           0
      2419 A        153      ASP      N        NH1     -0.470000       14.0070           0
      2420 A        153      ASP      HN       H        0.310000        1.0080           0
      2421 A        153      ASP      CA       CT1      0.070000       12.0110           0
      2422 A        153      ASP      HA       HB       0.090000        1.0080           0
      2423 A        153      ASP      CB       CT2     -0.280000       12.0110           0
      2424 A        153      ASP      HB1      HA       0.090000        1.0080           0
      2425 A        153      ASP      HB2      HA       0.090000        1.0080           0
      2426 A        153      ASP      CG       CC       0.620000       12.0110           0
      2427 A        153      ASP      OD1      OC      -0.760000       15.9990           0
      2428 A        153      ASP      OD2      OC      -0.760000       15.9990           0
      2429 A        153      ASP      C        C        0.510000       12.0110           0
      2430 A        153      ASP      O        O       -0.510000       15.9990           0
      2431 A        154      ASP      N        NH1     -0.470000       14.0070           0
      2432 A        154      ASP      HN       H        0.310000        1.0080           0
      2433 A        154      ASP      CA       CT1      0.070000       12.0110           0
      2434 A        154      ASP      HA       HB       0.090000        1.0080           0
      2435 A        154      ASP      CB       CT2     -0.280000       12.0110           0
      2436 A        154      ASP      HB1      HA       0.090000        1.0080           0
      2437 A        154      ASP      HB2      HA       0.090000        1.0080           0
      2438 A        154      ASP      CG       CC       0.620000       12.0110           0
      2439 A        154      ASP      OD1      OC      -0.760000       15.9990           0
      2440 A        154      ASP      OD2      OC      -0.760000       15.9990           0
      2441 A        154      ASP      C        C        0.510000       12.0110           0
      2442 A        154      ASP      O        O       -0.510000       15.9990           0
      2443 A        155      THR      N        NH1     -0.470000       14.0070           0
      2444 A        155      THR      HN       H        0.310000        1.0080           0
      2445 A        155      THR      CA       CT1      0.070000       12.0110           0
      2446 A        155      THR      HA       HB       0.090000        1.0080           0
      2447 A        155      THR      CB       CT1      0.140000       12.0110           0
      2448 A        155      THR      HB       HA       0.090000        1.0080           0
      2449 A        155      THR      OG1      OH1     -0.660000       15.9990           0
      2450 A        155      THR      HG1      H        0.430000        1.0080           0
      2451 A        155      THR      CG2      CT3     -0.270000       12.0110           0
      2452 A        155      THR      HG21     HA       0.090000        1.0080           0
      2453 A        155      THR      HG22     HA       0.090000        1.0080           0
      2454 A        155      THR      HG23     HA       0.090000        1.0080           0
      2455 A        155      THR      C        C        0.510000       12.0110           0
      2456 A        155      THR      O        O       -0.510000       15.9990           0
      2457 A        156      ARG      N        NH1     -0.470000       14.0070           0
      2458 A        156      ARG      HN       H        0.310000        1.0080           0
      2459 A        156      ARG      CA       CT1      0.070000       12.0110           0
      2460 A        156      ARG      HA       HB       0.090000        1.0080           0
      2461 A        156      ARG      CB       CT2     -0.180000       12.0110           0
      2462 A        156      ARG      HB1      HA       0.090000        1.0080           0
      2463 A        156      ARG      HB2      HA       0.090000        1.0080           0
      2464 A        156      ARG      CG       CT2     -0.180000       12.0110           0
      2465 A        156      ARG      HG1      HA       0.090000        1.0080           0
      2466 A        156      ARG      HG2      HA       0.090000        1.0080           0
      2467 A        156      ARG      CD       CT2      0.200000       12.0110           0
      2468 A        156      ARG      HD1      HA       0.090000        1.0080           0
      2469 A        156      ARG      HD2      HA       0.090000        1.0080           0
      2470 A        156      ARG      NE       NC2     -0.700000       14.0070           0
      2471 A        156      ARG      HE       HC       0.440000        1.0080           0
      2472 A        156      ARG      CZ       C        0.640000       12.0110           0
      2473 A        156      ARG      NH1      NC2     -0.800000       14.0070           0
      2474 A        156      ARG      HH11     HC       0.460000        1.0080           0
      2475 A        156      ARG      HH12     HC       0.460000        1.0080           0
      2476 A        156      ARG      NH2      NC2     -0.800000       14.0070           0
      2477 A        156      ARG      HH21     HC       0.460000        1.0080           0
      2478 A        156      ARG      HH22     HC       0.460000        1.0080           0
      2479 A        156      ARG      C        C        0.510000       12.0110           0
      2480 A        156      ARG      O        O       -0.510000       15.9990           0
      2481 A        157      ARG      N        NH1     -0.470000       14.0070           0
      2482 A        157      ARG      HN       H        0.310000        1.0080           0
      2483 A        157      ARG      CA       CT1      0.070000       12.0110           0
      2484 A        157      ARG      HA       HB       0.090000        1.0080           0
      2485 A        157      ARG      CB       CT2     -0.180000       12.0110           0
      2486 A        157      ARG      HB1      HA       0.090000        1.0080           0
      2487 A        157      ARG      HB2      HA       0.090000        1.0080           0
      2488 A        157      ARG      CG       CT2     -0.180000       12.0110           0
      2489 A        157      ARG      HG1      HA       0.090000        1.0080           0
      2490 A        157      ARG      HG2      HA       0.090000        1.0080           0
      2491 A        157      ARG      CD       CT2      0.200000       12.0110           0
      2492 A        157      ARG      HD1      HA       0.090000        1.0080           0
      2493 A        157      ARG      HD2      HA       0.090000        1.0080           0
      2494 A        157      ARG      NE       NC2     -0.700000       14.0070           0
      2495 A        157      ARG      HE       HC       0.440000        1.0080           0
      2496 A        157      ARG      CZ       C        0.640000       12.0110           0
      2497 A        157      ARG      NH1      NC2     -0.800000       14.0070           0
      2498 A        157      ARG      HH11     HC       0.460000        1.0080           0
      2499 A        157      ARG      HH12     HC       0.460000        1.0080           0
      2500 A        157      ARG      NH2      NC2     -0.800000       14.0070           0
      2501 A        157      ARG      HH21     HC       0.460000        1.0080           0
      2502 A        157      ARG      HH22     HC       0.460000        1.0080           0
      2503 A        157      ARG      C        C        0.510000       12.0110           0
      2504 A        157      ARG      O        O       -0.510000       15.9990           0
      2505 A        158      GLY      N        NH1     -0.470000       14.0070           0
      2506 A        158      GLY      HN       H        0.310000        1.0080           0
      2507 A        158      GLY      CA       CT2     -0.020000       12.0110           0
      2508 A        158      GLY      HA1      HB       0.090000        1.0080           0
      2509 A        158      GLY      HA2      HB       0.090000        1.0080           0
      2510 A        158      GLY      C        C        0.510000       12.0110           0
      2511 A        158      GLY      O        O       -0.510000       15.9990           0
      2512 A        159      GLU      N        NH1     -0.470000       14.0070           0
      2513 A        159      GLU      HN       H        0.310000        1.0080           0
      2514 A        159      GLU      CA       CT1      0.070000       12.0110           0
      2515 A        159      GLU      HA       HB       0.090000        1.0080           0
      2516 A        159      GLU      CB       CT2     -0.180000       12.0110           0
      2517 A        159      GLU      HB1      HA       0.090000        1.0080           0
      2518 A        159      GLU      HB2      HA       0.090000        1.0080           0
      2519 A        159      GLU      CG       CT2     -0.280000       12.0110           0
      2520 A        159      GLU      HG1      HA       0.090000        1.0080           0
      2521 A        159      GLU      HG2      HA       0.090000        1.0080           0
      2522 A        159      GLU      CD       CC       0.620000       12.0110           0
      2523 A        159      GLU      OE1      OC      -0.760000       15.9990           0
      2524 A        159      GLU      OE2      OC      -0.760000       15.9990           0
      2525 A        159      GLU      C        C        0.510000       12.0110           0
      2526 A        159      GLU      O        O       -0.510000       15.9990           0
      2527 A        160      VAL      N        NH1     -0.470000       14.0070           0
      2528 A        160      VAL      HN       H        0.310000        1.0080           0
      2529 A        160      VAL      CA       CT1      0.070000       12.0110           0
      2530 A        160      VAL      HA       HB       0.090000        1.0080           0
      2531 A        160      VAL      CB       CT1     -0.090000       12.0110           0
      2532 A        160      VAL      HB       HA       0.090000        1.0080           0
      2533 A        160      VAL      CG1      CT3     -0.270000       12.0110           0
      2534 A        160      VAL      HG11     HA       0.090000        1.0080           0
      2535 A        160      VAL      HG12     HA       0.090000        1.0080           0
      2536 A        160      VAL      HG13     HA       0.090000        1.0080           0
      2537 A        160      VAL      CG2      CT3     -0.270000       12.0110           0
      2538 A        160      VAL      HG21     HA       0.090000        1.0080           0
      2539 A        160      VAL      HG22     HA       0.090000        1.0080           0
      2540 A        160      VAL      HG23     HA       0.090000        1.0080           0
      2541 A        160      VAL      C        C        0.510000       12.0110           0
      2542 A        160      VAL      O        O       -0.510000       15.9990           0
      2543 A        161      ARG      N        NH1     -0.470000       14.0070           0
      2544 A        161      ARG      HN       H        0.310000        1.0080           0
      2545 A        161      ARG      CA       CT1      0.070000       12.0110           0
      2546 A        161      ARG      HA       HB       0.090000        1.0080           0
      2547 A        161      ARG      CB       CT2     -0.180000       12.0110           0
      2548 A        161      ARG      HB1      HA       0.090000        1.0080           0
      2549 A        161      ARG      HB2      HA       0.090000        1.0080           0
      2550 A        161      ARG      CG       CT2     -0.180000       12.0110           0
      2551 A        161      ARG      HG1      HA       0.090000        1.0080           0
      2552 A        161      ARG      HG2      HA       0.090000        1.0080           0
      2553 A        161      ARG      CD       CT2      0.200000       12.0110           0
      2554 A        161      ARG      HD1      HA       0.090000        1.0080           0
      2555 A        161      ARG      HD2      HA       0.090000        1.0080           0
      2556 A        161      ARG      NE       NC2     -0.700000       14.0070           0
      2557 A        161      ARG      HE       HC       0.440000        1.0080           0
      2558 A        161      ARG      CZ       C        0.640000       12.0110           0
      2559 A        161      ARG      NH1      NC2     -0.800000       14.0070           0
      2560 A        161      ARG      HH11     HC       0.460000        1.0080           0
      2561 A        161      ARG      HH12     HC       0.460000        1.0080           0
      2562 A        161      ARG      NH2      NC2     -0.800000       14.0070           0
      2563 A        161      ARG      HH21     HC       0.460000        1.0080           0
      2564 A        161      ARG      HH22     HC       0.460000        1.0080           0
      2565 A        161      ARG      C        C        0.510000       12.0110           0
      2566 A        161      ARG      O        O       -0.510000       15.9990           0
      2567 A        162      THR      N        NH1     -0.470000       14.0070           0
      2568 A        162      THR      HN       H        0.310000        1.0080           0
      2569 A        162      THR      CA       CT1      0.070000       12.0110           0
      2570 A        162      THR      HA       HB       0.090000        1.0080           0
      2571 A        162      THR      CB       CT1      0.140000       12.0110           0
      2572 A        162      THR      HB       HA       0.090000        1.0080           0
      2573 A        162      THR      OG1      OH1     -0.660000       15.9990           0
      2574 A        162      THR      HG1      H        0.430000        1.0080           0
      2575 A        162      THR      CG2      CT3     -0.270000       12.0110           0
      2576 A        162      THR      HG21     HA       0.090000        1.0080           0
      2577 A        162      THR      HG22     HA       0.090000        1.0080           0
      2578 A        162      THR      HG23     HA       0.090000        1.0080           0
      2579 A        162      THR      C        C        0.510000       12.0110           0
      2580 A        162      THR      O        O       -0.510000       15.9990           0
      2581 A        163      TYR      N        NH1     -0.470000       14.0070           0
      2582 A        163      TYR      HN       H        0.310000        1.0080           0
      2583 A        163      TYR      CA       CT1      0.070000       12.0110           0
      2584 A        163      TYR      HA       HB       0.090000        1.0080           0
      2585 A        163      TYR      CB       CT2     -0.180000       12.0110           0
      2586 A        163      TYR      HB1      HA       0.090000        1.0080           0
      2587 A        163      TYR      HB2      HA       0.090000        1.0080           0
      2588 A        163      TYR      CG       CA       0.000000       12.0110           0
      2589 A        163      TYR      CD1      CA      -0.115000       12.0110           0
      2590 A        163      TYR      HD1      HP       0.115000        1.0080           0
      2591 A        163      TYR      CE1      CA      -0.115000       12.0110           0
      2592 A        163      TYR      HE1      HP       0.115000        1.0080           0
      2593 A        163      TYR      CZ       CA       0.110000       12.0110           0
      2594 A        163      TYR      OH       OH1     -0.540000       15.9990           0
      2595 A        163      TYR      HH       H        0.430000        1.0080           0
      2596 A        163      TYR      CD2      CA      -0.115000       12.0110           0
      2597 A        163      TYR      HD2      HP       0.115000        1.0080           0
      2598 A        163      TYR      CE2      CA      -0.115000       12.0110           0
      2599 A        163      TYR      HE2      HP       0.115000        1.0080           0
      2600 A        163      TYR      C        C        0.510000       12.0110           0
      2601 A        163      TYR      O        O       -0.510000       15.9990           0
      2602 A        164      CYS      N        NH1     -0.470000       14.0070           0
      2603 A        164      CYS      HN       H        0.310000        1.0080           0
      2604 A        164      CYS      CA       CT1      0.070000       12.0110           0
      2605 A        164      CYS      HA       HB       0.090000        1.0080           0
      2606 A        164      CYS      CB       CT2     -0.110000       12.0110           0
      2607 A        164      CYS      HB1      HA       0.090000        1.0080           0
      2608 A        164      CYS      HB2      HA       0.090000        1.0080           0
      2609 A        164      CYS      SG       S       -0.230000       32.0600           0
      2610 A        164      CYS      HG1      HS       0.160000        1.0080           0
      2611 A        164      CYS      C        C        0.510000       12.0110           0
      2612 A        164      CYS      O        O       -0.510000       15.9990           0
      2613 A        165      GLU      N        NH1     -0.470000       14.0070           0
      2614 A        165      GLU      HN       H        0.310000        1.0080           0
      2615 A        165      GLU      CA       CT1      0.070000       12.0110           0
      2616 A        165      GLU      HA       HB       0.090000        1.0080           0
      2617 A        165      GLU      CB       CT2     -0.180000       12.0110           0
      2618 A        165      GLU      HB1      HA       0.090000        1.0080           0
      2619 A        165      GLU      HB2      HA       0.090000        1.0080           0
      2620 A        165      GLU      CG       CT2     -0.280000       12.0110           0
      2621 A        165      GLU      HG1      HA       0.090000        1.0080           0
      2622 A        165      GLU      HG2      HA       0.090000        1.0080           0
      2623 A        165      GLU      CD       CC       0.620000       12.0110           0
      2624 A        165      GLU      OE1      OC      -0.760000       15.9990           0
      2625 A        165      GLU      OE2      OC      -0.760000       15.9990           0
      2626 A        165      GLU      C        C        0.510000       12.0110           0
      2627 A        165      GLU      O        O       -0.510000       15.9990           0
      2628 A        166      ALA      N        NH1     -0.470000       14.0070           0
      2629 A        166      ALA      HN       H        0.310000        1.0080           0
      2630 A        166      ALA      CA       CT1      0.070000       12.0110           0
      2631 A        166      ALA      HA       HB       0.090000        1.0080           0
      2632 A        166      ALA      CB       CT3     -0.270000       12.0110           0
      2633 A        166      ALA      HB1      HA       0.090000        1.0080           0
      2634 A        166      ALA      HB2      HA       0.090000        1.0080           0
      2635 A        166      ALA      HB3      HA       0.090000        1.0080           0
      2636 A        166      ALA      C        C        0.510000       12.0110           0
      2637 A        166      ALA      O        O       -0.510000       15.9990           0
      2638 A        167      ALA      N        NH1     -0.470000       14.0070           0
      2639 A        167      ALA      HN       H        0.310000        1.0080           0
      2640 A        167      ALA      CA       CT1      0.070000       12.0110           0
      2641 A        167      ALA      HA       HB       0.090000        1.0080           0
      2642 A        167      ALA      CB       CT3     -0.270000       12.0110           0
      2643 A        167      ALA      HB1      HA       0.090000        1.0080           0
      2644 A        167      ALA      HB2      HA       0.090000        1.0080           0
      2645 A        167      ALA      HB3      HA       0.090000        1.0080           0
      2646 A        167      ALA      C        C        0.510000       12.0110           0
      2647 A        167      ALA      O        O       -0.510000       15.9990           0
      2648 A        168      GLY      N        NH1     -0.470000       14.0070           0
      2649 A        168      GLY      HN       H        0.310000        1.0080           0
      2650 A        168      GLY      CA       CT2     -0.020000       12.0110           0
      2651 A        168      GLY      HA1      HB       0.090000        1.0080           0
      2652 A        168      GLY      HA2      HB       0.090000        1.0080           0
      2653 A        168      GLY      C        C        0.510000       12.0110           0
      2654 A        168      GLY      O        O       -0.510000       15.9990           0
      2655 A        169      VAL      N        NH1     -0.470000       14.0070           0
      2656 A        169      VAL      HN       H        0.310000        1.0080           0
      2657 A        169      VAL      CA       CT1      0.070000       12.0110           0
      2658 A        169      VAL      HA       HB       0.090000        1.0080           0
      2659 A        169      VAL      CB       CT1     -0.090000       12.0110           0
      2660 A        169      VAL      HB       HA       0.090000        1.0080           0
      2661 A        169      VAL      CG1      CT3     -0.270000       12.0110           0
      2662 A        169      VAL      HG11     HA       0.090000        1.0080           0
      2663 A        169      VAL      HG12     HA       0.090000        1.0080           0
      2664 A        169      VAL      HG13     HA       0.090000        1.0080           0
      2665 A        169      VAL      CG2      CT3     -0.270000       12.0110           0
      2666 A        169      VAL      HG21     HA       0.090000        1.0080           0
      2667 A        169      VAL      HG22     HA       0.090000        1.0080           0
      2668 A        169      VAL      HG23     HA       0.090000        1.0080           0
      2669 A        169      VAL      C        C        0.510000       12.0110           0
      2670 A        169      VAL      O        O       -0.510000       15.9990           0
      2671 A        170      ASN      N        NH1     -0.470000       14.0070           0
      2672 A        170      ASN      HN       H        0.310000        1.0080           0
      2673 A        170      ASN      CA       CT1      0.070000       12.0110           0
      2674 A        170      ASN      HA       HB       0.090000        1.0080           0
      2675 A        170      ASN      CB       CT2     -0.180000       12.0110           0
      2676 A        170      ASN      HB1      HA       0.090000        1.0080           0
      2677 A        170      ASN      HB2      HA       0.090000        1.0080           0
      2678 A        170      ASN      CG       CC       0.550000       12.0110           0
      2679 A        170      ASN      OD1      O       -0.550000       15.9990           0
      2680 A        170      ASN      ND2      NH2     -0.620000       14.0070           0
      2681 A        170      ASN      HD21     H        0.320000        1.0080           0
      2682 A        170      ASN      HD22     H        0.300000        1.0080           0
      2683 A        170      ASN      C        C        0.510000       12.0110           0
      2684 A        170      ASN      O        O       -0.510000       15.9990           0
      2685 A        171      TYR      N        NH1     -0.470000       14.0070           0
      2686 A        171      TYR      HN       H        0.310000        1.0080           0
      2687 A        171      TYR      CA       CT1      0.070000       12.0110           0
      2688 A        171      TYR      HA       HB       0.090000        1.0080           0
      2689 A        171      TYR      CB       CT2     -0.180000       12.0110           0
      2690 A        171      TYR      HB1      HA       0.090000        1.0080           0
      2691 A        171      TYR      HB2      HA       0.090000        1.0080           0
      2692 A        171      TYR      CG       CA       0.000000       12.0110           0
      2693 A        171      TYR      CD1      CA      -0.115000       12.0110           0
      2694 A        171      TYR      HD1      HP       0.115000        1.0080           0
      2695 A        171      TYR      CE1      CA      -0.115000       12.0110           0
      2696 A        171      TYR      HE1      HP       0.115000        1.0080           0
      2697 A        171      TYR      CZ       CA       0.110000       12.0110           0
      2698 A        171      TYR      OH       OH1     -0.540000       15.9990           0
      2699 A        171      TYR      HH       H        0.430000        1.0080           0
      2700 A        171      TYR      CD2      CA      -0.115000       12.0110           0
      2701 A        171      TYR      HD2      HP       0.115000        1.0080           0
      2702 A        171      TYR      CE2      CA      -0.115000       12.0110           0
      2703 A        171      TYR      HE2      HP       0.115000        1.0080           0
      2704 A        171      TYR      C        C        0.510000       12.0110           0
      2705 A        171      TYR      O        O       -0.510000       15.9990           0
      2706 A        172      VAL      N        NH1     -0.470000       14.0070           0
      2707 A        172      VAL      HN       H        0.310000        1.0080           0
      2708 A        172      VAL      CA       CT1      0.070000       12.0110           0
      2709 A        172      VAL      HA       HB       0.090000        1.0080           0
      2710 A        172      VAL      CB       CT1     -0.090000       12.0110           0
      2711 A        172      VAL      HB       HA       0.090000        1.0080           0
      2712 A        172      VAL      CG1      CT3     -0.270000       12.0110           0
      2713 A        172      VAL      HG11     HA       0.090000        1.0080           0
      2714 A        172      VAL      HG12     HA       0.090000        1.0080           0
      2715 A        172      VAL      HG13     HA       0.090000        1.0080           0
      2716 A        172      VAL      CG2      CT3     -0.270000       12.0110           0
      2717 A        172      VAL      HG21     HA       0.090000        1.0080           0
      2718 A        172      VAL      HG22     HA       0.090000        1.0080           0
      2719 A        172      VAL      HG23     HA       0.090000        1.0080           0
      2720 A        172      VAL      C        C        0.510000       12.0110           0
      2721 A        172      VAL      O        O       -0.510000       15.9990           0
      2722 A        173      THR      N        NH1     -0.470000       14.0070           0
      2723 A        173      THR      HN       H        0.310000        1.0080           0
      2724 A        173      THR      CA       CT1      0.070000       12.0110           0
      2725 A        173      THR      HA       HB       0.090000        1.0080           0
      2726 A        173      THR      CB       CT1      0.140000       12.0110           0
      2727 A        173      THR      HB       HA       0.090000        1.0080           0
      2728 A        173      THR      OG1      OH1     -0.660000       15.9990           0
      2729 A        173      THR      HG1      H        0.430000        1.0080           0
      2730 A        173      THR      CG2      CT3     -0.270000       12.0110           0
      2731 A        173      THR      HG21     HA       0.090000        1.0080           0
      2732 A        173      THR      HG22     HA       0.090000        1.0080           0
      2733 A        173      THR      HG23     HA       0.090000        1.0080           0
      2734 A        173      THR      C        C        0.510000       12.0110           0
      2735 A        173      THR      O        O       -0.510000       15.9990           0
      2736 A        174      ARG      N        NH1     -0.470000       14.0070           0
      2737 A        174      ARG      HN       H        0.310000        1.0080           0
      2738 A        174      ARG      CA       CT1      0.070000       12.0110           0
      2739 A        174      ARG      HA       HB       0.090000        1.0080           0
      2740 A        174      ARG      CB       CT2     -0.180000       12.0110           0
      2741 A        174      ARG      HB1      HA       0.090000        1.0080           0
      2742 A        174      ARG      HB2      HA       0.090000        1.0080           0
      2743 A        174      ARG      CG       CT2     -0.180000       12.0110           0
      2744 A        174      ARG      HG1      HA       0.090000        1.0080           0
      2745 A        174      ARG      HG2      HA       0.090000        1.0080           0
      2746 A        174      ARG      CD       CT2      0.200000       12.0110           0
      2747 A        174      ARG      HD1      HA       0.090000        1.0080           0
      2748 A        174      ARG      HD2      HA       0.090000        1.0080           0
      2749 A        174      ARG      NE       NC2     -0.700000       14.0070           0
      2750 A        174      ARG      HE       HC       0.440000        1.0080           0
      2751 A        174      ARG      CZ       C        0.640000       12.0110           0
      2752 A        174      ARG      NH1      NC2     -0.800000       14.0070           0
      2753 A        174      ARG      HH11     HC       0.460000        1.0080           0
      2754 A        174      ARG      HH12     HC       0.460000        1.0080           0
      2755 A        174      ARG      NH2      NC2     -0.800000       14.0070           0
      2756 A        174      ARG      HH21     HC       0.460000        1.0080           0
      2757 A        174      ARG      HH22     HC       0.460000        1.0080           0
      2758 A        174      ARG      C        C        0.510000       12.0110           0
      2759 A        174      ARG      O        O       -0.510000       15.9990           0
      2760 A        175      PRO      N        N       -0.290000       14.0070           0
      2761 A        175      PRO      CD       CP3      0.000000       12.0110           0
      2762 A        175      PRO      HD1      HA       0.090000        1.0080           0
      2763 A        175      PRO      HD2      HA       0.090000        1.0080           0
      2764 A        175      PRO      CA       CP1      0.020000       12.0110           0
      2765 A        175      PRO      HA       HB       0.090000        1.0080           0
      2766 A        175      PRO      CB       CP2     -0.180000       12.0110           0
      2767 A        175      PRO      HB1      HA       0.090000        1.0080           0
      2768 A        175      PRO      HB2      HA       0.090000        1.0080           0
      2769 A        175      PRO      CG       CP2     -0.180000       12.0110           0
      2770 A        175      PRO      HG1      HA       0.090000        1.0080           0
      2771 A        175      PRO      HG2      HA       0.090000        1.0080           0
      2772 A        175      PRO      C        C        0.510000       12.0110           0
      2773 A        175      PRO      O        O       -0.510000       15.9990           0
      2774 A        176      ASP      N        NH1     -0.470000       14.0070           0
      2775 A        176      ASP      HN       H        0.310000        1.0080           0
      2776 A        176      ASP      CA       CT1      0.070000       12.0110           0
      2777 A        176      ASP      HA       HB       0.090000        1.0080           0
      2778 A        176      ASP      CB       CT2     -0.280000       12.0110           0
      2779 A        176      ASP      HB1      HA       0.090000        1.0080           0
      2780 A        176      ASP      HB2      HA       0.090000        1.0080           0
      2781 A        176      ASP      CG       CC       0.620000       12.0110           0
      2782 A        176      ASP      OD1      OC      -0.760000       15.9990           0
      2783 A        176      ASP      OD2      OC      -0.760000       15.9990           0
      2784 A        176      ASP      C        C        0.510000       12.0110           0
      2785 A        176      ASP      O        O       -0.510000       15.9990           0
      2786 A        177      ASN      N        NH1     -0.470000       14.0070           0
      2787 A        177      ASN      HN       H        0.310000        1.0080           0
      2788 A        177      ASN      CA       CT1      0.070000       12.0110           0
      2789 A        177      ASN      HA       HB       0.090000        1.0080           0
      2790 A        177      ASN      CB       CT2     -0.180000       12.0110           0
      2791 A        177      ASN      HB1      HA       0.090000        1.0080           0
      2792 A        177      ASN      HB2      HA       0.090000        1.0080           0
      2793 A        177      ASN      CG       CC       0.550000       12.0110           0
      2794 A        177      ASN      OD1      O       -0.550000       15.9990           0
      2795 A        177      ASN      ND2      NH2     -0.620000       14.0070           0
      2796 A        177      ASN      HD21     H        0.320000        1.0080           0
      2797 A        177      ASN      HD22     H        0.300000        1.0080           0
      2798 A        177      ASN      C        C        0.510000       12.0110           0
      2799 A        177      ASN      O        O       -0.510000       15.9990           0
      2800 A        178      LYS      N        NH1     -0.470000       14.0070           0
      2801 A        178      LYS      HN       H        0.310000        1.0080           0
      2802 A        178      LYS      CA       CT1      0.070000       12.0110           0
      2803 A        178      LYS      HA       HB       0.090000        1.0080           0
      2804 A        178      LYS      CB       CT2     -0.180000       12.0110           0
      2805 A        178      LYS      HB1      HA       0.090000        1.0080           0
      2806 A        178      LYS      HB2      HA       0.090000        1.0080           0
      2807 A        178      LYS      CG       CT2     -0.180000       12.0110           0
      2808 A        178      LYS      HG1      HA       0.090000        1.0080           0
      2809 A        178      LYS      HG2      HA       0.090000        1.0080           0
      2810 A        178      LYS      CD       CT2     -0.180000       12.0110           0
      2811 A        178      LYS      HD1      HA       0.090000        1.0080           0
      2812 A        178      LYS      HD2      HA       0.090000        1.0080           0
      2813 A        178      LYS      CE       CT2      0.210000       12.0110           0
      2814 A        178      LYS      HE1      HA       0.050000        1.0080           0
      2815 A        178      LYS      HE2      HA       0.050000        1.0080           0
      2816 A        178      LYS      NZ       NH3     -0.300000       14.0070           0
      2817 A        178      LYS      HZ1      HC       0.330000        1.0080           0
      2818 A        178      LYS      HZ2      HC       0.330000        1.0080           0
      2819 A        178      LYS      HZ3      HC       0.330000        1.0080           0
      2820 A        178      LYS      C        C        0.510000       12.0110           0
      2821 A        178      LYS      O        O       -0.510000       15.9990           0
      2822 A        179      HSE      N        NH1     -0.470000       14.0070           0
      2823 A        179      HSE      HN       H        0.310000        1.0080           0
      2824 A        179      HSE      CA       CT1      0.070000       12.0110           0
      2825 A        179      HSE      HA       HB       0.090000        1.0080           0
      2826 A        179      HSE      CB       CT2     -0.080000       12.0110           0
      2827 A        179      HSE      HB1      HA       0.090000        1.0080           0
      2828 A        179      HSE      HB2      HA       0.090000        1.0080           0
      2829 A        179      HSE      ND1      NR2     -0.700000       14.0070           0
      2830 A        179      HSE      CG       CPH1     0.220000       12.0110           0
      2831 A        179      HSE      CE1      CPH2     0.250000       12.0110           0
      2832 A        179      HSE      HE1      HR1      0.130000        1.0080           0
      2833 A        179      HSE      NE2      NR1     -0.360000       14.0070           0
      2834 A        179      HSE      HE2      H        0.320000        1.0080           0
      2835 A        179      HSE      CD2      CPH1    -0.050000       12.0110           0
      2836 A        179      HSE      HD2      HR3      0.090000        1.0080           0
      2837 A        179      HSE      C        C        0.510000       12.0110           0
      2838 A        179      HSE      O        O       -0.510000       15.9990           0
      2839 A        180      ALA      N        NH1     -0.470000       14.0070           0
      2840 A        180      ALA      HN       H        0.310000        1.0080           0
      2841 A        180      ALA      CA       CT1      0.070000       12.0110           0
      2842 A        180      ALA      HA       HB       0.090000        1.0080           0
      2843 A        180      ALA      CB       CT3     -0.270000       12.0110           0
      2844 A        180      ALA      HB1      HA       0.090000        1.0080           0
      2845 A        180      ALA      HB2      HA       0.090000        1.0080           0
      2846 A        180      ALA      HB3      HA       0.090000        1.0080           0
      2847 A        180      ALA      C        C        0.510000       12.0110           0
      2848 A        180      ALA      O        O       -0.510000       15.9990           0
      2849 A        181      LYS      N        NH1     -0.470000       14.0070           0
      2850 A        181      LYS      HN       H        0.310000        1.0080           0
      2851 A        181      LYS      CA       CT1      0.070000       12.0110           0
      2852 A        181      LYS      HA       HB       0.090000        1.0080           0
      2853 A        181      LYS      CB       CT2     -0.180000       12.0110           0
      2854 A        181      LYS      HB1      HA       0.090000        1.0080           0
      2855 A        181      LYS      HB2      HA       0.090000        1.0080           0
      2856 A        181      LYS      CG       CT2     -0.180000       12.0110           0
      2857 A        181      LYS      HG1      HA       0.090000        1.0080           0
      2858 A        181      LYS      HG2      HA       0.090000        1.0080           0
      2859 A        181      LYS      CD       CT2     -0.180000       12.0110           0
      2860 A        181      LYS      HD1      HA       0.090000        1.0080           0
      2861 A        181      LYS      HD2      HA       0.090000        1.0080           0
      2862 A        181      LYS      CE       CT2      0.210000       12.0110           0
      2863 A        181      LYS      HE1      HA       0.050000        1.0080           0
      2864 A        181      LYS      HE2      HA       0.050000        1.0080           0
      2865 A        181      LYS      NZ       NH3     -0.300000       14.0070           0
      2866 A        181      LYS      HZ1      HC       0.330000        1.0080           0
      2867 A        181      LYS      HZ2      HC       0.330000        1.0080           0
      2868 A        181      LYS      HZ3      HC       0.330000        1.0080           0
      2869 A        181      LYS      C        C        0.510000       12.0110           0
      2870 A        181      LYS      O        O       -0.510000       15.9990           0
      2871 A        182      ALA      N        NH1     -0.470000       14.0070           0
      2872 A        182      ALA      HN       H        0.310000        1.0080           0
      2873 A        182      ALA      CA       CT1      0.070000       12.0110           0
      2874 A        182      ALA      HA       HB       0.090000        1.0080           0
      2875 A        182      ALA      CB       CT3     -0.270000       12.0110           0
      2876 A        182      ALA      HB1      HA       0.090000        1.0080           0
      2877 A        182      ALA      HB2      HA       0.090000        1.0080           0
      2878 A        182      ALA      HB3      HA       0.090000        1.0080           0
      2879 A        182      ALA      C        C        0.510000       12.0110           0
      2880 A        182      ALA      O        O       -0.510000       15.9990           0
      2881 A        183      GLY      N        NH1     -0.470000       14.0070           0
      2882 A        183      GLY      HN       H        0.310000        1.0080           0
      2883 A        183      GLY      CA       CT2     -0.020000       12.0110           0
      2884 A        183      GLY      HA1      HB       0.090000        1.0080           0
      2885 A        183      GLY      HA2      HB       0.090000        1.0080           0
      2886 A        183      GLY      C        C        0.510000       12.0110           0
      2887 A        183      GLY      O        O       -0.510000       15.9990           0
      2888 A        184      ASN      N        NH1     -0.470000       14.0070           0
      2889 A        184      ASN      HN       H        0.310000        1.0080           0
      2890 A        184      ASN      CA       CT1      0.070000       12.0110           0
      2891 A        184      ASN      HA       HB       0.090000        1.0080           0
      2892 A        184      ASN      CB       CT2     -0.180000       12.0110           0
      2893 A        184      ASN      HB1      HA       0.090000        1.0080           0
      2894 A        184      ASN      HB2      HA       0.090000        1.0080           0
      2895 A        184      ASN      CG       CC       0.550000       12.0110           0
      2896 A        184      ASN      OD1      O       -0.550000       15.9990           0
      2897 A        184      ASN      ND2      NH2     -0.620000       14.0070           0
      2898 A        184      ASN      HD21     H        0.320000        1.0080           0
      2899 A        184      ASN      HD22     H        0.300000        1.0080           0
      2900 A        184      ASN      C        C        0.510000       12.0110           0
      2901 A        184      ASN      O        O       -0.510000       15.9990           0
      2902 A        185      LEU      N        NH1     -0.470000       14.0070           0
      2903 A        185      LEU      HN       H        0.310000        1.0080           0
      2904 A        185      LEU      CA       CT1      0.070000       12.0110           0
      2905 A        185      LEU      HA       HB       0.090000        1.0080           0
      2906 A        185      LEU      CB       CT2     -0.180000       12.0110           0
      2907 A        185      LEU      HB1      HA       0.090000        1.0080           0
      2908 A        185      LEU      HB2      HA       0.090000        1.0080           0
      2909 A        185      LEU      CG       CT1     -0.090000       12.0110           0
      2910 A        185      LEU      HG       HA       0.090000        1.0080           0
      2911 A        185      LEU      CD1      CT3     -0.270000       12.0110           0
      2912 A        185      LEU      HD11     HA       0.090000        1.0080           0
      2913 A        185      LEU      HD12     HA       0.090000        1.0080           0
      2914 A        185      LEU      HD13     HA       0.090000        1.0080           0
      2915 A        185      LEU      CD2      CT3     -0.270000       12.0110           0
      2916 A        185      LEU      HD21     HA       0.090000        1.0080           0
      2917 A        185      LEU      HD22     HA       0.090000        1.0080           0
      2918 A        185      LEU      HD23     HA       0.090000        1.0080           0
      2919 A        185      LEU      C        C        0.510000       12.0110           0
      2920 A        185      LEU      O        O       -0.510000       15.9990           0
      2921 A        186      ASN      N        NH1     -0.470000       14.0070           0
      2922 A        186      ASN      HN       H        0.310000        1.0080           0
      2923 A        186      ASN      CA       CT1      0.070000       12.0110           0
      2924 A        186      ASN      HA       HB       0.090000        1.0080           0
      2925 A        186      ASN      CB       CT2     -0.180000       12.0110           0
      2926 A        186      ASN      HB1      HA       0.090000        1.0080           0
      2927 A        186      ASN      HB2      HA       0.090000        1.0080           0
      2928 A        186      ASN      CG       CC       0.550000       12.0110           0
      2929 A        186      ASN      OD1      O       -0.550000       15.9990           0
      2930 A        186      ASN      ND2      NH2     -0.620000       14.0070           0
      2931 A        186      ASN      HD21     H        0.320000        1.0080           0
      2932 A        186      ASN      HD22     H        0.300000        1.0080           0
      2933 A        186      ASN      C        C        0.510000       12.0110           0
      2934 A        186      ASN      O        O       -0.510000       15.9990           0
      2935 A        187      ASN      N        NH1     -0.470000       14.0070           0
      2936 A        187      ASN      HN       H        0.310000        1.0080           0
      2937 A        187      ASN      CA       CT1      0.070000       12.0110           0
      2938 A        187      ASN      HA       HB       0.090000        1.0080           0
      2939 A        187      ASN      CB       CT2     -0.180000       12.0110           0
      2940 A        187      ASN      HB1      HA       0.090000        1.0080           0
      2941 A        187      ASN      HB2      HA       0.090000        1.0080           0
      2942 A        187      ASN      CG       CC       0.550000       12.0110           0
      2943 A        187      ASN      OD1      O       -0.550000       15.9990           0
      2944 A        187      ASN      ND2      NH2     -0.620000       14.0070           0
      2945 A        187      ASN      HD21     H        0.320000        1.0080           0
      2946 A        187      ASN      HD22     H        0.300000        1.0080           0
      2947 A        187      ASN      C        C        0.510000       12.0110           0
      2948 A        187      ASN      O        O       -0.510000       15.9990           0
      2949 A        188      ALA      N        NH1     -0.470000       14.0070           0
      2950 A        188      ALA      HN       H        0.310000        1.0080           0
      2951 A        188      ALA      CA       CT1      0.070000       12.0110           0
      2952 A        188      ALA      HA       HB       0.090000        1.0080           0
      2953 A        188      ALA      CB       CT3     -0.270000       12.0110           0
      2954 A        188      ALA      HB1      HA       0.090000        1.0080           0
      2955 A        188      ALA      HB2      HA       0.090000        1.0080           0
      2956 A        188      ALA      HB3      HA       0.090000        1.0080           0
      2957 A        188      ALA      C        C        0.510000       12.0110           0
      2958 A        188      ALA      O        O       -0.510000       15.9990           0
      2959 A        189      LEU      N        NH1     -0.470000       14.0070           0
      2960 A        189      LEU      HN       H        0.310000        1.0080           0
      2961 A        189      LEU      CA       CT1      0.070000       12.0110           0
      2962 A        189      LEU      HA       HB       0.090000        1.0080           0
      2963 A        189      LEU      CB       CT2     -0.180000       12.0110           0
      2964 A        189      LEU      HB1      HA       0.090000        1.0080           0
      2965 A        189      LEU      HB2      HA       0.090000        1.0080           0
      2966 A        189      LEU      CG       CT1     -0.090000       12.0110           0
      2967 A        189      LEU      HG       HA       0.090000        1.0080           0
      2968 A        189      LEU      CD1      CT3     -0.270000       12.0110           0
      2969 A        189      LEU      HD11     HA       0.090000        1.0080           0
      2970 A        189      LEU      HD12     HA       0.090000        1.0080           0
      2971 A        189      LEU      HD13     HA       0.090000        1.0080           0
      2972 A        189      LEU      CD2      CT3     -0.270000       12.0110           0
      2973 A        189      LEU      HD21     HA       0.090000        1.0080           0
      2974 A        189      LEU      HD22     HA       0.090000        1.0080           0
      2975 A        189      LEU      HD23     HA       0.090000        1.0080           0
      2976 A        189      LEU      C        C        0.510000       12.0110           0
      2977 A        189      LEU      O        O       -0.510000       15.9990           0
      2978 A        190      LEU      N        NH1     -0.470000       14.0070           0
      2979 A        190      LEU      HN       H        0.310000        1.0080           0
      2980 A        190      LEU      CA       CT1      0.070000       12.0110           0
      2981 A        190      LEU      HA       HB       0.090000        1.0080           0
      2982 A        190      LEU      CB       CT2     -0.180000       12.0110           0
      2983 A        190      LEU      HB1      HA       0.090000        1.0080           0
      2984 A        190      LEU      HB2      HA       0.090000        1.0080           0
      2985 A        190      LEU      CG       CT1     -0.090000       12.0110           0
      2986 A        190      LEU      HG       HA       0.090000        1.0080           0
      2987 A        190      LEU      CD1      CT3     -0.270000       12.0110           0
      2988 A        190      LEU      HD11     HA       0.090000        1.0080           0
      2989 A        190      LEU      HD12     HA       0.090000        1.0080           0
      2990 A        190      LEU      HD13     HA       0.090000        1.0080           0
      2991 A        190      LEU      CD2      CT3     -0.270000       12.0110           0
      2992 A        190      LEU      HD21     HA       0.090000        1.0080           0
      2993 A        190      LEU      HD22     HA       0.090000        1.0080           0
      2994 A        190      LEU      HD23     HA       0.090000        1.0080           0
      2995 A        190      LEU      C        C        0.510000       12.0110           0
      2996 A        190      LEU      O        O       -0.510000       15.9990           0
      2997 A        191      HSE      N        NH1     -0.470000       14.0070           0
      2998 A        191      HSE      HN       H        0.310000        1.0080           0
      2999 A        191      HSE      CA       CT1      0.070000       12.0110           0
      3000 A        191      HSE      HA       HB       0.090000        1.0080           0
      3001 A        191      HSE      CB       CT2     -0.080000       12.0110           0
      3002 A        191      HSE      HB1      HA       0.090000        1.0080           0
      3003 A        191      HSE      HB2      HA       0.090000        1.0080           0
      3004 A        191      HSE      ND1      NR2     -0.700000       14.0070           0
      3005 A        191      HSE      CG       CPH1     0.220000       12.0110           0
      3006 A        191      HSE      CE1      CPH2     0.250000       12.0110           0
      3007 A        191      HSE      HE1      HR1      0.130000        1.0080           0
      3008 A        191      HSE      NE2      NR1     -0.360000       14.0070           0
      3009 A        191      HSE      HE2      H        0.320000        1.0080           0
      3010 A        191      HSE      CD2      CPH1    -0.050000       12.0110           0
      3011 A        191      HSE      HD2      HR3      0.090000        1.0080           0
      3012 A        191      HSE      C        C        0.510000       12.0110           0
      3013 A        191      HSE      O        O       -0.510000       15.9990           0
      3014 A        192      THR      N        NH1     -0.470000       14.0070           0
      3015 A        192      THR      HN       H        0.310000        1.0080           0
      3016 A        192      THR      CA       CT1      0.070000       12.0110           0
      3017 A        192      THR      HA       HB       0.090000        1.0080           0
      3018 A        192      THR      CB       CT1      0.140000       12.0110           0
      3019 A        192      THR      HB       HA       0.090000        1.0080           0
      3020 A        192      THR      OG1      OH1     -0.660000       15.9990           0
      3021 A        192      THR      HG1      H        0.430000        1.0080           0
      3022 A        192      THR      CG2      CT3     -0.270000       12.0110           0
      3023 A        192      THR      HG21     HA       0.090000        1.0080           0
      3024 A        192      THR      HG22     HA       0.090000        1.0080           0
      3025 A        192      THR      HG23     HA       0.090000        1.0080           0
      3026 A        192      THR      C        C        0.510000       12.0110           0
      3027 A        192      THR      O        O       -0.510000       15.9990           0
      3028 A        193      ASN      N        NH1     -0.470000       14.0070           0
      3029 A        193      ASN      HN       H        0.310000        1.0080           0
      3030 A        193      ASN      CA       CT1      0.070000       12.0110           0
      3031 A        193      ASN      HA       HB       0.090000        1.0080           0
      3032 A        193      ASN      CB       CT2     -0.180000       12.0110           0
      3033 A        193      ASN      HB1      HA       0.090000        1.0080           0
      3034 A        193      ASN      HB2      HA       0.090000        1.0080           0
      3035 A        193      ASN      CG       CC       0.550000       12.0110           0
      3036 A        193      ASN      OD1      O       -0.550000       15.9990           0
      3037 A        193      ASN      ND2      NH2     -0.620000       14.0070           0
      3038 A        193      ASN      HD21     H        0.320000        1.0080           0
      3039 A        193      ASN      HD22     H        0.300000        1.0080           0
      3040 A        193      ASN      C        C        0.510000       12.0110           0
      3041 A        193      ASN      O        O       -0.510000       15.9990           0
      3042 A        194      ALA      N        NH1     -0.470000       14.0070           0
      3043 A        194      ALA      HN       H        0.310000        1.0080           0
      3044 A        194      ALA      CA       CT1      0.070000       12.0110           0
      3045 A        194      ALA      HA       HB       0.090000        1.0080           0
      3046 A        194      ALA      CB       CT3     -0.270000       12.0110           0
      3047 A        194      ALA      HB1      HA       0.090000        1.0080           0
      3048 A        194      ALA      HB2      HA       0.090000        1.0080           0
      3049 A        194      ALA      HB3      HA       0.090000        1.0080           0
      3050 A        194      ALA      C        C        0.510000       12.0110           0
      3051 A        194      ALA      O        O       -0.510000       15.9990           0
      3052 A        195      LEU      N        NH1     -0.470000       14.0070           0
      3053 A        195      LEU      HN       H        0.310000        1.0080           0
      3054 A        195      LEU      CA       CT1      0.070000       12.0110           0
      3055 A        195      LEU      HA       HB       0.090000        1.0080           0
      3056 A        195      LEU      CB       CT2     -0.180000       12.0110           0
      3057 A        195      LEU      HB1      HA       0.090000        1.0080           0
      3058 A        195      LEU      HB2      HA       0.090000        1.0080           0
      3059 A        195      LEU      CG       CT1     -0.090000       12.0110           0
      3060 A        195      LEU      HG       HA       0.090000        1.0080           0
      3061 A        195      LEU      CD1      CT3     -0.270000       12.0110           0
      3062 A        195      LEU      HD11     HA       0.090000        1.0080           0
      3063 A        195      LEU      HD12     HA       0.090000        1.0080           0
      3064 A        195      LEU      HD13     HA       0.090000        1.0080           0
      3065 A        195      LEU      CD2      CT3     -0.270000       12.0110           0
      3066 A        195      LEU      HD21     HA       0.090000        1.0080           0
      3067 A        195      LEU      HD22     HA       0.090000        1.0080           0
      3068 A        195      LEU      HD23     HA       0.090000        1.0080           0
      3069 A        195      LEU      C        C        0.510000       12.0110           0
      3070 A        195      LEU      O        O       -0.510000       15.9990           0
      3071 A        196      GLU      N        NH1     -0.470000       14.0070           0
      3072 A        196      GLU      HN       H        0.310000        1.0080           0
      3073 A        196      GLU      CA       CT1      0.070000       12.0110           0
      3074 A        196      GLU      HA       HB       0.090000        1.0080           0
      3075 A        196      GLU      CB       CT2     -0.180000       12.0110           0
      3076 A        196      GLU      HB1      HA       0.090000        1.0080           0
      3077 A        196      GLU      HB2      HA       0.090000        1.0080           0
      3078 A        196      GLU      CG       CT2     -0.280000       12.0110           0
      3079 A        196      GLU      HG1      HA       0.090000        1.0080           0
      3080 A        196      GLU      HG2      HA       0.090000        1.0080           0
      3081 A        196      GLU      CD       CC       0.620000       12.0110           0
      3082 A        196      GLU      OE1      OC      -0.760000       15.9990           0
      3083 A        196      GLU      OE2      OC      -0.760000       15.9990           0
      3084 A        196      GLU      C        C        0.510000       12.0110           0
      3085 A        196      GLU      O        O       -0.510000       15.9990           0
      3086 A        197      GLU      N        NH1     -0.470000       14.0070           0
      3087 A        197      GLU      HN       H        0.310000        1.0080           0
      3088 A        197      GLU      CA       CT1      0.070000       12.0110           0
      3089 A        197      GLU      HA       HB       0.090000        1.0080           0
      3090 A        197      GLU      CB       CT2     -0.180000       12.0110           0
      3091 A        197      GLU      HB1      HA       0.090000        1.0080           0
      3092 A        197      GLU      HB2      HA       0.090000        1.0080           0
      3093 A        197      GLU      CG       CT2     -0.280000       12.0110           0
      3094 A        197      GLU      HG1      HA       0.090000        1.0080           0
      3095 A        197      GLU      HG2      HA       0.090000        1.0080           0
      3096 A        197      GLU      CD       CC       0.620000       12.0110           0
      3097 A        197      GLU      OE1      OC      -0.760000       15.9990           0
      3098 A        197      GLU      OE2      OC      -0.760000       15.9990           0
      3099 A        197      GLU      C        C        0.510000       12.0110           0
      3100 A        197      GLU      O        O       -0.510000       15.9990           0
      3101 A        198      VAL      N        NH1     -0.470000       14.0070           0
      3102 A        198      VAL      HN       H        0.310000        1.0080           0
      3103 A        198      VAL      CA       CT1      0.070000       12.0110           0
      3104 A        198      VAL      HA       HB       0.090000        1.0080           0
      3105 A        198      VAL      CB       CT1     -0.090000       12.0110           0
      3106 A        198      VAL      HB       HA       0.090000        1.0080           0
      3107 A        198      VAL      CG1      CT3     -0.270000       12.0110           0
      3108 A        198      VAL      HG11     HA       0.090000        1.0080           0
      3109 A        198      VAL      HG12     HA       0.090000        1.0080           0
      3110 A        198      VAL      HG13     HA       0.090000        1.0080           0
      3111 A        198      VAL      CG2      CT3     -0.270000       12.0110           0
      3112 A        198      VAL      HG21     HA       0.090000        1.0080           0
      3113 A        198      VAL      HG22     HA       0.090000        1.0080           0
      3114 A        198      VAL      HG23     HA       0.090000        1.0080           0
      3115 A        198      VAL      C        C        0.510000       12.0110           0
      3116 A        198      VAL      O        O       -0.510000       15.9990           0
      3117 A        199      SER      N        NH1     -0.470000       14.0070           0
      3118 A        199      SER      HN       H        0.310000        1.0080           0
      3119 A        199      SER      CA       CT1      0.070000       12.0110           0
      3120 A        199      SER      HA       HB       0.090000        1.0080           0
      3121 A        199      SER      CB       CT2      0.050000       12.0110           0
      3122 A        199      SER      HB1      HA       0.090000        1.0080           0
      3123 A        199      SER      HB2      HA       0.090000        1.0080           0
      3124 A        199      SER      OG       OH1     -0.660000       15.9990           0
      3125 A        199      SER      HG1      H        0.430000        1.0080           0
      3126 A        199      SER      C        C        0.510000       12.0110           0
      3127 A        199      SER      O        O       -0.510000       15.9990           0
      3128 A        200      ASP      N        NH1     -0.470000       14.0070           0
      3129 A        200      ASP      HN       H        0.310000        1.0080           0
      3130 A        200      ASP      CA       CT1      0.070000       12.0110           0
      3131 A        200      ASP      HA       HB       0.090000        1.0080           0
      3132 A        200      ASP      CB       CT2     -0.280000       12.0110           0
      3133 A        200      ASP      HB1      HA       0.090000        1.0080           0
      3134 A        200      ASP      HB2      HA       0.090000        1.0080           0
      3135 A        200      ASP      CG       CC       0.620000       12.0110           0
      3136 A        200      ASP      OD1      OC      -0.760000       15.9990           0
      3137 A        200      ASP      OD2      OC      -0.760000       15.9990           0
      3138 A        200      ASP      C        C        0.510000       12.0110           0
      3139 A        200      ASP      O        O       -0.510000       15.9990           0
      3140 A        201      PHE      N        NH1     -0.470000       14.0070           0
      3141 A        201      PHE      HN       H        0.310000        1.0080           0
      3142 A        201      PHE      CA       CT1      0.070000       12.0110           0
      3143 A        201      PHE      HA       HB       0.090000        1.0080           0
      3144 A        201      PHE      CB       CT2     -0.180000       12.0110           0
      3145 A        201      PHE      HB1      HA       0.090000        1.0080           0
      3146 A        201      PHE      HB2      HA       0.090000        1.0080           0
      3147 A        201      PHE      CG       CA       0.000000       12.0110           0
      3148 A        201      PHE      CD1      CA      -0.115000       12.0110           0
      3149 A        201      PHE      HD1      HP       0.115000        1.0080           0
      3150 A        201      PHE      CE1      CA      -0.115000       12.0110           0
      3151 A        201      PHE      HE1      HP       0.115000        1.0080           0
      3152 A        201      PHE      CZ       CA      -0.115000       12.0110           0
      3153 A        201      PHE      HZ       HP       0.115000        1.0080           0
      3154 A        201      PHE      CD2      CA      -0.115000       12.0110           0
      3155 A        201      PHE      HD2      HP       0.115000        1.0080           0
      3156 A        201      PHE      CE2      CA      -0.115000       12.0110           0
      3157 A        201      PHE      HE2      HP       0.115000        1.0080           0
      3158 A        201      PHE      C        C        0.510000       12.0110           0
      3159 A        201      PHE      O        O       -0.510000       15.9990           0
      3160 A        202      ILE      N        NH1     -0.470000       14.0070           0
      3161 A        202      ILE      HN       H        0.310000        1.0080           0
      3162 A        202      ILE      CA       CT1      0.070000       12.0110           0
      3163 A        202      ILE      HA       HB       0.090000        1.0080           0
      3164 A        202      ILE      CB       CT1     -0.090000       12.0110           0
      3165 A        202      ILE      HB       HA       0.090000        1.0080           0
      3166 A        202      ILE      CG2      CT3     -0.270000       12.0110           0
      3167 A        202      ILE      HG21     HA       0.090000        1.0080           0
      3168 A        202      ILE      HG22     HA       0.090000        1.0080           0
      3169 A        202      ILE      HG23     HA       0.090000        1.0080           0
      3170 A        202      ILE      CG1      CT2     -0.180000       12.0110           0
      3171 A        202      ILE      HG11     HA       0.090000        1.0080           0
      3172 A        202      ILE      HG12     HA       0.090000        1.0080           0
      3173 A        202      ILE      CD       CT3     -0.270000       12.0110           0
      3174 A        202      ILE      HD1      HA       0.090000        1.0080           0
      3175 A        202      ILE      HD2      HA       0.090000        1.0080           0
      3176 A        202      ILE      HD3      HA       0.090000        1.0080           0
      3177 A        202      ILE      C        C        0.510000       12.0110           0
      3178 A        202      ILE      O        O       -0.510000       15.9990           0
      3179 A        203      MET      N        NH1     -0.470000       14.0070           0
      3180 A        203      MET      HN       H        0.310000        1.0080           0
      3181 A        203      MET      CA       CT1      0.070000       12.0110           0
      3182 A        203      MET      HA       HB       0.090000        1.0080           0
      3183 A        203      MET      CB       CT2     -0.180000       12.0110           0
      3184 A        203      MET      HB1      HA       0.090000        1.0080           0
      3185 A        203      MET      HB2      HA       0.090000        1.0080           0
      3186 A        203      MET      CG       CT2     -0.140000       12.0110           0
      3187 A        203      MET      HG1      HA       0.090000        1.0080           0
      3188 A        203      MET      HG2      HA       0.090000        1.0080           0
      3189 A        203      MET      SD       S       -0.090000       32.0600           0
      3190 A        203      MET      CE       CT3     -0.220000       12.0110           0
      3191 A        203      MET      HE1      HA       0.090000        1.0080           0
      3192 A        203      MET      HE2      HA       0.090000        1.0080           0
      3193 A        203      MET      HE3      HA       0.090000        1.0080           0
      3194 A        203      MET      C        C        0.510000       12.0110           0
      3195 A        203      MET      O        O       -0.510000       15.9990           0
      3196 A        204      VAL      N        NH1     -0.470000       14.0070           0
      3197 A        204      VAL      HN       H        0.310000        1.0080           0
      3198 A        204      VAL      CA       CT1      0.070000       12.0110           0
      3199 A        204      VAL      HA       HB       0.090000        1.0080           0
      3200 A        204      VAL      CB       CT1     -0.090000       12.0110           0
      3201 A        204      VAL      HB       HA       0.090000        1.0080           0
      3202 A        204      VAL      CG1      CT3     -0.270000       12.0110           0
      3203 A        204      VAL      HG11     HA       0.090000        1.0080           0
      3204 A        204      VAL      HG12     HA       0.090000        1.0080           0
      3205 A        204      VAL      HG13     HA       0.090000        1.0080           0
      3206 A        204      VAL      CG2      CT3     -0.270000       12.0110           0
      3207 A        204      VAL      HG21     HA       0.090000        1.0080           0
      3208 A        204      VAL      HG22     HA       0.090000        1.0080           0
      3209 A        204      VAL      HG23     HA       0.090000        1.0080           0
      3210 A        204      VAL      C        C        0.510000       12.0110           0
      3211 A        204      VAL      O        O       -0.510000       15.9990           0
      3212 A        205      LEU      N        NH1     -0.470000       14.0070           0
      3213 A        205      LEU      HN       H        0.310000        1.0080           0
      3214 A        205      LEU      CA       CT1      0.070000       12.0110           0
      3215 A        205      LEU      HA       HB       0.090000        1.0080           0
      3216 A        205      LEU      CB       CT2     -0.180000       12.0110           0
      3217 A        205      LEU      HB1      HA       0.090000        1.0080           0
      3218 A        205      LEU      HB2      HA       0.090000        1.0080           0
      3219 A        205      LEU      CG       CT1     -0.090000       12.0110           0
      3220 A        205      LEU      HG       HA       0.090000        1.0080           0
      3221 A        205      LEU      CD1      CT3     -0.270000       12.0110           0
      3222 A        205      LEU      HD11     HA       0.090000        1.0080           0
      3223 A        205      LEU      HD12     HA       0.090000        1.0080           0
      3224 A        205      LEU      HD13     HA       0.090000        1.0080           0
      3225 A        205      LEU      CD2      CT3     -0.270000       12.0110           0
      3226 A        205      LEU      HD21     HA       0.090000        1.0080           0
      3227 A        205      LEU      HD22     HA       0.090000        1.0080           0
      3228 A        205      LEU      HD23     HA       0.090000        1.0080           0
      3229 A        205      LEU      C        C        0.510000       12.0110           0
      3230 A        205      LEU      O        O       -0.510000       15.9990           0
      3231 A        206      ASP      N        NH1     -0.470000       14.0070           0
      3232 A        206      ASP      HN       H        0.310000        1.0080           0
      3233 A        206      ASP      CA       CT1      0.070000       12.0110           0
      3234 A        206      ASP      HA       HB       0.090000        1.0080           0
      3235 A        206      ASP      CB       CT2     -0.280000       12.0110           0
      3236 A        206      ASP      HB1      HA       0.090000        1.0080           0
      3237 A        206      ASP      HB2      HA       0.090000        1.0080           0
      3238 A        206      ASP      CG       CC       0.620000       12.0110           0
      3239 A        206      ASP      OD1      OC      -0.760000       15.9990           0
      3240 A        206      ASP      OD2      OC      -0.760000       15.9990           0
      3241 A        206      ASP      C        C        0.510000       12.0110           0
      3242 A        206      ASP      O        O       -0.510000       15.9990           0
      3243 A        207      ALA      N        NH1     -0.470000       14.0070           0
      3244 A        207      ALA      HN       H        0.310000        1.0080           0
      3245 A        207      ALA      CA       CT1      0.070000       12.0110           0
      3246 A        207      ALA      HA       HB       0.090000        1.0080           0
      3247 A        207      ALA      CB       CT3     -0.270000       12.0110           0
      3248 A        207      ALA      HB1      HA       0.090000        1.0080           0
      3249 A        207      ALA      HB2      HA       0.090000        1.0080           0
      3250 A        207      ALA      HB3      HA       0.090000        1.0080           0
      3251 A        207      ALA      C        C        0.510000       12.0110           0
      3252 A        207      ALA      O        O       -0.510000       15.9990           0
      3253 A        208      ASP      N        NH1     -0.470000       14.0070           0
      3254 A        208      ASP      HN       H        0.310000        1.0080           0
      3255 A        208      ASP      CA       CT1      0.070000       12.0110           0
      3256 A        208      ASP      HA       HB       0.090000        1.0080           0
      3257 A        208      ASP      CB       CT2     -0.280000       12.0110           0
      3258 A        208      ASP      HB1      HA       0.090000        1.0080           0
      3259 A        208      ASP      HB2      HA       0.090000        1.0080           0
      3260 A        208      ASP      CG       CC       0.620000       12.0110           0
      3261 A        208      ASP      OD1      OC      -0.760000       15.9990           0
      3262 A        208      ASP      OD2      OC      -0.760000       15.9990           0
      3263 A        208      ASP      C        C        0.510000       12.0110           0
      3264 A        208      ASP      O        O       -0.510000       15.9990           0
      3265 A        209      PHE      N        NH1     -0.470000       14.0070           0
      3266 A        209      PHE      HN       H        0.310000        1.0080           0
      3267 A        209      PHE      CA       CT1      0.070000       12.0110           0
      3268 A        209      PHE      HA       HB       0.090000        1.0080           0
      3269 A        209      PHE      CB       CT2     -0.180000       12.0110           0
      3270 A        209      PHE      HB1      HA       0.090000        1.0080           0
      3271 A        209      PHE      HB2      HA       0.090000        1.0080           0
      3272 A        209      PHE      CG       CA       0.000000       12.0110           0
      3273 A        209      PHE      CD1      CA      -0.115000       12.0110           0
      3274 A        209      PHE      HD1      HP       0.115000        1.0080           0
      3275 A        209      PHE      CE1      CA      -0.115000       12.0110           0
      3276 A        209      PHE      HE1      HP       0.115000        1.0080           0
      3277 A        209      PHE      CZ       CA      -0.115000       12.0110           0
      3278 A        209      PHE      HZ       HP       0.115000        1.0080           0
      3279 A        209      PHE      CD2      CA      -0.115000       12.0110           0
      3280 A        209      PHE      HD2      HP       0.115000        1.0080           0
      3281 A        209      PHE      CE2      CA      -0.115000       12.0110           0
      3282 A        209      PHE      HE2      HP       0.115000        1.0080           0
      3283 A        209      PHE      C        C        0.510000       12.0110           0
      3284 A        209      PHE      O        O       -0.510000       15.9990           0
      3285 A        210      ALA      N        NH1     -0.470000       14.0070           0
      3286 A        210      ALA      HN       H        0.310000        1.0080           0
      3287 A        210      ALA      CA       CT1      0.070000       12.0110           0
      3288 A        210      ALA      HA       HB       0.090000        1.0080           0
      3289 A        210      ALA      CB       CT3     -0.270000       12.0110           0
      3290 A        210      ALA      HB1      HA       0.090000        1.0080           0
      3291 A        210      ALA      HB2      HA       0.090000        1.0080           0
      3292 A        210      ALA      HB3      HA       0.090000        1.0080           0
      3293 A        210      ALA      C        C        0.510000       12.0110           0
      3294 A        210      ALA      O        O       -0.510000       15.9990           0
      3295 A        211      PRO      N        N       -0.290000       14.0070           0
      3296 A        211      PRO      CD       CP3      0.000000       12.0110           0
      3297 A        211      PRO      HD1      HA       0.090000        1.0080           0
      3298 A        211      PRO      HD2      HA       0.090000        1.0080           0
      3299 A        211      PRO      CA       CP1      0.020000       12.0110           0
      3300 A        211      PRO      HA       HB       0.090000        1.0080           0
      3301 A        211      PRO      CB       CP2     -0.180000       12.0110           0
      3302 A        211      PRO      HB1      HA       0.090000        1.0080           0
      3303 A        211      PRO      HB2      HA       0.090000        1.0080           0
      3304 A        211      PRO      CG       CP2     -0.180000       12.0110           0
      3305 A        211      PRO      HG1      HA       0.090000        1.0080           0
      3306 A        211      PRO      HG2      HA       0.090000        1.0080           0
      3307 A        211      PRO      C        C        0.510000       12.0110           0
      3308 A        211      PRO      O        O       -0.510000       15.9990           0
      3309 A        212      GLN      N        NH1     -0.470000       14.0070           0
      3310 A        212      GLN      HN       H        0.310000        1.0080           0
      3311 A        212      GLN      CA       CT1      0.070000       12.0110           0
      3312 A        212      GLN      HA       HB       0.090000        1.0080           0
      3313 A        212      GLN      CB       CT2     -0.180000       12.0110           0
      3314 A        212      GLN      HB1      HA       0.090000        1.0080           0
      3315 A        212      GLN      HB2      HA       0.090000        1.0080           0
      3316 A        212      GLN      CG       CT2     -0.180000       12.0110           0
      3317 A        212      GLN      HG1      HA       0.090000        1.0080           0
      3318 A        212      GLN      HG2      HA       0.090000        1.0080           0
      3319 A        212      GLN      CD       CC       0.550000       12.0110           0
      3320 A        212      GLN      OE1      O       -0.550000       15.9990           0
      3321 A        212      GLN      NE2      NH2     -0.620000       14.0070           0
      3322 A        212      GLN      HE21     H        0.320000        1.0080           0
      3323 A        212      GLN      HE22     H        0.300000        1.0080           0
      3324 A        212      GLN      C        C        0.510000       12.0110           0
      3325 A        212      GLN      O        O       -0.510000       15.9990           0
      3326 A        213      ALA      N        NH1     -0.470000       14.0070           0
      3327 A        213      ALA      HN       H        0.310000        1.0080           0
      3328 A        213      ALA      CA       CT1      0.070000       12.0110           0
      3329 A        213      ALA      HA       HB       0.090000        1.0080           0
      3330 A        213      ALA      CB       CT3     -0.270000       12.0110           0
      3331 A        213      ALA      HB1      HA       0.090000        1.0080           0
      3332 A        213      ALA      HB2      HA       0.090000        1.0080           0
      3333 A        213      ALA      HB3      HA       0.090000        1.0080           0
      3334 A        213      ALA      C        C        0.510000       12.0110           0
      3335 A        213      ALA      O        O       -0.510000       15.9990           0
      3336 A        214      ASN      N        NH1     -0.470000       14.0070           0
      3337 A        214      ASN      HN       H        0.310000        1.0080           0
      3338 A        214      ASN      CA       CT1      0.070000       12.0110           0
      3339 A        214      ASN      HA       HB       0.090000        1.0080           0
      3340 A        214      ASN      CB       CT2     -0.180000       12.0110           0
      3341 A        214      ASN      HB1      HA       0.090000        1.0080           0
      3342 A        214      ASN      HB2      HA       0.090000        1.0080           0
      3343 A        214      ASN      CG       CC       0.550000       12.0110           0
      3344 A        214      ASN      OD1      O       -0.550000       15.9990           0
      3345 A        214      ASN      ND2      NH2     -0.620000       14.0070           0
      3346 A        214      ASN      HD21     H        0.320000        1.0080           0
      3347 A        214      ASN      HD22     H        0.300000        1.0080           0
      3348 A        214      ASN      C        C        0.510000       12.0110           0
      3349 A        214      ASN      O        O       -0.510000       15.9990           0
      3350 A        215      PHE      N        NH1     -0.470000       14.0070           0
      3351 A        215      PHE      HN       H        0.310000        1.0080           0
      3352 A        215      PHE      CA       CT1      0.070000       12.0110           0
      3353 A        215      PHE      HA       HB       0.090000        1.0080           0
      3354 A        215      PHE      CB       CT2     -0.180000       12.0110           0
      3355 A        215      PHE      HB1      HA       0.090000        1.0080           0
      3356 A        215      PHE      HB2      HA       0.090000        1.0080           0
      3357 A        215      PHE      CG       CA       0.000000       12.0110           0
      3358 A        215      PHE      CD1      CA      -0.115000       12.0110           0
      3359 A        215      PHE      HD1      HP       0.115000        1.0080           0
      3360 A        215      PHE      CE1      CA      -0.115000       12.0110           0
      3361 A        215      PHE      HE1      HP       0.115000        1.0080           0
      3362 A        215      PHE      CZ       CA      -0.115000       12.0110           0
      3363 A        215      PHE      HZ       HP       0.115000        1.0080           0
      3364 A        215      PHE      CD2      CA      -0.115000       12.0110           0
      3365 A        215      PHE      HD2      HP       0.115000        1.0080           0
      3366 A        215      PHE      CE2      CA      -0.115000       12.0110           0
      3367 A        215      PHE      HE2      HP       0.115000        1.0080           0
      3368 A        215      PHE      C        C        0.510000       12.0110           0
      3369 A        215      PHE      O        O       -0.510000       15.9990           0
      3370 A        216      LEU      N        NH1     -0.470000       14.0070           0
      3371 A        216      LEU      HN       H        0.310000        1.0080           0
      3372 A        216      LEU      CA       CT1      0.070000       12.0110           0
      3373 A        216      LEU      HA       HB       0.090000        1.0080           0
      3374 A        216      LEU      CB       CT2     -0.180000       12.0110           0
      3375 A        216      LEU      HB1      HA       0.090000        1.0080           0
      3376 A        216      LEU      HB2      HA       0.090000        1.0080           0
      3377 A        216      LEU      CG       CT1     -0.090000       12.0110           0
      3378 A        216      LEU      HG       HA       0.090000        1.0080           0
      3379 A        216      LEU      CD1      CT3     -0.270000       12.0110           0
      3380 A        216      LEU      HD11     HA       0.090000        1.0080           0
      3381 A        216      LEU      HD12     HA       0.090000        1.0080           0
      3382 A        216      LEU      HD13     HA       0.090000        1.0080           0
      3383 A        216      LEU      CD2      CT3     -0.270000       12.0110           0
      3384 A        216      LEU      HD21     HA       0.090000        1.0080           0
      3385 A        216      LEU      HD22     HA       0.090000        1.0080           0
      3386 A        216      LEU      HD23     HA       0.090000        1.0080           0
      3387 A        216      LEU      C        C        0.510000       12.0110           0
      3388 A        216      LEU      O        O       -0.510000       15.9990           0
      3389 A        217      ARG      N        NH1     -0.470000       14.0070           0
      3390 A        217      ARG      HN       H        0.310000        1.0080           0
      3391 A        217      ARG      CA       CT1      0.070000       12.0110           0
      3392 A        217      ARG      HA       HB       0.090000        1.0080           0
      3393 A        217      ARG      CB       CT2     -0.180000       12.0110           0
      3394 A        217      ARG      HB1      HA       0.090000        1.0080           0
      3395 A        217      ARG      HB2      HA       0.090000        1.0080           0
      3396 A        217      ARG      CG       CT2     -0.180000       12.0110           0
      3397 A        217      ARG      HG1      HA       0.090000        1.0080           0
      3398 A        217      ARG      HG2      HA       0.090000        1.0080           0
      3399 A        217      ARG      CD       CT2      0.200000       12.0110           0
      3400 A        217      ARG      HD1      HA       0.090000        1.0080           0
      3401 A        217      ARG      HD2      HA       0.090000        1.0080           0
      3402 A        217      ARG      NE       NC2     -0.700000       14.0070           0
      3403 A        217      ARG      HE       HC       0.440000        1.0080           0
      3404 A        217      ARG      CZ       C        0.640000       12.0110           0
      3405 A        217      ARG      NH1      NC2     -0.800000       14.0070           0
      3406 A        217      ARG      HH11     HC       0.460000        1.0080           0
      3407 A        217      ARG      HH12     HC       0.460000        1.0080           0
      3408 A        217      ARG      NH2      NC2     -0.800000       14.0070           0
      3409 A        217      ARG      HH21     HC       0.460000        1.0080           0
      3410 A        217      ARG      HH22     HC       0.460000        1.0080           0
      3411 A        217      ARG      C        C        0.510000       12.0110           0
      3412 A        217      ARG      O        O       -0.510000       15.9990           0
      3413 A        218      ARG      N        NH1     -0.470000       14.0070           0
      3414 A        218      ARG      HN       H        0.310000        1.0080           0
      3415 A        218      ARG      CA       CT1      0.070000       12.0110           0
      3416 A        218      ARG      HA       HB       0.090000        1.0080           0
      3417 A        218      ARG      CB       CT2     -0.180000       12.0110           0
      3418 A        218      ARG      HB1      HA       0.090000        1.0080           0
      3419 A        218      ARG      HB2      HA       0.090000        1.0080           0
      3420 A        218      ARG      CG       CT2     -0.180000       12.0110           0
      3421 A        218      ARG      HG1      HA       0.090000        1.0080           0
      3422 A        218      ARG      HG2      HA       0.090000        1.0080           0
      3423 A        218      ARG      CD       CT2      0.200000       12.0110           0
      3424 A        218      ARG      HD1      HA       0.090000        1.0080           0
      3425 A        218      ARG      HD2      HA       0.090000        1.0080           0
      3426 A        218      ARG      NE       NC2     -0.700000       14.0070           0
      3427 A        218      ARG      HE       HC       0.440000        1.0080           0
      3428 A        218      ARG      CZ       C        0.640000       12.0110           0
      3429 A        218      ARG      NH1      NC2     -0.800000       14.0070           0
      3430 A        218      ARG      HH11     HC       0.460000        1.0080           0
      3431 A        218      ARG      HH12     HC       0.460000        1.0080           0
      3432 A        218      ARG      NH2      NC2     -0.800000       14.0070           0
      3433 A        218      ARG      HH21     HC       0.460000        1.0080           0
      3434 A        218      ARG      HH22     HC       0.460000        1.0080           0
      3435 A        218      ARG      C        C        0.510000       12.0110           0
      3436 A        218      ARG      O        O       -0.510000       15.9990           0
      3437 A        219      VAL      N        NH1     -0.470000       14.0070           0
      3438 A        219      VAL      HN       H        0.310000        1.0080           0
      3439 A        219      VAL      CA       CT1      0.070000       12.0110           0
      3440 A        219      VAL      HA       HB       0.090000        1.0080           0
      3441 A        219      VAL      CB       CT1     -0.090000       12.0110           0
      3442 A        219      VAL      HB       HA       0.090000        1.0080           0
      3443 A        219      VAL      CG1      CT3     -0.270000       12.0110           0
      3444 A        219      VAL      HG11     HA       0.090000        1.0080           0
      3445 A        219      VAL      HG12     HA       0.090000        1.0080           0
      3446 A        219      VAL      HG13     HA       0.090000        1.0080           0
      3447 A        219      VAL      CG2      CT3     -0.270000       12.0110           0
      3448 A        219      VAL      HG21     HA       0.090000        1.0080           0
      3449 A        219      VAL      HG22     HA       0.090000        1.0080           0
      3450 A        219      VAL      HG23     HA       0.090000        1.0080           0
      3451 A        219      VAL      C        C        0.510000       12.0110           0
      3452 A        219      VAL      O        O       -0.510000       15.9990           0
      3453 A        220      THR      N        NH1     -0.470000       14.0070           0
      3454 A        220      THR      HN       H        0.310000        1.0080           0
      3455 A        220      THR      CA       CT1      0.070000       12.0110           0
      3456 A        220      THR      HA       HB       0.090000        1.0080           0
      3457 A        220      THR      CB       CT1      0.140000       12.0110           0
      3458 A        220      THR      HB       HA       0.090000        1.0080           0
      3459 A        220      THR      OG1      OH1     -0.660000       15.9990           0
      3460 A        220      THR      HG1      H        0.430000        1.0080           0
      3461 A        220      THR      CG2      CT3     -0.270000       12.0110           0
      3462 A        220      THR      HG21     HA       0.090000        1.0080           0
      3463 A        220      THR      HG22     HA       0.090000        1.0080           0
      3464 A        220      THR      HG23     HA       0.090000        1.0080           0
      3465 A        220      THR      C        C        0.510000       12.0110           0
      3466 A        220      THR      O        O       -0.510000       15.9990           0
      3467 A        221      GLY      N        NH1     -0.470000       14.0070           0
      3468 A        221      GLY      HN       H        0.310000        1.0080           0
      3469 A        221      GLY      CA       CT2     -0.020000       12.0110           0
      3470 A        221      GLY      HA1      HB       0.090000        1.0080           0
      3471 A        221      GLY      HA2      HB       0.090000        1.0080           0
      3472 A        221      GLY      C        C        0.510000       12.0110           0
      3473 A        221      GLY      O        O       -0.510000       15.9990           0
      3474 A        222      LEU      N        NH1     -0.470000       14.0070           0
      3475 A        222      LEU      HN       H        0.310000        1.0080           0
      3476 A        222      LEU      CA       CT1      0.070000       12.0110           0
      3477 A        222      LEU      HA       HB       0.090000        1.0080           0
      3478 A        222      LEU      CB       CT2     -0.180000       12.0110           0
      3479 A        222      LEU      HB1      HA       0.090000        1.0080           0
      3480 A        222      LEU      HB2      HA       0.090000        1.0080           0
      3481 A        222      LEU      CG       CT1     -0.090000       12.0110           0
      3482 A        222      LEU      HG       HA       0.090000        1.0080           0
      3483 A        222      LEU      CD1      CT3     -0.270000       12.0110           0
      3484 A        222      LEU      HD11     HA       0.090000        1.0080           0
      3485 A        222      LEU      HD12     HA       0.090000        1.0080           0
      3486 A        222      LEU      HD13     HA       0.090000        1.0080           0
      3487 A        222      LEU      CD2      CT3     -0.270000       12.0110           0
      3488 A        222      LEU      HD21     HA       0.090000        1.0080           0
      3489 A        222      LEU      HD22     HA       0.090000        1.0080           0
      3490 A        222      LEU      HD23     HA       0.090000        1.0080           0
      3491 A        222      LEU      C        C        0.510000       12.0110           0
      3492 A        222      LEU      O        O       -0.510000       15.9990           0
      3493 A        223      PHE      N        NH1     -0.470000       14.0070           0
      3494 A        223      PHE      HN       H        0.310000        1.0080           0
      3495 A        223      PHE      CA       CT1      0.070000       12.0110           0
      3496 A        223      PHE      HA       HB       0.090000        1.0080           0
      3497 A        223      PHE      CB       CT2     -0.180000       12.0110           0
      3498 A        223      PHE      HB1      HA       0.090000        1.0080           0
      3499 A        223      PHE      HB2      HA       0.090000        1.0080           0
      3500 A        223      PHE      CG       CA       0.000000       12.0110           0
      3501 A        223      PHE      CD1      CA      -0.115000       12.0110           0
      3502 A        223      PHE      HD1      HP       0.115000        1.0080           0
      3503 A        223      PHE      CE1      CA      -0.115000       12.0110           0
      3504 A        223      PHE      HE1      HP       0.115000        1.0080           0
      3505 A        223      PHE      CZ       CA      -0.115000       12.0110           0
      3506 A        223      PHE      HZ       HP       0.115000        1.0080           0
      3507 A        223      PHE      CD2      CA      -0.115000       12.0110           0
      3508 A        223      PHE      HD2      HP       0.115000        1.0080           0
      3509 A        223      PHE      CE2      CA      -0.115000       12.0110           0
      3510 A        223      PHE      HE2      HP       0.115000        1.0080           0
      3511 A        223      PHE      C        C        0.510000       12.0110           0
      3512 A        223      PHE      O        O       -0.510000       15.9990           0
      3513 A        224      SER      N        NH1     -0.470000       14.0070           0
      3514 A        224      SER      HN       H        0.310000        1.0080           0
      3515 A        224      SER      CA       CT1      0.070000       12.0110           0
      3516 A        224      SER      HA       HB       0.090000        1.0080           0
      3517 A        224      SER      CB       CT2      0.050000       12.0110           0
      3518 A        224      SER      HB1      HA       0.090000        1.0080           0
      3519 A        224      SER      HB2      HA       0.090000        1.0080           0
      3520 A        224      SER      OG       OH1     -0.660000       15.9990           0
      3521 A        224      SER      HG1      H        0.430000        1.0080           0
      3522 A        224      SER      C        C        0.510000       12.0110           0
      3523 A        224      SER      O        O       -0.510000       15.9990           0
      3524 A        225      ASP      N        NH1     -0.470000       14.0070           0
      3525 A        225      ASP      HN       H        0.310000        1.0080           0
      3526 A        225      ASP      CA       CT1      0.070000       12.0110           0
      3527 A        225      ASP      HA       HB       0.090000        1.0080           0
      3528 A        225      ASP      CB       CT2     -0.280000       12.0110           0
      3529 A        225      ASP      HB1      HA       0.090000        1.0080           0
      3530 A        225      ASP      HB2      HA       0.090000        1.0080           0
      3531 A        225      ASP      CG       CC       0.620000       12.0110           0
      3532 A        225      ASP      OD1      OC      -0.760000       15.9990           0
      3533 A        225      ASP      OD2      OC      -0.760000       15.9990           0
      3534 A        225      ASP      C        C        0.510000       12.0110           0
      3535 A        225      ASP      O        O       -0.510000       15.9990           0
      3536 A        226      PRO      N        N       -0.290000       14.0070           0
      3537 A        226      PRO      CD       CP3      0.000000       12.0110           0
      3538 A        226      PRO      HD1      HA       0.090000        1.0080           0
      3539 A        226      PRO      HD2      HA       0.090000        1.0080           0
      3540 A        226      PRO      CA       CP1      0.020000       12.0110           0
      3541 A        226      PRO      HA       HB       0.090000        1.0080           0
      3542 A        226      PRO      CB       CP2     -0.180000       12.0110           0
      3543 A        226      PRO      HB1      HA       0.090000        1.0080           0
      3544 A        226      PRO      HB2      HA       0.090000        1.0080           0
      3545 A        226      PRO      CG       CP2     -0.180000       12.0110           0
      3546 A        226      PRO      HG1      HA       0.090000        1.0080           0
      3547 A        226      PRO      HG2      HA       0.090000        1.0080           0
      3548 A        226      PRO      C        C        0.510000       12.0110           0
      3549 A        226      PRO      O        O       -0.510000       15.9990           0
      3550 A        227      LYS      N        NH1     -0.470000       14.0070           0
      3551 A        227      LYS      HN       H        0.310000        1.0080           0
      3552 A        227      LYS      CA       CT1      0.070000       12.0110           0
      3553 A        227      LYS      HA       HB       0.090000        1.0080           0
      3554 A        227      LYS      CB       CT2     -0.180000       12.0110           0
      3555 A        227      LYS      HB1      HA       0.090000        1.0080           0
      3556 A        227      LYS      HB2      HA       0.090000        1.0080           0
      3557 A        227      LYS      CG       CT2     -0.180000       12.0110           0
      3558 A        227      LYS      HG1      HA       0.090000        1.0080           0
      3559 A        227      LYS      HG2      HA       0.090000        1.0080           0
      3560 A        227      LYS      CD       CT2     -0.180000       12.0110           0
      3561 A        227      LYS      HD1      HA       0.090000        1.0080           0
      3562 A        227      LYS      HD2      HA       0.090000        1.0080           0
      3563 A        227      LYS      CE       CT2      0.210000       12.0110           0
      3564 A        227      LYS      HE1      HA       0.050000        1.0080           0
      3565 A        227      LYS      HE2      HA       0.050000        1.0080           0
      3566 A        227      LYS      NZ       NH3     -0.300000       14.0070           0
      3567 A        227      LYS      HZ1      HC       0.330000        1.0080           0
      3568 A        227      LYS      HZ2      HC       0.330000        1.0080           0
      3569 A        227      LYS      HZ3      HC       0.330000        1.0080           0
      3570 A        227      LYS      C        C        0.510000       12.0110           0
      3571 A        227      LYS      O        O       -0.510000       15.9990           0
      3572 A        228      VAL      N        NH1     -0.470000       14.0070           0
      3573 A        228      VAL      HN       H        0.310000        1.0080           0
      3574 A        228      VAL      CA       CT1      0.070000       12.0110           0
      3575 A        228      VAL      HA       HB       0.090000        1.0080           0
      3576 A        228      VAL      CB       CT1     -0.090000       12.0110           0
      3577 A        228      VAL      HB       HA       0.090000        1.0080           0
      3578 A        228      VAL      CG1      CT3     -0.270000       12.0110           0
      3579 A        228      VAL      HG11     HA       0.090000        1.0080           0
      3580 A        228      VAL      HG12     HA       0.090000        1.0080           0
      3581 A        228      VAL      HG13     HA       0.090000        1.0080           0
      3582 A        228      VAL      CG2      CT3     -0.270000       12.0110           0
      3583 A        228      VAL      HG21     HA       0.090000        1.0080           0
      3584 A        228      VAL      HG22     HA       0.090000        1.0080           0
      3585 A        228      VAL      HG23     HA       0.090000        1.0080           0
      3586 A        228      VAL      C        C        0.510000       12.0110           0
      3587 A        228      VAL      O        O       -0.510000       15.9990           0
      3588 A        229      ALA      N        NH1     -0.470000       14.0070           0
      3589 A        229      ALA      HN       H        0.310000        1.0080           0
      3590 A        229      ALA      CA       CT1      0.070000       12.0110           0
      3591 A        229      ALA      HA       HB       0.090000        1.0080           0
      3592 A        229      ALA      CB       CT3     -0.270000       12.0110           0
      3593 A        229      ALA      HB1      HA       0.090000        1.0080           0
      3594 A        229      ALA      HB2      HA       0.090000        1.0080           0
      3595 A        229      ALA      HB3      HA       0.090000        1.0080           0
      3596 A        229      ALA      C        C        0.510000       12.0110           0
      3597 A        229      ALA      O        O       -0.510000       15.9990           0
      3598 A        230      VAL      N        NH1     -0.470000       14.0070           0
      3599 A        230      VAL      HN       H        0.310000        1.0080           0
      3600 A        230      VAL      CA       CT1      0.070000       12.0110           0
      3601 A        230      VAL      HA       HB       0.090000        1.0080           0
      3602 A        230      VAL      CB       CT1     -0.090000       12.0110           0
      3603 A        230      VAL      HB       HA       0.090000        1.0080           0
      3604 A        230      VAL      CG1      CT3     -0.270000       12.0110           0
      3605 A        230      VAL      HG11     HA       0.090000        1.0080           0
      3606 A        230      VAL      HG12     HA       0.090000        1.0080           0
      3607 A        230      VAL      HG13     HA       0.090000        1.0080           0
      3608 A        230      VAL      CG2      CT3     -0.270000       12.0110           0
      3609 A        230      VAL      HG21     HA       0.090000        1.0080           0
      3610 A        230      VAL      HG22     HA       0.090000        1.0080           0
      3611 A        230      VAL      HG23     HA       0.090000        1.0080           0
      3612 A        230      VAL      C        C        0.510000       12.0110           0
      3613 A        230      VAL      O        O       -0.510000       15.9990           0
      3614 A        231      VAL      N        NH1     -0.470000       14.0070           0
      3615 A        231      VAL      HN       H        0.310000        1.0080           0
      3616 A        231      VAL      CA       CT1      0.070000       12.0110           0
      3617 A        231      VAL      HA       HB       0.090000        1.0080           0
      3618 A        231      VAL      CB       CT1     -0.090000       12.0110           0
      3619 A        231      VAL      HB       HA       0.090000        1.0080           0
      3620 A        231      VAL      CG1      CT3     -0.270000       12.0110           0
      3621 A        231      VAL      HG11     HA       0.090000        1.0080           0
      3622 A        231      VAL      HG12     HA       0.090000        1.0080           0
      3623 A        231      VAL      HG13     HA       0.090000        1.0080           0
      3624 A        231      VAL      CG2      CT3     -0.270000       12.0110           0
      3625 A        231      VAL      HG21     HA       0.090000        1.0080           0
      3626 A        231      VAL      HG22     HA       0.090000        1.0080           0
      3627 A        231      VAL      HG23     HA       0.090000        1.0080           0
      3628 A        231      VAL      C        C        0.510000       12.0110           0
      3629 A        231      VAL      O        O       -0.510000       15.9990           0
      3630 A        232      GLN      N        NH1     -0.470000       14.0070           0
      3631 A        232      GLN      HN       H        0.310000        1.0080           0
      3632 A        232      GLN      CA       CT1      0.070000       12.0110           0
      3633 A        232      GLN      HA       HB       0.090000        1.0080           0
      3634 A        232      GLN      CB       CT2     -0.180000       12.0110           0
      3635 A        232      GLN      HB1      HA       0.090000        1.0080           0
      3636 A        232      GLN      HB2      HA       0.090000        1.0080           0
      3637 A        232      GLN      CG       CT2     -0.180000       12.0110           0
      3638 A        232      GLN      HG1      HA       0.090000        1.0080           0
      3639 A        232      GLN      HG2      HA       0.090000        1.0080           0
      3640 A        232      GLN      CD       CC       0.550000       12.0110           0
      3641 A        232      GLN      OE1      O       -0.550000       15.9990           0
      3642 A        232      GLN      NE2      NH2     -0.620000       14.0070           0
      3643 A        232      GLN      HE21     H        0.320000        1.0080           0
      3644 A        232      GLN      HE22     H        0.300000        1.0080           0
      3645 A        232      GLN      C        C        0.510000       12.0110           0
      3646 A        232      GLN      O        O       -0.510000       15.9990           0
      3647 A        233      THR      N        NH1     -0.470000       14.0070           0
      3648 A        233      THR      HN       H        0.310000        1.0080           0
      3649 A        233      THR      CA       CT1      0.070000       12.0110           0
      3650 A        233      THR      HA       HB       0.090000        1.0080           0
      3651 A        233      THR      CB       CT1      0.140000       12.0110           0
      3652 A        233      THR      HB       HA       0.090000        1.0080           0
      3653 A        233      THR      OG1      OH1     -0.660000       15.9990           0
      3654 A        233      THR      HG1      H        0.430000        1.0080           0
      3655 A        233      THR      CG2      CT3     -0.270000       12.0110           0
      3656 A        233      THR      HG21     HA       0.090000        1.0080           0
      3657 A        233      THR      HG22     HA       0.090000        1.0080           0
      3658 A        233      THR      HG23     HA       0.090000        1.0080           0
      3659 A        233      THR      C        C        0.510000       12.0110           0
      3660 A        233      THR      O        O       -0.510000       15.9990           0
      3661 A        234      PRO      N        N       -0.290000       14.0070           0
      3662 A        234      PRO      CD       CP3      0.000000       12.0110           0
      3663 A        234      PRO      HD1      HA       0.090000        1.0080           0
      3664 A        234      PRO      HD2      HA       0.090000        1.0080           0
      3665 A        234      PRO      CA       CP1      0.020000       12.0110           0
      3666 A        234      PRO      HA       HB       0.090000        1.0080           0
      3667 A        234      PRO      CB       CP2     -0.180000       12.0110           0
      3668 A        234      PRO      HB1      HA       0.090000        1.0080           0
      3669 A        234      PRO      HB2      HA       0.090000        1.0080           0
      3670 A        234      PRO      CG       CP2     -0.180000       12.0110           0
      3671 A        234      PRO      HG1      HA       0.090000        1.0080           0
      3672 A        234      PRO      HG2      HA       0.090000        1.0080           0
      3673 A        234      PRO      C        C        0.510000       12.0110           0
      3674 A        234      PRO      O        O       -0.510000       15.9990           0
      3675 A        235      GLN      N        NH1     -0.470000       14.0070           0
      3676 A        235      GLN      HN       H        0.310000        1.0080           0
      3677 A        235      GLN      CA       CT1      0.070000       12.0110           0
      3678 A        235      GLN      HA       HB       0.090000        1.0080           0
      3679 A        235      GLN      CB       CT2     -0.180000       12.0110           0
      3680 A        235      GLN      HB1      HA       0.090000        1.0080           0
      3681 A        235      GLN      HB2      HA       0.090000        1.0080           0
      3682 A        235      GLN      CG       CT2     -0.180000       12.0110           0
      3683 A        235      GLN      HG1      HA       0.090000        1.0080           0
      3684 A        235      GLN      HG2      HA       0.090000        1.0080           0
      3685 A        235      GLN      CD       CC       0.550000       12.0110           0
      3686 A        235      GLN      OE1      O       -0.550000       15.9990           0
      3687 A        235      GLN      NE2      NH2     -0.620000       14.0070           0
      3688 A        235      GLN      HE21     H        0.320000        1.0080           0
      3689 A        235      GLN      HE22     H        0.300000        1.0080           0
      3690 A        235      GLN      C        C        0.510000       12.0110           0
      3691 A        235      GLN      O        O       -0.510000       15.9990           0
      3692 A        236      PHE      N        NH1     -0.470000       14.0070           0
      3693 A        236      PHE      HN       H        0.310000        1.0080           0
      3694 A        236      PHE      CA       CT1      0.070000       12.0110           0
      3695 A        236      PHE      HA       HB       0.090000        1.0080           0
      3696 A        236      PHE      CB       CT2     -0.180000       12.0110           0
      3697 A        236      PHE      HB1      HA       0.090000        1.0080           0
      3698 A        236      PHE      HB2      HA       0.090000        1.0080           0
      3699 A        236      PHE      CG       CA       0.000000       12.0110           0
      3700 A        236      PHE      CD1      CA      -0.115000       12.0110           0
      3701 A        236      PHE      HD1      HP       0.115000        1.0080           0
      3702 A        236      PHE      CE1      CA      -0.115000       12.0110           0
      3703 A        236      PHE      HE1      HP       0.115000        1.0080           0
      3704 A        236      PHE      CZ       CA      -0.115000       12.0110           0
      3705 A        236      PHE      HZ       HP       0.115000        1.0080           0
      3706 A        236      PHE      CD2      CA      -0.115000       12.0110           0
      3707 A        236      PHE      HD2      HP       0.115000        1.0080           0
      3708 A        236      PHE      CE2      CA      -0.115000       12.0110           0
      3709 A        236      PHE      HE2      HP       0.115000        1.0080           0
      3710 A        236      PHE      C        C        0.510000       12.0110           0
      3711 A        236      PHE      O        O       -0.510000       15.9990           0
      3712 A        237      TYR      N        NH1     -0.470000       14.0070           0
      3713 A        237      TYR      HN       H        0.310000        1.0080           0
      3714 A        237      TYR      CA       CT1      0.070000       12.0110           0
      3715 A        237      TYR      HA       HB       0.090000        1.0080           0
      3716 A        237      TYR      CB       CT2     -0.180000       12.0110           0
      3717 A        237      TYR      HB1      HA       0.090000        1.0080           0
      3718 A        237      TYR      HB2      HA       0.090000        1.0080           0
      3719 A        237      TYR      CG       CA       0.000000       12.0110           0
      3720 A        237      TYR      CD1      CA      -0.115000       12.0110           0
      3721 A        237      TYR      HD1      HP       0.115000        1.0080           0
      3722 A        237      TYR      CE1      CA      -0.115000       12.0110           0
      3723 A        237      TYR      HE1      HP       0.115000        1.0080           0
      3724 A        237      TYR      CZ       CA       0.110000       12.0110           0
      3725 A        237      TYR      OH       OH1     -0.540000       15.9990           0
      3726 A        237      TYR      HH       H        0.430000        1.0080           0
      3727 A        237      TYR      CD2      CA      -0.115000       12.0110           0
      3728 A        237      TYR      HD2      HP       0.115000        1.0080           0
      3729 A        237      TYR      CE2      CA      -0.115000       12.0110           0
      3730 A        237      TYR      HE2      HP       0.115000        1.0080           0
      3731 A        237      TYR      C        C        0.510000       12.0110           0
      3732 A        237      TYR      O        O       -0.510000       15.9990           0
      3733 A        238      PHE      N        NH1     -0.470000       14.0070           0
      3734 A        238      PHE      HN       H        0.310000        1.0080           0
      3735 A        238      PHE      CA       CT1      0.070000       12.0110           0
      3736 A        238      PHE      HA       HB       0.090000        1.0080           0
      3737 A        238      PHE      CB       CT2     -0.180000       12.0110           0
      3738 A        238      PHE      HB1      HA       0.090000        1.0080           0
      3739 A        238      PHE      HB2      HA       0.090000        1.0080           0
      3740 A        238      PHE      CG       CA       0.000000       12.0110           0
      3741 A        238      PHE      CD1      CA      -0.115000       12.0110           0
      3742 A        238      PHE      HD1      HP       0.115000        1.0080           0
      3743 A        238      PHE      CE1      CA      -0.115000       12.0110           0
      3744 A        238      PHE      HE1      HP       0.115000        1.0080           0
      3745 A        238      PHE      CZ       CA      -0.115000       12.0110           0
      3746 A        238      PHE      HZ       HP       0.115000        1.0080           0
      3747 A        238      PHE      CD2      CA      -0.115000       12.0110           0
      3748 A        238      PHE      HD2      HP       0.115000        1.0080           0
      3749 A        238      PHE      CE2      CA      -0.115000       12.0110           0
      3750 A        238      PHE      HE2      HP       0.115000        1.0080           0
      3751 A        238      PHE      C        C        0.510000       12.0110           0
      3752 A        238      PHE      O        O       -0.510000       15.9990           0
      3753 A        239      ASN      N        NH1     -0.470000       14.0070           0
      3754 A        239      ASN      HN       H        0.310000        1.0080           0
      3755 A        239      ASN      CA       CT1      0.070000       12.0110           0
      3756 A        239      ASN      HA       HB       0.090000        1.0080           0
      3757 A        239      ASN      CB       CT2     -0.180000       12.0110           0
      3758 A        239      ASN      HB1      HA       0.090000        1.0080           0
      3759 A        239      ASN      HB2      HA       0.090000        1.0080           0
      3760 A        239      ASN      CG       CC       0.550000       12.0110           0
      3761 A        239      ASN      OD1      O       -0.550000       15.9990           0
      3762 A        239      ASN      ND2      NH2     -0.620000       14.0070           0
      3763 A        239      ASN      HD21     H        0.320000        1.0080           0
      3764 A        239      ASN      HD22     H        0.300000        1.0080           0
      3765 A        239      ASN      C        C        0.510000       12.0110           0
      3766 A        239      ASN      O        O       -0.510000       15.9990           0
      3767 A        240      SER      N        NH1     -0.470000       14.0070           0
      3768 A        240      SER      HN       H        0.310000        1.0080           0
      3769 A        240      SER      CA       CT1      0.070000       12.0110           0
      3770 A        240      SER      HA       HB       0.090000        1.0080           0
      3771 A        240      SER      CB       CT2      0.050000       12.0110           0
      3772 A        240      SER      HB1      HA       0.090000        1.0080           0
      3773 A        240      SER      HB2      HA       0.090000        1.0080           0
      3774 A        240      SER      OG       OH1     -0.660000       15.9990           0
      3775 A        240      SER      HG1      H        0.430000        1.0080           0
      3776 A        240      SER      C        C        0.510000       12.0110           0
      3777 A        240      SER      O        O       -0.510000       15.9990           0
      3778 A        241      ASP      N        NH1     -0.470000       14.0070           0
      3779 A        241      ASP      HN       H        0.310000        1.0080           0
      3780 A        241      ASP      CA       CT1      0.070000       12.0110           0
      3781 A        241      ASP      HA       HB       0.090000        1.0080           0
      3782 A        241      ASP      CB       CT2     -0.280000       12.0110           0
      3783 A        241      ASP      HB1      HA       0.090000        1.0080           0
      3784 A        241      ASP      HB2      HA       0.090000        1.0080           0
      3785 A        241      ASP      CG       CC       0.620000       12.0110           0
      3786 A        241      ASP      OD1      OC      -0.760000       15.9990           0
      3787 A        241      ASP      OD2      OC      -0.760000       15.9990           0
      3788 A        241      ASP      C        C        0.510000       12.0110           0
      3789 A        241      ASP      O        O       -0.510000       15.9990           0
      3790 A        242      PRO      N        N       -0.290000       14.0070           0
      3791 A        242      PRO      CD       CP3      0.000000       12.0110           0
      3792 A        242      PRO      HD1      HA       0.090000        1.0080           0
      3793 A        242      PRO      HD2      HA       0.090000        1.0080           0
      3794 A        242      PRO      CA       CP1      0.020000       12.0110           0
      3795 A        242      PRO      HA       HB       0.090000        1.0080           0
      3796 A        242      PRO      CB       CP2     -0.180000       12.0110           0
      3797 A        242      PRO      HB1      HA       0.090000        1.0080           0
      3798 A        242      PRO      HB2      HA       0.090000        1.0080           0
      3799 A        242      PRO      CG       CP2     -0.180000       12.0110           0
      3800 A        242      PRO      HG1      HA       0.090000        1.0080           0
      3801 A        242      PRO      HG2      HA       0.090000        1.0080           0
      3802 A        242      PRO      C        C        0.510000       12.0110           0
      3803 A        242      PRO      O        O       -0.510000       15.9990           0
      3804 A        243      ILE      N        NH1     -0.470000       14.0070           0
      3805 A        243      ILE      HN       H        0.310000        1.0080           0
      3806 A        243      ILE      CA       CT1      0.070000       12.0110           0
      3807 A        243      ILE      HA       HB       0.090000        1.0080           0
      3808 A        243      ILE      CB       CT1     -0.090000       12.0110           0
      3809 A        243      ILE      HB       HA       0.090000        1.0080           0
      3810 A        243      ILE      CG2      CT3     -0.270000       12.0110           0
      3811 A        243      ILE      HG21     HA       0.090000        1.0080           0
      3812 A        243      ILE      HG22     HA       0.090000        1.0080           0
      3813 A        243      ILE      HG23     HA       0.090000        1.0080           0
      3814 A        243      ILE      CG1      CT2     -0.180000       12.0110           0
      3815 A        243      ILE      HG11     HA       0.090000        1.0080           0
      3816 A        243      ILE      HG12     HA       0.090000        1.0080           0
      3817 A        243      ILE      CD       CT3     -0.270000       12.0110           0
      3818 A        243      ILE      HD1      HA       0.090000        1.0080           0
      3819 A        243      ILE      HD2      HA       0.090000        1.0080           0
      3820 A        243      ILE      HD3      HA       0.090000        1.0080           0
      3821 A        243      ILE      C        C        0.510000       12.0110           0
      3822 A        243      ILE      O        O       -0.510000       15.9990           0
      3823 A        244      GLN      N        NH1     -0.470000       14.0070           0
      3824 A        244      GLN      HN       H        0.310000        1.0080           0
      3825 A        244      GLN      CA       CT1      0.070000       12.0110           0
      3826 A        244      GLN      HA       HB       0.090000        1.0080           0
      3827 A        244      GLN      CB       CT2     -0.180000       12.0110           0
      3828 A        244      GLN      HB1      HA       0.090000        1.0080           0
      3829 A        244      GLN      HB2      HA       0.090000        1.0080           0
      3830 A        244      GLN      CG       CT2     -0.180000       12.0110           0
      3831 A        244      GLN      HG1      HA       0.090000        1.0080           0
      3832 A        244      GLN      HG2      HA       0.090000        1.0080           0
      3833 A        244      GLN      CD       CC       0.550000       12.0110           0
      3834 A        244      GLN      OE1      O       -0.550000       15.9990           0
      3835 A        244      GLN      NE2      NH2     -0.620000       14.0070           0
      3836 A        244      GLN      HE21     H        0.320000        1.0080           0
      3837 A        244      GLN      HE22     H        0.300000        1.0080           0
      3838 A        244      GLN      C        C        0.510000       12.0110           0
      3839 A        244      GLN      O        O       -0.510000       15.9990           0
      3840 A        245      HSE      N        NH1     -0.470000       14.0070           0
      3841 A        245      HSE      HN       H        0.310000        1.0080           0
      3842 A        245      HSE      CA       CT1      0.070000       12.0110           0
      3843 A        245      HSE      HA       HB       0.090000        1.0080           0
      3844 A        245      HSE      CB       CT2     -0.080000       12.0110           0
      3845 A        245      HSE      HB1      HA       0.090000        1.0080           0
      3846 A        245      HSE      HB2      HA       0.090000        1.0080           0
      3847 A        245      HSE      ND1      NR2     -0.700000       14.0070           0
      3848 A        245      HSE      CG       CPH1     0.220000       12.0110           0
      3849 A        245      HSE      CE1      CPH2     0.250000       12.0110           0
      3850 A        245      HSE      HE1      HR1      0.130000        1.0080           0
      3851 A        245      HSE      NE2      NR1     -0.360000       14.0070           0
      3852 A        245      HSE      HE2      H        0.320000        1.0080           0
      3853 A        245      HSE      CD2      CPH1    -0.050000       12.0110           0
      3854 A        245      HSE      HD2      HR3      0.090000        1.0080           0
      3855 A        245      HSE      C        C        0.510000       12.0110           0
      3856 A        245      HSE      O        O       -0.510000       15.9990           0
      3857 A        246      ASN      N        NH1     -0.470000       14.0070           0
      3858 A        246      ASN      HN       H        0.310000        1.0080           0
      3859 A        246      ASN      CA       CT1      0.070000       12.0110           0
      3860 A        246      ASN      HA       HB       0.090000        1.0080           0
      3861 A        246      ASN      CB       CT2     -0.180000       12.0110           0
      3862 A        246      ASN      HB1      HA       0.090000        1.0080           0
      3863 A        246      ASN      HB2      HA       0.090000        1.0080           0
      3864 A        246      ASN      CG       CC       0.550000       12.0110           0
      3865 A        246      ASN      OD1      O       -0.550000       15.9990           0
      3866 A        246      ASN      ND2      NH2     -0.620000       14.0070           0
      3867 A        246      ASN      HD21     H        0.320000        1.0080           0
      3868 A        246      ASN      HD22     H        0.300000        1.0080           0
      3869 A        246      ASN      C        C        0.510000       12.0110           0
      3870 A        246      ASN      O        O       -0.510000       15.9990           0
      3871 A        247      LEU      N        NH1     -0.470000       14.0070           0
      3872 A        247      LEU      HN       H        0.310000        1.0080           0
      3873 A        247      LEU      CA       CT1      0.070000       12.0110           0
      3874 A        247      LEU      HA       HB       0.090000        1.0080           0
      3875 A        247      LEU      CB       CT2     -0.180000       12.0110           0
      3876 A        247      LEU      HB1      HA       0.090000        1.0080           0
      3877 A        247      LEU      HB2      HA       0.090000        1.0080           0
      3878 A        247      LEU      CG       CT1     -0.090000       12.0110           0
      3879 A        247      LEU      HG       HA       0.090000        1.0080           0
      3880 A        247      LEU      CD1      CT3     -0.270000       12.0110           0
      3881 A        247      LEU      HD11     HA       0.090000        1.0080           0
      3882 A        247      LEU      HD12     HA       0.090000        1.0080           0
      3883 A        247      LEU      HD13     HA       0.090000        1.0080           0
      3884 A        247      LEU      CD2      CT3     -0.270000       12.0110           0
      3885 A        247      LEU      HD21     HA       0.090000        1.0080           0
      3886 A        247      LEU      HD22     HA       0.090000        1.0080           0
      3887 A        247      LEU      HD23     HA       0.090000        1.0080           0
      3888 A        247      LEU      C        C        0.510000       12.0110           0
      3889 A        247      LEU      O        O       -0.510000       15.9990           0
      3890 A        248      GLY      N        NH1     -0.470000       14.0070           0
      3891 A        248      GLY      HN       H        0.310000        1.0080           0
      3892 A        248      GLY      CA       CT2     -0.020000       12.0110           0
      3893 A        248      GLY      HA1      HB       0.090000        1.0080           0
      3894 A        248      GLY      HA2      HB       0.090000        1.0080           0
      3895 A        248      GLY      C        C        0.510000       12.0110           0
      3896 A        248      GLY      O        O       -0.510000       15.9990           0
      3897 A        249      ILE      N        NH1     -0.470000       14.0070           0
      3898 A        249      ILE      HN       H        0.310000        1.0080           0
      3899 A        249      ILE      CA       CT1      0.070000       12.0110           0
      3900 A        249      ILE      HA       HB       0.090000        1.0080           0
      3901 A        249      ILE      CB       CT1     -0.090000       12.0110           0
      3902 A        249      ILE      HB       HA       0.090000        1.0080           0
      3903 A        249      ILE      CG2      CT3     -0.270000       12.0110           0
      3904 A        249      ILE      HG21     HA       0.090000        1.0080           0
      3905 A        249      ILE      HG22     HA       0.090000        1.0080           0
      3906 A        249      ILE      HG23     HA       0.090000        1.0080           0
      3907 A        249      ILE      CG1      CT2     -0.180000       12.0110           0
      3908 A        249      ILE      HG11     HA       0.090000        1.0080           0
      3909 A        249      ILE      HG12     HA       0.090000        1.0080           0
      3910 A        249      ILE      CD       CT3     -0.270000       12.0110           0
      3911 A        249      ILE      HD1      HA       0.090000        1.0080           0
      3912 A        249      ILE      HD2      HA       0.090000        1.0080           0
      3913 A        249      ILE      HD3      HA       0.090000        1.0080           0
      3914 A        249      ILE      C        C        0.510000       12.0110           0
      3915 A        249      ILE      O        O       -0.510000       15.9990           0
      3916 A        250      ASP      N        NH1     -0.470000       14.0070           0
      3917 A        250      ASP      HN       H        0.310000        1.0080           0
      3918 A        250      ASP      CA       CT1      0.070000       12.0110           0
      3919 A        250      ASP      HA       HB       0.090000        1.0080           0
      3920 A        250      ASP      CB       CT2     -0.280000       12.0110           0
      3921 A        250      ASP      HB1      HA       0.090000        1.0080           0
      3922 A        250      ASP      HB2      HA       0.090000        1.0080           0
      3923 A        250      ASP      CG       CC       0.620000       12.0110           0
      3924 A        250      ASP      OD1      OC      -0.760000       15.9990           0
      3925 A        250      ASP      OD2      OC      -0.760000       15.9990           0
      3926 A        250      ASP      C        C        0.510000       12.0110           0
      3927 A        250      ASP      O        O       -0.510000       15.9990           0
      3928 A        251      LYS      N        NH1     -0.470000       14.0070           0
      3929 A        251      LYS      HN       H        0.310000        1.0080           0
      3930 A        251      LYS      CA       CT1      0.070000       12.0110           0
      3931 A        251      LYS      HA       HB       0.090000        1.0080           0
      3932 A        251      LYS      CB       CT2     -0.180000       12.0110           0
      3933 A        251      LYS      HB1      HA       0.090000        1.0080           0
      3934 A        251      LYS      HB2      HA       0.090000        1.0080           0
      3935 A        251      LYS      CG       CT2     -0.180000       12.0110           0
      3936 A        251      LYS      HG1      HA       0.090000        1.0080           0
      3937 A        251      LYS      HG2      HA       0.090000        1.0080           0
      3938 A        251      LYS      CD       CT2     -0.180000       12.0110           0
      3939 A        251      LYS      HD1      HA       0.090000        1.0080           0
      3940 A        251      LYS      HD2      HA       0.090000        1.0080           0
      3941 A        251      LYS      CE       CT2      0.210000       12.0110           0
      3942 A        251      LYS      HE1      HA       0.050000        1.0080           0
      3943 A        251      LYS      HE2      HA       0.050000        1.0080           0
      3944 A        251      LYS      NZ       NH3     -0.300000       14.0070           0
      3945 A        251      LYS      HZ1      HC       0.330000        1.0080           0
      3946 A        251      LYS      HZ2      HC       0.330000        1.0080           0
      3947 A        251      LYS      HZ3      HC       0.330000        1.0080           0
      3948 A        251      LYS      C        C        0.510000       12.0110           0
      3949 A        251      LYS      O        O       -0.510000       15.9990           0
      3950 A        252      SER      N        NH1     -0.470000       14.0070           0
      3951 A        252      SER      HN       H        0.310000        1.0080           0
      3952 A        252      SER      CA       CT1      0.070000       12.0110           0
      3953 A        252      SER      HA       HB       0.090000        1.0080           0
      3954 A        252      SER      CB       CT2      0.050000       12.0110           0
      3955 A        252      SER      HB1      HA       0.090000        1.0080           0
      3956 A        252      SER      HB2      HA       0.090000        1.0080           0
      3957 A        252      SER      OG       OH1     -0.660000       15.9990           0
      3958 A        252      SER      HG1      H        0.430000        1.0080           0
      3959 A        252      SER      C        C        0.510000       12.0110           0
      3960 A        252      SER      O        O       -0.510000       15.9990           0
      3961 A        253      PHE      N        NH1     -0.470000       14.0070           0
      3962 A        253      PHE      HN       H        0.310000        1.0080           0
      3963 A        253      PHE      CA       CT1      0.070000       12.0110           0
      3964 A        253      PHE      HA       HB       0.090000        1.0080           0
      3965 A        253      PHE      CB       CT2     -0.180000       12.0110           0
      3966 A        253      PHE      HB1      HA       0.090000        1.0080           0
      3967 A        253      PHE      HB2      HA       0.090000        1.0080           0
      3968 A        253      PHE      CG       CA       0.000000       12.0110           0
      3969 A        253      PHE      CD1      CA      -0.115000       12.0110           0
      3970 A        253      PHE      HD1      HP       0.115000        1.0080           0
      3971 A        253      PHE      CE1      CA      -0.115000       12.0110           0
      3972 A        253      PHE      HE1      HP       0.115000        1.0080           0
      3973 A        253      PHE      CZ       CA      -0.115000       12.0110           0
      3974 A        253      PHE      HZ       HP       0.115000        1.0080           0
      3975 A        253      PHE      CD2      CA      -0.115000       12.0110           0
      3976 A        253      PHE      HD2      HP       0.115000        1.0080           0
      3977 A        253      PHE      CE2      CA      -0.115000       12.0110           0
      3978 A        253      PHE      HE2      HP       0.115000        1.0080           0
      3979 A        253      PHE      C        C        0.510000       12.0110           0
      3980 A        253      PHE      O        O       -0.510000       15.9990           0
      3981 A        254      VAL      N        NH1     -0.470000       14.0070           0
      3982 A        254      VAL      HN       H        0.310000        1.0080           0
      3983 A        254      VAL      CA       CT1      0.070000       12.0110           0
      3984 A        254      VAL      HA       HB       0.090000        1.0080           0
      3985 A        254      VAL      CB       CT1     -0.090000       12.0110           0
      3986 A        254      VAL      HB       HA       0.090000        1.0080           0
      3987 A        254      VAL      CG1      CT3     -0.270000       12.0110           0
      3988 A        254      VAL      HG11     HA       0.090000        1.0080           0
      3989 A        254      VAL      HG12     HA       0.090000        1.0080           0
      3990 A        254      VAL      HG13     HA       0.090000        1.0080           0
      3991 A        254      VAL      CG2      CT3     -0.270000       12.0110           0
      3992 A        254      VAL      HG21     HA       0.090000        1.0080           0
      3993 A        254      VAL      HG22     HA       0.090000        1.0080           0
      3994 A        254      VAL      HG23     HA       0.090000        1.0080           0
      3995 A        254      VAL      C        C        0.510000       12.0110           0
      3996 A        254      VAL      O        O       -0.510000       15.9990           0
      3997 A        255      ASP      N        NH1     -0.470000       14.0070           0
      3998 A        255      ASP      HN       H        0.310000        1.0080           0
      3999 A        255      ASP      CA       CT1      0.070000       12.0110           0
      4000 A        255      ASP      HA       HB       0.090000        1.0080           0
      4001 A        255      ASP      CB       CT2     -0.280000       12.0110           0
      4002 A        255      ASP      HB1      HA       0.090000        1.0080           0
      4003 A        255      ASP      HB2      HA       0.090000        1.0080           0
      4004 A        255      ASP      CG       CC       0.620000       12.0110           0
      4005 A        255      ASP      OD1      OC      -0.760000       15.9990           0
      4006 A        255      ASP      OD2      OC      -0.760000       15.9990           0
      4007 A        255      ASP      C        C        0.510000       12.0110           0
      4008 A        255      ASP      O        O       -0.510000       15.9990           0
      4009 A        256      ASP      N        NH1     -0.470000       14.0070           0
      4010 A        256      ASP      HN       H        0.310000        1.0080           0
      4011 A        256      ASP      CA       CT1      0.070000       12.0110           0
      4012 A        256      ASP      HA       HB       0.090000        1.0080           0
      4013 A        256      ASP      CB       CT2     -0.280000       12.0110           0
      4014 A        256      ASP      HB1      HA       0.090000        1.0080           0
      4015 A        256      ASP      HB2      HA       0.090000        1.0080           0
      4016 A        256      ASP      CG       CC       0.620000       12.0110           0
      4017 A        256      ASP      OD1      OC      -0.760000       15.9990           0
      4018 A        256      ASP      OD2      OC      -0.760000       15.9990           0
      4019 A        256      ASP      C        C        0.510000       12.0110           0
      4020 A        256      ASP      O        O       -0.510000       15.9990           0
      4021 A        257      GLN      N        NH1     -0.470000       14.0070           0
      4022 A        257      GLN      HN       H        0.310000        1.0080           0
      4023 A        257      GLN      CA       CT1      0.070000       12.0110           0
      4024 A        257      GLN      HA       HB       0.090000        1.0080           0
      4025 A        257      GLN      CB       CT2     -0.180000       12.0110           0
      4026 A        257      GLN      HB1      HA       0.090000        1.0080           0
      4027 A        257      GLN      HB2      HA       0.090000        1.0080           0
      4028 A        257      GLN      CG       CT2     -0.180000       12.0110           0
      4029 A        257      GLN      HG1      HA       0.090000        1.0080           0
      4030 A        257      GLN      HG2      HA       0.090000        1.0080           0
      4031 A        257      GLN      CD       CC       0.550000       12.0110           0
      4032 A        257      GLN      OE1      O       -0.550000       15.9990           0
      4033 A        257      GLN      NE2      NH2     -0.620000       14.0070           0
      4034 A        257      GLN      HE21     H        0.320000        1.0080           0
      4035 A        257      GLN      HE22     H        0.300000        1.0080           0
      4036 A        257      GLN      C        C        0.510000       12.0110           0
      4037 A        257      GLN      O        O       -0.510000       15.9990           0
      4038 A        258      ARG      N        NH1     -0.470000       14.0070           0
      4039 A        258      ARG      HN       H        0.310000        1.0080           0
      4040 A        258      ARG      CA       CT1      0.070000       12.0110           0
      4041 A        258      ARG      HA       HB       0.090000        1.0080           0
      4042 A        258      ARG      CB       CT2     -0.180000       12.0110           0
      4043 A        258      ARG      HB1      HA       0.090000        1.0080           0
      4044 A        258      ARG      HB2      HA       0.090000        1.0080           0
      4045 A        258      ARG      CG       CT2     -0.180000       12.0110           0
      4046 A        258      ARG      HG1      HA       0.090000        1.0080           0
      4047 A        258      ARG      HG2      HA       0.090000        1.0080           0
      4048 A        258      ARG      CD       CT2      0.200000       12.0110           0
      4049 A        258      ARG      HD1      HA       0.090000        1.0080           0
      4050 A        258      ARG      HD2      HA       0.090000        1.0080           0
      4051 A        258      ARG      NE       NC2     -0.700000       14.0070           0
      4052 A        258      ARG      HE       HC       0.440000        1.0080           0
      4053 A        258      ARG      CZ       C        0.640000       12.0110           0
      4054 A        258      ARG      NH1      NC2     -0.800000       14.0070           0
      4055 A        258      ARG      HH11     HC       0.460000        1.0080           0
      4056 A        258      ARG      HH12     HC       0.460000        1.0080           0
      4057 A        258      ARG      NH2      NC2     -0.800000       14.0070           0
      4058 A        258      ARG      HH21     HC       0.460000        1.0080           0
      4059 A        258      ARG      HH22     HC       0.460000        1.0080           0
      4060 A        258      ARG      C        C        0.510000       12.0110           0
      4061 A        258      ARG      O        O       -0.510000       15.9990           0
      4062 A        259      VAL      N        NH1     -0.470000       14.0070           0
      4063 A        259      VAL      HN       H        0.310000        1.0080           0
      4064 A        259      VAL      CA       CT1      0.070000       12.0110           0
      4065 A        259      VAL      HA       HB       0.090000        1.0080           0
      4066 A        259      VAL      CB       CT1     -0.090000       12.0110           0
      4067 A        259      VAL      HB       HA       0.090000        1.0080           0
      4068 A        259      VAL      CG1      CT3     -0.270000       12.0110           0
      4069 A        259      VAL      HG11     HA       0.090000        1.0080           0
      4070 A        259      VAL      HG12     HA       0.090000        1.0080           0
      4071 A        259      VAL      HG13     HA       0.090000        1.0080           0
      4072 A        259      VAL      CG2      CT3     -0.270000       12.0110           0
      4073 A        259      VAL      HG21     HA       0.090000        1.0080           0
      4074 A        259      VAL      HG22     HA       0.090000        1.0080           0
      4075 A        259      VAL      HG23     HA       0.090000        1.0080           0
      4076 A        259      VAL      C        C        0.510000       12.0110           0
      4077 A        259      VAL      O        O       -0.510000       15.9990           0
      4078 A        260      PHE      N        NH1     -0.470000       14.0070           0
      4079 A        260      PHE      HN       H        0.310000        1.0080           0
      4080 A        260      PHE      CA       CT1      0.070000       12.0110           0
      4081 A        260      PHE      HA       HB       0.090000        1.0080           0
      4082 A        260      PHE      CB       CT2     -0.180000       12.0110           0
      4083 A        260      PHE      HB1      HA       0.090000        1.0080           0
      4084 A        260      PHE      HB2      HA       0.090000        1.0080           0
      4085 A        260      PHE      CG       CA       0.000000       12.0110           0
      4086 A        260      PHE      CD1      CA      -0.115000       12.0110           0
      4087 A        260      PHE      HD1      HP       0.115000        1.0080           0
      4088 A        260      PHE      CE1      CA      -0.115000       12.0110           0
      4089 A        260      PHE      HE1      HP       0.115000        1.0080           0
      4090 A        260      PHE      CZ       CA      -0.115000       12.0110           0
      4091 A        260      PHE      HZ       HP       0.115000        1.0080           0
      4092 A        260      PHE      CD2      CA      -0.115000       12.0110           0
      4093 A        260      PHE      HD2      HP       0.115000        1.0080           0
      4094 A        260      PHE      CE2      CA      -0.115000       12.0110           0
      4095 A        260      PHE      HE2      HP       0.115000        1.0080           0
      4096 A        260      PHE      C        C        0.510000       12.0110           0
      4097 A        260      PHE      O        O       -0.510000       15.9990           0
      4098 A        261      PHE      N        NH1     -0.470000       14.0070           0
      4099 A        261      PHE      HN       H        0.310000        1.0080           0
      4100 A        261      PHE      CA       CT1      0.070000       12.0110           0
      4101 A        261      PHE      HA       HB       0.090000        1.0080           0
      4102 A        261      PHE      CB       CT2     -0.180000       12.0110           0
      4103 A        261      PHE      HB1      HA       0.090000        1.0080           0
      4104 A        261      PHE      HB2      HA       0.090000        1.0080           0
      4105 A        261      PHE      CG       CA       0.000000       12.0110           0
      4106 A        261      PHE      CD1      CA      -0.115000       12.0110           0
      4107 A        261      PHE      HD1      HP       0.115000        1.0080           0
      4108 A        261      PHE      CE1      CA      -0.115000       12.0110           0
      4109 A        261      PHE      HE1      HP       0.115000        1.0080           0
      4110 A        261      PHE      CZ       CA      -0.115000       12.0110           0
      4111 A        261      PHE      HZ       HP       0.115000        1.0080           0
      4112 A        261      PHE      CD2      CA      -0.115000       12.0110           0
      4113 A        261      PHE      HD2      HP       0.115000        1.0080           0
      4114 A        261      PHE      CE2      CA      -0.115000       12.0110           0
      4115 A        261      PHE      HE2      HP       0.115000        1.0080           0
      4116 A        261      PHE      C        C        0.510000       12.0110           0
      4117 A        261      PHE      O        O       -0.510000       15.9990           0
      4118 A        262      ASP      N        NH1     -0.470000       14.0070           0
      4119 A        262      ASP      HN       H        0.310000        1.0080           0
      4120 A        262      ASP      CA       CT1      0.070000       12.0110           0
      4121 A        262      ASP      HA       HB       0.090000        1.0080           0
      4122 A        262      ASP      CB       CT2     -0.280000       12.0110           0
      4123 A        262      ASP      HB1      HA       0.090000        1.0080           0
      4124 A        262      ASP      HB2      HA       0.090000        1.0080           0
      4125 A        262      ASP      CG       CC       0.620000       12.0110           0
      4126 A        262      ASP      OD1      OC      -0.760000       15.9990           0
      4127 A        262      ASP      OD2      OC      -0.760000       15.9990           0
      4128 A        262      ASP      C        C        0.510000       12.0110           0
      4129 A        262      ASP      O        O       -0.510000       15.9990           0
      4130 A        263      ASP      N        NH1     -0.470000       14.0070           0
      4131 A        263      ASP      HN       H        0.310000        1.0080           0
      4132 A        263      ASP      CA       CT1      0.070000       12.0110           0
      4133 A        263      ASP      HA       HB       0.090000        1.0080           0
      4134 A        263      ASP      CB       CT2     -0.280000       12.0110           0
      4135 A        263      ASP      HB1      HA       0.090000        1.0080           0
      4136 A        263      ASP      HB2      HA       0.090000        1.0080           0
      4137 A        263      ASP      CG       CC       0.620000       12.0110           0
      4138 A        263      ASP      OD1      OC      -0.760000       15.9990           0
      4139 A        263      ASP      OD2      OC      -0.760000       15.9990           0
      4140 A        263      ASP      C        C        0.510000       12.0110           0
      4141 A        263      ASP      O        O       -0.510000       15.9990           0
      4142 A        264      PHE      N        NH1     -0.470000       14.0070           0
      4143 A        264      PHE      HN       H        0.310000        1.0080           0
      4144 A        264      PHE      CA       CT1      0.070000       12.0110           0
      4145 A        264      PHE      HA       HB       0.090000        1.0080           0
      4146 A        264      PHE      CB       CT2     -0.180000       12.0110           0
      4147 A        264      PHE      HB1      HA       0.090000        1.0080           0
      4148 A        264      PHE      HB2      HA       0.090000        1.0080           0
      4149 A        264      PHE      CG       CA       0.000000       12.0110           0
      4150 A        264      PHE      CD1      CA      -0.115000       12.0110           0
      4151 A        264      PHE      HD1      HP       0.115000        1.0080           0
      4152 A        264      PHE      CE1      CA      -0.115000       12.0110           0
      4153 A        264      PHE      HE1      HP       0.115000        1.0080           0
      4154 A        264      PHE      CZ       CA      -0.115000       12.0110           0
      4155 A        264      PHE      HZ       HP       0.115000        1.0080           0
      4156 A        264      PHE      CD2      CA      -0.115000       12.0110           0
      4157 A        264      PHE      HD2      HP       0.115000        1.0080           0
      4158 A        264      PHE      CE2      CA      -0.115000       12.0110           0
      4159 A        264      PHE      HE2      HP       0.115000        1.0080           0
      4160 A        264      PHE      C        C        0.510000       12.0110           0
      4161 A        264      PHE      O        O       -0.510000       15.9990           0
      4162 A        265      GLN      N        NH1     -0.470000       14.0070           0
      4163 A        265      GLN      HN       H        0.310000        1.0080           0
      4164 A        265      GLN      CA       CT1      0.070000       12.0110           0
      4165 A        265      GLN      HA       HB       0.090000        1.0080           0
      4166 A        265      GLN      CB       CT2     -0.180000       12.0110           0
      4167 A        265      GLN      HB1      HA       0.090000        1.0080           0
      4168 A        265      GLN      HB2      HA       0.090000        1.0080           0
      4169 A        265      GLN      CG       CT2     -0.180000       12.0110           0
      4170 A        265      GLN      HG1      HA       0.090000        1.0080           0
      4171 A        265      GLN      HG2      HA       0.090000        1.0080           0
      4172 A        265      GLN      CD       CC       0.550000       12.0110           0
      4173 A        265      GLN      OE1      O       -0.550000       15.9990           0
      4174 A        265      GLN      NE2      NH2     -0.620000       14.0070           0
      4175 A        265      GLN      HE21     H        0.320000        1.0080           0
      4176 A        265      GLN      HE22     H        0.300000        1.0080           0
      4177 A        265      GLN      C        C        0.510000       12.0110           0
      4178 A        265      GLN      O        O       -0.510000       15.9990           0
      4179 A        266      PRO      N        N       -0.290000       14.0070           0
      4180 A        266      PRO      CD       CP3      0.000000       12.0110           0
      4181 A        266      PRO      HD1      HA       0.090000        1.0080           0
      4182 A        266      PRO      HD2      HA       0.090000        1.0080           0
      4183 A        266      PRO      CA       CP1      0.020000       12.0110           0
      4184 A        266      PRO      HA       HB       0.090000        1.0080           0
      4185 A        266      PRO      CB       CP2     -0.180000       12.0110           0
      4186 A        266      PRO      HB1      HA       0.090000        1.0080           0
      4187 A        266      PRO      HB2      HA       0.090000        1.0080           0
      4188 A        266      PRO      CG       CP2     -0.180000       12.0110           0
      4189 A        266      PRO      HG1      HA       0.090000        1.0080           0
      4190 A        266      PRO      HG2      HA       0.090000        1.0080           0
      4191 A        266      PRO      C        C        0.510000       12.0110           0
      4192 A        266      PRO      O        O       -0.510000       15.9990           0
      4193 A        267      ALA      N        NH1     -0.470000       14.0070           0
      4194 A        267      ALA      HN       H        0.310000        1.0080           0
      4195 A        267      ALA      CA       CT1      0.070000       12.0110           0
      4196 A        267      ALA      HA       HB       0.090000        1.0080           0
      4197 A        267      ALA      CB       CT3     -0.270000       12.0110           0
      4198 A        267      ALA      HB1      HA       0.090000        1.0080           0
      4199 A        267      ALA      HB2      HA       0.090000        1.0080           0
      4200 A        267      ALA      HB3      HA       0.090000        1.0080           0
      4201 A        267      ALA      C        C        0.510000       12.0110           0
      4202 A        267      ALA      O        O       -0.510000       15.9990           0
      4203 A        268      LYS      N        NH1     -0.470000       14.0070           0
      4204 A        268      LYS      HN       H        0.310000        1.0080           0
      4205 A        268      LYS      CA       CT1      0.070000       12.0110           0
      4206 A        268      LYS      HA       HB       0.090000        1.0080           0
      4207 A        268      LYS      CB       CT2     -0.180000       12.0110           0
      4208 A        268      LYS      HB1      HA       0.090000        1.0080           0
      4209 A        268      LYS      HB2      HA       0.090000        1.0080           0
      4210 A        268      LYS      CG       CT2     -0.180000       12.0110           0
      4211 A        268      LYS      HG1      HA       0.090000        1.0080           0
      4212 A        268      LYS      HG2      HA       0.090000        1.0080           0
      4213 A        268      LYS      CD       CT2     -0.180000       12.0110           0
      4214 A        268      LYS      HD1      HA       0.090000        1.0080           0
      4215 A        268      LYS      HD2      HA       0.090000        1.0080           0
      4216 A        268      LYS      CE       CT2      0.210000       12.0110           0
      4217 A        268      LYS      HE1      HA       0.050000        1.0080           0
      4218 A        268      LYS      HE2      HA       0.050000        1.0080           0
      4219 A        268      LYS      NZ       NH3     -0.300000       14.0070           0
      4220 A        268      LYS      HZ1      HC       0.330000        1.0080           0
      4221 A        268      LYS      HZ2      HC       0.330000        1.0080           0
      4222 A        268      LYS      HZ3      HC       0.330000        1.0080           0
      4223 A        268      LYS      C        C        0.510000       12.0110           0
      4224 A        268      LYS      O        O       -0.510000       15.9990           0
      4225 A        269      ASP      N        NH1     -0.470000       14.0070           0
      4226 A        269      ASP      HN       H        0.310000        1.0080           0
      4227 A        269      ASP      CA       CT1      0.070000       12.0110           0
      4228 A        269      ASP      HA       HB       0.090000        1.0080           0
      4229 A        269      ASP      CB       CT2     -0.280000       12.0110           0
      4230 A        269      ASP      HB1      HA       0.090000        1.0080           0
      4231 A        269      ASP      HB2      HA       0.090000        1.0080           0
      4232 A        269      ASP      CG       CC       0.620000       12.0110           0
      4233 A        269      ASP      OD1      OC      -0.760000       15.9990           0
      4234 A        269      ASP      OD2      OC      -0.760000       15.9990           0
      4235 A        269      ASP      C        C        0.510000       12.0110           0
      4236 A        269      ASP      O        O       -0.510000       15.9990           0
      4237 A        270      ALA      N        NH1     -0.470000       14.0070           0
      4238 A        270      ALA      HN       H        0.310000        1.0080           0
      4239 A        270      ALA      CA       CT1      0.070000       12.0110           0
      4240 A        270      ALA      HA       HB       0.090000        1.0080           0
      4241 A        270      ALA      CB       CT3     -0.270000       12.0110           0
      4242 A        270      ALA      HB1      HA       0.090000        1.0080           0
      4243 A        270      ALA      HB2      HA       0.090000        1.0080           0
      4244 A        270      ALA      HB3      HA       0.090000        1.0080           0
      4245 A        270      ALA      C        C        0.510000       12.0110           0
      4246 A        270      ALA      O        O       -0.510000       15.9990           0
      4247 A        271      VAL      N        NH1     -0.470000       14.0070           0
      4248 A        271      VAL      HN       H        0.310000        1.0080           0
      4249 A        271      VAL      CA       CT1      0.070000       12.0110           0
      4250 A        271      VAL      HA       HB       0.090000        1.0080           0
      4251 A        271      VAL      CB       CT1     -0.090000       12.0110           0
      4252 A        271      VAL      HB       HA       0.090000        1.0080           0
      4253 A        271      VAL      CG1      CT3     -0.270000       12.0110           0
      4254 A        271      VAL      HG11     HA       0.090000        1.0080           0
      4255 A        271      VAL      HG12     HA       0.090000        1.0080           0
      4256 A        271      VAL      HG13     HA       0.090000        1.0080           0
      4257 A        271      VAL      CG2      CT3     -0.270000       12.0110           0
      4258 A        271      VAL      HG21     HA       0.090000        1.0080           0
      4259 A        271      VAL      HG22     HA       0.090000        1.0080           0
      4260 A        271      VAL      HG23     HA       0.090000        1.0080           0
      4261 A        271      VAL      C        C        0.510000       12.0110           0
      4262 A        271      VAL      O        O       -0.510000       15.9990           0
      4263 A        272      GLY      N        NH1     -0.470000       14.0070           0
      4264 A        272      GLY      HN       H        0.310000        1.0080           0
      4265 A        272      GLY      CA       CT2     -0.020000       12.0110           0
      4266 A        272      GLY      HA1      HB       0.090000        1.0080           0
      4267 A        272      GLY      HA2      HB       0.090000        1.0080           0
      4268 A        272      GLY      C        C        0.510000       12.0110           0
      4269 A        272      GLY      O        O       -0.510000       15.9990           0
      4270 A        273      CYS      N        NH1     -0.470000       14.0070           0
      4271 A        273      CYS      HN       H        0.310000        1.0080           0
      4272 A        273      CYS      CA       CT1      0.070000       12.0110           0
      4273 A        273      CYS      HA       HB       0.090000        1.0080           0
      4274 A        273      CYS      CB       CT2     -0.110000       12.0110           0
      4275 A        273      CYS      HB1      HA       0.090000        1.0080           0
      4276 A        273      CYS      HB2      HA       0.090000        1.0080           0
      4277 A        273      CYS      SG       S       -0.230000       32.0600           0
      4278 A        273      CYS      HG1      HS       0.160000        1.0080           0
      4279 A        273      CYS      C        C        0.510000       12.0110           0
      4280 A        273      CYS      O        O       -0.510000       15.9990           0
      4281 A        274      ALA      N        NH1     -0.470000       14.0070           0
      4282 A        274      ALA      HN       H        0.310000        1.0080           0
      4283 A        274      ALA      CA       CT1      0.070000       12.0110           0
      4284 A        274      ALA      HA       HB       0.090000        1.0080           0
      4285 A        274      ALA      CB       CT3     -0.270000       12.0110           0
      4286 A        274      ALA      HB1      HA       0.090000        1.0080           0
      4287 A        274      ALA      HB2      HA       0.090000        1.0080           0
      4288 A        274      ALA      HB3      HA       0.090000        1.0080           0
      4289 A        274      ALA      C        C        0.510000       12.0110           0
      4290 A        274      ALA      O        O       -0.510000       15.9990           0
      4291 A        275      PHE      N        NH1     -0.470000       14.0070           0
      4292 A        275      PHE      HN       H        0.310000        1.0080           0
      4293 A        275      PHE      CA       CT1      0.070000       12.0110           0
      4294 A        275      PHE      HA       HB       0.090000        1.0080           0
      4295 A        275      PHE      CB       CT2     -0.180000       12.0110           0
      4296 A        275      PHE      HB1      HA       0.090000        1.0080           0
      4297 A        275      PHE      HB2      HA       0.090000        1.0080           0
      4298 A        275      PHE      CG       CA       0.000000       12.0110           0
      4299 A        275      PHE      CD1      CA      -0.115000       12.0110           0
      4300 A        275      PHE      HD1      HP       0.115000        1.0080           0
      4301 A        275      PHE      CE1      CA      -0.115000       12.0110           0
      4302 A        275      PHE      HE1      HP       0.115000        1.0080           0
      4303 A        275      PHE      CZ       CA      -0.115000       12.0110           0
      4304 A        275      PHE      HZ       HP       0.115000        1.0080           0
      4305 A        275      PHE      CD2      CA      -0.115000       12.0110           0
      4306 A        275      PHE      HD2      HP       0.115000        1.0080           0
      4307 A        275      PHE      CE2      CA      -0.115000       12.0110           0
      4308 A        275      PHE      HE2      HP       0.115000        1.0080           0
      4309 A        275      PHE      C        C        0.510000       12.0110           0
      4310 A        275      PHE      O        O       -0.510000       15.9990           0
      4311 A        276      ARG      N        NH1     -0.470000       14.0070           0
      4312 A        276      ARG      HN       H        0.310000        1.0080           0
      4313 A        276      ARG      CA       CT1      0.070000       12.0110           0
      4314 A        276      ARG      HA       HB       0.090000        1.0080           0
      4315 A        276      ARG      CB       CT2     -0.180000       12.0110           0
      4316 A        276      ARG      HB1      HA       0.090000        1.0080           0
      4317 A        276      ARG      HB2      HA       0.090000        1.0080           0
      4318 A        276      ARG      CG       CT2     -0.180000       12.0110           0
      4319 A        276      ARG      HG1      HA       0.090000        1.0080           0
      4320 A        276      ARG      HG2      HA       0.090000        1.0080           0
      4321 A        276      ARG      CD       CT2      0.200000       12.0110           0
      4322 A        276      ARG      HD1      HA       0.090000        1.0080           0
      4323 A        276      ARG      HD2      HA       0.090000        1.0080           0
      4324 A        276      ARG      NE       NC2     -0.700000       14.0070           0
      4325 A        276      ARG      HE       HC       0.440000        1.0080           0
      4326 A        276      ARG      CZ       C        0.640000       12.0110           0
      4327 A        276      ARG      NH1      NC2     -0.800000       14.0070           0
      4328 A        276      ARG      HH11     HC       0.460000        1.0080           0
      4329 A        276      ARG      HH12     HC       0.460000        1.0080           0
      4330 A        276      ARG      NH2      NC2     -0.800000       14.0070           0
      4331 A        276      ARG      HH21     HC       0.460000        1.0080           0
      4332 A        276      ARG      HH22     HC       0.460000        1.0080           0
      4333 A        276      ARG      C        C        0.510000       12.0110           0
      4334 A        276      ARG      O        O       -0.510000       15.9990           0
      4335 A        277      VAL      N        NH1     -0.470000       14.0070           0
      4336 A        277      VAL      HN       H        0.310000        1.0080           0
      4337 A        277      VAL      CA       CT1      0.070000       12.0110           0
      4338 A        277      VAL      HA       HB       0.090000        1.0080           0
      4339 A        277      VAL      CB       CT1     -0.090000       12.0110           0
      4340 A        277      VAL      HB       HA       0.090000        1.0080           0
      4341 A        277      VAL      CG1      CT3     -0.270000       12.0110           0
      4342 A        277      VAL      HG11     HA       0.090000        1.0080           0
      4343 A        277      VAL      HG12     HA       0.090000        1.0080           0
      4344 A        277      VAL      HG13     HA       0.090000        1.0080           0
      4345 A        277      VAL      CG2      CT3     -0.270000       12.0110           0
      4346 A        277      VAL      HG21     HA       0.090000        1.0080           0
      4347 A        277      VAL      HG22     HA       0.090000        1.0080           0
      4348 A        277      VAL      HG23     HA       0.090000        1.0080           0
      4349 A        277      VAL      C        C        0.510000       12.0110           0
      4350 A        277      VAL      O        O       -0.510000       15.9990           0
      4351 A        278      GLY      N        NH1     -0.470000       14.0070           0
      4352 A        278      GLY      HN       H        0.310000        1.0080           0
      4353 A        278      GLY      CA       CT2     -0.020000       12.0110           0
[truncated: 11,388,788 more chars]
