# Supplementary material for: Differences in protein structural regions that impact functional specificity in GT2 family β-glucan synthases
Source: PLoS One. 2019 Oct 30;14(10):e0224442. doi: 10.1371/journal.pone.0224442 (PMC6821405; doi:10.1371/journal.pone.0224442)
Supplement: S1 Zip — (GZ) [file pone.0224442.s031.gz › top_nucleotide_sugar.rtf]

read rtf card append

RESI UDP         -3.00  
ATOM C5'  CN8B   -0.08
ATOM H5'  HN8     0.09
ATOM H5'' HN8     0.09
ATOM O5'  ON2    -0.62
ATOM P    P       1.50
ATOM O1P  ON3    -0.82
ATOM O2P  ON3    -0.82
ATOM O13  ON2    -0.74
ATOM P2   P3      1.10
ATOM O21  ON3    -0.90
ATOM O22  ON3    -0.90
ATOM O23  ON3    -0.90
GROUP                  
ATOM C4'  CN7     0.16 
ATOM H4'  HN7     0.09  
ATOM O4'  ON6B   -0.50   
ATOM C1'  CN7B    0.16  
ATOM H1'  HN7     0.09  
GROUP                   
ATOM N1   NN2B   -0.34  
ATOM C6   CN3     0.20  
ATOM H6   HN3     0.14  
ATOM C2   CN1T    0.55  
ATOM O2   ON1    -0.45  
ATOM N3   NN2U   -0.46  
ATOM H3   HN2     0.36  
ATOM C4   CN1     0.53 
ATOM O4   ON1    -0.48 
ATOM C5   CN3    -0.15  
ATOM H5   HN3     0.10  
GROUP
ATOM C2'  CN7B    0.14
ATOM H2'' HN7     0.09
ATOM O2'  ON5    -0.66
ATOM H2'  HN5     0.43
GROUP
ATOM C3'  CN7     0.14
ATOM H3'  HN7     0.09
ATOM O3'  ON5    -0.66
ATOM H3T  HN5     0.43
BOND P    O1P       P    O2P       P    O5'       O3'  H3T
BOND O5'  C5'       C5'  C4'       C4'  O4'       C4'  C3'       O4'  C1'
BOND C1'  N1        C1'  C2'       N1   C2        N1   C6
BOND C2   N3        N3   H3        N3   C4        C4   C5
BOND C2'  C3'       C3'  O3'       
BOND C2'  O2'       O2'  H2'
BOND C1'  H1'       C2'  H2''      C3'  H3'       C4'  H4'       C5'  H5'
BOND C5'  H5''      C5   H5        C6   H6
BOND P    O13       O13   P2
BOND P2   O21       P2    O22      P2   O23
DOUBLE  C2   O2     C4   O4        C5   C6
IMPR C2   N1   N3   O2        C4   N3   C5   O4
DONO H3   N3
DONO H2'  O2'
ACCE O2   C2
ACCE O4   C4
ACCE O1P  P
ACCE O2P  P
ACCE O2'
ACCE O3'
ACCE O4'
ACCE O5'
ACCE O13
ACCE O21
ACCE O22
ACCE O23
! IC -O3' P    O5'  C5'    1.6001  101.45  -39.25  119.00   1.4401
! IC -O3' O5'  *P   O1P    1.6001  101.45 -115.82  109.74   1.4802
! IC -O3' O5'  *P   O2P    1.6001  101.45  115.90  109.80   1.4801
IC  P   O5'  C5'  C4'    1.5996  119.00 -151.39  110.04   1.5160
IC O5'  C5'  C4'  C3'    1.4401  108.83 -179.85  116.10   1.5284
IC C5'  C4'  C3'  O3'    1.5160  116.10   76.70  115.12   1.4212
IC H3T  O3'  C3'  C4'    0.9650  105.47   38.18  111.98   1.5386
IC O4'  C3'  *C4' C5'    1.4572  104.06 -120.04  116.10   1.5160
IC C2'  C4'  *C3' O3'    1.5284  100.16 -124.08  115.12   1.4212
IC C4'  C3'  C2'  C1'    1.5284  100.16   39.58  102.04   1.5251
IC C3'  C2'  C1'  N1     1.5284  101.97  144.39  113.71   1.4896
IC O4'  C1'  N1   C2     1.5251  113.71  -96.0   117.06   1.3746
IC C1'  C2   *N1  C6     1.4896  117.06 -180.0   121.3    1.379
IC C2   N1   C6   C5     1.379   121.3     0.0   122.8    1.338
IC C6   N1   C2   N3     1.380   121.3     0.0   114.8    1.373
IC N1   N3   *C2  O2     1.379   114.8  -180.0   122.0    1.218
IC N1   C2   N3   C4     1.379   114.8     0.0   127.0    1.383
IC C5   N3   *C4  O4     1.440   114.7   180.0   119.8    1.227
IC C2   C4   *N3  H3     1.373   127.0   180.0   116.5    1.03
IC C6   C4   *C5  H5     0.0       0.0   180.0     0.0    0.0
IC N1   C5   *C6  H6     0.0       0.0   180.0     0.0    0.0
IC C1'  C3'  *C2' O2'    1.5284  102.04 -114.67  110.81   1.4212
IC H2'  O2'  C2'  C3'    0.9600  114.97  148.63  111.92   1.5284
IC O4'  C2'  *C1' H1'    0.0       0.0  -115.0     0.0    0.0
IC C1'  C3'  *C2' H2''   0.0       0.0   115.0     0.0    0.0
IC C2'  C4'  *C3' H3'    0.0       0.0   115.0     0.0    0.0
IC C3'  O4'  *C4' H4'    0.0       0.0  -115.0     0.0    0.0
IC C4'  O5'  *C5' H5'    0.0       0.0  -115.0     0.0    0.0
IC C4'  O5'  *C5' H5''   0.0       0.0   115.0     0.0    0.0
IC C5'  O5'  P    O13    0.0000  000.00  180.0   000.00   0.0000
IC O5'  P    O13  P2     0.0000  000.00  180.0   000.00   0.0000
IC P    O13  P2   O21    0.0000  000.00  180.0   000.00   0.0000
IC P    O13  P2   O22    0.0000  000.00   60.0   000.00   0.0000
IC P    O13  P2   O23    0.0000  000.00  -60.0   000.00   0.0000
PATC FIRS NONE LAST NONE


RESI GDP         -2.00        
ATOM C5'  CN8B   -0.08
ATOM H5'  HN8     0.09
ATOM H5'' HN8     0.09
ATOM O5'  ON2    -0.62
ATOM P    P       1.50
ATOM O1P  ON3    -0.82
ATOM O2P  ON3    -0.82
ATOM O13  ON2    -0.74
ATOM P2   P3      1.10
ATOM O21  ON3    -0.90
ATOM O22  ON3    -0.90
ATOM O23  ON3    -0.90
GROUP                         
ATOM C4'  CN7     0.16        
ATOM H4'  HN7     0.09        
ATOM O4'  ON6B   -0.50        
ATOM C1'  CN7B    0.16        
ATOM H1'  HN7     0.09        
GROUP                         
ATOM N9   NN2B   -0.02        
ATOM C4   CN5     0.26         
ATOM N2   NN1    -0.68         
ATOM H21  HN1     0.32         
ATOM H22  HN1     0.35         
ATOM N3   NN3G   -0.74        
ATOM C2   CN2     0.75
ATOM N1   NN2G   -0.34
ATOM H1   HN2     0.26
ATOM C6   CN1     0.54
ATOM O6   ON1    -0.51
ATOM C5   CN5G    0.00
ATOM N7   NN4    -0.60
ATOM C8   CN4     0.25
ATOM H8   HN3     0.16
GROUP
ATOM C2'  CN7B    0.14
ATOM H2'' HN7     0.09
ATOM O2'  ON5    -0.66
ATOM H2'  HN5     0.43
GROUP
ATOM C3'  CN7     0.01
ATOM H3'  HN7     0.09
ATOM O3'  ON2    -0.57
BOND P    O1P       P    O2P       P     O5'
BOND O5'  C5'       C5'  C4'       C4'  O4'       C4'  C3'       O4'  C1'
BOND C1'  N9        C1'  C2'       N9   C4        N9   C8        C4   N3
BOND C2   N2        C2   N1        N2   H21
BOND N2   H22       N1   H1        N1   C6        C6   C5
BOND C5   N7        C2'  C3'       C3'  O3'       
BOND C2'  O2'       O2'  H2'
BOND C1'  H1'       C2'  H2''      C3'  H3'       C4'  H4'       C5'  H5'
BOND C5'  H5''      C8   H8
! Added for diphosphate
BOND P    O13       O13   P2
BOND P2   O21       P2    O22      P2   O23
DOUBLE   C2  N3     C4   C5        N7   C8        C6   O6
IMPR C2   N3   N1   N2        C6   N1   C5   O6        N2   H21  C2   H22
DONO H21  N2
DONO H22  N2
DONO H1   N1
DONO H2'  O2'
ACCE O6   C6
ACCE N3
ACCE N7
ACCE O1P  P
ACCE O2P  P
ACCE O2'
ACCE O3'
ACCE O4'
ACCE O5'
! Chi and sugar-phosphate backbone in B-DNA like conformation
IC  P   O5'  C5'  C4'    1.5996  119.00 -146.00  110.04   1.5160 !beta
IC O5'  C5'  C4'  C3'    1.4401  108.83   60.00  116.10   1.5284 !gamma
IC C5'  C4'  C3'  O3'    1.5160  116.10  140.00  115.12   1.4212 !delta
IC O4'  C3'  *C4' C5'    1.4572  104.06 -120.04  116.10   1.5160
IC C2'  C4'  *C3' O3'    1.5284  100.16 -124.08  115.12   1.4212
IC C4'  C3'  C2'  C1'    1.5284  100.16  -30.00  102.04   1.5251 !puck
IC C3'  C2'  C1'  N9     1.5284  101.97  147.80  113.71   1.4896
IC O4'  C1'  N9   C4     1.5251  113.71  -97.2   125.59   1.3783 !chi
IC C1'  C4   *N9  C8     1.4896  125.59 -179.99  106.0    1.374
IC C4   N9   C8   N7     1.377   106.0     0.0   113.5    1.304
IC C8   N9   C4   C5     1.374   106.0     0.0   105.6    1.377
IC N9   C5   *C4  N3     1.377   105.6   180.0   128.4    1.355
IC C5   C4   N3   C2     1.377   128.4     0.0   111.8    1.327
IC C4   N3   C2   N1     1.355   111.8     0.0   124.0    1.375
IC N1   N3   *C2  N2     1.375   124.0   180.0   119.7    1.341
IC N3   C2   N2   H21    1.327   119.7   180.0   127.0    1.01
IC H21  C2   *N2  H22    1.01    127.0  -180.0   116.5    1.01
IC N3   C2   N1   C6     1.327   124.0     0.0   124.9    1.393
IC C6   C2   *N1  H1     1.393   124.9   180.0   117.4    1.03
IC C5   N1   *C6  O6     1.415   111.7   180.0   120.0    1.239
IC N9   N7   *C8  H8     0.0       0.0   180.0     0.0    0.0
IC C1'  C3'  *C2' O2'    1.5284  102.04 -114.67  110.81   1.4212
IC H2'  O2'  C2'  C3'    0.9600  114.97  148.63  111.92   1.5284
IC O4'  C2'  *C1' H1'    0.0       0.0  -115.0     0.0    0.0
IC C1'  C3'  *C2' H2''   0.0       0.0   115.0     0.0    0.0
IC C2'  C4'  *C3' H3'    0.0       0.0   115.0     0.0    0.0
IC C3'  O4'  *C4' H4'    0.0       0.0  -115.0     0.0    0.0
IC C4'  O5'  *C5' H5'    0.0       0.0  -115.0     0.0    0.0
IC C4'  O5'  *C5' H5''   0.0       0.0   115.0     0.0    0.0
IC C5'  O5'  P    O13    0.0000  000.00  180.0   000.00   0.0000
IC O5'  P    O13  P2     0.0000  000.00  180.0   000.00   0.0000
IC P    O13  P2   O21    0.0000  000.00  180.0   000.00   0.0000
IC P    O13  P2   O22    0.0000  000.00   60.0   000.00   0.0000
IC P    O13  P2   O23    0.0000  000.00  -60.0   000.00   0.0000
PATC FIRS NONE LAST NONE

PRES NTSG       1.00  ! Link sugar to a diphosphate nucleotide through C1 carbon

DELE ATOM 1HO1
DELE ATOM 2O23

GROUP
ATOM 1C1  CC3162  -0.05 !Charge taken from Phosphoserine CB, edited to get integer charge
ATOM 1O1  ON2     -0.30 !Charge taken from Phosphotyrosine OH, edited to get integer charge
ATOM 2P2  P        1.50 !Charge taken from Phosphotyrosine P1
ATOM 2O21 ON3     -0.82 !Charge taken from 5DP patch O1P/O2P
ATOM 2O22 ON3     -0.82 !Charge taken from 5DP patch O1P/O2P

BOND 1O1  2P2

BILD 1O5  1C1  1O1  2P2    0.0000  000.00  180.00   000.00   0.0000 !taken from SP1 patch
BILD 1C2  1C1  1O1  2P2    0.0000  000.00  180.00   000.00   0.0000 !taken from SP1 patch
BILD 1C1  1O1  2P2  2O21   0.0000  000.00  180.00   000.00   0.0000 !taken from SP1 patch
BILD 1C1  1O1  2P2  2O22   0.0000  000.00  180.00   000.00   0.0000 !taken from SP1 patch
BILD 1C1  1O1  2P2  2O13   0.0000  000.00  180.00   000.00   0.0000 !taken from SP1 patch

end

read para card flex append


BONDS
!
!V(bond) = Kb(b - b0)**2
!
!Kb: kcal/mole/A**2
!b0: A
!
!atom type Kb          b0
CC3162  ON2    360.00  1.425   !taken from carb phosphate parameters

ANGLES
!V(angle) = Ktheta(Theta - Theta0)**2
!V(Urey-Bradley) = Kub(S - S0)**2
!Ktheta: kcal/mole/rad**2
!Theta0: degrees
!Kub: kcal/mole/A**2 (Urey-Bradley)

ON2     CC3162  CC3161    45.00    109.00                  !taken from carb phosphate parameters
ON2     CC3162  OC3C61    90.00    110.00                  !taken from carb phosphate parameters
ON2     CC3162  HCA1      60.00    109.50                  !taken from carb phosphate parameters
CC3162  ON2     P         20.0     120.0    35.0    2.33   !taken from carb phosphate parameters

DIHEDRALS

CC3161   CC3162    ON2     P        0.02   3    180.0
HCA1     CC3162    ON2     P        0.284  3      0.0  !
CC3162   ON2       P       ON2      0.33   3      0.0
CC3162   ON2       P       ON3      1.45   2      0.0
OC3C61   CC3162    ON2     P        0.38   2      0.0
OC3C61   CC3162    ON2     P        0.41   3    180.0
ON2      CC3162    CC3161  OC311    2.65   1    180.0 ! og ethylene glycol combo
ON2      CC3162    CC3161  OC311    0.00   2      0.0 ! "
ON2      CC3162    CC3161  OC311    0.13   3    180.0 ! "
ON2      CC3162    CC3161  HCA1     0.14   3      0.0 ! og ethanol
ON2      CC3162    OC3C61  CC3163   0.41   1    180.0
ON2      CC3162    OC3C61  CC3163   0.89   2      0.0
ON2      CC3162    OC3C61  CC3163   0.05   3      0.0
ON2      CC3162    CC3161  CC3161   0.20   3      0.0 ! par27 X CTL1 CTL1 X
